# Supplementary material for: Improvement in predicting drug sensitivity changes associated with protein mutations using a molecular dynamics based alchemical mutation method
Source: Sci Rep. 2020 Feb 7;10:2161. doi: 10.1038/s41598-020-58877-9 (PMC7005789; doi:10.1038/s41598-020-58877-9)
Supplement: Supplementary file 2 — Supplementary Information. [file 41598_2020_58877_MOESM2_ESM.zip › S1_input/MP-CAFEE/ALR2/FID/T113Y_FID/complex_gpu/md_fin.gro]

Generated by trjconv : OXIDOREDUCTASE in water t= 42000.00000
35890
    1MET      N    1   5.338   6.133   3.906
    1MET     H1    2   5.366   6.199   3.977
    1MET     H2    3   5.277   6.071   3.956
    1MET     H3    4   5.416   6.081   3.868
    1MET     CA    5   5.258   6.196   3.799
    1MET     HA    6   5.167   6.233   3.845
    1MET     CB    7   5.333   6.306   3.724
    1MET    HB1    8   5.335   6.400   3.779
    1MET    HB2    9   5.291   6.317   3.624
    1MET     CG   10   5.481   6.274   3.705
    1MET    HG1   11   5.539   6.253   3.794
    1MET    HG2   12   5.529   6.356   3.652
    1MET     SD   13   5.526   6.124   3.614
    1MET     CE   14   5.705   6.149   3.604
    1MET    HE1   15   5.728   6.251   3.572
    1MET    HE2   16   5.744   6.143   3.706
    1MET    HE3   17   5.737   6.066   3.541
    1MET      C   18   5.199   6.088   3.708
    1MET      O   19   5.241   5.973   3.708
    2ALA      N   20   5.093   6.118   3.633
    2ALA      H   21   5.049   6.208   3.643
    2ALA     CA   22   5.027   6.028   3.540
    2ALA     HA   23   5.016   5.928   3.581
    2ALA     CB   24   4.887   6.077   3.508
    2ALA    HB1   25   4.850   6.016   3.425
    2ALA    HB2   26   4.815   6.063   3.589
    2ALA    HB3   27   4.895   6.176   3.463
    2ALA      C   28   5.115   5.997   3.420
    2ALA      O   29   5.204   6.076   3.388
    3SER      N   30   5.099   5.876   3.364
    3SER      H   31   5.020   5.820   3.393
    3SER     CA   32   5.194   5.825   3.267
    3SER     HA   33   5.295   5.841   3.305
    3SER     CB   34   5.186   5.674   3.254
    3SER    HB1   35   5.277   5.637   3.206
    3SER    HB2   36   5.107   5.632   3.192
    3SER     OG   37   5.175   5.613   3.380
    3SER     HG   38   5.196   5.520   3.371
    3SER      C   39   5.191   5.892   3.131
    3SER      O   40   5.266   5.845   3.046
    4ARG      N   41   5.110   5.997   3.111
    4ARG      H   42   5.059   6.043   3.185
    4ARG     CA   43   5.097   6.066   2.985
    4ARG     HA   44   5.192   6.057   2.933
    4ARG     CB   45   4.985   6.000   2.904
    4ARG    HB1   46   4.984   6.053   2.809
    4ARG    HB2   47   4.887   6.026   2.942
    4ARG     CG   48   4.996   5.850   2.876
    4ARG    HG1   49   4.991   5.791   2.968
    4ARG    HG2   50   5.091   5.839   2.824
    4ARG     CD   51   4.895   5.789   2.779
    4ARG    HD1   52   4.923   5.686   2.760
    4ARG    HD2   53   4.908   5.853   2.692
    4ARG     NE   54   4.761   5.793   2.839
    4ARG     HE   55   4.738   5.835   2.928
    4ARG     CZ   56   4.666   5.719   2.781
    4ARG    NH1   57   4.681   5.651   2.666
    4ARG   HH11   58   4.757   5.688   2.612
    4ARG   HH12   59   4.606   5.594   2.628
    4ARG    NH2   60   4.549   5.706   2.845
    4ARG   HH21   61   4.548   5.741   2.939
    4ARG   HH22   62   4.486   5.630   2.820
    4ARG      C   63   5.079   6.213   3.017
    4ARG      O   64   5.015   6.250   3.116
    5ILE      N   65   5.132   6.293   2.925
    5ILE      H   66   5.184   6.253   2.848
    5ILE     CA   67   5.121   6.437   2.905
    5ILE     HA   68   5.091   6.488   2.996
    5ILE     CB   69   5.259   6.489   2.864
    5ILE     HB   70   5.289   6.445   2.769
    5ILE    CG2   71   5.260   6.641   2.848
    5ILE   HG21   72   5.195   6.673   2.767
    5ILE   HG22   73   5.230   6.686   2.942
    5ILE   HG23   74   5.360   6.671   2.818
    5ILE    CG1   75   5.370   6.445   2.960
    5ILE   HG11   76   5.374   6.337   2.966
    5ILE   HG12   77   5.360   6.478   3.064
    5ILE     CD   78   5.507   6.487   2.907
    5ILE    HD1   79   5.567   6.406   2.947
    5ILE    HD2   80   5.521   6.489   2.799
    5ILE    HD3   81   5.540   6.577   2.958
    5ILE      C   82   5.014   6.469   2.802
    5ILE      O   83   5.037   6.436   2.685
    6LEU      N   84   4.910   6.549   2.829
    6LEU      H   85   4.892   6.562   2.927
    6LEU     CA   86   4.815   6.605   2.735
    6LEU     HA   87   4.766   6.526   2.680
    6LEU     CB   88   4.703   6.654   2.826
    6LEU    HB1   89   4.748   6.709   2.908
    6LEU    HB2   90   4.664   6.557   2.858
    6LEU     CG   91   4.590   6.734   2.762
    6LEU     HG   92   4.615   6.833   2.723
    6LEU    CD1   93   4.519   6.649   2.657
    6LEU   HD11   94   4.480   6.560   2.706
    6LEU   HD12   95   4.435   6.708   2.620
    6LEU   HD13   96   4.597   6.633   2.582
    6LEU    CD2   97   4.483   6.772   2.864
    6LEU   HD21   98   4.516   6.863   2.914
    6LEU   HD22   99   4.397   6.801   2.804
    6LEU   HD23  100   4.458   6.687   2.928
    6LEU      C  101   4.885   6.714   2.654
    6LEU      O  102   4.938   6.810   2.709
    7LEU      N  103   4.877   6.703   2.522
    7LEU      H  104   4.836   6.620   2.481
    7LEU     CA  105   4.931   6.804   2.432
    7LEU     HA  106   5.024   6.851   2.463
    7LEU     CB  107   4.973   6.732   2.304
    7LEU    HB1  108   5.013   6.805   2.234
    7LEU    HB2  109   4.884   6.690   2.258
    7LEU     CG  110   5.076   6.620   2.314
    7LEU     HG  111   5.047   6.536   2.378
    7LEU    CD1  112   5.106   6.575   2.171
    7LEU   HD11  113   5.199   6.518   2.180
    7LEU   HD12  114   5.027   6.513   2.130
    7LEU   HD13  115   5.115   6.658   2.101
    7LEU    CD2  116   5.209   6.674   2.365
    7LEU   HD21  117   5.226   6.770   2.315
    7LEU   HD22  118   5.189   6.695   2.471
    7LEU   HD23  119   5.287   6.598   2.359
    7LEU      C  120   4.829   6.911   2.397
    7LEU      O  121   4.710   6.880   2.394
    8ASN      N  122   4.873   7.029   2.352
    8ASN      H  123   4.969   7.034   2.324
    8ASN     CA  124   4.777   7.127   2.304
    8ASN     HA  125   4.718   7.165   2.387
    8ASN     CB  126   4.864   7.243   2.255
    8ASN    HB1  127   4.799   7.313   2.203
    8ASN    HB2  128   4.940   7.198   2.190
    8ASN     CG  129   4.942   7.313   2.366
    8ASN    OD1  130   4.896   7.339   2.477
    8ASN    ND2  131   5.072   7.332   2.341
    8ASN   HD21  132   5.095   7.319   2.244
    8ASN   HD22  133   5.135   7.354   2.417
    8ASN      C  134   4.683   7.081   2.193
    8ASN      O  135   4.588   7.157   2.179
    9ASN      N  136   4.698   6.969   2.121
    9ASN      H  137   4.779   6.911   2.129
    9ASN     CA  138   4.595   6.918   2.033
    9ASN     HA  139   4.535   7.000   1.993
    9ASN     CB  140   4.660   6.855   1.911
    9ASN    HB1  141   4.754   6.904   1.882
    9ASN    HB2  142   4.588   6.855   1.830
    9ASN     CG  143   4.706   6.713   1.943
    9ASN    OD1  144   4.791   6.696   2.030
    9ASN    ND2  145   4.661   6.607   1.876
    9ASN   HD21  146   4.578   6.614   1.819
    9ASN   HD22  147   4.702   6.516   1.889
    9ASN      C  148   4.487   6.823   2.083
    9ASN      O  149   4.402   6.781   2.005
   10GLY      N  150   4.493   6.790   2.213
   10GLY      H  151   4.576   6.830   2.255
   10GLY     CA  152   4.405   6.699   2.283
   10GLY    HA1  153   4.316   6.679   2.224
   10GLY    HA2  154   4.379   6.740   2.381
   10GLY      C  155   4.466   6.561   2.305
   10GLY      O  156   4.420   6.480   2.386
   11ALA      N  157   4.572   6.521   2.235
   11ALA      H  158   4.628   6.588   2.184
   11ALA     CA  159   4.631   6.389   2.242
   11ALA     HA  160   4.548   6.320   2.230
   11ALA     CB  161   4.731   6.374   2.127
   11ALA    HB1  162   4.783   6.278   2.137
   11ALA    HB2  163   4.679   6.368   2.031
   11ALA    HB3  164   4.804   6.454   2.118
   11ALA      C  165   4.699   6.375   2.377
   11ALA      O  166   4.722   6.473   2.447
   12LYS      N  167   4.727   6.252   2.421
   12LYS      H  168   4.686   6.177   2.367
   12LYS     CA  169   4.797   6.221   2.544
   12LYS     HA  170   4.825   6.311   2.599
   12LYS     CB  171   4.708   6.145   2.642
   12LYS    HB1  172   4.782   6.106   2.712
   12LYS    HB2  173   4.674   6.051   2.598
   12LYS     CG  174   4.604   6.228   2.717
   12LYS    HG1  175   4.528   6.267   2.649
   12LYS    HG2  176   4.656   6.299   2.782
   12LYS     CD  177   4.533   6.124   2.803
   12LYS    HD1  178   4.614   6.075   2.857
   12LYS    HD2  179   4.488   6.051   2.736
   12LYS     CE  180   4.442   6.177   2.913
   12LYS    HE1  181   4.373   6.252   2.873
   12LYS    HE2  182   4.503   6.225   2.990
   12LYS     NZ  183   4.362   6.073   2.979
   12LYS    HZ1  184   4.419   6.002   3.023
   12LYS    HZ2  185   4.299   6.118   3.045
   12LYS    HZ3  186   4.291   6.032   2.920
   12LYS      C  187   4.922   6.142   2.510
   12LYS      O  188   4.914   6.027   2.467
   13MET      N  189   5.036   6.209   2.532
   13MET      H  190   5.025   6.305   2.560
   13MET     CA  191   5.169   6.164   2.497
   13MET     HA  192   5.178   6.105   2.406
   13MET     CB  193   5.253   6.284   2.453
   13MET    HB1  194   5.274   6.355   2.532
   13MET    HB2  195   5.204   6.344   2.377
   13MET     CG  196   5.388   6.243   2.395
   13MET    HG1  197   5.368   6.158   2.329
   13MET    HG2  198   5.442   6.204   2.481
   13MET     SD  199   5.469   6.382   2.311
   13MET     CE  200   5.610   6.296   2.237
   13MET    HE1  201   5.675   6.254   2.314
   13MET    HE2  202   5.579   6.216   2.170
   13MET    HE3  203   5.674   6.366   2.183
   13MET      C  204   5.234   6.086   2.610
   13MET      O  205   5.244   6.136   2.722
   14PRO      N  206   5.273   5.960   2.590
   14PRO     CD  207   5.233   5.880   2.477
   14PRO    HD1  208   5.313   5.887   2.403
   14PRO    HD2  209   5.136   5.906   2.434
   14PRO     CG  210   5.228   5.735   2.524
   14PRO    HG1  211   5.246   5.666   2.441
   14PRO    HG2  212   5.131   5.705   2.563
   14PRO     CB  213   5.337   5.736   2.631
   14PRO    HB1  214   5.432   5.702   2.588
   14PRO    HB2  215   5.310   5.669   2.712
   14PRO     CA  216   5.346   5.878   2.685
   14PRO     HA  217   5.283   5.892   2.773
   14PRO      C  218   5.487   5.928   2.709
   14PRO      O  219   5.547   5.972   2.611
   15ILE      N  220   5.534   5.924   2.834
   15ILE      H  221   5.483   5.858   2.890
   15ILE     CA  222   5.654   5.986   2.887
   15ILE     HA  223   5.686   6.079   2.840
   15ILE     CB  224   5.633   6.021   3.034
   15ILE     HB  225   5.724   6.069   3.070
   15ILE    CG2  226   5.532   6.135   3.026
   15ILE   HG21  227   5.433   6.096   3.001
   15ILE   HG22  228   5.522   6.189   3.120
   15ILE   HG23  229   5.544   6.200   2.939
   15ILE    CG1  230   5.601   5.910   3.133
   15ILE   HG11  231   5.695   5.856   3.135
   15ILE   HG12  232   5.521   5.851   3.087
   15ILE     CD  233   5.573   5.959   3.275
   15ILE    HD1  234   5.483   6.020   3.269
   15ILE    HD2  235   5.554   5.873   3.340
   15ILE    HD3  236   5.649   6.017   3.326
   15ILE      C  237   5.776   5.898   2.862
   15ILE      O  238   5.887   5.949   2.851
   16LEU      N  239   5.753   5.768   2.843
   16LEU      H  240   5.656   5.740   2.847
   16LEU     CA  241   5.841   5.660   2.804
   16LEU     HA  242   5.944   5.696   2.813
   16LEU     CB  243   5.817   5.538   2.893
   16LEU    HB1  244   5.712   5.507   2.890
   16LEU    HB2  245   5.832   5.557   2.999
   16LEU     CG  246   5.898   5.411   2.870
   16LEU     HG  247   5.895   5.389   2.763
   16LEU    CD1  248   6.045   5.411   2.912
   16LEU   HD11  249   6.088   5.314   2.889
   16LEU   HD12  250   6.092   5.490   2.855
   16LEU   HD13  251   6.069   5.432   3.016
   16LEU    CD2  252   5.835   5.295   2.947
   16LEU   HD21  253   5.887   5.202   2.923
   16LEU   HD22  254   5.845   5.311   3.055
   16LEU   HD23  255   5.728   5.293   2.927
   16LEU      C  256   5.821   5.618   2.659
   16LEU      O  257   5.707   5.610   2.614
   17GLY      N  258   5.919   5.574   2.580
   17GLY      H  259   6.010   5.611   2.602
   17GLY     CA  260   5.904   5.507   2.453
   17GLY    HA1  261   5.869   5.579   2.378
   17GLY    HA2  262   5.822   5.437   2.469
   17GLY      C  263   6.030   5.436   2.404
   17GLY      O  264   6.127   5.425   2.478
   18LEU      N  265   6.022   5.377   2.284
   18LEU      H  266   5.934   5.383   2.234
   18LEU     CA  267   6.133   5.299   2.235
   18LEU     HA  268   6.221   5.303   2.300
   18LEU     CB  269   6.100   5.152   2.209
   18LEU    HB1  270   6.019   5.152   2.137
   18LEU    HB2  271   6.072   5.111   2.306
   18LEU     CG  272   6.215   5.069   2.152
   18LEU     HG  273   6.263   5.112   2.064
   18LEU    CD1  274   6.327   5.050   2.255
   18LEU   HD11  275   6.383   4.960   2.231
   18LEU   HD12  276   6.400   5.129   2.238
   18LEU   HD13  277   6.290   5.049   2.358
   18LEU    CD2  278   6.176   4.927   2.116
   18LEU   HD21  279   6.090   4.924   2.049
   18LEU   HD22  280   6.264   4.885   2.066
   18LEU   HD23  281   6.150   4.879   2.210
   18LEU      C  282   6.175   5.366   2.105
   18LEU      O  283   6.108   5.372   2.002
   19GLY      N  284   6.297   5.420   2.114
   19GLY      H  285   6.350   5.410   2.199
   19GLY     CA  286   6.377   5.468   2.002
   19GLY    HA1  287   6.452   5.529   2.050
   19GLY    HA2  288   6.323   5.533   1.933
   19GLY      C  289   6.437   5.362   1.911
   19GLY      O  290   6.476   5.257   1.962
   20THR      N  291   6.449   5.380   1.779
   20THR      H  292   6.429   5.474   1.749
   20THR     CA  293   6.484   5.281   1.679
   20THR     HA  294   6.502   5.190   1.736
   20THR     CB  295   6.370   5.239   1.586
   20THR     HB  296   6.399   5.163   1.513
   20THR    CG2  297   6.249   5.180   1.657
   20THR   HG21  298   6.262   5.073   1.677
   20THR   HG22  299   6.214   5.233   1.745
   20THR   HG23  300   6.166   5.197   1.589
   20THR    OG1  301   6.318   5.351   1.518
   20THR    HG1  302   6.270   5.398   1.586
   20THR      C  303   6.611   5.300   1.598
   20THR      O  304   6.651   5.221   1.512
   21TRP      N  305   6.690   5.401   1.633
   21TRP      H  306   6.660   5.459   1.710
   21TRP     CA  307   6.815   5.422   1.562
   21TRP     HA  308   6.801   5.404   1.456
   21TRP     CB  309   6.852   5.570   1.563
   21TRP    HB1  310   6.885   5.601   1.662
   21TRP    HB2  311   6.763   5.623   1.528
   21TRP     CG  312   6.968   5.607   1.476
   21TRP    CD1  313   7.002   5.548   1.359
   21TRP    HD1  314   6.950   5.462   1.319
   21TRP    NE1  315   7.114   5.612   1.311
   21TRP    HE1  316   7.156   5.602   1.220
   21TRP    CE2  317   7.160   5.711   1.395
   21TRP    CZ2  318   7.263   5.806   1.385
   21TRP    HZ2  319   7.334   5.797   1.304
   21TRP    CH2  320   7.276   5.902   1.486
   21TRP    HH2  321   7.356   5.974   1.486
   21TRP    CZ3  322   7.191   5.900   1.597
   21TRP    HZ3  323   7.203   5.975   1.675
   21TRP    CE3  324   7.082   5.813   1.598
   21TRP    HE3  325   7.020   5.811   1.686
   21TRP    CD2  326   7.065   5.713   1.501
   21TRP      C  327   6.929   5.332   1.608
   21TRP      O  328   6.953   5.317   1.728
   22LYS      N  329   7.003   5.266   1.519
   22LYS      H  330   6.969   5.277   1.424
   22LYS     CA  331   7.100   5.159   1.531
   22LYS     HA  332   7.134   5.138   1.429
   22LYS     CB  333   7.219   5.215   1.608
   22LYS    HB1  334   7.300   5.143   1.609
   22LYS    HB2  335   7.194   5.244   1.711
   22LYS     CG  336   7.273   5.348   1.556
   22LYS    HG1  337   7.186   5.412   1.539
   22LYS    HG2  338   7.324   5.334   1.461
   22LYS     CD  339   7.357   5.430   1.654
   22LYS    HD1  340   7.426   5.498   1.604
   22LYS    HD2  341   7.421   5.370   1.718
   22LYS     CE  342   7.282   5.533   1.738
   22LYS    HE1  343   7.228   5.593   1.665
   22LYS    HE2  344   7.353   5.596   1.791
   22LYS     NZ  345   7.175   5.485   1.828
   22LYS    HZ1  346   7.215   5.414   1.888
   22LYS    HZ2  347   7.136   5.563   1.880
   22LYS    HZ3  348   7.105   5.434   1.777
   22LYS      C  349   7.044   5.026   1.580
   22LYS      O  350   7.108   4.956   1.658
   23SER      N  351   6.914   5.005   1.559
   23SER      H  352   6.853   5.079   1.526
   23SER     CA  353   6.863   4.870   1.565
   23SER     HA  354   6.928   4.805   1.624
   23SER     CB  355   6.733   4.867   1.645
   23SER    HB1  356   6.699   4.764   1.652
   23SER    HB2  357   6.659   4.935   1.602
   23SER     OG  358   6.755   4.910   1.777
   23SER     HG  359   6.671   4.943   1.810
   23SER      C  360   6.841   4.815   1.425
   23SER      O  361   6.757   4.869   1.353
   24PRO      N  362   6.913   4.712   1.380
   24PRO     CD  363   7.011   4.630   1.447
   24PRO    HD1  364   6.977   4.582   1.539
   24PRO    HD2  365   7.102   4.683   1.474
   24PRO     CG  366   7.049   4.518   1.351
   24PRO    HG1  367   6.981   4.433   1.355
   24PRO    HG2  368   7.144   4.468   1.371
   24PRO     CB  369   7.041   4.591   1.216
   24PRO    HB1  370   7.021   4.517   1.138
   24PRO    HB2  371   7.131   4.646   1.193
   24PRO     CA  372   6.916   4.675   1.239
   24PRO     HA  373   6.926   4.773   1.192
   24PRO      C  374   6.789   4.609   1.189
   24PRO      O  375   6.714   4.547   1.264
   25PRO      N  376   6.756   4.612   1.060
   25PRO     CD  377   6.834   4.672   0.953
   25PRO    HD1  378   6.929   4.621   0.934
   25PRO    HD2  379   6.863   4.770   0.992
   25PRO     CG  380   6.746   4.705   0.834
   25PRO    HG1  381   6.793   4.703   0.735
   25PRO    HG2  382   6.688   4.795   0.855
   25PRO     CB  383   6.655   4.584   0.849
   25PRO    HB1  384   6.702   4.494   0.808
   25PRO    HB2  385   6.558   4.599   0.801
   25PRO     CA  386   6.636   4.558   0.998
   25PRO     HA  387   6.555   4.617   1.040
   25PRO      C  388   6.595   4.415   1.029
   25PRO      O  389   6.476   4.385   1.042
   26GLY      N  390   6.696   4.329   1.044
   26GLY      H  391   6.789   4.361   1.019
   26GLY     CA  392   6.683   4.190   1.080
   26GLY    HA1  393   6.778   4.142   1.057
   26GLY    HA2  394   6.611   4.159   1.004
   26GLY      C  395   6.641   4.163   1.224
   26GLY      O  396   6.615   4.049   1.262
   27GLN      N  397   6.649   4.267   1.307
   27GLN      H  398   6.684   4.356   1.275
   27GLN     CA  399   6.616   4.260   1.448
   27GLN     HA  400   6.579   4.162   1.479
   27GLN     CB  401   6.743   4.295   1.525
   27GLN    HB1  402   6.711   4.321   1.627
   27GLN    HB2  403   6.794   4.379   1.478
   27GLN     CG  404   6.816   4.162   1.536
   27GLN    HG1  405   6.849   4.125   1.438
   27GLN    HG2  406   6.759   4.084   1.585
   27GLN     CD  407   6.933   4.181   1.632
   27GLN    OE1  408   6.920   4.183   1.754
   27GLN    NE2  409   7.058   4.202   1.590
   27GLN   HE21  410   7.087   4.215   1.494
   27GLN   HE22  411   7.134   4.225   1.654
   27GLN      C  412   6.499   4.352   1.484
   27GLN      O  413   6.439   4.331   1.588
   28VAL      N  414   6.479   4.465   1.416
   28VAL      H  415   6.523   4.485   1.328
   28VAL     CA  416   6.392   4.572   1.462
   28VAL     HA  417   6.421   4.590   1.565
   28VAL     CB  418   6.425   4.703   1.390
   28VAL     HB  419   6.533   4.697   1.373
   28VAL    CG1  420   6.355   4.722   1.256
   28VAL   HG11  421   6.364   4.630   1.199
   28VAL   HG12  422   6.247   4.730   1.264
   28VAL   HG13  423   6.393   4.814   1.211
   28VAL    CG2  424   6.392   4.818   1.485
   28VAL   HG21  425   6.288   4.827   1.518
   28VAL   HG22  426   6.457   4.815   1.572
   28VAL   HG23  427   6.428   4.909   1.436
   28VAL      C  428   6.247   4.528   1.466
   28VAL      O  429   6.183   4.557   1.567
   29THR      N  430   6.193   4.452   1.371
   29THR      H  431   6.248   4.424   1.291
   29THR     CA  432   6.062   4.391   1.381
   29THR     HA  433   5.981   4.464   1.389
   29THR     CB  434   6.027   4.314   1.254
   29THR     HB  435   6.086   4.222   1.249
   29THR    CG2  436   5.881   4.270   1.245
   29THR   HG21  437   5.870   4.209   1.334
   29THR   HG22  438   5.821   4.361   1.237
   29THR   HG23  439   5.864   4.205   1.159
   29THR    OG1  440   6.052   4.390   1.138
   29THR    HG1  441   6.010   4.477   1.143
   29THR      C  442   6.051   4.299   1.503
   29THR      O  443   5.955   4.313   1.578
   30GLU      N  444   6.144   4.206   1.525
   30GLU      H  445   6.221   4.208   1.461
   30GLU     CA  446   6.149   4.112   1.636
   30GLU     HA  447   6.059   4.051   1.645
   30GLU     CB  448   6.268   4.020   1.610
   30GLU    HB1  449   6.354   4.082   1.634
   30GLU    HB2  450   6.284   3.994   1.505
   30GLU     CG  451   6.270   3.893   1.693
   30GLU    HG1  452   6.196   3.819   1.663
   30GLU    HG2  453   6.259   3.922   1.798
   30GLU     CD  454   6.405   3.826   1.667
   30GLU    OE1  455   6.504   3.861   1.734
   30GLU    OE2  456   6.412   3.746   1.572
   30GLU      C  457   6.153   4.189   1.767
   30GLU      O  458   6.103   4.140   1.868
   31ALA      N  459   6.208   4.311   1.768
   31ALA      H  460   6.267   4.339   1.691
   31ALA     CA  461   6.219   4.401   1.880
   31ALA     HA  462   6.227   4.333   1.965
   31ALA     CB  463   6.342   4.492   1.881
   31ALA    HB1  464   6.351   4.559   1.795
   31ALA    HB2  465   6.346   4.544   1.976
   31ALA    HB3  466   6.429   4.428   1.881
   31ALA      C  467   6.091   4.477   1.914
   31ALA      O  468   6.053   4.493   2.030
   32VAL      N  469   6.045   4.553   1.815
   32VAL      H  470   6.090   4.544   1.725
   32VAL     CA  471   5.923   4.632   1.828
   32VAL     HA  472   5.949   4.701   1.909
   32VAL     CB  473   5.888   4.717   1.706
   32VAL     HB  474   5.888   4.653   1.618
   32VAL    CG1  475   5.756   4.792   1.716
   32VAL   HG11  476   5.736   4.851   1.626
   32VAL   HG12  477   5.678   4.719   1.740
   32VAL   HG13  478   5.758   4.859   1.802
   32VAL    CG2  479   5.993   4.827   1.696
   32VAL   HG21  480   5.979   4.871   1.597
   32VAL   HG22  481   5.980   4.899   1.777
   32VAL   HG23  482   6.094   4.786   1.689
   32VAL      C  483   5.804   4.545   1.864
   32VAL      O  484   5.719   4.586   1.943
   33LYS      N  485   5.797   4.419   1.819
   33LYS      H  486   5.853   4.401   1.737
   33LYS     CA  487   5.699   4.319   1.858
   33LYS     HA  488   5.603   4.370   1.853
   33LYS     CB  489   5.681   4.189   1.780
   33LYS    HB1  490   5.607   4.132   1.836
   33LYS    HB2  491   5.780   4.143   1.774
   33LYS     CG  492   5.623   4.211   1.641
   33LYS    HG1  493   5.677   4.288   1.586
   33LYS    HG2  494   5.517   4.232   1.651
   33LYS     CD  495   5.640   4.077   1.569
   33LYS    HD1  496   5.577   4.008   1.627
   33LYS    HD2  497   5.740   4.035   1.577
   33LYS     CE  498   5.603   4.074   1.421
   33LYS    HE1  499   5.656   4.158   1.375
   33LYS    HE2  500   5.496   4.080   1.405
   33LYS     NZ  501   5.667   3.958   1.358
   33LYS    HZ1  502   5.655   3.954   1.258
   33LYS    HZ2  503   5.763   3.935   1.382
   33LYS    HZ3  504   5.619   3.872   1.378
   33LYS      C  505   5.701   4.290   2.008
   33LYS      O  506   5.599   4.298   2.075
   34VAL      N  507   5.815   4.253   2.066
   34VAL      H  508   5.899   4.243   2.011
   34VAL     CA  509   5.832   4.220   2.206
   34VAL     HA  510   5.752   4.156   2.242
   34VAL     CB  511   5.965   4.153   2.240
   34VAL     HB  512   5.962   4.063   2.180
   34VAL    CG1  513   6.091   4.233   2.205
   34VAL   HG11  514   6.101   4.251   2.098
   34VAL   HG12  515   6.089   4.324   2.266
   34VAL   HG13  516   6.184   4.183   2.231
   34VAL    CG2  517   5.979   4.114   2.387
   34VAL   HG21  518   5.888   4.066   2.421
   34VAL   HG22  519   6.061   4.044   2.400
   34VAL   HG23  520   5.995   4.201   2.451
   34VAL      C  521   5.815   4.343   2.295
   34VAL      O  522   5.773   4.326   2.409
   35ALA      N  523   5.843   4.462   2.239
   35ALA      H  524   5.898   4.467   2.155
   35ALA     CA  525   5.818   4.583   2.314
   35ALA     HA  526   5.869   4.578   2.410
   35ALA     CB  527   5.869   4.701   2.232
   35ALA    HB1  528   5.977   4.697   2.222
   35ALA    HB2  529   5.825   4.712   2.133
   35ALA    HB3  530   5.855   4.784   2.302
   35ALA      C  531   5.670   4.601   2.342
   35ALA      O  532   5.634   4.635   2.455
   36ILE      N  533   5.580   4.578   2.246
   36ILE      H  534   5.606   4.529   2.161
   36ILE     CA  535   5.437   4.582   2.267
   36ILE     HA  536   5.404   4.668   2.326
   36ILE     CB  537   5.376   4.593   2.128
   36ILE     HB  538   5.434   4.526   2.064
   36ILE    CG2  539   5.231   4.544   2.133
   36ILE   HG21  540   5.168   4.604   2.199
   36ILE   HG22  541   5.188   4.532   2.034
   36ILE   HG23  542   5.234   4.442   2.170
   36ILE    CG1  543   5.379   4.738   2.079
   36ILE   HG11  544   5.482   4.773   2.069
   36ILE   HG12  545   5.335   4.808   2.150
   36ILE     CD  546   5.322   4.761   1.939
   36ILE    HD1  547   5.358   4.691   1.864
   36ILE    HD2  548   5.213   4.760   1.941
   36ILE    HD3  549   5.357   4.860   1.909
   36ILE      C  550   5.389   4.469   2.357
   36ILE      O  551   5.284   4.480   2.420
   37ASP      N  552   5.460   4.356   2.362
   37ASP      H  553   5.537   4.341   2.299
   37ASP     CA  554   5.438   4.253   2.462
   37ASP     HA  555   5.330   4.240   2.458
   37ASP     CB  556   5.504   4.119   2.430
   37ASP    HB1  557   5.612   4.119   2.450
   37ASP    HB2  558   5.493   4.094   2.325
   37ASP     CG  559   5.453   3.997   2.506
   37ASP    OD1  560   5.508   3.975   2.616
   37ASP    OD2  561   5.374   3.917   2.451
   37ASP      C  562   5.468   4.287   2.607
   37ASP      O  563   5.385   4.253   2.692
   38VAL      N  564   5.580   4.357   2.628
   38VAL      H  565   5.640   4.375   2.549
   38VAL     CA  566   5.626   4.391   2.761
   38VAL     HA  567   5.593   4.312   2.828
   38VAL     CB  568   5.778   4.384   2.775
   38VAL     HB  569   5.805   4.407   2.878
   38VAL    CG1  570   5.821   4.239   2.754
   38VAL   HG11  571   5.930   4.234   2.750
   38VAL   HG12  572   5.777   4.181   2.835
   38VAL   HG13  573   5.786   4.222   2.652
   38VAL    CG2  574   5.864   4.487   2.700
   38VAL   HG21  575   5.970   4.463   2.704
   38VAL   HG22  576   5.839   4.495   2.595
   38VAL   HG23  577   5.854   4.585   2.746
   38VAL      C  578   5.585   4.528   2.813
   38VAL      O  579   5.586   4.550   2.934
   39GLY      N  580   5.541   4.622   2.730
   39GLY      H  581   5.551   4.602   2.631
   39GLY     CA  582   5.455   4.729   2.776
   39GLY    HA1  583   5.488   4.761   2.875
   39GLY    HA2  584   5.353   4.692   2.777
   39GLY      C  585   5.450   4.865   2.709
   39GLY      O  586   5.351   4.936   2.721
   40TYR      N  587   5.542   4.881   2.613
   40TYR      H  588   5.612   4.808   2.610
   40TYR     CA  589   5.553   4.999   2.530
   40TYR     HA  590   5.567   5.090   2.589
   40TYR     CB  591   5.677   4.993   2.442
   40TYR    HB1  592   5.689   5.065   2.361
   40TYR    HB2  593   5.672   4.896   2.393
   40TYR     CG  594   5.806   4.990   2.520
   40TYR    CD1  595   5.854   4.870   2.575
   40TYR    HD1  596   5.799   4.777   2.569
   40TYR    CE1  597   5.968   4.868   2.656
   40TYR    HE1  598   6.008   4.775   2.694
   40TYR     CZ  599   6.037   4.989   2.675
   40TYR     OH  600   6.151   4.996   2.749
   40TYR     HH  601   6.165   4.910   2.791
   40TYR    CE2  602   5.990   5.109   2.620
   40TYR    HE2  603   6.044   5.201   2.635
   40TYR    CD2  604   5.875   5.111   2.540
   40TYR    HD2  605   5.837   5.198   2.488
   40TYR      C  606   5.437   5.030   2.438
   40TYR      O  607   5.374   4.938   2.385
   41ARG      N  608   5.408   5.158   2.411
   41ARG      H  609   5.468   5.227   2.454
   41ARG     CA  610   5.303   5.212   2.328
   41ARG     HA  611   5.273   5.139   2.252
   41ARG     CB  612   5.187   5.245   2.420
   41ARG    HB1  613   5.106   5.289   2.362
   41ARG    HB2  614   5.209   5.317   2.499
   41ARG     CG  615   5.129   5.121   2.488
   41ARG    HG1  616   5.049   5.148   2.557
   41ARG    HG2  617   5.200   5.059   2.542
   41ARG     CD  618   5.047   5.046   2.384
   41ARG    HD1  619   5.105   5.012   2.298
   41ARG    HD2  620   4.966   5.111   2.350
   41ARG     NE  621   4.984   4.923   2.433
   41ARG     HE  622   4.884   4.930   2.439
   41ARG     CZ  623   5.032   4.798   2.443
   41ARG    NH1  624   5.163   4.771   2.443
   41ARG   HH11  625   5.222   4.853   2.441
   41ARG   HH12  626   5.197   4.678   2.458
   41ARG    NH2  627   4.943   4.698   2.456
   41ARG   HH21  628   4.846   4.719   2.442
   41ARG   HH22  629   4.966   4.600   2.466
   41ARG      C  630   5.342   5.333   2.244
   41ARG      O  631   5.283   5.354   2.138
   42HIS      N  632   5.455   5.395   2.279
   42HIS      H  633   5.495   5.375   2.370
   42HIS     CA  634   5.516   5.508   2.212
   42HIS     HA  635   5.441   5.549   2.144
   42HIS     CB  636   5.554   5.607   2.321
   42HIS    HB1  637   5.631   5.567   2.386
   42HIS    HB2  638   5.469   5.627   2.387
   42HIS     CG  639   5.597   5.744   2.275
   42HIS    ND1  640   5.622   5.850   2.361
   42HIS    HD1  641   5.597   5.853   2.458
   42HIS    CE1  642   5.664   5.953   2.285
   42HIS    HE1  643   5.680   6.054   2.319
   42HIS    NE2  644   5.672   5.921   2.156
   42HIS    CD2  645   5.636   5.787   2.150
   42HIS    HD2  646   5.641   5.735   2.056
   42HIS      C  647   5.639   5.461   2.135
   42HIS      O  648   5.732   5.406   2.194
   43ILE      N  649   5.639   5.484   2.003
   43ILE      H  650   5.562   5.535   1.962
   43ILE     CA  651   5.742   5.434   1.915
   43ILE     HA  652   5.829   5.408   1.975
   43ILE     CB  653   5.702   5.314   1.830
   43ILE     HB  654   5.636   5.353   1.752
   43ILE    CG2  655   5.822   5.259   1.753
   43ILE   HG21  656   5.913   5.249   1.813
   43ILE   HG22  657   5.795   5.166   1.705
   43ILE   HG23  658   5.846   5.325   1.670
   43ILE    CG1  659   5.628   5.202   1.903
   43ILE   HG11  660   5.585   5.129   1.835
   43ILE   HG12  661   5.548   5.233   1.970
   43ILE     CD  662   5.724   5.117   1.986
   43ILE    HD1  663   5.774   5.174   2.065
   43ILE    HD2  664   5.662   5.037   2.026
   43ILE    HD3  665   5.799   5.068   1.924
   43ILE      C  666   5.802   5.544   1.829
   43ILE      O  667   5.726   5.612   1.760
   44ASP      N  668   5.934   5.566   1.832
   44ASP      H  669   5.988   5.490   1.871
   44ASP     CA  670   6.003   5.681   1.776
   44ASP     HA  671   5.931   5.749   1.730
   44ASP     CB  672   6.086   5.751   1.882
   44ASP    HB1  673   6.109   5.678   1.960
   44ASP    HB2  674   6.015   5.824   1.922
   44ASP     CG  675   6.209   5.822   1.827
   44ASP    OD1  676   6.197   5.924   1.756
   44ASP    OD2  677   6.325   5.778   1.846
   44ASP      C  678   6.074   5.640   1.648
   44ASP      O  679   6.151   5.545   1.652
   45CYS      N  680   6.065   5.711   1.535
   45CYS      H  681   5.995   5.784   1.527
   45CYS     CA  682   6.112   5.662   1.407
   45CYS     HA  683   6.194   5.591   1.414
   45CYS     CB  684   5.995   5.596   1.334
   45CYS    HB1  685   6.016   5.578   1.228
   45CYS    HB2  686   5.915   5.671   1.331
   45CYS     SG  687   5.929   5.444   1.405
   45CYS     HG  688   5.981   5.452   1.528
   45CYS      C  689   6.162   5.781   1.328
   45CYS      O  690   6.144   5.899   1.360
   46ALA      N  691   6.231   5.752   1.217
   46ALA      H  692   6.256   5.655   1.202
   46ALA     CA  693   6.284   5.849   1.124
   46ALA     HA  694   6.203   5.916   1.096
   46ALA     CB  695   6.403   5.931   1.175
   46ALA    HB1  696   6.497   5.878   1.159
   46ALA    HB2  697   6.408   6.023   1.118
   46ALA    HB3  698   6.393   5.951   1.282
   46ALA      C  699   6.336   5.786   0.996
   46ALA      O  700   6.406   5.685   0.997
   47HIS      N  701   6.303   5.844   0.880
   47HIS      H  702   6.228   5.911   0.885
   47HIS     CA  703   6.345   5.812   0.745
   47HIS     HA  704   6.290   5.724   0.713
   47HIS     CB  705   6.310   5.922   0.644
   47HIS    HB1  706   6.376   6.005   0.668
   47HIS    HB2  707   6.211   5.966   0.660
   47HIS     CG  708   6.330   5.892   0.498
   47HIS    ND1  709   6.337   5.986   0.396
   47HIS    CE1  710   6.356   5.921   0.281
   47HIS    HE1  711   6.345   5.968   0.184
   47HIS    NE2  712   6.361   5.789   0.302
   47HIS    HE2  713   6.369   5.724   0.224
   47HIS    CD2  714   6.330   5.770   0.435
   47HIS    HD2  715   6.317   5.673   0.482
   47HIS      C  716   6.493   5.779   0.733
   47HIS      O  717   6.529   5.682   0.667
   48VAL      N  718   6.577   5.857   0.803
   48VAL      H  719   6.544   5.934   0.858
   48VAL     CA  720   6.721   5.841   0.796
   48VAL     HA  721   6.755   5.807   0.698
   48VAL     CB  722   6.798   5.969   0.821
   48VAL     HB  723   6.744   6.055   0.781
   48VAL    CG1  724   6.809   6.008   0.968
   48VAL   HG11  725   6.898   5.963   1.013
   48VAL   HG12  726   6.807   6.116   0.981
   48VAL   HG13  727   6.726   5.964   1.025
   48VAL    CG2  728   6.936   5.975   0.755
   48VAL   HG21  729   6.984   6.067   0.788
   48VAL   HG22  730   6.999   5.891   0.781
   48VAL   HG23  731   6.925   5.973   0.646
   48VAL      C  732   6.773   5.724   0.878
   48VAL      O  733   6.892   5.692   0.880
   49TYR      N  734   6.697   5.650   0.958
   49TYR      H  735   6.600   5.675   0.974
   49TYR     CA  736   6.739   5.533   1.032
   49TYR     HA  737   6.844   5.551   1.056
   49TYR     CB  738   6.658   5.534   1.161
   49TYR    HB1  739   6.689   5.446   1.218
   49TYR    HB2  740   6.559   5.516   1.122
   49TYR     CG  741   6.660   5.657   1.250
   49TYR    CD1  742   6.762   5.752   1.240
   49TYR    HD1  743   6.842   5.738   1.168
   49TYR    CE1  744   6.759   5.869   1.316
   49TYR    HE1  745   6.834   5.943   1.290
   49TYR     CZ  746   6.655   5.893   1.408
   49TYR     OH  747   6.645   6.014   1.469
   49TYR     HH  748   6.718   6.069   1.440
   49TYR    CE2  749   6.558   5.792   1.424
   49TYR    HE2  750   6.469   5.811   1.482
   49TYR    CD2  751   6.554   5.682   1.338
   49TYR    HD2  752   6.477   5.607   1.339
   49TYR      C  753   6.739   5.406   0.948
   49TYR      O  754   6.796   5.308   0.997
   50GLN      N  755   6.687   5.411   0.825
   50GLN      H  756   6.632   5.493   0.804
   50GLN     CA  757   6.689   5.306   0.725
   50GLN     HA  758   6.621   5.340   0.646
   50GLN     CB  759   6.822   5.304   0.651
   50GLN    HB1  760   6.826   5.210   0.597
   50GLN    HB2  761   6.904   5.315   0.723
   50GLN     CG  762   6.835   5.414   0.546
   50GLN    HG1  763   6.840   5.513   0.591
   50GLN    HG2  764   6.739   5.415   0.495
   50GLN     CD  765   6.956   5.399   0.455
   50GLN    OE1  766   6.948   5.343   0.346
   50GLN    NE2  767   7.071   5.451   0.497
   50GLN   HE21  768   7.079   5.490   0.590
   50GLN   HE22  769   7.144   5.477   0.431
   50GLN      C  770   6.630   5.173   0.769
   50GLN      O  771   6.685   5.068   0.738
   51ASN      N  772   6.521   5.186   0.845
   51ASN      H  773   6.477   5.276   0.858
   51ASN     CA  774   6.462   5.071   0.910
   51ASN     HA  775   6.454   4.990   0.837
   51ASN     CB  776   6.549   5.044   1.032
   51ASN    HB1  777   6.644   5.010   0.991
   51ASN    HB2  778   6.505   4.953   1.073
   51ASN     CG  779   6.553   5.148   1.144
   51ASN    OD1  780   6.494   5.255   1.131
   51ASN    ND2  781   6.621   5.126   1.256
   51ASN   HD21  782   6.686   5.049   1.267
   51ASN   HD22  783   6.624   5.202   1.323
   51ASN      C  784   6.316   5.099   0.944
   51ASN      O  785   6.256   5.005   0.997
   52GLU      N  786   6.253   5.214   0.918
   52GLU      H  787   6.305   5.293   0.884
   52GLU     CA  788   6.111   5.229   0.943
   52GLU     HA  789   6.091   5.211   1.048
   52GLU     CB  790   6.071   5.373   0.910
   52GLU    HB1  791   6.151   5.437   0.947
   52GLU    HB2  792   5.983   5.398   0.969
   52GLU     CG  793   6.051   5.424   0.768
   52GLU    HG1  794   6.037   5.532   0.772
   52GLU    HG2  795   5.959   5.387   0.722
   52GLU     CD  796   6.165   5.394   0.672
   52GLU    OE1  797   6.182   5.287   0.611
   52GLU    OE2  798   6.247   5.485   0.645
   52GLU      C  799   6.008   5.146   0.867
   52GLU      O  800   5.902   5.120   0.923
   53ASN      N  801   6.041   5.089   0.751
   53ASN      H  802   6.117   5.124   0.694
   53ASN     CA  803   5.960   4.982   0.695
   53ASN     HA  804   5.862   5.022   0.670
   53ASN     CB  805   6.010   4.939   0.558
   53ASN    HB1  806   6.094   4.870   0.572
   53ASN    HB2  807   6.041   5.029   0.505
   53ASN     CG  808   5.902   4.868   0.477
   53ASN    OD1  809   5.839   4.936   0.396
   53ASN    ND2  810   5.873   4.739   0.492
   53ASN   HD21  811   5.931   4.694   0.562
   53ASN   HD22  812   5.816   4.693   0.423
   53ASN      C  813   5.934   4.863   0.786
   53ASN      O  814   5.822   4.816   0.807
   54GLU      N  815   6.038   4.817   0.856
   54GLU      H  816   6.128   4.862   0.847
   54GLU     CA  817   6.043   4.700   0.943
   54GLU     HA  818   5.978   4.624   0.900
   54GLU     CB  819   6.188   4.651   0.934
   54GLU    HB1  820   6.194   4.568   1.004
   54GLU    HB2  821   6.258   4.727   0.969
   54GLU     CG  822   6.232   4.604   0.796
   54GLU    HG1  823   6.335   4.568   0.801
   54GLU    HG2  824   6.228   4.697   0.739
   54GLU     CD  825   6.144   4.514   0.712
   54GLU    OE1  826   6.160   4.390   0.715
   54GLU    OE2  827   6.053   4.562   0.641
   54GLU      C  828   6.004   4.727   1.087
   54GLU      O  829   5.973   4.634   1.162
   55VAL      N  830   5.988   4.856   1.115
   55VAL      H  831   5.998   4.924   1.041
   55VAL     CA  832   5.909   4.895   1.231
   55VAL     HA  833   5.925   4.826   1.313
   55VAL     CB  834   5.962   5.028   1.283
   55VAL     HB  835   5.961   5.106   1.207
   55VAL    CG1  836   5.872   5.076   1.397
   55VAL   HG11  837   5.775   5.109   1.359
   55VAL   HG12  838   5.865   5.000   1.475
   55VAL   HG13  839   5.918   5.162   1.445
   55VAL    CG2  840   6.107   5.022   1.331
   55VAL   HG21  841   6.171   4.971   1.260
   55VAL   HG22  842   6.137   5.124   1.354
   55VAL   HG23  843   6.113   4.958   1.419
   55VAL      C  844   5.759   4.896   1.205
   55VAL      O  845   5.683   4.841   1.284
   56GLY      N  846   5.717   4.938   1.086
   56GLY      H  847   5.781   4.985   1.023
   56GLY     CA  848   5.577   4.930   1.048
   56GLY    HA1  849   5.566   4.972   0.948
   56GLY    HA2  850   5.516   4.996   1.111
   56GLY      C  851   5.509   4.795   1.048
   56GLY      O  852   5.404   4.778   1.110
   57VAL      N  853   5.571   4.694   0.987
   57VAL      H  854   5.654   4.719   0.935
   57VAL     CA  855   5.528   4.555   0.979
   57VAL     HA  856   5.424   4.553   0.947
   57VAL     CB  857   5.609   4.472   0.879
   57VAL     HB  858   5.572   4.370   0.884
   57VAL    CG1  859   5.583   4.518   0.736
   57VAL   HG11  860   5.480   4.489   0.717
   57VAL   HG12  861   5.613   4.622   0.721
   57VAL   HG13  862   5.645   4.463   0.665
   57VAL    CG2  863   5.759   4.484   0.901
   57VAL   HG21  864   5.772   4.444   1.002
   57VAL   HG22  865   5.807   4.415   0.832
   57VAL   HG23  866   5.790   4.588   0.887
   57VAL      C  867   5.521   4.483   1.113
   57VAL      O  868   5.441   4.391   1.127
   58ALA      N  869   5.578   4.540   1.219
   58ALA      H  870   5.619   4.630   1.202
   58ALA     CA  871   5.568   4.500   1.358
   58ALA     HA  872   5.578   4.392   1.354
   58ALA     CB  873   5.689   4.550   1.436
   58ALA    HB1  874   5.775   4.530   1.372
   58ALA    HB2  875   5.676   4.657   1.455
   58ALA    HB3  876   5.701   4.489   1.526
   58ALA      C  877   5.440   4.534   1.433
   58ALA      O  878   5.367   4.449   1.483
   59ILE      N  879   5.415   4.666   1.433
   59ILE      H  880   5.489   4.716   1.385
   59ILE     CA  881   5.291   4.732   1.467
   59ILE     HA  882   5.264   4.719   1.572
   59ILE     CB  883   5.300   4.883   1.444
   59ILE     HB  884   5.334   4.910   1.344
   59ILE    CG2  885   5.166   4.950   1.472
   59ILE   HG21  886   5.096   4.899   1.405
   59ILE   HG22  887   5.139   4.934   1.577
   59ILE   HG23  888   5.170   5.057   1.452
   59ILE    CG1  889   5.406   4.939   1.538
   59ILE   HG11  890   5.479   4.858   1.545
   59ILE   HG12  891   5.379   4.968   1.639
   59ILE     CD  892   5.475   5.066   1.490
   59ILE    HD1  893   5.515   5.059   1.389
   59ILE    HD2  894   5.403   5.147   1.503
   59ILE    HD3  895   5.559   5.084   1.557
   59ILE      C  896   5.173   4.664   1.400
   59ILE      O  897   5.076   4.628   1.466
   60GLN      N  898   5.183   4.642   1.269
   60GLN      H  899   5.264   4.684   1.226
   60GLN     CA  900   5.082   4.596   1.175
   60GLN     HA  901   4.997   4.664   1.181
   60GLN     CB  902   5.132   4.592   1.031
   60GLN    HB1  903   5.226   4.537   1.025
   60GLN    HB2  904   5.145   4.698   1.010
   60GLN     CG  905   5.028   4.539   0.933
   60GLN    HG1  906   4.933   4.587   0.955
   60GLN    HG2  907   5.014   4.432   0.946
   60GLN     CD  908   5.074   4.546   0.788
   60GLN    OE1  909   5.043   4.641   0.716
   60GLN    NE2  910   5.157   4.451   0.743
   60GLN   HE21  911   5.187   4.375   0.802
   60GLN   HE22  912   5.182   4.458   0.646
   60GLN      C  913   5.020   4.462   1.215
   60GLN      O  914   4.901   4.433   1.212
   61GLU      N  915   5.105   4.368   1.256
   61GLU      H  916   5.203   4.391   1.244
   61GLU     CA  917   5.074   4.234   1.301
   61GLU     HA  918   4.989   4.202   1.242
   61GLU     CB  919   5.195   4.142   1.280
   61GLU    HB1  920   5.268   4.143   1.360
   61GLU    HB2  921   5.263   4.172   1.201
   61GLU     CG  922   5.154   4.000   1.243
   61GLU    HG1  923   5.093   3.946   1.317
   61GLU    HG2  924   5.249   3.951   1.223
   61GLU     CD  925   5.086   4.004   1.107
   61GLU    OE1  926   5.145   4.013   0.997
   61GLU    OE2  927   4.961   4.006   1.107
   61GLU      C  928   5.030   4.229   1.447
   61GLU      O  929   4.944   4.146   1.474
   62LYS      N  930   5.080   4.322   1.529
   62LYS      H  931   5.145   4.391   1.494
   62LYS     CA  932   5.033   4.323   1.666
   62LYS     HA  933   5.022   4.222   1.705
   62LYS     CB  934   5.124   4.402   1.759
   62LYS    HB1  935   5.078   4.424   1.856
   62LYS    HB2  936   5.149   4.497   1.711
   62LYS     CG  937   5.244   4.316   1.797
   62LYS    HG1  938   5.323   4.381   1.835
   62LYS    HG2  939   5.288   4.266   1.711
   62LYS     CD  940   5.215   4.215   1.908
   62LYS    HD1  941   5.124   4.157   1.896
   62LYS    HD2  942   5.204   4.276   1.997
   62LYS     CE  943   5.337   4.127   1.935
   62LYS    HE1  944   5.401   4.183   2.004
   62LYS    HE2  945   5.383   4.114   1.837
   62LYS     NZ  946   5.297   4.002   2.001
   62LYS    HZ1  947   5.231   3.945   1.950
   62LYS    HZ2  948   5.387   3.959   2.015
   62LYS    HZ3  949   5.263   4.017   2.095
   62LYS      C  950   4.895   4.386   1.682
   62LYS      O  951   4.823   4.356   1.777
   63LEU      N  952   4.859   4.468   1.583
   63LEU      H  953   4.932   4.492   1.518
   63LEU     CA  954   4.723   4.518   1.568
   63LEU     HA  955   4.693   4.567   1.660
   63LEU     CB  956   4.712   4.626   1.461
   63LEU    HB1  957   4.607   4.640   1.438
   63LEU    HB2  958   4.755   4.584   1.371
   63LEU     CG  959   4.771   4.764   1.492
   63LEU     HG  960   4.870   4.745   1.534
   63LEU    CD1  961   4.790   4.845   1.364
   63LEU   HD11  962   4.826   4.946   1.383
   63LEU   HD12  963   4.871   4.805   1.304
   63LEU   HD13  964   4.698   4.848   1.306
   63LEU    CD2  965   4.676   4.845   1.580
   63LEU   HD21  966   4.657   4.792   1.673
   63LEU   HD22  967   4.723   4.939   1.607
   63LEU   HD23  968   4.579   4.868   1.537
   63LEU      C  969   4.630   4.401   1.541
   63LEU      O  970   4.517   4.399   1.590
   64ARG      N  971   4.676   4.296   1.472
   64ARG      H  972   4.776   4.289   1.463
   64ARG     CA  973   4.587   4.188   1.433
   64ARG     HA  974   4.490   4.236   1.422
   64ARG     CB  975   4.633   4.124   1.303
   64ARG    HB1  976   4.618   4.016   1.306
   64ARG    HB2  977   4.742   4.129   1.292
   64ARG     CG  978   4.560   4.179   1.181
   64ARG    HG1  979   4.583   4.285   1.166
   64ARG    HG2  980   4.452   4.169   1.192
   64ARG     CD  981   4.584   4.094   1.057
   64ARG    HD1  982   4.512   4.122   0.980
   64ARG    HD2  983   4.566   3.988   1.075
   64ARG     NE  984   4.721   4.106   1.007
   64ARG     HE  985   4.797   4.077   1.066
   64ARG     CZ  986   4.760   4.146   0.885
   64ARG    NH1  987   4.678   4.177   0.784
   64ARG   HH11  988   4.581   4.197   0.801
   64ARG   HH12  989   4.719   4.207   0.697
   64ARG    NH2  990   4.893   4.144   0.865
   64ARG   HH21  991   4.949   4.101   0.938
   64ARG   HH22  992   4.932   4.159   0.774
   64ARG      C  993   4.554   4.087   1.542
   64ARG      O  994   4.446   4.029   1.554
   65GLU      N  995   4.658   4.070   1.623
   65GLU      H  996   4.737   4.130   1.607
   65GLU     CA  997   4.647   4.004   1.752
   65GLU     HA  998   4.604   3.905   1.739
   65GLU     CB  999   4.786   3.984   1.810
   65GLU    HB1 1000   4.821   4.079   1.850
   65GLU    HB2 1001   4.845   3.954   1.723
   65GLU     CG 1002   4.827   3.891   1.924
   65GLU    HG1 1003   4.802   3.789   1.896
   65GLU    HG2 1004   4.764   3.918   2.009
   65GLU     CD 1005   4.972   3.901   1.970
   65GLU    OE1 1006   5.061   3.902   1.882
   65GLU    OE2 1007   5.004   3.915   2.090
   65GLU      C 1008   4.559   4.079   1.852
   65GLU      O 1009   4.526   4.021   1.955
   66GLN      N 1010   4.525   4.205   1.824
   66GLN      H 1011   4.558   4.237   1.734
   66GLN     CA 1012   4.431   4.289   1.896
   66GLN     HA 1013   4.410   4.377   1.836
   66GLN     CB 1014   4.292   4.230   1.917
   66GLN    HB1 1015   4.236   4.300   1.980
   66GLN    HB2 1016   4.300   4.145   1.983
   66GLN     CG 1017   4.203   4.209   1.794
   66GLN    HG1 1018   4.257   4.138   1.730
   66GLN    HG2 1019   4.204   4.302   1.738
   66GLN     CD 1020   4.071   4.147   1.837
   66GLN    OE1 1021   3.971   4.218   1.845
   66GLN    NE2 1022   4.062   4.020   1.875
   66GLN   HE21 1023   4.142   3.958   1.868
   66GLN   HE22 1024   3.976   3.989   1.920
   66GLN      C 1025   4.487   4.350   2.024
   66GLN      O 1026   4.413   4.428   2.085
   67VAL      N 1027   4.611   4.318   2.060
   67VAL      H 1028   4.659   4.253   2.000
   67VAL     CA 1029   4.676   4.370   2.179
   67VAL     HA 1030   4.596   4.361   2.253
   67VAL     CB 1031   4.789   4.275   2.216
   67VAL     HB 1032   4.837   4.314   2.306
   67VAL    CG1 1033   4.737   4.138   2.258
   67VAL   HG11 1034   4.821   4.072   2.281
   67VAL   HG12 1035   4.677   4.151   2.348
   67VAL   HG13 1036   4.670   4.086   2.189
   67VAL    CG2 1037   4.907   4.257   2.120
   67VAL   HG21 1038   4.978   4.190   2.167
   67VAL   HG22 1039   4.884   4.220   2.020
   67VAL   HG23 1040   4.962   4.350   2.106
   67VAL      C 1041   4.717   4.517   2.181
   67VAL      O 1042   4.723   4.572   2.291
   68VAL      N 1043   4.725   4.580   2.064
   68VAL      H 1044   4.707   4.521   1.984
   68VAL     CA 1045   4.706   4.723   2.044
   68VAL     HA 1046   4.675   4.767   2.139
   68VAL     CB 1047   4.838   4.782   1.998
   68VAL     HB 1048   4.815   4.886   1.975
   68VAL    CG1 1049   4.935   4.783   2.116
   68VAL   HG11 1050   4.961   4.685   2.154
   68VAL   HG12 1051   5.023   4.839   2.084
   68VAL   HG13 1052   4.893   4.839   2.199
   68VAL    CG2 1053   4.895   4.708   1.877
   68VAL   HG21 1054   4.839   4.696   1.785
   68VAL   HG22 1055   4.982   4.766   1.848
   68VAL   HG23 1056   4.925   4.607   1.907
   68VAL      C 1057   4.585   4.762   1.960
   68VAL      O 1058   4.553   4.692   1.864
   69LYS      N 1059   4.526   4.878   1.985
   69LYS      H 1060   4.538   4.909   2.080
   69LYS     CA 1061   4.443   4.954   1.893
   69LYS     HA 1062   4.444   4.899   1.799
   69LYS     CB 1063   4.311   4.987   1.962
   69LYS    HB1 1064   4.266   5.074   1.914
   69LYS    HB2 1065   4.327   5.027   2.062
   69LYS     CG 1066   4.208   4.875   1.958
   69LYS    HG1 1067   4.199   4.824   1.861
   69LYS    HG2 1068   4.108   4.905   1.988
   69LYS     CD 1069   4.255   4.764   2.052
   69LYS    HD1 1070   4.293   4.798   2.149
   69LYS    HD2 1071   4.320   4.700   1.993
   69LYS     CE 1072   4.143   4.665   2.081
   69LYS    HE1 1073   4.111   4.626   1.984
   69LYS    HE2 1074   4.058   4.722   2.119
   69LYS     NZ 1075   4.189   4.562   2.174
   69LYS    HZ1 1076   4.118   4.491   2.184
   69LYS    HZ2 1077   4.270   4.506   2.151
   69LYS    HZ3 1078   4.207   4.596   2.268
   69LYS      C 1079   4.520   5.079   1.852
   69LYS      O 1080   4.606   5.128   1.925
   70ARG      N 1081   4.486   5.139   1.738
   70ARG      H 1082   4.411   5.101   1.682
   70ARG     CA 1083   4.561   5.251   1.685
   70ARG     HA 1084   4.669   5.231   1.685
   70ARG     CB 1085   4.525   5.264   1.537
   70ARG    HB1 1086   4.416   5.264   1.531
   70ARG    HB2 1087   4.563   5.168   1.503
   70ARG     CG 1088   4.580   5.386   1.464
   70ARG    HG1 1089   4.543   5.481   1.501
   70ARG    HG2 1090   4.563   5.364   1.358
   70ARG     CD 1091   4.732   5.388   1.476
   70ARG    HD1 1092   4.766   5.310   1.408
   70ARG    HD2 1093   4.768   5.361   1.576
   70ARG     NE 1094   4.793   5.515   1.437
   70ARG     HE 1095   4.788   5.539   1.339
   70ARG     CZ 1096   4.863   5.598   1.515
   70ARG    NH1 1097   4.870   5.596   1.649
   70ARG   HH11 1098   4.798   5.545   1.699
   70ARG   HH12 1099   4.909   5.679   1.692
   70ARG    NH2 1100   4.923   5.703   1.458
   70ARG   HH21 1101   4.900   5.732   1.364
   70ARG   HH22 1102   4.975   5.759   1.525
   70ARG      C 1103   4.551   5.377   1.769
   70ARG      O 1104   4.643   5.457   1.783
   71GLU      N 1105   4.447   5.385   1.853
   71GLU      H 1106   4.377   5.317   1.830
   71GLU     CA 1107   4.428   5.490   1.952
   71GLU     HA 1108   4.452   5.585   1.904
   71GLU     CB 1109   4.279   5.500   1.982
   71GLU    HB1 1110   4.218   5.504   1.892
   71GLU    HB2 1111   4.266   5.603   2.016
   71GLU     CG 1112   4.219   5.396   2.076
   71GLU    HG1 1113   4.257   5.408   2.177
   71GLU    HG2 1114   4.259   5.299   2.047
   71GLU     CD 1115   4.066   5.400   2.074
   71GLU    OE1 1116   4.011   5.429   2.182
   71GLU    OE2 1117   4.014   5.345   1.974
   71GLU      C 1118   4.514   5.476   2.077
   71GLU      O 1119   4.538   5.573   2.149
   72GLU      N 1120   4.555   5.351   2.101
   72GLU      H 1121   4.536   5.285   2.027
   72GLU     CA 1122   4.645   5.313   2.208
   72GLU     HA 1123   4.623   5.377   2.293
   72GLU     CB 1124   4.614   5.167   2.239
   72GLU    HB1 1125   4.684   5.131   2.314
   72GLU    HB2 1126   4.631   5.097   2.157
   72GLU     CG 1127   4.474   5.142   2.297
   72GLU    HG1 1128   4.401   5.174   2.223
   72GLU    HG2 1129   4.470   5.198   2.390
   72GLU     CD 1130   4.453   4.996   2.332
   72GLU    OE1 1131   4.514   4.902   2.278
   72GLU    OE2 1132   4.361   4.966   2.412
   72GLU      C 1133   4.792   5.341   2.181
   72GLU      O 1134   4.872   5.345   2.275
   73LEU      N 1135   4.825   5.371   2.055
   73LEU      H 1136   4.752   5.384   1.986
   73LEU     CA 1137   4.959   5.384   2.002
   73LEU     HA 1138   5.022   5.345   2.082
   73LEU     CB 1139   4.982   5.306   1.872
   73LEU    HB1 1140   5.072   5.348   1.829
   73LEU    HB2 1141   4.902   5.333   1.803
   73LEU     CG 1142   4.998   5.156   1.892
   73LEU     HG 1143   4.916   5.121   1.954
   73LEU    CD1 1144   4.988   5.083   1.758
   73LEU   HD11 1145   4.889   5.095   1.714
   73LEU   HD12 1146   5.069   5.118   1.694
   73LEU   HD13 1147   5.005   4.983   1.800
   73LEU    CD2 1148   5.131   5.125   1.960
   73LEU   HD21 1149   5.133   5.017   1.972
   73LEU   HD22 1150   5.215   5.160   1.899
   73LEU   HD23 1151   5.128   5.161   2.063
   73LEU      C 1152   5.003   5.528   1.983
   73LEU      O 1153   4.915   5.609   1.956
   74PHE      N 1154   5.132   5.555   2.009
   74PHE      H 1155   5.190   5.473   2.025
   74PHE     CA 1156   5.191   5.683   1.977
   74PHE     HA 1157   5.114   5.738   1.922
   74PHE     CB 1158   5.223   5.767   2.100
   74PHE    HB1 1159   5.321   5.736   2.138
   74PHE    HB2 1160   5.147   5.735   2.171
   74PHE     CG 1161   5.212   5.917   2.090
   74PHE    CD1 1162   5.322   5.989   2.043
   74PHE    HD1 1163   5.417   5.947   2.014
   74PHE    CE1 1164   5.314   6.128   2.026
   74PHE    HE1 1165   5.399   6.187   1.993
   74PHE     CZ 1166   5.196   6.197   2.057
   74PHE     HZ 1167   5.192   6.304   2.058
   74PHE    CE2 1168   5.084   6.125   2.100
   74PHE    HE2 1169   4.995   6.180   2.128
   74PHE    CD2 1170   5.095   5.988   2.123
   74PHE    HD2 1171   5.013   5.931   2.163
   74PHE      C 1172   5.313   5.680   1.886
   74PHE      O 1173   5.406   5.605   1.914
   75ILE      N 1174   5.309   5.744   1.769
   75ILE      H 1175   5.223   5.794   1.751
   75ILE     CA 1176   5.399   5.723   1.657
   75ILE     HA 1177   5.484   5.665   1.695
   75ILE     CB 1178   5.343   5.641   1.541
   75ILE     HB 1179   5.278   5.700   1.478
   75ILE    CG2 1180   5.462   5.600   1.455
   75ILE   HG21 1181   5.447   5.527   1.375
   75ILE   HG22 1182   5.507   5.679   1.396
   75ILE   HG23 1183   5.537   5.557   1.521
   75ILE    CG1 1184   5.263   5.518   1.583
   75ILE   HG11 1185   5.208   5.491   1.493
   75ILE   HG12 1186   5.188   5.551   1.656
   75ILE     CD 1187   5.341   5.398   1.635
   75ILE    HD1 1188   5.417   5.363   1.564
   75ILE    HD2 1189   5.397   5.409   1.728
   75ILE    HD3 1190   5.265   5.321   1.650
   75ILE      C 1191   5.452   5.855   1.603
   75ILE      O 1192   5.372   5.945   1.579
   76VAL      N 1193   5.584   5.870   1.593
   76VAL      H 1194   5.646   5.794   1.615
   76VAL     CA 1195   5.654   5.994   1.565
   76VAL     HA 1196   5.584   6.067   1.527
   76VAL     CB 1197   5.718   6.054   1.690
   76VAL     HB 1198   5.808   5.995   1.706
   76VAL    CG1 1199   5.767   6.196   1.666
   76VAL   HG11 1200   5.813   6.236   1.757
   76VAL   HG12 1201   5.831   6.215   1.579
   76VAL   HG13 1202   5.684   6.262   1.639
   76VAL    CG2 1203   5.648   6.038   1.824
   76VAL   HG21 1204   5.658   5.934   1.856
   76VAL   HG22 1205   5.689   6.097   1.906
   76VAL   HG23 1206   5.542   6.061   1.810
   76VAL      C 1207   5.763   5.967   1.462
   76VAL      O 1208   5.849   5.883   1.487
   77SER      N 1209   5.769   6.047   1.355
   77SER      H 1210   5.705   6.125   1.347
   77SER     CA 1211   5.866   6.040   1.248
   77SER     HA 1212   5.944   5.967   1.271
   77SER     CB 1213   5.789   5.994   1.125
   77SER    HB1 1214   5.860   5.986   1.042
   77SER    HB2 1215   5.711   6.064   1.099
   77SER     OG 1216   5.737   5.864   1.143
   77SER     HG 1217   5.809   5.803   1.122
   77SER      C 1218   5.927   6.178   1.224
   77SER      O 1219   5.883   6.274   1.286
   78LYS      N 1220   6.026   6.194   1.136
   78LYS      H 1221   6.053   6.118   1.075
   78LYS     CA 1222   6.102   6.316   1.118
   78LYS     HA 1223   6.049   6.402   1.159
   78LYS     CB 1224   6.236   6.314   1.191
   78LYS    HB1 1225   6.275   6.416   1.186
   78LYS    HB2 1226   6.304   6.243   1.145
   78LYS     CG 1227   6.227   6.271   1.337
   78LYS    HG1 1228   6.175   6.176   1.346
   78LYS    HG2 1229   6.167   6.348   1.385
   78LYS     CD 1230   6.360   6.265   1.412
   78LYS    HD1 1231   6.397   6.368   1.412
   78LYS    HD2 1232   6.434   6.204   1.360
   78LYS     CE 1233   6.352   6.208   1.553
   78LYS    HE1 1234   6.252   6.240   1.583
   78LYS    HE2 1235   6.426   6.259   1.614
   78LYS     NZ 1236   6.359   6.061   1.554
   78LYS    HZ1 1237   6.306   6.024   1.477
   78LYS    HZ2 1238   6.452   6.021   1.547
   78LYS    HZ3 1239   6.323   6.018   1.638
   78LYS      C 1240   6.125   6.344   0.970
   78LYS      O 1241   6.191   6.259   0.911
   79LEU      N 1242   6.067   6.454   0.922
   79LEU      H 1243   6.034   6.518   0.993
   79LEU     CA 1244   6.085   6.510   0.789
   79LEU     HA 1245   6.057   6.434   0.716
   79LEU     CB 1246   6.010   6.642   0.778
   79LEU    HB1 1247   6.040   6.722   0.847
   79LEU    HB2 1248   5.905   6.622   0.801
   79LEU     CG 1249   6.016   6.702   0.638
   79LEU     HG 1250   6.119   6.728   0.615
   79LEU    CD1 1251   5.961   6.606   0.533
   79LEU   HD11 1252   5.960   6.653   0.434
   79LEU   HD12 1253   6.022   6.516   0.524
   79LEU   HD13 1254   5.860   6.582   0.567
   79LEU    CD2 1255   5.951   6.840   0.636
   79LEU   HD21 1256   5.849   6.822   0.670
   79LEU   HD22 1257   6.005   6.897   0.711
   79LEU   HD23 1258   5.955   6.885   0.537
   79LEU      C 1259   6.232   6.541   0.767
   79LEU      O 1260   6.294   6.626   0.831
   80TRP      N 1261   6.296   6.464   0.679
   80TRP      H 1262   6.249   6.392   0.627
   80TRP     CA 1263   6.440   6.468   0.660
   80TRP     HA 1264   6.485   6.491   0.757
   80TRP     CB 1265   6.492   6.332   0.615
   80TRP    HB1 1266   6.443   6.317   0.519
   80TRP    HB2 1267   6.460   6.257   0.686
   80TRP     CG 1268   6.641   6.338   0.597
   80TRP    CD1 1269   6.705   6.340   0.479
   80TRP    HD1 1270   6.652   6.331   0.385
   80TRP    NE1 1271   6.843   6.341   0.490
   80TRP    HE1 1272   6.908   6.335   0.413
   80TRP    CE2 1273   6.872   6.352   0.625
   80TRP    CZ2 1274   6.993   6.365   0.694
   80TRP    HZ2 1275   7.089   6.371   0.644
   80TRP    CH2 1276   6.982   6.375   0.833
   80TRP    HH2 1277   7.072   6.393   0.890
   80TRP    CZ3 1278   6.863   6.395   0.905
   80TRP    HZ3 1279   6.873   6.415   1.011
   80TRP    CE3 1280   6.745   6.395   0.829
   80TRP    HE3 1281   6.655   6.413   0.886
   80TRP    CD2 1282   6.748   6.366   0.692
   80TRP      C 1283   6.489   6.582   0.572
   80TRP      O 1284   6.416   6.634   0.487
   81CYS      N 1285   6.613   6.624   0.595
   81CYS      H 1286   6.670   6.569   0.658
   81CYS     CA 1287   6.659   6.750   0.540
   81CYS     HA 1288   6.595   6.828   0.582
   81CYS     CB 1289   6.799   6.770   0.598
   81CYS    HB1 1290   6.852   6.850   0.547
   81CYS    HB2 1291   6.863   6.684   0.579
   81CYS     SG 1292   6.783   6.817   0.772
   81CYS     HG 1293   6.799   6.948   0.753
   81CYS      C 1294   6.657   6.759   0.389
   81CYS      O 1295   6.662   6.867   0.329
   82THR      N 1296   6.659   6.647   0.317
   82THR      H 1297   6.659   6.560   0.369
   82THR     CA 1298   6.657   6.643   0.172
   82THR     HA 1299   6.721   6.723   0.135
   82THR     CB 1300   6.725   6.524   0.106
   82THR     HB 1301   6.719   6.535  -0.002
   82THR    CG2 1302   6.867   6.499   0.157
   82THR   HG21 1303   6.901   6.396   0.150
   82THR   HG22 1304   6.940   6.556   0.098
   82THR   HG23 1305   6.890   6.530   0.259
   82THR    OG1 1306   6.642   6.420   0.154
   82THR    HG1 1307   6.677   6.333   0.134
   82THR      C 1308   6.518   6.667   0.114
   82THR      O 1309   6.498   6.710   0.001
   83TYR      N 1310   6.412   6.653   0.194
   83TYR      H 1311   6.444   6.630   0.287
   83TYR     CA 1312   6.274   6.672   0.152
   83TYR     HA 1313   6.268   6.664   0.044
   83TYR     CB 1314   6.193   6.550   0.197
   83TYR    HB1 1315   6.088   6.580   0.194
   83TYR    HB2 1316   6.215   6.530   0.302
   83TYR     CG 1317   6.221   6.434   0.106
   83TYR    CD1 1318   6.144   6.401  -0.006
   83TYR    HD1 1319   6.063   6.464  -0.039
   83TYR    CE1 1320   6.164   6.281  -0.076
   83TYR    HE1 1321   6.102   6.245  -0.156
   83TYR     CZ 1322   6.271   6.199  -0.037
   83TYR     OH 1323   6.290   6.078  -0.097
   83TYR     HH 1324   6.367   6.027  -0.069
   83TYR    CE2 1325   6.357   6.239   0.068
   83TYR    HE2 1326   6.441   6.178   0.096
   83TYR    CD2 1327   6.330   6.354   0.143
   83TYR    HD2 1328   6.395   6.377   0.226
   83TYR      C 1329   6.219   6.807   0.195
   83TYR      O 1330   6.099   6.833   0.184
   84HIS      N 1331   6.301   6.904   0.237
   84HIS      H 1332   6.396   6.870   0.243
   84HIS     CA 1333   6.256   7.033   0.284
   84HIS     HA 1334   6.167   7.015   0.344
   84HIS     CB 1335   6.370   7.079   0.375
   84HIS    HB1 1336   6.376   7.186   0.397
   84HIS    HB2 1337   6.466   7.056   0.329
   84HIS     CG 1338   6.374   7.023   0.514
   84HIS    ND1 1339   6.418   7.091   0.628
   84HIS    CE1 1340   6.413   7.005   0.729
   84HIS    HE1 1341   6.445   7.025   0.831
   84HIS    NE2 1342   6.353   6.891   0.692
   84HIS    HE2 1343   6.337   6.809   0.750
   84HIS    CD2 1344   6.327   6.902   0.557
   84HIS    HD2 1345   6.277   6.828   0.496
   84HIS      C 1346   6.214   7.134   0.178
   84HIS      O 1347   6.263   7.246   0.170
   85GLU      N 1348   6.105   7.112   0.103
   85GLU      H 1349   6.052   7.026   0.112
   85GLU     CA 1350   6.037   7.209   0.020
   85GLU     HA 1351   6.052   7.311   0.055
   85GLU     CB 1352   6.095   7.204  -0.120
   85GLU    HB1 1353   6.052   7.119  -0.173
   85GLU    HB2 1354   6.204   7.209  -0.114
   85GLU     CG 1355   6.047   7.318  -0.209
   85GLU    HG1 1356   6.084   7.405  -0.156
   85GLU    HG2 1357   5.938   7.326  -0.204
   85GLU     CD 1358   6.091   7.313  -0.355
   85GLU    OE1 1359   6.120   7.425  -0.401
   85GLU    OE2 1360   6.109   7.205  -0.416
   85GLU      C 1361   5.891   7.165   0.009
   85GLU      O 1362   5.857   7.051   0.040
   86LYS      N 1363   5.788   7.245  -0.021
   86LYS      H 1364   5.808   7.342  -0.038
   86LYS     CA 1365   5.661   7.199  -0.074
   86LYS     HA 1366   5.609   7.147   0.006
   86LYS     CB 1367   5.573   7.316  -0.116
   86LYS    HB1 1368   5.560   7.392  -0.039
   86LYS    HB2 1369   5.477   7.264  -0.123
   86LYS     CG 1370   5.600   7.385  -0.249
   86LYS    HG1 1371   5.562   7.322  -0.329
   86LYS    HG2 1372   5.707   7.401  -0.262
   86LYS     CD 1373   5.533   7.522  -0.256
   86LYS    HD1 1374   5.568   7.581  -0.171
   86LYS    HD2 1375   5.425   7.511  -0.244
   86LYS     CE 1376   5.574   7.588  -0.387
   86LYS    HE1 1377   5.547   7.531  -0.476
   86LYS    HE2 1378   5.682   7.604  -0.378
   86LYS     NZ 1379   5.500   7.714  -0.403
   86LYS    HZ1 1380   5.519   7.779  -0.328
   86LYS    HZ2 1381   5.538   7.757  -0.486
   86LYS    HZ3 1382   5.400   7.710  -0.417
   86LYS      C 1383   5.676   7.108  -0.195
   86LYS      O 1384   5.762   7.121  -0.282
   87GLY      N 1385   5.598   7.000  -0.188
   87GLY      H 1386   5.538   6.985  -0.108
   87GLY     CA 1387   5.589   6.899  -0.292
   87GLY    HA1 1388   5.611   6.933  -0.393
   87GLY    HA2 1389   5.484   6.869  -0.286
   87GLY      C 1390   5.668   6.777  -0.246
   87GLY      O 1391   5.616   6.666  -0.234
   88LEU      N 1392   5.795   6.799  -0.213
   88LEU      H 1393   5.843   6.885  -0.234
   88LEU     CA 1394   5.883   6.707  -0.142
   88LEU     HA 1395   5.894   6.610  -0.188
   88LEU     CB 1396   6.015   6.783  -0.132
   88LEU    HB1 1397   6.082   6.722  -0.071
   88LEU    HB2 1398   6.009   6.881  -0.084
   88LEU     CG 1399   6.101   6.805  -0.256
   88LEU     HG 1400   6.050   6.871  -0.326
   88LEU    CD1 1401   6.234   6.873  -0.227
   88LEU   HD11 1402   6.279   6.929  -0.309
   88LEU   HD12 1403   6.210   6.951  -0.155
   88LEU   HD13 1404   6.310   6.816  -0.173
   88LEU    CD2 1405   6.129   6.681  -0.341
   88LEU   HD21 1406   6.192   6.612  -0.285
   88LEU   HD22 1407   6.030   6.637  -0.349
   88LEU   HD23 1408   6.177   6.714  -0.433
   88LEU      C 1409   5.831   6.675  -0.002
   88LEU      O 1410   5.829   6.559   0.038
   89VAL      N 1411   5.774   6.771   0.071
   89VAL      H 1412   5.803   6.863   0.044
   89VAL     CA 1413   5.708   6.759   0.199
   89VAL     HA 1414   5.782   6.713   0.265
   89VAL     CB 1415   5.653   6.887   0.261
   89VAL     HB 1416   5.610   6.960   0.192
   89VAL    CG1 1417   5.552   6.861   0.372
   89VAL   HG11 1418   5.458   6.832   0.324
   89VAL   HG12 1419   5.575   6.769   0.426
   89VAL   HG13 1420   5.528   6.950   0.429
   89VAL    CG2 1421   5.769   6.967   0.320
   89VAL   HG21 1422   5.794   6.913   0.411
   89VAL   HG22 1423   5.856   6.956   0.255
   89VAL   HG23 1424   5.751   7.071   0.348
   89VAL      C 1425   5.596   6.657   0.183
   89VAL      O 1426   5.575   6.570   0.267
   90LYS      N 1427   5.513   6.669   0.079
   90LYS      H 1428   5.528   6.746   0.016
   90LYS     CA 1429   5.401   6.580   0.059
   90LYS     HA 1430   5.344   6.563   0.150
   90LYS     CB 1431   5.299   6.631  -0.043
   90LYS    HB1 1432   5.352   6.662  -0.133
   90LYS    HB2 1433   5.252   6.722  -0.006
   90LYS     CG 1434   5.189   6.533  -0.081
   90LYS    HG1 1435   5.153   6.484   0.009
   90LYS    HG2 1436   5.216   6.460  -0.158
   90LYS     CD 1437   5.061   6.610  -0.113
   90LYS    HD1 1438   5.092   6.673  -0.196
   90LYS    HD2 1439   5.028   6.669  -0.027
   90LYS     CE 1440   4.954   6.518  -0.173
   90LYS    HE1 1441   4.931   6.435  -0.107
   90LYS    HE2 1442   4.998   6.478  -0.265
   90LYS     NZ 1443   4.829   6.583  -0.214
   90LYS    HZ1 1444   4.847   6.678  -0.240
   90LYS    HZ2 1445   4.775   6.526  -0.278
   90LYS    HZ3 1446   4.768   6.581  -0.133
   90LYS      C 1447   5.453   6.443   0.016
   90LYS      O 1448   5.412   6.342   0.073
   91GLY      N 1449   5.538   6.441  -0.087
   91GLY      H 1450   5.568   6.531  -0.121
   91GLY     CA 1451   5.615   6.327  -0.132
   91GLY    HA1 1452   5.708   6.364  -0.176
   91GLY    HA2 1453   5.569   6.270  -0.213
   91GLY      C 1454   5.664   6.237  -0.019
   91GLY      O 1455   5.643   6.115  -0.016
   92ALA      N 1456   5.740   6.292   0.075
   92ALA      H 1457   5.745   6.393   0.068
   92ALA     CA 1458   5.806   6.230   0.188
   92ALA     HA 1459   5.871   6.150   0.152
   92ALA     CB 1460   5.899   6.331   0.254
   92ALA    HB1 1461   5.958   6.265   0.318
   92ALA    HB2 1462   5.963   6.379   0.181
   92ALA    HB3 1463   5.842   6.398   0.318
   92ALA      C 1464   5.701   6.185   0.288
   92ALA      O 1465   5.715   6.077   0.346
   93CYS      N 1466   5.594   6.259   0.317
   93CYS      H 1467   5.596   6.350   0.272
   93CYS     CA 1468   5.498   6.225   0.420
   93CYS     HA 1469   5.554   6.215   0.513
   93CYS     CB 1470   5.404   6.340   0.454
   93CYS    HB1 1471   5.344   6.353   0.363
   93CYS    HB2 1472   5.460   6.433   0.465
   93CYS     SG 1473   5.303   6.303   0.599
   93CYS     HG 1474   5.281   6.174   0.569
   93CYS      C 1475   5.419   6.101   0.382
   93CYS      O 1476   5.415   6.005   0.460
   94GLN      N 1477   5.371   6.092   0.258
   94GLN      H 1478   5.362   6.174   0.200
   94GLN     CA 1479   5.310   5.969   0.212
   94GLN     HA 1480   5.221   5.948   0.271
   94GLN     CB 1481   5.264   5.992   0.068
   94GLN    HB1 1482   5.212   5.902   0.036
   94GLN    HB2 1483   5.351   6.030   0.015
   94GLN     CG 1484   5.158   6.102   0.058
   94GLN    HG1 1485   5.194   6.201   0.083
   94GLN    HG2 1486   5.074   6.073   0.121
   94GLN     CD 1487   5.100   6.100  -0.083
   94GLN    OE1 1488   5.145   6.037  -0.178
   94GLN    NE2 1489   4.993   6.176  -0.107
   94GLN   HE21 1490   4.940   6.203  -0.025
   94GLN   HE22 1491   4.943   6.151  -0.191
   94GLN      C 1492   5.391   5.840   0.211
   94GLN      O 1493   5.351   5.737   0.265
   95LYS      N 1494   5.515   5.858   0.166
   95LYS      H 1495   5.531   5.950   0.129
   95LYS     CA 1496   5.618   5.756   0.172
   95LYS     HA 1497   5.583   5.672   0.112
   95LYS     CB 1498   5.746   5.806   0.107
   95LYS    HB1 1499   5.774   5.907   0.137
   95LYS    HB2 1500   5.726   5.818   0.000
   95LYS     CG 1501   5.879   5.733   0.127
   95LYS    HG1 1502   5.903   5.741   0.233
   95LYS    HG2 1503   5.950   5.784   0.062
   95LYS     CD 1504   5.866   5.590   0.074
   95LYS    HD1 1505   5.817   5.593  -0.023
   95LYS    HD2 1506   5.802   5.531   0.139
   95LYS     CE 1507   6.003   5.524   0.062
   95LYS    HE1 1508   6.057   5.541   0.155
   95LYS    HE2 1509   6.049   5.566  -0.027
   95LYS     NZ 1510   5.995   5.377   0.053
   95LYS    HZ1 1511   5.947   5.339  -0.027
   95LYS    HZ2 1512   6.090   5.343   0.050
   95LYS    HZ3 1513   5.955   5.348   0.141
   95LYS      C 1514   5.637   5.709   0.316
   95LYS      O 1515   5.628   5.589   0.339
   96THR      N 1516   5.651   5.804   0.409
   96THR      H 1517   5.642   5.903   0.391
   96THR     CA 1518   5.660   5.770   0.550
   96THR     HA 1519   5.751   5.712   0.562
   96THR     CB 1520   5.660   5.896   0.636
   96THR     HB 1521   5.578   5.961   0.603
   96THR    CG2 1522   5.648   5.874   0.786
   96THR   HG21 1523   5.551   5.838   0.819
   96THR   HG22 1524   5.717   5.797   0.823
   96THR   HG23 1525   5.670   5.963   0.844
   96THR    OG1 1526   5.771   5.967   0.586
   96THR    HG1 1527   5.742   5.995   0.499
   96THR      C 1528   5.549   5.676   0.593
   96THR      O 1529   5.574   5.570   0.651
   97LEU      N 1530   5.424   5.716   0.568
   97LEU      H 1531   5.416   5.808   0.529
   97LEU     CA 1532   5.303   5.643   0.602
   97LEU     HA 1533   5.314   5.616   0.707
   97LEU     CB 1534   5.190   5.741   0.572
   97LEU    HB1 1535   5.100   5.681   0.579
   97LEU    HB2 1536   5.196   5.778   0.470
   97LEU     CG 1537   5.179   5.861   0.666
   97LEU     HG 1538   5.271   5.919   0.677
   97LEU    CD1 1539   5.068   5.947   0.606
   97LEU   HD11 1540   5.104   5.985   0.511
   97LEU   HD12 1541   4.976   5.888   0.600
   97LEU   HD13 1542   5.059   6.035   0.669
   97LEU    CD2 1543   5.136   5.807   0.802
   97LEU   HD21 1544   5.222   5.766   0.855
   97LEU   HD22 1545   5.101   5.891   0.862
   97LEU   HD23 1546   5.055   5.734   0.797
   97LEU      C 1547   5.286   5.512   0.526
   97LEU      O 1548   5.226   5.418   0.578
   98SER      N 1549   5.342   5.493   0.406
   98SER      H 1550   5.400   5.564   0.365
   98SER     CA 1551   5.340   5.370   0.330
   98SER     HA 1552   5.241   5.324   0.338
   98SER     CB 1553   5.356   5.408   0.184
   98SER    HB1 1554   5.337   5.324   0.117
   98SER    HB2 1555   5.454   5.458   0.183
   98SER     OG 1556   5.265   5.505   0.138
   98SER     HG 1557   5.285   5.583   0.191
   98SER      C 1558   5.447   5.271   0.373
   98SER      O 1559   5.430   5.149   0.378
   99ASP      N 1560   5.557   5.328   0.424
   99ASP      H 1561   5.567   5.426   0.400
   99ASP     CA 1562   5.659   5.253   0.494
   99ASP     HA 1563   5.685   5.170   0.429
   99ASP     CB 1564   5.796   5.320   0.500
   99ASP    HB1 1565   5.866   5.255   0.553
   99ASP    HB2 1566   5.795   5.408   0.565
   99ASP     CG 1567   5.853   5.368   0.368
   99ASP    OD1 1568   5.856   5.287   0.273
   99ASP    OD2 1569   5.927   5.469   0.367
   99ASP      C 1570   5.607   5.208   0.629
   99ASP      O 1571   5.593   5.090   0.661
  100LEU      N 1572   5.569   5.302   0.716
  100LEU      H 1573   5.584   5.399   0.690
  100LEU     CA 1574   5.526   5.271   0.851
  100LEU     HA 1575   5.589   5.189   0.882
  100LEU     CB 1576   5.534   5.383   0.954
  100LEU    HB1 1577   5.482   5.354   1.046
  100LEU    HB2 1578   5.482   5.469   0.912
  100LEU     CG 1579   5.676   5.415   0.999
  100LEU     HG 1580   5.740   5.418   0.911
  100LEU    CD1 1581   5.671   5.553   1.064
  100LEU   HD11 1582   5.768   5.590   1.098
  100LEU   HD12 1583   5.630   5.622   0.990
  100LEU   HD13 1584   5.600   5.556   1.146
  100LEU    CD2 1585   5.737   5.317   1.099
  100LEU   HD21 1586   5.840   5.344   1.120
  100LEU   HD22 1587   5.678   5.312   1.190
  100LEU   HD23 1588   5.742   5.218   1.053
  100LEU      C 1589   5.388   5.206   0.859
  100LEU      O 1590   5.352   5.154   0.964
  101LYS      N 1591   5.312   5.197   0.749
  101LYS      H 1592   5.351   5.244   0.669
  101LYS     CA 1593   5.193   5.118   0.726
  101LYS     HA 1594   5.141   5.144   0.634
  101LYS     CB 1595   5.212   4.967   0.729
  101LYS    HB1 1596   5.118   4.915   0.748
  101LYS    HB2 1597   5.277   4.949   0.814
  101LYS     CG 1598   5.276   4.913   0.602
  101LYS    HG1 1599   5.352   4.984   0.571
  101LYS    HG2 1600   5.206   4.918   0.518
  101LYS     CD 1601   5.350   4.780   0.598
  101LYS    HD1 1602   5.289   4.696   0.632
  101LYS    HD2 1603   5.417   4.787   0.683
  101LYS     CE 1604   5.434   4.763   0.472
  101LYS    HE1 1605   5.361   4.771   0.391
  101LYS    HE2 1606   5.469   4.660   0.464
  101LYS     NZ 1607   5.536   4.868   0.462
  101LYS    HZ1 1608   5.577   4.854   0.371
  101LYS    HZ2 1609   5.491   4.959   0.462
  101LYS    HZ3 1610   5.608   4.862   0.533
  101LYS      C 1611   5.079   5.163   0.818
  101LYS      O 1612   5.013   5.078   0.877
  102LEU      N 1613   5.059   5.295   0.821
  102LEU      H 1614   5.107   5.353   0.754
  102LEU     CA 1615   4.962   5.370   0.898
  102LEU     HA 1616   4.888   5.312   0.952
  102LEU     CB 1617   5.028   5.449   1.011
  102LEU    HB1 1618   4.960   5.521   1.056
  102LEU    HB2 1619   5.103   5.509   0.960
  102LEU     CG 1620   5.104   5.366   1.114
  102LEU     HG 1621   5.161   5.279   1.082
  102LEU    CD1 1622   5.205   5.453   1.187
  102LEU   HD11 1623   5.270   5.392   1.250
  102LEU   HD12 1624   5.273   5.502   1.117
  102LEU   HD13 1625   5.155   5.529   1.248
  102LEU    CD2 1626   5.003   5.311   1.214
  102LEU   HD21 1627   4.945   5.395   1.252
  102LEU   HD22 1628   4.937   5.238   1.167
  102LEU   HD23 1629   5.069   5.268   1.290
  102LEU      C 1630   4.881   5.465   0.810
  102LEU      O 1631   4.916   5.500   0.698
  103ASP      N 1632   4.765   5.506   0.863
  103ASP      H 1633   4.741   5.478   0.957
  103ASP     CA 1634   4.687   5.612   0.802
  103ASP     HA 1635   4.697   5.591   0.695
  103ASP     CB 1636   4.540   5.595   0.836
  103ASP    HB1 1637   4.474   5.649   0.767
  103ASP    HB2 1638   4.526   5.637   0.936
  103ASP     CG 1639   4.501   5.448   0.833
  103ASP    OD1 1640   4.511   5.383   0.726
  103ASP    OD2 1641   4.443   5.398   0.931
  103ASP      C 1642   4.724   5.754   0.843
  103ASP      O 1643   4.734   5.842   0.758
  104TYR      N 1644   4.770   5.763   0.968
  104TYR      H 1645   4.778   5.674   1.015
  104TYR     CA 1646   4.806   5.887   1.033
  104TYR     HA 1647   4.853   5.952   0.959
  104TYR     CB 1648   4.681   5.948   1.095
  104TYR    HB1 1649   4.599   5.948   1.024
  104TYR    HB2 1650   4.711   6.049   1.119
  104TYR     CG 1651   4.628   5.889   1.224
  104TYR    CD1 1652   4.679   5.921   1.350
  104TYR    HD1 1653   4.766   5.984   1.352
  104TYR    CE1 1654   4.629   5.862   1.467
  104TYR    HE1 1655   4.664   5.891   1.565
  104TYR     CZ 1656   4.514   5.781   1.459
  104TYR     OH 1657   4.462   5.717   1.567
  104TYR     HH 1658   4.413   5.643   1.532
  104TYR    CE2 1659   4.456   5.757   1.333
  104TYR    HE2 1660   4.371   5.690   1.325
  104TYR    CD2 1661   4.519   5.801   1.216
  104TYR    HD2 1662   4.479   5.779   1.118
  104TYR      C 1663   4.921   5.871   1.131
  104TYR      O 1664   4.937   5.764   1.189
  105LEU      N 1665   4.996   5.980   1.148
  105LEU      H 1666   4.999   6.047   1.072
  105LEU     CA 1667   5.098   5.999   1.249
  105LEU     HA 1668   5.124   5.903   1.294
  105LEU     CB 1669   5.230   6.050   1.192
  105LEU    HB1 1670   5.291   6.083   1.277
  105LEU    HB2 1671   5.209   6.141   1.136
  105LEU     CG 1672   5.312   5.950   1.111
  105LEU     HG 1673   5.248   5.916   1.030
  105LEU    CD1 1674   5.427   6.032   1.054
  105LEU   HD11 1675   5.390   6.088   0.968
  105LEU   HD12 1676   5.465   6.103   1.127
  105LEU   HD13 1677   5.510   5.966   1.025
  105LEU    CD2 1678   5.360   5.831   1.194
  105LEU   HD21 1679   5.408   5.860   1.288
  105LEU   HD22 1680   5.271   5.772   1.214
  105LEU   HD23 1681   5.425   5.772   1.128
  105LEU      C 1682   5.037   6.083   1.360
  105LEU      O 1683   4.966   6.181   1.339
  106ASP      N 1684   5.065   6.045   1.485
  106ASP      H 1685   5.134   5.972   1.493
  106ASP     CA 1686   5.039   6.130   1.599
  106ASP     HA 1687   4.936   6.166   1.605
  106ASP     CB 1688   5.057   6.050   1.728
  106ASP    HB1 1689   5.024   6.115   1.809
  106ASP    HB2 1690   5.160   6.021   1.747
  106ASP     CG 1691   4.968   5.927   1.726
  106ASP    OD1 1692   4.845   5.940   1.747
  106ASP    OD2 1693   5.023   5.819   1.697
  106ASP      C 1694   5.126   6.255   1.599
  106ASP      O 1695   5.082   6.364   1.635
  107LEU      N 1696   5.246   6.245   1.541
  107LEU      H 1697   5.287   6.158   1.511
  107LEU     CA 1698   5.342   6.353   1.532
  107LEU     HA 1699   5.295   6.451   1.520
  107LEU     CB 1700   5.416   6.353   1.665
  107LEU    HB1 1701   5.471   6.260   1.676
  107LEU    HB2 1702   5.338   6.360   1.741
  107LEU     CG 1703   5.511   6.467   1.702
  107LEU     HG 1704   5.598   6.462   1.636
  107LEU    CD1 1705   5.448   6.605   1.686
  107LEU   HD11 1706   5.343   6.599   1.717
  107LEU   HD12 1707   5.487   6.685   1.749
  107LEU   HD13 1708   5.462   6.628   1.581
  107LEU    CD2 1709   5.548   6.450   1.849
  107LEU   HD21 1710   5.626   6.518   1.883
  107LEU   HD22 1711   5.461   6.472   1.912
  107LEU   HD23 1712   5.584   6.350   1.872
  107LEU      C 1713   5.438   6.334   1.415
  107LEU      O 1714   5.480   6.223   1.382
  108TYR      N 1715   5.477   6.450   1.362
  108TYR      H 1716   5.436   6.540   1.381
  108TYR     CA 1717   5.580   6.457   1.259
  108TYR     HA 1718   5.651   6.378   1.281
  108TYR     CB 1719   5.516   6.448   1.121
  108TYR    HB1 1720   5.465   6.544   1.115
  108TYR    HB2 1721   5.439   6.371   1.130
  108TYR     CG 1722   5.597   6.419   0.997
  108TYR    CD1 1723   5.693   6.318   0.989
  108TYR    HD1 1724   5.714   6.267   1.082
  108TYR    CE1 1725   5.773   6.293   0.877
  108TYR    HE1 1726   5.845   6.212   0.875
  108TYR     CZ 1727   5.750   6.370   0.762
  108TYR     OH 1728   5.814   6.345   0.644
  108TYR     HH 1729   5.867   6.265   0.653
  108TYR    CE2 1730   5.650   6.470   0.766
  108TYR    HE2 1731   5.629   6.520   0.673
  108TYR    CD2 1732   5.576   6.497   0.882
  108TYR    HD2 1733   5.494   6.567   0.886
  108TYR      C 1734   5.667   6.580   1.283
  108TYR      O 1735   5.614   6.689   1.304
  109LEU      N 1736   5.799   6.568   1.270
  109LEU      H 1737   5.843   6.478   1.261
  109LEU     CA 1738   5.891   6.672   1.313
  109LEU     HA 1739   5.836   6.762   1.343
  109LEU     CB 1740   5.980   6.608   1.419
  109LEU    HB1 1741   6.047   6.688   1.451
  109LEU    HB2 1742   6.018   6.515   1.376
  109LEU     CG 1743   5.905   6.565   1.545
  109LEU     HG 1744   5.818   6.504   1.523
  109LEU    CD1 1745   5.999   6.474   1.623
  109LEU   HD11 1746   5.944   6.459   1.716
  109LEU   HD12 1747   6.011   6.376   1.577
  109LEU   HD13 1748   6.090   6.531   1.639
  109LEU    CD2 1749   5.872   6.685   1.633
  109LEU   HD21 1750   5.958   6.747   1.659
  109LEU   HD22 1751   5.790   6.740   1.587
  109LEU   HD23 1752   5.833   6.656   1.731
  109LEU      C 1753   5.987   6.720   1.206
  109LEU      O 1754   6.027   6.638   1.124
  110ILE      N 1755   6.023   6.849   1.203
  110ILE      H 1756   5.978   6.916   1.263
  110ILE     CA 1757   6.136   6.887   1.120
  110ILE     HA 1758   6.135   6.838   1.023
  110ILE     CB 1759   6.129   7.037   1.096
  110ILE     HB 1760   6.145   7.095   1.188
  110ILE    CG2 1761   6.244   7.080   1.006
  110ILE   HG21 1762   6.258   7.188   0.997
  110ILE   HG22 1763   6.340   7.051   1.049
  110ILE   HG23 1764   6.217   7.046   0.906
  110ILE    CG1 1765   6.001   7.098   1.039
  110ILE   HG11 1766   5.915   7.081   1.103
  110ILE   HG12 1767   5.977   7.034   0.953
  110ILE     CD 1768   5.997   7.246   1.003
  110ILE    HD1 1769   6.080   7.259   0.934
  110ILE    HD2 1770   5.899   7.281   0.972
  110ILE    HD3 1771   6.029   7.293   1.096
  110ILE      C 1772   6.258   6.835   1.195
  110ILE      O 1773   6.268   6.864   1.314
  111HIS      N 1774   6.350   6.765   1.128
  111HIS      H 1775   6.322   6.731   1.038
  111HIS     CA 1776   6.473   6.711   1.185
  111HIS     HA 1777   6.444   6.669   1.281
  111HIS     CB 1778   6.524   6.605   1.089
  111HIS    HB1 1779   6.597   6.654   1.024
  111HIS    HB2 1780   6.445   6.576   1.020
  111HIS     CG 1781   6.576   6.481   1.155
  111HIS    ND1 1782   6.554   6.352   1.105
  111HIS    CE1 1783   6.622   6.270   1.185
  111HIS    HE1 1784   6.632   6.163   1.176
  111HIS    NE2 1785   6.698   6.336   1.274
  111HIS    HE2 1786   6.754   6.289   1.344
  111HIS    CD2 1787   6.672   6.470   1.253
  111HIS    HD2 1788   6.719   6.556   1.298
  111HIS      C 1789   6.582   6.811   1.221
  111HIS      O 1790   6.651   6.786   1.320
  112TRP      N 1791   6.601   6.916   1.141
  112TRP      H 1792   6.539   6.918   1.061
  112TRP     CA 1793   6.699   7.020   1.166
  112TRP     HA 1794   6.708   7.025   1.274
  112TRP     CB 1795   6.839   6.987   1.113
  112TRP    HB1 1796   6.908   7.070   1.126
  112TRP    HB2 1797   6.840   6.962   1.007
  112TRP     CG 1798   6.905   6.867   1.173
  112TRP    CD1 1799   6.906   6.749   1.108
  112TRP    HD1 1800   6.842   6.736   1.022
  112TRP    NE1 1801   6.991   6.659   1.170
  112TRP    HE1 1802   7.021   6.573   1.126
  112TRP    CE2 1803   7.059   6.724   1.271
  112TRP    CZ2 1804   7.155   6.685   1.364
  112TRP    HZ2 1805   7.201   6.587   1.363
  112TRP    CH2 1806   7.209   6.775   1.457
  112TRP    HH2 1807   7.281   6.741   1.528
  112TRP    CZ3 1808   7.163   6.908   1.459
  112TRP    HZ3 1809   7.208   6.977   1.529
  112TRP    CE3 1810   7.059   6.944   1.373
  112TRP    HE3 1811   7.015   7.043   1.373
  112TRP    CD2 1812   7.005   6.855   1.279
  112TRP      C 1813   6.658   7.153   1.105
  112TRP      O 1814   6.569   7.149   1.020
  113PRO      N 1815   6.715   7.266   1.148
  113PRO     CD 1816   6.813   7.282   1.253
  113PRO    HD1 1817   6.917   7.279   1.220
  113PRO    HD2 1818   6.804   7.204   1.329
  113PRO     CG 1819   6.799   7.425   1.304
  113PRO    HG1 1820   6.898   7.463   1.330
  113PRO    HG2 1821   6.719   7.426   1.378
  113PRO     CB 1822   6.748   7.506   1.185
  113PRO    HB1 1823   6.825   7.555   1.126
  113PRO    HB2 1824   6.679   7.584   1.215
  113PRO     CA 1825   6.681   7.398   1.100
  113PRO     HA 1826   6.576   7.421   1.113
  113PRO      C 1827   6.721   7.424   0.955
  113PRO      O 1828   6.675   7.522   0.897
  114TYR      N 1829   6.785   7.331   0.884
  114TYR      H 1830   6.797   7.237   0.918
  114TYR     CA 1831   6.839   7.351   0.751
  114TYR     HA 1832   6.810   7.449   0.711
  114TYR     CB 1833   6.989   7.363   0.778
  114TYR    HB1 1834   7.000   7.461   0.824
  114TYR    HB2 1835   7.041   7.376   0.683
  114TYR     CG 1836   7.057   7.267   0.873
  114TYR    CD1 1837   7.072   7.129   0.851
  114TYR    HD1 1838   7.035   7.087   0.759
  114TYR    CE1 1839   7.117   7.041   0.950
  114TYR    HE1 1840   7.111   6.935   0.929
  114TYR     CZ 1841   7.184   7.092   1.063
  114TYR     OH 1842   7.236   7.009   1.157
  114TYR     HH 1843   7.217   6.916   1.139
  114TYR    CE2 1844   7.193   7.232   1.076
  114TYR    HE2 1845   7.231   7.270   1.170
  114TYR    CD2 1846   7.126   7.314   0.985
  114TYR    HD2 1847   7.130   7.422   0.992
  114TYR      C 1848   6.806   7.238   0.655
  114TYR      O 1849   6.785   7.126   0.701
  115GLY      N 1850   6.794   7.260   0.524
  115GLY      H 1851   6.812   7.355   0.495
  115GLY     CA 1852   6.770   7.166   0.417
  115GLY    HA1 1853   6.694   7.215   0.356
  115GLY    HA2 1854   6.731   7.069   0.450
  115GLY      C 1855   6.896   7.145   0.335
  115GLY      O 1856   6.984   7.230   0.325
  116PHE      N 1857   6.901   7.022   0.282
  116PHE      H 1858   6.827   6.958   0.306
  116PHE     CA 1859   7.002   6.976   0.189
  116PHE     HA 1860   7.082   7.049   0.190
  116PHE     CB 1861   7.067   6.847   0.238
  116PHE    HB1 1862   7.148   6.814   0.172
  116PHE    HB2 1863   6.995   6.766   0.234
  116PHE     CG 1864   7.110   6.830   0.382
  116PHE    CD1 1865   7.165   6.928   0.465
  116PHE    HD1 1866   7.178   7.024   0.416
  116PHE    CE1 1867   7.207   6.908   0.597
  116PHE    HE1 1868   7.258   6.987   0.651
  116PHE     CZ 1869   7.204   6.776   0.643
  116PHE     HZ 1870   7.252   6.748   0.736
  116PHE    CE2 1871   7.147   6.675   0.565
  116PHE    HE2 1872   7.127   6.574   0.596
  116PHE    CD2 1873   7.093   6.703   0.438
  116PHE    HD2 1874   7.038   6.630   0.380
  116PHE      C 1875   6.963   6.975   0.042
  116PHE      O 1876   6.846   6.998   0.015
  117LYS      N 1877   7.056   6.928  -0.041
  117LYS      H 1878   7.148   6.903  -0.007
  117LYS     CA 1879   7.026   6.908  -0.182
  117LYS     HA 1880   6.986   7.002  -0.219
  117LYS     CB 1881   7.157   6.884  -0.257
  117LYS    HB1 1882   7.228   6.820  -0.205
  117LYS    HB2 1883   7.196   6.985  -0.266
  117LYS     CG 1884   7.134   6.835  -0.400
  117LYS    HG1 1885   7.080   6.917  -0.448
  117LYS    HG2 1886   7.066   6.750  -0.390
  117LYS     CD 1887   7.269   6.800  -0.461
  117LYS    HD1 1888   7.309   6.722  -0.397
  117LYS    HD2 1889   7.331   6.890  -0.459
  117LYS     CE 1890   7.241   6.757  -0.605
  117LYS    HE1 1891   7.199   6.840  -0.660
  117LYS    HE2 1892   7.164   6.680  -0.604
  117LYS     NZ 1893   7.352   6.699  -0.682
  117LYS    HZ1 1894   7.441   6.741  -0.658
  117LYS    HZ2 1895   7.355   6.599  -0.668
  117LYS    HZ3 1896   7.345   6.710  -0.782
  117LYS      C 1897   6.914   6.807  -0.203
  117LYS      O 1898   6.923   6.697  -0.150
  118PRO      N 1899   6.805   6.836  -0.274
  118PRO     CD 1900   6.768   6.964  -0.331
  118PRO    HD1 1901   6.839   6.980  -0.413
  118PRO    HD2 1902   6.784   7.037  -0.252
  118PRO     CG 1903   6.626   6.958  -0.386
  118PRO    HG1 1904   6.622   6.998  -0.487
  118PRO    HG2 1905   6.558   7.003  -0.314
  118PRO     CB 1906   6.590   6.809  -0.381
  118PRO    HB1 1907   6.575   6.770  -0.482
  118PRO    HB2 1908   6.497   6.800  -0.325
  118PRO     CA 1909   6.703   6.738  -0.307
  118PRO     HA 1910   6.663   6.704  -0.211
  118PRO      C 1911   6.755   6.618  -0.384
  118PRO      O 1912   6.812   6.642  -0.490
  119GLY      N 1913   6.736   6.495  -0.335
  119GLY      H 1914   6.685   6.482  -0.249
  119GLY     CA 1915   6.778   6.372  -0.401
  119GLY    HA1 1916   6.886   6.380  -0.414
  119GLY    HA2 1917   6.731   6.362  -0.498
  119GLY      C 1918   6.751   6.242  -0.326
  119GLY      O 1919   6.705   6.232  -0.213
  120LYS      N 1920   6.794   6.130  -0.384
  120LYS      H 1921   6.836   6.138  -0.475
  120LYS     CA 1922   6.807   5.997  -0.328
  120LYS     HA 1923   6.733   5.995  -0.247
  120LYS     CB 1924   6.765   5.891  -0.429
  120LYS    HB1 1925   6.769   5.798  -0.373
  120LYS    HB2 1926   6.841   5.889  -0.507
  120LYS     CG 1927   6.622   5.899  -0.483
  120LYS    HG1 1928   6.611   5.994  -0.535
  120LYS    HG2 1929   6.549   5.889  -0.402
  120LYS     CD 1930   6.597   5.785  -0.580
  120LYS    HD1 1931   6.628   5.693  -0.531
  120LYS    HD2 1932   6.660   5.786  -0.669
  120LYS     CE 1933   6.448   5.797  -0.614
  120LYS    HE1 1934   6.433   5.905  -0.617
  120LYS    HE2 1935   6.393   5.765  -0.526
  120LYS     NZ 1936   6.404   5.740  -0.742
  120LYS    HZ1 1937   6.304   5.731  -0.732
  120LYS    HZ2 1938   6.431   5.784  -0.829
  120LYS    HZ3 1939   6.444   5.648  -0.755
  120LYS      C 1940   6.938   5.971  -0.256
  120LYS      O 1941   6.994   5.861  -0.265
  121GLU      N 1942   6.994   6.063  -0.177
  121GLU      H 1943   6.940   6.148  -0.165
  121GLU     CA 1944   7.117   6.060  -0.101
  121GLU     HA 1945   7.144   5.962  -0.062
  121GLU     CB 1946   7.232   6.111  -0.187
  121GLU    HB1 1947   7.197   6.202  -0.236
  121GLU    HB2 1948   7.261   6.030  -0.254
  121GLU     CG 1949   7.358   6.145  -0.107
  121GLU    HG1 1950   7.333   6.232  -0.045
  121GLU    HG2 1951   7.440   6.187  -0.164
  121GLU     CD 1952   7.402   6.027  -0.022
  121GLU    OE1 1953   7.469   5.936  -0.076
  121GLU    OE2 1954   7.358   6.011   0.094
  121GLU      C 1955   7.096   6.140   0.027
  121GLU      O 1956   7.058   6.256   0.021
  122PHE      N 1957   7.086   6.078   0.144
  122PHE      H 1958   7.115   5.981   0.143
  122PHE     CA 1959   7.055   6.149   0.267
  122PHE     HA 1960   6.949   6.176   0.261
  122PHE     CB 1961   7.064   6.048   0.381
  122PHE    HB1 1962   7.070   6.096   0.478
  122PHE    HB2 1963   7.158   5.996   0.363
  122PHE     CG 1964   6.951   5.948   0.388
  122PHE    CD1 1965   6.823   5.989   0.427
  122PHE    HD1 1966   6.803   6.094   0.446
  122PHE    CE1 1967   6.714   5.901   0.426
  122PHE    HE1 1968   6.613   5.935   0.445
  122PHE     CZ 1969   6.733   5.773   0.375
  122PHE     HZ 1970   6.652   5.700   0.371
  122PHE    CE2 1971   6.863   5.726   0.357
  122PHE    HE2 1972   6.887   5.624   0.329
  122PHE    CD2 1973   6.973   5.813   0.355
  122PHE    HD2 1974   7.067   5.768   0.328
  122PHE      C 1975   7.143   6.268   0.301
  122PHE      O 1976   7.086   6.371   0.335
  123PHE      N 1977   7.274   6.251   0.282
  123PHE      H 1978   7.296   6.160   0.243
  123PHE     CA 1979   7.386   6.338   0.311
  123PHE     HA 1980   7.354   6.439   0.337
  123PHE     CB 1981   7.467   6.277   0.425
  123PHE    HB1 1982   7.549   6.348   0.441
  123PHE    HB2 1983   7.520   6.185   0.400
  123PHE     CG 1984   7.404   6.256   0.560
  123PHE    CD1 1985   7.347   6.135   0.602
  123PHE    HD1 1986   7.343   6.050   0.535
  123PHE    CE1 1987   7.296   6.114   0.730
  123PHE    HE1 1988   7.276   6.013   0.765
  123PHE     CZ 1989   7.304   6.219   0.823
  123PHE     HZ 1990   7.273   6.194   0.923
  123PHE    CE2 1991   7.347   6.345   0.779
  123PHE    HE2 1992   7.339   6.427   0.849
  123PHE    CD2 1993   7.393   6.364   0.649
  123PHE    HD2 1994   7.440   6.457   0.618
  123PHE      C 1995   7.468   6.363   0.185
  123PHE      O 1996   7.578   6.312   0.169
  124PRO      N 1997   7.426   6.444   0.087
  124PRO     CD 1998   7.296   6.508   0.089
  124PRO    HD1 1999   7.288   6.560   0.184
  124PRO    HD2 2000   7.223   6.427   0.082
  124PRO     CG 2001   7.304   6.618  -0.017
  124PRO    HG1 2002   7.338   6.712   0.025
  124PRO    HG2 2003   7.206   6.629  -0.065
  124PRO     CB 2004   7.397   6.551  -0.118
  124PRO    HB1 2005   7.438   6.619  -0.194
  124PRO    HB2 2006   7.338   6.478  -0.174
  124PRO     CA 2007   7.500   6.479  -0.032
  124PRO     HA 2008   7.538   6.389  -0.079
  124PRO      C 2009   7.623   6.564  -0.002
  124PRO      O 2010   7.605   6.673   0.053
  125LEU      N 2011   7.745   6.528  -0.042
  125LEU      H 2012   7.750   6.437  -0.086
  125LEU     CA 2013   7.870   6.587   0.002
  125LEU     HA 2014   7.852   6.640   0.096
  125LEU     CB 2015   7.971   6.475   0.020
  125LEU    HB1 2016   8.070   6.521   0.030
  125LEU    HB2 2017   7.977   6.408  -0.064
  125LEU     CG 2018   7.949   6.393   0.147
  125LEU     HG 2019   7.846   6.359   0.156
  125LEU    CD1 2020   8.054   6.282   0.151
  125LEU   HD11 2021   8.036   6.207   0.074
  125LEU   HD12 2022   8.152   6.327   0.132
  125LEU   HD13 2023   8.051   6.233   0.248
  125LEU    CD2 2024   7.974   6.480   0.270
  125LEU   HD21 2025   7.896   6.555   0.274
  125LEU   HD22 2026   7.964   6.417   0.358
  125LEU   HD23 2027   8.071   6.530   0.272
  125LEU      C 2028   7.917   6.695  -0.095
  125LEU      O 2029   7.899   6.688  -0.216
  126ASP      N 2030   7.998   6.784  -0.037
  126ASP      H 2031   8.020   6.776   0.061
  126ASP     CA 2032   8.078   6.885  -0.103
  126ASP     HA 2033   8.064   6.869  -0.210
  126ASP     CB 2034   8.031   7.019  -0.048
  126ASP    HB1 2035   8.056   7.036   0.056
  126ASP    HB2 2036   7.923   7.027  -0.058
  126ASP     CG 2037   8.112   7.129  -0.116
  126ASP    OD1 2038   8.218   7.166  -0.060
  126ASP    OD2 2039   8.079   7.177  -0.226
  126ASP      C 2040   8.225   6.854  -0.080
  126ASP      O 2041   8.261   6.779   0.011
  127GLU      N 2042   8.310   6.913  -0.164
  127GLU      H 2043   8.281   6.993  -0.218
  127GLU     CA 2044   8.455   6.906  -0.157
  127GLU     HA 2045   8.483   6.802  -0.169
  127GLU     CB 2046   8.509   6.974  -0.282
  127GLU    HB1 2047   8.512   6.913  -0.372
  127GLU    HB2 2048   8.611   7.001  -0.255
  127GLU     CG 2049   8.446   7.108  -0.319
  127GLU    HG1 2050   8.428   7.154  -0.222
  127GLU    HG2 2051   8.352   7.091  -0.371
  127GLU     CD 2052   8.530   7.190  -0.416
  127GLU    OE1 2053   8.548   7.141  -0.530
  127GLU    OE2 2054   8.583   7.295  -0.376
  127GLU      C 2055   8.521   6.953  -0.028
  127GLU      O 2056   8.629   6.920   0.021
  128SER      N 2057   8.450   7.048   0.032
  128SER      H 2058   8.362   7.064  -0.015
  128SER     CA 2059   8.483   7.104   0.162
  128SER     HA 2060   8.588   7.125   0.147
  128SER     CB 2061   8.417   7.239   0.188
  128SER    HB1 2062   8.443   7.306   0.106
  128SER    HB2 2063   8.451   7.292   0.277
  128SER     OG 2064   8.276   7.236   0.193
  128SER     HG 2065   8.247   7.223   0.103
  128SER      C 2066   8.460   7.013   0.282
  128SER      O 2067   8.489   7.049   0.396
  129GLY      N 2068   8.405   6.892   0.269
  129GLY      H 2069   8.422   6.855   0.176
  129GLY     CA 2070   8.365   6.800   0.373
  129GLY    HA1 2071   8.439   6.807   0.452
  129GLY    HA2 2072   8.362   6.698   0.335
  129GLY      C 2073   8.229   6.818   0.440
  129GLY      O 2074   8.206   6.750   0.539
  130ASN      N 2075   8.155   6.916   0.387
  130ASN      H 2076   8.193   6.947   0.299
  130ASN     CA 2077   8.023   6.956   0.431
  130ASN     HA 2078   8.006   6.915   0.531
  130ASN     CB 2079   8.013   7.108   0.434
  130ASN    HB1 2080   7.914   7.137   0.469
  130ASN    HB2 2081   8.009   7.142   0.331
  130ASN     CG 2082   8.119   7.176   0.520
  130ASN    OD1 2083   8.101   7.177   0.642
  130ASN    ND2 2084   8.221   7.234   0.457
  130ASN   HD21 2085   8.225   7.253   0.358
  130ASN   HD22 2086   8.286   7.283   0.516
  130ASN      C 2087   7.910   6.893   0.350
  130ASN      O 2088   7.944   6.823   0.255
  131VAL      N 2089   7.784   6.913   0.388
  131VAL      H 2090   7.767   6.962   0.474
  131VAL     CA 2091   7.669   6.857   0.318
  131VAL     HA 2092   7.707   6.773   0.260
  131VAL     CB 2093   7.559   6.807   0.411
  131VAL     HB 2094   7.514   6.885   0.472
  131VAL    CG1 2095   7.445   6.745   0.331
  131VAL   HG11 2096   7.367   6.720   0.403
  131VAL   HG12 2097   7.398   6.813   0.261
  131VAL   HG13 2098   7.480   6.657   0.277
  131VAL    CG2 2099   7.603   6.695   0.505
  131VAL   HG21 2100   7.650   6.614   0.450
  131VAL   HG22 2101   7.669   6.741   0.579
  131VAL   HG23 2102   7.512   6.668   0.557
  131VAL      C 2103   7.614   6.965   0.226
  131VAL      O 2104   7.595   7.078   0.271
  132VAL      N 2105   7.597   6.948   0.095
  132VAL      H 2106   7.634   6.860   0.063
  132VAL     CA 2107   7.538   7.044   0.003
  132VAL     HA 2108   7.599   7.133  -0.010
  132VAL     CB 2109   7.524   6.985  -0.136
  132VAL     HB 2110   7.441   6.915  -0.129
  132VAL    CG1 2111   7.480   7.100  -0.226
  132VAL   HG11 2112   7.468   7.068  -0.329
  132VAL   HG12 2113   7.380   7.131  -0.193
  132VAL   HG13 2114   7.541   7.189  -0.213
  132VAL    CG2 2115   7.643   6.923  -0.209
  132VAL   HG21 2116   7.699   6.851  -0.149
  132VAL   HG22 2117   7.602   6.870  -0.295
  132VAL   HG23 2118   7.702   7.006  -0.248
  132VAL      C 2119   7.403   7.087   0.060
  132VAL      O 2120   7.311   7.006   0.069
  133PRO      N 2121   7.381   7.215   0.089
  133PRO     CD 2122   7.472   7.325   0.067
  133PRO    HD1 2123   7.514   7.337  -0.033
  133PRO    HD2 2124   7.552   7.310   0.141
  133PRO     CG 2125   7.405   7.454   0.116
  133PRO    HG1 2126   7.370   7.504   0.026
  133PRO    HG2 2127   7.471   7.513   0.178
  133PRO     CB 2128   7.287   7.403   0.198
  133PRO    HB1 2129   7.207   7.476   0.182
  133PRO    HB2 2130   7.311   7.389   0.304
  133PRO     CA 2131   7.254   7.270   0.133
  133PRO     HA 2132   7.229   7.204   0.216
  133PRO      C 2133   7.145   7.276   0.027
  133PRO      O 2134   7.170   7.243  -0.089
  134SER      N 2135   7.040   7.354   0.049
  134SER      H 2136   7.030   7.387   0.144
  134SER     CA 2137   6.936   7.396  -0.043
  134SER     HA 2138   6.973   7.400  -0.146
  134SER     CB 2139   6.818   7.299  -0.047
  134SER    HB1 2140   6.776   7.285   0.052
  134SER    HB2 2141   6.856   7.209  -0.094
  134SER     OG 2142   6.711   7.346  -0.125
  134SER     HG 2143   6.641   7.288  -0.093
  134SER      C 2144   6.896   7.539  -0.007
  134SER      O 2145   6.911   7.589   0.104
  135ASP      N 2146   6.839   7.606  -0.107
  135ASP      H 2147   6.820   7.555  -0.192
  135ASP     CA 2148   6.791   7.743  -0.108
  135ASP     HA 2149   6.868   7.807  -0.066
  135ASP     CB 2150   6.757   7.790  -0.249
  135ASP    HB1 2151   6.845   7.793  -0.313
  135ASP    HB2 2152   6.725   7.894  -0.255
  135ASP     CG 2153   6.654   7.701  -0.316
  135ASP    OD1 2154   6.542   7.751  -0.339
  135ASP    OD2 2155   6.692   7.585  -0.346
  135ASP      C 2156   6.669   7.762  -0.018
  135ASP      O 2157   6.635   7.877   0.006
  136THR      N 2158   6.624   7.658   0.052
  136THR      H 2159   6.678   7.572   0.042
  136THR     CA 2160   6.510   7.657   0.141
  136THR     HA 2161   6.423   7.697   0.090
  136THR     CB 2162   6.463   7.514   0.164
  136THR     HB 2163   6.448   7.467   0.066
  136THR    CG2 2164   6.553   7.434   0.257
  136THR   HG21 2165   6.650   7.416   0.210
  136THR   HG22 2166   6.557   7.487   0.352
  136THR   HG23 2167   6.515   7.333   0.275
  136THR    OG1 2168   6.328   7.516   0.205
  136THR    HG1 2169   6.299   7.425   0.211
  136THR      C 2170   6.529   7.738   0.269
  136THR      O 2171   6.640   7.773   0.306
  137ASN      N 2172   6.415   7.752   0.339
  137ASN      H 2173   6.333   7.716   0.291
  137ASN     CA 2174   6.398   7.825   0.462
  137ASN     HA 2175   6.488   7.811   0.522
  137ASN     CB 2176   6.395   7.974   0.429
  137ASN    HB1 2177   6.458   7.992   0.342
  137ASN    HB2 2178   6.446   8.031   0.507
  137ASN     CG 2179   6.253   8.024   0.405
  137ASN    OD1 2180   6.173   8.025   0.498
  137ASN    ND2 2181   6.219   8.052   0.279
  137ASN   HD21 2182   6.298   8.071   0.219
  137ASN   HD22 2183   6.122   8.066   0.253
  137ASN      C 2184   6.297   7.765   0.559
  137ASN      O 2185   6.201   7.703   0.515
  138ILE      N 2186   6.316   7.781   0.691
  138ILE      H 2187   6.399   7.828   0.724
  138ILE     CA 2188   6.228   7.728   0.793
  138ILE     HA 2189   6.217   7.621   0.776
  138ILE     CB 2190   6.273   7.740   0.938
  138ILE     HB 2191   6.198   7.693   1.003
  138ILE    CG2 2192   6.406   7.668   0.958
  138ILE   HG21 2193   6.399   7.560   0.949
  138ILE   HG22 2194   6.493   7.711   0.908
  138ILE   HG23 2195   6.436   7.683   1.062
  138ILE    CG1 2196   6.293   7.888   0.968
  138ILE   HG11 2197   6.197   7.934   0.945
  138ILE   HG12 2198   6.368   7.922   0.896
  138ILE     CD 2199   6.316   7.946   1.107
  138ILE    HD1 2200   6.399   7.896   1.156
  138ILE    HD2 2201   6.306   8.054   1.097
  138ILE    HD3 2202   6.226   7.914   1.159
  138ILE      C 2203   6.082   7.768   0.777
  138ILE      O 2204   5.993   7.695   0.818
  139LEU      N 2205   6.050   7.890   0.733
  139LEU      H 2206   6.126   7.939   0.690
  139LEU     CA 2207   5.915   7.940   0.714
  139LEU     HA 2208   5.859   7.922   0.806
  139LEU     CB 2209   5.909   8.090   0.691
  139LEU    HB1 2210   5.807   8.130   0.689
  139LEU    HB2 2211   5.949   8.111   0.592
  139LEU     CG 2212   5.982   8.173   0.796
  139LEU     HG 2213   6.088   8.146   0.796
  139LEU    CD1 2214   5.951   8.318   0.759
  139LEU   HD11 2215   5.965   8.333   0.652
  139LEU   HD12 2216   5.846   8.337   0.778
  139LEU   HD13 2217   5.999   8.380   0.835
  139LEU    CD2 2218   5.923   8.148   0.935
  139LEU   HD21 2219   5.963   8.051   0.965
  139LEU   HD22 2220   5.962   8.220   1.007
  139LEU   HD23 2221   5.815   8.153   0.924
  139LEU      C 2222   5.833   7.872   0.605
  139LEU      O 2223   5.717   7.835   0.622
  140ASP      N 2224   5.892   7.857   0.487
  140ASP      H 2225   5.985   7.897   0.483
  140ASP     CA 2226   5.830   7.798   0.370
  140ASP     HA 2227   5.727   7.833   0.375
  140ASP     CB 2228   5.902   7.857   0.249
  140ASP    HB1 2229   5.867   7.808   0.158
  140ASP    HB2 2230   6.008   7.841   0.270
  140ASP     CG 2231   5.884   8.007   0.228
  140ASP    OD1 2232   5.775   8.053   0.269
  140ASP    OD2 2233   5.974   8.067   0.165
  140ASP      C 2234   5.824   7.646   0.378
  140ASP      O 2235   5.737   7.589   0.313
  141THR      N 2236   5.909   7.584   0.460
  141THR      H 2237   5.995   7.628   0.490
  141THR     CA 2238   5.890   7.447   0.504
  141THR     HA 2239   5.872   7.386   0.416
  141THR     CB 2240   6.015   7.393   0.572
  141THR     HB 2241   6.039   7.439   0.669
  141THR    CG2 2242   6.023   7.241   0.587
  141THR   HG21 2243   6.119   7.218   0.632
  141THR   HG22 2244   5.956   7.183   0.650
  141THR   HG23 2245   6.020   7.192   0.490
  141THR    OG1 2246   6.118   7.423   0.480
  141THR    HG1 2247   6.151   7.512   0.493
  141THR      C 2248   5.773   7.431   0.600
  141THR      O 2249   5.695   7.338   0.580
  142TRP      N 2250   5.761   7.519   0.700
  142TRP      H 2251   5.827   7.594   0.715
  142TRP     CA 2252   5.654   7.505   0.797
  142TRP     HA 2253   5.661   7.400   0.825
  142TRP     CB 2254   5.684   7.583   0.925
  142TRP    HB1 2255   5.694   7.691   0.914
  142TRP    HB2 2256   5.784   7.557   0.960
  142TRP     CG 2257   5.582   7.559   1.032
  142TRP    CD1 2258   5.461   7.619   1.043
  142TRP    HD1 2259   5.433   7.695   0.971
  142TRP    NE1 2260   5.395   7.571   1.154
  142TRP    HE1 2261   5.312   7.612   1.196
  142TRP    CE2 2262   5.468   7.474   1.219
  142TRP    CZ2 2263   5.447   7.408   1.341
  142TRP    HZ2 2264   5.353   7.416   1.393
  142TRP    CH2 2265   5.549   7.325   1.390
  142TRP    HH2 2266   5.533   7.266   1.478
  142TRP    CZ3 2267   5.666   7.312   1.313
  142TRP    HZ3 2268   5.753   7.257   1.347
  142TRP    CE3 2269   5.686   7.380   1.193
  142TRP    HE3 2270   5.785   7.370   1.149
  142TRP    CD2 2271   5.586   7.464   1.142
  142TRP      C 2272   5.517   7.520   0.733
  142TRP      O 2273   5.425   7.450   0.776
  143ALA      N 2274   5.505   7.618   0.643
  143ALA      H 2275   5.579   7.685   0.631
  143ALA     CA 2276   5.376   7.642   0.580
  143ALA     HA 2277   5.300   7.665   0.654
  143ALA     CB 2278   5.396   7.763   0.489
  143ALA    HB1 2279   5.465   7.736   0.409
  143ALA    HB2 2280   5.298   7.771   0.442
  143ALA    HB3 2281   5.430   7.853   0.540
  143ALA      C 2282   5.317   7.531   0.495
  143ALA      O 2283   5.198   7.506   0.480
  144ALA      N 2284   5.409   7.455   0.435
  144ALA      H 2285   5.508   7.470   0.447
  144ALA     CA 2286   5.395   7.322   0.378
  144ALA     HA 2287   5.310   7.321   0.310
  144ALA     CB 2288   5.518   7.281   0.298
  144ALA    HB1 2289   5.607   7.296   0.358
  144ALA    HB2 2290   5.515   7.173   0.280
  144ALA    HB3 2291   5.509   7.326   0.199
  144ALA      C 2292   5.362   7.216   0.482
  144ALA      O 2293   5.280   7.128   0.457
  145MET      N 2294   5.421   7.226   0.602
  145MET      H 2295   5.485   7.300   0.626
  145MET     CA 2296   5.399   7.124   0.703
  145MET     HA 2297   5.409   7.030   0.649
  145MET     CB 2298   5.510   7.135   0.807
  145MET    HB1 2299   5.502   7.218   0.877
  145MET    HB2 2300   5.598   7.151   0.745
  145MET     CG 2301   5.519   7.009   0.893
  145MET    HG1 2302   5.425   6.953   0.903
  145MET    HG2 2303   5.550   7.043   0.992
  145MET     SD 2304   5.652   6.898   0.841
  145MET     CE 2305   5.696   6.798   0.985
  145MET    HE1 2306   5.607   6.762   1.037
  145MET    HE2 2307   5.759   6.712   0.963
  145MET    HE3 2308   5.751   6.863   1.053
  145MET      C 2309   5.260   7.134   0.764
  145MET      O 2310   5.194   7.035   0.792
  146GLU      N 2311   5.208   7.256   0.776
  146GLU      H 2312   5.268   7.336   0.757
  146GLU     CA 2313   5.071   7.280   0.814
  146GLU     HA 2314   5.059   7.219   0.904
  146GLU     CB 2315   5.045   7.429   0.829
  146GLU    HB1 2316   4.937   7.435   0.846
  146GLU    HB2 2317   5.055   7.469   0.728
  146GLU     CG 2318   5.117   7.513   0.935
  146GLU    HG1 2319   5.223   7.517   0.906
  146GLU    HG2 2320   5.106   7.472   1.035
  146GLU     CD 2321   5.078   7.660   0.932
  146GLU    OE1 2322   5.044   7.713   1.040
  146GLU    OE2 2323   5.060   7.712   0.820
  146GLU      C 2324   4.965   7.222   0.721
  146GLU      O 2325   4.859   7.179   0.766
  147GLU      N 2326   4.992   7.212   0.591
  147GLU      H 2327   5.074   7.252   0.547
  147GLU     CA 2328   4.905   7.148   0.494
  147GLU     HA 2329   4.803   7.168   0.526
  147GLU     CB 2330   4.924   7.193   0.350
  147GLU    HB1 2331   4.859   7.133   0.286
  147GLU    HB2 2332   5.032   7.187   0.335
  147GLU     CG 2333   4.872   7.334   0.324
  147GLU    HG1 2334   4.937   7.397   0.385
  147GLU    HG2 2335   4.772   7.346   0.363
  147GLU     CD 2336   4.858   7.372   0.178
  147GLU    OE1 2337   4.962   7.389   0.111
  147GLU    OE2 2338   4.745   7.385   0.124
  147GLU      C 2339   4.913   6.996   0.508
  147GLU      O 2340   4.835   6.932   0.437
  148LEU      N 2341   4.995   6.940   0.597
  148LEU      H 2342   5.061   6.995   0.649
  148LEU     CA 2343   4.997   6.798   0.627
  148LEU     HA 2344   4.966   6.747   0.535
  148LEU     CB 2345   5.131   6.740   0.672
  148LEU    HB1 2346   5.119   6.639   0.712
  148LEU    HB2 2347   5.155   6.791   0.765
  148LEU     CG 2348   5.258   6.757   0.591
  148LEU     HG 2349   5.263   6.865   0.575
  148LEU    CD1 2350   5.380   6.698   0.661
  148LEU   HD11 2351   5.361   6.609   0.722
  148LEU   HD12 2352   5.464   6.681   0.593
  148LEU   HD13 2353   5.418   6.776   0.727
  148LEU    CD2 2354   5.244   6.677   0.461
  148LEU   HD21 2355   5.155   6.716   0.411
  148LEU   HD22 2356   5.331   6.689   0.397
  148LEU   HD23 2357   5.223   6.572   0.477
  148LEU      C 2358   4.883   6.767   0.722
  148LEU      O 2359   4.811   6.669   0.702
  149VAL      N 2360   4.856   6.857   0.817
  149VAL      H 2361   4.914   6.940   0.815
  149VAL     CA 2362   4.755   6.851   0.920
  149VAL     HA 2363   4.759   6.750   0.961
  149VAL     CB 2364   4.780   6.964   1.020
  149VAL     HB 2365   4.734   7.057   0.984
  149VAL    CG1 2366   4.706   6.922   1.146
  149VAL   HG11 2367   4.604   6.887   1.129
  149VAL   HG12 2368   4.749   6.829   1.184
  149VAL   HG13 2369   4.724   6.999   1.221
  149VAL    CG2 2370   4.925   6.999   1.053
  149VAL   HG21 2371   4.972   6.903   1.076
  149VAL   HG22 2372   4.973   7.034   0.962
  149VAL   HG23 2373   4.951   7.069   1.133
  149VAL      C 2374   4.615   6.871   0.865
  149VAL      O 2375   4.520   6.798   0.891
  150ASP      N 2376   4.606   6.958   0.764
  150ASP      H 2377   4.682   7.025   0.758
  150ASP     CA 2378   4.495   6.973   0.672
  150ASP     HA 2379   4.411   7.001   0.735
  150ASP     CB 2380   4.506   7.106   0.599
  150ASP    HB1 2381   4.419   7.121   0.535
  150ASP    HB2 2382   4.591   7.101   0.531
  150ASP     CG 2383   4.530   7.227   0.688
  150ASP    OD1 2384   4.575   7.326   0.627
  150ASP    OD2 2385   4.475   7.224   0.801
  150ASP      C 2386   4.456   6.865   0.573
  150ASP      O 2387   4.360   6.881   0.498
  151GLU      N 2388   4.536   6.758   0.564
  151GLU      H 2389   4.606   6.757   0.636
  151GLU     CA 2390   4.529   6.650   0.467
  151GLU     HA 2391   4.436   6.664   0.412
  151GLU     CB 2392   4.641   6.657   0.364
  151GLU    HB1 2393   4.734   6.605   0.387
  151GLU    HB2 2394   4.668   6.762   0.353
  151GLU     CG 2395   4.596   6.623   0.222
  151GLU    HG1 2396   4.508   6.680   0.192
  151GLU    HG2 2397   4.551   6.524   0.221
  151GLU     CD 2398   4.700   6.639   0.113
  151GLU    OE1 2399   4.784   6.731   0.116
  151GLU    OE2 2400   4.693   6.561   0.015
  151GLU      C 2401   4.515   6.510   0.525
  151GLU      O 2402   4.519   6.414   0.448
  152GLY      N 2403   4.467   6.497   0.649
  152GLY      H 2404   4.453   6.584   0.698
  152GLY     CA 2405   4.458   6.378   0.731
  152GLY    HA1 2406   4.383   6.306   0.697
  152GLY    HA2 2407   4.431   6.418   0.829
  152GLY      C 2408   4.589   6.303   0.751
  152GLY      O 2409   4.582   6.201   0.820
  153LEU      N 2410   4.707   6.351   0.711
  153LEU      H 2411   4.703   6.435   0.655
  153LEU     CA 2412   4.830   6.278   0.733
  153LEU     HA 2413   4.817   6.172   0.710
  153LEU     CB 2414   4.932   6.343   0.640
  153LEU    HB1 2415   5.026   6.288   0.649
  153LEU    HB2 2416   4.941   6.449   0.662
  153LEU     CG 2417   4.887   6.329   0.495
  153LEU     HG 2418   4.781   6.354   0.484
  153LEU    CD1 2419   4.973   6.424   0.411
  153LEU   HD11 2420   5.072   6.384   0.429
  153LEU   HD12 2421   4.939   6.420   0.307
  153LEU   HD13 2422   4.948   6.524   0.447
  153LEU    CD2 2423   4.887   6.192   0.428
  153LEU   HD21 2424   4.989   6.152   0.431
  153LEU   HD22 2425   4.826   6.118   0.480
  153LEU   HD23 2426   4.853   6.198   0.325
  153LEU      C 2427   4.889   6.277   0.873
  153LEU      O 2428   4.949   6.177   0.912
  154VAL      N 2429   4.871   6.385   0.950
  154VAL      H 2430   4.804   6.454   0.919
  154VAL     CA 2431   4.926   6.384   1.084
  154VAL     HA 2432   4.941   6.280   1.113
  154VAL     CB 2433   5.067   6.441   1.074
  154VAL     HB 2434   5.120   6.382   1.000
  154VAL    CG1 2435   5.062   6.588   1.032
  154VAL   HG11 2436   4.991   6.637   1.099
  154VAL   HG12 2437   5.163   6.629   1.023
  154VAL   HG13 2438   5.035   6.597   0.927
  154VAL    CG2 2439   5.135   6.433   1.210
  154VAL   HG21 2440   5.138   6.326   1.232
  154VAL   HG22 2441   5.240   6.462   1.201
  154VAL   HG23 2442   5.086   6.500   1.281
  154VAL      C 2443   4.845   6.464   1.186
  154VAL      O 2444   4.774   6.554   1.142
  155LYS      N 2445   4.837   6.425   1.313
  155LYS      H 2446   4.876   6.334   1.335
  155LYS     CA 2447   4.755   6.487   1.415
  155LYS     HA 2448   4.667   6.532   1.368
  155LYS     CB 2449   4.720   6.396   1.532
  155LYS    HB1 2450   4.656   6.453   1.598
  155LYS    HB2 2451   4.816   6.382   1.582
  155LYS     CG 2452   4.650   6.263   1.505
  155LYS    HG1 2453   4.657   6.201   1.595
  155LYS    HG2 2454   4.705   6.213   1.426
  155LYS     CD 2455   4.501   6.268   1.474
  155LYS    HD1 2456   4.472   6.332   1.391
  155LYS    HD2 2457   4.451   6.309   1.562
  155LYS     CE 2458   4.446   6.131   1.434
  155LYS    HE1 2459   4.459   6.057   1.513
  155LYS    HE2 2460   4.495   6.102   1.341
  155LYS     NZ 2461   4.305   6.146   1.396
  155LYS    HZ1 2462   4.287   6.227   1.338
  155LYS    HZ2 2463   4.270   6.061   1.354
  155LYS    HZ3 2464   4.249   6.155   1.479
  155LYS      C 2465   4.824   6.610   1.473
  155LYS      O 2466   4.752   6.707   1.496
  156ALA      N 2467   4.955   6.611   1.498
  156ALA      H 2468   5.006   6.524   1.495
  156ALA     CA 2469   5.034   6.725   1.540
  156ALA     HA 2470   4.984   6.819   1.516
  156ALA     CB 2471   5.046   6.725   1.692
  156ALA    HB1 2472   5.077   6.633   1.742
  156ALA    HB2 2473   5.122   6.795   1.728
  156ALA    HB3 2474   4.949   6.756   1.731
  156ALA      C 2475   5.171   6.738   1.475
  156ALA      O 2476   5.222   6.644   1.412
  157ILE      N 2477   5.242   6.850   1.483
  157ILE      H 2478   5.206   6.926   1.538
  157ILE     CA 2479   5.368   6.881   1.417
  157ILE     HA 2480   5.424   6.789   1.398
  157ILE     CB 2481   5.349   6.959   1.288
  157ILE     HB 2482   5.446   6.990   1.250
  157ILE    CG2 2483   5.294   6.862   1.184
  157ILE   HG21 2484   5.297   6.910   1.086
  157ILE   HG22 2485   5.352   6.770   1.173
  157ILE   HG23 2486   5.192   6.830   1.208
  157ILE    CG1 2487   5.263   7.086   1.292
  157ILE   HG11 2488   5.298   7.155   1.369
  157ILE   HG12 2489   5.159   7.070   1.321
  157ILE     CD 2490   5.261   7.173   1.167
  157ILE    HD1 2491   5.363   7.207   1.151
  157ILE    HD2 2492   5.233   7.115   1.079
  157ILE    HD3 2493   5.195   7.259   1.177
  157ILE      C 2494   5.463   6.957   1.508
  157ILE      O 2495   5.415   7.039   1.586
  158GLY      N 2496   5.594   6.947   1.487
  158GLY      H 2497   5.619   6.892   1.405
  158GLY     CA 2498   5.691   7.012   1.573
  158GLY    HA1 2499   5.700   6.949   1.662
  158GLY    HA2 2500   5.664   7.114   1.598
  158GLY      C 2501   5.830   7.025   1.513
  158GLY      O 2502   5.843   7.017   1.391
  159ILE      N 2503   5.936   7.024   1.595
  159ILE      H 2504   5.914   7.014   1.693
  159ILE     CA 2505   6.075   7.036   1.555
  159ILE     HA 2506   6.089   6.999   1.454
  159ILE     CB 2507   6.115   7.183   1.547
  159ILE     HB 2508   6.212   7.178   1.497
  159ILE    CG2 2509   6.036   7.267   1.447
  159ILE   HG21 2510   6.026   7.210   1.355
  159ILE   HG22 2511   5.935   7.294   1.480
  159ILE   HG23 2512   6.099   7.354   1.429
  159ILE    CG1 2513   6.135   7.265   1.674
  159ILE   HG11 2514   6.189   7.359   1.660
  159ILE   HG12 2515   6.220   7.217   1.722
  159ILE     CD 2516   6.009   7.278   1.759
  159ILE    HD1 2517   5.969   7.180   1.785
  159ILE    HD2 2518   6.032   7.323   1.856
  159ILE    HD3 2519   5.939   7.345   1.709
  159ILE      C 2520   6.174   6.970   1.650
  159ILE      O 2521   6.134   6.931   1.759
  160SER      N 2522   6.294   6.950   1.594
  160SER      H 2523   6.295   6.953   1.493
  160SER     CA 2524   6.419   6.912   1.656
  160SER     HA 2525   6.392   6.908   1.762
  160SER     CB 2526   6.442   6.768   1.612
  160SER    HB1 2527   6.490   6.779   1.515
  160SER    HB2 2528   6.352   6.707   1.606
  160SER     OG 2529   6.526   6.705   1.707
  160SER     HG 2530   6.491   6.729   1.793
  160SER      C 2531   6.542   6.997   1.631
  160SER      O 2532   6.569   7.038   1.519
  161ASN      N 2533   6.625   7.011   1.735
  161ASN      H 2534   6.606   6.962   1.822
  161ASN     CA 2535   6.751   7.083   1.742
  161ASN     HA 2536   6.783   7.067   1.844
  161ASN     CB 2537   6.848   7.012   1.648
  161ASN    HB1 2538   6.944   7.063   1.665
  161ASN    HB2 2539   6.824   7.027   1.542
  161ASN     CG 2540   6.868   6.863   1.670
  161ASN    OD1 2541   6.924   6.818   1.769
  161ASN    ND2 2542   6.834   6.774   1.576
  161ASN   HD21 2543   6.793   6.802   1.489
  161ASN   HD22 2544   6.845   6.675   1.593
  161ASN      C 2545   6.756   7.232   1.713
  161ASN      O 2546   6.860   7.296   1.730
  162PHE      N 2547   6.643   7.296   1.684
  162PHE      H 2548   6.564   7.235   1.671
  162PHE     CA 2549   6.634   7.441   1.673
  162PHE     HA 2550   6.706   7.478   1.601
  162PHE     CB 2551   6.491   7.481   1.638
  162PHE    HB1 2552   6.497   7.589   1.633
  162PHE    HB2 2553   6.426   7.440   1.716
  162PHE     CG 2554   6.428   7.457   1.502
  162PHE    CD1 2555   6.375   7.564   1.430
  162PHE    HD1 2556   6.355   7.654   1.486
  162PHE    CE1 2557   6.331   7.553   1.297
  162PHE    HE1 2558   6.289   7.636   1.244
  162PHE     CZ 2559   6.346   7.428   1.236
  162PHE     HZ 2560   6.307   7.409   1.137
  162PHE    CE2 2561   6.395   7.318   1.307
  162PHE    HE2 2562   6.399   7.224   1.253
  162PHE    CD2 2563   6.432   7.331   1.441
  162PHE    HD2 2564   6.477   7.249   1.495
  162PHE      C 2565   6.674   7.505   1.805
  162PHE      O 2566   6.640   7.447   1.908
  163ASN      N 2567   6.753   7.612   1.801
  163ASN      H 2568   6.772   7.654   1.711
  163ASN     CA 2569   6.776   7.699   1.915
  163ASN     HA 2570   6.792   7.631   2.000
  163ASN     CB 2571   6.910   7.768   1.890
  163ASN    HB1 2572   6.978   7.702   1.837
  163ASN    HB2 2573   6.950   7.790   1.989
  163ASN     CG 2574   6.897   7.892   1.803
  163ASN    OD1 2575   6.820   7.986   1.825
  163ASN    ND2 2576   6.976   7.902   1.696
  163ASN   HD21 2577   7.056   7.840   1.688
  163ASN   HD22 2578   6.971   7.990   1.646
  163ASN      C 2579   6.657   7.787   1.947
  163ASN      O 2580   6.557   7.787   1.875
  164HIS      N 2581   6.669   7.860   2.058
  164HIS      H 2582   6.755   7.871   2.109
  164HIS     CA 2583   6.558   7.938   2.110
  164HIS     HA 2584   6.468   7.876   2.108
  164HIS     CB 2585   6.577   7.991   2.251
  164HIS    HB1 2586   6.599   7.908   2.319
  164HIS    HB2 2587   6.490   8.053   2.270
  164HIS     CG 2588   6.693   8.086   2.269
  164HIS    ND1 2589   6.825   8.067   2.229
  164HIS    CE1 2590   6.892   8.176   2.267
  164HIS    HE1 2591   6.999   8.189   2.261
  164HIS    NE2 2592   6.813   8.258   2.339
  164HIS    HE2 2593   6.850   8.340   2.386
  164HIS    CD2 2594   6.686   8.204   2.339
  164HIS    HD2 2595   6.592   8.240   2.376
  164HIS      C 2596   6.517   8.050   2.015
  164HIS      O 2597   6.396   8.067   2.011
  165LEU      N 2598   6.607   8.113   1.939
  165LEU      H 2599   6.704   8.087   1.943
  165LEU     CA 2600   6.577   8.222   1.847
  165LEU     HA 2601   6.492   8.278   1.885
  165LEU     CB 2602   6.698   8.313   1.826
  165LEU    HB1 2603   6.657   8.395   1.766
  165LEU    HB2 2604   6.771   8.268   1.759
  165LEU     CG 2605   6.764   8.371   1.951
  165LEU     HG 2606   6.802   8.290   2.013
  165LEU    CD1 2607   6.884   8.455   1.907
  165LEU   HD11 2608   6.941   8.496   1.990
  165LEU   HD12 2609   6.945   8.403   1.833
  165LEU   HD13 2610   6.829   8.534   1.857
  165LEU    CD2 2611   6.675   8.458   2.038
  165LEU   HD21 2612   6.618   8.532   1.982
  165LEU   HD22 2613   6.603   8.392   2.087
  165LEU   HD23 2614   6.739   8.503   2.113
  165LEU      C 2615   6.511   8.168   1.721
  165LEU      O 2616   6.436   8.243   1.658
  166GLN      N 2617   6.545   8.046   1.680
  166GLN      H 2618   6.618   7.998   1.730
  166GLN     CA 2619   6.486   7.973   1.570
  166GLN     HA 2620   6.477   8.039   1.483
  166GLN     CB 2621   6.571   7.852   1.531
  166GLN    HB1 2622   6.524   7.800   1.448
  166GLN    HB2 2623   6.573   7.796   1.625
  166GLN     CG 2624   6.704   7.907   1.484
  166GLN    HG1 2625   6.756   7.958   1.565
  166GLN    HG2 2626   6.679   7.960   1.392
  166GLN     CD 2627   6.803   7.794   1.455
  166GLN    OE1 2628   6.814   7.699   1.532
  166GLN    NE2 2629   6.898   7.813   1.363
  166GLN   HE21 2630   6.901   7.904   1.321
  166GLN   HE22 2631   6.959   7.737   1.337
  166GLN      C 2632   6.343   7.933   1.605
  166GLN      O 2633   6.259   7.943   1.516
  167VAL      N 2634   6.308   7.891   1.727
  167VAL      H 2635   6.375   7.879   1.801
  167VAL     CA 2636   6.173   7.849   1.756
  167VAL     HA 2637   6.138   7.789   1.671
  167VAL     CB 2638   6.173   7.765   1.883
  167VAL     HB 2639   6.210   7.819   1.970
  167VAL    CG1 2640   6.030   7.722   1.913
  167VAL   HG11 2641   6.030   7.650   1.995
  167VAL   HG12 2642   5.976   7.813   1.940
  167VAL   HG13 2643   5.979   7.676   1.828
  167VAL    CG2 2644   6.250   7.634   1.869
  167VAL   HG21 2645   6.353   7.649   1.839
  167VAL   HG22 2646   6.250   7.583   1.966
  167VAL   HG23 2647   6.199   7.567   1.800
  167VAL      C 2648   6.083   7.970   1.773
  167VAL      O 2649   5.969   7.965   1.726
  168GLU      N 2650   6.130   8.079   1.835
  168GLU      H 2651   6.210   8.068   1.895
  168GLU     CA 2652   6.066   8.209   1.833
  168GLU     HA 2653   5.976   8.211   1.894
  168GLU     CB 2654   6.161   8.315   1.889
  168GLU    HB1 2655   6.247   8.327   1.823
  168GLU    HB2 2656   6.210   8.288   1.982
  168GLU     CG 2657   6.100   8.451   1.918
  168GLU    HG1 2658   6.164   8.494   1.996
  168GLU    HG2 2659   6.001   8.436   1.961
  168GLU     CD 2660   6.103   8.550   1.803
  168GLU    OE1 2661   6.206   8.589   1.744
  168GLU    OE2 2662   5.989   8.594   1.775
  168GLU      C 2663   6.018   8.251   1.694
  168GLU      O 2664   5.905   8.298   1.684
  169MET      N 2665   6.094   8.224   1.588
  169MET      H 2666   6.179   8.172   1.604
  169MET     CA 2667   6.063   8.260   1.451
  169MET     HA 2668   6.032   8.365   1.451
  169MET     CB 2669   6.195   8.270   1.374
  169MET    HB1 2670   6.230   8.167   1.367
  169MET    HB2 2671   6.269   8.324   1.434
  169MET     CG 2672   6.186   8.343   1.240
  169MET    HG1 2673   6.132   8.437   1.247
  169MET    HG2 2674   6.127   8.280   1.174
  169MET     SD 2675   6.343   8.383   1.160
  169MET     CE 2676   6.430   8.501   1.267
  169MET    HE1 2677   6.461   8.460   1.364
  169MET    HE2 2678   6.516   8.548   1.222
  169MET    HE3 2679   6.354   8.578   1.282
  169MET      C 2680   5.960   8.168   1.387
  169MET      O 2681   5.909   8.191   1.278
  170ILE      N 2682   5.937   8.053   1.449
  170ILE      H 2683   5.981   8.030   1.538
  170ILE     CA 2684   5.830   7.962   1.414
  170ILE     HA 2685   5.799   7.975   1.310
  170ILE     CB 2686   5.879   7.820   1.440
  170ILE     HB 2687   5.926   7.815   1.539
  170ILE    CG2 2688   5.770   7.714   1.432
  170ILE   HG21 2689   5.688   7.734   1.500
  170ILE   HG22 2690   5.726   7.704   1.332
  170ILE   HG23 2691   5.819   7.618   1.448
  170ILE    CG1 2692   5.995   7.792   1.346
  170ILE   HG11 2693   6.053   7.707   1.382
  170ILE   HG12 2694   6.068   7.872   1.356
  170ILE     CD 2695   5.965   7.776   1.197
  170ILE    HD1 2696   5.881   7.710   1.177
  170ILE    HD2 2697   5.943   7.877   1.162
  170ILE    HD3 2698   6.055   7.740   1.147
  170ILE      C 2699   5.700   7.992   1.488
  170ILE      O 2700   5.591   8.008   1.435
  171LEU      N 2701   5.710   8.019   1.618
  171LEU      H 2702   5.803   8.008   1.656
  171LEU     CA 2703   5.599   8.056   1.703
  171LEU     HA 2704   5.523   7.979   1.716
  171LEU     CB 2705   5.659   8.072   1.843
  171LEU    HB1 2706   5.575   8.111   1.900
  171LEU    HB2 2707   5.738   8.146   1.849
  171LEU     CG 2708   5.700   7.943   1.914
  171LEU     HG 2709   5.767   7.879   1.857
  171LEU    CD1 2710   5.770   7.978   2.045
  171LEU   HD11 2711   5.829   7.891   2.074
  171LEU   HD12 2712   5.840   8.058   2.024
  171LEU   HD13 2713   5.716   8.012   2.133
  171LEU    CD2 2714   5.581   7.856   1.955
  171LEU   HD21 2715   5.613   7.757   1.988
  171LEU   HD22 2716   5.521   7.897   2.036
  171LEU   HD23 2717   5.516   7.830   1.871
  171LEU      C 2718   5.540   8.189   1.658
  171LEU      O 2719   5.422   8.207   1.686
  172ASN      N 2720   5.612   8.278   1.591
  172ASN      H 2721   5.706   8.247   1.569
  172ASN     CA 2722   5.564   8.404   1.539
  172ASN     HA 2723   5.459   8.413   1.564
  172ASN     CB 2724   5.636   8.514   1.617
  172ASN    HB1 2725   5.606   8.611   1.577
  172ASN    HB2 2726   5.743   8.500   1.603
  172ASN     CG 2727   5.615   8.500   1.767
  172ASN    OD1 2728   5.503   8.522   1.812
  172ASN    ND2 2729   5.721   8.471   1.842
  172ASN   HD21 2730   5.810   8.448   1.800
  172ASN   HD22 2731   5.698   8.435   1.933
  172ASN      C 2732   5.576   8.417   1.387
  172ASN      O 2733   5.603   8.523   1.333
  173LYS      N 2734   5.576   8.310   1.308
  173LYS      H 2735   5.568   8.219   1.353
  173LYS     CA 2736   5.565   8.312   1.163
  173LYS     HA 2737   5.641   8.369   1.110
  173LYS     CB 2738   5.578   8.165   1.124
  173LYS    HB1 2739   5.515   8.099   1.184
  173LYS    HB2 2740   5.680   8.134   1.146
  173LYS     CG 2741   5.535   8.149   0.978
  173LYS    HG1 2742   5.590   8.217   0.913
  173LYS    HG2 2743   5.430   8.174   0.970
  173LYS     CD 2744   5.544   8.004   0.932
  173LYS    HD1 2745   5.471   7.943   0.986
  173LYS    HD2 2746   5.640   7.961   0.962
  173LYS     CE 2747   5.525   7.997   0.781
  173LYS    HE1 2748   5.514   7.896   0.742
  173LYS    HE2 2749   5.613   8.039   0.732
  173LYS     NZ 2750   5.410   8.079   0.740
  173LYS    HZ1 2751   5.318   8.059   0.776
  173LYS    HZ2 2752   5.420   8.176   0.764
  173LYS    HZ3 2753   5.404   8.088   0.640
  173LYS      C 2754   5.428   8.373   1.139
  173LYS      O 2755   5.334   8.347   1.214
  174PRO      N 2756   5.415   8.465   1.044
  174PRO     CD 2757   5.522   8.530   0.970
  174PRO    HD1 2758   5.576   8.454   0.913
  174PRO    HD2 2759   5.579   8.602   1.030
  174PRO     CG 2760   5.457   8.603   0.854
  174PRO    HG1 2761   5.439   8.539   0.767
  174PRO    HG2 2762   5.511   8.695   0.834
  174PRO     CB 2763   5.323   8.639   0.917
  174PRO    HB1 2764   5.250   8.664   0.839
  174PRO    HB2 2765   5.345   8.719   0.987
  174PRO     CA 2766   5.287   8.511   0.992
  174PRO     HA 2767   5.221   8.533   1.076
  174PRO      C 2768   5.210   8.418   0.899
  174PRO      O 2769   5.269   8.326   0.843
  175GLY      N 2770   5.078   8.437   0.889
  175GLY      H 2771   5.043   8.511   0.947
  175GLY     CA 2772   4.981   8.354   0.820
  175GLY    HA1 2773   4.998   8.347   0.712
  175GLY    HA2 2774   4.884   8.404   0.832
  175GLY      C 2775   4.969   8.214   0.877
  175GLY      O 2776   4.957   8.120   0.799
  176LEU      N 2777   4.981   8.199   1.009
  176LEU      H 2778   4.982   8.286   1.060
  176LEU     CA 2779   4.993   8.078   1.088
  176LEU     HA 2780   5.048   8.011   1.021
  176LEU     CB 2781   5.077   8.111   1.211
  176LEU    HB1 2782   5.015   8.168   1.279
  176LEU    HB2 2783   5.158   8.175   1.175
  176LEU     CG 2784   5.139   8.001   1.296
  176LEU     HG 2785   5.060   7.931   1.325
  176LEU    CD1 2786   5.248   7.923   1.222
  176LEU   HD11 2787   5.335   7.984   1.199
  176LEU   HD12 2788   5.287   7.839   1.279
  176LEU   HD13 2789   5.216   7.881   1.127
  176LEU    CD2 2790   5.197   8.042   1.431
  176LEU   HD21 2791   5.128   8.101   1.492
  176LEU   HD22 2792   5.229   7.954   1.487
  176LEU   HD23 2793   5.286   8.103   1.418
  176LEU      C 2794   4.855   8.023   1.121
  176LEU      O 2795   4.760   8.096   1.147
  177LYS      N 2796   4.854   7.892   1.144
  177LYS      H 2797   4.942   7.843   1.145
  177LYS     CA 2798   4.742   7.807   1.181
  177LYS     HA 2799   4.657   7.871   1.205
  177LYS     CB 2800   4.709   7.725   1.057
  177LYS    HB1 2801   4.785   7.648   1.041
  177LYS    HB2 2802   4.726   7.787   0.969
  177LYS     CG 2803   4.570   7.662   1.059
  177LYS    HG1 2804   4.485   7.727   1.083
  177LYS    HG2 2805   4.569   7.590   1.141
  177LYS     CD 2806   4.554   7.601   0.921
  177LYS    HD1 2807   4.631   7.530   0.891
  177LYS    HD2 2808   4.561   7.685   0.851
  177LYS     CE 2809   4.418   7.532   0.914
  177LYS    HE1 2810   4.338   7.601   0.940
  177LYS    HE2 2811   4.421   7.445   0.980
  177LYS     NZ 2812   4.375   7.496   0.778
  177LYS    HZ1 2813   4.277   7.470   0.777
  177LYS    HZ2 2814   4.380   7.568   0.708
  177LYS    HZ3 2815   4.431   7.424   0.736
  177LYS      C 2816   4.778   7.710   1.292
  177LYS      O 2817   4.696   7.691   1.382
  178TYR      N 2818   4.902   7.661   1.303
  178TYR      H 2819   4.966   7.681   1.227
  178TYR     CA 2820   4.947   7.561   1.398
  178TYR     HA 2821   4.882   7.557   1.485
  178TYR     CB 2822   4.943   7.425   1.329
  178TYR    HB1 2823   4.946   7.349   1.407
  178TYR    HB2 2824   5.022   7.415   1.255
  178TYR     CG 2825   4.812   7.383   1.267
  178TYR    CD1 2826   4.704   7.334   1.342
  178TYR    HD1 2827   4.701   7.343   1.450
  178TYR    CE1 2828   4.598   7.270   1.277
  178TYR    HE1 2829   4.514   7.227   1.330
  178TYR     CZ 2830   4.588   7.263   1.137
  178TYR     OH 2831   4.481   7.205   1.075
  178TYR     HH 2832   4.481   7.218   0.980
  178TYR    CE2 2833   4.694   7.320   1.064
  178TYR    HE2 2834   4.690   7.319   0.956
  178TYR    CD2 2835   4.807   7.375   1.127
  178TYR    HD2 2836   4.890   7.415   1.072
  178TYR      C 2837   5.088   7.583   1.451
  178TYR      O 2838   5.176   7.630   1.379
  179LYS      N 2839   5.102   7.544   1.578
  179LYS      H 2840   5.021   7.494   1.613
  179LYS     CA 2841   5.218   7.581   1.655
  179LYS     HA 2842   5.292   7.640   1.600
  179LYS     CB 2843   5.181   7.668   1.775
  179LYS    HB1 2844   5.261   7.659   1.849
  179LYS    HB2 2845   5.087   7.637   1.821
  179LYS     CG 2846   5.160   7.813   1.733
  179LYS    HG1 2847   5.107   7.826   1.639
  179LYS    HG2 2848   5.262   7.839   1.706
  179LYS     CD 2849   5.106   7.899   1.847
  179LYS    HD1 2850   5.176   7.897   1.931
  179LYS    HD2 2851   5.009   7.865   1.882
  179LYS     CE 2852   5.122   8.040   1.792
  179LYS    HE1 2853   5.064   8.041   1.700
  179LYS    HE2 2854   5.228   8.058   1.776
  179LYS     NZ 2855   5.071   8.139   1.887
  179LYS    HZ1 2856   4.977   8.131   1.922
  179LYS    HZ2 2857   5.123   8.125   1.973
  179LYS    HZ3 2858   5.086   8.232   1.849
  179LYS      C 2859   5.289   7.455   1.703
  179LYS      O 2860   5.215   7.362   1.734
  180PRO      N 2861   5.421   7.455   1.720
  180PRO     CD 2862   5.516   7.560   1.690
  180PRO    HD1 2863   5.477   7.653   1.729
  180PRO    HD2 2864   5.524   7.571   1.581
  180PRO     CG 2865   5.651   7.519   1.748
  180PRO    HG1 2866   5.655   7.563   1.848
  180PRO    HG2 2867   5.727   7.555   1.679
  180PRO     CB 2868   5.642   7.367   1.762
  180PRO    HB1 2869   5.672   7.343   1.864
  180PRO    HB2 2870   5.693   7.323   1.676
  180PRO     CA 2871   5.493   7.335   1.759
  180PRO     HA 2872   5.480   7.259   1.682
  180PRO      C 2873   5.446   7.278   1.892
  180PRO      O 2874   5.461   7.346   1.993
  181ALA      N 2875   5.381   7.161   1.882
  181ALA      H 2876   5.362   7.118   1.792
  181ALA     CA 2877   5.323   7.092   1.995
  181ALA     HA 2878   5.253   7.156   2.048
  181ALA     CB 2879   5.235   6.978   1.942
  181ALA    HB1 2880   5.147   7.025   1.899
  181ALA    HB2 2881   5.302   6.917   1.881
  181ALA    HB3 2882   5.198   6.926   2.031
  181ALA      C 2883   5.436   7.038   2.080
  181ALA      O 2884   5.423   7.035   2.202
  182VAL      N 2885   5.537   6.976   2.018
  182VAL      H 2886   5.526   6.969   1.918
  182VAL     CA 2887   5.652   6.909   2.076
  182VAL     HA 2888   5.651   6.942   2.179
  182VAL     CB 2889   5.633   6.759   2.059
  182VAL     HB 2890   5.650   6.724   1.957
  182VAL    CG1 2891   5.732   6.690   2.152
  182VAL   HG11 2892   5.698   6.587   2.155
  182VAL   HG12 2893   5.835   6.691   2.117
  182VAL   HG13 2894   5.727   6.722   2.257
  182VAL    CG2 2895   5.492   6.709   2.092
  182VAL   HG21 2896   5.462   6.740   2.192
  182VAL   HG22 2897   5.421   6.745   2.018
  182VAL   HG23 2898   5.490   6.600   2.097
  182VAL      C 2899   5.778   6.952   2.001
  182VAL      O 2900   5.782   6.969   1.880
  183ASN      N 2901   5.884   6.958   2.083
  183ASN      H 2902   5.855   6.960   2.180
  183ASN     CA 2903   6.020   7.003   2.061
  183ASN     HA 2904   6.050   7.013   1.957
  183ASN     CB 2905   6.025   7.138   2.130
  183ASN    HB1 2906   6.006   7.124   2.237
  183ASN    HB2 2907   5.953   7.203   2.081
  183ASN     CG 2908   6.165   7.198   2.128
  183ASN    OD1 2909   6.257   7.145   2.066
  183ASN    ND2 2910   6.180   7.308   2.202
  183ASN   HD21 2911   6.101   7.353   2.247
  183ASN   HD22 2912   6.274   7.342   2.215
  183ASN      C 2913   6.114   6.893   2.108
  183ASN      O 2914   6.105   6.853   2.224
  184GLN      N 2915   6.199   6.838   2.020
  184GLN      H 2916   6.191   6.876   1.927
  184GLN     CA 2917   6.290   6.729   2.047
  184GLN     HA 2918   6.275   6.689   2.148
  184GLN     CB 2919   6.266   6.614   1.950
  184GLN    HB1 2920   6.286   6.656   1.851
  184GLN    HB2 2921   6.162   6.585   1.938
  184GLN     CG 2922   6.350   6.489   1.977
  184GLN    HG1 2923   6.370   6.474   2.083
  184GLN    HG2 2924   6.449   6.512   1.937
  184GLN     CD 2925   6.303   6.366   1.901
  184GLN    OE1 2926   6.380   6.300   1.832
  184GLN    NE2 2927   6.175   6.330   1.905
  184GLN   HE21 2928   6.105   6.382   1.957
  184GLN   HE22 2929   6.146   6.245   1.860
  184GLN      C 2930   6.432   6.785   2.047
  184GLN      O 2931   6.487   6.838   1.951
  185ILE      N 2932   6.509   6.770   2.155
  185ILE      H 2933   6.471   6.728   2.238
  185ILE     CA 2934   6.644   6.818   2.180
  185ILE     HA 2935   6.685   6.835   2.081
  185ILE     CB 2936   6.650   6.946   2.263
  185ILE     HB 2937   6.748   6.992   2.255
  185ILE    CG2 2938   6.554   7.049   2.204
  185ILE   HG21 2939   6.588   7.146   2.239
  185ILE   HG22 2940   6.544   7.040   2.096
  185ILE   HG23 2941   6.452   7.033   2.239
  185ILE    CG1 2942   6.623   6.922   2.412
  185ILE   HG11 2943   6.696   6.863   2.467
  185ILE   HG12 2944   6.524   6.877   2.421
  185ILE     CD 2945   6.628   7.053   2.490
  185ILE    HD1 2946   6.730   7.091   2.493
  185ILE    HD2 2947   6.561   7.130   2.451
  185ILE    HD3 2948   6.583   7.038   2.588
  185ILE      C 2949   6.730   6.714   2.249
  185ILE      O 2950   6.674   6.633   2.322
  186GLU      N 2951   6.863   6.721   2.234
  186GLU      H 2952   6.902   6.808   2.201
  186GLU     CA 2953   6.944   6.629   2.311
  186GLU     HA 2954   6.921   6.524   2.297
  186GLU     CB 2955   7.085   6.635   2.252
  186GLU    HB1 2956   7.134   6.732   2.255
  186GLU    HB2 2957   7.073   6.620   2.145
  186GLU     CG 2958   7.178   6.530   2.312
  186GLU    HG1 2959   7.134   6.435   2.279
  186GLU    HG2 2960   7.178   6.536   2.421
  186GLU     CD 2961   7.324   6.545   2.272
  186GLU    OE1 2962   7.348   6.586   2.157
  186GLU    OE2 2963   7.414   6.516   2.354
  186GLU      C 2964   6.942   6.665   2.459
  186GLU      O 2965   6.953   6.783   2.489
  187CYS      N 2966   6.914   6.569   2.548
  187CYS      H 2967   6.906   6.475   2.511
  187CYS     CA 2968   6.912   6.603   2.689
  187CYS     HA 2969   6.976   6.689   2.708
  187CYS     CB 2970   6.772   6.652   2.722
  187CYS    HB1 2971   6.722   6.566   2.768
  187CYS    HB2 2972   6.716   6.689   2.636
  187CYS     SG 2973   6.778   6.776   2.853
  187CYS     HG 2974   6.817   6.875   2.772
  187CYS      C 2975   6.954   6.482   2.770
  187CYS      O 2976   6.891   6.376   2.766
  188HIS      N 2977   7.052   6.497   2.859
  188HIS      H 2978   7.103   6.584   2.858
  188HIS     CA 2979   7.111   6.401   2.950
  188HIS     HA 2980   7.039   6.349   3.013
  188HIS     CB 2981   7.184   6.294   2.869
  188HIS    HB1 2982   7.111   6.233   2.817
  188HIS    HB2 2983   7.227   6.222   2.940
  188HIS     CG 2984   7.291   6.349   2.780
  188HIS    ND1 2985   7.405   6.412   2.831
  188HIS    CE1 2986   7.468   6.470   2.729
  188HIS    HE1 2987   7.560   6.527   2.733
  188HIS    NE2 2988   7.404   6.438   2.615
  188HIS    HE2 2989   7.425   6.463   2.520
  188HIS    CD2 2990   7.289   6.367   2.644
  188HIS    HD2 2991   7.211   6.328   2.580
  188HIS      C 2992   7.201   6.469   3.051
  188HIS      O 2993   7.227   6.588   3.034
  189PRO      N 2994   7.242   6.406   3.162
  189PRO     CD 2995   7.205   6.273   3.205
  189PRO    HD1 2996   7.268   6.198   3.157
  189PRO    HD2 2997   7.102   6.243   3.186
  189PRO     CG 2998   7.233   6.265   3.355
  189PRO    HG1 2999   7.265   6.163   3.378
  189PRO    HG2 3000   7.145   6.298   3.409
  189PRO     CB 3001   7.345   6.367   3.373
  189PRO    HB1 3002   7.439   6.323   3.339
  189PRO    HB2 3003   7.347   6.400   3.477
  189PRO     CA 3004   7.313   6.473   3.269
  189PRO     HA 3005   7.241   6.544   3.310
  189PRO      C 3006   7.437   6.550   3.226
  189PRO      O 3007   7.466   6.640   3.305
  190TYR      N 3008   7.505   6.533   3.113
  190TYR      H 3009   7.476   6.462   3.047
  190TYR     CA 3010   7.611   6.620   3.065
  190TYR     HA 3011   7.656   6.659   3.156
  190TYR     CB 3012   7.715   6.536   2.992
  190TYR    HB1 3013   7.785   6.594   2.932
  190TYR    HB2 3014   7.656   6.489   2.913
  190TYR     CG 3015   7.789   6.435   3.075
  190TYR    CD1 3016   7.829   6.465   3.206
  190TYR    HD1 3017   7.801   6.563   3.242
  190TYR    CE1 3018   7.864   6.360   3.291
  190TYR    HE1 3019   7.892   6.388   3.391
  190TYR     CZ 3020   7.885   6.231   3.238
  190TYR     OH 3021   7.941   6.123   3.299
  190TYR     HH 3022   7.957   6.041   3.252
  190TYR    CE2 3023   7.849   6.197   3.106
  190TYR    HE2 3024   7.869   6.098   3.068
  190TYR    CD2 3025   7.803   6.304   3.027
  190TYR    HD2 3026   7.790   6.285   2.922
  190TYR      C 3027   7.556   6.735   2.982
  190TYR      O 3028   7.632   6.821   2.938
  191LEU      N 3029   7.426   6.738   2.950
  191LEU      H 3030   7.364   6.659   2.959
  191LEU     CA 3031   7.367   6.840   2.866
  191LEU     HA 3032   7.419   6.934   2.887
  191LEU     CB 3033   7.394   6.810   2.719
  191LEU    HB1 3034   7.373   6.706   2.693
  191LEU    HB2 3035   7.502   6.823   2.713
  191LEU     CG 3036   7.315   6.893   2.618
  191LEU     HG 3037   7.216   6.912   2.658
  191LEU    CD1 3038   7.376   7.031   2.594
  191LEU   HD11 3039   7.319   7.071   2.510
  191LEU   HD12 3040   7.364   7.089   2.685
  191LEU   HD13 3041   7.481   7.015   2.571
  191LEU    CD2 3042   7.314   6.807   2.493
  191LEU   HD21 3043   7.238   6.729   2.506
  191LEU   HD22 3044   7.275   6.860   2.406
  191LEU   HD23 3045   7.411   6.761   2.474
  191LEU      C 3046   7.222   6.859   2.906
  191LEU      O 3047   7.125   6.793   2.868
  192THR      N 3048   7.201   6.960   2.990
  192THR      H 3049   7.282   7.016   3.009
  192THR     CA 3050   7.081   6.993   3.065
  192THR     HA 3051   7.021   6.902   3.056
  192THR     CB 3052   7.115   7.012   3.212
  192THR     HB 3053   7.019   7.024   3.263
  192THR    CG2 3054   7.199   6.896   3.266
  192THR   HG21 3055   7.297   6.905   3.220
  192THR   HG22 3056   7.209   6.907   3.374
  192THR   HG23 3057   7.142   6.804   3.250
  192THR    OG1 3058   7.203   7.121   3.229
  192THR    HG1 3059   7.194   7.141   3.323
  192THR      C 3060   6.997   7.108   3.012
  192THR      O 3061   6.875   7.099   3.025
  193GLN      N 3062   7.050   7.210   2.944
  193GLN      H 3063   7.150   7.205   2.937
  193GLN     CA 3064   6.980   7.325   2.890
  193GLN     HA 3065   7.047   7.410   2.907
  193GLN     CB 3066   6.957   7.301   2.741
  193GLN    HB1 3067   6.921   7.395   2.700
  193GLN    HB2 3068   6.881   7.228   2.713
  193GLN     CG 3069   7.090   7.268   2.673
  193GLN    HG1 3070   7.118   7.165   2.695
  193GLN    HG2 3071   7.164   7.338   2.711
  193GLN     CD 3072   7.086   7.271   2.521
  193GLN    OE1 3073   7.113   7.368   2.450
  193GLN    NE2 3074   7.026   7.163   2.472
  193GLN   HE21 3075   6.990   7.095   2.537
  193GLN   HE22 3076   7.008   7.155   2.373
  193GLN      C 3077   6.854   7.372   2.962
  193GLN      O 3078   6.746   7.382   2.904
  194GLU      N 3079   6.868   7.407   3.090
  194GLU      H 3080   6.961   7.400   3.129
  194GLU     CA 3081   6.756   7.423   3.180
  194GLU     HA 3082   6.692   7.335   3.179
  194GLU     CB 3083   6.793   7.455   3.325
  194GLU    HB1 3084   6.701   7.447   3.382
  194GLU    HB2 3085   6.834   7.555   3.336
  194GLU     CG 3086   6.876   7.342   3.386
  194GLU    HG1 3087   6.962   7.321   3.323
  194GLU    HG2 3088   6.818   7.251   3.398
  194GLU     CD 3089   6.926   7.379   3.525
  194GLU    OE1 3090   7.039   7.431   3.535
  194GLU    OE2 3091   6.852   7.367   3.625
  194GLU      C 3092   6.657   7.529   3.134
  194GLU      O 3093   6.535   7.512   3.132
  195LYS      N 3094   6.702   7.639   3.074
  195LYS      H 3095   6.803   7.641   3.067
  195LYS     CA 3096   6.623   7.758   3.047
  195LYS     HA 3097   6.553   7.772   3.129
  195LYS     CB 3098   6.714   7.881   3.042
  195LYS    HB1 3099   6.666   7.976   3.017
  195LYS    HB2 3100   6.794   7.872   2.969
  195LYS     CG 3101   6.768   7.905   3.182
  195LYS    HG1 3102   6.824   7.822   3.224
  195LYS    HG2 3103   6.692   7.933   3.255
  195LYS     CD 3104   6.874   8.015   3.182
  195LYS    HD1 3105   6.872   8.061   3.282
  195LYS    HD2 3106   6.848   8.091   3.108
  195LYS     CE 3107   7.014   7.969   3.144
  195LYS    HE1 3108   7.064   8.059   3.108
  195LYS    HE2 3109   6.998   7.899   3.062
  195LYS     NZ 3110   7.087   7.905   3.255
  195LYS    HZ1 3111   7.120   7.966   3.328
  195LYS    HZ2 3112   7.033   7.832   3.299
  195LYS    HZ3 3113   7.173   7.867   3.219
  195LYS      C 3114   6.549   7.755   2.915
  195LYS      O 3115   6.457   7.832   2.889
  196LEU      N 3116   6.603   7.668   2.828
  196LEU      H 3117   6.691   7.630   2.859
  196LEU     CA 3118   6.550   7.632   2.698
  196LEU     HA 3119   6.520   7.720   2.641
  196LEU     CB 3120   6.668   7.565   2.628
  196LEU    HB1 3121   6.732   7.502   2.690
  196LEU    HB2 3122   6.738   7.643   2.600
  196LEU     CG 3123   6.619   7.480   2.510
  196LEU     HG 3124   6.545   7.409   2.546
  196LEU    CD1 3125   6.554   7.565   2.401
  196LEU   HD11 3126   6.461   7.599   2.445
  196LEU   HD12 3127   6.621   7.647   2.377
  196LEU   HD13 3128   6.541   7.505   2.311
  196LEU    CD2 3129   6.736   7.396   2.459
  196LEU   HD21 3130   6.823   7.458   2.438
  196LEU   HD22 3131   6.769   7.321   2.530
  196LEU   HD23 3132   6.707   7.349   2.365
  196LEU      C 3133   6.427   7.548   2.725
  196LEU      O 3134   6.323   7.563   2.661
  197ILE      N 3135   6.432   7.455   2.821
  197ILE      H 3136   6.523   7.435   2.862
  197ILE     CA 3137   6.314   7.384   2.867
  197ILE     HA 3138   6.266   7.348   2.776
  197ILE     CB 3139   6.360   7.258   2.940
  197ILE     HB 3140   6.419   7.299   3.022
  197ILE    CG2 3141   6.241   7.187   3.004
  197ILE   HG21 3142   6.165   7.248   3.053
  197ILE   HG22 3143   6.186   7.130   2.929
  197ILE   HG23 3144   6.276   7.122   3.084
  197ILE    CG1 3145   6.450   7.173   2.851
  197ILE   HG11 3146   6.541   7.226   2.823
  197ILE   HG12 3147   6.387   7.152   2.764
  197ILE     CD 3148   6.490   7.039   2.911
  197ILE    HD1 3149   6.584   7.012   2.862
  197ILE    HD2 3150   6.513   7.048   3.017
  197ILE    HD3 3151   6.417   6.960   2.889
  197ILE      C 3152   6.215   7.472   2.941
  197ILE      O 3153   6.094   7.458   2.926
  198GLN      N 3154   6.259   7.572   3.017
  198GLN      H 3155   6.357   7.565   3.039
  198GLN     CA 3156   6.172   7.667   3.084
  198GLN     HA 3157   6.100   7.617   3.148
  198GLN     CB 3158   6.251   7.750   3.185
  198GLN    HB1 3159   6.310   7.819   3.126
  198GLN    HB2 3160   6.314   7.683   3.244
  198GLN     CG 3161   6.179   7.840   3.286
  198GLN    HG1 3162   6.256   7.908   3.323
  198GLN    HG2 3163   6.139   7.777   3.366
  198GLN     CD 3164   6.065   7.930   3.240
  198GLN    OE1 3165   5.947   7.934   3.275
  198GLN    NE2 3166   6.087   8.013   3.139
  198GLN   HE21 3167   6.179   8.033   3.102
  198GLN   HE22 3168   6.024   8.092   3.142
  198GLN      C 3169   6.094   7.739   2.976
  198GLN      O 3170   5.971   7.736   2.982
  199TYR      N 3171   6.164   7.806   2.884
  199TYR      H 3172   6.263   7.784   2.889
  199TYR     CA 3173   6.109   7.875   2.770
  199TYR     HA 3174   6.058   7.965   2.804
  199TYR     CB 3175   6.227   7.917   2.682
  199TYR    HB1 3176   6.293   7.831   2.668
  199TYR    HB2 3177   6.281   7.996   2.734
  199TYR     CG 3178   6.192   7.966   2.543
  199TYR    CD1 3179   6.136   8.093   2.525
  199TYR    HD1 3180   6.130   8.165   2.605
  199TYR    CE1 3181   6.097   8.136   2.397
  199TYR    HE1 3182   6.044   8.230   2.396
  199TYR     CZ 3183   6.110   8.050   2.287
  199TYR     OH 3184   6.076   8.090   2.161
  199TYR     HH 3185   6.024   8.170   2.149
  199TYR    CE2 3186   6.172   7.925   2.306
  199TYR    HE2 3187   6.184   7.859   2.221
  199TYR    CD2 3188   6.210   7.881   2.433
  199TYR    HD2 3189   6.252   7.782   2.442
  199TYR      C 3190   6.004   7.791   2.699
  199TYR      O 3191   5.903   7.851   2.663
  200CYS      N 3192   6.026   7.659   2.694
  200CYS      H 3193   6.108   7.631   2.745
  200CYS     CA 3194   5.938   7.573   2.619
  200CYS     HA 3195   5.916   7.621   2.523
  200CYS     CB 3196   6.003   7.438   2.593
  200CYS    HB1 3197   5.925   7.371   2.558
  200CYS    HB2 3198   6.047   7.397   2.685
  200CYS     SG 3199   6.127   7.463   2.463
  200CYS     HG 3200   6.230   7.522   2.526
  200CYS      C 3201   5.809   7.546   2.695
  200CYS      O 3202   5.699   7.559   2.641
  201GLN      N 3203   5.821   7.503   2.821
  201GLN      H 3204   5.916   7.486   2.850
  201GLN     CA 3205   5.714   7.467   2.911
  201GLN     HA 3206   5.649   7.394   2.861
  201GLN     CB 3207   5.774   7.398   3.032
  201GLN    HB1 3208   5.688   7.366   3.091
  201GLN    HB2 3209   5.852   7.457   3.080
  201GLN     CG 3210   5.833   7.261   2.998
  201GLN    HG1 3211   5.908   7.265   2.919
  201GLN    HG2 3212   5.749   7.204   2.959
  201GLN     CD 3213   5.888   7.184   3.118
  201GLN    OE1 3214   5.883   7.227   3.233
  201GLN    NE2 3215   5.938   7.063   3.094
  201GLN   HE21 3216   5.932   7.020   3.003
  201GLN   HE22 3217   5.965   7.001   3.169
  201GLN      C 3218   5.624   7.584   2.947
  201GLN      O 3219   5.502   7.576   2.935
  202SER      N 3220   5.677   7.706   2.959
  202SER      H 3221   5.776   7.699   2.975
  202SER     CA 3222   5.603   7.830   2.972
  202SER     HA 3223   5.534   7.825   3.057
  202SER     CB 3224   5.701   7.944   3.001
  202SER    HB1 3225   5.733   7.933   3.105
  202SER    HB2 3226   5.641   8.034   2.995
  202SER     OG 3227   5.812   7.965   2.916
  202SER     HG 3228   5.887   7.910   2.940
  202SER      C 3229   5.514   7.864   2.854
  202SER      O 3230   5.432   7.955   2.862
  203LYS      N 3231   5.522   7.793   2.741
  203LYS      H 3232   5.609   7.743   2.738
  203LYS     CA 3233   5.450   7.810   2.616
  203LYS     HA 3234   5.377   7.890   2.627
  203LYS     CB 3235   5.553   7.849   2.511
  203LYS    HB1 3236   5.503   7.842   2.414
  203LYS    HB2 3237   5.640   7.784   2.515
  203LYS     CG 3238   5.590   7.993   2.546
  203LYS    HG1 3239   5.659   7.996   2.630
  203LYS    HG2 3240   5.497   8.039   2.580
  203LYS     CD 3241   5.652   8.068   2.428
  203LYS    HD1 3242   5.574   8.099   2.359
  203LYS    HD2 3243   5.719   8.006   2.369
  203LYS     CE 3244   5.727   8.194   2.469
  203LYS    HE1 3245   5.749   8.263   2.387
  203LYS    HE2 3246   5.814   8.158   2.524
  203LYS     NZ 3247   5.654   8.270   2.573
  203LYS    HZ1 3248   5.584   8.336   2.541
  203LYS    HZ2 3249   5.602   8.221   2.644
  203LYS    HZ3 3250   5.718   8.326   2.627
  203LYS      C 3251   5.372   7.684   2.579
  203LYS      O 3252   5.320   7.665   2.469
  204GLY      N 3253   5.365   7.590   2.672
  204GLY      H 3254   5.411   7.615   2.759
  204GLY     CA 3255   5.296   7.462   2.665
  204GLY    HA1 3256   5.196   7.470   2.623
  204GLY    HA2 3257   5.289   7.423   2.766
  204GLY      C 3258   5.368   7.373   2.564
  204GLY      O 3259   5.298   7.291   2.505
  205ILE      N 3260   5.498   7.387   2.537
  205ILE      H 3261   5.548   7.454   2.593
  205ILE     CA 3262   5.570   7.307   2.440
  205ILE     HA 3263   5.497   7.278   2.364
  205ILE     CB 3264   5.677   7.391   2.371
  205ILE     HB 3265   5.747   7.425   2.447
  205ILE    CG2 3266   5.743   7.303   2.265
  205ILE   HG21 3267   5.671   7.273   2.189
  205ILE   HG22 3268   5.818   7.363   2.213
  205ILE   HG23 3269   5.775   7.208   2.309
  205ILE    CG1 3270   5.625   7.515   2.299
  205ILE   HG11 3271   5.543   7.561   2.353
  205ILE   HG12 3272   5.571   7.476   2.212
  205ILE     CD 3273   5.719   7.627   2.256
  205ILE    HD1 3274   5.774   7.600   2.166
  205ILE    HD2 3275   5.656   7.712   2.229
  205ILE    HD3 3276   5.785   7.652   2.339
  205ILE      C 3277   5.625   7.188   2.517
  205ILE      O 3278   5.711   7.208   2.603
  206VAL      N 3279   5.577   7.067   2.487
  206VAL      H 3280   5.510   7.055   2.413
  206VAL     CA 3281   5.638   6.947   2.540
  206VAL     HA 3282   5.647   6.958   2.649
  206VAL     CB 3283   5.554   6.823   2.512
  206VAL     HB 3284   5.540   6.802   2.406
  206VAL    CG1 3285   5.608   6.691   2.566
  206VAL   HG11 3286   5.706   6.654   2.538
  206VAL   HG12 3287   5.588   6.681   2.673
  206VAL   HG13 3288   5.555   6.614   2.510
  206VAL    CG2 3289   5.413   6.845   2.565
  206VAL   HG21 3290   5.414   6.913   2.650
  206VAL   HG22 3291   5.353   6.892   2.488
  206VAL   HG23 3292   5.368   6.749   2.591
  206VAL      C 3293   5.779   6.927   2.485
  206VAL      O 3294   5.797   6.937   2.364
  207VAL      N 3295   5.874   6.911   2.576
  207VAL      H 3296   5.849   6.920   2.674
  207VAL     CA 3297   6.015   6.895   2.544
  207VAL     HA 3298   6.023   6.928   2.440
  207VAL     CB 3299   6.121   6.973   2.620
  207VAL     HB 3300   6.127   6.934   2.722
  207VAL    CG1 3301   6.258   6.969   2.553
  207VAL   HG11 3302   6.252   7.038   2.469
  207VAL   HG12 3303   6.339   7.003   2.617
  207VAL   HG13 3304   6.302   6.873   2.527
  207VAL    CG2 3305   6.071   7.117   2.627
  207VAL   HG21 3306   6.035   7.144   2.527
  207VAL   HG22 3307   5.985   7.117   2.693
  207VAL   HG23 3308   6.146   7.191   2.657
  207VAL      C 3309   6.047   6.747   2.554
  207VAL      O 3310   6.028   6.680   2.656
  208THR      N 3311   6.100   6.690   2.445
  208THR      H 3312   6.107   6.750   2.363
  208THR     CA 3313   6.154   6.556   2.446
  208THR     HA 3314   6.127   6.500   2.535
  208THR     CB 3315   6.113   6.481   2.319
  208THR     HB 3316   6.165   6.536   2.240
  208THR    CG2 3317   6.144   6.332   2.314
  208THR   HG21 3318   6.105   6.273   2.397
  208THR   HG22 3319   6.109   6.291   2.220
  208THR   HG23 3320   6.252   6.320   2.308
  208THR    OG1 3321   5.975   6.490   2.294
  208THR    HG1 3322   5.943   6.579   2.314
  208THR      C 3323   6.306   6.554   2.454
  208THR      O 3324   6.371   6.629   2.381
  209ALA      N 3325   6.356   6.459   2.533
  209ALA      H 3326   6.285   6.403   2.578
  209ALA     CA 3327   6.498   6.441   2.555
  209ALA     HA 3328   6.546   6.535   2.530
  209ALA     CB 3329   6.522   6.407   2.702
  209ALA    HB1 3330   6.472   6.317   2.737
  209ALA    HB2 3331   6.623   6.380   2.735
  209ALA    HB3 3332   6.503   6.497   2.760
  209ALA      C 3333   6.549   6.328   2.467
  209ALA      O 3334   6.491   6.219   2.469
  210TYR      N 3335   6.655   6.347   2.388
  210TYR      H 3336   6.692   6.441   2.382
  210TYR     CA 3337   6.720   6.239   2.316
  210TYR     HA 3338   6.676   6.143   2.341
  210TYR     CB 3339   6.703   6.256   2.165
  210TYR    HB1 3340   6.598   6.280   2.151
  210TYR    HB2 3341   6.712   6.157   2.121
  210TYR     CG 3342   6.798   6.350   2.095
  210TYR    CD1 3343   6.932   6.320   2.072
  210TYR    HD1 3344   6.969   6.226   2.112
  210TYR    CE1 3345   7.011   6.399   1.988
  210TYR    HE1 3346   7.117   6.378   1.983
  210TYR     CZ 3347   6.957   6.514   1.926
  210TYR     OH 3348   7.029   6.575   1.828
  210TYR     HH 3349   6.987   6.658   1.806
  210TYR    CE2 3350   6.819   6.542   1.940
  210TYR    HE2 3351   6.776   6.632   1.899
  210TYR    CD2 3352   6.747   6.464   2.031
  210TYR    HD2 3353   6.651   6.505   2.057
  210TYR      C 3354   6.866   6.216   2.354
  210TYR      O 3355   6.922   6.304   2.419
  211SER      N 3356   6.919   6.097   2.325
  211SER      H 3357   6.860   6.026   2.283
  211SER     CA 3358   7.043   6.053   2.385
  211SER     HA 3359   7.049   5.946   2.366
  211SER     CB 3360   7.160   6.109   2.307
  211SER    HB1 3361   7.249   6.104   2.370
  211SER    HB2 3362   7.155   6.214   2.278
  211SER     OG 3363   7.186   6.048   2.182
  211SER     HG 3364   7.146   5.961   2.187
  211SER      C 3365   7.044   6.048   2.538
  211SER      O 3366   7.141   6.101   2.590
  212PRO      N 3367   6.943   5.992   2.605
  212PRO     CD 3368   6.824   5.926   2.554
  212PRO    HD1 3369   6.849   5.839   2.494
  212PRO    HD2 3370   6.760   5.993   2.497
  212PRO     CG 3371   6.742   5.879   2.674
  212PRO    HG1 3372   6.759   5.771   2.677
  212PRO    HG2 3373   6.638   5.899   2.649
  212PRO     CB 3374   6.804   5.945   2.797
  212PRO    HB1 3375   6.809   5.871   2.877
  212PRO    HB2 3376   6.740   6.029   2.825
  212PRO     CA 3377   6.939   5.998   2.750
  212PRO     HA 3378   6.944   6.103   2.777
  212PRO      C 3379   7.052   5.919   2.815
  212PRO      O 3380   7.097   5.948   2.926
  213LEU      N 3381   7.102   5.825   2.734
  213LEU      H 3382   7.048   5.804   2.651
  213LEU     CA 3383   7.205   5.732   2.776
  213LEU     HA 3384   7.225   5.730   2.883
  213LEU     CB 3385   7.161   5.594   2.730
  213LEU    HB1 3386   7.233   5.533   2.785
  213LEU    HB2 3387   7.183   5.586   2.624
  213LEU     CG 3388   7.018   5.546   2.757
  213LEU     HG 3389   6.950   5.608   2.699
  213LEU    CD1 3390   7.016   5.400   2.711
  213LEU   HD11 3391   7.015   5.399   2.602
  213LEU   HD12 3392   7.100   5.343   2.750
  213LEU   HD13 3393   6.923   5.354   2.745
  213LEU    CD2 3394   6.980   5.562   2.904
  213LEU   HD21 3395   6.979   5.668   2.930
  213LEU   HD22 3396   6.881   5.522   2.926
  213LEU   HD23 3397   7.048   5.505   2.965
  213LEU      C 3398   7.340   5.765   2.714
  213LEU      O 3399   7.444   5.707   2.743
  214GLY      N 3400   7.351   5.876   2.640
  214GLY      H 3401   7.269   5.934   2.631
  214GLY     CA 3402   7.476   5.905   2.573
  214GLY    HA1 3403   7.565   5.897   2.636
  214GLY    HA2 3404   7.482   6.010   2.547
  214GLY      C 3405   7.502   5.839   2.439
  214GLY      O 3406   7.615   5.860   2.395
  215SER      N 3407   7.416   5.752   2.385
  215SER      H 3408   7.325   5.750   2.429
  215SER     CA 3409   7.433   5.663   2.272
  215SER     HA 3410   7.350   5.594   2.279
  215SER     CB 3411   7.407   5.743   2.144
  215SER    HB1 3412   7.474   5.829   2.136
  215SER    HB2 3413   7.307   5.785   2.153
  215SER     OG 3414   7.417   5.662   2.029
  215SER     HG 3415   7.413   5.571   2.060
  215SER      C 3416   7.562   5.582   2.276
  215SER      O 3417   7.643   5.591   2.185
  216PRO      N 3418   7.581   5.491   2.372
  216PRO     CD 3419   7.507   5.487   2.496
  216PRO    HD1 3420   7.401   5.472   2.474
  216PRO    HD2 3421   7.505   5.584   2.544
  216PRO     CG 3422   7.571   5.382   2.587
  216PRO    HG1 3423   7.501   5.335   2.656
  216PRO    HG2 3424   7.641   5.428   2.658
  216PRO     CB 3425   7.644   5.289   2.491
  216PRO    HB1 3426   7.572   5.217   2.452
  216PRO    HB2 3427   7.725   5.236   2.541
  216PRO     CA 3428   7.680   5.385   2.379
  216PRO     HA 3429   7.769   5.436   2.415
  216PRO      C 3430   7.718   5.310   2.252
  216PRO      O 3431   7.821   5.247   2.229
  217ASP      N 3432   7.628   5.314   2.153
  217ASP      H 3433   7.541   5.362   2.169
  217ASP     CA 3434   7.628   5.242   2.027
  217ASP     HA 3435   7.686   5.150   2.038
  217ASP     CB 3436   7.485   5.193   2.006
  217ASP    HB1 3437   7.467   5.110   2.074
  217ASP    HB2 3438   7.490   5.144   1.909
  217ASP     CG 3439   7.369   5.291   2.011
  217ASP    OD1 3440   7.390   5.409   2.044
  217ASP    OD2 3441   7.259   5.249   1.968
  217ASP      C 3442   7.676   5.311   1.900
  217ASP      O 3443   7.699   5.251   1.795
  218ARG      N 3444   7.687   5.443   1.913
  218ARG      H 3445   7.683   5.477   2.008
  218ARG     CA 3446   7.754   5.528   1.816
  218ARG     HA 3447   7.694   5.525   1.725
  218ARG     CB 3448   7.748   5.672   1.866
  218ARG    HB1 3449   7.643   5.700   1.881
  218ARG    HB2 3450   7.773   5.732   1.779
  218ARG     CG 3451   7.839   5.710   1.983
  218ARG    HG1 3452   7.944   5.706   1.953
  218ARG    HG2 3453   7.837   5.630   2.057
  218ARG     CD 3454   7.795   5.838   2.054
  218ARG    HD1 3455   7.712   5.817   2.121
  218ARG    HD2 3456   7.754   5.905   1.979
  218ARG     NE 3457   7.908   5.903   2.120
  218ARG     HE 3458   7.951   5.985   2.079
  218ARG     CZ 3459   7.968   5.853   2.229
  218ARG    NH1 3460   7.919   5.744   2.289
  218ARG   HH11 3461   7.829   5.707   2.262
  218ARG   HH12 3462   7.943   5.721   2.384
  218ARG    NH2 3463   8.078   5.903   2.288
  218ARG   HH21 3464   8.122   5.988   2.257
  218ARG   HH22 3465   8.116   5.855   2.368
  218ARG      C 3466   7.899   5.492   1.785
  218ARG      O 3467   7.969   5.451   1.877
  219PRO      N 3468   7.936   5.496   1.657
  219PRO     CD 3469   7.857   5.513   1.537
  219PRO    HD1 3470   7.790   5.599   1.535
  219PRO    HD2 3471   7.806   5.416   1.535
  219PRO     CG 3472   7.959   5.523   1.423
  219PRO    HG1 3473   7.998   5.624   1.406
  219PRO    HG2 3474   7.914   5.494   1.328
  219PRO     CB 3475   8.075   5.439   1.476
  219PRO    HB1 3476   8.167   5.458   1.420
  219PRO    HB2 3477   8.051   5.334   1.465
  219PRO     CA 3478   8.073   5.458   1.627
  219PRO     HA 3479   8.100   5.363   1.673
  219PRO      C 3480   8.168   5.566   1.676
  219PRO      O 3481   8.272   5.529   1.731
  220TRP      N 3482   8.130   5.694   1.680
  220TRP      H 3483   8.039   5.711   1.639
  220TRP     CA 3484   8.212   5.810   1.705
  220TRP     HA 3485   8.299   5.808   1.638
  220TRP     CB 3486   8.136   5.924   1.637
  220TRP    HB1 3487   8.118   5.889   1.535
  220TRP    HB2 3488   8.208   6.006   1.640
  220TRP     CG 3489   8.006   5.969   1.694
  220TRP    CD1 3490   7.984   6.046   1.803
  220TRP    HD1 3491   8.065   6.078   1.868
  220TRP    NE1 3492   7.851   6.075   1.823
  220TRP    HE1 3493   7.816   6.145   1.887
  220TRP    CE2 3494   7.785   6.043   1.706
  220TRP    CZ2 3495   7.662   6.088   1.657
  220TRP    HZ2 3496   7.603   6.165   1.704
  220TRP    CH2 3497   7.630   6.057   1.524
  220TRP    HH2 3498   7.547   6.101   1.470
  220TRP    CZ3 3499   7.713   5.967   1.457
  220TRP    HZ3 3500   7.695   5.944   1.353
  220TRP    CE3 3501   7.832   5.912   1.507
  220TRP    HE3 3502   7.895   5.859   1.438
  220TRP    CD2 3503   7.876   5.966   1.629
  220TRP      C 3504   8.251   5.839   1.849
  220TRP      O 3505   8.275   5.952   1.890
  221ALA      N 3506   8.248   5.733   1.931
  221ALA      H 3507   8.243   5.649   1.874
  221ALA     CA 3508   8.299   5.715   2.065
  221ALA     HA 3509   8.265   5.798   2.126
  221ALA     CB 3510   8.244   5.582   2.116
  221ALA    HB1 3511   8.137   5.582   2.135
  221ALA    HB2 3512   8.259   5.500   2.045
  221ALA    HB3 3513   8.294   5.564   2.211
  221ALA      C 3514   8.451   5.731   2.064
  221ALA      O 3515   8.521   5.637   2.028
  222LYS      N 3516   8.500   5.845   2.111
  222LYS      H 3517   8.441   5.920   2.146
  222LYS     CA 3518   8.640   5.857   2.145
  222LYS     HA 3519   8.700   5.792   2.082
  222LYS     CB 3520   8.686   5.991   2.087
  222LYS    HB1 3521   8.784   6.012   2.130
  222LYS    HB2 3522   8.626   6.074   2.125
  222LYS     CG 3523   8.679   5.989   1.935
  222LYS    HG1 3524   8.590   5.945   1.890
  222LYS    HG2 3525   8.740   5.905   1.900
  222LYS     CD 3526   8.712   6.113   1.852
  222LYS    HD1 3527   8.613   6.158   1.848
  222LYS    HD2 3528   8.735   6.080   1.751
  222LYS     CE 3529   8.822   6.203   1.908
  222LYS    HE1 3530   8.909   6.138   1.919
  222LYS    HE2 3531   8.790   6.240   2.005
  222LYS     NZ 3532   8.835   6.320   1.820
  222LYS    HZ1 3533   8.873   6.295   1.730
  222LYS    HZ2 3534   8.746   6.367   1.807
  222LYS    HZ3 3535   8.907   6.380   1.856
  222LYS      C 3536   8.670   5.834   2.292
  222LYS      O 3537   8.580   5.853   2.374
  223PRO      N 3538   8.793   5.794   2.323
  223PRO     CD 3539   8.882   5.723   2.233
  223PRO    HD1 3540   8.925   5.801   2.171
  223PRO    HD2 3541   8.819   5.653   2.176
  223PRO     CG 3542   8.987   5.653   2.319
  223PRO    HG1 3543   9.088   5.637   2.280
  223PRO    HG2 3544   8.945   5.555   2.340
  223PRO     CB 3545   8.991   5.737   2.447
  223PRO    HB1 3546   9.061   5.820   2.447
  223PRO    HB2 3547   9.025   5.680   2.533
  223PRO     CA 3548   8.847   5.788   2.457
  223PRO     HA 3549   8.795   5.707   2.508
  223PRO      C 3550   8.822   5.915   2.537
  223PRO      O 3551   8.778   5.907   2.651
  224GLU      N 3552   8.845   6.035   2.482
  224GLU      H 3553   8.886   6.031   2.389
  224GLU     CA 3554   8.821   6.158   2.554
  224GLU     HA 3555   8.879   6.148   2.646
  224GLU     CB 3556   8.881   6.268   2.467
  224GLU    HB1 3557   8.989   6.258   2.455
  224GLU    HB2 3558   8.878   6.358   2.529
  224GLU     CG 3559   8.808   6.292   2.335
  224GLU    HG1 3560   8.712   6.340   2.350
  224GLU    HG2 3561   8.797   6.197   2.284
  224GLU     CD 3562   8.898   6.381   2.250
  224GLU    OE1 3563   8.900   6.503   2.275
  224GLU    OE2 3564   8.975   6.335   2.163
  224GLU      C 3565   8.681   6.195   2.601
  224GLU      O 3566   8.668   6.287   2.682
  225ASP      N 3567   8.584   6.116   2.557
  225ASP      H 3568   8.616   6.034   2.506
  225ASP     CA 3569   8.442   6.130   2.584
  225ASP     HA 3570   8.412   6.234   2.592
  225ASP     CB 3571   8.359   6.073   2.469
  225ASP    HB1 3572   8.253   6.081   2.492
  225ASP    HB2 3573   8.376   5.966   2.459
  225ASP     CG 3574   8.372   6.124   2.327
  225ASP    OD1 3575   8.317   6.067   2.230
  225ASP    OD2 3576   8.450   6.221   2.312
  225ASP      C 3577   8.401   6.060   2.713
  225ASP      O 3578   8.443   5.947   2.735
  226PRO      N 3579   8.302   6.114   2.785
  226PRO     CD 3580   8.222   6.230   2.751
  226PRO    HD1 3581   8.150   6.210   2.671
  226PRO    HD2 3582   8.287   6.316   2.741
  226PRO     CG 3583   8.144   6.258   2.879
  226PRO    HG1 3584   8.037   6.238   2.865
  226PRO    HG2 3585   8.159   6.364   2.899
  226PRO     CB 3586   8.211   6.179   2.990
  226PRO    HB1 3587   8.128   6.169   3.061
  226PRO    HB2 3588   8.293   6.236   3.034
  226PRO     CA 3589   8.252   6.057   2.908
  226PRO     HA 3590   8.331   6.013   2.970
  226PRO      C 3591   8.131   5.968   2.890
  226PRO      O 3592   8.040   5.988   2.810
  227SER      N 3593   8.129   5.866   2.976
  227SER      H 3594   8.216   5.855   3.027
  227SER     CA 3595   8.025   5.765   2.986
  227SER     HA 3596   7.981   5.743   2.888
  227SER     CB 3597   8.083   5.635   3.039
  227SER    HB1 3598   8.138   5.652   3.132
  227SER    HB2 3599   8.158   5.595   2.970
  227SER     OG 3600   7.983   5.537   3.054
  227SER     HG 3601   8.000   5.490   2.973
  227SER      C 3602   7.916   5.819   3.078
  227SER      O 3603   7.946   5.902   3.163
  228LEU      N 3604   7.791   5.775   3.069
  228LEU      H 3605   7.778   5.712   2.991
  228LEU     CA 3606   7.683   5.794   3.164
  228LEU     HA 3607   7.712   5.860   3.246
  228LEU     CB 3608   7.563   5.851   3.090
  228LEU    HB1 3609   7.473   5.834   3.149
  228LEU    HB2 3610   7.554   5.794   2.998
  228LEU     CG 3611   7.561   6.002   3.065
  228LEU     HG 3612   7.660   6.019   3.024
  228LEU    CD1 3613   7.453   6.021   2.959
  228LEU   HD11 3614   7.370   5.956   2.987
  228LEU   HD12 3615   7.439   6.129   2.955
  228LEU   HD13 3616   7.496   5.990   2.865
  228LEU    CD2 3617   7.535   6.090   3.187
  228LEU   HD21 3618   7.621   6.067   3.250
  228LEU   HD22 3619   7.544   6.192   3.150
  228LEU   HD23 3620   7.433   6.063   3.214
  228LEU      C 3621   7.648   5.657   3.220
  228LEU      O 3622   7.615   5.648   3.338
  229LEU      N 3623   7.659   5.552   3.139
  229LEU      H 3624   7.671   5.576   3.042
  229LEU     CA 3625   7.605   5.421   3.171
  229LEU     HA 3626   7.520   5.428   3.239
  229LEU     CB 3627   7.554   5.355   3.043
  229LEU    HB1 3628   7.631   5.285   3.011
  229LEU    HB2 3629   7.537   5.438   2.973
  229LEU     CG 3630   7.422   5.279   3.050
  229LEU     HG 3631   7.352   5.329   3.117
  229LEU    CD1 3632   7.369   5.256   2.909
  229LEU   HD11 3633   7.282   5.190   2.908
  229LEU   HD12 3634   7.353   5.347   2.852
  229LEU   HD13 3635   7.450   5.209   2.852
  229LEU    CD2 3636   7.433   5.141   3.113
  229LEU   HD21 3637   7.474   5.142   3.214
  229LEU   HD22 3638   7.333   5.096   3.105
  229LEU   HD23 3639   7.502   5.078   3.056
  229LEU      C 3640   7.706   5.335   3.245
  229LEU      O 3641   7.670   5.250   3.326
  230GLU      N 3642   7.837   5.356   3.230
  230GLU      H 3643   7.864   5.429   3.165
  230GLU     CA 3644   7.945   5.282   3.292
  230GLU     HA 3645   7.903   5.215   3.366
  230GLU     CB 3646   8.018   5.196   3.189
  230GLU    HB1 3647   8.119   5.178   3.227
  230GLU    HB2 3648   8.021   5.249   3.094
  230GLU     CG 3649   7.963   5.055   3.166
  230GLU    HG1 3650   7.991   5.022   3.066
  230GLU    HG2 3651   7.855   5.064   3.174
  230GLU     CD 3652   8.018   4.960   3.272
  230GLU    OE1 3653   8.116   4.887   3.247
  230GLU    OE2 3654   7.961   4.961   3.383
  230GLU      C 3655   8.031   5.380   3.371
  230GLU      O 3656   8.153   5.369   3.382
  231ASP      N 3657   7.969   5.487   3.422
  231ASP      H 3658   7.875   5.503   3.389
  231ASP     CA 3659   8.030   5.590   3.503
  231ASP     HA 3660   8.138   5.588   3.494
  231ASP     CB 3661   7.996   5.731   3.454
  231ASP    HB1 3662   7.893   5.759   3.479
  231ASP    HB2 3663   8.001   5.738   3.345
  231ASP     CG 3664   8.086   5.837   3.514
  231ASP    OD1 3665   8.059   5.879   3.628
  231ASP    OD2 3666   8.173   5.894   3.444
  231ASP      C 3667   7.990   5.575   3.649
  231ASP      O 3668   7.871   5.582   3.679
  232PRO      N 3669   8.084   5.567   3.743
  232PRO     CD 3670   8.224   5.542   3.714
  232PRO    HD1 3671   8.264   5.636   3.676
  232PRO    HD2 3672   8.234   5.468   3.635
  232PRO     CG 3673   8.290   5.516   3.850
  232PRO    HG1 3674   8.393   5.550   3.858
  232PRO    HG2 3675   8.271   5.411   3.874
  232PRO     CB 3676   8.202   5.594   3.947
  232PRO    HB1 3677   8.224   5.701   3.950
  232PRO    HB2 3678   8.221   5.548   4.044
  232PRO     CA 3679   8.063   5.576   3.886
  232PRO     HA 3680   8.035   5.478   3.923
  232PRO      C 3681   7.964   5.682   3.933
  232PRO      O 3682   7.897   5.648   4.030
  233ARG      N 3683   7.958   5.802   3.874
  233ARG      H 3684   8.014   5.813   3.791
  233ARG     CA 3685   7.870   5.908   3.919
  233ARG     HA 3686   7.885   5.907   4.027
  233ARG     CB 3687   7.914   6.041   3.857
  233ARG    HB1 3688   8.022   6.047   3.859
  233ARG    HB2 3689   7.870   6.111   3.928
  233ARG     CG 3690   7.864   6.082   3.719
  233ARG    HG1 3691   7.758   6.102   3.735
  233ARG    HG2 3692   7.868   5.997   3.652
  233ARG     CD 3693   7.930   6.206   3.659
  233ARG    HD1 3694   7.960   6.278   3.735
  233ARG    HD2 3695   7.863   6.243   3.582
  233ARG     NE 3696   8.048   6.162   3.583
  233ARG     HE 3697   8.053   6.066   3.552
  233ARG     CZ 3698   8.157   6.231   3.549
  233ARG    NH1 3699   8.166   6.361   3.583
  233ARG   HH11 3700   8.088   6.404   3.631
  233ARG   HH12 3701   8.245   6.423   3.578
  233ARG    NH2 3702   8.252   6.163   3.483
  233ARG   HH21 3703   8.231   6.069   3.455
  233ARG   HH22 3704   8.337   6.200   3.444
  233ARG      C 3705   7.720   5.887   3.909
  233ARG      O 3706   7.633   5.933   3.983
  234ILE      N 3707   7.692   5.798   3.814
  234ILE      H 3708   7.771   5.758   3.765
  234ILE     CA 3709   7.562   5.745   3.778
  234ILE     HA 3710   7.482   5.808   3.817
  234ILE     CB 3711   7.535   5.749   3.628
  234ILE     HB 3712   7.577   5.658   3.584
  234ILE    CG2 3713   7.386   5.722   3.610
  234ILE   HG21 3714   7.329   5.813   3.631
  234ILE   HG22 3715   7.366   5.688   3.508
  234ILE   HG23 3716   7.355   5.634   3.666
  234ILE    CG1 3717   7.586   5.869   3.550
  234ILE   HG11 3718   7.551   5.855   3.448
  234ILE   HG12 3719   7.694   5.874   3.553
  234ILE     CD 3720   7.540   6.010   3.588
  234ILE    HD1 3721   7.600   6.091   3.547
  234ILE    HD2 3722   7.449   6.041   3.537
  234ILE    HD3 3723   7.532   6.011   3.696
  234ILE      C 3724   7.534   5.611   3.844
  234ILE      O 3725   7.432   5.578   3.904
  235LYS      N 3726   7.639   5.529   3.856
  235LYS      H 3727   7.730   5.564   3.831
  235LYS     CA 3728   7.640   5.395   3.912
  235LYS     HA 3729   7.551   5.343   3.876
  235LYS     CB 3730   7.765   5.317   3.874
  235LYS    HB1 3731   7.778   5.223   3.929
  235LYS    HB2 3732   7.859   5.370   3.885
  235LYS     CG 3733   7.747   5.284   3.726
  235LYS    HG1 3734   7.734   5.376   3.670
  235LYS    HG2 3735   7.666   5.211   3.728
  235LYS     CD 3736   7.863   5.211   3.660
  235LYS    HD1 3737   7.953   5.270   3.646
  235LYS    HD2 3738   7.818   5.186   3.564
  235LYS     CE 3739   7.895   5.076   3.724
  235LYS    HE1 3740   7.807   5.013   3.737
  235LYS    HE2 3741   7.941   5.101   3.820
  235LYS     NZ 3742   7.994   4.998   3.649
  235LYS    HZ1 3743   8.018   4.911   3.695
  235LYS    HZ2 3744   7.958   4.983   3.556
  235LYS    HZ3 3745   8.078   5.054   3.639
  235LYS      C 3746   7.624   5.403   4.063
  235LYS      O 3747   7.567   5.315   4.127
  236ALA      N 3748   7.665   5.514   4.125
  236ALA      H 3749   7.713   5.582   4.068
  236ALA     CA 3750   7.631   5.557   4.260
  236ALA     HA 3751   7.657   5.474   4.326
  236ALA     CB 3752   7.710   5.681   4.298
  236ALA    HB1 3753   7.683   5.706   4.401
  236ALA    HB2 3754   7.818   5.677   4.286
  236ALA    HB3 3755   7.666   5.763   4.240
  236ALA      C 3756   7.482   5.574   4.282
  236ALA      O 3757   7.429   5.501   4.366
  237ILE      N 3758   7.407   5.657   4.209
  237ILE      H 3759   7.455   5.720   4.147
  237ILE     CA 3760   7.263   5.673   4.221
  237ILE     HA 3761   7.231   5.694   4.322
  237ILE     CB 3762   7.231   5.794   4.135
  237ILE     HB 3763   7.242   5.772   4.028
  237ILE    CG2 3764   7.083   5.821   4.164
  237ILE   HG21 3765   7.072   5.837   4.271
  237ILE   HG22 3766   7.045   5.910   4.113
  237ILE   HG23 3767   7.026   5.738   4.124
  237ILE    CG1 3768   7.315   5.914   4.175
  237ILE   HG11 3769   7.421   5.891   4.188
  237ILE   HG12 3770   7.284   5.951   4.273
  237ILE     CD 3771   7.302   6.041   4.091
  237ILE    HD1 3772   7.344   6.128   4.140
  237ILE    HD2 3773   7.356   6.022   3.998
  237ILE    HD3 3774   7.196   6.059   4.076
  237ILE      C 3775   7.187   5.545   4.189
  237ILE      O 3776   7.087   5.532   4.260
  238ALA      N 3777   7.222   5.466   4.087
  238ALA      H 3778   7.289   5.502   4.021
  238ALA     CA 3779   7.168   5.332   4.076
  238ALA     HA 3780   7.063   5.329   4.048
  238ALA     CB 3781   7.235   5.268   3.955
  238ALA    HB1 3782   7.213   5.163   3.939
  238ALA    HB2 3783   7.179   5.313   3.873
  238ALA    HB3 3784   7.340   5.295   3.945
  238ALA      C 3785   7.183   5.245   4.200
  238ALA      O 3786   7.081   5.187   4.238
  239ALA      N 3787   7.299   5.240   4.267
  239ALA      H 3788   7.374   5.294   4.226
  239ALA     CA 3789   7.310   5.175   4.396
  239ALA     HA 3790   7.256   5.082   4.380
  239ALA     CB 3791   7.454   5.131   4.422
  239ALA    HB1 3792   7.491   5.073   4.338
  239ALA    HB2 3793   7.512   5.223   4.428
  239ALA    HB3 3794   7.456   5.071   4.514
  239ALA      C 3795   7.244   5.246   4.514
  239ALA      O 3796   7.202   5.175   4.605
  240LYS      N 3797   7.223   5.377   4.518
  240LYS      H 3798   7.253   5.433   4.440
  240LYS     CA 3799   7.137   5.440   4.616
  240LYS     HA 3800   7.164   5.420   4.720
  240LYS     CB 3801   7.150   5.590   4.591
  240LYS    HB1 3802   7.113   5.627   4.495
  240LYS    HB2 3803   7.255   5.620   4.588
  240LYS     CG 3804   7.072   5.666   4.698
  240LYS    HG1 3805   7.098   5.631   4.799
  240LYS    HG2 3806   6.968   5.639   4.684
  240LYS     CD 3807   7.091   5.816   4.680
  240LYS    HD1 3808   7.068   5.842   4.577
  240LYS    HD2 3809   7.191   5.846   4.711
  240LYS     CE 3810   6.991   5.882   4.775
  240LYS    HE1 3811   7.016   5.849   4.875
  240LYS    HE2 3812   6.889   5.852   4.748
  240LYS     NZ 3813   7.009   6.028   4.768
  240LYS    HZ1 3814   7.001   6.065   4.675
  240LYS    HZ2 3815   6.943   6.086   4.819
  240LYS    HZ3 3816   7.103   6.061   4.783
  240LYS      C 3817   6.997   5.380   4.607
  240LYS      O 3818   6.941   5.341   4.709
  241HIS      N 3819   6.945   5.372   4.484
  241HIS      H 3820   7.009   5.403   4.412
  241HIS     CA 3821   6.808   5.347   4.448
  241HIS     HA 3822   6.744   5.347   4.536
  241HIS     CB 3823   6.746   5.452   4.355
  241HIS    HB1 3824   6.643   5.427   4.333
  241HIS    HB2 3825   6.793   5.470   4.258
  241HIS     CG 3826   6.735   5.575   4.441
  241HIS    ND1 3827   6.643   5.599   4.542
  241HIS    CE1 3828   6.673   5.720   4.588
  241HIS    HE1 3829   6.618   5.765   4.670
  241HIS    NE2 3830   6.777   5.774   4.521
  241HIS    HE2 3831   6.823   5.862   4.535
  241HIS    CD2 3832   6.822   5.681   4.429
  241HIS    HD2 3833   6.902   5.685   4.356
  241HIS      C 3834   6.776   5.203   4.411
  241HIS      O 3835   6.659   5.179   4.384
  242ASN      N 3836   6.864   5.107   4.438
  242ASN      H 3837   6.959   5.131   4.461
  242ASN     CA 3838   6.846   4.967   4.404
  242ASN     HA 3839   6.948   4.928   4.404
  242ASN     CB 3840   6.771   4.896   4.516
  242ASN    HB1 3841   6.758   4.789   4.499
  242ASN    HB2 3842   6.674   4.943   4.530
  242ASN     CG 3843   6.849   4.902   4.646
  242ASN    OD1 3844   6.829   4.998   4.721
  242ASN    ND2 3845   6.921   4.794   4.679
  242ASN   HD21 3846   6.929   4.712   4.621
  242ASN   HD22 3847   6.969   4.788   4.768
  242ASN      C 3848   6.794   4.940   4.264
  242ASN      O 3849   6.701   4.863   4.242
  243LYS      N 3850   6.845   5.016   4.167
  243LYS      H 3851   6.912   5.088   4.190
  243LYS     CA 3852   6.812   5.007   4.026
  243LYS     HA 3853   6.745   4.922   4.018
  243LYS     CB 3854   6.747   5.140   3.989
  243LYS    HB1 3855   6.743   5.147   3.880
  243LYS    HB2 3856   6.808   5.225   4.017
  243LYS     CG 3857   6.601   5.158   4.031
  243LYS    HG1 3858   6.564   5.259   4.011
  243LYS    HG2 3859   6.595   5.135   4.137
  243LYS     CD 3860   6.500   5.067   3.960
  243LYS    HD1 3861   6.524   4.962   3.969
  243LYS    HD2 3862   6.499   5.090   3.853
  243LYS     CE 3863   6.367   5.072   4.033
  243LYS    HE1 3864   6.333   5.176   4.028
  243LYS    HE2 3865   6.373   5.033   4.135
  243LYS     NZ 3866   6.256   5.003   3.965
  243LYS    HZ1 3867   6.276   4.905   3.969
  243LYS    HZ2 3868   6.167   5.029   4.004
  243LYS    HZ3 3869   6.256   5.034   3.869
  243LYS      C 3870   6.938   4.987   3.943
  243LYS      O 3871   7.048   4.980   3.995
  244THR      N 3872   6.914   4.965   3.813
  244THR      H 3873   6.822   4.975   3.774
  244THR     CA 3874   7.022   4.968   3.716
  244THR     HA 3875   7.117   4.936   3.758
  244THR     CB 3876   6.987   4.875   3.600
  244THR     HB 3877   7.081   4.862   3.546
  244THR    CG2 3878   6.954   4.731   3.637
  244THR   HG21 3879   6.925   4.674   3.549
  244THR   HG22 3880   7.038   4.684   3.689
  244THR   HG23 3881   6.860   4.728   3.692
  244THR    OG1 3882   6.895   4.938   3.513
  244THR    HG1 3883   6.901   4.882   3.436
  244THR      C 3884   7.055   5.107   3.665
  244THR      O 3885   6.977   5.200   3.682
  245THR      N 3886   7.171   5.127   3.602
  245THR      H 3887   7.233   5.048   3.586
  245THR     CA 3888   7.213   5.261   3.569
  245THR     HA 3889   7.195   5.332   3.649
  245THR     CB 3890   7.364   5.260   3.546
  245THR     HB 3891   7.385   5.234   3.442
  245THR    CG2 3892   7.433   5.396   3.559
  245THR   HG21 3893   7.537   5.392   3.526
  245THR   HG22 3894   7.369   5.464   3.502
  245THR   HG23 3895   7.430   5.436   3.660
  245THR    OG1 3896   7.438   5.184   3.638
  245THR    HG1 3897   7.501   5.132   3.587
  245THR      C 3898   7.132   5.313   3.451
  245THR      O 3899   7.104   5.433   3.445
  246ALA      N 3900   7.085   5.228   3.360
  246ALA      H 3901   7.103   5.130   3.377
  246ALA     CA 3902   6.984   5.271   3.265
  246ALA     HA 3903   7.024   5.357   3.211
  246ALA     CB 3904   6.948   5.158   3.168
  246ALA    HB1 3905   7.033   5.148   3.101
  246ALA    HB2 3906   6.913   5.067   3.215
  246ALA    HB3 3907   6.853   5.179   3.119
  246ALA      C 3908   6.855   5.318   3.329
  246ALA      O 3909   6.803   5.423   3.292
  247GLN      N 3910   6.800   5.248   3.429
  247GLN      H 3911   6.840   5.157   3.448
  247GLN     CA 3912   6.669   5.276   3.483
  247GLN     HA 3913   6.599   5.291   3.400
  247GLN     CB 3914   6.628   5.162   3.576
  247GLN    HB1 3915   6.533   5.191   3.620
  247GLN    HB2 3916   6.701   5.153   3.656
  247GLN     CG 3917   6.594   5.034   3.500
  247GLN    HG1 3918   6.673   5.013   3.428
  247GLN    HG2 3919   6.498   5.058   3.455
  247GLN     CD 3920   6.581   4.922   3.603
  247GLN    OE1 3921   6.638   4.919   3.711
  247GLN    NE2 3922   6.516   4.809   3.575
  247GLN   HE21 3923   6.457   4.822   3.494
  247GLN   HE22 3924   6.544   4.723   3.621
  247GLN      C 3925   6.673   5.408   3.559
  247GLN      O 3926   6.574   5.480   3.572
  248VAL      N 3927   6.784   5.444   3.623
  248VAL      H 3928   6.858   5.376   3.626
  248VAL     CA 3929   6.811   5.575   3.680
  248VAL     HA 3930   6.721   5.597   3.737
  248VAL     CB 3931   6.932   5.576   3.773
  248VAL     HB 3932   7.011   5.519   3.724
  248VAL    CG1 3933   6.982   5.712   3.821
  248VAL   HG11 3934   7.075   5.693   3.874
  248VAL   HG12 3935   7.008   5.776   3.736
  248VAL   HG13 3936   6.907   5.766   3.879
  248VAL    CG2 3937   6.904   5.493   3.898
  248VAL   HG21 3938   6.904   5.386   3.879
  248VAL   HG22 3939   6.982   5.509   3.973
  248VAL   HG23 3940   6.808   5.519   3.942
  248VAL      C 3941   6.821   5.680   3.570
  248VAL      O 3942   6.755   5.783   3.579
  249LEU      N 3943   6.905   5.661   3.468
  249LEU      H 3944   6.952   5.571   3.469
  249LEU     CA 3945   6.917   5.754   3.358
  249LEU     HA 3946   6.940   5.851   3.401
  249LEU     CB 3947   7.024   5.702   3.263
  249LEU    HB1 3948   7.014   5.743   3.163
  249LEU    HB2 3949   7.013   5.593   3.265
  249LEU     CG 3950   7.169   5.717   3.310
  249LEU     HG 3951   7.173   5.686   3.414
  249LEU    CD1 3952   7.264   5.627   3.231
  249LEU   HD11 3953   7.242   5.520   3.232
  249LEU   HD12 3954   7.253   5.651   3.126
  249LEU   HD13 3955   7.366   5.648   3.264
  249LEU    CD2 3956   7.209   5.864   3.304
  249LEU   HD21 3957   7.204   5.906   3.203
  249LEU   HD22 3958   7.152   5.925   3.373
  249LEU   HD23 3959   7.310   5.868   3.345
  249LEU      C 3960   6.788   5.783   3.281
  249LEU      O 3961   6.774   5.896   3.235
  250ILE      N 3962   6.697   5.686   3.268
  250ILE      H 3963   6.734   5.593   3.277
  250ILE     CA 3964   6.564   5.704   3.212
  250ILE     HA 3965   6.577   5.757   3.118
  250ILE     CB 3966   6.495   5.569   3.198
  250ILE     HB 3967   6.509   5.512   3.290
  250ILE    CG2 3968   6.348   5.580   3.160
  250ILE   HG21 3969   6.338   5.630   3.064
  250ILE   HG22 3970   6.306   5.483   3.135
  250ILE   HG23 3971   6.286   5.627   3.236
  250ILE    CG1 3972   6.563   5.492   3.085
  250ILE   HG11 3973   6.671   5.492   3.101
  250ILE   HG12 3974   6.551   5.536   2.986
  250ILE     CD 3975   6.526   5.345   3.067
  250ILE    HD1 3976   6.531   5.280   3.154
  250ILE    HD2 3977   6.429   5.342   3.016
  250ILE    HD3 3978   6.605   5.301   3.006
  250ILE      C 3979   6.475   5.794   3.296
  250ILE      O 3980   6.401   5.876   3.242
  251ARG      N 3981   6.493   5.788   3.429
  251ARG      H 3982   6.576   5.738   3.457
  251ARG     CA 3983   6.415   5.853   3.532
  251ARG     HA 3984   6.314   5.856   3.491
  251ARG     CB 3985   6.427   5.771   3.659
  251ARG    HB1 3986   6.522   5.791   3.709
  251ARG    HB2 3987   6.416   5.664   3.640
  251ARG     CG 3988   6.318   5.810   3.758
  251ARG    HG1 3989   6.331   5.914   3.787
  251ARG    HG2 3990   6.323   5.740   3.842
  251ARG     CD 3991   6.175   5.799   3.706
  251ARG    HD1 3992   6.168   5.702   3.657
  251ARG    HD2 3993   6.164   5.873   3.627
  251ARG     NE 3994   6.074   5.810   3.811
  251ARG     HE 3995   6.095   5.799   3.909
  251ARG     CZ 3996   5.945   5.791   3.780
  251ARG    NH1 3997   5.885   5.792   3.660
  251ARG   HH11 3998   5.944   5.793   3.578
  251ARG   HH12 3999   5.787   5.775   3.647
  251ARG    NH2 4000   5.862   5.773   3.884
  251ARG   HH21 4001   5.898   5.728   3.968
  251ARG   HH22 4002   5.763   5.779   3.865
  251ARG      C 4003   6.450   6.001   3.538
  251ARG      O 4004   6.369   6.084   3.579
  252PHE      N 4005   6.572   6.042   3.499
  252PHE      H 4006   6.640   5.976   3.463
  252PHE     CA 4007   6.619   6.178   3.513
  252PHE     HA 4008   6.604   6.213   3.615
  252PHE     CB 4009   6.769   6.185   3.488
  252PHE    HB1 4010   6.799   6.120   3.406
  252PHE    HB2 4011   6.812   6.149   3.582
  252PHE     CG 4012   6.820   6.326   3.467
  252PHE    CD1 4013   6.819   6.422   3.569
  252PHE    HD1 4014   6.770   6.388   3.660
  252PHE    CE1 4015   6.889   6.541   3.550
  252PHE    HE1 4016   6.888   6.615   3.629
  252PHE     CZ 4017   6.959   6.570   3.431
  252PHE     HZ 4018   7.017   6.660   3.420
  252PHE    CE2 4019   6.940   6.485   3.321
  252PHE    HE2 4020   6.980   6.509   3.224
  252PHE    CD2 4021   6.877   6.363   3.345
  252PHE    HD2 4022   6.871   6.292   3.264
  252PHE      C 4023   6.535   6.269   3.424
  252PHE      O 4024   6.477   6.360   3.482
  253PRO      N 4025   6.513   6.257   3.293
  253PRO     CD 4026   6.586   6.164   3.208
  253PRO    HD1 4027   6.596   6.066   3.254
  253PRO    HD2 4028   6.681   6.212   3.181
  253PRO     CG 4029   6.504   6.155   3.080
  253PRO    HG1 4030   6.421   6.086   3.092
  253PRO    HG2 4031   6.562   6.125   2.993
  253PRO     CB 4032   6.440   6.293   3.064
  253PRO    HB1 4033   6.352   6.271   3.004
  253PRO    HB2 4034   6.504   6.358   3.004
  253PRO     CA 4035   6.426   6.337   3.209
  253PRO     HA 4036   6.456   6.441   3.208
  253PRO      C 4037   6.280   6.327   3.254
  253PRO      O 4038   6.207   6.425   3.255
  254MET      N 4039   6.228   6.212   3.297
  254MET      H 4040   6.286   6.130   3.308
  254MET     CA 4041   6.092   6.189   3.341
  254MET     HA 4042   6.026   6.211   3.258
  254MET     CB 4043   6.064   6.045   3.383
  254MET    HB1 4044   5.978   6.037   3.450
  254MET    HB2 4045   6.153   6.024   3.443
  254MET     CG 4046   6.038   5.949   3.267
  254MET    HG1 4047   6.127   5.936   3.206
  254MET    HG2 4048   5.956   5.980   3.203
  254MET     SD 4049   5.991   5.792   3.343
  254MET     CE 4050   5.945   5.696   3.196
  254MET    HE1 4051   5.872   5.739   3.127
  254MET    HE2 4052   6.041   5.678   3.147
  254MET    HE3 4053   5.908   5.600   3.229
  254MET      C 4054   6.062   6.276   3.463
  254MET      O 4055   5.953   6.333   3.474
  255GLN      N 4056   6.154   6.294   3.557
  255GLN      H 4057   6.239   6.241   3.543
  255GLN     CA 4058   6.153   6.383   3.672
  255GLN     HA 4059   6.051   6.387   3.712
  255GLN     CB 4060   6.236   6.325   3.785
  255GLN    HB1 4061   6.253   6.404   3.858
  255GLN    HB2 4062   6.335   6.296   3.749
  255GLN     CG 4063   6.170   6.206   3.853
  255GLN    HG1 4064   6.167   6.123   3.783
  255GLN    HG2 4065   6.065   6.227   3.875
  255GLN     CD 4066   6.240   6.165   3.982
  255GLN    OE1 4067   6.292   6.053   3.986
  255GLN    NE2 4068   6.250   6.248   4.085
  255GLN   HE21 4069   6.182   6.323   4.082
  255GLN   HE22 4070   6.310   6.227   4.164
  255GLN      C 4071   6.187   6.529   3.646
  255GLN      O 4072   6.170   6.611   3.735
  256ARG      N 4073   6.212   6.568   3.521
  256ARG      H 4074   6.249   6.493   3.463
  256ARG     CA 4075   6.205   6.701   3.463
  256ARG     HA 4076   6.198   6.772   3.545
  256ARG     CB 4077   6.329   6.730   3.379
  256ARG    HB1 4078   6.323   6.828   3.334
  256ARG    HB2 4079   6.338   6.649   3.306
  256ARG     CG 4080   6.459   6.714   3.458
  256ARG    HG1 4081   6.473   6.612   3.492
  256ARG    HG2 4082   6.433   6.780   3.541
  256ARG     CD 4083   6.586   6.743   3.379
  256ARG    HD1 4084   6.580   6.677   3.292
  256ARG    HD2 4085   6.674   6.717   3.437
  256ARG     NE 4086   6.596   6.882   3.333
  256ARG     HE 4087   6.553   6.949   3.394
  256ARG     CZ 4088   6.667   6.935   3.233
  256ARG    NH1 4089   6.734   6.860   3.144
  256ARG   HH11 4090   6.713   6.761   3.140
  256ARG   HH12 4091   6.778   6.916   3.072
  256ARG    NH2 4092   6.677   7.068   3.219
  256ARG   HH21 4093   6.603   7.123   3.260
  256ARG   HH22 4094   6.737   7.102   3.146
  256ARG      C 4095   6.085   6.741   3.380
  256ARG      O 4096   6.065   6.852   3.330
  257ASN      N 4097   5.988   6.649   3.375
  257ASN      H 4098   5.998   6.574   3.441
  257ASN     CA 4099   5.865   6.651   3.298
  257ASN     HA 4100   5.816   6.554   3.294
  257ASN     CB 4101   5.768   6.745   3.368
  257ASN    HB1 4102   5.670   6.746   3.320
  257ASN    HB2 4103   5.800   6.848   3.353
  257ASN     CG 4104   5.740   6.715   3.514
  257ASN    OD1 4105   5.763   6.795   3.605
  257ASN    ND2 4106   5.677   6.599   3.536
  257ASN   HD21 4107   5.653   6.537   3.460
  257ASN   HD22 4108   5.635   6.590   3.627
  257ASN      C 4109   5.887   6.669   3.148
  257ASN      O 4110   5.841   6.758   3.076
  258LEU      N 4111   5.971   6.579   3.097
  258LEU      H 4112   6.006   6.506   3.158
  258LEU     CA 4113   6.009   6.568   2.957
  258LEU     HA 4114   5.962   6.647   2.899
  258LEU     CB 4115   6.161   6.574   2.946
  258LEU    HB1 4116   6.190   6.587   2.842
  258LEU    HB2 4117   6.198   6.475   2.974
  258LEU     CG 4118   6.234   6.681   3.026
  258LEU     HG 4119   6.213   6.665   3.132
  258LEU    CD1 4120   6.385   6.687   3.001
  258LEU   HD11 4121   6.431   6.596   3.038
  258LEU   HD12 4122   6.402   6.701   2.894
  258LEU   HD13 4123   6.436   6.773   3.044
  258LEU    CD2 4124   6.183   6.820   2.990
  258LEU   HD21 4125   6.168   6.819   2.882
  258LEU   HD22 4126   6.087   6.832   3.042
  258LEU   HD23 4127   6.256   6.893   3.026
  258LEU      C 4128   5.960   6.433   2.908
  258LEU      O 4129   5.944   6.339   2.986
  259VAL      N 4130   5.950   6.410   2.776
  259VAL      H 4131   5.971   6.490   2.718
  259VAL     CA 4132   5.937   6.281   2.713
  259VAL     HA 4133   5.895   6.218   2.792
  259VAL     CB 4134   5.855   6.275   2.585
  259VAL     HB 4135   5.900   6.327   2.500
  259VAL    CG1 4136   5.831   6.128   2.554
  259VAL   HG11 4137   5.817   6.064   2.641
  259VAL   HG12 4138   5.740   6.119   2.495
  259VAL   HG13 4139   5.903   6.092   2.479
  259VAL    CG2 4140   5.721   6.344   2.610
  259VAL   HG21 4141   5.737   6.445   2.647
  259VAL   HG22 4142   5.657   6.338   2.521
  259VAL   HG23 4143   5.679   6.287   2.693
  259VAL      C 4144   6.078   6.227   2.689
  259VAL      O 4145   6.170   6.301   2.657
  260VAL      N 4146   6.099   6.097   2.708
  260VAL      H 4147   6.016   6.044   2.733
  260VAL     CA 4148   6.224   6.025   2.702
  260VAL     HA 4149   6.289   6.099   2.656
  260VAL     CB 4150   6.278   5.986   2.839
  260VAL     HB 4151   6.312   6.079   2.884
  260VAL    CG1 4152   6.184   5.925   2.944
  260VAL   HG11 4153   6.130   5.838   2.907
  260VAL   HG12 4154   6.226   5.893   3.039
  260VAL   HG13 4155   6.108   5.994   2.980
  260VAL    CG2 4156   6.398   5.893   2.849
  260VAL   HG21 4157   6.448   5.883   2.945
  260VAL   HG22 4158   6.376   5.791   2.816
  260VAL   HG23 4159   6.480   5.938   2.792
  260VAL      C 4160   6.219   5.910   2.602
  260VAL      O 4161   6.129   5.826   2.608
  261ILE      N 4162   6.314   5.895   2.509
  261ILE      H 4163   6.378   5.972   2.497
  261ILE     CA 4164   6.327   5.797   2.403
  261ILE     HA 4165   6.257   5.717   2.431
  261ILE     CB 4166   6.274   5.858   2.274
  261ILE     HB 4167   6.301   5.788   2.195
  261ILE    CG2 4168   6.122   5.867   2.271
  261ILE   HG21 4169   6.083   5.930   2.351
  261ILE   HG22 4170   6.092   5.918   2.180
  261ILE   HG23 4171   6.074   5.770   2.284
  261ILE    CG1 4172   6.331   5.998   2.255
  261ILE   HG11 4173   6.430   6.005   2.300
  261ILE   HG12 4174   6.270   6.070   2.310
  261ILE     CD 4175   6.333   6.037   2.107
  261ILE    HD1 4176   6.389   5.964   2.049
  261ILE    HD2 4177   6.231   6.045   2.069
  261ILE    HD3 4178   6.383   6.134   2.100
  261ILE      C 4179   6.466   5.736   2.392
  261ILE      O 4180   6.540   5.764   2.298
  262PRO      N 4181   6.495   5.640   2.480
  262PRO     CD 4182   6.415   5.593   2.591
  262PRO    HD1 4183   6.350   5.518   2.545
  262PRO    HD2 4184   6.351   5.673   2.630
  262PRO     CG 4185   6.516   5.537   2.691
  262PRO    HG1 4186   6.467   5.454   2.742
  262PRO    HG2 4187   6.542   5.618   2.758
  262PRO     CB 4188   6.641   5.496   2.614
  262PRO    HB1 4189   6.656   5.388   2.614
  262PRO    HB2 4190   6.734   5.543   2.645
  262PRO     CA 4191   6.611   5.553   2.476
  262PRO     HA 4192   6.693   5.614   2.440
  262PRO      C 4193   6.587   5.445   2.371
  262PRO      O 4194   6.471   5.414   2.346
  263LYS      N 4195   6.695   5.392   2.314
  263LYS      H 4196   6.785   5.432   2.339
  263LYS     CA 4197   6.706   5.280   2.223
  263LYS     HA 4198   6.609   5.242   2.189
  263LYS     CB 4199   6.789   5.318   2.101
  263LYS    HB1 4200   6.878   5.370   2.136
  263LYS    HB2 4201   6.726   5.393   2.052
  263LYS     CG 4202   6.821   5.206   2.003
  263LYS    HG1 4203   6.821   5.247   1.902
  263LYS    HG2 4204   6.736   5.139   2.013
  263LYS     CD 4205   6.950   5.135   2.045
  263LYS    HD1 4206   6.952   5.088   2.144
  263LYS    HD2 4207   7.032   5.207   2.046
  263LYS     CE 4208   6.989   5.033   1.939
  263LYS    HE1 4209   6.978   5.074   1.839
  263LYS    HE2 4210   6.915   4.953   1.937
  263LYS     NZ 4211   7.129   4.994   1.961
  263LYS    HZ1 4212   7.165   4.939   1.884
  263LYS    HZ2 4213   7.181   5.080   1.957
  263LYS    HZ3 4214   7.151   4.946   2.047
  263LYS      C 4215   6.748   5.156   2.300
  263LYS      O 4216   6.848   5.151   2.371
  264SER      N 4217   6.685   5.041   2.271
  264SER      H 4218   6.609   5.049   2.205
  264SER     CA 4219   6.744   4.912   2.297
  264SER     HA 4220   6.852   4.924   2.285
  264SER     CB 4221   6.716   4.859   2.438
  264SER    HB1 4222   6.768   4.920   2.511
  264SER    HB2 4223   6.769   4.764   2.448
  264SER     OG 4224   6.580   4.842   2.470
  264SER     HG 4225   6.534   4.921   2.500
  264SER      C 4226   6.690   4.818   2.190
  264SER      O 4227   6.592   4.843   2.120
  265VAL      N 4228   6.760   4.705   2.176
  265VAL      H 4229   6.845   4.694   2.230
  265VAL     CA 4230   6.724   4.604   2.079
  265VAL     HA 4231   6.625   4.631   2.042
  265VAL     CB 4232   6.817   4.587   1.960
  265VAL     HB 4233   6.837   4.686   1.921
  265VAL    CG1 4234   6.956   4.542   2.005
  265VAL   HG11 4235   6.950   4.447   2.059
  265VAL   HG12 4236   7.015   4.531   1.914
  265VAL   HG13 4237   7.002   4.607   2.079
  265VAL    CG2 4238   6.750   4.511   1.845
  265VAL   HG21 4239   6.660   4.565   1.815
  265VAL   HG22 4240   6.819   4.508   1.760
  265VAL   HG23 4241   6.722   4.411   1.878
  265VAL      C 4242   6.695   4.468   2.142
  265VAL      O 4243   6.602   4.398   2.104
  266THR      N 4244   6.756   4.434   2.256
  266THR      H 4245   6.810   4.509   2.298
  266THR     CA 4246   6.753   4.298   2.304
  266THR     HA 4247   6.723   4.237   2.218
  266THR     CB 4248   6.886   4.254   2.364
  266THR     HB 4249   6.865   4.155   2.405
  266THR    CG2 4250   6.998   4.221   2.266
  266THR   HG21 4251   7.073   4.176   2.330
  266THR   HG22 4252   6.957   4.145   2.200
  266THR   HG23 4253   7.042   4.306   2.213
  266THR    OG1 4254   6.942   4.343   2.458
  266THR    HG1 4255   6.934   4.296   2.541
  266THR      C 4256   6.646   4.282   2.411
  266THR      O 4257   6.627   4.373   2.492
  267PRO      N 4258   6.568   4.174   2.415
  267PRO     CD 4259   6.590   4.045   2.351
  267PRO    HD1 4260   6.696   4.019   2.354
  267PRO    HD2 4261   6.554   4.059   2.249
  267PRO     CG 4262   6.510   3.940   2.428
  267PRO    HG1 4263   6.564   3.906   2.516
  267PRO    HG2 4264   6.481   3.857   2.364
  267PRO     CB 4265   6.390   4.027   2.461
  267PRO    HB1 4266   6.349   3.990   2.555
  267PRO    HB2 4267   6.312   4.027   2.385
  267PRO     CA 4268   6.441   4.169   2.484
  267PRO     HA 4269   6.370   4.242   2.446
  267PRO      C 4270   6.460   4.187   2.634
  267PRO      O 4271   6.370   4.240   2.699
  268GLU      N 4272   6.574   4.154   2.696
  268GLU      H 4273   6.647   4.116   2.638
  268GLU     CA 4274   6.593   4.161   2.839
  268GLU     HA 4275   6.502   4.137   2.893
  268GLU     CB 4276   6.697   4.060   2.888
  268GLU    HB1 4277   6.669   3.961   2.852
  268GLU    HB2 4278   6.693   4.062   2.997
  268GLU     CG 4279   6.842   4.082   2.844
  268GLU    HG1 4280   6.908   4.005   2.886
  268GLU    HG2 4281   6.878   4.174   2.890
  268GLU     CD 4282   6.876   4.092   2.697
  268GLU    OE1 4283   6.813   4.016   2.620
  268GLU    OE2 4284   6.934   4.198   2.662
  268GLU      C 4285   6.629   4.304   2.875
  268GLU      O 4286   6.576   4.352   2.975
  269ARG      N 4287   6.700   4.378   2.790
  269ARG      H 4288   6.750   4.327   2.719
  269ARG     CA 4289   6.719   4.521   2.805
  269ARG     HA 4290   6.747   4.539   2.909
  269ARG     CB 4291   6.836   4.568   2.720
  269ARG    HB1 4292   6.827   4.675   2.703
  269ARG    HB2 4293   6.827   4.512   2.627
  269ARG     CG 4294   6.969   4.540   2.790
  269ARG    HG1 4295   6.974   4.432   2.803
  269ARG    HG2 4296   6.980   4.577   2.892
  269ARG     CD 4297   7.081   4.598   2.703
  269ARG    HD1 4298   7.069   4.704   2.683
  269ARG    HD2 4299   7.073   4.551   2.605
  269ARG     NE 4300   7.218   4.596   2.755
  269ARG     HE 4301   7.225   4.567   2.851
  269ARG     CZ 4302   7.334   4.621   2.694
  269ARG    NH1 4303   7.355   4.636   2.562
  269ARG   HH11 4304   7.285   4.666   2.496
  269ARG   HH12 4305   7.446   4.642   2.518
  269ARG    NH2 4306   7.449   4.609   2.762
  269ARG   HH21 4307   7.443   4.619   2.863
  269ARG   HH22 4308   7.535   4.580   2.719
  269ARG      C 4309   6.592   4.603   2.781
  269ARG      O 4310   6.567   4.698   2.856
  270ILE      N 4311   6.507   4.562   2.688
  270ILE      H 4312   6.536   4.484   2.631
  270ILE     CA 4313   6.380   4.628   2.661
  270ILE     HA 4314   6.396   4.733   2.634
  270ILE     CB 4315   6.321   4.563   2.536
  270ILE     HB 4316   6.304   4.458   2.561
  270ILE    CG2 4317   6.182   4.619   2.505
  270ILE   HG21 4318   6.120   4.621   2.595
  270ILE   HG22 4319   6.189   4.721   2.469
  270ILE   HG23 4320   6.130   4.552   2.437
  270ILE    CG1 4321   6.403   4.577   2.408
  270ILE   HG11 4322   6.508   4.555   2.427
  270ILE   HG12 4323   6.397   4.680   2.373
  270ILE     CD 4324   6.342   4.501   2.291
  270ILE    HD1 4325   6.243   4.536   2.264
  270ILE    HD2 4326   6.411   4.519   2.208
  270ILE    HD3 4327   6.332   4.396   2.319
  270ILE      C 4328   6.290   4.624   2.784
  270ILE      O 4329   6.231   4.724   2.824
  271ALA      N 4330   6.283   4.513   2.858
  271ALA      H 4331   6.345   4.440   2.825
  271ALA     CA 4332   6.216   4.481   2.982
  271ALA     HA 4333   6.112   4.513   2.971
  271ALA     CB 4334   6.201   4.330   2.991
  271ALA    HB1 4335   6.304   4.294   2.983
  271ALA    HB2 4336   6.176   4.293   3.091
  271ALA    HB3 4337   6.150   4.277   2.910
  271ALA      C 4338   6.267   4.544   3.111
  271ALA      O 4339   6.189   4.567   3.203
  272GLU      N 4340   6.398   4.568   3.117
  272GLU      H 4341   6.456   4.537   3.040
  272GLU     CA 4342   6.459   4.641   3.226
  272GLU     HA 4343   6.421   4.601   3.321
  272GLU     CB 4344   6.609   4.618   3.209
  272GLU    HB1 4345   6.637   4.619   3.103
  272GLU    HB2 4346   6.625   4.512   3.227
  272GLU     CG 4347   6.696   4.699   3.304
  272GLU    HG1 4348   6.658   4.679   3.404
  272GLU    HG2 4349   6.681   4.804   3.275
  272GLU     CD 4350   6.846   4.673   3.297
  272GLU    OE1 4351   6.924   4.765   3.330
  272GLU    OE2 4352   6.892   4.560   3.271
  272GLU      C 4353   6.411   4.785   3.230
  272GLU      O 4354   6.365   4.836   3.332
  273ASN      N 4355   6.403   4.841   3.109
  273ASN      H 4356   6.465   4.797   3.042
  273ASN     CA 4357   6.375   4.983   3.096
  273ASN     HA 4358   6.425   5.037   3.176
  273ASN     CB 4359   6.437   5.030   2.965
  273ASN    HB1 4360   6.411   5.134   2.949
  273ASN    HB2 4361   6.391   4.962   2.893
  273ASN     CG 4362   6.588   5.018   2.950
  273ASN    OD1 4363   6.662   4.986   3.043
  273ASN    ND2 4364   6.630   5.039   2.825
  273ASN   HD21 4365   6.561   5.049   2.751
  273ASN   HD22 4366   6.729   5.023   2.816
  273ASN      C 4367   6.226   5.013   3.105
  273ASN      O 4368   6.192   5.131   3.099
  274PHE      N 4369   6.145   4.910   3.129
  274PHE      H 4370   6.189   4.819   3.136
  274PHE     CA 4371   6.005   4.926   3.164
  274PHE     HA 4372   5.971   5.017   3.114
  274PHE     CB 4373   5.931   4.813   3.094
  274PHE    HB1 4374   5.956   4.714   3.134
  274PHE    HB2 4375   5.965   4.810   2.990
  274PHE     CG 4376   5.781   4.827   3.094
  274PHE    CD1 4377   5.701   4.742   3.172
  274PHE    HD1 4378   5.747   4.665   3.232
  274PHE    CE1 4379   5.562   4.759   3.173
  274PHE    HE1 4380   5.504   4.685   3.225
  274PHE     CZ 4381   5.497   4.861   3.102
  274PHE     HZ 4382   5.389   4.859   3.101
  274PHE    CE2 4383   5.576   4.949   3.028
  274PHE    HE2 4384   5.535   5.028   2.966
  274PHE    CD2 4385   5.715   4.931   3.026
  274PHE    HD2 4386   5.780   4.994   2.969
  274PHE      C 4387   5.984   4.938   3.314
  274PHE      O 4388   5.876   4.985   3.349
  275LYS      N 4389   6.080   4.908   3.402
  275LYS      H 4390   6.170   4.886   3.360
  275LYS     CA 4391   6.075   4.910   3.546
  275LYS     HA 4392   5.969   4.899   3.570
  275LYS     CB 4393   6.144   4.781   3.590
  275LYS    HB1 4394   6.158   4.790   3.698
  275LYS    HB2 4395   6.247   4.772   3.556
  275LYS     CG 4396   6.051   4.664   3.561
  275LYS    HG1 4397   6.041   4.667   3.453
  275LYS    HG2 4398   5.954   4.691   3.603
  275LYS     CD 4399   6.095   4.531   3.622
  275LYS    HD1 4400   6.081   4.546   3.729
  275LYS    HD2 4401   6.202   4.515   3.606
  275LYS     CE 4402   6.022   4.405   3.576
  275LYS    HE1 4403   5.915   4.408   3.591
  275LYS    HE2 4404   6.057   4.324   3.640
  275LYS     NZ 4405   6.048   4.379   3.433
  275LYS    HZ1 4406   5.982   4.314   3.394
  275LYS    HZ2 4407   6.036   4.464   3.381
  275LYS    HZ3 4408   6.137   4.338   3.410
  275LYS      C 4409   6.122   5.045   3.599
  275LYS      O 4410   6.225   5.046   3.665
  276VAL      N 4411   6.062   5.153   3.548
  276VAL      H 4412   5.991   5.137   3.478
  276VAL     CA 4413   6.111   5.287   3.572
  276VAL     HA 4414   6.192   5.285   3.645
  276VAL     CB 4415   6.170   5.352   3.448
  276VAL     HB 4416   6.205   5.451   3.477
  276VAL    CG1 4417   6.294   5.276   3.400
  276VAL   HG11 4418   6.329   5.325   3.309
  276VAL   HG12 4419   6.366   5.284   3.481
  276VAL   HG13 4420   6.274   5.173   3.372
  276VAL    CG2 4421   6.066   5.360   3.337
  276VAL   HG21 4422   6.017   5.265   3.311
  276VAL   HG22 4423   5.988   5.426   3.374
  276VAL   HG23 4424   6.111   5.401   3.247
  276VAL      C 4425   6.007   5.377   3.638
  276VAL      O 4426   6.035   5.494   3.662
  277PHE      N 4427   5.889   5.325   3.674
  277PHE      H 4428   5.864   5.233   3.640
  277PHE     CA 4429   5.785   5.405   3.736
  277PHE     HA 4430   5.814   5.509   3.728
  277PHE     CB 4431   5.650   5.395   3.666
  277PHE    HB1 4432   5.594   5.477   3.711
  277PHE    HB2 4433   5.605   5.304   3.704
  277PHE     CG 4434   5.640   5.392   3.515
  277PHE    CD1 4435   5.656   5.274   3.441
  277PHE    HD1 4436   5.648   5.185   3.502
  277PHE    CE1 4437   5.654   5.265   3.301
  277PHE    HE1 4438   5.666   5.172   3.249
  277PHE     CZ 4439   5.641   5.386   3.232
  277PHE     HZ 4440   5.640   5.386   3.124
  277PHE    CE2 4441   5.624   5.507   3.300
  277PHE    HE2 4442   5.610   5.603   3.253
  277PHE    CD2 4443   5.629   5.509   3.440
  277PHE    HD2 4444   5.622   5.604   3.491
  277PHE      C 4445   5.773   5.382   3.886
  277PHE      O 4446   5.707   5.457   3.958
  278ASP      N 4447   5.830   5.273   3.938
  278ASP      H 4448   5.891   5.213   3.884
  278ASP     CA 4449   5.808   5.231   4.075
  278ASP     HA 4450   5.706   5.252   4.105
  278ASP     CB 4451   5.814   5.079   4.084
  278ASP    HB1 4452   5.743   5.036   4.013
  278ASP    HB2 4453   5.795   5.054   4.188
  278ASP     CG 4454   5.953   5.032   4.042
  278ASP    OD1 4455   6.032   4.994   4.131
  278ASP    OD2 4456   5.989   5.031   3.922
  278ASP      C 4457   5.889   5.304   4.180
  278ASP      O 4458   5.893   5.269   4.298
  279PHE      N 4459   5.967   5.406   4.142
  279PHE      H 4460   5.954   5.433   4.046
  279PHE     CA 4461   6.057   5.484   4.224
  279PHE     HA 4462   6.012   5.490   4.322
  279PHE     CB 4463   6.193   5.415   4.237
  279PHE    HB1 4464   6.184   5.307   4.243
  279PHE    HB2 4465   6.220   5.445   4.338
  279PHE     CG 4466   6.300   5.458   4.139
  279PHE    CD1 4467   6.274   5.453   4.002
  279PHE    HD1 4468   6.177   5.414   3.973
  279PHE    CE1 4469   6.369   5.490   3.906
  279PHE    HE1 4470   6.349   5.490   3.799
  279PHE     CZ 4471   6.492   5.540   3.949
  279PHE     HZ 4472   6.559   5.580   3.874
  279PHE    CE2 4473   6.514   5.557   4.086
  279PHE    HE2 4474   6.601   5.610   4.122
  279PHE    CD2 4475   6.426   5.503   4.181
  279PHE    HD2 4476   6.449   5.510   4.286
  279PHE      C 4477   6.070   5.630   4.183
  279PHE      O 4478   6.045   5.671   4.070
  280GLU      N 4479   6.124   5.717   4.269
  280GLU      H 4480   6.142   5.694   4.366
  280GLU     CA 4481   6.159   5.852   4.233
  280GLU     HA 4482   6.178   5.864   4.126
  280GLU     CB 4483   6.048   5.947   4.278
  280GLU    HB1 4484   6.086   6.047   4.296
  280GLU    HB2 4485   5.999   5.912   4.369
  280GLU     CG 4486   5.936   5.963   4.176
  280GLU    HG1 4487   5.910   5.871   4.125
  280GLU    HG2 4488   5.981   6.030   4.103
  280GLU     CD 4489   5.806   6.015   4.238
  280GLU    OE1 4490   5.799   6.139   4.253
  280GLU    OE2 4491   5.722   5.931   4.275
  280GLU      C 4492   6.293   5.889   4.296
  280GLU      O 4493   6.307   5.887   4.418
  281LEU      N 4494   6.389   5.945   4.222
  281LEU      H 4495   6.363   5.960   4.126
  281LEU     CA 4496   6.514   6.004   4.267
  281LEU     HA 4497   6.566   5.927   4.324
  281LEU     CB 4498   6.581   6.065   4.144
  281LEU    HB1 4499   6.669   6.121   4.176
  281LEU    HB2 4500   6.525   6.142   4.092
  281LEU     CG 4501   6.627   5.963   4.040
  281LEU     HG 4502   6.550   5.887   4.032
  281LEU    CD1 4503   6.644   6.033   3.905
  281LEU   HD11 4504   6.690   6.130   3.923
  281LEU   HD12 4505   6.698   5.962   3.842
  281LEU   HD13 4506   6.544   6.048   3.866
  281LEU    CD2 4507   6.765   5.914   4.084
  281LEU   HD21 4508   6.761   5.907   4.193
  281LEU   HD22 4509   6.789   5.823   4.030
  281LEU   HD23 4510   6.849   5.980   4.062
  281LEU      C 4511   6.490   6.128   4.352
  281LEU      O 4512   6.395   6.201   4.328
  282SER      N 4513   6.575   6.148   4.453
  282SER      H 4514   6.653   6.085   4.460
  282SER     CA 4515   6.562   6.247   4.559
  282SER     HA 4516   6.454   6.254   4.569
  282SER     CB 4517   6.636   6.199   4.683
  282SER    HB1 4518   6.592   6.107   4.721
  282SER    HB2 4519   6.615   6.277   4.757
  282SER     OG 4520   6.777   6.195   4.677
  282SER     HG 4521   6.792   6.136   4.602
  282SER      C 4522   6.600   6.380   4.496
  282SER      O 4523   6.676   6.388   4.400
  283SER      N 4524   6.558   6.493   4.553
  283SER      H 4525   6.506   6.494   4.639
  283SER     CA 4526   6.601   6.624   4.506
  283SER     HA 4527   6.574   6.630   4.401
  283SER     CB 4528   6.532   6.727   4.595
  283SER    HB1 4529   6.429   6.699   4.617
  283SER    HB2 4530   6.534   6.825   4.549
  283SER     OG 4531   6.588   6.731   4.724
  283SER     HG 4532   6.513   6.736   4.784
  283SER      C 4533   6.752   6.638   4.503
  283SER      O 4534   6.805   6.696   4.408
  284GLN      N 4535   6.824   6.579   4.599
  284GLN      H 4536   6.769   6.529   4.667
  284GLN     CA 4537   6.969   6.575   4.592
  284GLN     HA 4538   7.011   6.674   4.578
  284GLN     CB 4539   7.013   6.528   4.730
  284GLN    HB1 4540   6.988   6.423   4.741
  284GLN    HB2 4541   6.961   6.577   4.813
  284GLN     CG 4542   7.161   6.554   4.756
  284GLN    HG1 4543   7.192   6.658   4.753
  284GLN    HG2 4544   7.217   6.493   4.685
  284GLN     CD 4545   7.203   6.501   4.893
  284GLN    OE1 4546   7.135   6.415   4.947
  284GLN    NE2 4547   7.318   6.538   4.950
  284GLN   HE21 4548   7.383   6.600   4.905
  284GLN   HE22 4549   7.339   6.483   5.032
  284GLN      C 4550   7.031   6.491   4.481
  284GLN      O 4551   7.138   6.524   4.432
  285ASP      N 4552   6.959   6.387   4.439
  285ASP      H 4553   6.872   6.370   4.488
  285ASP     CA 4554   6.994   6.313   4.320
  285ASP     HA 4555   7.102   6.297   4.326
  285ASP     CB 4556   6.928   6.176   4.312
  285ASP    HB1 4557   6.970   6.119   4.229
  285ASP    HB2 4558   6.821   6.190   4.298
  285ASP     CG 4559   6.953   6.098   4.441
  285ASP    OD1 4560   7.064   6.085   4.496
  285ASP    OD2 4561   6.853   6.040   4.487
  285ASP      C 4562   6.967   6.387   4.189
  285ASP      O 4563   7.052   6.380   4.100
  286MET      N 4564   6.868   6.477   4.192
  286MET      H 4565   6.804   6.484   4.269
  286MET     CA 4566   6.850   6.567   4.080
  286MET     HA 4567   6.867   6.516   3.985
  286MET     CB 4568   6.712   6.631   4.076
  286MET    HB1 4569   6.700   6.694   3.988
  286MET    HB2 4570   6.695   6.693   4.165
  286MET     CG 4571   6.603   6.525   4.061
  286MET    HG1 4572   6.505   6.570   4.077
  286MET    HG2 4573   6.622   6.442   4.129
  286MET     SD 4574   6.576   6.454   3.896
  286MET     CE 4575   6.519   6.598   3.802
  286MET    HE1 4576   6.449   6.663   3.854
  286MET    HE2 4577   6.607   6.653   3.769
  286MET    HE3 4578   6.466   6.579   3.709
  286MET      C 4579   6.952   6.679   4.082
  286MET      O 4580   7.010   6.703   3.976
  287THR      N 4581   6.980   6.749   4.192
  287THR      H 4582   6.921   6.738   4.274
  287THR     CA 4583   7.083   6.850   4.208
  287THR     HA 4584   7.061   6.931   4.138
  287THR     CB 4585   7.089   6.897   4.353
  287THR     HB 4586   7.120   6.814   4.415
  287THR    CG2 4587   7.195   7.002   4.386
  287THR   HG21 4588   7.183   7.039   4.488
  287THR   HG22 4589   7.293   6.956   4.390
  287THR   HG23 4590   7.184   7.079   4.310
  287THR    OG1 4591   6.965   6.945   4.400
  287THR    HG1 4592   6.960   6.937   4.495
  287THR      C 4593   7.218   6.794   4.166
  287THR      O 4594   7.293   6.876   4.113
  288THR      N 4595   7.237   6.663   4.184
  288THR      H 4596   7.179   6.610   4.248
  288THR     CA 4597   7.357   6.597   4.139
  288THR     HA 4598   7.447   6.657   4.153
  288THR     CB 4599   7.378   6.470   4.221
  288THR     HB 4600   7.302   6.396   4.194
  288THR    CG2 4601   7.514   6.406   4.200
  288THR   HG21 4602   7.594   6.477   4.220
  288THR   HG22 4603   7.520   6.315   4.259
  288THR   HG23 4604   7.527   6.366   4.099
  288THR    OG1 4605   7.382   6.501   4.358
  288THR    HG1 4606   7.292   6.519   4.387
  288THR      C 4607   7.360   6.571   3.988
  288THR      O 4608   7.459   6.603   3.922
  289LEU      N 4609   7.250   6.523   3.932
  289LEU      H 4610   7.172   6.502   3.993
  289LEU     CA 4611   7.239   6.494   3.790
  289LEU     HA 4612   7.327   6.436   3.761
  289LEU     CB 4613   7.123   6.402   3.755
  289LEU    HB1 4614   7.114   6.394   3.647
  289LEU    HB2 4615   7.034   6.440   3.805
  289LEU     CG 4616   7.154   6.262   3.807
  289LEU     HG 4617   7.202   6.267   3.904
  289LEU    CD1 4618   7.031   6.175   3.834
  289LEU   HD11 4619   6.967   6.214   3.913
  289LEU   HD12 4620   6.968   6.182   3.745
  289LEU   HD13 4621   7.064   6.076   3.865
  289LEU    CD2 4622   7.234   6.183   3.704
  289LEU   HD21 4623   7.331   6.225   3.675
  289LEU   HD22 4624   7.261   6.086   3.745
  289LEU   HD23 4625   7.167   6.178   3.618
  289LEU      C 4626   7.237   6.627   3.716
  289LEU      O 4627   7.269   6.624   3.597
  290LEU      N 4628   7.213   6.744   3.776
  290LEU      H 4629   7.181   6.743   3.872
  290LEU     CA 4630   7.227   6.876   3.717
  290LEU     HA 4631   7.218   6.866   3.609
  290LEU     CB 4632   7.113   6.968   3.761
  290LEU    HB1 4633   7.139   7.069   3.730
  290LEU    HB2 4634   7.113   6.981   3.869
  290LEU     CG 4635   6.971   6.945   3.710
  290LEU     HG 4636   6.941   6.843   3.732
  290LEU    CD1 4637   6.892   7.056   3.779
  290LEU   HD11 4638   6.783   7.048   3.773
  290LEU   HD12 4639   6.915   7.063   3.885
  290LEU   HD13 4640   6.918   7.153   3.734
  290LEU    CD2 4641   6.960   6.985   3.563
  290LEU   HD21 4642   7.007   6.909   3.501
  290LEU   HD22 4643   6.858   7.002   3.530
  290LEU   HD23 4644   7.003   7.080   3.534
  290LEU      C 4645   7.363   6.940   3.742
  290LEU      O 4646   7.401   7.028   3.666
  291SER      N 4647   7.440   6.901   3.844
  291SER      H 4648   7.399   6.840   3.913
  291SER     CA 4649   7.571   6.959   3.865
  291SER     HA 4650   7.571   7.065   3.838
  291SER     CB 4651   7.607   6.943   4.013
  291SER    HB1 4652   7.713   6.957   4.032
  291SER    HB2 4653   7.584   6.845   4.055
  291SER     OG 4654   7.539   7.048   4.077
  291SER     HG 4655   7.449   7.016   4.084
  291SER      C 4656   7.683   6.901   3.780
  291SER      O 4657   7.776   6.978   3.758
  292TYR      N 4658   7.660   6.783   3.721
  292TYR      H 4659   7.572   6.739   3.744
  292TYR     CA 4660   7.735   6.729   3.610
  292TYR     HA 4661   7.840   6.754   3.626
  292TYR     CB 4662   7.729   6.577   3.604
  292TYR    HB1 4663   7.788   6.538   3.521
  292TYR    HB2 4664   7.633   6.547   3.561
  292TYR     CG 4665   7.770   6.499   3.726
  292TYR    CD1 4666   7.887   6.522   3.799
  292TYR    HD1 4667   7.964   6.583   3.754
  292TYR    CE1 4668   7.902   6.461   3.924
  292TYR    HE1 4669   7.990   6.472   3.985
  292TYR     CZ 4670   7.808   6.364   3.967
  292TYR     OH 4671   7.827   6.299   4.085
  292TYR     HH 4672   7.756   6.243   4.118
  292TYR    CE2 4673   7.697   6.332   3.887
  292TYR    HE2 4674   7.625   6.260   3.923
  292TYR    CD2 4675   7.677   6.403   3.768
  292TYR    HD2 4676   7.581   6.386   3.721
  292TYR      C 4677   7.721   6.789   3.470
  292TYR      O 4678   7.794   6.755   3.377
  293ASN      N 4679   7.622   6.876   3.449
  293ASN      H 4680   7.557   6.890   3.525
  293ASN     CA 4681   7.612   6.949   3.324
  293ASN     HA 4682   7.589   6.889   3.237
  293ASN     CB 4683   7.514   7.065   3.336
  293ASN    HB1 4684   7.544   7.144   3.405
  293ASN    HB2 4685   7.416   7.032   3.371
  293ASN     CG 4686   7.505   7.135   3.201
  293ASN    OD1 4687   7.511   7.072   3.096
  293ASN    ND2 4688   7.514   7.268   3.196
  293ASN   HD21 4689   7.525   7.323   3.280
  293ASN   HD22 4690   7.508   7.316   3.107
  293ASN      C 4691   7.741   7.017   3.281
  293ASN      O 4692   7.805   7.091   3.355
  294ARG      N 4693   7.792   6.977   3.164
  294ARG      H 4694   7.732   6.917   3.109
  294ARG     CA 4695   7.912   7.029   3.103
  294ARG     HA 4696   7.941   7.115   3.163
  294ARG     CB 4697   8.021   6.924   3.116
  294ARG    HB1 4698   8.034   6.893   3.220
  294ARG    HB2 4699   8.112   6.976   3.088
  294ARG     CG 4700   7.992   6.804   3.026
  294ARG    HG1 4701   7.972   6.841   2.925
  294ARG    HG2 4702   7.907   6.748   3.064
  294ARG     CD 4703   8.109   6.706   3.025
  294ARG    HD1 4704   8.207   6.753   3.032
  294ARG    HD2 4705   8.095   6.637   2.941
  294ARG     NE 4706   8.108   6.618   3.142
  294ARG     HE 4707   8.039   6.618   3.216
  294ARG     CZ 4708   8.214   6.543   3.173
  294ARG    NH1 4709   8.233   6.483   3.292
  294ARG   HH11 4710   8.172   6.513   3.367
  294ARG   HH12 4711   8.313   6.427   3.318
  294ARG    NH2 4712   8.315   6.527   3.087
  294ARG   HH21 4713   8.304   6.561   2.992
  294ARG   HH22 4714   8.407   6.495   3.112
  294ARG      C 4715   7.888   7.081   2.962
  294ARG      O 4716   7.986   7.116   2.897
  295ASN      N 4717   7.762   7.090   2.917
  295ASN      H 4718   7.688   7.058   2.976
  295ASN     CA 4719   7.729   7.134   2.783
  295ASN     HA 4720   7.621   7.126   2.767
  295ASN     CB 4721   7.756   7.283   2.766
  295ASN    HB1 4722   7.720   7.319   2.669
  295ASN    HB2 4723   7.863   7.299   2.773
  295ASN     CG 4724   7.696   7.365   2.879
  295ASN    OD1 4725   7.575   7.364   2.900
  295ASN    ND2 4726   7.772   7.422   2.972
  295ASN   HD21 4727   7.872   7.418   2.956
  295ASN   HD22 4728   7.727   7.472   3.047
  295ASN      C 4729   7.786   7.044   2.674
  295ASN      O 4730   7.824   7.086   2.565
  296TRP      N 4731   7.808   6.915   2.702
  296TRP      H 4732   7.764   6.876   2.784
  296TRP     CA 4733   7.867   6.819   2.612
  296TRP     HA 4734   7.923   6.872   2.536
  296TRP     CB 4735   7.968   6.727   2.681
  296TRP    HB1 4736   7.909   6.681   2.759
  296TRP    HB2 4737   8.045   6.791   2.724
  296TRP     CG 4738   8.034   6.630   2.589
  296TRP    CD1 4739   8.155   6.641   2.528
  296TRP    HD1 4740   8.219   6.727   2.528
  296TRP    NE1 4741   8.179   6.532   2.447
  296TRP    HE1 4742   8.252   6.521   2.378
  296TRP    CE2 4743   8.074   6.443   2.456
  296TRP    CZ2 4744   8.057   6.318   2.396
  296TRP    HZ2 4745   8.122   6.288   2.315
  296TRP    CH2 4746   7.943   6.243   2.431
  296TRP    HH2 4747   7.925   6.148   2.383
  296TRP    CZ3 4748   7.856   6.293   2.528
  296TRP    HZ3 4749   7.775   6.232   2.566
  296TRP    CE3 4750   7.875   6.418   2.588
  296TRP    HE3 4751   7.801   6.469   2.648
  296TRP    CD2 4752   7.987   6.496   2.555
  296TRP      C 4753   7.765   6.733   2.537
  296TRP      O 4754   7.668   6.682   2.592
  297ARG      N 4755   7.795   6.722   2.407
  297ARG      H 4756   7.884   6.766   2.388
  297ARG     CA 4757   7.700   6.672   2.310
  297ARG     HA 4758   7.611   6.651   2.369
  297ARG     CB 4759   7.678   6.773   2.198
  297ARG    HB1 4760   7.604   6.736   2.126
  297ARG    HB2 4761   7.775   6.805   2.160
  297ARG     CG 4762   7.604   6.899   2.241
  297ARG    HG1 4763   7.663   6.960   2.310
  297ARG    HG2 4764   7.516   6.872   2.300
  297ARG     CD 4765   7.553   6.988   2.129
  297ARG    HD1 4766   7.483   6.934   2.065
  297ARG    HD2 4767   7.636   7.027   2.070
  297ARG     NE 4768   7.490   7.103   2.193
  297ARG     HE 4769   7.544   7.188   2.204
  297ARG     CZ 4770   7.362   7.113   2.230
  297ARG    NH1 4771   7.273   7.017   2.200
  297ARG   HH11 4772   7.301   6.949   2.131
  297ARG   HH12 4773   7.181   7.025   2.242
  297ARG    NH2 4774   7.328   7.224   2.298
  297ARG   HH21 4775   7.401   7.291   2.314
  297ARG   HH22 4776   7.233   7.231   2.332
  297ARG      C 4777   7.758   6.546   2.247
  297ARG      O 4778   7.870   6.541   2.195
  298VAL      N 4779   7.665   6.452   2.236
  298VAL      H 4780   7.571   6.480   2.262
  298VAL     CA 4781   7.680   6.332   2.156
  298VAL     HA 4782   7.778   6.287   2.170
  298VAL     CB 4783   7.583   6.226   2.206
  298VAL     HB 4784   7.480   6.258   2.201
  298VAL    CG1 4785   7.587   6.093   2.131
  298VAL   HG11 4786   7.564   6.113   2.026
  298VAL   HG12 4787   7.687   6.049   2.128
  298VAL   HG13 4788   7.520   6.021   2.178
  298VAL    CG2 4789   7.600   6.181   2.351
  298VAL   HG21 4790   7.689   6.124   2.378
  298VAL   HG22 4791   7.578   6.262   2.420
  298VAL   HG23 4792   7.514   6.115   2.361
  298VAL      C 4793   7.657   6.357   2.007
  298VAL      O 4794   7.735   6.304   1.929
  299CYS      N 4795   7.549   6.426   1.971
  299CYS      H 4796   7.480   6.451   2.041
  299CYS     CA 4797   7.521   6.466   1.835
  299CYS     HA 4798   7.579   6.413   1.759
  299CYS     CB 4799   7.372   6.445   1.813
  299CYS    HB1 4800   7.351   6.499   1.721
  299CYS    HB2 4801   7.313   6.494   1.892
  299CYS     SG 4802   7.346   6.267   1.797
  299CYS     HG 4803   7.408   6.234   1.910
  299CYS      C 4804   7.554   6.613   1.814
  299CYS      O 4805   7.503   6.708   1.872
  300ALA      N 4806   7.644   6.638   1.718
  300ALA      H 4807   7.679   6.553   1.676
  300ALA     CA 4808   7.682   6.765   1.659
  300ALA     HA 4809   7.588   6.821   1.659
  300ALA     CB 4810   7.782   6.840   1.746
  300ALA    HB1 4811   7.886   6.820   1.719
  300ALA    HB2 4812   7.780   6.947   1.728
  300ALA    HB3 4813   7.769   6.826   1.853
  300ALA      C 4814   7.732   6.738   1.518
  300ALA      O 4815   7.840   6.680   1.511
  301LEU      N 4816   7.663   6.781   1.412
  301LEU      H 4817   7.581   6.839   1.423
  301LEU     CA 4818   7.696   6.744   1.276
  301LEU     HA 4819   7.747   6.647   1.280
  301LEU     CB 4820   7.562   6.732   1.204
  301LEU    HB1 4821   7.505   6.824   1.218
  301LEU    HB2 4822   7.506   6.658   1.262
  301LEU     CG 4823   7.555   6.685   1.060
  301LEU     HG 4824   7.613   6.747   0.991
  301LEU    CD1 4825   7.607   6.543   1.035
  301LEU   HD11 4826   7.611   6.518   0.930
  301LEU   HD12 4827   7.710   6.529   1.068
  301LEU   HD13 4828   7.540   6.471   1.083
  301LEU    CD2 4829   7.408   6.684   1.018
  301LEU   HD21 4830   7.354   6.616   1.084
  301LEU   HD22 4831   7.365   6.784   1.022
  301LEU   HD23 4832   7.392   6.644   0.918
  301LEU      C 4833   7.791   6.845   1.215
  301LEU      O 4834   7.751   6.952   1.169
  302LEU      N 4835   7.920   6.812   1.207
  302LEU      H 4836   7.941   6.715   1.229
  302LEU     CA 4837   8.031   6.900   1.174
  302LEU     HA 4838   8.015   7.004   1.201
  302LEU     CB 4839   8.163   6.856   1.237
  302LEU    HB1 4840   8.239   6.929   1.208
  302LEU    HB2 4841   8.189   6.763   1.186
  302LEU     CG 4842   8.175   6.836   1.387
  302LEU     HG 4843   8.097   6.768   1.422
  302LEU    CD1 4844   8.309   6.775   1.429
  302LEU   HD11 4845   8.387   6.850   1.414
  302LEU   HD12 4846   8.296   6.735   1.530
  302LEU   HD13 4847   8.319   6.694   1.358
  302LEU    CD2 4848   8.133   6.956   1.472
  302LEU   HD21 4849   8.188   7.043   1.436
  302LEU   HD22 4850   8.025   6.967   1.469
  302LEU   HD23 4851   8.169   6.945   1.575
  302LEU      C 4852   8.058   6.912   1.025
  302LEU      O 4853   8.136   6.997   0.981
  303SER      N 4854   7.976   6.841   0.947
  303SER      H 4855   7.945   6.758   0.995
  303SER     CA 4856   7.955   6.857   0.804
  303SER     HA 4857   8.043   6.906   0.761
  303SER     CB 4858   7.943   6.718   0.743
  303SER    HB1 4859   8.042   6.676   0.729
  303SER    HB2 4860   7.914   6.719   0.637
  303SER     OG 4861   7.855   6.636   0.816
  303SER     HG 4862   7.827   6.559   0.766
  303SER      C 4863   7.841   6.952   0.767
  303SER      O 4864   7.816   6.970   0.648
  304CYS      N 4865   7.780   7.014   0.868
  304CYS      H 4866   7.789   6.968   0.958
  304CYS     CA 4867   7.683   7.121   0.871
  304CYS     HA 4868   7.685   7.145   0.765
  304CYS     CB 4869   7.550   7.059   0.912
  304CYS    HB1 4870   7.474   7.137   0.921
  304CYS    HB2 4871   7.552   6.990   0.997
  304CYS     SG 4872   7.510   6.946   0.776
  304CYS     HG 4873   7.633   6.900   0.749
  304CYS      C 4874   7.709   7.244   0.957
  304CYS      O 4875   7.629   7.338   0.954
  305THR      N 4876   7.819   7.251   1.031
  305THR      H 4877   7.873   7.168   1.053
  305THR     CA 4878   7.839   7.362   1.122
  305THR     HA 4879   7.748   7.386   1.179
  305THR     CB 4880   7.958   7.338   1.214
  305THR     HB 4881   7.995   7.427   1.266
  305THR    CG2 4882   7.937   7.237   1.327
  305THR   HG21 4883   7.922   7.299   1.415
  305THR   HG22 4884   7.841   7.190   1.307
  305THR   HG23 4885   8.014   7.162   1.340
  305THR    OG1 4886   8.065   7.282   1.141
  305THR    HG1 4887   8.143   7.280   1.197
  305THR      C 4888   7.868   7.497   1.060
  305THR      O 4889   7.846   7.595   1.130
  306SER      N 4890   7.900   7.495   0.930
  306SER      H 4891   7.918   7.409   0.881
  306SER     CA 4892   7.927   7.613   0.850
  306SER     HA 4893   7.970   7.690   0.916
  306SER     CB 4894   8.042   7.590   0.753
  306SER    HB1 4895   8.064   7.683   0.699
  306SER    HB2 4896   8.024   7.505   0.688
  306SER     OG 4897   8.152   7.558   0.835
  306SER     HG 4898   8.166   7.463   0.828
  306SER      C 4899   7.805   7.678   0.787
  306SER      O 4900   7.816   7.787   0.731
  307HIS      N 4901   7.686   7.618   0.791
  307HIS      H 4902   7.684   7.538   0.854
  307HIS     CA 4903   7.560   7.671   0.744
  307HIS     HA 4904   7.568   7.718   0.646
  307HIS     CB 4905   7.465   7.551   0.740
  307HIS    HB1 4906   7.432   7.519   0.839
  307HIS    HB2 4907   7.516   7.465   0.697
  307HIS     CG 4908   7.338   7.583   0.667
  307HIS    ND1 4909   7.218   7.623   0.725
  307HIS    CE1 4910   7.133   7.645   0.624
  307HIS    HE1 4911   7.027   7.660   0.636
  307HIS    NE2 4912   7.186   7.600   0.509
  307HIS    HE2 4913   7.149   7.615   0.415
  307HIS    CD2 4914   7.318   7.570   0.532
  307HIS    HD2 4915   7.388   7.531   0.459
  307HIS      C 4916   7.502   7.778   0.834
  307HIS      O 4917   7.507   7.766   0.956
  308LYS      N 4918   7.436   7.875   0.770
  308LYS      H 4919   7.424   7.882   0.670
  308LYS     CA 4920   7.392   7.995   0.839
  308LYS     HA 4921   7.480   8.048   0.876
  308LYS     CB 4922   7.342   8.092   0.732
  308LYS    HB1 4923   7.428   8.108   0.667
  308LYS    HB2 4924   7.320   8.184   0.786
  308LYS     CG 4925   7.211   8.046   0.668
  308LYS    HG1 4926   7.133   8.061   0.742
  308LYS    HG2 4927   7.222   7.938   0.653
  308LYS     CD 4928   7.174   8.115   0.538
  308LYS    HD1 4929   7.078   8.071   0.510
  308LYS    HD2 4930   7.235   8.098   0.449
  308LYS     CE 4931   7.157   8.266   0.557
  308LYS    HE1 4932   7.125   8.301   0.459
  308LYS    HE2 4933   7.252   8.315   0.578
  308LYS     NZ 4934   7.059   8.303   0.660
  308LYS    HZ1 4935   7.062   8.399   0.691
  308LYS    HZ2 4936   6.966   8.279   0.628
  308LYS    HZ3 4937   7.062   8.244   0.743
  308LYS      C 4938   7.294   7.975   0.954
  308LYS      O 4939   7.287   8.066   1.037
  309ASP      N 4940   7.224   7.862   0.960
  309ASP      H 4941   7.242   7.792   0.889
  309ASP     CA 4942   7.121   7.822   1.054
  309ASP     HA 4943   7.113   7.913   1.113
  309ASP     CB 4944   6.985   7.797   0.990
  309ASP    HB1 4945   6.915   7.776   1.071
  309ASP    HB2 4946   6.985   7.705   0.933
  309ASP     CG 4947   6.926   7.908   0.904
  309ASP    OD1 4948   6.908   8.018   0.961
  309ASP    OD2 4949   6.921   7.896   0.780
  309ASP      C 4950   7.164   7.707   1.144
  309ASP      O 4951   7.084   7.638   1.207
  310TYR      N 4952   7.296   7.685   1.149
  310TYR      H 4953   7.369   7.740   1.107
  310TYR     CA 4954   7.349   7.587   1.242
  310TYR     HA 4955   7.303   7.493   1.209
  310TYR     CB 4956   7.499   7.571   1.221
  310TYR    HB1 4957   7.543   7.660   1.266
  310TYR    HB2 4958   7.524   7.558   1.116
  310TYR     CG 4959   7.556   7.462   1.309
  310TYR    CD1 4960   7.535   7.328   1.275
  310TYR    HD1 4961   7.494   7.297   1.180
  310TYR    CE1 4962   7.571   7.222   1.360
  310TYR    HE1 4963   7.557   7.124   1.317
  310TYR     CZ 4964   7.624   7.250   1.487
  310TYR     OH 4965   7.663   7.152   1.575
  310TYR     HH 4966   7.702   7.190   1.653
  310TYR    CE2 4967   7.651   7.385   1.516
  310TYR    HE2 4968   7.709   7.400   1.606
  310TYR    CD2 4969   7.619   7.491   1.430
  310TYR    HD2 4970   7.633   7.595   1.454
  310TYR      C 4971   7.313   7.626   1.385
  310TYR      O 4972   7.334   7.741   1.422
  311PRO      N 4973   7.247   7.546   1.468
  311PRO     CD 4974   7.201   7.415   1.423
  311PRO    HD1 4975   7.284   7.351   1.395
  311PRO    HD2 4976   7.143   7.426   1.332
  311PRO     CG 4977   7.119   7.353   1.536
  311PRO    HG1 4978   7.194   7.304   1.599
  311PRO    HG2 4979   7.043   7.283   1.502
  311PRO     CB 4980   7.071   7.474   1.615
  311PRO    HB1 4981   7.060   7.448   1.720
  311PRO    HB2 4982   6.977   7.504   1.568
  311PRO     CA 4983   7.178   7.579   1.591
  311PRO     HA 4984   7.126   7.673   1.573
  311PRO      C 4985   7.264   7.601   1.715
  311PRO      O 4986   7.234   7.689   1.796
  312PHE      N 4987   7.376   7.530   1.732
  312PHE      H 4988   7.376   7.447   1.675
  312PHE     CA 4989   7.454   7.532   1.854
  312PHE     HA 4990   7.381   7.567   1.926
  312PHE     CB 4991   7.485   7.386   1.888
  312PHE    HB1 4992   7.510   7.379   1.994
  312PHE    HB2 4993   7.569   7.352   1.826
  312PHE     CG 4994   7.366   7.295   1.876
  312PHE    CD1 4995   7.236   7.330   1.915
  312PHE    HD1 4996   7.223   7.420   1.974
  312PHE    CE1 4997   7.129   7.243   1.892
  312PHE    HE1 4998   7.032   7.274   1.927
  312PHE     CZ 4999   7.143   7.112   1.844
  312PHE     HZ 5000   7.059   7.045   1.831
  312PHE    CE2 5001   7.274   7.077   1.809
  312PHE    HE2 5002   7.281   6.984   1.753
  312PHE    CD2 5003   7.382   7.164   1.827
  312PHE    HD2 5004   7.482   7.133   1.802
  312PHE      C 5005   7.566   7.635   1.854
  312PHE      O 5006   7.673   7.618   1.912
  313HIS      N 5007   7.539   7.749   1.790
  313HIS      H 5008   7.456   7.746   1.732
  313HIS     CA 5009   7.616   7.871   1.793
  313HIS     HA 5010   7.709   7.855   1.848
  313HIS     CB 5011   7.653   7.922   1.654
  313HIS    HB1 5012   7.703   8.019   1.661
  313HIS    HB2 5013   7.561   7.938   1.598
  313HIS     CG 5014   7.747   7.840   1.571
  313HIS    ND1 5015   7.874   7.792   1.604
  313HIS    CE1 5016   7.930   7.735   1.497
  313HIS    HE1 5017   8.033   7.704   1.497
  313HIS    NE2 5018   7.852   7.763   1.392
  313HIS    HE2 5019   7.867   7.716   1.303
  313HIS    CD2 5020   7.733   7.815   1.437
  313HIS    HD2 5021   7.643   7.841   1.382
  313HIS      C 5022   7.540   7.979   1.869
  313HIS      O 5023   7.585   8.093   1.874
  314GLU      N 5024   7.428   7.938   1.928
  314GLU      H 5025   7.414   7.838   1.917
  314GLU     CA 5026   7.344   8.016   2.017
  314GLU     HA 5027   7.408   8.101   2.042
  314GLU     CB 5028   7.230   8.060   1.926
  314GLU    HB1 5029   7.176   7.969   1.898
  314GLU    HB2 5030   7.276   8.097   1.835
  314GLU     CG 5031   7.127   8.158   1.982
  314GLU    HG1 5032   7.056   8.114   2.052
  314GLU    HG2 5033   7.070   8.186   1.893
  314GLU     CD 5034   7.205   8.281   2.026
  314GLU    OE1 5035   7.245   8.373   1.953
  314GLU    OE2 5036   7.235   8.293   2.147
  314GLU      C 5037   7.304   7.945   2.146
  314GLU      O 5038   7.292   7.822   2.143
  315GLU      N 5039   7.307   8.018   2.257
  315GLU      H 5040   7.317   8.118   2.260
  315GLU     CA 5041   7.302   7.958   2.389
  315GLU     HA 5042   7.268   7.855   2.388
  315GLU     CB 5043   7.445   7.954   2.442
  315GLU    HB1 5044   7.488   8.054   2.438
  315GLU    HB2 5045   7.507   7.898   2.373
  315GLU     CG 5046   7.457   7.892   2.581
  315GLU    HG1 5047   7.402   7.798   2.582
  315GLU    HG2 5048   7.411   7.953   2.659
  315GLU     CD 5049   7.599   7.868   2.631
  315GLU    OE1 5050   7.689   7.943   2.586
  315GLU    OE2 5051   7.620   7.777   2.714
  315GLU      C 5052   7.211   8.039   2.482
  315GLU      O 5053   7.232   8.160   2.484
  316PHE      N 5054   7.123   7.967   2.551
  316PHE      H 5055   7.116   7.869   2.526
  316PHE     CA 5056   7.030   8.012   2.652
  316PHE     HA 5057   7.029   8.120   2.638
  316PHE     CB 5058   6.889   7.963   2.621
  316PHE    HB1 5059   6.885   7.860   2.658
  316PHE    HB2 5060   6.877   7.956   2.513
  316PHE     CG 5061   6.778   8.038   2.690
  316PHE    CD1 5062   6.786   8.114   2.808
  316PHE    HD1 5063   6.881   8.121   2.859
  316PHE    CE1 5064   6.678   8.191   2.854
  316PHE    HE1 5065   6.694   8.255   2.939
  316PHE     CZ 5066   6.559   8.183   2.781
  316PHE     HZ 5067   6.480   8.249   2.815
  316PHE    CE2 5068   6.541   8.094   2.674
  316PHE    HE2 5069   6.449   8.084   2.618
  316PHE    CD2 5070   6.652   8.019   2.633
  316PHE    HD2 5071   6.645   7.954   2.546
  316PHE      C 5072   7.092   7.985   2.789
  316PHE    OC1 5073   7.155   8.080   2.840
  316PHE    OC2 5074   7.092   7.867   2.828
  317LIG    C2I 5075   6.975   6.194   1.364
  317LIG     N4 5076   6.980   6.287   1.267
  317LIG     H4 5077   6.897   6.336   1.238
  317LIG     C5 5078   7.106   6.319   1.234
  317LIG    C7I 5079   7.193   6.220   1.308
  317LIG    C12 5080   7.265   6.128   1.212
  317LIG    C13 5081   7.197   6.023   1.153
  317LIG    H13 5082   7.094   5.998   1.178
  317LIG    C14 5083   7.269   5.939   1.069
  317LIG    F17 5084   7.209   5.827   1.026
  317LIG    C15 5085   7.406   5.954   1.050
  317LIG    H15 5086   7.460   5.876   0.997
  317LIG    C16 5087   7.472   6.058   1.115
  317LIG    H16 5088   7.580   6.058   1.107
  317LIG    C11 5089   7.400   6.149   1.191
  317LIG    O10 5090   7.474   6.245   1.256
  317LIG     C9 5091   7.404   6.351   1.324
  317LIG     H9 5092   7.356   6.426   1.261
  317LIG    C19 5093   7.494   6.428   1.417
  317LIG    N21 5094   7.626   6.406   1.403
  317LIG   H211 5095   7.696   6.437   1.469
  317LIG   H212 5096   7.653   6.347   1.327
  317LIG    O20 5097   7.461   6.512   1.499
  317LIG    C8I 5098   7.292   6.285   1.406
  317LIG   H8I1 5099   7.336   6.209   1.471
  317LIG   H8I2 5100   7.252   6.354   1.481
  317LIG    N1I 5101   7.097   6.145   1.390
  317LIG    H1I 5102   7.113   6.080   1.465
  317LIG    O6I 5103   7.134   6.414   1.163
  317LIG    O3I 5104   6.870   6.160   1.415
  318NAP     PA 5105   7.063   5.593   2.333
  318NAP    O2A 5106   7.117   5.712   2.403
  318NAP    O1A 5107   6.920   5.566   2.361
  318NAP    O5B 5108   7.150   5.466   2.376
  318NAP    C5B 5109   7.136   5.335   2.316
  318NAP   H51A 5110   7.161   5.339   2.210
  318NAP   H52A 5111   7.035   5.295   2.327
  318NAP    C4B 5112   7.232   5.238   2.386
  318NAP    H4B 5113   7.331   5.284   2.384
  318NAP    O4B 5114   7.194   5.209   2.522
  318NAP    C3B 5115   7.231   5.106   2.309
  318NAP    H3B 5116   7.184   5.108   2.210
  318NAP    O3B 5117   7.366   5.068   2.285
  318NAP   HO3A 5118   7.370   4.978   2.249
  318NAP    C2B 5119   7.173   5.004   2.408
  318NAP    H2B 5120   7.066   4.989   2.396
  318NAP    O2B 5121   7.234   4.874   2.401
  318NAP    C1B 5122   7.204   5.068   2.544
  318NAP    H1B 5123   7.309   5.053   2.572
  318NAP    N9A 5124   7.117   5.041   2.659
  318NAP    C8A 5125   6.981   5.030   2.657
  318NAP    H8A 5126   6.931   5.095   2.586
  318NAP    N7A 5127   6.919   4.970   2.759
  318NAP    C5A 5128   7.026   4.939   2.832
  318NAP    C6A 5129   7.038   4.875   2.955
  318NAP    N6A 5130   6.935   4.843   3.038
  318NAP   H61A 5131   6.953   4.831   3.137
  318NAP   H62A 5132   6.842   4.874   3.012
  318NAP    N1A 5133   7.157   4.851   3.013
  318NAP    C2A 5134   7.265   4.875   2.937
  318NAP    H2A 5135   7.361   4.855   2.985
  318NAP    N3A 5136   7.266   4.934   2.817
  318NAP    C4A 5137   7.145   4.971   2.771
  318NAP     O3 5138   7.086   5.601   2.175
  318NAP     PN 5139   7.004   5.699   2.079
  318NAP    O1N 5140   7.065   5.704   1.944
  318NAP    O2N 5141   6.999   5.837   2.134
  318NAP    O5D 5142   6.859   5.632   2.069
  318NAP    C5D 5143   6.739   5.695   2.117
  318NAP   H51N 5144   6.770   5.750   2.205
  318NAP   H52N 5145   6.671   5.618   2.154
  318NAP    C4D 5146   6.669   5.783   2.012
  318NAP    H4D 5147   6.568   5.788   2.052
  318NAP    O4D 5148   6.743   5.907   2.005
  318NAP    C3D 5149   6.660   5.737   1.866
  318NAP    H3D 5150   6.753   5.684   1.840
  318NAP    O3D 5151   6.551   5.649   1.837
  318NAP   HO3N 5152   6.470   5.700   1.821
  318NAP    C2D 5153   6.659   5.868   1.786
  318NAP    H2D 5154   6.734   5.869   1.707
  318NAP    O2D 5155   6.533   5.907   1.732
  318NAP   HO2N 5156   6.463   5.857   1.778
  318NAP    C1D 5157   6.697   5.976   1.888
  318NAP    H1D 5158   6.603   6.024   1.919
  318NAP    N1N 5159   6.792   6.080   1.850
  318NAP    C2N 5160   6.748   6.192   1.790
  318NAP    H2N 5161   6.640   6.204   1.793
  318NAP    C3N 5162   6.833   6.275   1.719
  318NAP    C7N 5163   6.782   6.390   1.640
  318NAP    O7N 5164   6.835   6.461   1.557
  318NAP    N7N 5165   6.651   6.417   1.653
  318NAP   H72N 5166   6.612   6.500   1.610
  318NAP   H71N 5167   6.603   6.370   1.728
  318NAP    C4N 5168   6.968   6.243   1.716
  318NAP    H4N 5169   7.030   6.310   1.657
  318NAP    C5N 5170   7.014   6.134   1.790
  318NAP    H5N 5171   7.119   6.121   1.812
  318NAP    C6N 5172   6.925   6.057   1.863
  318NAP    H6N 5173   6.962   5.981   1.931
  318NAP    P2B 5174   7.236   4.790   2.264
  318NAP    O1X 5175   7.224   4.646   2.296
  318NAP    O2X 5176   7.128   4.819   2.167
  318NAP    O3X 5177   7.359   4.815   2.186
  319SOL     OW 5178   2.777   3.382   4.904
  319SOL    HW1 5179   2.820   3.310   4.950
  319SOL    HW2 5180   2.849   3.432   4.865
  320SOL     OW 5181   4.918   7.850   2.654
  320SOL    HW1 5182   4.960   7.929   2.689
  320SOL    HW2 5183   4.826   7.874   2.645
  321SOL     OW 5184   1.573   0.457   0.614
  321SOL    HW1 5185   1.649   0.478   0.559
  321SOL    HW2 5186   1.499   0.493   0.567
  322SOL     OW 5187   6.027   9.064   4.164
  322SOL    HW1 5188   5.944   9.108   4.181
  322SOL    HW2 5189   6.018   8.979   4.207
  323SOL     OW 5190   2.220   6.543   4.250
  323SOL    HW1 5191   2.223   6.536   4.346
  323SOL    HW2 5192   2.290   6.604   4.229
  324SOL     OW 5193  -0.560   3.275   3.820
  324SOL    HW1 5194  -0.564   3.239   3.731
  324SOL    HW2 5195  -0.481   3.328   3.820
  325SOL     OW 5196   1.720   6.507   5.278
  325SOL    HW1 5197   1.650   6.561   5.242
  325SOL    HW2 5198   1.722   6.429   5.223
  326SOL     OW 5199   0.986   4.306   4.997
  326SOL    HW1 5200   1.021   4.218   5.012
  326SOL    HW2 5201   0.919   4.316   5.065
  327SOL     OW 5202  -0.837   4.316   5.418
  327SOL    HW1 5203  -0.884   4.246   5.463
  327SOL    HW2 5204  -0.905   4.381   5.397
  328SOL     OW 5205   1.186   8.251   3.157
  328SOL    HW1 5206   1.111   8.200   3.187
  328SOL    HW2 5207   1.216   8.207   3.078
  329SOL     OW 5208   7.558   2.006   0.438
  329SOL    HW1 5209   7.559   2.097   0.467
  329SOL    HW2 5210   7.480   1.968   0.479
  330SOL     OW 5211   4.663   7.095   4.037
  330SOL    HW1 5212   4.609   7.163   3.997
  330SOL    HW2 5213   4.607   7.057   4.105
  331SOL     OW 5214   3.680   7.117   2.466
  331SOL    HW1 5215   3.768   7.128   2.430
  331SOL    HW2 5216   3.693   7.069   2.548
  332SOL     OW 5217   1.209   3.967   1.037
  332SOL    HW1 5218   1.127   4.000   1.073
  332SOL    HW2 5219   1.182   3.900   0.974
  333SOL     OW 5220   5.666   5.991   5.340
  333SOL    HW1 5221   5.592   5.951   5.293
  333SOL    HW2 5222   5.719   6.030   5.271
  334SOL     OW 5223   3.237   8.274   5.449
  334SOL    HW1 5224   3.303   8.341   5.431
  334SOL    HW2 5225   3.257   8.204   5.386
  335SOL     OW 5226   3.078   6.508   0.466
  335SOL    HW1 5227   3.126   6.582   0.505
  335SOL    HW2 5228   2.992   6.544   0.444
  336SOL     OW 5229   5.489   5.813   4.369
  336SOL    HW1 5230   5.508   5.721   4.388
  336SOL    HW2 5231   5.567   5.844   4.323
  337SOL     OW 5232   7.310   2.253   1.807
  337SOL    HW1 5233   7.283   2.273   1.897
  337SOL    HW2 5234   7.310   2.157   1.803
  338SOL     OW 5235   4.159   7.121   5.189
  338SOL    HW1 5236   4.158   7.054   5.121
  338SOL    HW2 5237   4.224   7.185   5.159
  339SOL     OW 5238   2.513   3.240   1.791
  339SOL    HW1 5239   2.536   3.148   1.777
  339SOL    HW2 5240   2.598   3.285   1.794
  340SOL     OW 5241   1.654   3.677   3.991
  340SOL    HW1 5242   1.647   3.745   4.059
  340SOL    HW2 5243   1.569   3.633   3.993
  341SOL     OW 5244   5.065   3.860   3.707
  341SOL    HW1 5245   5.121   3.819   3.642
  341SOL    HW2 5246   4.993   3.798   3.719
  342SOL     OW 5247   5.503   4.012   1.127
  342SOL    HW1 5248   5.436   3.976   1.068
  342SOL    HW2 5249   5.555   4.070   1.072
  343SOL     OW 5250   7.472   8.255   1.675
  343SOL    HW1 5251   7.498   8.180   1.727
  343SOL    HW2 5252   7.555   8.299   1.654
  344SOL     OW 5253   0.927   3.067   0.467
  344SOL    HW1 5254   0.986   3.081   0.393
  344SOL    HW2 5255   0.984   3.075   0.545
  345SOL     OW 5256   0.746   5.443   5.022
  345SOL    HW1 5257   0.834   5.441   4.984
  345SOL    HW2 5258   0.755   5.399   5.106
  346SOL     OW 5259   7.578   4.982   2.539
  346SOL    HW1 5260   7.642   4.924   2.498
  346SOL    HW2 5261   7.517   5.005   2.469
  347SOL     OW 5262   0.520   6.476   4.033
  347SOL    HW1 5263   0.573   6.519   3.966
  347SOL    HW2 5264   0.575   6.404   4.064
  348SOL     OW 5265   0.167   6.589   4.466
  348SOL    HW1 5266   0.142   6.580   4.374
  348SOL    HW2 5267   0.086   6.577   4.514
  349SOL     OW 5268   0.247   5.783   5.294
  349SOL    HW1 5269   0.192   5.727   5.240
  349SOL    HW2 5270   0.278   5.726   5.365
  350SOL     OW 5271   8.835   7.101   0.878
  350SOL    HW1 5272   8.859   7.078   0.788
  350SOL    HW2 5273   8.756   7.050   0.895
  351SOL     OW 5274  -1.049   2.673   4.422
  351SOL    HW1 5275  -1.127   2.631   4.458
  351SOL    HW2 5276  -0.980   2.608   4.431
  352SOL     OW 5277   8.530   5.298   0.571
  352SOL    HW1 5278   8.585   5.333   0.641
  352SOL    HW2 5279   8.461   5.364   0.560
  353SOL     OW 5280   6.625   3.553   1.764
  353SOL    HW1 5281   6.531   3.543   1.748
  353SOL    HW2 5282   6.647   3.639   1.730
  354SOL     OW 5283   4.046   9.484   4.898
  354SOL    HW1 5284   4.064   9.575   4.923
  354SOL    HW2 5285   3.976   9.491   4.832
  355SOL     OW 5286   4.919   7.996   2.156
  355SOL    HW1 5287   4.870   7.915   2.169
  355SOL    HW2 5288   4.972   8.005   2.235
  356SOL     OW 5289   6.127   5.097   4.706
  356SOL    HW1 5290   6.178   5.110   4.626
  356SOL    HW2 5291   6.038   5.081   4.675
  357SOL     OW 5292   2.357   7.003   1.929
  357SOL    HW1 5293   2.264   6.982   1.931
  357SOL    HW2 5294   2.364   7.083   1.876
  358SOL     OW 5295   1.558   5.767   6.274
  358SOL    HW1 5296   1.532   5.687   6.318
  358SOL    HW2 5297   1.626   5.805   6.331
  359SOL     OW 5298   7.139   9.069   5.694
  359SOL    HW1 5299   7.112   9.007   5.626
  359SOL    HW2 5300   7.080   9.144   5.683
  360SOL     OW 5301   5.598   2.097   1.070
  360SOL    HW1 5302   5.597   2.060   1.159
  360SOL    HW2 5303   5.625   2.188   1.082
  361SOL     OW 5304   2.105   4.358   5.362
  361SOL    HW1 5305   2.060   4.341   5.445
  361SOL    HW2 5306   2.196   4.331   5.379
  362SOL     OW 5307   4.508   3.672   0.713
  362SOL    HW1 5308   4.522   3.612   0.640
  362SOL    HW2 5309   4.588   3.723   0.719
  363SOL     OW 5310  -0.700   4.272   5.196
  363SOL    HW1 5311  -0.700   4.354   5.147
  363SOL    HW2 5312  -0.720   4.297   5.286
  364SOL     OW 5313   3.697   6.585   2.300
  364SOL    HW1 5314   3.678   6.661   2.356
  364SOL    HW2 5315   3.634   6.518   2.328
  365SOL     OW 5316   4.309   2.193   1.098
  365SOL    HW1 5317   4.308   2.249   1.021
  365SOL    HW2 5318   4.222   2.153   1.100
  366SOL     OW 5319   0.604   0.594   0.513
  366SOL    HW1 5320   0.553   0.594   0.432
  366SOL    HW2 5321   0.691   0.625   0.487
  367SOL     OW 5322   0.251   5.234   6.251
  367SOL    HW1 5323   0.285   5.160   6.201
  367SOL    HW2 5324   0.302   5.235   6.332
  368SOL     OW 5325  -1.301   5.708   5.862
  368SOL    HW1 5326  -1.343   5.788   5.830
  368SOL    HW2 5327  -1.358   5.638   5.829
  369SOL     OW 5328   0.585   7.444   3.563
  369SOL    HW1 5329   0.526   7.400   3.625
  369SOL    HW2 5330   0.552   7.534   3.559
  370SOL     OW 5331   3.801   3.308   5.186
  370SOL    HW1 5332   3.761   3.280   5.103
  370SOL    HW2 5333   3.727   3.335   5.240
  371SOL     OW 5334   8.070   7.416   2.981
  371SOL    HW1 5335   8.090   7.365   3.059
  371SOL    HW2 5336   8.150   7.466   2.964
  372SOL     OW 5337   2.498   1.895   2.811
  372SOL    HW1 5338   2.474   1.985   2.831
  372SOL    HW2 5339   2.588   1.887   2.842
  373SOL     OW 5340   1.625   4.321   2.909
  373SOL    HW1 5341   1.631   4.233   2.872
  373SOL    HW2 5342   1.579   4.309   2.992
  374SOL     OW 5343   6.521   0.894   1.064
  374SOL    HW1 5344   6.561   0.815   1.100
  374SOL    HW2 5345   6.587   0.929   1.003
  375SOL     OW 5346  -0.890   3.637   5.147
  375SOL    HW1 5347  -0.853   3.724   5.163
  375SOL    HW2 5348  -0.823   3.576   5.178
  376SOL     OW 5349  -1.727   3.501   4.912
  376SOL    HW1 5350  -1.654   3.549   4.950
  376SOL    HW2 5351  -1.802   3.560   4.920
  377SOL     OW 5352   6.670   1.754   0.097
  377SOL    HW1 5353   6.752   1.781   0.139
  377SOL    HW2 5354   6.681   1.779   0.006
  378SOL     OW 5355   2.687   8.668   2.666
  378SOL    HW1 5356   2.641   8.730   2.611
  378SOL    HW2 5357   2.628   8.653   2.740
  379SOL     OW 5358   3.905   3.683   3.630
  379SOL    HW1 5359   3.998   3.682   3.607
  379SOL    HW2 5360   3.883   3.776   3.637
  380SOL     OW 5361   5.342   3.498   2.822
  380SOL    HW1 5362   5.257   3.456   2.831
  380SOL    HW2 5363   5.402   3.426   2.798
  381SOL     OW 5364   5.154   0.362   0.072
  381SOL    HW1 5365   5.095   0.312   0.128
  381SOL    HW2 5366   5.154   0.450   0.110
  382SOL     OW 5367   6.387   1.079   1.484
  382SOL    HW1 5368   6.478   1.099   1.509
  382SOL    HW2 5369   6.392   0.993   1.443
  383SOL     OW 5370   7.815   7.820   2.348
  383SOL    HW1 5371   7.777   7.905   2.370
  383SOL    HW2 5372   7.868   7.796   2.424
  384SOL     OW 5373   3.968   3.644   5.858
  384SOL    HW1 5374   4.055   3.678   5.880
  384SOL    HW2 5375   3.907   3.704   5.902
  385SOL     OW 5376   7.689   5.086   0.819
  385SOL    HW1 5377   7.644   5.007   0.789
  385SOL    HW2 5378   7.773   5.084   0.773
  386SOL     OW 5379   2.636   1.170   1.438
  386SOL    HW1 5380   2.581   1.200   1.365
  386SOL    HW2 5381   2.694   1.105   1.399
  387SOL     OW 5382   1.509   7.159   3.347
  387SOL    HW1 5383   1.508   7.120   3.434
  387SOL    HW2 5384   1.598   7.193   3.337
  388SOL     OW 5385   4.148   5.917   1.077
  388SOL    HW1 5386   4.167   5.893   0.986
  388SOL    HW2 5387   4.174   5.839   1.128
  389SOL     OW 5388   4.093   8.516   2.288
  389SOL    HW1 5389   4.001   8.538   2.304
  389SOL    HW2 5390   4.133   8.515   2.375
  390SOL     OW 5391   5.882   3.349   0.900
  390SOL    HW1 5392   5.929   3.423   0.939
  390SOL    HW2 5393   5.879   3.370   0.806
  391SOL     OW 5394   4.555   5.253   4.673
  391SOL    HW1 5395   4.528   5.193   4.604
  391SOL    HW2 5396   4.474   5.288   4.708
  392SOL     OW 5397   6.718   3.431   1.228
  392SOL    HW1 5398   6.812   3.434   1.210
  392SOL    HW2 5399   6.686   3.358   1.175
  393SOL     OW 5400   3.551   9.346   5.300
  393SOL    HW1 5401   3.619   9.353   5.233
  393SOL    HW2 5402   3.485   9.411   5.274
  394SOL     OW 5403   6.287   1.769   2.480
  394SOL    HW1 5404   6.294   1.760   2.575
  394SOL    HW2 5405   6.368   1.731   2.446
  395SOL     OW 5406   3.447   2.233   3.312
  395SOL    HW1 5407   3.401   2.312   3.340
  395SOL    HW2 5408   3.535   2.264   3.290
  396SOL     OW 5409   6.148   1.696   1.635
  396SOL    HW1 5410   6.229   1.729   1.597
  396SOL    HW2 5411   6.087   1.770   1.630
  397SOL     OW 5412  -0.463   5.028   5.070
  397SOL    HW1 5413  -0.516   4.963   5.117
  397SOL    HW2 5414  -0.473   5.004   4.978
  398SOL     OW 5415   0.996   4.104   1.147
  398SOL    HW1 5416   0.932   4.038   1.120
  398SOL    HW2 5417   0.946   4.186   1.151
  399SOL     OW 5418   3.187   3.236   1.542
  399SOL    HW1 5419   3.131   3.187   1.481
  399SOL    HW2 5420   3.222   3.170   1.601
  400SOL     OW 5421   2.817   5.862   4.730
  400SOL    HW1 5422   2.769   5.943   4.748
  400SOL    HW2 5423   2.908   5.882   4.752
  401SOL     OW 5424   4.203   4.895   1.358
  401SOL    HW1 5425   4.157   4.926   1.280
  401SOL    HW2 5426   4.284   4.857   1.325
  402SOL     OW 5427   4.212   4.099   5.572
  402SOL    HW1 5428   4.133   4.053   5.601
  402SOL    HW2 5429   4.186   4.191   5.569
  403SOL     OW 5430   0.992   4.559   5.682
  403SOL    HW1 5431   0.989   4.655   5.674
  403SOL    HW2 5432   0.960   4.541   5.770
  404SOL     OW 5433   0.255   5.407   2.815
  404SOL    HW1 5434   0.187   5.340   2.815
  404SOL    HW2 5435   0.304   5.392   2.734
  405SOL     OW 5436   0.552   1.181   0.888
  405SOL    HW1 5437   0.607   1.240   0.836
  405SOL    HW2 5438   0.525   1.234   0.963
  406SOL     OW 5439   2.812   6.791   0.441
  406SOL    HW1 5440   2.728   6.826   0.473
  406SOL    HW2 5441   2.787   6.714   0.390
  407SOL     OW 5442   2.798   4.187   5.220
  407SOL    HW1 5443   2.813   4.187   5.125
  407SOL    HW2 5444   2.830   4.101   5.249
  408SOL     OW 5445   1.159   7.442   3.084
  408SOL    HW1 5446   1.251   7.467   3.070
  408SOL    HW2 5447   1.122   7.515   3.133
  409SOL     OW 5448   0.353   2.466   1.725
  409SOL    HW1 5449   0.298   2.442   1.800
  409SOL    HW2 5450   0.437   2.423   1.741
  410SOL     OW 5451   1.064   3.750   5.611
  410SOL    HW1 5452   1.125   3.729   5.540
  410SOL    HW2 5453   0.980   3.717   5.581
  411SOL     OW 5454   0.465   7.857   4.909
  411SOL    HW1 5455   0.462   7.949   4.882
  411SOL    HW2 5456   0.541   7.852   4.967
  412SOL     OW 5457   0.368   2.359   1.101
  412SOL    HW1 5458   0.278   2.391   1.102
  412SOL    HW2 5459   0.361   2.268   1.073
  413SOL     OW 5460   4.543   3.451   0.567
  413SOL    HW1 5461   4.629   3.437   0.607
  413SOL    HW2 5462   4.541   3.390   0.493
  414SOL     OW 5463   4.987   5.043   4.969
  414SOL    HW1 5464   4.980   5.047   4.873
  414SOL    HW2 5465   5.067   4.993   4.985
  415SOL     OW 5466   4.786   2.512   2.377
  415SOL    HW1 5467   4.714   2.568   2.347
  415SOL    HW2 5468   4.860   2.537   2.322
  416SOL     OW 5469   6.698   8.533   2.972
  416SOL    HW1 5470   6.758   8.498   2.907
  416SOL    HW2 5471   6.748   8.600   3.018
  417SOL     OW 5472   6.251   9.262   5.429
  417SOL    HW1 5473   6.186   9.220   5.373
  417SOL    HW2 5474   6.209   9.343   5.457
  418SOL     OW 5475   3.428   5.877   5.119
  418SOL    HW1 5476   3.380   5.880   5.202
  418SOL    HW2 5477   3.376   5.819   5.063
  419SOL     OW 5478   4.132   6.047   4.209
  419SOL    HW1 5479   4.066   5.989   4.171
  419SOL    HW2 5480   4.214   6.020   4.167
  420SOL     OW 5481   2.950   9.934   5.667
  420SOL    HW1 5482   2.969   9.900   5.755
  420SOL    HW2 5483   2.915   9.859   5.619
  421SOL     OW 5484   1.391   4.525   1.748
  421SOL    HW1 5485   1.417   4.485   1.831
  421SOL    HW2 5486   1.358   4.611   1.773
  422SOL     OW 5487   7.172   8.195   4.009
  422SOL    HW1 5488   7.097   8.203   3.951
  422SOL    HW2 5489   7.152   8.253   4.083
  423SOL     OW 5490   4.466   9.629   5.068
  423SOL    HW1 5491   4.549   9.638   5.116
  423SOL    HW2 5492   4.434   9.542   5.092
  424SOL     OW 5493   1.017   2.434   3.976
  424SOL    HW1 5494   1.091   2.489   3.951
  424SOL    HW2 5495   0.947   2.495   3.997
  425SOL     OW 5496   4.070   6.956   0.674
  425SOL    HW1 5497   3.999   6.900   0.705
  425SOL    HW2 5498   4.111   6.989   0.754
  426SOL     OW 5499   2.675   3.466   1.241
  426SOL    HW1 5500   2.605   3.452   1.305
  426SOL    HW2 5501   2.739   3.397   1.260
  427SOL     OW 5502   3.957   9.974   5.661
  427SOL    HW1 5503   4.021   9.908   5.636
  427SOL    HW2 5504   3.884   9.961   5.601
  428SOL     OW 5505   7.470   7.821   4.680
  428SOL    HW1 5506   7.381   7.811   4.714
  428SOL    HW2 5507   7.469   7.905   4.635
  429SOL     OW 5508   9.372   6.166   0.630
  429SOL    HW1 5509   9.367   6.080   0.588
  429SOL    HW2 5510   9.281   6.196   0.632
  430SOL     OW 5511   0.252   6.120   4.987
  430SOL    HW1 5512   0.196   6.107   4.911
  430SOL    HW2 5513   0.307   6.041   4.990
  431SOL     OW 5514   1.248   2.374   2.336
  431SOL    HW1 5515   1.156   2.368   2.308
  431SOL    HW2 5516   1.297   2.334   2.264
  432SOL     OW 5517   4.329   2.965   2.519
  432SOL    HW1 5518   4.266   2.917   2.464
  432SOL    HW2 5519   4.381   2.896   2.560
  433SOL     OW 5520   7.444   9.499   5.797
  433SOL    HW1 5521   7.389   9.558   5.848
  433SOL    HW2 5522   7.469   9.549   5.719
  434SOL     OW 5523   0.106   3.893   3.988
  434SOL    HW1 5524   0.133   3.884   4.079
  434SOL    HW2 5525   0.035   3.957   3.990
  435SOL     OW 5526   4.130   0.766   0.194
  435SOL    HW1 5527   4.121   0.697   0.128
  435SOL    HW2 5528   4.139   0.719   0.277
  436SOL     OW 5529   4.462   5.920   6.090
  436SOL    HW1 5530   4.513   5.839   6.101
  436SOL    HW2 5531   4.389   5.895   6.035
  437SOL     OW 5532   3.122   3.564   2.139
  437SOL    HW1 5533   3.031   3.539   2.123
  437SOL    HW2 5534   3.172   3.484   2.124
  438SOL     OW 5535   7.630   4.822   2.270
  438SOL    HW1 5536   7.680   4.832   2.190
  438SOL    HW2 5537   7.540   4.806   2.241
  439SOL     OW 5538   7.148   3.887   1.507
  439SOL    HW1 5539   7.169   3.796   1.528
  439SOL    HW2 5540   7.058   3.884   1.474
  440SOL     OW 5541   0.349   4.983   6.093
  440SOL    HW1 5542   0.426   4.959   6.143
  440SOL    HW2 5543   0.382   5.008   6.007
  441SOL     OW 5544   0.635   2.489   2.161
  441SOL    HW1 5545   0.729   2.487   2.182
  441SOL    HW2 5546   0.615   2.400   2.135
  442SOL     OW 5547   3.723   6.168   5.338
  442SOL    HW1 5548   3.642   6.166   5.287
  442SOL    HW2 5549   3.780   6.103   5.295
  443SOL     OW 5550   1.474   6.499   3.811
  443SOL    HW1 5551   1.393   6.546   3.833
  443SOL    HW2 5552   1.486   6.517   3.717
  444SOL     OW 5553   5.585   5.175   5.155
  444SOL    HW1 5554   5.503   5.138   5.123
  444SOL    HW2 5555   5.573   5.269   5.148
  445SOL     OW 5556   5.693   4.073   4.599
  445SOL    HW1 5557   5.620   4.065   4.537
  445SOL    HW2 5558   5.656   4.120   4.673
  446SOL     OW 5559   5.520   1.815   0.699
  446SOL    HW1 5560   5.508   1.907   0.721
  446SOL    HW2 5561   5.529   1.814   0.604
  447SOL     OW 5562   3.664   4.248   6.037
  447SOL    HW1 5563   3.641   4.155   6.044
  447SOL    HW2 5564   3.617   4.278   5.959
  448SOL     OW 5565   5.751   2.461   3.013
  448SOL    HW1 5566   5.829   2.421   2.976
  448SOL    HW2 5567   5.780   2.547   3.045
  449SOL     OW 5568   1.492   4.205   3.593
  449SOL    HW1 5569   1.529   4.203   3.504
  449SOL    HW2 5570   1.478   4.298   3.611
  450SOL     OW 5571   5.512   3.566   0.589
  450SOL    HW1 5572   5.493   3.561   0.682
  450SOL    HW2 5573   5.591   3.620   0.582
  451SOL     OW 5574   0.694   3.333   1.592
  451SOL    HW1 5575   0.748   3.322   1.514
  451SOL    HW2 5576   0.691   3.246   1.632
  452SOL     OW 5577   4.738   8.051   2.540
  452SOL    HW1 5578   4.742   8.088   2.629
  452SOL    HW2 5579   4.790   8.112   2.488
  453SOL     OW 5580   1.806   8.555   4.402
  453SOL    HW1 5581   1.849   8.632   4.438
  453SOL    HW2 5582   1.835   8.552   4.310
  454SOL     OW 5583   2.635   6.861   4.339
  454SOL    HW1 5584   2.686   6.840   4.261
  454SOL    HW2 5585   2.692   6.917   4.390
  455SOL     OW 5586   1.554   1.143   1.332
  455SOL    HW1 5587   1.521   1.217   1.384
  455SOL    HW2 5588   1.604   1.185   1.261
  456SOL     OW 5589   3.798   2.028   0.062
  456SOL    HW1 5590   3.753   1.964   0.006
  456SOL    HW2 5591   3.885   1.990   0.074
  457SOL     OW 5592   8.577   4.831   1.259
  457SOL    HW1 5593   8.591   4.739   1.282
  457SOL    HW2 5594   8.652   4.854   1.205
  458SOL     OW 5595   0.983   8.210   4.822
  458SOL    HW1 5596   0.958   8.268   4.750
  458SOL    HW2 5597   0.969   8.122   4.786
  459SOL     OW 5598   5.121   0.845   0.709
  459SOL    HW1 5599   5.141   0.895   0.789
  459SOL    HW2 5600   5.165   0.761   0.722
  460SOL     OW 5601   3.345   6.921   2.954
  460SOL    HW1 5602   3.261   6.898   2.993
  460SOL    HW2 5603   3.362   6.852   2.890
  461SOL     OW 5604   7.967   5.221   0.191
  461SOL    HW1 5605   7.950   5.310   0.161
  461SOL    HW2 5606   8.036   5.230   0.257
  462SOL     OW 5607  -0.874   1.934   3.090
  462SOL    HW1 5608  -0.842   1.912   3.178
  462SOL    HW2 5609  -0.960   1.973   3.106
  463SOL     OW 5610   3.099   7.106   4.475
  463SOL    HW1 5611   3.119   7.045   4.404
  463SOL    HW2 5612   3.120   7.057   4.555
  464SOL     OW 5613   9.323   7.277   1.427
  464SOL    HW1 5614   9.381   7.324   1.488
  464SOL    HW2 5615   9.241   7.267   1.475
  465SOL     OW 5616   2.151   6.297   3.432
  465SOL    HW1 5617   2.103   6.253   3.362
  465SOL    HW2 5618   2.218   6.349   3.388
  466SOL     OW 5619  -0.061   1.832   2.469
  466SOL    HW1 5620  -0.123   1.905   2.472
  466SOL    HW2 5621  -0.086   1.781   2.392
  467SOL     OW 5622  -0.004   4.246   2.809
  467SOL    HW1 5623  -0.099   4.240   2.795
  467SOL    HW2 5624   0.033   4.175   2.756
  468SOL     OW 5625   1.042   3.435   2.696
  468SOL    HW1 5626   1.073   3.519   2.730
  468SOL    HW2 5627   1.105   3.413   2.627
  469SOL     OW 5628   4.084   8.243   5.909
  469SOL    HW1 5629   4.020   8.235   5.838
  469SOL    HW2 5630   4.157   8.188   5.882
  470SOL     OW 5631   3.738   7.757   6.303
  470SOL    HW1 5632   3.694   7.674   6.281
  470SOL    HW2 5633   3.697   7.822   6.246
  471SOL     OW 5634   7.740   7.595   2.174
  471SOL    HW1 5635   7.728   7.600   2.079
  471SOL    HW2 5636   7.724   7.685   2.204
  472SOL     OW 5637   2.852   7.199   2.400
  472SOL    HW1 5638   2.801   7.271   2.437
  472SOL    HW2 5639   2.941   7.215   2.431
  473SOL     OW 5640   3.646   3.865   3.236
  473SOL    HW1 5641   3.722   3.826   3.194
  473SOL    HW2 5642   3.571   3.835   3.183
  474SOL     OW 5643  -0.725   6.450   5.845
  474SOL    HW1 5644  -0.756   6.490   5.926
  474SOL    HW2 5645  -0.751   6.358   5.852
  475SOL     OW 5646   3.983   0.720   0.743
  475SOL    HW1 5647   3.977   0.751   0.834
  475SOL    HW2 5648   4.074   0.734   0.719
  476SOL     OW 5649  -0.251   3.091   4.006
  476SOL    HW1 5650  -0.260   3.101   3.911
  476SOL    HW2 5651  -0.196   3.165   4.033
  477SOL     OW 5652   1.539   8.900   4.332
  477SOL    HW1 5653   1.604   8.899   4.402
  477SOL    HW2 5654   1.531   8.992   4.308
  478SOL     OW 5655   2.481   5.584   0.282
  478SOL    HW1 5656   2.499   5.678   0.289
  478SOL    HW2 5657   2.419   5.566   0.353
  479SOL     OW 5658   3.711   6.845   6.200
  479SOL    HW1 5659   3.667   6.760   6.208
  479SOL    HW2 5660   3.787   6.839   6.258
  480SOL     OW 5661   8.365   6.754   0.765
  480SOL    HW1 5662   8.323   6.719   0.686
  480SOL    HW2 5663   8.330   6.701   0.837
  481SOL     OW 5664   1.778   9.550   3.940
  481SOL    HW1 5665   1.704   9.545   3.999
  481SOL    HW2 5666   1.763   9.629   3.889
  482SOL     OW 5667   0.194   5.502   6.174
  482SOL    HW1 5668   0.286   5.527   6.166
  482SOL    HW2 5669   0.195   5.407   6.188
  483SOL     OW 5670   4.935   7.484   3.017
  483SOL    HW1 5671   4.887   7.566   3.000
  483SOL    HW2 5672   4.953   7.449   2.930
  484SOL     OW 5673   4.628   9.193   3.857
  484SOL    HW1 5674   4.702   9.143   3.890
  484SOL    HW2 5675   4.622   9.268   3.915
  485SOL     OW 5676   1.959   8.361   4.910
  485SOL    HW1 5677   1.894   8.294   4.932
  485SOL    HW2 5678   1.956   8.421   4.985
  486SOL     OW 5679   8.269   9.889   4.657
  486SOL    HW1 5680   8.177   9.873   4.680
  486SOL    HW2 5681   8.295   9.962   4.713
  487SOL     OW 5682   7.274   8.601   3.810
  487SOL    HW1 5683   7.201   8.580   3.751
  487SOL    HW2 5684   7.237   8.589   3.898
  488SOL     OW 5685   7.700   7.956   3.105
  488SOL    HW1 5686   7.766   7.950   3.174
  488SOL    HW2 5687   7.696   8.049   3.083
  489SOL     OW 5688   8.552   8.102   2.186
  489SOL    HW1 5689   8.578   8.149   2.266
  489SOL    HW2 5690   8.624   8.041   2.170
  490SOL     OW 5691   1.362   4.365   0.532
  490SOL    HW1 5692   1.349   4.388   0.624
  490SOL    HW2 5693   1.400   4.443   0.492
  491SOL     OW 5694   3.226   4.597   2.059
  491SOL    HW1 5695   3.219   4.512   2.016
  491SOL    HW2 5696   3.208   4.579   2.151
  492SOL     OW 5697   8.412   7.421   0.846
  492SOL    HW1 5698   8.373   7.345   0.890
  492SOL    HW2 5699   8.496   7.389   0.814
  493SOL     OW 5700   2.759   8.215   2.368
  493SOL    HW1 5701   2.735   8.285   2.429
  493SOL    HW2 5702   2.676   8.186   2.331
  494SOL     OW 5703   1.768   5.456   1.562
  494SOL    HW1 5704   1.851   5.468   1.516
  494SOL    HW2 5705   1.745   5.364   1.548
  495SOL     OW 5706   1.036   5.347   3.466
  495SOL    HW1 5707   1.111   5.377   3.517
  495SOL    HW2 5708   1.002   5.426   3.424
  496SOL     OW 5709   2.457   9.668   4.719
  496SOL    HW1 5710   2.461   9.605   4.791
  496SOL    HW2 5711   2.491   9.749   4.757
  497SOL     OW 5712   1.617   5.142   5.473
  497SOL    HW1 5713   1.540   5.117   5.524
  497SOL    HW2 5714   1.594   5.227   5.434
  498SOL     OW 5715   2.588   0.661   0.762
  498SOL    HW1 5716   2.507   0.707   0.787
  498SOL    HW2 5717   2.571   0.569   0.783
  499SOL     OW 5718   5.058   1.721   1.169
  499SOL    HW1 5719   5.069   1.806   1.212
  499SOL    HW2 5720   5.056   1.742   1.075
  500SOL     OW 5721   3.478   4.733   0.821
  500SOL    HW1 5722   3.515   4.736   0.909
  500SOL    HW2 5723   3.552   4.712   0.764
  501SOL     OW 5724   4.348   1.597   0.717
  501SOL    HW1 5725   4.350   1.540   0.794
  501SOL    HW2 5726   4.389   1.678   0.746
  502SOL     OW 5727   6.954   9.018   4.835
  502SOL    HW1 5728   7.014   9.087   4.862
  502SOL    HW2 5729   6.892   9.010   4.908
  503SOL     OW 5730   6.637   4.854   0.508
  503SOL    HW1 5731   6.562   4.868   0.450
  503SOL    HW2 5732   6.636   4.930   0.567
  504SOL     OW 5733   3.909   4.272   5.066
  504SOL    HW1 5734   3.943   4.348   5.018
  504SOL    HW2 5735   3.919   4.199   5.005
  505SOL     OW 5736   0.045   3.643   2.252
  505SOL    HW1 5737   0.071   3.598   2.172
  505SOL    HW2 5738   0.061   3.579   2.322
  506SOL     OW 5739   4.842   7.767   3.956
  506SOL    HW1 5740   4.936   7.784   3.963
  506SOL    HW2 5741   4.831   7.727   3.869
  507SOL     OW 5742  -1.251   2.887   3.796
  507SOL    HW1 5743  -1.270   2.794   3.807
  507SOL    HW2 5744  -1.173   2.902   3.850
  508SOL     OW 5745   0.483   5.196   3.656
  508SOL    HW1 5746   0.553   5.261   3.666
  508SOL    HW2 5747   0.463   5.169   3.745
  509SOL     OW 5748   4.242   2.015   0.776
  509SOL    HW1 5749   4.177   2.086   0.779
  509SOL    HW2 5750   4.320   2.052   0.817
  510SOL     OW 5751   1.901   0.793   0.542
  510SOL    HW1 5752   1.920   0.717   0.597
  510SOL    HW2 5753   1.987   0.822   0.512
  511SOL     OW 5754   2.345   5.625   4.939
  511SOL    HW1 5755   2.254   5.637   4.967
  511SOL    HW2 5756   2.347   5.659   4.849
  512SOL     OW 5757   0.930   3.011   3.240
  512SOL    HW1 5758   0.890   3.046   3.319
  512SOL    HW2 5759   0.947   3.088   3.186
  513SOL     OW 5760   3.706   7.353   0.822
  513SOL    HW1 5761   3.664   7.313   0.745
  513SOL    HW2 5762   3.676   7.444   0.821
  514SOL     OW 5763   1.442   4.991   4.563
  514SOL    HW1 5764   1.359   4.994   4.514
  514SOL    HW2 5765   1.500   5.048   4.513
  515SOL     OW 5766   5.222   4.931   5.046
  515SOL    HW1 5767   5.304   4.944   4.999
  515SOL    HW2 5768   5.247   4.932   5.139
  516SOL     OW 5769   0.924   6.821   4.435
  516SOL    HW1 5770   0.892   6.827   4.525
  516SOL    HW2 5771   0.905   6.730   4.410
  517SOL     OW 5772   3.135   7.363   0.418
  517SOL    HW1 5773   3.169   7.436   0.469
  517SOL    HW2 5774   3.066   7.402   0.364
  518SOL     OW 5775   4.133   6.566   2.045
  518SOL    HW1 5776   4.205   6.513   2.011
  518SOL    HW2 5777   4.060   6.504   2.053
  519SOL     OW 5778   1.769   3.036   2.073
  519SOL    HW1 5779   1.746   3.096   2.001
  519SOL    HW2 5780   1.849   3.072   2.110
  520SOL     OW 5781   0.547   7.877   5.965
  520SOL    HW1 5782   0.578   7.803   5.912
  520SOL    HW2 5783   0.529   7.840   6.051
  521SOL     OW 5784   3.309   8.659   3.428
  521SOL    HW1 5785   3.377   8.684   3.365
  521SOL    HW2 5786   3.299   8.564   3.416
  522SOL     OW 5787   2.698   8.953   3.358
  522SOL    HW1 5788   2.671   8.868   3.392
  522SOL    HW2 5789   2.793   8.952   3.365
  523SOL     OW 5790   3.165   6.427   0.222
  523SOL    HW1 5791   3.088   6.390   0.179
  523SOL    HW2 5792   3.133   6.453   0.309
  524SOL     OW 5793   3.950   5.110   0.723
  524SOL    HW1 5794   4.002   5.182   0.758
  524SOL    HW2 5795   3.875   5.151   0.681
  525SOL     OW 5796   4.652   8.162   3.021
  525SOL    HW1 5797   4.570   8.195   3.057
  525SOL    HW2 5798   4.702   8.134   3.098
  526SOL     OW 5799   3.766   2.654   3.310
  526SOL    HW1 5800   3.767   2.713   3.235
  526SOL    HW2 5801   3.782   2.711   3.386
  527SOL     OW 5802   4.985   3.834   5.397
  527SOL    HW1 5803   5.024   3.748   5.379
  527SOL    HW2 5804   4.899   3.814   5.432
  528SOL     OW 5805   6.627   4.552   3.665
  528SOL    HW1 5806   6.696   4.487   3.652
  528SOL    HW2 5807   6.550   4.500   3.690
  529SOL     OW 5808   6.252   9.656   4.407
  529SOL    HW1 5809   6.258   9.749   4.430
  529SOL    HW2 5810   6.334   9.638   4.360
  530SOL     OW 5811   0.119   8.739   5.634
  530SOL    HW1 5812   0.173   8.796   5.579
  530SOL    HW2 5813   0.182   8.693   5.690
  531SOL     OW 5814   5.217   6.727   6.290
  531SOL    HW1 5815   5.163   6.798   6.254
  531SOL    HW2 5816   5.243   6.757   6.376
  532SOL     OW 5817   5.231   8.348   4.621
  532SOL    HW1 5818   5.185   8.392   4.693
  532SOL    HW2 5819   5.293   8.289   4.664
  533SOL     OW 5820   5.582   2.826   3.143
  533SOL    HW1 5821   5.593   2.918   3.164
  533SOL    HW2 5822   5.488   2.811   3.147
  534SOL     OW 5823   4.470   3.024   1.132
  534SOL    HW1 5824   4.404   3.000   1.067
  534SOL    HW2 5825   4.518   3.097   1.093
  535SOL     OW 5826  -0.170   6.114   6.057
  535SOL    HW1 5827  -0.244   6.058   6.080
  535SOL    HW2 5828  -0.106   6.100   6.127
  536SOL     OW 5829   6.651   8.140   4.322
  536SOL    HW1 5830   6.618   8.072   4.380
  536SOL    HW2 5831   6.598   8.217   4.342
  537SOL     OW 5832   8.944   7.097   1.857
  537SOL    HW1 5833   9.026   7.139   1.830
  537SOL    HW2 5834   8.965   7.058   1.943
  538SOL     OW 5835   8.806   8.018   2.701
  538SOL    HW1 5836   8.760   7.990   2.622
  538SOL    HW2 5837   8.737   8.043   2.762
  539SOL     OW 5838   2.410   4.761   1.864
  539SOL    HW1 5839   2.361   4.689   1.905
  539SOL    HW2 5840   2.441   4.725   1.781
  540SOL     OW 5841   1.616   3.341   5.533
  540SOL    HW1 5842   1.657   3.421   5.568
  540SOL    HW2 5843   1.690   3.286   5.507
  541SOL     OW 5844   3.075   2.038   3.437
  541SOL    HW1 5845   3.162   2.006   3.460
  541SOL    HW2 5846   3.076   2.131   3.460
  542SOL     OW 5847   0.555   8.358   5.296
  542SOL    HW1 5848   0.589   8.444   5.318
  542SOL    HW2 5849   0.460   8.369   5.292
  543SOL     OW 5850   6.403   9.161   4.799
  543SOL    HW1 5851   6.321   9.180   4.846
  543SOL    HW2 5852   6.388   9.195   4.711
  544SOL     OW 5853   1.310   7.461   3.932
  544SOL    HW1 5854   1.348   7.476   3.846
  544SOL    HW2 5855   1.237   7.524   3.937
  545SOL     OW 5856   2.496   2.442   2.195
  545SOL    HW1 5857   2.544   2.360   2.186
  545SOL    HW2 5858   2.554   2.498   2.248
  546SOL     OW 5859   2.783   6.466   1.276
  546SOL    HW1 5860   2.694   6.434   1.291
  546SOL    HW2 5861   2.836   6.387   1.266
  547SOL     OW 5862   5.282   9.034   5.845
  547SOL    HW1 5863   5.247   9.123   5.843
  547SOL    HW2 5864   5.364   9.040   5.796
  548SOL     OW 5865   4.357   7.343   2.838
  548SOL    HW1 5866   4.383   7.251   2.832
  548SOL    HW2 5867   4.317   7.363   2.754
  549SOL     OW 5868   6.329   1.495   1.277
  549SOL    HW1 5869   6.418   1.529   1.289
  549SOL    HW2 5870   6.299   1.476   1.366
  550SOL     OW 5871   0.022   1.176   1.475
  550SOL    HW1 5872  -0.053   1.213   1.429
  550SOL    HW2 5873   0.096   1.190   1.415
  551SOL     OW 5874   2.683   7.178   6.146
  551SOL    HW1 5875   2.602   7.128   6.153
  551SOL    HW2 5876   2.750   7.112   6.125
  552SOL     OW 5877   2.142   5.868   0.950
  552SOL    HW1 5878   2.116   5.839   0.862
  552SOL    HW2 5879   2.084   5.821   1.009
  553SOL     OW 5880   3.866   3.384   1.324
  553SOL    HW1 5881   3.873   3.318   1.255
  553SOL    HW2 5882   3.786   3.432   1.304
  554SOL     OW 5883   3.034   3.863   2.767
  554SOL    HW1 5884   3.079   3.872   2.684
  554SOL    HW2 5885   3.056   3.942   2.816
  555SOL     OW 5886   8.321   4.738   0.768
  555SOL    HW1 5887   8.384   4.714   0.836
  555SOL    HW2 5888   8.239   4.697   0.795
  556SOL     OW 5889   0.682  10.058   4.834
  556SOL    HW1 5890   0.603  10.077   4.885
  556SOL    HW2 5891   0.747  10.034   4.900
  557SOL     OW 5892   1.277   3.069   1.278
  557SOL    HW1 5893   1.230   3.125   1.217
  557SOL    HW2 5894   1.276   3.117   1.361
  558SOL     OW 5895   1.332   2.252   0.076
  558SOL    HW1 5896   1.239   2.263   0.093
  558SOL    HW2 5897   1.335   2.192   0.001
  559SOL     OW 5898   3.047   7.084   4.106
  559SOL    HW1 5899   3.117   7.129   4.059
  559SOL    HW2 5900   2.983   7.152   4.125
  560SOL     OW 5901   3.072   1.629   0.952
  560SOL    HW1 5902   3.077   1.723   0.965
  560SOL    HW2 5903   2.993   1.616   0.899
  561SOL     OW 5904   3.547   4.510   3.611
  561SOL    HW1 5905   3.594   4.428   3.623
  561SOL    HW2 5906   3.605   4.563   3.557
  562SOL     OW 5907   0.121   4.809   6.108
  562SOL    HW1 5908   0.171   4.888   6.088
  562SOL    HW2 5909   0.176   4.737   6.075
  563SOL     OW 5910   0.396   2.904   1.059
  563SOL    HW1 5911   0.315   2.854   1.068
  563SOL    HW2 5912   0.369   2.995   1.064
  564SOL     OW 5913   1.323   5.986   4.474
  564SOL    HW1 5914   1.326   5.907   4.529
  564SOL    HW2 5915   1.408   5.988   4.431
  565SOL     OW 5916   6.261   3.992   2.072
  565SOL    HW1 5917   6.324   4.061   2.095
  565SOL    HW2 5918   6.221   4.023   1.991
  566SOL     OW 5919   0.617   6.203   4.025
  566SOL    HW1 5920   0.661   6.131   4.069
  566SOL    HW2 5921   0.532   6.209   4.067
  567SOL     OW 5922   3.269   8.094   1.779
  567SOL    HW1 5923   3.303   8.119   1.693
  567SOL    HW2 5924   3.321   8.018   1.805
  568SOL     OW 5925   2.920   4.480   1.931
  568SOL    HW1 5926   2.913   4.435   2.015
  568SOL    HW2 5927   3.014   4.480   1.912
  569SOL     OW 5928   9.058   5.516   0.251
  569SOL    HW1 5929   9.006   5.596   0.261
  569SOL    HW2 5930   9.117   5.515   0.327
  570SOL     OW 5931   3.780   7.508   5.000
  570SOL    HW1 5932   3.748   7.595   5.026
  570SOL    HW2 5933   3.871   7.506   5.030
  571SOL     OW 5934   4.635   4.924   5.870
  571SOL    HW1 5935   4.573   4.865   5.913
  571SOL    HW2 5936   4.711   4.925   5.928
  572SOL     OW 5937   4.330   6.590   5.846
  572SOL    HW1 5938   4.347   6.677   5.883
  572SOL    HW2 5939   4.265   6.552   5.906
  573SOL     OW 5940   1.630   5.865   5.781
  573SOL    HW1 5941   1.545   5.907   5.788
  573SOL    HW2 5942   1.677   5.917   5.716
  574SOL     OW 5943   5.977   6.933   4.394
  574SOL    HW1 5944   5.906   6.877   4.364
  574SOL    HW2 5945   5.972   7.010   4.338
  575SOL     OW 5946   2.648   9.137   4.396
  575SOL    HW1 5947   2.709   9.090   4.454
  575SOL    HW2 5948   2.562   9.101   4.418
  576SOL     OW 5949   5.492   2.776   1.800
  576SOL    HW1 5950   5.434   2.702   1.785
  576SOL    HW2 5951   5.462   2.843   1.739
  577SOL     OW 5952   7.058   9.466   4.526
  577SOL    HW1 5953   6.988   9.481   4.462
  577SOL    HW2 5954   7.092   9.379   4.502
  578SOL     OW 5955   1.741   4.676   4.436
  578SOL    HW1 5956   1.784   4.711   4.513
  578SOL    HW2 5957   1.756   4.581   4.441
  579SOL     OW 5958  -0.022   1.656   1.715
  579SOL    HW1 5959   0.048   1.681   1.653
  579SOL    HW2 5960  -0.073   1.736   1.726
  580SOL     OW 5961   2.483   2.608   4.443
  580SOL    HW1 5962   2.556   2.553   4.471
  580SOL    HW2 5963   2.506   2.696   4.475
  581SOL     OW 5964   5.807   6.926   2.866
  581SOL    HW1 5965   5.715   6.938   2.889
  581SOL    HW2 5966   5.839   6.860   2.928
  582SOL     OW 5967   1.677   5.474   3.876
  582SOL    HW1 5968   1.718   5.442   3.796
  582SOL    HW2 5969   1.621   5.402   3.906
  583SOL     OW 5970   1.727   6.276   4.782
  583SOL    HW1 5971   1.684   6.194   4.802
  583SOL    HW2 5972   1.676   6.314   4.711
  584SOL     OW 5973   4.446   8.993   4.512
  584SOL    HW1 5974   4.460   9.008   4.418
  584SOL    HW2 5975   4.362   8.946   4.517
  585SOL     OW 5976   2.599   4.459   1.115
  585SOL    HW1 5977   2.634   4.451   1.027
  585SOL    HW2 5978   2.506   4.437   1.106
  586SOL     OW 5979   6.017   8.425   5.058
  586SOL    HW1 5980   6.007   8.389   4.970
  586SOL    HW2 5981   6.107   8.402   5.083
  587SOL     OW 5982   4.241   7.134   0.913
  587SOL    HW1 5983   4.309   7.153   0.849
  587SOL    HW2 5984   4.175   7.202   0.899
  588SOL     OW 5985   0.765   4.180   5.765
  588SOL    HW1 5986   0.743   4.212   5.853
  588SOL    HW2 5987   0.750   4.086   5.770
  589SOL     OW 5988   1.567   7.799   5.655
  589SOL    HW1 5989   1.500   7.734   5.635
  589SOL    HW2 5990   1.650   7.753   5.642
  590SOL     OW 5991   1.539   1.643   2.800
  590SOL    HW1 5992   1.523   1.563   2.849
  590SOL    HW2 5993   1.453   1.684   2.792
  591SOL     OW 5994   4.844   3.232   3.864
  591SOL    HW1 5995   4.930   3.220   3.824
  591SOL    HW2 5996   4.782   3.219   3.793
  592SOL     OW 5997   3.504   6.993   3.159
  592SOL    HW1 5998   3.454   7.073   3.147
  592SOL    HW2 5999   3.461   6.928   3.103
  593SOL     OW 6000   2.867   8.235   1.768
  593SOL    HW1 6001   2.904   8.260   1.853
  593SOL    HW2 6002   2.906   8.295   1.705
  594SOL     OW 6003   1.615   3.734   1.791
  594SOL    HW1 6004   1.559   3.699   1.860
  594SOL    HW2 6005   1.576   3.700   1.710
  595SOL     OW 6006   2.256   9.384   4.147
  595SOL    HW1 6007   2.200   9.448   4.190
  595SOL    HW2 6008   2.278   9.423   4.062
  596SOL     OW 6009   3.598   9.608   5.513
  596SOL    HW1 6010   3.627   9.612   5.604
  596SOL    HW2 6011   3.503   9.618   5.518
  597SOL     OW 6012   2.573   6.431   5.730
  597SOL    HW1 6013   2.591   6.359   5.669
  597SOL    HW2 6014   2.630   6.502   5.701
  598SOL     OW 6015   6.061   7.138   4.124
  598SOL    HW1 6016   6.102   7.053   4.109
  598SOL    HW2 6017   6.104   7.197   4.062
  599SOL     OW 6018   1.759   0.138   0.119
  599SOL    HW1 6019   1.797   0.056   0.086
  599SOL    HW2 6020   1.831   0.178   0.168
  600SOL     OW 6021   3.524   4.669   1.960
  600SOL    HW1 6022   3.542   4.644   1.870
  600SOL    HW2 6023   3.429   4.669   1.967
  601SOL     OW 6024   0.244   4.775   3.866
  601SOL    HW1 6025   0.158   4.762   3.828
  601SOL    HW2 6026   0.304   4.729   3.807
  602SOL     OW 6027   5.291   3.402   3.154
  602SOL    HW1 6028   5.222   3.421   3.090
  602SOL    HW2 6029   5.263   3.320   3.194
  603SOL     OW 6030   3.724   2.828   3.517
  603SOL    HW1 6031   3.634   2.856   3.504
  603SOL    HW2 6032   3.769   2.907   3.548
  604SOL     OW 6033   3.912  10.052   6.164
  604SOL    HW1 6034   3.842  10.019   6.221
  604SOL    HW2 6035   3.979   9.983   6.166
  605SOL     OW 6036   2.249   1.832   1.929
  605SOL    HW1 6037   2.194   1.755   1.911
  605SOL    HW2 6038   2.308   1.837   1.854
  606SOL     OW 6039   4.474   9.326   5.874
  606SOL    HW1 6040   4.466   9.397   5.937
  606SOL    HW2 6041   4.416   9.257   5.907
  607SOL     OW 6042   0.039   9.228   5.871
  607SOL    HW1 6043  -0.025   9.188   5.929
  607SOL    HW2 6044   0.115   9.245   5.927
  608SOL     OW 6045   6.140   8.945   3.712
  608SOL    HW1 6046   6.126   8.970   3.620
  608SOL    HW2 6047   6.093   8.862   3.721
  609SOL     OW 6048   2.845   2.773   0.682
  609SOL    HW1 6049   2.824   2.850   0.734
  609SOL    HW2 6050   2.860   2.704   0.746
  610SOL     OW 6051  -1.264   5.785   6.138
  610SOL    HW1 6052  -1.273   5.726   6.063
  610SOL    HW2 6053  -1.318   5.861   6.115
  611SOL     OW 6054   7.778   9.726   4.279
  611SOL    HW1 6055   7.846   9.678   4.232
  611SOL    HW2 6056   7.735   9.778   4.212
  612SOL     OW 6057   2.093   7.630   1.802
  612SOL    HW1 6058   2.184   7.659   1.799
  612SOL    HW2 6059   2.042   7.708   1.778
  613SOL     OW 6060   5.645   4.439   5.397
  613SOL    HW1 6061   5.694   4.522   5.404
  613SOL    HW2 6062   5.699   4.376   5.445
  614SOL     OW 6063  -1.112   2.765   4.707
  614SOL    HW1 6064  -1.062   2.743   4.786
  614SOL    HW2 6065  -1.063   2.724   4.636
  615SOL     OW 6066   6.276   1.640   0.486
  615SOL    HW1 6067   6.324   1.708   0.439
  615SOL    HW2 6068   6.222   1.688   0.549
  616SOL     OW 6069   4.539   3.557   1.191
  616SOL    HW1 6070   4.449   3.591   1.190
  616SOL    HW2 6071   4.593   3.632   1.164
  617SOL     OW 6072   5.262   5.924   4.368
  617SOL    HW1 6073   5.234   5.909   4.278
  617SOL    HW2 6074   5.352   5.894   4.371
  618SOL     OW 6075   0.687   4.545   5.268
  618SOL    HW1 6076   0.750   4.506   5.329
  618SOL    HW2 6077   0.740   4.575   5.194
  619SOL     OW 6078   8.400   9.401   4.180
  619SOL    HW1 6079   8.439   9.409   4.267
  619SOL    HW2 6080   8.378   9.309   4.172
  620SOL     OW 6081   7.671   4.779   1.339
  620SOL    HW1 6082   7.594   4.828   1.311
  620SOL    HW2 6083   7.696   4.819   1.423
  621SOL     OW 6084   1.295   7.094   5.314
  621SOL    HW1 6085   1.314   7.008   5.352
  621SOL    HW2 6086   1.367   7.110   5.253
  622SOL     OW 6087   0.736   5.439   4.336
  622SOL    HW1 6088   0.801   5.439   4.266
  622SOL    HW2 6089   0.745   5.525   4.377
  623SOL     OW 6090   5.969   5.847   4.747
  623SOL    HW1 6091   5.995   5.938   4.733
  623SOL    HW2 6092   5.914   5.850   4.825
  624SOL     OW 6093   7.135   7.392   3.769
  624SOL    HW1 6094   7.090   7.404   3.685
  624SOL    HW2 6095   7.134   7.478   3.810
  625SOL     OW 6096   5.899   2.277   0.651
  625SOL    HW1 6097   5.863   2.213   0.713
  625SOL    HW2 6098   5.885   2.362   0.692
  626SOL     OW 6099   5.102   8.501   4.869
  626SOL    HW1 6100   5.103   8.461   4.957
  626SOL    HW2 6101   5.106   8.595   4.886
  627SOL     OW 6102   0.851   5.173   6.123
  627SOL    HW1 6103   0.917   5.122   6.170
  627SOL    HW2 6104   0.875   5.163   6.031
  628SOL     OW 6105   7.187   1.177   0.903
  628SOL    HW1 6106   7.126   1.216   0.966
  628SOL    HW2 6107   7.154   1.088   0.890
  629SOL     OW 6108   2.211   7.737   5.311
  629SOL    HW1 6109   2.135   7.685   5.284
  629SOL    HW2 6110   2.285   7.698   5.264
  630SOL     OW 6111   0.098   3.343   5.195
  630SOL    HW1 6112   0.150   3.311   5.268
  630SOL    HW2 6113   0.154   3.332   5.119
  631SOL     OW 6114   1.101   2.704   1.191
  631SOL    HW1 6115   1.071   2.654   1.115
  631SOL    HW2 6116   1.021   2.733   1.234
  632SOL     OW 6117   2.224   1.324   2.055
  632SOL    HW1 6118   2.239   1.396   2.116
  632SOL    HW2 6119   2.203   1.250   2.111
  633SOL     OW 6120   2.854   7.514   1.294
  633SOL    HW1 6121   2.904   7.448   1.343
  633SOL    HW2 6122   2.908   7.532   1.217
  634SOL     OW 6123   4.102   0.965   1.217
  634SOL    HW1 6124   4.094   1.003   1.304
  634SOL    HW2 6125   4.103   1.041   1.158
  635SOL     OW 6126   0.558   4.316   5.560
  635SOL    HW1 6127   0.645   4.278   5.554
  635SOL    HW2 6128   0.525   4.287   5.646
  636SOL     OW 6129   1.855   7.446   3.043
  636SOL    HW1 6130   1.919   7.376   3.053
  636SOL    HW2 6131   1.825   7.464   3.132
  637SOL     OW 6132   5.784   2.746   2.724
  637SOL    HW1 6133   5.764   2.657   2.697
  637SOL    HW2 6134   5.810   2.738   2.816
  638SOL     OW 6135  -0.413   3.861   2.946
  638SOL    HW1 6136  -0.444   3.901   2.865
  638SOL    HW2 6137  -0.321   3.885   2.951
  639SOL     OW 6138   1.893   4.115   5.329
  639SOL    HW1 6139   1.849   4.192   5.366
  639SOL    HW2 6140   1.891   4.130   5.234
  640SOL     OW 6141   1.147   1.942   0.110
  640SOL    HW1 6142   1.118   1.873   0.051
  640SOL    HW2 6143   1.132   2.024   0.062
  641SOL     OW 6144   6.244   2.215   3.400
  641SOL    HW1 6145   6.328   2.257   3.379
  641SOL    HW2 6146   6.267   2.145   3.461
  642SOL     OW 6147   5.980   3.299   1.300
  642SOL    HW1 6148   6.054   3.256   1.343
  642SOL    HW2 6149   5.989   3.392   1.323
  643SOL     OW 6150   6.198   3.992   4.496
  643SOL    HW1 6151   6.113   3.995   4.540
  643SOL    HW2 6152   6.196   3.912   4.444
  644SOL     OW 6153   2.661   6.904   1.029
  644SOL    HW1 6154   2.646   6.814   1.001
  644SOL    HW2 6155   2.716   6.897   1.106
  645SOL     OW 6156   2.252   2.779   1.776
  645SOL    HW1 6157   2.196   2.779   1.854
  645SOL    HW2 6158   2.320   2.714   1.794
  646SOL     OW 6159   1.517   4.517   4.640
  646SOL    HW1 6160   1.598   4.479   4.607
  646SOL    HW2 6161   1.512   4.488   4.731
  647SOL     OW 6162   3.389   6.577   4.773
  647SOL    HW1 6163   3.432   6.599   4.691
  647SOL    HW2 6164   3.450   6.606   4.841
  648SOL     OW 6165   4.019   2.416   0.219
  648SOL    HW1 6166   4.107   2.388   0.244
  648SOL    HW2 6167   3.998   2.365   0.140
  649SOL     OW 6168   0.645   8.563   5.666
  649SOL    HW1 6169   0.657   8.468   5.669
  649SOL    HW2 6170   0.734   8.599   5.662
  650SOL     OW 6171   3.024   5.312   5.327
  650SOL    HW1 6172   2.951   5.263   5.290
  650SOL    HW2 6173   3.071   5.248   5.381
  651SOL     OW 6174   7.684   7.592   3.834
  651SOL    HW1 6175   7.729   7.633   3.908
  651SOL    HW2 6176   7.629   7.525   3.875
  652SOL     OW 6177   2.040   8.365   4.515
  652SOL    HW1 6178   1.978   8.318   4.572
  652SOL    HW2 6179   2.000   8.450   4.501
  653SOL     OW 6180   3.810   5.353   2.466
  653SOL    HW1 6181   3.905   5.359   2.471
  653SOL    HW2 6182   3.786   5.285   2.529
  654SOL     OW 6183   3.546   2.838   0.541
  654SOL    HW1 6184   3.594   2.783   0.479
  654SOL    HW2 6185   3.569   2.803   0.627
  655SOL     OW 6186   2.366  10.029   5.280
  655SOL    HW1 6187   2.383  10.078   5.200
  655SOL    HW2 6188   2.321  10.092   5.337
  656SOL     OW 6189   2.005   7.720   2.966
  656SOL    HW1 6190   1.990   7.652   3.032
  656SOL    HW2 6191   1.990   7.676   2.882
  657SOL     OW 6192   5.122   1.992   3.115
  657SOL    HW1 6193   5.161   2.065   3.164
  657SOL    HW2 6194   5.072   2.034   3.045
  658SOL     OW 6195   1.254   3.785   0.252
  658SOL    HW1 6196   1.259   3.778   0.157
  658SOL    HW2 6197   1.248   3.879   0.269
  659SOL     OW 6198   3.783   6.708   4.409
  659SOL    HW1 6199   3.840   6.756   4.470
  659SOL    HW2 6200   3.843   6.656   4.357
  660SOL     OW 6201   8.096   3.158   0.024
  660SOL    HW1 6202   8.124   3.081   0.073
  660SOL    HW2 6203   8.165   3.223   0.040
  661SOL     OW 6204   6.373   2.647   0.486
  661SOL    HW1 6205   6.362   2.686   0.400
  661SOL    HW2 6206   6.298   2.588   0.496
  662SOL     OW 6207   4.009   6.513   4.904
  662SOL    HW1 6208   3.915   6.497   4.900
  662SOL    HW2 6209   4.019   6.606   4.888
  663SOL     OW 6210   7.503   3.478   1.567
  663SOL    HW1 6211   7.554   3.457   1.645
  663SOL    HW2 6212   7.567   3.478   1.496
  664SOL     OW 6213   2.697   7.153   2.709
  664SOL    HW1 6214   2.749   7.233   2.699
  664SOL    HW2 6215   2.701   7.110   2.624
  665SOL     OW 6216   1.662   6.570   3.187
  665SOL    HW1 6217   1.598   6.500   3.203
  665SOL    HW2 6218   1.745   6.534   3.219
  666SOL     OW 6219   1.195  10.216   5.433
  666SOL    HW1 6220   1.226  10.268   5.359
  666SOL    HW2 6221   1.241  10.133   5.425
  667SOL     OW 6222   7.187   9.190   3.350
  667SOL    HW1 6223   7.247   9.139   3.294
  667SOL    HW2 6224   7.160   9.129   3.418
  668SOL     OW 6225   7.114   8.034   3.514
  668SOL    HW1 6226   7.156   8.032   3.600
  668SOL    HW2 6227   7.122   8.125   3.485
  669SOL     OW 6228   6.279   3.235   3.268
  669SOL    HW1 6229   6.211   3.302   3.262
  669SOL    HW2 6230   6.359   3.279   3.239
  670SOL     OW 6231   6.987   1.243   1.099
  670SOL    HW1 6232   6.998   1.191   1.178
  670SOL    HW2 6233   7.007   1.333   1.125
  671SOL     OW 6234   6.478   5.470   0.508
  671SOL    HW1 6235   6.387   5.467   0.539
  671SOL    HW2 6236   6.519   5.539   0.561
  672SOL     OW 6237   7.125   8.775   5.058
  672SOL    HW1 6238   7.068   8.843   5.023
  672SOL    HW2 6239   7.141   8.802   5.149
  673SOL     OW 6240   7.390   8.449   4.229
  673SOL    HW1 6241   7.296   8.462   4.243
  673SOL    HW2 6242   7.419   8.531   4.188
  674SOL     OW 6243   0.178   3.903   4.245
  674SOL    HW1 6244   0.169   3.839   4.316
  674SOL    HW2 6245   0.128   3.979   4.275
  675SOL     OW 6246   8.066   6.384   2.068
  675SOL    HW1 6247   8.031   6.403   2.155
  675SOL    HW2 6248   8.064   6.468   2.022
  676SOL     OW 6249   0.705   3.567   3.421
  676SOL    HW1 6250   0.721   3.597   3.510
  676SOL    HW2 6251   0.649   3.635   3.382
  677SOL     OW 6252   3.498   4.203   0.527
  677SOL    HW1 6253   3.548   4.173   0.602
  677SOL    HW2 6254   3.541   4.285   0.500
  678SOL     OW 6255   3.538   4.625   3.238
  678SOL    HW1 6256   3.451   4.597   3.266
  678SOL    HW2 6257   3.571   4.554   3.183
  679SOL     OW 6258   1.884   2.797   2.211
  679SOL    HW1 6259   1.946   2.729   2.236
  679SOL    HW2 6260   1.879   2.791   2.115
  680SOL     OW 6261   2.809   6.691   6.277
  680SOL    HW1 6262   2.820   6.752   6.205
  680SOL    HW2 6263   2.725   6.647   6.259
  681SOL     OW 6264   3.325   8.402   2.621
  681SOL    HW1 6265   3.393   8.468   2.612
  681SOL    HW2 6266   3.372   8.319   2.621
  682SOL     OW 6267   4.094   4.271   3.784
  682SOL    HW1 6268   4.186   4.249   3.797
  682SOL    HW2 6269   4.061   4.290   3.872
  683SOL     OW 6270   2.699   7.474   3.383
  683SOL    HW1 6271   2.783   7.431   3.367
  683SOL    HW2 6272   2.633   7.407   3.366
  684SOL     OW 6273   3.655   4.889   4.393
  684SOL    HW1 6274   3.694   4.831   4.459
  684SOL    HW2 6275   3.692   4.858   4.310
  685SOL     OW 6276   0.087   6.716   4.125
  685SOL    HW1 6277   0.050   6.667   4.052
  685SOL    HW2 6278   0.171   6.674   4.142
  686SOL     OW 6279   5.059   8.724   2.771
  686SOL    HW1 6280   5.017   8.794   2.822
  686SOL    HW2 6281   5.122   8.770   2.715
  687SOL     OW 6282   3.435   3.483   4.608
  687SOL    HW1 6283   3.464   3.415   4.669
  687SOL    HW2 6284   3.442   3.565   4.658
  688SOL     OW 6285   0.286   3.237   5.420
  688SOL    HW1 6286   0.356   3.176   5.397
  688SOL    HW2 6287   0.330   3.302   5.476
  689SOL     OW 6288   2.191   2.234   0.935
  689SOL    HW1 6289   2.257   2.266   0.873
  689SOL    HW2 6290   2.230   2.250   1.021
  690SOL     OW 6291   5.208   4.292   4.206
  690SOL    HW1 6292   5.153   4.350   4.260
  690SOL    HW2 6293   5.265   4.248   4.269
  691SOL     OW 6294   5.228   2.522   3.028
  691SOL    HW1 6295   5.256   2.442   2.984
  691SOL    HW2 6296   5.246   2.592   2.965
  692SOL     OW 6297   2.032   4.911   6.269
  692SOL    HW1 6298   2.030   4.993   6.220
  692SOL    HW2 6299   1.991   4.932   6.352
  693SOL     OW 6300   8.514   6.306   1.301
  693SOL    HW1 6301   8.605   6.330   1.282
  693SOL    HW2 6302   8.486   6.369   1.367
  694SOL     OW 6303   2.079   7.621   3.252
  694SOL    HW1 6304   2.163   7.580   3.232
  694SOL    HW2 6305   2.039   7.564   3.318
  695SOL     OW 6306   2.580   1.276   0.047
  695SOL    HW1 6307   2.546   1.215   0.113
  695SOL    HW2 6308   2.619   1.220  -0.019
  696SOL     OW 6309   3.034   2.663   2.017
  696SOL    HW1 6310   3.050   2.607   2.092
  696SOL    HW2 6311   3.056   2.751   2.048
  697SOL     OW 6312   6.149   2.747   1.642
  697SOL    HW1 6313   6.226   2.716   1.689
  697SOL    HW2 6314   6.185   2.802   1.571
  698SOL     OW 6315   4.867   5.220   3.783
  698SOL    HW1 6316   4.936   5.220   3.717
  698SOL    HW2 6317   4.906   5.177   3.859
  699SOL     OW 6318  -1.433   3.890   5.980
  699SOL    HW1 6319  -1.453   3.895   6.073
  699SOL    HW2 6320  -1.340   3.909   5.973
  700SOL     OW 6321   1.834   6.485   1.277
  700SOL    HW1 6322   1.853   6.578   1.290
  700SOL    HW2 6323   1.892   6.459   1.205
  701SOL     OW 6324   3.844   7.874   5.585
  701SOL    HW1 6325   3.789   7.807   5.545
  701SOL    HW2 6326   3.821   7.955   5.539
  702SOL     OW 6327   0.191   1.616   0.948
  702SOL    HW1 6328   0.263   1.564   0.912
  702SOL    HW2 6329   0.217   1.635   1.038
  703SOL     OW 6330   1.693   5.479   2.779
  703SOL    HW1 6331   1.684   5.440   2.691
  703SOL    HW2 6332   1.713   5.404   2.835
  704SOL     OW 6333   2.183   9.545   6.203
  704SOL    HW1 6334   2.106   9.488   6.200
  704SOL    HW2 6335   2.211   9.544   6.294
  705SOL     OW 6336   5.613   7.726   4.958
  705SOL    HW1 6337   5.607   7.637   4.992
  705SOL    HW2 6338   5.702   7.733   4.924
  706SOL     OW 6339   4.476   9.478   4.804
  706SOL    HW1 6340   4.544   9.541   4.826
  706SOL    HW2 6341   4.438   9.510   4.722
  707SOL     OW 6342   2.651   8.638   6.144
  707SOL    HW1 6343   2.667   8.728   6.116
  707SOL    HW2 6344   2.736   8.595   6.132
  708SOL     OW 6345   0.787   9.294   5.621
  708SOL    HW1 6346   0.763   9.305   5.713
  708SOL    HW2 6347   0.727   9.228   5.588
  709SOL     OW 6348   0.827   6.393   4.597
  709SOL    HW1 6349   0.796   6.473   4.640
  709SOL    HW2 6350   0.920   6.410   4.581
  710SOL     OW 6351   0.835   4.959   4.461
  710SOL    HW1 6352   0.862   5.047   4.434
  710SOL    HW2 6353   0.757   4.941   4.408
  711SOL     OW 6354   2.357   3.933   5.418
  711SOL    HW1 6355   2.282   3.941   5.359
  711SOL    HW2 6356   2.396   3.848   5.396
  712SOL     OW 6357   2.967   2.604   1.732
  712SOL    HW1 6358   3.010   2.590   1.816
  712SOL    HW2 6359   2.879   2.634   1.754
  713SOL     OW 6360   9.187   7.576   1.458
  713SOL    HW1 6361   9.203   7.667   1.482
  713SOL    HW2 6362   9.170   7.532   1.541
  714SOL     OW 6363   3.426   6.946   1.047
  714SOL    HW1 6364   3.443   6.994   1.129
  714SOL    HW2 6365   3.331   6.950   1.036
  715SOL     OW 6366   2.859   5.803   2.373
  715SOL    HW1 6367   2.884   5.868   2.306
  715SOL    HW2 6368   2.786   5.756   2.334
  716SOL     OW 6369   9.140   6.236   0.717
  716SOL    HW1 6370   9.074   6.175   0.750
  716SOL    HW2 6371   9.136   6.311   0.777
  717SOL     OW 6372   5.059   3.527   5.369
  717SOL    HW1 6373   5.139   3.573   5.395
  717SOL    HW2 6374   5.081   3.434   5.377
  718SOL     OW 6375   1.438   7.540   3.697
  718SOL    HW1 6376   1.514   7.533   3.640
  718SOL    HW2 6377   1.367   7.566   3.639
  719SOL     OW 6378   4.771   4.317   2.722
  719SOL    HW1 6379   4.778   4.239   2.668
  719SOL    HW2 6380   4.679   4.323   2.746
  720SOL     OW 6381   0.671   8.583   4.327
  720SOL    HW1 6382   0.652   8.506   4.274
  720SOL    HW2 6383   0.723   8.639   4.270
  721SOL     OW 6384   1.406   2.716   3.346
  721SOL    HW1 6385   1.498   2.743   3.357
  721SOL    HW2 6386   1.362   2.794   3.313
  722SOL     OW 6387   6.719   8.526   4.887
  722SOL    HW1 6388   6.665   8.593   4.930
  722SOL    HW2 6389   6.710   8.546   4.794
  723SOL     OW 6390   1.954   8.314   2.675
  723SOL    HW1 6391   1.900   8.343   2.749
  723SOL    HW2 6392   1.935   8.221   2.666
  724SOL     OW 6393   2.701   6.449   0.114
  724SOL    HW1 6394   2.617   6.436   0.070
  724SOL    HW2 6395   2.722   6.541   0.100
  725SOL     OW 6396  -0.057   1.504   0.977
  725SOL    HW1 6397  -0.117   1.578   0.972
  725SOL    HW2 6398   0.029   1.543   0.962
  726SOL     OW 6399   3.153   7.626   6.009
  726SOL    HW1 6400   3.131   7.595   6.097
  726SOL    HW2 6401   3.069   7.633   5.964
  727SOL     OW 6402   0.038   6.100   4.809
  727SOL    HW1 6403   0.004   6.188   4.825
  727SOL    HW2 6404  -0.027   6.042   4.848
  728SOL     OW 6405   0.962   1.800   1.327
  728SOL    HW1 6406   0.916   1.826   1.248
  728SOL    HW2 6407   0.897   1.750   1.377
  729SOL     OW 6408   3.434   8.160   3.951
  729SOL    HW1 6409   3.465   8.250   3.951
  729SOL    HW2 6410   3.370   8.157   3.880
  730SOL     OW 6411   4.753   1.869   2.501
  730SOL    HW1 6412   4.749   1.895   2.593
  730SOL    HW2 6413   4.802   1.939   2.458
  731SOL     OW 6414   4.244   3.741   5.216
  731SOL    HW1 6415   4.261   3.829   5.251
  731SOL    HW2 6416   4.311   3.728   5.150
  732SOL     OW 6417   4.726   2.693   1.680
  732SOL    HW1 6418   4.704   2.620   1.623
  732SOL    HW2 6419   4.660   2.760   1.660
  733SOL     OW 6420   3.137   2.227   2.918
  733SOL    HW1 6421   3.194   2.260   2.849
  733SOL    HW2 6422   3.193   2.168   2.969
  734SOL     OW 6423   3.541   8.722   3.293
  734SOL    HW1 6424   3.556   8.641   3.245
  734SOL    HW2 6425   3.618   8.775   3.276
  735SOL     OW 6426   4.204   3.762   3.709
  735SOL    HW1 6427   4.188   3.852   3.679
  735SOL    HW2 6428   4.179   3.763   3.801
  736SOL     OW 6429   3.109   4.650   5.859
  736SOL    HW1 6430   3.072   4.564   5.838
  736SOL    HW2 6431   3.172   4.667   5.790
  737SOL     OW 6432   6.630   2.485   0.444
  737SOL    HW1 6433   6.557   2.547   0.438
  737SOL    HW2 6434   6.590   2.405   0.478
  738SOL     OW 6435   2.299   7.693   4.728
  738SOL    HW1 6436   2.257   7.646   4.656
  738SOL    HW2 6437   2.298   7.784   4.700
  739SOL     OW 6438   7.377   9.259   3.813
  739SOL    HW1 6439   7.287   9.260   3.845
  739SOL    HW2 6440   7.430   9.241   3.891
  740SOL     OW 6441   1.595   1.381   1.506
  740SOL    HW1 6442   1.590   1.476   1.507
  740SOL    HW2 6443   1.583   1.355   1.598
  741SOL     OW 6444   2.958   6.918   4.699
  741SOL    HW1 6445   3.009   6.837   4.711
  741SOL    HW2 6446   3.017   6.987   4.730
  742SOL     OW 6447   5.004   8.602   5.446
  742SOL    HW1 6448   4.975   8.666   5.380
  742SOL    HW2 6449   5.074   8.647   5.493
  743SOL     OW 6450   0.911   4.091   2.380
  743SOL    HW1 6451   0.899   4.119   2.289
  743SOL    HW2 6452   0.940   4.170   2.425
  744SOL     OW 6453   1.898   5.040   1.649
  744SOL    HW1 6454   1.824   5.092   1.621
  744SOL    HW2 6455   1.975   5.092   1.627
  745SOL     OW 6456   4.310   2.875   2.228
  745SOL    HW1 6457   4.373   2.938   2.194
  745SOL    HW2 6458   4.235   2.882   2.168
  746SOL     OW 6459   2.365   7.073   5.182
  746SOL    HW1 6460   2.423   7.028   5.121
  746SOL    HW2 6461   2.299   7.007   5.206
  747SOL     OW 6462   0.388   1.696   1.379
  747SOL    HW1 6463   0.432   1.622   1.422
  747SOL    HW2 6464   0.459   1.743   1.336
  748SOL     OW 6465   4.273   9.412   5.163
  748SOL    HW1 6466   4.230   9.339   5.120
  748SOL    HW2 6467   4.360   9.378   5.187
  749SOL     OW 6468   0.338   2.726   1.709
  749SOL    HW1 6469   0.314   2.761   1.795
  749SOL    HW2 6470   0.338   2.631   1.720
  750SOL     OW 6471   2.978   6.401   5.060
  750SOL    HW1 6472   2.946   6.311   5.065
  750SOL    HW2 6473   3.040   6.401   4.987
  751SOL     OW 6474   4.304   4.641   4.610
  751SOL    HW1 6475   4.382   4.698   4.606
  751SOL    HW2 6476   4.265   4.661   4.695
  752SOL     OW 6477   5.815   5.612   5.647
  752SOL    HW1 6478   5.760   5.661   5.586
  752SOL    HW2 6479   5.904   5.621   5.612
  753SOL     OW 6480   5.875   3.730   4.500
  753SOL    HW1 6481   5.802   3.758   4.445
  753SOL    HW2 6482   5.852   3.761   4.588
  754SOL     OW 6483   4.779   8.902   5.890
  754SOL    HW1 6484   4.795   8.882   5.797
  754SOL    HW2 6485   4.848   8.856   5.937
  755SOL     OW 6486   4.906   7.051   2.805
  755SOL    HW1 6487   4.889   6.958   2.795
  755SOL    HW2 6488   4.956   7.075   2.727
  756SOL     OW 6489   3.813   1.988   1.897
  756SOL    HW1 6490   3.880   2.027   1.840
  756SOL    HW2 6491   3.814   2.041   1.976
  757SOL     OW 6492   5.396   6.812   5.711
  757SOL    HW1 6493   5.334   6.832   5.782
  757SOL    HW2 6494   5.441   6.733   5.741
  758SOL     OW 6495   3.253   7.069   2.176
  758SOL    HW1 6496   3.212   7.004   2.233
  758SOL    HW2 6497   3.195   7.144   2.179
  759SOL     OW 6498   2.973   3.401   5.852
  759SOL    HW1 6499   2.898   3.342   5.858
  759SOL    HW2 6500   2.983   3.436   5.941
  760SOL     OW 6501   9.505   7.784   1.257
  760SOL    HW1 6502   9.552   7.762   1.337
  760SOL    HW2 6503   9.456   7.704   1.236
  761SOL     OW 6504  -0.372   2.948   2.563
  761SOL    HW1 6505  -0.357   2.918   2.653
  761SOL    HW2 6506  -0.434   2.884   2.527
  762SOL     OW 6507  -0.825   6.610   6.087
  762SOL    HW1 6508  -0.824   6.706   6.084
  762SOL    HW2 6509  -0.741   6.587   6.126
  763SOL     OW 6510   3.043   5.097   1.784
  763SOL    HW1 6511   3.090   5.099   1.867
  763SOL    HW2 6512   3.014   5.187   1.770
  764SOL     OW 6513  -0.061   6.112   4.186
  764SOL    HW1 6514  -0.083   6.040   4.127
  764SOL    HW2 6515  -0.106   6.090   4.268
  765SOL     OW 6516   3.671   4.833   3.117
  765SOL    HW1 6517   3.629   4.901   3.170
  765SOL    HW2 6518   3.644   4.750   3.158
  766SOL     OW 6519   4.249   7.167   3.574
  766SOL    HW1 6520   4.165   7.188   3.533
  766SOL    HW2 6521   4.315   7.203   3.514
  767SOL     OW 6522   1.798   7.098   5.231
  767SOL    HW1 6523   1.776   7.018   5.184
  767SOL    HW2 6524   1.839   7.069   5.312
  768SOL     OW 6525   4.191   2.727   4.225
  768SOL    HW1 6526   4.219   2.797   4.284
  768SOL    HW2 6527   4.266   2.712   4.167
  769SOL     OW 6528   4.882   1.599   0.360
  769SOL    HW1 6529   4.974   1.601   0.385
  769SOL    HW2 6530   4.880   1.547   0.280
  770SOL     OW 6531   2.987   3.863   0.512
  770SOL    HW1 6532   3.079   3.836   0.517
  770SOL    HW2 6533   2.977   3.928   0.581
  771SOL     OW 6534   2.393   8.757   5.942
  771SOL    HW1 6535   2.456   8.697   5.902
  771SOL    HW2 6536   2.426   8.845   5.920
  772SOL     OW 6537   1.241   1.961   2.307
  772SOL    HW1 6538   1.197   1.964   2.222
  772SOL    HW2 6539   1.333   1.944   2.287
  773SOL     OW 6540   0.950   5.957   5.204
  773SOL    HW1 6541   0.898   5.879   5.223
  773SOL    HW2 6542   0.921   6.022   5.267
  774SOL     OW 6543   2.345   6.390   6.145
  774SOL    HW1 6544   2.295   6.471   6.153
  774SOL    HW2 6545   2.345   6.353   6.233
  775SOL     OW 6546   2.504   3.912   2.254
  775SOL    HW1 6547   2.592   3.875   2.249
  775SOL    HW2 6548   2.471   3.910   2.164
  776SOL     OW 6549   4.052   3.762   0.888
  776SOL    HW1 6550   4.112   3.830   0.858
  776SOL    HW2 6551   4.101   3.680   0.880
  777SOL     OW 6552   3.336   9.590   4.169
  777SOL    HW1 6553   3.413   9.592   4.113
  777SOL    HW2 6554   3.347   9.665   4.228
  778SOL     OW 6555   0.843   2.400   1.160
  778SOL    HW1 6556   0.761   2.439   1.130
  778SOL    HW2 6557   0.910   2.436   1.101
  779SOL     OW 6558   5.175   1.516   0.492
  779SOL    HW1 6559   5.246   1.482   0.547
  779SOL    HW2 6560   5.217   1.581   0.436
  780SOL     OW 6561  -0.136   5.054   5.243
  780SOL    HW1 6562  -0.135   5.017   5.332
  780SOL    HW2 6563  -0.209   5.010   5.199
  781SOL     OW 6564   6.909   7.185   5.217
  781SOL    HW1 6565   6.862   7.145   5.290
  781SOL    HW2 6566   6.909   7.119   5.148
  782SOL     OW 6567   4.100   8.095   5.314
  782SOL    HW1 6568   4.094   8.013   5.364
  782SOL    HW2 6569   4.105   8.163   5.380
  783SOL     OW 6570   3.184   3.191   4.449
  783SOL    HW1 6571   3.250   3.212   4.382
  783SOL    HW2 6572   3.128   3.126   4.407
  784SOL     OW 6573   3.657   9.135   3.952
  784SOL    HW1 6574   3.573   9.174   3.930
  784SOL    HW2 6575   3.666   9.149   4.046
  785SOL     OW 6576   1.528   7.956   5.917
  785SOL    HW1 6577   1.441   7.990   5.897
  785SOL    HW2 6578   1.549   7.899   5.842
  786SOL     OW 6579   2.153   6.321   1.342
  786SOL    HW1 6580   2.115   6.375   1.273
  786SOL    HW2 6581   2.078   6.274   1.379
  787SOL     OW 6582   5.413   7.082   5.558
  787SOL    HW1 6583   5.318   7.092   5.560
  787SOL    HW2 6584   5.429   6.990   5.575
  788SOL     OW 6585   4.193   5.885   4.601
  788SOL    HW1 6586   4.142   5.859   4.524
  788SOL    HW2 6587   4.128   5.900   4.669
  789SOL     OW 6588   5.580   3.617   1.981
  789SOL    HW1 6589   5.569   3.703   1.942
  789SOL    HW2 6590   5.501   3.604   2.034
  790SOL     OW 6591   1.194   4.809   5.534
  790SOL    HW1 6592   1.138   4.837   5.607
  790SOL    HW2 6593   1.278   4.788   5.575
  791SOL     OW 6594   6.666   9.403   5.113
  791SOL    HW1 6595   6.609   9.455   5.169
  791SOL    HW2 6596   6.628   9.410   5.026
  792SOL     OW 6597   1.148   1.218   0.326
  792SOL    HW1 6598   1.061   1.235   0.289
  792SOL    HW2 6599   1.208   1.266   0.269
  793SOL     OW 6600   4.064   7.165   0.368
  793SOL    HW1 6601   4.029   7.202   0.287
  793SOL    HW2 6602   4.010   7.089   0.386
  794SOL     OW 6603   6.724   9.655   4.734
  794SOL    HW1 6604   6.644   9.707   4.732
  794SOL    HW2 6605   6.727   9.612   4.648
  795SOL     OW 6606   0.794   0.894   0.343
  795SOL    HW1 6607   0.831   0.880   0.430
  795SOL    HW2 6608   0.732   0.967   0.355
  796SOL     OW 6609  -1.018   3.518   4.125
  796SOL    HW1 6610  -0.952   3.571   4.168
  796SOL    HW2 6611  -1.006   3.536   4.032
  797SOL     OW 6612  -1.540   2.755   4.655
  797SOL    HW1 6613  -1.610   2.720   4.600
  797SOL    HW2 6614  -1.566   2.846   4.670
  798SOL     OW 6615   1.121   6.889   2.938
  798SOL    HW1 6616   1.137   6.956   2.871
  798SOL    HW2 6617   1.122   6.937   3.021
  799SOL     OW 6618   2.714   5.312   3.768
  799SOL    HW1 6619   2.753   5.356   3.693
  799SOL    HW2 6620   2.745   5.362   3.844
  800SOL     OW 6621   1.191   1.976   1.368
  800SOL    HW1 6622   1.148   2.052   1.407
  800SOL    HW2 6623   1.120   1.924   1.332
  801SOL     OW 6624  -0.843   4.877   5.256
  801SOL    HW1 6625  -0.860   4.964   5.218
  801SOL    HW2 6626  -0.762   4.849   5.214
  802SOL     OW 6627  -0.463   2.314   3.332
  802SOL    HW1 6628  -0.398   2.289   3.267
  802SOL    HW2 6629  -0.430   2.396   3.368
  803SOL     OW 6630   4.384   4.601   5.168
  803SOL    HW1 6631   4.459   4.655   5.143
  803SOL    HW2 6632   4.422   4.521   5.203
  804SOL     OW 6633   3.450   3.507   1.812
  804SOL    HW1 6634   3.509   3.475   1.744
  804SOL    HW2 6635   3.402   3.430   1.841
  805SOL     OW 6636   2.661   2.030   0.492
  805SOL    HW1 6637   2.739   2.085   0.505
  805SOL    HW2 6638   2.595   2.090   0.457
  806SOL     OW 6639   5.990   9.514   4.359
  806SOL    HW1 6640   6.068   9.559   4.392
  806SOL    HW2 6641   5.948   9.577   4.302
  807SOL     OW 6642   3.204   8.259   2.886
  807SOL    HW1 6643   3.261   8.277   2.812
  807SOL    HW2 6644   3.239   8.178   2.924
  808SOL     OW 6645   3.696   4.681   0.640
  808SOL    HW1 6646   3.692   4.640   0.554
  808SOL    HW2 6647   3.760   4.629   0.689
  809SOL     OW 6648   2.918   8.277   3.652
  809SOL    HW1 6649   2.878   8.357   3.620
  809SOL    HW2 6650   2.985   8.255   3.587
  810SOL     OW 6651   4.283   8.339   5.309
  810SOL    HW1 6652   4.346   8.396   5.263
  810SOL    HW2 6653   4.253   8.279   5.241
  811SOL     OW 6654  -0.515   2.937   2.814
  811SOL    HW1 6655  -0.584   2.886   2.772
  811SOL    HW2 6656  -0.561   3.010   2.856
  812SOL     OW 6657   0.320   3.440   4.527
  812SOL    HW1 6658   0.273   3.522   4.537
  812SOL    HW2 6659   0.254   3.372   4.540
  813SOL     OW 6660  -0.795   4.454   5.897
  813SOL    HW1 6661  -0.726   4.398   5.860
  813SOL    HW2 6662  -0.851   4.393   5.945
  814SOL     OW 6663   1.858   4.614   0.399
  814SOL    HW1 6664   1.908   4.565   0.465
  814SOL    HW2 6665   1.925   4.657   0.346
  815SOL     OW 6666   3.660   4.001   5.671
  815SOL    HW1 6667   3.590   3.962   5.724
  815SOL    HW2 6668   3.682   3.934   5.607
  816SOL     OW 6669   5.780   2.326   0.200
  816SOL    HW1 6670   5.690   2.299   0.214
  816SOL    HW2 6671   5.830   2.244   0.202
  817SOL     OW 6672   2.860   9.358   4.571
  817SOL    HW1 6673   2.945   9.403   4.569
  817SOL    HW2 6674   2.882   9.265   4.569
  818SOL     OW 6675   3.379   8.904   5.538
  818SOL    HW1 6676   3.355   8.862   5.456
  818SOL    HW2 6677   3.439   8.974   5.513
  819SOL     OW 6678   2.773   3.544   2.459
  819SOL    HW1 6679   2.716   3.598   2.514
  819SOL    HW2 6680   2.855   3.539   2.508
  820SOL     OW 6681   1.248   5.204   5.595
  820SOL    HW1 6682   1.308   5.278   5.584
  820SOL    HW2 6683   1.165   5.244   5.620
  821SOL     OW 6684   3.075   6.439   1.063
  821SOL    HW1 6685   3.027   6.418   0.982
  821SOL    HW2 6686   3.057   6.364   1.121
  822SOL     OW 6687   4.658   3.779   5.221
  822SOL    HW1 6688   4.590   3.829   5.176
  822SOL    HW2 6689   4.654   3.692   5.181
  823SOL     OW 6690  -1.083   3.657   4.722
  823SOL    HW1 6691  -1.038   3.601   4.785
  823SOL    HW2 6692  -1.151   3.701   4.773
  824SOL     OW 6693   0.576   9.238   4.626
  824SOL    HW1 6694   0.539   9.168   4.571
  824SOL    HW2 6695   0.555   9.211   4.715
  825SOL     OW 6696   4.909   3.794   6.168
  825SOL    HW1 6697   4.981   3.789   6.105
  825SOL    HW2 6698   4.830   3.781   6.115
  826SOL     OW 6699   5.854   6.460   5.876
  826SOL    HW1 6700   5.881   6.523   5.943
  826SOL    HW2 6701   5.777   6.417   5.914
  827SOL     OW 6702   4.998   6.831   0.239
  827SOL    HW1 6703   4.940   6.774   0.189
  827SOL    HW2 6704   4.940   6.877   0.300
  828SOL     OW 6705   5.338   0.799   1.340
  828SOL    HW1 6706   5.376   0.754   1.415
  828SOL    HW2 6707   5.290   0.873   1.377
  829SOL     OW 6708   6.880   8.219   3.544
  829SOL    HW1 6709   6.928   8.269   3.478
  829SOL    HW2 6710   6.935   8.142   3.559
  830SOL     OW 6711   3.007   3.472   5.117
  830SOL    HW1 6712   3.098   3.444   5.112
  830SOL    HW2 6713   2.957   3.399   5.081
  831SOL     OW 6714   2.129   2.042   2.533
  831SOL    HW1 6715   2.048   1.992   2.521
  831SOL    HW2 6716   2.103   2.118   2.586
  832SOL     OW 6717   7.911   7.439   3.292
  832SOL    HW1 6718   7.836   7.488   3.258
  832SOL    HW2 6719   7.883   7.409   3.379
  833SOL     OW 6720   5.143   8.592   5.180
  833SOL    HW1 6721   5.196   8.629   5.250
  833SOL    HW2 6722   5.174   8.502   5.172
  834SOL     OW 6723   0.799   7.942   5.619
  834SOL    HW1 6724   0.744   8.007   5.574
  834SOL    HW2 6725   0.762   7.858   5.593
  835SOL     OW 6726   5.614   6.387   5.942
  835SOL    HW1 6727   5.574   6.303   5.919
  835SOL    HW2 6728   5.540   6.446   5.954
  836SOL     OW 6729   3.922   9.531   6.289
  836SOL    HW1 6730   3.891   9.467   6.352
  836SOL    HW2 6731   4.007   9.499   6.261
  837SOL     OW 6732   1.124   2.698   2.284
  837SOL    HW1 6733   1.210   2.688   2.244
  837SOL    HW2 6734   1.092   2.782   2.252
  838SOL     OW 6735   2.673   6.934   3.585
  838SOL    HW1 6736   2.580   6.936   3.563
  838SOL    HW2 6737   2.698   7.026   3.595
  839SOL     OW 6738   1.507   9.213   4.571
  839SOL    HW1 6739   1.441   9.146   4.587
  839SOL    HW2 6740   1.467   9.271   4.506
  840SOL     OW 6741   2.625   2.087   3.189
  840SOL    HW1 6742   2.629   2.050   3.277
  840SOL    HW2 6743   2.634   2.011   3.131
  841SOL     OW 6744   0.339   3.919   5.642
  841SOL    HW1 6745   0.277   3.846   5.641
  841SOL    HW2 6746   0.297   3.987   5.590
  842SOL     OW 6747   2.678   4.803   4.844
  842SOL    HW1 6748   2.730   4.779   4.921
  842SOL    HW2 6749   2.658   4.719   4.801
  843SOL     OW 6750   6.833   7.459   5.538
  843SOL    HW1 6751   6.927   7.476   5.543
  843SOL    HW2 6752   6.816   7.399   5.610
  844SOL     OW 6753   3.221   7.928   2.792
  844SOL    HW1 6754   3.141   7.896   2.751
  844SOL    HW2 6755   3.280   7.945   2.718
  845SOL     OW 6756   5.193   6.967   2.843
  845SOL    HW1 6757   5.148   6.953   2.760
  845SOL    HW2 6758   5.146   6.912   2.905
  846SOL     OW 6759   4.569   7.214   0.080
  846SOL    HW1 6760   4.600   7.136   0.126
  846SOL    HW2 6761   4.625   7.285   0.112
  847SOL     OW 6762   4.243   7.040   2.192
  847SOL    HW1 6763   4.191   6.962   2.212
  847SOL    HW2 6764   4.217   7.064   2.103
  848SOL     OW 6765   4.608   1.892   1.241
  848SOL    HW1 6766   4.662   1.817   1.219
  848SOL    HW2 6767   4.607   1.893   1.337
  849SOL     OW 6768   2.857   6.345   5.361
  849SOL    HW1 6769   2.766   6.372   5.373
  849SOL    HW2 6770   2.888   6.397   5.286
  850SOL     OW 6771   1.368   1.359   0.169
  850SOL    HW1 6772   1.449   1.407   0.151
  850SOL    HW2 6773   1.303   1.428   0.188
  851SOL     OW 6774   2.625   6.808   1.419
  851SOL    HW1 6775   2.628   6.892   1.465
  851SOL    HW2 6776   2.606   6.744   1.487
  852SOL     OW 6777   0.416   4.522   5.247
  852SOL    HW1 6778   0.510   4.533   5.262
  852SOL    HW2 6779   0.406   4.526   5.152
  853SOL     OW 6780   1.799   3.263   1.402
  853SOL    HW1 6781   1.792   3.350   1.443
  853SOL    HW2 6782   1.840   3.280   1.317
  854SOL     OW 6783   6.702   5.455   4.785
  854SOL    HW1 6784   6.793   5.436   4.761
  854SOL    HW2 6785   6.664   5.493   4.705
  855SOL     OW 6786   1.240   3.140   1.540
  855SOL    HW1 6787   1.189   3.079   1.594
  855SOL    HW2 6788   1.196   3.224   1.552
  856SOL     OW 6789  -1.662   3.297   5.625
  856SOL    HW1 6790  -1.648   3.284   5.718
  856SOL    HW2 6791  -1.674   3.392   5.615
  857SOL     OW 6792   0.801   9.958   5.451
  857SOL    HW1 6793   0.857  10.010   5.508
  857SOL    HW2 6794   0.851   9.878   5.434
  858SOL     OW 6795   5.652   8.499   6.010
  858SOL    HW1 6796   5.630   8.588   5.983
  858SOL    HW2 6797   5.691   8.460   5.932
  859SOL     OW 6798   4.797   9.966   5.887
  859SOL    HW1 6799   4.784   9.874   5.865
  859SOL    HW2 6800   4.846   9.964   5.969
  860SOL     OW 6801   1.326   1.038   1.225
  860SOL    HW1 6802   1.314   0.945   1.246
  860SOL    HW2 6803   1.407   1.062   1.271
  861SOL     OW 6804   6.479   0.670   0.766
  861SOL    HW1 6805   6.524   0.632   0.842
  861SOL    HW2 6806   6.511   0.760   0.762
  862SOL     OW 6807   0.848   4.735   3.681
  862SOL    HW1 6808   0.900   4.808   3.715
  862SOL    HW2 6809   0.768   4.736   3.734
  863SOL     OW 6810   3.618   1.574   1.671
  863SOL    HW1 6811   3.682   1.569   1.599
  863SOL    HW2 6812   3.619   1.485   1.708
  864SOL     OW 6813   1.700   8.650   3.081
  864SOL    HW1 6814   1.767   8.715   3.102
  864SOL    HW2 6815   1.620   8.684   3.121
  865SOL     OW 6816   3.712   3.428   2.113
  865SOL    HW1 6817   3.668   3.407   2.195
  865SOL    HW2 6818   3.711   3.347   2.063
  866SOL     OW 6819   6.984   4.331   0.953
  866SOL    HW1 6820   6.925   4.289   0.889
  866SOL    HW2 6821   7.063   4.349   0.903
  867SOL     OW 6822  -0.057   4.451   3.993
  867SOL    HW1 6823  -0.084   4.538   4.022
  867SOL    HW2 6824  -0.114   4.390   4.040
  868SOL     OW 6825   8.104   4.147   0.440
  868SOL    HW1 6826   8.185   4.099   0.455
  868SOL    HW2 6827   8.044   4.082   0.403
  869SOL     OW 6828   5.153   3.193   3.288
  869SOL    HW1 6829   5.149   3.098   3.305
  869SOL    HW2 6830   5.103   3.232   3.360
  870SOL     OW 6831   0.910   1.817   2.420
  870SOL    HW1 6832   0.938   1.825   2.329
  870SOL    HW2 6833   0.948   1.893   2.464
  871SOL     OW 6834   6.082   6.691   4.788
  871SOL    HW1 6835   6.173   6.710   4.812
  871SOL    HW2 6836   6.088   6.660   4.698
  872SOL     OW 6837   2.873   5.533   6.157
  872SOL    HW1 6838   2.867   5.584   6.076
  872SOL    HW2 6839   2.946   5.572   6.205
  873SOL     OW 6840   0.146   1.318   0.796
  873SOL    HW1 6841   0.153   1.296   0.889
  873SOL    HW2 6842   0.187   1.404   0.789
  874SOL     OW 6843   0.988   7.827   2.963
  874SOL    HW1 6844   0.894   7.834   2.945
  874SOL    HW2 6845   0.993   7.776   3.044
  875SOL     OW 6846   1.742   2.156   1.252
  875SOL    HW1 6847   1.764   2.063   1.245
  875SOL    HW2 6848   1.660   2.165   1.203
  876SOL     OW 6849   3.641   4.130   2.809
  876SOL    HW1 6850   3.679   4.088   2.886
  876SOL    HW2 6851   3.678   4.082   2.735
  877SOL     OW 6852   2.481   9.001   5.832
  877SOL    HW1 6853   2.477   8.954   5.749
  877SOL    HW2 6854   2.511   9.089   5.808
  878SOL     OW 6855   1.535   9.265   5.397
  878SOL    HW1 6856   1.457   9.289   5.447
  878SOL    HW2 6857   1.606   9.267   5.461
  879SOL     OW 6858   6.270   6.570   5.723
  879SOL    HW1 6859   6.192   6.579   5.669
  879SOL    HW2 6860   6.237   6.545   5.810
  880SOL     OW 6861   2.349   3.289   0.629
  880SOL    HW1 6862   2.400   3.350   0.681
  880SOL    HW2 6863   2.413   3.223   0.600
  881SOL     OW 6864   2.251   8.645   4.910
  881SOL    HW1 6865   2.164   8.674   4.883
  881SOL    HW2 6866   2.247   8.645   5.006
  882SOL     OW 6867  -0.286   3.090   4.755
  882SOL    HW1 6868  -0.230   3.032   4.704
  882SOL    HW2 6869  -0.338   3.031   4.811
  883SOL     OW 6870   7.666   4.510   1.456
  883SOL    HW1 6871   7.698   4.521   1.545
  883SOL    HW2 6872   7.705   4.582   1.407
  884SOL     OW 6873   3.117   7.375   3.737
  884SOL    HW1 6874   3.121   7.467   3.712
  884SOL    HW2 6875   3.026   7.361   3.764
  885SOL     OW 6876   2.829   6.587   1.534
  885SOL    HW1 6877   2.822   6.541   1.451
  885SOL    HW2 6878   2.844   6.517   1.599
  886SOL     OW 6879   1.543   7.331   4.705
  886SOL    HW1 6880   1.517   7.420   4.679
  886SOL    HW2 6881   1.631   7.320   4.668
  887SOL     OW 6882   4.723   5.792   2.176
  887SOL    HW1 6883   4.731   5.806   2.081
  887SOL    HW2 6884   4.710   5.698   2.185
  888SOL     OW 6885   6.323   2.183   1.383
  888SOL    HW1 6886   6.307   2.193   1.477
  888SOL    HW2 6887   6.394   2.119   1.378
  889SOL     OW 6888   1.215   5.780   5.807
  889SOL    HW1 6889   1.219   5.827   5.724
  889SOL    HW2 6890   1.273   5.830   5.866
  890SOL     OW 6891   4.779   5.790   4.856
  890SOL    HW1 6892   4.765   5.860   4.792
  890SOL    HW2 6893   4.736   5.713   4.818
  891SOL     OW 6894   0.128   4.215   4.672
  891SOL    HW1 6895   0.172   4.226   4.588
  891SOL    HW2 6896   0.153   4.128   4.702
  892SOL     OW 6897   5.140   2.478   0.219
  892SOL    HW1 6898   5.185   2.559   0.193
  892SOL    HW2 6899   5.106   2.443   0.137
  893SOL     OW 6900   3.424   5.734   1.162
  893SOL    HW1 6901   3.444   5.671   1.093
  893SOL    HW2 6902   3.356   5.693   1.214
  894SOL     OW 6903   2.863   1.849   1.678
  894SOL    HW1 6904   2.852   1.944   1.676
  894SOL    HW2 6905   2.944   1.833   1.630
  895SOL     OW 6906   2.981   3.533   4.413
  895SOL    HW1 6907   3.043   3.540   4.485
  895SOL    HW2 6908   2.898   3.563   4.451
  896SOL     OW 6909   5.963  10.141   5.785
  896SOL    HW1 6910   5.906  10.070   5.816
  896SOL    HW2 6911   5.927  10.166   5.700
  897SOL     OW 6912   1.859   7.747   5.354
  897SOL    HW1 6913   1.897   7.689   5.289
  897SOL    HW2 6914   1.765   7.726   5.353
  898SOL     OW 6915   1.224   5.595   4.446
  898SOL    HW1 6916   1.178   5.550   4.516
  898SOL    HW2 6917   1.316   5.591   4.471
  899SOL     OW 6918   1.887   1.747   0.308
  899SOL    HW1 6919   1.955   1.710   0.365
  899SOL    HW2 6920   1.817   1.773   0.368
  900SOL     OW 6921   5.609   4.014   4.892
  900SOL    HW1 6922   5.527   3.982   4.854
  900SOL    HW2 6923   5.676   3.955   4.858
  901SOL     OW 6924   7.480   4.316   0.822
  901SOL    HW1 6925   7.567   4.349   0.798
  901SOL    HW2 6926   7.456   4.258   0.750
  902SOL     OW 6927   0.229   7.194   5.906
  902SOL    HW1 6928   0.227   7.261   5.838
  902SOL    HW2 6929   0.283   7.124   5.870
  903SOL     OW 6930   3.856   5.483   1.088
  903SOL    HW1 6931   3.802   5.493   1.167
  903SOL    HW2 6932   3.862   5.571   1.051
  904SOL     OW 6933   0.049   3.908   3.440
  904SOL    HW1 6934   0.044   3.817   3.467
  904SOL    HW2 6935   0.130   3.914   3.389
  905SOL     OW 6936  -0.031   7.266   5.969
  905SOL    HW1 6937   0.005   7.353   5.989
  905SOL    HW2 6938   0.043   7.207   5.978
  906SOL     OW 6939   4.531   2.746   1.005
  906SOL    HW1 6940   4.607   2.739   1.063
  906SOL    HW2 6941   4.558   2.807   0.937
  907SOL     OW 6942   3.472   3.984   2.220
  907SOL    HW1 6943   3.448   3.971   2.128
  907SOL    HW2 6944   3.395   3.957   2.269
  908SOL     OW 6945   2.689   6.597   4.495
  908SOL    HW1 6946   2.708   6.679   4.451
  908SOL    HW2 6947   2.635   6.622   4.570
  909SOL     OW 6948   2.167   4.436   3.928
  909SOL    HW1 6949   2.105   4.373   3.964
  909SOL    HW2 6950   2.214   4.387   3.861
  910SOL     OW 6951   2.508   2.877   4.171
  910SOL    HW1 6952   2.536   2.941   4.106
  910SOL    HW2 6953   2.567   2.803   4.159
  911SOL     OW 6954   2.578   3.924   0.212
  911SOL    HW1 6955   2.578   3.870   0.291
  911SOL    HW2 6956   2.486   3.925   0.184
  912SOL     OW 6957   0.579   4.113   3.857
  912SOL    HW1 6958   0.611   4.023   3.864
  912SOL    HW2 6959   0.484   4.106   3.860
  913SOL     OW 6960   3.286   3.950   0.739
  913SOL    HW1 6961   3.311   4.023   0.682
  913SOL    HW2 6962   3.268   3.878   0.678
  914SOL     OW 6963   0.437   0.745   0.763
  914SOL    HW1 6964   0.411   0.762   0.672
  914SOL    HW2 6965   0.438   0.649   0.770
  915SOL     OW 6966   4.364   7.745   5.193
  915SOL    HW1 6967   4.311   7.665   5.188
  915SOL    HW2 6968   4.408   7.751   5.108
  916SOL     OW 6969   3.607   8.761   5.038
  916SOL    HW1 6970   3.557   8.765   5.119
  916SOL    HW2 6971   3.647   8.847   5.030
  917SOL     OW 6972   3.433   6.864   5.548
  917SOL    HW1 6973   3.460   6.779   5.581
  917SOL    HW2 6974   3.500   6.925   5.580
  918SOL     OW 6975   5.375   4.225   5.631
  918SOL    HW1 6976   5.342   4.295   5.688
  918SOL    HW2 6977   5.362   4.258   5.543
  919SOL     OW 6978   7.927   8.977   3.913
  919SOL    HW1 6979   7.922   8.925   3.993
  919SOL    HW2 6980   7.899   9.065   3.940
  920SOL     OW 6981   5.778   3.755   3.024
  920SOL    HW1 6982   5.799   3.839   2.983
  920SOL    HW2 6983   5.713   3.716   2.966
  921SOL     OW 6984   1.690   5.907   3.901
  921SOL    HW1 6985   1.735   5.877   3.980
  921SOL    HW2 6986   1.709   6.001   3.897
  922SOL     OW 6987   2.554   2.558   1.161
  922SOL    HW1 6988   2.464   2.586   1.143
  922SOL    HW2 6989   2.609   2.626   1.121
  923SOL     OW 6990   4.161   4.699   2.626
  923SOL    HW1 6991   4.078   4.728   2.666
  923SOL    HW2 6992   4.163   4.742   2.541
  924SOL     OW 6993   2.031   7.941   2.230
  924SOL    HW1 6994   2.089   7.883   2.280
  924SOL    HW2 6995   2.071   7.947   2.143
  925SOL     OW 6996   8.320   6.638   2.801
  925SOL    HW1 6997   8.372   6.718   2.791
  925SOL    HW2 6998   8.360   6.575   2.742
  926SOL     OW 6999   3.650   4.554   3.869
  926SOL    HW1 7000   3.569   4.512   3.839
  926SOL    HW2 7001   3.629   4.647   3.870
  927SOL     OW 7002  -0.088   5.055   4.074
  927SOL    HW1 7003  -0.158   5.044   4.008
  927SOL    HW2 7004  -0.088   5.148   4.094
  928SOL     OW 7005   0.922   2.439   1.817
  928SOL    HW1 7006   0.963   2.358   1.849
  928SOL    HW2 7007   0.829   2.428   1.836
  929SOL     OW 7008   1.920   1.865   2.457
  929SOL    HW1 7009   1.994   1.815   2.421
  929SOL    HW2 7010   1.895   1.816   2.536
  930SOL     OW 7011   0.146   3.379   3.869
  930SOL    HW1 7012   0.216   3.360   3.807
  930SOL    HW2 7013   0.162   3.470   3.896
  931SOL     OW 7014   2.548   6.066   6.007
  931SOL    HW1 7015   2.622   6.108   6.050
  931SOL    HW2 7016   2.494   6.139   5.975
  932SOL     OW 7017   1.090   3.294   2.895
  932SOL    HW1 7018   1.184   3.274   2.890
  932SOL    HW2 7019   1.069   3.333   2.811
  933SOL     OW 7020   5.906   7.732   6.257
  933SOL    HW1 7021   5.970   7.661   6.254
  933SOL    HW2 7022   5.848   7.709   6.329
  934SOL     OW 7023   0.188   1.455   1.522
  934SOL    HW1 7024   0.110   1.458   1.466
  934SOL    HW2 7025   0.191   1.541   1.564
  935SOL     OW 7026   3.242   6.807   2.097
  935SOL    HW1 7027   3.294   6.886   2.114
  935SOL    HW2 7028   3.265   6.748   2.168
  936SOL     OW 7029   3.569   2.302   2.795
  936SOL    HW1 7030   3.596   2.354   2.871
  936SOL    HW2 7031   3.609   2.347   2.721
  937SOL     OW 7032   4.772   5.153   3.497
  937SOL    HW1 7033   4.756   5.232   3.445
  937SOL    HW2 7034   4.706   5.156   3.566
  938SOL     OW 7035   6.511  10.782   6.182
  938SOL    HW1 7036   6.477  10.827   6.260
  938SOL    HW2 7037   6.443  10.718   6.160
  939SOL     OW 7038   5.673   8.427   4.262
  939SOL    HW1 7039   5.649   8.408   4.353
  939SOL    HW2 7040   5.598   8.397   4.211
  940SOL     OW 7041   2.826   2.801   4.524
  940SOL    HW1 7042   2.769   2.878   4.525
  940SOL    HW2 7043   2.813   2.762   4.610
  941SOL     OW 7044   2.928   7.750   5.802
  941SOL    HW1 7045   2.835   7.726   5.798
  941SOL    HW2 7046   2.967   7.709   5.725
  942SOL     OW 7047   4.270   5.238   3.784
  942SOL    HW1 7048   4.206   5.259   3.852
  942SOL    HW2 7049   4.227   5.264   3.702
  943SOL     OW 7050   3.144   1.637   2.677
  943SOL    HW1 7051   3.141   1.732   2.660
  943SOL    HW2 7052   3.086   1.599   2.611
  944SOL     OW 7053   1.334   2.418   2.847
  944SOL    HW1 7054   1.336   2.338   2.795
  944SOL    HW2 7055   1.241   2.439   2.855
  945SOL     OW 7056  -0.259   3.126   3.726
  945SOL    HW1 7057  -0.278   3.171   3.644
  945SOL    HW2 7058  -0.164   3.116   3.726
  946SOL     OW 7059   3.380   3.997   0.420
  946SOL    HW1 7060   3.401   4.072   0.477
  946SOL    HW2 7061   3.313   4.030   0.361
  947SOL     OW 7062   1.376   1.603   1.306
  947SOL    HW1 7063   1.308   1.642   1.251
  947SOL    HW2 7064   1.400   1.673   1.367
  948SOL     OW 7065   3.084   3.693   5.267
  948SOL    HW1 7066   3.061   3.617   5.215
  948SOL    HW2 7067   3.153   3.736   5.218
  949SOL     OW 7068   3.986   5.845   5.456
  949SOL    HW1 7069   3.968   5.887   5.372
  949SOL    HW2 7070   3.976   5.914   5.521
  950SOL     OW 7071   2.225   9.528   4.500
  950SOL    HW1 7072   2.302   9.473   4.485
  950SOL    HW2 7073   2.151   9.471   4.483
  951SOL     OW 7074  -0.111   2.110   2.455
  951SOL    HW1 7075  -0.052   2.186   2.461
  951SOL    HW2 7076  -0.178   2.137   2.393
  952SOL     OW 7077   4.276   9.825   5.650
  952SOL    HW1 7078   4.331   9.747   5.638
  952SOL    HW2 7079   4.333   9.898   5.626
  953SOL     OW 7080  -0.979   5.076   5.816
  953SOL    HW1 7081  -1.006   5.107   5.729
  953SOL    HW2 7082  -0.907   5.133   5.840
  954SOL     OW 7083   3.905   2.794   0.585
  954SOL    HW1 7084   3.955   2.715   0.565
  954SOL    HW2 7085   3.879   2.828   0.499
  955SOL     OW 7086   2.493   3.447   4.050
  955SOL    HW1 7087   2.535   3.381   3.994
  955SOL    HW2 7088   2.461   3.513   3.989
  956SOL     OW 7089   2.137   4.071   3.118
  956SOL    HW1 7090   2.116   4.045   3.028
  956SOL    HW2 7091   2.171   3.991   3.159
  957SOL     OW 7092   5.143   3.502   3.387
  957SOL    HW1 7093   5.123   3.510   3.293
  957SOL    HW2 7094   5.237   3.489   3.391
  958SOL     OW 7095  -0.556   4.540   3.982
  958SOL    HW1 7096  -0.481   4.517   3.926
  958SOL    HW2 7097  -0.535   4.500   4.066
  959SOL     OW 7098   8.472   8.554   2.341
  959SOL    HW1 7099   8.389   8.599   2.359
  959SOL    HW2 7100   8.487   8.568   2.248
  960SOL     OW 7101   0.993   2.305   2.187
  960SOL    HW1 7102   0.948   2.389   2.194
  960SOL    HW2 7103   0.925   2.240   2.204
  961SOL     OW 7104   0.028   2.310   3.578
  961SOL    HW1 7105   0.063   2.337   3.662
  961SOL    HW2 7106  -0.024   2.385   3.549
  962SOL     OW 7107   1.387   4.279   3.898
  962SOL    HW1 7108   1.380   4.288   3.993
  962SOL    HW2 7109   1.425   4.193   3.884
  963SOL     OW 7110   6.422   5.441   0.231
  963SOL    HW1 7111   6.418   5.482   0.317
  963SOL    HW2 7112   6.431   5.348   0.249
  964SOL     OW 7113   2.224   2.761   3.612
  964SOL    HW1 7114   2.146   2.729   3.567
  964SOL    HW2 7115   2.282   2.790   3.542
  965SOL     OW 7116   7.077   1.026   0.189
  965SOL    HW1 7117   6.993   1.055   0.222
  965SOL    HW2 7118   7.104   1.094   0.128
  966SOL     OW 7119   8.052   6.853   2.267
  966SOL    HW1 7120   8.127   6.903   2.297
  966SOL    HW2 7121   8.023   6.898   2.188
  967SOL     OW 7122   0.005   3.473   5.622
  967SOL    HW1 7123  -0.003   3.559   5.663
  967SOL    HW2 7124   0.071   3.428   5.674
  968SOL     OW 7125  -0.141   8.559   5.203
  968SOL    HW1 7126  -0.111   8.647   5.179
  968SOL    HW2 7127  -0.121   8.550   5.296
  969SOL     OW 7128   7.498   4.427   1.065
  969SOL    HW1 7129   7.473   4.393   0.979
  969SOL    HW2 7130   7.579   4.476   1.050
  970SOL     OW 7131   6.025   3.531   2.130
  970SOL    HW1 7132   5.954   3.523   2.194
  970SOL    HW2 7133   6.059   3.619   2.143
  971SOL     OW 7134   4.448   4.006   4.457
  971SOL    HW1 7135   4.437   3.913   4.440
  971SOL    HW2 7136   4.543   4.019   4.460
  972SOL     OW 7137   5.819   9.383   4.876
  972SOL    HW1 7138   5.911   9.358   4.881
  972SOL    HW2 7139   5.771   9.306   4.905
  973SOL     OW 7140   0.591   4.792   2.468
  973SOL    HW1 7141   0.625   4.854   2.533
  973SOL    HW2 7142   0.608   4.834   2.384
  974SOL     OW 7143   2.300   3.348   5.629
  974SOL    HW1 7144   2.277   3.378   5.541
  974SOL    HW2 7145   2.275   3.421   5.686
  975SOL     OW 7146   1.953   2.032   2.934
  975SOL    HW1 7147   1.956   1.949   2.885
  975SOL    HW2 7148   1.995   2.012   3.017
  976SOL     OW 7149   3.835   3.214   0.462
  976SOL    HW1 7150   3.884   3.174   0.534
  976SOL    HW2 7151   3.765   3.263   0.505
  977SOL     OW 7152   3.538   3.246   0.269
  977SOL    HW1 7153   3.523   3.310   0.200
  977SOL    HW2 7154   3.607   3.285   0.323
  978SOL     OW 7155   6.578   2.986   2.345
  978SOL    HW1 7156   6.633   3.042   2.399
  978SOL    HW2 7157   6.570   2.905   2.394
  979SOL     OW 7158   1.957   4.282   0.932
  979SOL    HW1 7159   1.919   4.302   0.846
  979SOL    HW2 7160   1.930   4.356   0.987
  980SOL     OW 7161   1.481   2.511   0.012
  980SOL    HW1 7162   1.459   2.437   0.070
  980SOL    HW2 7163   1.483   2.587   0.069
  981SOL     OW 7164  -0.592   7.338   5.227
  981SOL    HW1 7165  -0.602   7.375   5.139
  981SOL    HW2 7166  -0.676   7.299   5.247
  982SOL     OW 7167   6.017   3.488   0.004
  982SOL    HW1 7168   5.931   3.506   0.040
  982SOL    HW2 7169   6.075   3.551   0.047
  983SOL     OW 7170   4.407   6.596   1.728
  983SOL    HW1 7171   4.392   6.518   1.779
  983SOL    HW2 7172   4.328   6.606   1.675
  984SOL     OW 7173   7.009   8.113   4.839
  984SOL    HW1 7174   6.970   8.177   4.898
  984SOL    HW2 7175   6.972   8.029   4.867
  985SOL     OW 7176   1.649   6.242   5.886
  985SOL    HW1 7177   1.583   6.185   5.846
  985SOL    HW2 7178   1.667   6.202   5.971
  986SOL     OW 7179   1.427   2.644   1.553
  986SOL    HW1 7180   1.463   2.557   1.538
  986SOL    HW2 7181   1.334   2.635   1.533
  987SOL     OW 7182   3.295   8.487   3.133
  987SOL    HW1 7183   3.326   8.399   3.111
  987SOL    HW2 7184   3.211   8.472   3.178
  988SOL     OW 7185   8.011   7.278   2.506
  988SOL    HW1 7186   7.960   7.201   2.528
  988SOL    HW2 7187   7.948   7.338   2.467
  989SOL     OW 7188   4.692   1.588   0.552
  989SOL    HW1 7189   4.758   1.583   0.483
  989SOL    HW2 7190   4.713   1.668   0.601
  990SOL     OW 7191   1.428   2.364   3.654
  990SOL    HW1 7192   1.454   2.317   3.733
  990SOL    HW2 7193   1.374   2.301   3.605
  991SOL     OW 7194   7.330   4.892   1.400
  991SOL    HW1 7195   7.361   4.980   1.381
  991SOL    HW2 7196   7.365   4.838   1.330
  992SOL     OW 7197   2.263   3.860   4.040
  992SOL    HW1 7198   2.192   3.919   4.066
  992SOL    HW2 7199   2.311   3.842   4.121
  993SOL     OW 7200   6.569   7.253   4.149
  993SOL    HW1 7201   6.626   7.225   4.078
  993SOL    HW2 7202   6.625   7.256   4.226
  994SOL     OW 7203   7.028   8.442   5.398
  994SOL    HW1 7204   7.118   8.455   5.370
  994SOL    HW2 7205   6.977   8.501   5.343
  995SOL     OW 7206   8.256   5.495   1.158
  995SOL    HW1 7207   8.332   5.541   1.196
  995SOL    HW2 7208   8.249   5.414   1.208
  996SOL     OW 7209   6.762   2.467   2.526
  996SOL    HW1 7210   6.696   2.475   2.458
  996SOL    HW2 7211   6.790   2.557   2.544
  997SOL     OW 7212   7.026   2.458   0.444
  997SOL    HW1 7213   6.983   2.386   0.397
  997SOL    HW2 7214   7.086   2.495   0.380
  998SOL     OW 7215   5.178   3.327   0.027
  998SOL    HW1 7216   5.173   3.247   0.079
  998SOL    HW2 7217   5.094   3.330  -0.020
  999SOL     OW 7218   0.263   0.626   1.009
  999SOL    HW1 7219   0.221   0.577   1.080
  999SOL    HW2 7220   0.268   0.564   0.936
 1000SOL     OW 7221   5.301   3.140   3.555
 1000SOL    HW1 7222   5.239   3.201   3.593
 1000SOL    HW2 7223   5.246   3.072   3.515
 1001SOL     OW 7224   3.691   5.327   6.239
 1001SOL    HW1 7225   3.642   5.301   6.161
 1001SOL    HW2 7226   3.753   5.393   6.208
 1002SOL     OW 7227   3.195   5.473   3.539
 1002SOL    HW1 7228   3.147   5.486   3.457
 1002SOL    HW2 7229   3.208   5.378   3.544
 1003SOL     OW 7230   0.760   2.510   4.332
 1003SOL    HW1 7231   0.734   2.493   4.422
 1003SOL    HW2 7232   0.819   2.586   4.338
 1004SOL     OW 7233   3.427   3.784   6.183
 1004SOL    HW1 7234   3.408   3.728   6.108
 1004SOL    HW2 7235   3.342   3.816   6.212
 1005SOL     OW 7236   0.413   7.693   4.301
 1005SOL    HW1 7237   0.349   7.624   4.322
 1005SOL    HW2 7238   0.460   7.660   4.225
 1006SOL     OW 7239   8.566   9.491   3.983
 1006SOL    HW1 7240   8.527   9.449   4.060
 1006SOL    HW2 7241   8.522   9.575   3.977
 1007SOL     OW 7242   3.620   7.751   1.150
 1007SOL    HW1 7243   3.545   7.729   1.095
 1007SOL    HW2 7244   3.690   7.775   1.088
 1008SOL     OW 7245   4.871   1.593   1.963
 1008SOL    HW1 7246   4.879   1.539   1.885
 1008SOL    HW2 7247   4.954   1.640   1.969
 1009SOL     OW 7248   5.723   4.347   3.788
 1009SOL    HW1 7249   5.702   4.267   3.836
 1009SOL    HW2 7250   5.640   4.394   3.782
 1010SOL     OW 7251   5.361   5.755   4.948
 1010SOL    HW1 7252   5.336   5.716   4.864
 1010SOL    HW2 7253   5.453   5.728   4.960
 1011SOL     OW 7254   3.194   8.618   5.547
 1011SOL    HW1 7255   3.286   8.640   5.537
 1011SOL    HW2 7256   3.179   8.544   5.488
 1012SOL     OW 7257   3.281   4.532   3.474
 1012SOL    HW1 7258   3.364   4.542   3.521
 1012SOL    HW2 7259   3.249   4.446   3.501
 1013SOL     OW 7260   2.662  10.739   6.049
 1013SOL    HW1 7261   2.648  10.828   6.080
 1013SOL    HW2 7262   2.596  10.687   6.095
 1014SOL     OW 7263   3.315   8.539   2.263
 1014SOL    HW1 7264   3.244   8.480   2.287
 1014SOL    HW2 7265   3.358   8.560   2.346
 1015SOL     OW 7266   4.050   7.315   0.843
 1015SOL    HW1 7267   3.977   7.258   0.866
 1015SOL    HW2 7268   4.014   7.378   0.782
 1016SOL     OW 7269   6.985   7.923   3.935
 1016SOL    HW1 7270   6.908   7.949   3.883
 1016SOL    HW2 7271   6.960   7.943   4.025
 1017SOL     OW 7272   5.907   9.605   4.025
 1017SOL    HW1 7273   5.962   9.531   4.002
 1017SOL    HW2 7274   5.837   9.568   4.079
 1018SOL     OW 7275   1.112   3.753   1.674
 1018SOL    HW1 7276   1.106   3.682   1.738
 1018SOL    HW2 7277   1.085   3.714   1.591
 1019SOL     OW 7278   3.895   6.511   2.873
 1019SOL    HW1 7279   3.829   6.481   2.935
 1019SOL    HW2 7280   3.854   6.585   2.828
 1020SOL     OW 7281   2.986   5.455   4.059
 1020SOL    HW1 7282   2.921   5.451   4.130
 1020SOL    HW2 7283   3.040   5.377   4.073
 1021SOL     OW 7284   3.462   7.575   2.382
 1021SOL    HW1 7285   3.386   7.547   2.433
 1021SOL    HW2 7286   3.537   7.539   2.428
 1022SOL     OW 7287   2.977   3.176   1.122
 1022SOL    HW1 7288   2.929   3.181   1.205
 1022SOL    HW2 7289   2.970   3.264   1.085
 1023SOL     OW 7290   7.658   8.171   2.764
 1023SOL    HW1 7291   7.686   8.089   2.723
 1023SOL    HW2 7292   7.563   8.169   2.759
 1024SOL     OW 7293   3.731   6.384   3.822
 1024SOL    HW1 7294   3.641   6.373   3.790
 1024SOL    HW2 7295   3.730   6.470   3.864
 1025SOL     OW 7296   2.019   8.724   3.728
 1025SOL    HW1 7297   1.924   8.716   3.744
 1025SOL    HW2 7298   2.044   8.802   3.777
 1026SOL     OW 7299   6.407   7.282   5.576
 1026SOL    HW1 7300   6.418   7.324   5.661
 1026SOL    HW2 7301   6.341   7.214   5.592
 1027SOL     OW 7302   3.570   6.483   1.499
 1027SOL    HW1 7303   3.590   6.559   1.444
 1027SOL    HW2 7304   3.639   6.420   1.477
 1028SOL     OW 7305   1.872   8.651   2.835
 1028SOL    HW1 7306   1.814   8.655   2.911
 1028SOL    HW2 7307   1.849   8.568   2.792
 1029SOL     OW 7308   1.473   8.340   2.545
 1029SOL    HW1 7309   1.383   8.360   2.571
 1029SOL    HW2 7310   1.467   8.258   2.497
 1030SOL     OW 7311   3.699   1.086   0.330
 1030SOL    HW1 7312   3.665   1.074   0.419
 1030SOL    HW2 7313   3.784   1.042   0.331
 1031SOL     OW 7314   3.860   3.534   0.891
 1031SOL    HW1 7315   3.886   3.624   0.870
 1031SOL    HW2 7316   3.893   3.520   0.980
 1032SOL     OW 7317   5.464   7.276   3.198
 1032SOL    HW1 7318   5.501   7.195   3.233
 1032SOL    HW2 7319   5.524   7.345   3.229
 1033SOL     OW 7320  -0.033   7.886   5.899
 1033SOL    HW1 7321   0.016   7.841   5.830
 1033SOL    HW2 7322  -0.022   7.830   5.976
 1034SOL     OW 7323   0.866   7.475   2.951
 1034SOL    HW1 7324   0.942   7.417   2.962
 1034SOL    HW2 7325   0.847   7.506   3.039
 1035SOL     OW 7326   3.928   5.612   4.993
 1035SOL    HW1 7327   3.950   5.523   4.967
 1035SOL    HW2 7328   3.881   5.603   5.076
 1036SOL     OW 7329   4.006   5.979   1.375
 1036SOL    HW1 7330   3.974   6.015   1.292
 1036SOL    HW2 7331   3.947   6.015   1.441
 1037SOL     OW 7332   2.887   5.723   5.950
 1037SOL    HW1 7333   2.948   5.777   5.899
 1037SOL    HW2 7334   2.802   5.739   5.910
 1038SOL     OW 7335   7.641   8.436   3.296
 1038SOL    HW1 7336   7.596   8.396   3.222
 1038SOL    HW2 7337   7.574   8.444   3.364
 1039SOL     OW 7338   1.581   5.942   4.351
 1039SOL    HW1 7339   1.588   6.036   4.332
 1039SOL    HW2 7340   1.649   5.926   4.416
 1040SOL     OW 7341   2.602   6.733   3.134
 1040SOL    HW1 7342   2.676   6.728   3.195
 1040SOL    HW2 7343   2.626   6.673   3.063
 1041SOL     OW 7344   6.148   3.488   3.279
 1041SOL    HW1 7345   6.111   3.572   3.308
 1041SOL    HW2 7346   6.160   3.499   3.184
 1042SOL     OW 7347   3.061   6.209   2.529
 1042SOL    HW1 7348   3.071   6.279   2.465
 1042SOL    HW2 7349   2.978   6.167   2.507
 1043SOL     OW 7350  -1.989   3.437   5.619
 1043SOL    HW1 7351  -1.925   3.448   5.549
 1043SOL    HW2 7352  -2.028   3.351   5.602
 1044SOL     OW 7353   6.860   8.885   4.581
 1044SOL    HW1 7354   6.887   8.909   4.669
 1044SOL    HW2 7355   6.799   8.954   4.554
 1045SOL     OW 7356   3.981   7.929   3.525
 1045SOL    HW1 7357   4.035   7.987   3.470
 1045SOL    HW2 7358   4.035   7.913   3.603
 1046SOL     OW 7359  -0.683   3.406   4.207
 1046SOL    HW1 7360  -0.697   3.500   4.193
 1046SOL    HW2 7361  -0.588   3.395   4.204
 1047SOL     OW 7362   3.306   4.882   4.622
 1047SOL    HW1 7363   3.224   4.925   4.644
 1047SOL    HW2 7364   3.361   4.895   4.700
 1048SOL     OW 7365   6.026   2.534   1.524
 1048SOL    HW1 7366   5.970   2.505   1.597
 1048SOL    HW2 7367   6.048   2.624   1.545
 1049SOL     OW 7368   4.384   1.796   0.046
 1049SOL    HW1 7369   4.365   1.830  -0.041
 1049SOL    HW2 7370   4.376   1.701   0.037
 1050SOL     OW 7371   4.296   0.944   0.065
 1050SOL    HW1 7372   4.361   0.961   0.133
 1050SOL    HW2 7373   4.220   0.911   0.112
 1051SOL     OW 7374   1.845   0.521   0.114
 1051SOL    HW1 7375   1.764   0.509   0.065
 1051SOL    HW2 7376   1.884   0.434   0.117
 1052SOL     OW 7377  -1.089   6.560   5.988
 1052SOL    HW1 7378  -1.114   6.472   6.018
 1052SOL    HW2 7379  -1.001   6.572   6.024
 1053SOL     OW 7380   0.741   5.537   4.666
 1053SOL    HW1 7381   0.681   5.587   4.610
 1053SOL    HW2 7382   0.788   5.604   4.716
 1054SOL     OW 7383   3.868   5.477   1.819
 1054SOL    HW1 7384   3.933   5.428   1.868
 1054SOL    HW2 7385   3.826   5.412   1.762
 1055SOL     OW 7386   4.748   8.636   4.557
 1055SOL    HW1 7387   4.807   8.580   4.608
 1055SOL    HW2 7388   4.759   8.723   4.595
 1056SOL     OW 7389   7.475   2.171   0.712
 1056SOL    HW1 7390   7.529   2.099   0.745
 1056SOL    HW2 7391   7.389   2.157   0.753
 1057SOL     OW 7392   5.606   3.655   5.447
 1057SOL    HW1 7393   5.586   3.744   5.475
 1057SOL    HW2 7394   5.638   3.611   5.526
 1058SOL     OW 7395   1.579   7.827   3.443
 1058SOL    HW1 7396   1.630   7.801   3.367
 1058SOL    HW2 7397   1.639   7.882   3.494
 1059SOL     OW 7398   4.317   5.219   1.183
 1059SOL    HW1 7399   4.398   5.170   1.200
 1059SOL    HW2 7400   4.261   5.156   1.138
 1060SOL     OW 7401   0.236   7.905   4.362
 1060SOL    HW1 7402   0.293   7.929   4.436
 1060SOL    HW2 7403   0.269   7.820   4.333
 1061SOL     OW 7404   3.757   3.340   4.505
 1061SOL    HW1 7405   3.792   3.401   4.440
 1061SOL    HW2 7406   3.777   3.381   4.590
 1062SOL     OW 7407  -0.142   2.525   3.491
 1062SOL    HW1 7408  -0.090   2.605   3.501
 1062SOL    HW2 7409  -0.155   2.516   3.397
 1063SOL     OW 7410   4.122   4.179   4.688
 1063SOL    HW1 7411   4.047   4.171   4.747
 1063SOL    HW2 7412   4.198   4.178   4.746
 1064SOL     OW 7413  -0.445   5.797   5.967
 1064SOL    HW1 7414  -0.357   5.808   5.931
 1064SOL    HW2 7415  -0.434   5.736   6.040
 1065SOL     OW 7416   6.659   4.313   4.103
 1065SOL    HW1 7417   6.719   4.269   4.164
 1065SOL    HW2 7418   6.663   4.405   4.127
 1066SOL     OW 7419   5.071   4.396   0.176
 1066SOL    HW1 7420   5.145   4.429   0.125
 1066SOL    HW2 7421   5.111   4.335   0.238
 1067SOL     OW 7422   7.671   5.370   0.862
 1067SOL    HW1 7423   7.697   5.281   0.836
 1067SOL    HW2 7424   7.603   5.394   0.799
 1068SOL     OW 7425   6.928   7.637   4.113
 1068SOL    HW1 7426   6.857   7.662   4.172
 1068SOL    HW2 7427   6.913   7.689   4.034
 1069SOL     OW 7428   2.685   5.913   3.770
 1069SOL    HW1 7429   2.721   5.948   3.851
 1069SOL    HW2 7430   2.727   5.828   3.760
 1070SOL     OW 7431   8.812   8.374   2.819
 1070SOL    HW1 7432   8.865   8.342   2.892
 1070SOL    HW2 7433   8.737   8.315   2.815
 1071SOL     OW 7434   2.711   4.432   5.991
 1071SOL    HW1 7435   2.782   4.403   5.933
 1071SOL    HW2 7436   2.675   4.352   6.027
 1072SOL     OW 7437   1.772   7.184   3.313
 1072SOL    HW1 7438   1.770   7.155   3.222
 1072SOL    HW2 7439   1.771   7.103   3.364
 1073SOL     OW 7440   4.873   5.553   4.105
 1073SOL    HW1 7441   4.871   5.457   4.097
 1073SOL    HW2 7442   4.864   5.568   4.199
 1074SOL     OW 7443   0.465   2.864   1.385
 1074SOL    HW1 7444   0.514   2.830   1.309
 1074SOL    HW2 7445   0.504   2.819   1.460
 1075SOL     OW 7446   0.557   9.984   5.965
 1075SOL    HW1 7447   0.637  10.036   5.954
 1075SOL    HW2 7448   0.514  10.021   6.042
 1076SOL     OW 7449   2.177   4.017   1.836
 1076SOL    HW1 7450   2.160   4.104   1.874
 1076SOL    HW2 7451   2.114   3.959   1.879
 1077SOL     OW 7452  -1.077   3.779   6.066
 1077SOL    HW1 7453  -1.097   3.846   6.001
 1077SOL    HW2 7454  -1.163   3.750   6.097
 1078SOL     OW 7455   5.350   6.628   3.318
 1078SOL    HW1 7456   5.421   6.565   3.314
 1078SOL    HW2 7457   5.272   6.578   3.293
 1079SOL     OW 7458   1.068   6.151   5.582
 1079SOL    HW1 7459   1.025   6.076   5.625
 1079SOL    HW2 7460   1.004   6.181   5.518
 1080SOL     OW 7461   1.796   4.257   0.406
 1080SOL    HW1 7462   1.867   4.224   0.351
 1080SOL    HW2 7463   1.730   4.288   0.345
 1081SOL     OW 7464   5.583   2.616   4.378
 1081SOL    HW1 7465   5.658   2.584   4.328
 1081SOL    HW2 7466   5.580   2.560   4.455
 1082SOL     OW 7467   1.415   2.014   1.569
 1082SOL    HW1 7468   1.500   1.972   1.585
 1082SOL    HW2 7469   1.373   1.957   1.504
 1083SOL     OW 7470   4.061   2.470   1.242
 1083SOL    HW1 7471   4.013   2.486   1.324
 1083SOL    HW2 7472   4.122   2.544   1.235
 1084SOL     OW 7473   5.135   9.426   4.418
 1084SOL    HW1 7474   5.144   9.496   4.354
 1084SOL    HW2 7475   5.112   9.471   4.499
 1085SOL     OW 7476   5.276   2.885   3.892
 1085SOL    HW1 7477   5.202   2.866   3.834
 1085SOL    HW2 7478   5.348   2.904   3.832
 1086SOL     OW 7479   5.435   2.964   1.165
 1086SOL    HW1 7480   5.433   2.905   1.090
 1086SOL    HW2 7481   5.435   2.905   1.241
 1087SOL     OW 7482   5.699   9.154   5.961
 1087SOL    HW1 7483   5.714   9.212   6.036
 1087SOL    HW2 7484   5.740   9.200   5.888
 1088SOL     OW 7485   0.463   4.465   4.980
 1088SOL    HW1 7486   0.436   4.390   4.928
 1088SOL    HW2 7487   0.558   4.468   4.972
 1089SOL     OW 7488   1.623   4.787   5.204
 1089SOL    HW1 7489   1.635   4.823   5.117
 1089SOL    HW2 7490   1.529   4.776   5.213
 1090SOL     OW 7491   2.871   6.257   0.648
 1090SOL    HW1 7492   2.822   6.176   0.664
 1090SOL    HW2 7493   2.961   6.228   0.632
 1091SOL     OW 7494   0.168   9.285   5.103
 1091SOL    HW1 7495   0.258   9.260   5.122
 1091SOL    HW2 7496   0.174   9.377   5.077
 1092SOL     OW 7497   3.667   4.096   0.738
 1092SOL    HW1 7498   3.615   4.134   0.809
 1092SOL    HW2 7499   3.740   4.052   0.781
 1093SOL     OW 7500   9.108   4.192   0.064
 1093SOL    HW1 7501   9.198   4.163   0.051
 1093SOL    HW2 7502   9.110   4.286   0.047
 1094SOL     OW 7503   4.901   3.787   0.978
 1094SOL    HW1 7504   4.981   3.735   0.967
 1094SOL    HW2 7505   4.931   3.867   1.022
 1095SOL     OW 7506   1.635   2.254   0.107
 1095SOL    HW1 7507   1.681   2.219   0.183
 1095SOL    HW2 7508   1.544   2.262   0.135
 1096SOL     OW 7509   6.557   2.334   1.853
 1096SOL    HW1 7510   6.536   2.400   1.919
 1096SOL    HW2 7511   6.487   2.268   1.862
 1097SOL     OW 7512   5.941   6.131   4.840
 1097SOL    HW1 7513   5.968   6.136   4.932
 1097SOL    HW2 7514   5.846   6.147   4.842
 1098SOL     OW 7515   3.950   6.882   0.434
 1098SOL    HW1 7516   3.993   6.913   0.513
 1098SOL    HW2 7517   4.007   6.812   0.401
 1099SOL     OW 7518   2.697   3.665   6.008
 1099SOL    HW1 7519   2.760   3.612   6.057
 1099SOL    HW2 7520   2.748   3.704   5.937
 1100SOL     OW 7521   0.955   5.439   2.662
 1100SOL    HW1 7522   0.971   5.524   2.703
 1100SOL    HW2 7523   0.860   5.427   2.670
 1101SOL     OW 7524   7.563   2.336   1.487
 1101SOL    HW1 7525   7.647   2.346   1.443
 1101SOL    HW2 7526   7.564   2.403   1.556
 1102SOL     OW 7527   8.517   8.790   2.786
 1102SOL    HW1 7528   8.600   8.811   2.827
 1102SOL    HW2 7529   8.540   8.747   2.704
 1103SOL     OW 7530   1.423   7.546   4.582
 1103SOL    HW1 7531   1.401   7.621   4.527
 1103SOL    HW2 7532   1.369   7.475   4.550
 1104SOL     OW 7533   5.377   3.886   0.627
 1104SOL    HW1 7534   5.432   3.963   0.638
 1104SOL    HW2 7535   5.414   3.840   0.552
 1105SOL     OW 7536   5.621   1.909   3.183
 1105SOL    HW1 7537   5.633   1.871   3.097
 1105SOL    HW2 7538   5.562   1.983   3.169
 1106SOL     OW 7539   1.755   9.260   4.489
 1106SOL    HW1 7540   1.673   9.236   4.531
 1106SOL    HW2 7541   1.814   9.186   4.506
 1107SOL     OW 7542   4.783   3.839   0.199
 1107SOL    HW1 7543   4.828   3.763   0.237
 1107SOL    HW2 7544   4.770   3.815   0.107
 1108SOL     OW 7545   5.740   0.800   1.385
 1108SOL    HW1 7546   5.688   0.758   1.317
 1108SOL    HW2 7547   5.765   0.885   1.348
 1109SOL     OW 7548   1.505   5.101   5.749
 1109SOL    HW1 7549   1.542   5.110   5.837
 1109SOL    HW2 7550   1.427   5.155   5.751
 1110SOL     OW 7551   3.447   5.500   4.792
 1110SOL    HW1 7552   3.434   5.482   4.699
 1110SOL    HW2 7553   3.543   5.503   4.802
 1111SOL     OW 7554   4.947   5.429   2.698
 1111SOL    HW1 7555   4.992   5.455   2.618
 1111SOL    HW2 7556   4.861   5.399   2.668
 1112SOL     OW 7557   2.331   6.458   4.752
 1112SOL    HW1 7558   2.355   6.543   4.789
 1112SOL    HW2 7559   2.267   6.422   4.814
 1113SOL     OW 7560   0.721   2.715   2.485
 1113SOL    HW1 7561   0.770   2.734   2.566
 1113SOL    HW2 7562   0.742   2.788   2.427
 1114SOL     OW 7563  -0.182   2.399   1.827
 1114SOL    HW1 7564  -0.207   2.486   1.857
 1114SOL    HW2 7565  -0.258   2.344   1.847
 1115SOL     OW 7566   1.642   9.680   5.669
 1115SOL    HW1 7567   1.728   9.655   5.702
 1115SOL    HW2 7568   1.657   9.759   5.617
 1116SOL     OW 7569   0.551   8.445   4.651
 1116SOL    HW1 7570   0.520   8.421   4.564
 1116SOL    HW2 7571   0.475   8.432   4.707
 1117SOL     OW 7572   6.646   3.294   0.733
 1117SOL    HW1 7573   6.679   3.256   0.814
 1117SOL    HW2 7574   6.601   3.373   0.761
 1118SOL     OW 7575   2.721   6.455   3.421
 1118SOL    HW1 7576   2.803   6.503   3.407
 1118SOL    HW2 7577   2.707   6.458   3.516
 1119SOL     OW 7578   5.997   3.317   1.971
 1119SOL    HW1 7579   5.994   3.394   2.028
 1119SOL    HW2 7580   5.930   3.333   1.905
 1120SOL     OW 7581   1.442   3.209   2.079
 1120SOL    HW1 7582   1.522   3.250   2.047
 1120SOL    HW2 7583   1.425   3.251   2.163
 1121SOL     OW 7584   3.707   4.348   2.131
 1121SOL    HW1 7585   3.648   4.292   2.081
 1121SOL    HW2 7586   3.700   4.434   2.089
 1122SOL     OW 7587  -2.112   3.703   6.004
 1122SOL    HW1 7588  -2.176   3.632   5.998
 1122SOL    HW2 7589  -2.041   3.676   5.946
 1123SOL     OW 7590   8.462   3.256   0.456
 1123SOL    HW1 7591   8.510   3.173   0.459
 1123SOL    HW2 7592   8.525   3.319   0.421
 1124SOL     OW 7593   3.072   6.904   6.000
 1124SOL    HW1 7594   3.149   6.957   5.979
 1124SOL    HW2 7595   3.071   6.835   5.934
 1125SOL     OW 7596   3.896   3.111   4.567
 1125SOL    HW1 7597   3.850   3.186   4.531
 1125SOL    HW2 7598   3.956   3.148   4.631
 1126SOL     OW 7599   5.337   7.559   5.086
 1126SOL    HW1 7600   5.429   7.537   5.097
 1126SOL    HW2 7601   5.312   7.518   5.003
 1127SOL     OW 7602   4.381   5.714   4.137
 1127SOL    HW1 7603   4.465   5.699   4.180
 1127SOL    HW2 7604   4.352   5.799   4.169
 1128SOL     OW 7605   6.144   1.447   0.330
 1128SOL    HW1 7606   6.194   1.508   0.385
 1128SOL    HW2 7607   6.105   1.502   0.263
 1129SOL     OW 7608   3.308   2.243   2.711
 1129SOL    HW1 7609   3.397   2.252   2.745
 1129SOL    HW2 7610   3.305   2.303   2.637
 1130SOL     OW 7611   7.243   3.957   1.797
 1130SOL    HW1 7612   7.208   3.952   1.708
 1130SOL    HW2 7613   7.166   3.951   1.853
 1131SOL     OW 7614   4.961   6.715   3.136
 1131SOL    HW1 7615   5.043   6.760   3.114
 1131SOL    HW2 7616   4.921   6.770   3.204
 1132SOL     OW 7617   3.517   9.647   5.049
 1132SOL    HW1 7618   3.578   9.574   5.037
 1132SOL    HW2 7619   3.436   9.617   5.009
 1133SOL     OW 7620   0.338   5.879   4.660
 1133SOL    HW1 7621   0.419   5.930   4.663
 1133SOL    HW2 7622   0.272   5.941   4.628
 1134SOL     OW 7623  -0.139   1.769   1.371
 1134SOL    HW1 7624  -0.056   1.817   1.373
 1134SOL    HW2 7625  -0.203   1.834   1.342
 1135SOL     OW 7626   2.944   1.834   3.109
 1135SOL    HW1 7627   3.028   1.835   3.064
 1135SOL    HW2 7628   2.935   1.922   3.145
 1136SOL     OW 7629   0.929   7.790   3.413
 1136SOL    HW1 7630   0.855   7.850   3.420
 1136SOL    HW2 7631   0.927   7.739   3.494
 1137SOL     OW 7632   0.621   1.876   1.603
 1137SOL    HW1 7633   0.542   1.824   1.619
 1137SOL    HW2 7634   0.674   1.822   1.544
 1138SOL     OW 7635   3.354   9.872   4.890
 1138SOL    HW1 7636   3.278   9.927   4.871
 1138SOL    HW2 7637   3.406   9.923   4.952
 1139SOL     OW 7638   7.826   5.483   0.173
 1139SOL    HW1 7639   7.752   5.540   0.195
 1139SOL    HW2 7640   7.794   5.430   0.100
 1140SOL     OW 7641   8.259   4.750   0.479
 1140SOL    HW1 7642   8.312   4.705   0.545
 1140SOL    HW2 7643   8.191   4.687   0.455
 1141SOL     OW 7644   3.469   8.543   4.989
 1141SOL    HW1 7645   3.401   8.512   5.049
 1141SOL    HW2 7646   3.506   8.620   5.032
 1142SOL     OW 7647   4.421   3.080   4.643
 1142SOL    HW1 7648   4.445   3.109   4.731
 1142SOL    HW2 7649   4.505   3.072   4.597
 1143SOL     OW 7650   1.530  10.087   6.096
 1143SOL    HW1 7651   1.616  10.069   6.058
 1143SOL    HW2 7652   1.547  10.154   6.163
 1144SOL     OW 7653   0.126   6.606   5.891
 1144SOL    HW1 7654   0.129   6.692   5.933
 1144SOL    HW2 7655   0.193   6.555   5.936
 1145SOL     OW 7656   7.098   0.564   0.243
 1145SOL    HW1 7657   7.162   0.623   0.204
 1145SOL    HW2 7658   7.030   0.555   0.176
 1146SOL     OW 7659   8.671   6.356   0.655
 1146SOL    HW1 7660   8.746   6.307   0.690
 1146SOL    HW2 7661   8.709   6.436   0.619
 1147SOL     OW 7662   5.932   7.305   5.123
 1147SOL    HW1 7663   5.893   7.240   5.063
 1147SOL    HW2 7664   6.020   7.319   5.087
 1148SOL     OW 7665   3.817   1.250   0.863
 1148SOL    HW1 7666   3.737   1.296   0.837
 1148SOL    HW2 7667   3.795   1.210   0.947
 1149SOL     OW 7668   4.272   6.017   0.124
 1149SOL    HW1 7669   4.292   6.031   0.217
 1149SOL    HW2 7670   4.186   5.975   0.125
 1150SOL     OW 7671   5.680   1.261   0.765
 1150SOL    HW1 7672   5.697   1.172   0.798
 1150SOL    HW2 7673   5.626   1.301   0.833
 1151SOL     OW 7674   3.774   9.938   5.456
 1151SOL    HW1 7675   3.783   9.859   5.403
 1151SOL    HW2 7676   3.679   9.950   5.465
 1152SOL     OW 7677   3.780   7.737   2.744
 1152SOL    HW1 7678   3.725   7.799   2.793
 1152SOL    HW2 7679   3.864   7.782   2.734
 1153SOL     OW 7680   4.194   4.396   0.927
 1153SOL    HW1 7681   4.190   4.386   0.832
 1153SOL    HW2 7682   4.120   4.451   0.949
 1154SOL     OW 7683   6.947   1.557   0.037
 1154SOL    HW1 7684   6.881   1.509   0.087
 1154SOL    HW2 7685   6.998   1.605   0.102
 1155SOL     OW 7686   6.421   8.862   4.587
 1155SOL    HW1 7687   6.494   8.901   4.636
 1155SOL    HW2 7688   6.370   8.937   4.555
 1156SOL     OW 7689   7.521   8.172   3.366
 1156SOL    HW1 7690   7.498   8.218   3.447
 1156SOL    HW2 7691   7.613   8.196   3.350
 1157SOL     OW 7692   4.128   3.750   0.528
 1157SOL    HW1 7693   4.042   3.793   0.536
 1157SOL    HW2 7694   4.183   3.816   0.485
 1158SOL     OW 7695   3.871   3.690   2.313
 1158SOL    HW1 7696   3.816   3.761   2.279
 1158SOL    HW2 7697   3.836   3.672   2.400
 1159SOL     OW 7698   2.992   5.009   5.493
 1159SOL    HW1 7699   2.993   4.933   5.552
 1159SOL    HW2 7700   3.044   5.075   5.539
 1160SOL     OW 7701   4.266   5.644   0.389
 1160SOL    HW1 7702   4.304   5.690   0.315
 1160SOL    HW2 7703   4.341   5.617   0.442
 1161SOL     OW 7704   3.455   5.555   1.683
 1161SOL    HW1 7705   3.386   5.533   1.746
 1161SOL    HW2 7706   3.516   5.609   1.732
 1162SOL     OW 7707   3.728   4.661   3.450
 1162SOL    HW1 7708   3.767   4.748   3.445
 1162SOL    HW2 7709   3.665   4.659   3.378
 1163SOL     OW 7710   6.055   8.894   5.820
 1163SOL    HW1 7711   6.111   8.834   5.772
 1163SOL    HW2 7712   5.989   8.838   5.861
 1164SOL     OW 7713   6.844   2.963   2.041
 1164SOL    HW1 7714   6.752   2.989   2.041
 1164SOL    HW2 7715   6.893   3.045   2.040
 1165SOL     OW 7716  -0.839   5.788   5.237
 1165SOL    HW1 7717  -0.858   5.704   5.195
 1165SOL    HW2 7718  -0.746   5.782   5.259
 1166SOL     OW 7719   7.116  10.186   6.154
 1166SOL    HW1 7720   7.171  10.180   6.077
 1166SOL    HW2 7721   7.163  10.245   6.213
 1167SOL     OW 7722   2.344   6.571   2.276
 1167SOL    HW1 7723   2.342   6.654   2.228
 1167SOL    HW2 7724   2.263   6.570   2.326
 1168SOL     OW 7725   2.162   3.734   2.256
 1168SOL    HW1 7726   2.225   3.787   2.305
 1168SOL    HW2 7727   2.082   3.788   2.254
 1169SOL     OW 7728   2.492   2.823   1.410
 1169SOL    HW1 7729   2.503   2.742   1.361
 1169SOL    HW2 7730   2.433   2.876   1.356
 1170SOL     OW 7731   2.564   8.006   6.046
 1170SOL    HW1 7732   2.568   8.073   5.978
 1170SOL    HW2 7733   2.634   7.945   6.024
 1171SOL     OW 7734   0.645   5.244   4.719
 1171SOL    HW1 7735   0.696   5.165   4.739
 1171SOL    HW2 7736   0.663   5.303   4.793
 1172SOL     OW 7737   8.103   5.703   1.054
 1172SOL    HW1 7738   8.139   5.723   0.968
 1172SOL    HW2 7739   8.142   5.619   1.079
 1173SOL     OW 7740   1.555   7.699   2.179
 1173SOL    HW1 7741   1.632   7.674   2.230
 1173SOL    HW2 7742   1.536   7.788   2.206
 1174SOL     OW 7743   3.699   2.072   3.217
 1174SOL    HW1 7744   3.665   2.161   3.206
 1174SOL    HW2 7745   3.621   2.016   3.216
 1175SOL     OW 7746   1.945   4.311   0.631
 1175SOL    HW1 7747   1.980   4.368   0.562
 1175SOL    HW2 7748   1.897   4.243   0.583
 1176SOL     OW 7749   4.067   8.263   2.559
 1176SOL    HW1 7750   4.032   8.183   2.519
 1176SOL    HW2 7751   4.162   8.250   2.558
 1177SOL     OW 7752   1.428   8.657   3.708
 1177SOL    HW1 7753   1.382   8.664   3.791
 1177SOL    HW2 7754   1.390   8.581   3.665
 1178SOL     OW 7755   7.349   7.194   2.906
 1178SOL    HW1 7756   7.411   7.154   2.967
 1178SOL    HW2 7757   7.403   7.249   2.849
 1179SOL     OW 7758   6.298   2.928   1.941
 1179SOL    HW1 7759   6.330   2.848   1.897
 1179SOL    HW2 7760   6.295   2.994   1.871
 1180SOL     OW 7761   6.237   7.906   4.923
 1180SOL    HW1 7762   6.253   7.846   4.850
 1180SOL    HW2 7763   6.323   7.917   4.964
 1181SOL     OW 7764   4.437   2.063   2.233
 1181SOL    HW1 7765   4.441   2.018   2.149
 1181SOL    HW2 7766   4.453   1.995   2.298
 1182SOL     OW 7767   2.454   6.599   1.287
 1182SOL    HW1 7768   2.527   6.661   1.286
 1182SOL    HW2 7769   2.451   6.565   1.198
 1183SOL     OW 7770   4.479   5.092   4.481
 1183SOL    HW1 7771   4.470   5.056   4.392
 1183SOL    HW2 7772   4.390   5.094   4.514
 1184SOL     OW 7773   3.435   1.866   0.433
 1184SOL    HW1 7774   3.452   1.956   0.460
 1184SOL    HW2 7775   3.368   1.834   0.493
 1185SOL     OW 7776   2.830   6.949   6.107
 1185SOL    HW1 7777   2.918   6.942   6.071
 1185SOL    HW2 7778   2.780   6.881   6.063
 1186SOL     OW 7779   4.191   4.680   4.216
 1186SOL    HW1 7780   4.207   4.603   4.270
 1186SOL    HW2 7781   4.178   4.751   4.279
 1187SOL     OW 7782   2.922   4.777   2.815
 1187SOL    HW1 7783   2.902   4.689   2.785
 1187SOL    HW2 7784   2.838   4.811   2.848
 1188SOL     OW 7785   6.493   8.014   4.114
 1188SOL    HW1 7786   6.519   8.106   4.114
 1188SOL    HW2 7787   6.425   8.008   4.047
 1189SOL     OW 7788   5.839   3.796   0.836
 1189SOL    HW1 7789   5.865   3.888   0.841
 1189SOL    HW2 7790   5.749   3.794   0.868
 1190SOL     OW 7791   2.698   5.445   0.518
 1190SOL    HW1 7792   2.603   5.442   0.533
 1190SOL    HW2 7793   2.708   5.496   0.438
 1191SOL     OW 7794   4.871   3.125   4.090
 1191SOL    HW1 7795   4.858   3.155   4.000
 1191SOL    HW2 7796   4.850   3.032   4.088
 1192SOL     OW 7797   6.233   7.285   5.147
 1192SOL    HW1 7798   6.300   7.216   5.148
 1192SOL    HW2 7799   6.191   7.278   5.233
 1193SOL     OW 7800  -0.780   3.174   4.557
 1193SOL    HW1 7801  -0.739   3.106   4.610
 1193SOL    HW2 7802  -0.812   3.238   4.621
 1194SOL     OW 7803   0.725  10.138   5.275
 1194SOL    HW1 7804   0.748  10.066   5.333
 1194SOL    HW2 7805   0.723  10.215   5.331
 1195SOL     OW 7806   0.995  10.569   5.920
 1195SOL    HW1 7807   0.933  10.635   5.951
 1195SOL    HW2 7808   0.989  10.498   5.985
 1196SOL     OW 7809   0.729   3.698   3.652
 1196SOL    HW1 7810   0.707   3.614   3.692
 1196SOL    HW2 7811   0.779   3.744   3.720
 1197SOL     OW 7812   2.261   4.518   2.603
 1197SOL    HW1 7813   2.271   4.583   2.533
 1197SOL    HW2 7814   2.245   4.571   2.682
 1198SOL     OW 7815   4.136   3.718   2.732
 1198SOL    HW1 7816   4.125   3.797   2.785
 1198SOL    HW2 7817   4.213   3.736   2.678
 1199SOL     OW 7818   5.616   1.630   1.175
 1199SOL    HW1 7819   5.535   1.677   1.198
 1199SOL    HW2 7820   5.686   1.682   1.215
 1200SOL     OW 7821   5.954   7.741   3.699
 1200SOL    HW1 7822   6.043   7.775   3.697
 1200SOL    HW2 7823   5.898   7.818   3.713
 1201SOL     OW 7824  -1.128   3.984   4.200
 1201SOL    HW1 7825  -1.128   4.018   4.110
 1201SOL    HW2 7826  -1.212   3.939   4.208
 1202SOL     OW 7827   8.029   4.787   2.224
 1202SOL    HW1 7828   7.939   4.788   2.193
 1202SOL    HW2 7829   8.026   4.732   2.303
 1203SOL     OW 7830  -0.766   1.942   2.713
 1203SOL    HW1 7831  -0.677   1.972   2.691
 1203SOL    HW2 7832  -0.759   1.909   2.802
 1204SOL     OW 7833   3.906   4.490   4.893
 1204SOL    HW1 7834   3.982   4.536   4.928
 1204SOL    HW2 7835   3.835   4.509   4.955
 1205SOL     OW 7836  -0.292   1.841   2.815
 1205SOL    HW1 7837  -0.209   1.882   2.837
 1205SOL    HW2 7838  -0.317   1.792   2.893
 1206SOL     OW 7839   5.816   5.012   3.735
 1206SOL    HW1 7840   5.782   4.924   3.746
 1206SOL    HW2 7841   5.895   5.014   3.788
 1207SOL     OW 7842   4.323   2.455   3.821
 1207SOL    HW1 7843   4.235   2.447   3.859
 1207SOL    HW2 7844   4.322   2.394   3.747
 1208SOL     OW 7845   6.461   0.847   1.370
 1208SOL    HW1 7846   6.544   0.861   1.325
 1208SOL    HW2 7847   6.401   0.819   1.301
 1209SOL     OW 7848   1.901   6.957   5.434
 1209SOL    HW1 7849   1.880   6.870   5.399
 1209SOL    HW2 7850   1.995   6.952   5.453
 1210SOL     OW 7851   2.310   3.619   5.809
 1210SOL    HW1 7852   2.261   3.640   5.889
 1210SOL    HW2 7853   2.349   3.703   5.783
 1211SOL     OW 7854   5.730   8.792   6.285
 1211SOL    HW1 7855   5.759   8.822   6.199
 1211SOL    HW2 7856   5.810   8.791   6.338
 1212SOL     OW 7857   2.943   8.022   2.409
 1212SOL    HW1 7858   2.998   8.013   2.331
 1212SOL    HW2 7859   2.887   8.097   2.390
 1213SOL     OW 7860   0.469   4.830   4.741
 1213SOL    HW1 7861   0.413   4.901   4.713
 1213SOL    HW2 7862   0.526   4.869   4.808
 1214SOL     OW 7863   1.590   3.055   2.306
 1214SOL    HW1 7864   1.500   3.034   2.282
 1214SOL    HW2 7865   1.642   3.025   2.232
 1215SOL     OW 7866   2.842   7.963   4.693
 1215SOL    HW1 7867   2.856   8.018   4.770
 1215SOL    HW2 7868   2.839   7.874   4.727
 1216SOL     OW 7869   6.736   2.683   2.349
 1216SOL    HW1 7870   6.643   2.700   2.366
 1216SOL    HW2 7871   6.779   2.697   2.434
 1217SOL     OW 7872   4.883   7.687   5.739
 1217SOL    HW1 7873   4.929   7.646   5.813
 1217SOL    HW2 7874   4.810   7.628   5.721
 1218SOL     OW 7875   1.697   3.112   0.412
 1218SOL    HW1 7876   1.778   3.163   0.420
 1218SOL    HW2 7877   1.702   3.074   0.325
 1219SOL     OW 7878   3.295   2.771   1.325
 1219SOL    HW1 7879   3.306   2.840   1.390
 1219SOL    HW2 7880   3.200   2.768   1.309
 1220SOL     OW 7881   4.027   7.013   4.217
 1220SOL    HW1 7882   4.041   7.095   4.170
 1220SOL    HW2 7883   4.071   6.947   4.163
 1221SOL     OW 7884   9.393   8.110   1.588
 1221SOL    HW1 7885   9.380   8.043   1.656
 1221SOL    HW2 7886   9.487   8.127   1.589
 1222SOL     OW 7887   2.600   7.834   5.804
 1222SOL    HW1 7888   2.536   7.773   5.770
 1222SOL    HW2 7889   2.646   7.868   5.727
 1223SOL     OW 7890   2.268   1.147   0.064
 1223SOL    HW1 7891   2.273   1.153  -0.031
 1223SOL    HW2 7892   2.342   1.090   0.088
 1224SOL     OW 7893   1.255   2.485   3.294
 1224SOL    HW1 7894   1.295   2.439   3.220
 1224SOL    HW2 7895   1.314   2.559   3.310
 1225SOL     OW 7896  -0.558   7.005   6.076
 1225SOL    HW1 7897  -0.601   7.014   5.991
 1225SOL    HW2 7898  -0.605   6.934   6.119
 1226SOL     OW 7899   5.086   6.477   4.404
 1226SOL    HW1 7900   5.168   6.526   4.412
 1226SOL    HW2 7901   5.018   6.543   4.414
 1227SOL     OW 7902  -0.668   2.633   4.348
 1227SOL    HW1 7903  -0.693   2.617   4.440
 1227SOL    HW2 7904  -0.601   2.701   4.353
 1228SOL     OW 7905   7.456   4.284   2.816
 1228SOL    HW1 7906   7.397   4.321   2.882
 1228SOL    HW2 7907   7.405   4.287   2.735
 1229SOL     OW 7908   0.788   7.285   5.490
 1229SOL    HW1 7909   0.806   7.335   5.570
 1229SOL    HW2 7910   0.748   7.349   5.431
 1230SOL     OW 7911   7.577   0.316   0.090
 1230SOL    HW1 7912   7.529   0.292   0.169
 1230SOL    HW2 7913   7.555   0.248   0.026
 1231SOL     OW 7914   2.863   5.322   0.666
 1231SOL    HW1 7915   2.790   5.353   0.613
 1231SOL    HW2 7916   2.933   5.305   0.603
 1232SOL     OW 7917   6.980   7.432   2.215
 1232SOL    HW1 7918   7.026   7.403   2.294
 1232SOL    HW2 7919   7.043   7.490   2.172
 1233SOL     OW 7920   6.416   7.037   4.330
 1233SOL    HW1 7921   6.501   6.993   4.325
 1233SOL    HW2 7922   6.358   6.974   4.374
 1234SOL     OW 7923   4.305   6.269   2.114
 1234SOL    HW1 7924   4.213   6.286   2.136
 1234SOL    HW2 7925   4.307   6.273   2.018
 1235SOL     OW 7926   4.784   9.681   5.811
 1235SOL    HW1 7927   4.805   9.592   5.840
 1235SOL    HW2 7928   4.692   9.676   5.783
 1236SOL     OW 7929   0.406   1.681   2.873
 1236SOL    HW1 7930   0.396   1.646   2.962
 1236SOL    HW2 7931   0.478   1.743   2.880
 1237SOL     OW 7932   3.456   5.511   1.400
 1237SOL    HW1 7933   3.455   5.511   1.496
 1237SOL    HW2 7934   3.372   5.551   1.376
 1238SOL     OW 7935   3.481   7.578   1.609
 1238SOL    HW1 7936   3.545   7.569   1.679
 1238SOL    HW2 7937   3.533   7.602   1.532
 1239SOL     OW 7938  -0.539   3.065   4.041
 1239SOL    HW1 7939  -0.576   3.144   4.002
 1239SOL    HW2 7940  -0.447   3.066   4.014
 1240SOL     OW 7941   1.097   1.602   2.180
 1240SOL    HW1 7942   1.153   1.666   2.136
 1240SOL    HW2 7943   1.133   1.596   2.269
 1241SOL     OW 7944   3.448   8.657   6.253
 1241SOL    HW1 7945   3.473   8.675   6.344
 1241SOL    HW2 7946   3.530   8.636   6.209
 1242SOL     OW 7947   1.167   6.540   5.830
 1242SOL    HW1 7948   1.241   6.520   5.774
 1242SOL    HW2 7949   1.184   6.491   5.911
 1243SOL     OW 7950   5.301   3.854   4.184
 1243SOL    HW1 7951   5.212   3.865   4.218
 1243SOL    HW2 7952   5.357   3.867   4.261
 1244SOL     OW 7953   4.012   5.954   1.711
 1244SOL    HW1 7954   4.095   5.926   1.672
 1244SOL    HW2 7955   3.957   5.876   1.708
 1245SOL     OW 7956   2.424   8.582   5.588
 1245SOL    HW1 7957   2.449   8.553   5.500
 1245SOL    HW2 7958   2.425   8.502   5.641
 1246SOL     OW 7959   3.719   9.193   3.511
 1246SOL    HW1 7960   3.683   9.107   3.532
 1246SOL    HW2 7961   3.651   9.255   3.535
 1247SOL     OW 7962   1.690   4.815   3.009
 1247SOL    HW1 7963   1.783   4.821   2.989
 1247SOL    HW2 7964   1.661   4.734   2.967
 1248SOL     OW 7965   1.814   5.093   5.889
 1248SOL    HW1 7966   1.790   5.030   5.958
 1248SOL    HW2 7967   1.886   5.051   5.842
 1249SOL     OW 7968   2.646   2.609   2.353
 1249SOL    HW1 7969   2.610   2.681   2.405
 1249SOL    HW2 7970   2.731   2.641   2.324
 1250SOL     OW 7971   5.317   8.624   3.143
 1250SOL    HW1 7972   5.287   8.700   3.093
 1250SOL    HW2 7973   5.238   8.573   3.159
 1251SOL     OW 7974   7.071   7.629   3.195
 1251SOL    HW1 7975   7.140   7.671   3.143
 1251SOL    HW2 7976   7.101   7.539   3.206
 1252SOL     OW 7977   1.390   3.837   4.076
 1252SOL    HW1 7978   1.370   3.787   4.155
 1252SOL    HW2 7979   1.388   3.928   4.104
 1253SOL     OW 7980   0.495   1.618   2.407
 1253SOL    HW1 7981   0.530   1.586   2.324
 1253SOL    HW2 7982   0.428   1.682   2.382
 1254SOL     OW 7983   4.418   7.578   6.066
 1254SOL    HW1 7984   4.484   7.618   6.010
 1254SOL    HW2 7985   4.376   7.651   6.111
 1255SOL     OW 7986   5.655   2.763   3.834
 1255SOL    HW1 7987   5.615   2.677   3.844
 1255SOL    HW2 7988   5.584   2.818   3.800
 1256SOL     OW 7989   6.992   1.970   1.958
 1256SOL    HW1 7990   6.942   1.890   1.941
 1256SOL    HW2 7991   6.932   2.041   1.938
 1257SOL     OW 7992   4.966   5.342   0.465
 1257SOL    HW1 7993   4.904   5.349   0.538
 1257SOL    HW2 7994   5.050   5.367   0.503
 1258SOL     OW 7995   5.308   2.294   2.861
 1258SOL    HW1 7996   5.228   2.324   2.816
 1258SOL    HW2 7997   5.311   2.200   2.843
 1259SOL     OW 7998   5.506   9.689   6.019
 1259SOL    HW1 7999   5.429   9.686   6.077
 1259SOL    HW2 8000   5.577   9.717   6.076
 1260SOL     OW 8001   6.475   8.921   3.455
 1260SOL    HW1 8002   6.544   8.860   3.479
 1260SOL    HW2 8003   6.479   8.990   3.522
 1261SOL     OW 8004   3.986   6.556   2.321
 1261SOL    HW1 8005   3.905   6.545   2.272
 1261SOL    HW2 8006   4.024   6.468   2.325
 1262SOL     OW 8007   1.399   8.634   6.230
 1262SOL    HW1 8008   1.456   8.562   6.204
 1262SOL    HW2 8009   1.313   8.593   6.243
 1263SOL     OW 8010   5.308   9.418   4.983
 1263SOL    HW1 8011   5.272   9.454   5.065
 1263SOL    HW2 8012   5.384   9.367   5.011
 1264SOL     OW 8013   3.979   6.331   2.685
 1264SOL    HW1 8014   3.952   6.392   2.754
 1264SOL    HW2 8015   4.046   6.378   2.636
 1265SOL     OW 8016   3.382   5.109   5.210
 1265SOL    HW1 8017   3.290   5.089   5.191
 1265SOL    HW2 8018   3.405   5.176   5.145
 1266SOL     OW 8019   7.000   9.036   3.137
 1266SOL    HW1 8020   6.980   9.124   3.107
 1266SOL    HW2 8021   7.096   9.034   3.143
 1267SOL     OW 8022   0.354   5.971   5.983
 1267SOL    HW1 8023   0.356   5.910   6.057
 1267SOL    HW2 8024   0.402   6.048   6.014
 1268SOL     OW 8025   3.724   7.852   3.213
 1268SOL    HW1 8026   3.722   7.785   3.145
 1268SOL    HW2 8027   3.805   7.900   3.197
 1269SOL     OW 8028   3.408   7.294   2.031
 1269SOL    HW1 8029   3.331   7.280   2.086
 1269SOL    HW2 8030   3.447   7.375   2.063
 1270SOL     OW 8031   4.809   0.593   0.405
 1270SOL    HW1 8032   4.780   0.637   0.325
 1270SOL    HW2 8033   4.736   0.535   0.428
 1271SOL     OW 8034   6.774   0.675   0.754
 1271SOL    HW1 8035   6.683   0.686   0.782
 1271SOL    HW2 8036   6.770   0.678   0.658
 1272SOL     OW 8037   1.614   3.193   0.920
 1272SOL    HW1 8038   1.684   3.129   0.925
 1272SOL    HW2 8039   1.609   3.230   1.009
 1273SOL     OW 8040  -0.200   7.335   5.028
 1273SOL    HW1 8041  -0.162   7.261   4.980
 1273SOL    HW2 8042  -0.158   7.412   4.991
 1274SOL     OW 8043   4.917   1.023   0.345
 1274SOL    HW1 8044   4.965   1.080   0.285
 1274SOL    HW2 8045   4.976   0.950   0.361
 1275SOL     OW 8046   1.994   6.229   2.271
 1275SOL    HW1 8047   2.056   6.186   2.212
 1275SOL    HW2 8048   1.971   6.310   2.226
 1276SOL     OW 8049   7.356   3.682   1.893
 1276SOL    HW1 8050   7.387   3.608   1.945
 1276SOL    HW2 8051   7.285   3.646   1.840
 1277SOL     OW 8052   4.810   3.095   3.167
 1277SOL    HW1 8053   4.861   3.014   3.169
 1277SOL    HW2 8054   4.768   3.094   3.081
 1278SOL     OW 8055   0.925   4.840   4.054
 1278SOL    HW1 8056   0.871   4.917   4.072
 1278SOL    HW2 8057   0.976   4.827   4.134
 1279SOL     OW 8058   1.538   5.150   4.802
 1279SOL    HW1 8059   1.586   5.233   4.800
 1279SOL    HW2 8060   1.479   5.154   4.727
 1280SOL     OW 8061   4.782   6.447   5.005
 1280SOL    HW1 8062   4.786   6.425   4.912
 1280SOL    HW2 8063   4.705   6.399   5.037
 1281SOL     OW 8064   6.038   8.346   4.311
 1281SOL    HW1 8065   5.980   8.302   4.248
 1281SOL    HW2 8066   6.120   8.358   4.262
 1282SOL     OW 8067   2.825   3.321   0.654
 1282SOL    HW1 8068   2.883   3.397   0.642
 1282SOL    HW2 8069   2.843   3.266   0.577
 1283SOL     OW 8070   1.792   2.856   1.709
 1283SOL    HW1 8071   1.825   2.945   1.694
 1283SOL    HW2 8072   1.700   2.868   1.730
 1284SOL     OW 8073   4.139   6.442   5.153
 1284SOL    HW1 8074   4.095   6.464   5.071
 1284SOL    HW2 8075   4.186   6.522   5.177
 1285SOL     OW 8076   2.285   6.172   5.359
 1285SOL    HW1 8077   2.298   6.181   5.453
 1285SOL    HW2 8078   2.203   6.217   5.341
 1286SOL     OW 8079   1.192   7.619   3.586
 1286SOL    HW1 8080   1.104   7.625   3.624
 1286SOL    HW2 8081   1.200   7.698   3.532
 1287SOL     OW 8082   2.499   9.206   4.083
 1287SOL    HW1 8083   2.582   9.242   4.113
 1287SOL    HW2 8084   2.450   9.282   4.052
 1288SOL     OW 8085   2.707   3.085   1.614
 1288SOL    HW1 8086   2.618   3.058   1.636
 1288SOL    HW2 8087   2.699   3.128   1.529
 1289SOL     OW 8088   3.189   2.288   1.121
 1289SOL    HW1 8089   3.121   2.221   1.123
 1289SOL    HW2 8090   3.231   2.277   1.036
 1290SOL     OW 8091   5.365   3.495   4.194
 1290SOL    HW1 8092   5.289   3.526   4.144
 1290SOL    HW2 8093   5.368   3.401   4.176
 1291SOL     OW 8094   7.383   7.254   3.788
 1291SOL    HW1 8095   7.297   7.296   3.781
 1291SOL    HW2 8096   7.376   7.175   3.734
 1292SOL     OW 8097   6.625   8.711   2.575
 1292SOL    HW1 8098   6.568   8.647   2.532
 1292SOL    HW2 8099   6.608   8.793   2.530
 1293SOL     OW 8100   6.911   2.253   2.608
 1293SOL    HW1 8101   6.951   2.222   2.526
 1293SOL    HW2 8102   6.866   2.334   2.583
 1294SOL     OW 8103   2.024   7.492   1.437
 1294SOL    HW1 8104   1.999   7.470   1.347
 1294SOL    HW2 8105   1.981   7.576   1.454
 1295SOL     OW 8106   3.788   8.128   3.481
 1295SOL    HW1 8107   3.841   8.050   3.492
 1295SOL    HW2 8108   3.777   8.162   3.570
 1296SOL     OW 8109   7.475   3.910   1.115
 1296SOL    HW1 8110   7.437   3.927   1.202
 1296SOL    HW2 8111   7.525   3.830   1.126
 1297SOL     OW 8112   2.147   3.697   5.281
 1297SOL    HW1 8113   2.147   3.787   5.249
 1297SOL    HW2 8114   2.173   3.704   5.373
 1298SOL     OW 8115   3.239   6.036   3.127
 1298SOL    HW1 8116   3.317   5.982   3.136
 1298SOL    HW2 8117   3.245   6.073   3.039
 1299SOL     OW 8118  -0.959   4.191   6.262
 1299SOL    HW1 8119  -1.054   4.192   6.277
 1299SOL    HW2 8120  -0.942   4.105   6.223
 1300SOL     OW 8121   3.572   5.591   0.729
 1300SOL    HW1 8122   3.560   5.651   0.655
 1300SOL    HW2 8123   3.580   5.505   0.689
 1301SOL     OW 8124   5.663   4.213   0.370
 1301SOL    HW1 8125   5.707   4.291   0.404
 1301SOL    HW2 8126   5.725   4.174   0.308
 1302SOL     OW 8127   8.385   4.676   0.079
 1302SOL    HW1 8128   8.423   4.750   0.031
 1302SOL    HW2 8129   8.375   4.607   0.013
 1303SOL     OW 8130   3.059   1.392   2.302
 1303SOL    HW1 8131   3.049   1.441   2.384
 1303SOL    HW2 8132   3.068   1.459   2.235
 1304SOL     OW 8133   6.054   8.811   2.868
 1304SOL    HW1 8134   6.115   8.744   2.897
 1304SOL    HW2 8135   6.002   8.831   2.946
 1305SOL     OW 8136   0.824   1.159   1.095
 1305SOL    HW1 8137   0.833   1.254   1.103
 1305SOL    HW2 8138   0.899   1.132   1.042
 1306SOL     OW 8139   3.148   5.548   5.377
 1306SOL    HW1 8140   3.169   5.568   5.468
 1306SOL    HW2 8141   3.106   5.463   5.380
 1307SOL     OW 8142   1.492   1.455   0.989
 1307SOL    HW1 8143   1.446   1.531   0.955
 1307SOL    HW2 8144   1.545   1.489   1.061
 1308SOL     OW 8145  -1.942   4.463   5.806
 1308SOL    HW1 8146  -2.005   4.514   5.754
 1308SOL    HW2 8147  -1.951   4.497   5.895
 1309SOL     OW 8148   5.218   1.569   1.678
 1309SOL    HW1 8149   5.290   1.630   1.659
 1309SOL    HW2 8150   5.152   1.589   1.611
 1310SOL     OW 8151   5.991   2.917   2.952
 1310SOL    HW1 8152   6.014   2.980   3.020
 1310SOL    HW2 8153   6.023   2.956   2.871
 1311SOL     OW 8154   4.392   4.286   3.042
 1311SOL    HW1 8155   4.425   4.200   3.069
 1311SOL    HW2 8156   4.297   4.275   3.036
 1312SOL     OW 8157   0.144   6.059   4.541
 1312SOL    HW1 8158   0.118   6.136   4.491
 1312SOL    HW2 8159   0.096   6.066   4.624
 1313SOL     OW 8160   4.144   7.873   3.754
 1313SOL    HW1 8161   4.217   7.834   3.706
 1313SOL    HW2 8162   4.171   7.963   3.771
 1314SOL     OW 8163   4.509   2.978   0.079
 1314SOL    HW1 8164   4.529   3.021  -0.004
 1314SOL    HW2 8165   4.418   2.950   0.070
 1315SOL     OW 8166   5.423   8.785   3.368
 1315SOL    HW1 8167   5.383   8.871   3.379
 1315SOL    HW2 8168   5.353   8.731   3.332
 1316SOL     OW 8169   5.096   6.454   3.295
 1316SOL    HW1 8170   5.046   6.472   3.375
 1316SOL    HW2 8171   5.049   6.382   3.253
 1317SOL     OW 8172   9.145   5.410   0.531
 1317SOL    HW1 8173   9.055   5.441   0.545
 1317SOL    HW2 8174   9.137   5.346   0.460
 1318SOL     OW 8175   7.199   1.985   0.760
 1318SOL    HW1 8176   7.108   1.982   0.732
 1318SOL    HW2 8177   7.202   2.057   0.824
 1319SOL     OW 8178   1.061   5.989   3.533
 1319SOL    HW1 8179   1.112   5.988   3.615
 1319SOL    HW2 8180   0.976   5.951   3.557
 1320SOL     OW 8181   5.852   7.404   3.914
 1320SOL    HW1 8182   5.943   7.376   3.909
 1320SOL    HW2 8183   5.845   7.475   3.852
 1321SOL     OW 8184   5.148   7.688   2.241
 1321SOL    HW1 8185   5.207   7.660   2.312
 1321SOL    HW2 8186   5.100   7.762   2.278
 1322SOL     OW 8187   2.254   1.776   1.156
 1322SOL    HW1 8188   2.312   1.814   1.090
 1322SOL    HW2 8189   2.253   1.841   1.226
 1323SOL     OW 8190   8.331   2.976   0.096
 1323SOL    HW1 8191   8.368   2.889   0.109
 1323SOL    HW2 8192   8.306   3.005   0.184
 1324SOL     OW 8193   2.273   6.173   2.671
 1324SOL    HW1 8194   2.275   6.198   2.579
 1324SOL    HW2 8195   2.214   6.098   2.674
 1325SOL     OW 8196   2.107   4.069   0.707
 1325SOL    HW1 8197   2.082   4.154   0.671
 1325SOL    HW2 8198   2.027   4.036   0.748
 1326SOL     OW 8199   1.766   3.515   1.477
 1326SOL    HW1 8200   1.676   3.548   1.485
 1326SOL    HW2 8201   1.821   3.586   1.510
 1327SOL     OW 8202   6.619   0.279   0.248
 1327SOL    HW1 8203   6.682   0.324   0.193
 1327SOL    HW2 8204   6.534   0.298   0.207
 1328SOL     OW 8205   1.679   7.562   3.543
 1328SOL    HW1 8206   1.738   7.611   3.601
 1328SOL    HW2 8207   1.658   7.624   3.472
 1329SOL     OW 8208   0.548   8.564   5.925
 1329SOL    HW1 8209   0.595   8.556   5.843
 1329SOL    HW2 8210   0.462   8.599   5.900
 1330SOL     OW 8211   3.881   3.466   5.503
 1330SOL    HW1 8212   3.966   3.477   5.459
 1330SOL    HW2 8213   3.819   3.513   5.447
 1331SOL     OW 8214   1.924   2.725   4.715
 1331SOL    HW1 8215   1.918   2.723   4.620
 1331SOL    HW2 8216   1.833   2.716   4.744
 1332SOL     OW 8217   6.022   8.863   5.095
 1332SOL    HW1 8218   5.937   8.830   5.124
 1332SOL    HW2 8219   6.017   8.957   5.110
 1333SOL     OW 8220   4.110   5.203   4.746
 1333SOL    HW1 8221   4.202   5.215   4.773
 1333SOL    HW2 8222   4.116   5.169   4.657
 1334SOL     OW 8223   2.974   1.521   1.225
 1334SOL    HW1 8224   3.028   1.561   1.157
 1334SOL    HW2 8225   3.011   1.433   1.237
 1335SOL     OW 8226   1.281   1.801   0.646
 1335SOL    HW1 8227   1.202   1.784   0.698
 1335SOL    HW2 8228   1.249   1.849   0.569
 1336SOL     OW 8229   3.099   7.362   4.486
 1336SOL    HW1 8230   3.068   7.379   4.397
 1336SOL    HW2 8231   3.109   7.267   4.490
 1337SOL     OW 8232  -0.235   7.104   6.087
 1337SOL    HW1 8233  -0.184   7.166   6.036
 1337SOL    HW2 8234  -0.320   7.101   6.044
 1338SOL     OW 8235   7.578   4.883   0.662
 1338SOL    HW1 8236   7.613   4.888   0.573
 1338SOL    HW2 8237   7.527   4.802   0.663
 1339SOL     OW 8238   5.168   3.999   2.787
 1339SOL    HW1 8239   5.257   4.029   2.808
 1339SOL    HW2 8240   5.170   3.905   2.805
 1340SOL     OW 8241   6.415  10.287   5.781
 1340SOL    HW1 8242   6.436  10.267   5.872
 1340SOL    HW2 8243   6.320  10.298   5.780
 1341SOL     OW 8244   2.772   7.494   5.164
 1341SOL    HW1 8245   2.700   7.431   5.173
 1341SOL    HW2 8246   2.850   7.439   5.150
 1342SOL     OW 8247   6.257   4.005   0.780
 1342SOL    HW1 8248   6.197   3.942   0.740
 1342SOL    HW2 8249   6.338   3.995   0.730
 1343SOL     OW 8250   0.416   6.667   5.405
 1343SOL    HW1 8251   0.495   6.614   5.388
 1343SOL    HW2 8252   0.345   6.617   5.365
 1344SOL     OW 8253   3.917   2.514   0.517
 1344SOL    HW1 8254   4.012   2.506   0.520
 1344SOL    HW2 8255   3.887   2.480   0.602
 1345SOL     OW 8256   2.389   9.873   4.975
 1345SOL    HW1 8257   2.431   9.929   4.910
 1345SOL    HW2 8258   2.313   9.923   5.004
 1346SOL     OW 8259   0.823   3.904   1.086
 1346SOL    HW1 8260   0.734   3.885   1.056
 1346SOL    HW2 8261   0.870   3.821   1.075
 1347SOL     OW 8262   0.948   4.600   4.853
 1347SOL    HW1 8263   1.030   4.606   4.804
 1347SOL    HW2 8264   0.887   4.657   4.806
 1348SOL     OW 8265   6.717   2.274   0.283
 1348SOL    HW1 8266   6.752   2.238   0.365
 1348SOL    HW2 8267   6.778   2.244   0.216
 1349SOL     OW 8268   4.878   9.166   6.015
 1349SOL    HW1 8269   4.889   9.082   6.059
 1349SOL    HW2 8270   4.956   9.216   6.039
 1350SOL     OW 8271   3.092   2.007   2.343
 1350SOL    HW1 8272   3.060   2.023   2.254
 1350SOL    HW2 8273   3.129   2.091   2.371
 1351SOL     OW 8274   7.240   2.859   0.111
 1351SOL    HW1 8275   7.316   2.882   0.059
 1351SOL    HW2 8276   7.172   2.837   0.047
 1352SOL     OW 8277   1.351   3.225   2.865
 1352SOL    HW1 8278   1.338   3.141   2.820
 1352SOL    HW2 8279   1.419   3.269   2.814
 1353SOL     OW 8280   3.788   8.402   2.763
 1353SOL    HW1 8281   3.839   8.412   2.843
 1353SOL    HW2 8282   3.849   8.420   2.692
 1354SOL     OW 8283   1.248   9.037   6.058
 1354SOL    HW1 8284   1.270   8.946   6.038
 1354SOL    HW2 8285   1.305   9.060   6.131
 1355SOL     OW 8286   2.148   7.255   4.137
 1355SOL    HW1 8287   2.090   7.289   4.068
 1355SOL    HW2 8288   2.180   7.333   4.182
 1356SOL     OW 8289   7.515   9.453   5.229
 1356SOL    HW1 8290   7.514   9.400   5.308
 1356SOL    HW2 8291   7.550   9.395   5.161
 1357SOL     OW 8292   3.688   1.316   2.226
 1357SOL    HW1 8293   3.602   1.357   2.227
 1357SOL    HW2 8294   3.734   1.360   2.154
 1358SOL     OW 8295   2.443   4.937   3.309
 1358SOL    HW1 8296   2.382   4.936   3.235
 1358SOL    HW2 8297   2.394   4.979   3.380
 1359SOL     OW 8298   2.445   1.458   0.994
 1359SOL    HW1 8299   2.460   1.446   1.087
 1359SOL    HW2 8300   2.351   1.477   0.987
 1360SOL     OW 8301   7.754  10.381   5.616
 1360SOL    HW1 8302   7.689  10.366   5.685
 1360SOL    HW2 8303   7.815  10.308   5.624
 1361SOL     OW 8304   7.824   7.251   1.775
 1361SOL    HW1 8305   7.888   7.183   1.755
 1361SOL    HW2 8306   7.846   7.281   1.863
 1362SOL     OW 8307   1.767   9.062   6.293
 1362SOL    HW1 8308   1.707   9.001   6.248
 1362SOL    HW2 8309   1.846   9.010   6.307
 1363SOL     OW 8310   4.348   4.776   3.293
 1363SOL    HW1 8311   4.295   4.856   3.288
 1363SOL    HW2 8312   4.318   4.731   3.371
 1364SOL     OW 8313   4.595   2.786   1.353
 1364SOL    HW1 8314   4.584   2.701   1.396
 1364SOL    HW2 8315   4.509   2.809   1.319
 1365SOL     OW 8316   5.501   5.810   5.234
 1365SOL    HW1 8317   5.482   5.838   5.144
 1365SOL    HW2 8318   5.593   5.784   5.232
 1366SOL     OW 8319   7.040   1.941   2.249
 1366SOL    HW1 8320   7.012   1.966   2.161
 1366SOL    HW2 8321   7.043   1.845   2.247
 1367SOL     OW 8322   5.274   5.384   6.246
 1367SOL    HW1 8323   5.247   5.440   6.173
 1367SOL    HW2 8324   5.241   5.297   6.224
 1368SOL     OW 8325   4.892   7.596   2.042
 1368SOL    HW1 8326   4.960   7.634   2.098
 1368SOL    HW2 8327   4.941   7.548   1.975
 1369SOL     OW 8328  -0.998   3.087   3.708
 1369SOL    HW1 8329  -0.995   3.182   3.691
 1369SOL    HW2 8330  -1.051   3.078   3.787
 1370SOL     OW 8331   3.568   1.366   0.836
 1370SOL    HW1 8332   3.602   1.453   0.817
 1370SOL    HW2 8333   3.491   1.382   0.890
 1371SOL     OW 8334   4.115   3.318   4.354
 1371SOL    HW1 8335   4.177   3.303   4.425
 1371SOL    HW2 8336   4.081   3.231   4.333
 1372SOL     OW 8337   5.131   2.986   1.545
 1372SOL    HW1 8338   5.203   2.922   1.549
 1372SOL    HW2 8339   5.142   3.029   1.461
 1373SOL     OW 8340   1.273   9.978   4.933
 1373SOL    HW1 8341   1.270   9.948   4.842
 1373SOL    HW2 8342   1.206  10.047   4.937
 1374SOL     OW 8343   6.120   2.657   2.116
 1374SOL    HW1 8344   6.110   2.649   2.021
 1374SOL    HW2 8345   6.031   2.646   2.150
 1375SOL     OW 8346   7.262   4.358   2.053
 1375SOL    HW1 8347   7.310   4.350   2.136
 1375SOL    HW2 8348   7.183   4.305   2.067
 1376SOL     OW 8349   5.206   1.099   1.902
 1376SOL    HW1 8350   5.111   1.103   1.891
 1376SOL    HW2 8351   5.241   1.162   1.839
 1377SOL     OW 8352   0.891   6.541   3.981
 1377SOL    HW1 8353   0.983   6.564   3.998
 1377SOL    HW2 8354   0.844   6.625   3.986
 1378SOL     OW 8355   5.016   4.424   2.500
 1378SOL    HW1 8356   5.105   4.399   2.475
 1378SOL    HW2 8357   4.996   4.368   2.576
 1379SOL     OW 8358   0.000   1.516   2.090
 1379SOL    HW1 8359   0.012   1.429   2.126
 1379SOL    HW2 8360  -0.083   1.511   2.042
 1380SOL     OW 8361   4.602   1.211   1.035
 1380SOL    HW1 8362   4.538   1.186   1.102
 1380SOL    HW2 8363   4.659   1.135   1.027
 1381SOL     OW 8364   3.736   4.883   5.149
 1381SOL    HW1 8365   3.660   4.883   5.208
 1381SOL    HW2 8366   3.709   4.940   5.077
 1382SOL     OW 8367   0.874   1.315   0.230
 1382SOL    HW1 8368   0.955   1.332   0.183
 1382SOL    HW2 8369   0.810   1.295   0.162
 1383SOL     OW 8370   1.124   7.374   5.591
 1383SOL    HW1 8371   1.127   7.345   5.500
 1383SOL    HW2 8372   1.159   7.300   5.641
 1384SOL     OW 8373   0.119   7.062   4.663
 1384SOL    HW1 8374   0.143   6.974   4.634
 1384SOL    HW2 8375   0.074   7.100   4.588
 1385SOL     OW 8376   0.599   5.023   6.214
 1385SOL    HW1 8377   0.691   5.002   6.199
 1385SOL    HW2 8378   0.590   5.114   6.186
 1386SOL     OW 8379   7.345  10.335   5.700
 1386SOL    HW1 8380   7.333  10.428   5.679
 1386SOL    HW2 8381   7.304  10.289   5.627
 1387SOL     OW 8382   2.462   6.900   0.741
 1387SOL    HW1 8383   2.505   6.848   0.809
 1387SOL    HW2 8384   2.481   6.854   0.659
 1388SOL     OW 8385   4.994   8.132   4.130
 1388SOL    HW1 8386   5.055   8.200   4.159
 1388SOL    HW2 8387   5.050   8.065   4.090
 1389SOL     OW 8388   5.520   6.798   4.884
 1389SOL    HW1 8389   5.529   6.893   4.877
 1389SOL    HW2 8390   5.588   6.764   4.825
 1390SOL     OW 8391   1.709   9.690   4.940
 1390SOL    HW1 8392   1.708   9.755   5.009
 1390SOL    HW2 8393   1.641   9.627   4.964
 1391SOL     OW 8394   4.102   9.003   5.746
 1391SOL    HW1 8395   4.150   8.941   5.801
 1391SOL    HW2 8396   4.044   8.948   5.693
 1392SOL     OW 8397  -0.814   6.165   5.772
 1392SOL    HW1 8398  -0.728   6.157   5.731
 1392SOL    HW2 8399  -0.827   6.081   5.817
 1393SOL     OW 8400   1.995   5.168   3.043
 1393SOL    HW1 8401   2.041   5.229   2.986
 1393SOL    HW2 8402   2.005   5.083   2.999
 1394SOL     OW 8403   5.725   4.778   4.936
 1394SOL    HW1 8404   5.739   4.714   4.866
 1394SOL    HW2 8405   5.651   4.742   4.986
 1395SOL     OW 8406   5.178   7.258   0.039
 1395SOL    HW1 8407   5.191   7.216   0.124
 1395SOL    HW2 8408   5.091   7.298   0.046
 1396SOL     OW 8409   3.248   1.592   2.143
 1396SOL    HW1 8410   3.297   1.546   2.075
 1396SOL    HW2 8411   3.228   1.677   2.104
 1397SOL     OW 8412   0.952   5.060   1.505
 1397SOL    HW1 8413   1.003   5.065   1.586
 1397SOL    HW2 8414   1.017   5.050   1.436
 1398SOL     OW 8415   3.945   6.001   5.677
 1398SOL    HW1 8416   3.968   6.073   5.736
 1398SOL    HW2 8417   3.936   5.925   5.735
 1399SOL     OW 8418   2.039   4.242   4.784
 1399SOL    HW1 8419   2.104   4.290   4.836
 1399SOL    HW2 8420   2.013   4.303   4.715
 1400SOL     OW 8421   6.900   9.540   6.056
 1400SOL    HW1 8422   6.912   9.607   6.123
 1400SOL    HW2 8423   6.861   9.588   5.982
 1401SOL     OW 8424   8.927   7.275   2.162
 1401SOL    HW1 8425   8.919   7.200   2.102
 1401SOL    HW2 8426   8.941   7.236   2.248
 1402SOL     OW 8427   2.179   3.955   4.441
 1402SOL    HW1 8428   2.147   3.879   4.489
 1402SOL    HW2 8429   2.111   4.021   4.454
 1403SOL     OW 8430   5.518   5.909   5.839
 1403SOL    HW1 8431   5.488   5.931   5.751
 1403SOL    HW2 8432   5.606   5.946   5.845
 1404SOL     OW 8433   2.248   7.314   5.531
 1404SOL    HW1 8434   2.329   7.275   5.563
 1404SOL    HW2 8435   2.261   7.323   5.437
 1405SOL     OW 8436   8.296   7.437   2.388
 1405SOL    HW1 8437   8.332   7.354   2.358
 1405SOL    HW2 8438   8.222   7.413   2.443
 1406SOL     OW 8439   1.324   9.451   4.775
 1406SOL    HW1 8440   1.260   9.402   4.724
 1406SOL    HW2 8441   1.408   9.431   4.735
 1407SOL     OW 8442   5.595   7.067   5.895
 1407SOL    HW1 8443   5.634   7.073   5.808
 1407SOL    HW2 8444   5.632   6.988   5.934
 1408SOL     OW 8445   4.107   8.157   3.371
 1408SOL    HW1 8446   4.050   8.234   3.366
 1408SOL    HW2 8447   4.190   8.186   3.333
 1409SOL     OW 8448   8.371   6.560   0.107
 1409SOL    HW1 8449   8.334   6.644   0.082
 1409SOL    HW2 8450   8.367   6.508   0.027
 1410SOL     OW 8451   5.864   9.034   4.721
 1410SOL    HW1 8452   5.828   8.950   4.749
 1410SOL    HW2 8453   5.788   9.091   4.711
 1411SOL     OW 8454   5.796   3.357   3.665
 1411SOL    HW1 8455   5.704   3.330   3.667
 1411SOL    HW2 8456   5.838   3.303   3.732
 1412SOL     OW 8457  -0.290   3.436   4.385
 1412SOL    HW1 8458  -0.336   3.395   4.459
 1412SOL    HW2 8459  -0.222   3.490   4.427
 1413SOL     OW 8460  -0.994   3.987   4.426
 1413SOL    HW1 8461  -1.047   4.008   4.349
 1413SOL    HW2 8462  -0.969   3.895   4.414
 1414SOL     OW 8463   5.183   5.782   5.894
 1414SOL    HW1 8464   5.225   5.745   5.816
 1414SOL    HW2 8465   5.118   5.843   5.860
 1415SOL     OW 8466   7.659   9.403   3.727
 1415SOL    HW1 8467   7.593   9.379   3.792
 1415SOL    HW2 8468   7.614   9.461   3.667
 1416SOL     OW 8469   5.182   5.138   6.170
 1416SOL    HW1 8470   5.180   5.107   6.261
 1416SOL    HW2 8471   5.112   5.090   6.127
 1417SOL     OW 8472   3.308   5.653   4.971
 1417SOL    HW1 8473   3.302   5.612   5.057
 1417SOL    HW2 8474   3.328   5.581   4.911
 1418SOL     OW 8475   6.177   5.313   0.336
 1418SOL    HW1 8476   6.095   5.362   0.330
 1418SOL    HW2 8477   6.201   5.318   0.429
 1419SOL     OW 8478   5.061   1.845   1.758
 1419SOL    HW1 8479   5.093   1.934   1.742
 1419SOL    HW2 8480   5.139   1.794   1.779
 1420SOL     OW 8481   1.863   3.841   0.089
 1420SOL    HW1 8482   1.900   3.806   0.170
 1420SOL    HW2 8483   1.771   3.816   0.092
 1421SOL     OW 8484   5.168   4.703   3.015
 1421SOL    HW1 8485   5.203   4.791   3.032
 1421SOL    HW2 8486   5.101   4.691   3.082
 1422SOL     OW 8487   6.370   4.910   4.738
 1422SOL    HW1 8488   6.298   4.871   4.688
 1422SOL    HW2 8489   6.442   4.848   4.728
 1423SOL     OW 8490   9.425   6.257   0.323
 1423SOL    HW1 8491   9.348   6.202   0.305
 1423SOL    HW2 8492   9.434   6.257   0.418
 1424SOL     OW 8493   7.226   7.263   0.512
 1424SOL    HW1 8494   7.203   7.294   0.600
 1424SOL    HW2 8495   7.143   7.234   0.474
 1425SOL     OW 8496   4.227   7.136   3.836
 1425SOL    HW1 8497   4.229   7.155   3.743
 1425SOL    HW2 8498   4.311   7.169   3.869
 1426SOL     OW 8499   7.173   9.725   5.315
 1426SOL    HW1 8500   7.188   9.676   5.234
 1426SOL    HW2 8501   7.082   9.755   5.309
 1427SOL     OW 8502   4.544   8.118   5.874
 1427SOL    HW1 8503   4.514   8.056   5.941
 1427SOL    HW2 8504   4.639   8.114   5.878
 1428SOL     OW 8505   0.340   5.177   4.655
 1428SOL    HW1 8506   0.348   5.151   4.747
 1428SOL    HW2 8507   0.422   5.147   4.615
 1429SOL     OW 8508   3.706   5.874   0.182
 1429SOL    HW1 8509   3.718   5.969   0.178
 1429SOL    HW2 8510   3.688   5.848   0.092
 1430SOL     OW 8511   2.199   4.316   5.026
 1430SOL    HW1 8512   2.216   4.266   5.105
 1430SOL    HW2 8513   2.115   4.359   5.042
 1431SOL     OW 8514   2.460   6.618   1.878
 1431SOL    HW1 8515   2.412   6.563   1.939
 1431SOL    HW2 8516   2.398   6.635   1.807
 1432SOL     OW 8517  -0.256   2.131   3.585
 1432SOL    HW1 8518  -0.255   2.214   3.633
 1432SOL    HW2 8519  -0.182   2.137   3.525
 1433SOL     OW 8520   1.393   1.209   1.947
 1433SOL    HW1 8521   1.347   1.223   2.030
 1433SOL    HW2 8522   1.447   1.131   1.963
 1434SOL     OW 8523   3.631   5.308   3.269
 1434SOL    HW1 8524   3.656   5.342   3.183
 1434SOL    HW2 8525   3.574   5.376   3.306
 1435SOL     OW 8526   3.988   8.518   2.601
 1435SOL    HW1 8527   4.076   8.556   2.601
 1435SOL    HW2 8528   4.002   8.425   2.584
 1436SOL     OW 8529   4.619   6.199   0.220
 1436SOL    HW1 8530   4.576   6.255   0.284
 1436SOL    HW2 8531   4.599   6.110   0.248
 1437SOL     OW 8532   3.863   3.837   1.071
 1437SOL    HW1 8533   3.924   3.800   1.007
 1437SOL    HW2 8534   3.908   3.829   1.155
 1438SOL     OW 8535   5.120   5.202   3.229
 1438SOL    HW1 8536   5.028   5.178   3.222
 1438SOL    HW2 8537   5.168   5.122   3.209
 1439SOL     OW 8538   1.997   3.005   2.674
 1439SOL    HW1 8539   1.985   2.986   2.581
 1439SOL    HW2 8540   1.919   3.054   2.699
 1440SOL     OW 8541   4.537   7.561   5.382
 1440SOL    HW1 8542   4.602   7.601   5.324
 1440SOL    HW2 8543   4.457   7.611   5.367
 1441SOL     OW 8544   1.948   9.890   5.431
 1441SOL    HW1 8545   2.024   9.856   5.478
 1441SOL    HW2 8546   1.978   9.974   5.396
 1442SOL     OW 8547   7.932   8.386   3.859
 1442SOL    HW1 8548   7.919   8.321   3.928
 1442SOL    HW2 8549   7.969   8.337   3.786
 1443SOL     OW 8550   2.893  10.200   5.605
 1443SOL    HW1 8551   2.864  10.228   5.691
 1443SOL    HW2 8552   2.941  10.119   5.621
 1444SOL     OW 8553   1.552   7.247   3.636
 1444SOL    HW1 8554   1.584   7.337   3.649
 1444SOL    HW2 8555   1.476   7.241   3.694
 1445SOL     OW 8556   4.029   3.450   3.859
 1445SOL    HW1 8557   3.972   3.526   3.874
 1445SOL    HW2 8558   4.059   3.425   3.947
 1446SOL     OW 8559   0.202   4.493   6.115
 1446SOL    HW1 8560   0.187   4.423   6.052
 1446SOL    HW2 8561   0.204   4.449   6.200
 1447SOL     OW 8562   8.602   7.327   1.679
 1447SOL    HW1 8563   8.646   7.244   1.696
 1447SOL    HW2 8564   8.517   7.302   1.641
 1448SOL     OW 8565   5.783   6.428   4.799
 1448SOL    HW1 8566   5.698   6.386   4.811
 1448SOL    HW2 8567   5.789   6.441   4.704
 1449SOL     OW 8568   3.095   4.341   5.343
 1449SOL    HW1 8569   3.141   4.290   5.410
 1449SOL    HW2 8570   3.057   4.275   5.285
 1450SOL     OW 8571   5.537   8.174   5.352
 1450SOL    HW1 8572   5.627   8.158   5.380
 1450SOL    HW2 8573   5.483   8.127   5.416
 1451SOL     OW 8574   8.963   7.940   2.353
 1451SOL    HW1 8575   8.968   7.883   2.429
 1451SOL    HW2 8576   8.973   8.029   2.387
 1452SOL     OW 8577   7.199   8.675   3.015
 1452SOL    HW1 8578   7.287   8.691   3.051
 1452SOL    HW2 8579   7.205   8.701   2.923
 1453SOL     OW 8580   7.587   8.587   3.949
 1453SOL    HW1 8581   7.500   8.620   3.968
 1453SOL    HW2 8582   7.577   8.491   3.948
 1454SOL     OW 8583   2.428   2.355   0.126
 1454SOL    HW1 8584   2.475   2.310   0.056
 1454SOL    HW2 8585   2.335   2.343   0.105
 1455SOL     OW 8586   8.097   3.854   0.635
 1455SOL    HW1 8587   8.041   3.820   0.565
 1455SOL    HW2 8588   8.176   3.883   0.590
 1456SOL     OW 8589   0.069   8.417   4.918
 1456SOL    HW1 8590   0.037   8.400   4.829
 1456SOL    HW2 8591   0.090   8.511   4.918
 1457SOL     OW 8592   5.506   9.742   4.650
 1457SOL    HW1 8593   5.550   9.807   4.705
 1457SOL    HW2 8594   5.578   9.694   4.609
 1458SOL     OW 8595   1.948  10.191   6.135
 1458SOL    HW1 8596   2.013  10.199   6.205
 1458SOL    HW2 8597   1.887  10.264   6.151
 1459SOL     OW 8598   3.128   5.332   0.481
 1459SOL    HW1 8599   3.163   5.418   0.505
 1459SOL    HW2 8600   3.183   5.303   0.408
 1460SOL     OW 8601   6.620   9.258   5.898
 1460SOL    HW1 8602   6.611   9.341   5.850
 1460SOL    HW2 8603   6.546   9.258   5.959
 1461SOL     OW 8604   6.920   3.014   2.599
 1461SOL    HW1 8605   6.834   3.023   2.639
 1461SOL    HW2 8606   6.945   3.104   2.576
 1462SOL     OW 8607   1.656   8.915   5.525
 1462SOL    HW1 8608   1.676   8.843   5.585
 1462SOL    HW2 8609   1.646   8.991   5.581
 1463SOL     OW 8610   4.063   5.767   4.381
 1463SOL    HW1 8611   4.070   5.803   4.292
 1463SOL    HW2 8612   4.084   5.674   4.370
 1464SOL     OW 8613   5.537   2.549   1.088
 1464SOL    HW1 8614   5.583   2.500   1.020
 1464SOL    HW2 8615   5.486   2.483   1.135
 1465SOL     OW 8616   2.625   9.799   5.859
 1465SOL    HW1 8617   2.690   9.742   5.818
 1465SOL    HW2 8618   2.618   9.767   5.949
 1466SOL     OW 8619   3.912   1.592   1.783
 1466SOL    HW1 8620   3.867   1.598   1.699
 1466SOL    HW2 8621   3.914   1.681   1.816
 1467SOL     OW 8622   0.090   4.874   4.211
 1467SOL    HW1 8623   0.024   4.933   4.173
 1467SOL    HW2 8624   0.054   4.852   4.297
 1468SOL     OW 8625   2.010   3.758   3.003
 1468SOL    HW1 8626   2.060   3.792   3.078
 1468SOL    HW2 8627   2.026   3.664   3.004
 1469SOL     OW 8628   4.950   7.056   4.622
 1469SOL    HW1 8629   4.898   7.063   4.542
 1469SOL    HW2 8630   4.886   7.041   4.691
 1470SOL     OW 8631   2.827   1.659   0.866
 1470SOL    HW1 8632   2.789   1.668   0.954
 1470SOL    HW2 8633   2.832   1.748   0.833
 1471SOL     OW 8634   4.377   3.242   1.568
 1471SOL    HW1 8635   4.457   3.206   1.531
 1471SOL    HW2 8636   4.309   3.220   1.504
 1472SOL     OW 8637   2.406   6.291   5.876
 1472SOL    HW1 8638   2.458   6.345   5.817
 1472SOL    HW2 8639   2.411   6.335   5.961
 1473SOL     OW 8640  -0.008   4.429   5.027
 1473SOL    HW1 8641   0.013   4.501   5.087
 1473SOL    HW2 8642   0.036   4.353   5.064
 1474SOL     OW 8643   6.240   7.736   3.666
 1474SOL    HW1 8644   6.177   7.769   3.601
 1474SOL    HW2 8645   6.235   7.641   3.658
 1475SOL     OW 8646   1.507   8.263   5.555
 1475SOL    HW1 8647   1.417   8.290   5.535
 1475SOL    HW2 8648   1.534   8.323   5.625
 1476SOL     OW 8649   4.150   8.701   5.919
 1476SOL    HW1 8650   4.199   8.620   5.904
 1476SOL    HW2 8651   4.145   8.709   6.014
 1477SOL     OW 8652   3.543   4.374   1.188
 1477SOL    HW1 8653   3.598   4.449   1.210
 1477SOL    HW2 8654   3.468   4.411   1.143
 1478SOL     OW 8655   2.498   2.861   0.545
 1478SOL    HW1 8656   2.532   2.892   0.461
 1478SOL    HW2 8657   2.532   2.772   0.553
 1479SOL     OW 8658   5.295   4.227   5.965
 1479SOL    HW1 8659   5.384   4.198   5.944
 1479SOL    HW2 8660   5.277   4.298   5.904
 1480SOL     OW 8661   1.224   5.885   1.647
 1480SOL    HW1 8662   1.238   5.897   1.741
 1480SOL    HW2 8663   1.269   5.803   1.626
 1481SOL     OW 8664   0.917   4.607   1.386
 1481SOL    HW1 8665   0.986   4.545   1.407
 1481SOL    HW2 8666   0.881   4.634   1.471
 1482SOL     OW 8667   0.744   3.510   4.904
 1482SOL    HW1 8668   0.683   3.508   4.978
 1482SOL    HW2 8669   0.791   3.426   4.910
 1483SOL     OW 8670   7.317   1.662   1.363
 1483SOL    HW1 8671   7.406   1.695   1.373
 1483SOL    HW2 8672   7.328   1.575   1.323
 1484SOL     OW 8673   0.354   2.689   4.453
 1484SOL    HW1 8674   0.417   2.631   4.410
 1484SOL    HW2 8675   0.382   2.777   4.426
 1485SOL     OW 8676   4.681   4.478   0.989
 1485SOL    HW1 8677   4.736   4.445   1.060
 1485SOL    HW2 8678   4.678   4.573   1.002
 1486SOL     OW 8679   4.366   5.208   4.091
 1486SOL    HW1 8680   4.426   5.279   4.070
 1486SOL    HW2 8681   4.333   5.179   4.006
 1487SOL     OW 8682   5.508   5.406   5.726
 1487SOL    HW1 8683   5.583   5.431   5.671
 1487SOL    HW2 8684   5.458   5.345   5.672
 1488SOL     OW 8685   3.269   4.929   6.062
 1488SOL    HW1 8686   3.358   4.905   6.089
 1488SOL    HW2 8687   3.281   5.004   6.005
 1489SOL     OW 8688   4.066   7.018   3.292
 1489SOL    HW1 8689   3.973   7.014   3.268
 1489SOL    HW2 8690   4.091   6.927   3.308
 1490SOL     OW 8691   5.392   6.316   5.618
 1490SOL    HW1 8692   5.346   6.337   5.700
 1490SOL    HW2 8693   5.322   6.289   5.558
 1491SOL     OW 8694   4.652   7.545   5.664
 1491SOL    HW1 8695   4.614   7.574   5.582
 1491SOL    HW2 8696   4.578   7.515   5.716
 1492SOL     OW 8697   3.137   6.804   3.479
 1492SOL    HW1 8698   3.215   6.840   3.521
 1492SOL    HW2 8699   3.071   6.872   3.486
 1493SOL     OW 8700   6.953   3.877   0.889
 1493SOL    HW1 8701   7.039   3.914   0.912
 1493SOL    HW2 8702   6.958   3.863   0.794
 1494SOL     OW 8703   4.421   1.481   0.969
 1494SOL    HW1 8704   4.508   1.514   0.945
 1494SOL    HW2 8705   4.418   1.490   1.065
 1495SOL     OW 8706   3.579   6.439   0.239
 1495SOL    HW1 8707   3.634   6.517   0.244
 1495SOL    HW2 8708   3.573   6.420   0.145
 1496SOL     OW 8709   3.400   6.729   1.303
 1496SOL    HW1 8710   3.344   6.732   1.225
 1496SOL    HW2 8711   3.378   6.809   1.350
 1497SOL     OW 8712   6.080   1.558   2.271
 1497SOL    HW1 8713   6.128   1.476   2.278
 1497SOL    HW2 8714   6.061   1.583   2.362
 1498SOL     OW 8715   3.658   8.516   3.542
 1498SOL    HW1 8716   3.588   8.451   3.536
 1498SOL    HW2 8717   3.672   8.546   3.452
 1499SOL     OW 8718   1.897   2.485   3.314
 1499SOL    HW1 8719   1.823   2.487   3.254
 1499SOL    HW2 8720   1.862   2.452   3.396
 1500SOL     OW 8721   1.885   7.717   1.523
 1500SOL    HW1 8722   1.927   7.773   1.588
 1500SOL    HW2 8723   1.822   7.665   1.574
 1501SOL     OW 8724   1.341   9.984   5.418
 1501SOL    HW1 8725   1.354   9.936   5.336
 1501SOL    HW2 8726   1.312   9.919   5.481
 1502SOL     OW 8727   2.474   4.272   2.949
 1502SOL    HW1 8728   2.449   4.193   2.901
 1502SOL    HW2 8729   2.565   4.255   2.976
 1503SOL     OW 8730   7.398   3.101   0.187
 1503SOL    HW1 8731   7.462   3.168   0.212
 1503SOL    HW2 8732   7.345   3.089   0.266
 1504SOL     OW 8733   0.812   6.152   5.349
 1504SOL    HW1 8734   0.720   6.161   5.325
 1504SOL    HW2 8735   0.817   6.186   5.438
 1505SOL     OW 8736   3.647   2.504   2.182
 1505SOL    HW1 8737   3.690   2.569   2.126
 1505SOL    HW2 8738   3.584   2.554   2.233
 1506SOL     OW 8739   7.064   7.263   4.024
 1506SOL    HW1 8740   7.135   7.303   4.074
 1506SOL    HW2 8741   7.084   7.284   3.933
 1507SOL     OW 8742  -1.289   3.396   4.724
 1507SOL    HW1 8743  -1.270   3.483   4.689
 1507SOL    HW2 8744  -1.236   3.337   4.671
 1508SOL     OW 8745   0.719   8.777   4.970
 1508SOL    HW1 8746   0.745   8.685   4.965
 1508SOL    HW2 8747   0.648   8.785   4.907
 1509SOL     OW 8748   6.071   8.636   3.865
 1509SOL    HW1 8749   6.005   8.591   3.917
 1509SOL    HW2 8750   6.106   8.570   3.806
 1510SOL     OW 8751   5.872   9.741   4.552
 1510SOL    HW1 8752   5.914   9.691   4.622
 1510SOL    HW2 8753   5.797   9.687   4.527
 1511SOL     OW 8754   3.236   8.768   2.571
 1511SOL    HW1 8755   3.168   8.813   2.521
 1511SOL    HW2 8756   3.196   8.749   2.655
 1512SOL     OW 8757   3.645   3.014   4.228
 1512SOL    HW1 8758   3.693   3.066   4.163
 1512SOL    HW2 8759   3.600   3.079   4.282
 1513SOL     OW 8760   0.545   3.301   4.442
 1513SOL    HW1 8761   0.477   3.367   4.453
 1513SOL    HW2 8762   0.569   3.306   4.350
 1514SOL     OW 8763  -0.999   6.629   5.524
 1514SOL    HW1 8764  -1.014   6.657   5.434
 1514SOL    HW2 8765  -1.074   6.573   5.545
 1515SOL     OW 8766   2.416   6.055   3.789
 1515SOL    HW1 8767   2.505   6.055   3.825
 1515SOL    HW2 8768   2.412   5.978   3.733
 1516SOL     OW 8769   2.130   3.749   1.135
 1516SOL    HW1 8770   2.058   3.805   1.103
 1516SOL    HW2 8771   2.171   3.802   1.203
 1517SOL     OW 8772   2.232   4.253   5.880
 1517SOL    HW1 8773   2.268   4.180   5.828
 1517SOL    HW2 8774   2.138   4.235   5.883
 1518SOL     OW 8775   3.111   4.974   1.067
 1518SOL    HW1 8776   3.193   4.933   1.095
 1518SOL    HW2 8777   3.139   5.046   1.010
 1519SOL     OW 8778   2.060   5.084   0.623
 1519SOL    HW1 8779   1.992   5.046   0.567
 1519SOL    HW2 8780   2.131   5.106   0.562
 1520SOL     OW 8781   2.163   6.672   0.665
 1520SOL    HW1 8782   2.131   6.717   0.743
 1520SOL    HW2 8783   2.112   6.710   0.593
 1521SOL     OW 8784  -0.408   1.053   1.423
 1521SOL    HW1 8785  -0.444   1.035   1.510
 1521SOL    HW2 8786  -0.377   0.969   1.391
 1522SOL     OW 8787   4.442   6.092   5.127
 1522SOL    HW1 8788   4.509   6.096   5.059
 1522SOL    HW2 8789   4.362   6.123   5.084
 1523SOL     OW 8790   1.921   5.634   3.753
 1523SOL    HW1 8791   1.834   5.595   3.751
 1523SOL    HW2 8792   1.912   5.716   3.706
 1524SOL     OW 8793   5.886   2.947   0.079
 1524SOL    HW1 8794   5.899   2.940   0.174
 1524SOL    HW2 8795   5.795   2.972   0.068
 1525SOL     OW 8796   1.081   8.561   6.035
 1525SOL    HW1 8797   0.989   8.537   6.022
 1525SOL    HW2 8798   1.099   8.539   6.126
 1526SOL     OW 8799   2.584   6.630   1.629
 1526SOL    HW1 8800   2.676   6.603   1.632
 1526SOL    HW2 8801   2.555   6.627   1.721
 1527SOL     OW 8802   2.407   3.872   4.294
 1527SOL    HW1 8803   2.442   3.825   4.370
 1527SOL    HW2 8804   2.355   3.943   4.333
 1528SOL     OW 8805   5.499   4.416   6.153
 1528SOL    HW1 8806   5.486   4.431   6.059
 1528SOL    HW2 8807   5.563   4.346   6.157
 1529SOL     OW 8808   7.407   8.827   2.847
 1529SOL    HW1 8809   7.345   8.778   2.793
 1529SOL    HW2 8810   7.376   8.918   2.843
 1530SOL     OW 8811  -1.771   3.345   5.151
 1530SOL    HW1 8812  -1.760   3.399   5.073
 1530SOL    HW2 8813  -1.821   3.269   5.121
 1531SOL     OW 8814   6.177   5.422   5.347
 1531SOL    HW1 8815   6.102   5.370   5.317
 1531SOL    HW2 8816   6.231   5.359   5.395
 1532SOL     OW 8817   7.433   5.806   1.801
 1532SOL    HW1 8818   7.364   5.868   1.826
 1532SOL    HW2 8819   7.442   5.748   1.876
 1533SOL     OW 8820   2.179   7.067   1.444
 1533SOL    HW1 8821   2.245   7.005   1.474
 1533SOL    HW2 8822   2.158   7.039   1.355
 1534SOL     OW 8823   0.935   8.397   3.872
 1534SOL    HW1 8824   1.024   8.365   3.886
 1534SOL    HW2 8825   0.879   8.321   3.886
 1535SOL     OW 8826   3.489   5.839   4.148
 1535SOL    HW1 8827   3.514   5.839   4.240
 1535SOL    HW2 8828   3.567   5.871   4.102
 1536SOL     OW 8829   4.131   3.322   2.822
 1536SOL    HW1 8830   4.073   3.356   2.753
 1536SOL    HW2 8831   4.078   3.325   2.902
 1537SOL     OW 8832   4.045   5.671   3.215
 1537SOL    HW1 8833   4.095   5.602   3.258
 1537SOL    HW2 8834   4.084   5.678   3.128
 1538SOL     OW 8835   0.732   6.542   5.846
 1538SOL    HW1 8836   0.638   6.532   5.861
 1538SOL    HW2 8837   0.744   6.524   5.753
 1539SOL     OW 8838   2.334   5.368   2.715
 1539SOL    HW1 8839   2.399   5.434   2.692
 1539SOL    HW2 8840   2.383   5.300   2.761
 1540SOL     OW 8841   5.531   2.332   0.755
 1540SOL    HW1 8842   5.519   2.340   0.660
 1540SOL    HW2 8843   5.605   2.388   0.775
 1541SOL     OW 8844   4.380   3.070   4.222
 1541SOL    HW1 8845   4.416   3.156   4.200
 1541SOL    HW2 8846   4.453   3.025   4.265
 1542SOL     OW 8847   5.624   5.365   6.261
 1542SOL    HW1 8848   5.611   5.429   6.331
 1542SOL    HW2 8849   5.609   5.415   6.181
 1543SOL     OW 8850   5.948   7.474   3.334
 1543SOL    HW1 8851   5.894   7.527   3.275
 1543SOL    HW2 8852   5.923   7.384   3.315
 1544SOL     OW 8853   0.079   5.952   5.928
 1544SOL    HW1 8854   0.161   5.999   5.946
 1544SOL    HW2 8855   0.073   5.952   5.832
 1545SOL     OW 8856   2.140   7.517   2.085
 1545SOL    HW1 8857   2.220   7.467   2.101
 1545SOL    HW2 8858   2.153   7.557   1.999
 1546SOL     OW 8859   3.179   7.565   2.697
 1546SOL    HW1 8860   3.184   7.634   2.631
 1546SOL    HW2 8861   3.252   7.507   2.677
 1547SOL     OW 8862   7.628   7.673   3.586
 1547SOL    HW1 8863   7.659   7.665   3.676
 1547SOL    HW2 8864   7.533   7.664   3.592
 1548SOL     OW 8865   4.007   9.076   3.721
 1548SOL    HW1 8866   4.087   9.042   3.682
 1548SOL    HW2 8867   3.965   9.126   3.650
 1549SOL     OW 8868   2.043   5.451   4.158
 1549SOL    HW1 8869   1.955   5.489   4.157
 1549SOL    HW2 8870   2.051   5.408   4.073
 1550SOL     OW 8871   2.864   3.194   4.715
 1550SOL    HW1 8872   2.798   3.160   4.774
 1550SOL    HW2 8873   2.815   3.247   4.652
 1551SOL     OW 8874   7.179   3.019   0.899
 1551SOL    HW1 8875   7.193   3.111   0.921
 1551SOL    HW2 8876   7.197   3.014   0.805
 1552SOL     OW 8877   5.215   9.911   6.074
 1552SOL    HW1 8878   5.271   9.896   5.997
 1552SOL    HW2 8879   5.159   9.834   6.078
 1553SOL     OW 8880  -0.043   3.440   4.528
 1553SOL    HW1 8881  -0.042   3.347   4.551
 1553SOL    HW2 8882  -0.057   3.485   4.611
 1554SOL     OW 8883   2.688   6.941   4.753
 1554SOL    HW1 8884   2.638   6.993   4.690
 1554SOL    HW2 8885   2.777   6.940   4.717
 1555SOL     OW 8886   8.395   9.734   4.296
 1555SOL    HW1 8887   8.415   9.644   4.325
[truncated: 1,215,227 more chars]
