# Supplementary material for: Improvement in predicting drug sensitivity changes associated with protein mutations using a molecular dynamics based alchemical mutation method
Source: Sci Rep. 2020 Feb 7;10:2161. doi: 10.1038/s41598-020-58877-9 (PMC7005789; doi:10.1038/s41598-020-58877-9)
Supplement: Supplementary file 2 — Supplementary Information. [file 41598_2020_58877_MOESM2_ESM.zip › S1_input/MP-CAFEE/ALR2/FID/V47I_FID/complex_gpu/md_fin.gro]

Generated by trjconv : OXIDOREDUCTASE in water t= 40000.00000
35907
    1MET      N    1   5.326   7.446   4.435
    1MET     H1    2   5.341   7.546   4.429
    1MET     H2    3   5.347   7.408   4.526
    1MET     H3    4   5.390   7.393   4.378
    1MET     CA    5   5.192   7.397   4.398
    1MET     HA    6   5.170   7.435   4.299
    1MET     CB    7   5.201   7.246   4.379
    1MET    HB1    8   5.235   7.200   4.471
    1MET    HB2    9   5.270   7.220   4.298
    1MET     CG   10   5.067   7.189   4.332
    1MET    HG1   11   5.034   7.238   4.241
    1MET    HG2   12   4.997   7.210   4.413
    1MET     SD   13   5.057   7.010   4.311
    1MET     CE   14   5.076   6.946   4.480
    1MET    HE1   15   5.008   7.012   4.533
    1MET    HE2   16   5.053   6.840   4.491
    1MET    HE3   17   5.184   6.958   4.494
    1MET      C   18   5.079   7.443   4.489
    1MET      O   19   5.085   7.407   4.607
    2ALA      N   20   4.971   7.506   4.442
    2ALA      H   21   4.963   7.538   4.347
    2ALA     CA   22   4.860   7.532   4.532
    2ALA     HA   23   4.892   7.549   4.635
    2ALA     CB   24   4.788   7.659   4.488
    2ALA    HB1   25   4.855   7.745   4.491
    2ALA    HB2   26   4.741   7.650   4.390
    2ALA    HB3   27   4.704   7.670   4.556
    2ALA      C   28   4.765   7.413   4.530
    2ALA      O   29   4.741   7.348   4.429
    3SER      N   30   4.700   7.381   4.643
    3SER      H   31   4.711   7.442   4.722
    3SER     CA   32   4.623   7.261   4.667
    3SER     HA   33   4.692   7.182   4.638
    3SER     CB   34   4.615   7.242   4.818
    3SER    HB1   35   4.570   7.143   4.831
    3SER    HB2   36   4.551   7.312   4.872
    3SER     OG   37   4.746   7.220   4.865
    3SER     HG   38   4.754   7.176   4.950
    3SER      C   39   4.490   7.254   4.594
    3SER      O   40   4.417   7.158   4.615
    4ARG      N   41   4.456   7.360   4.519
    4ARG      H   42   4.527   7.429   4.502
    4ARG     CA   43   4.327   7.387   4.459
    4ARG     HA   44   4.262   7.302   4.439
    4ARG     CB   45   4.247   7.477   4.552
    4ARG    HB1   46   4.160   7.515   4.498
    4ARG    HB2   47   4.302   7.563   4.590
    4ARG     CG   48   4.202   7.405   4.679
    4ARG    HG1   49   4.292   7.388   4.739
    4ARG    HG2   50   4.154   7.309   4.664
    4ARG     CD   51   4.110   7.487   4.769
    4ARG    HD1   52   4.025   7.514   4.707
    4ARG    HD2   53   4.152   7.587   4.779
    4ARG     NE   54   4.071   7.420   4.893
    4ARG     HE   55   4.136   7.435   4.968
    4ARG     CZ   56   3.952   7.375   4.935
    4ARG    NH1   57   3.846   7.360   4.854
    4ARG   HH11   58   3.855   7.391   4.759
    4ARG   HH12   59   3.750   7.340   4.879
    4ARG    NH2   60   3.928   7.327   5.057
    4ARG   HH21   61   3.978   7.358   5.140
    4ARG   HH22   62   3.837   7.290   5.079
    4ARG      C   63   4.345   7.456   4.325
    4ARG      O   64   4.440   7.532   4.305
    5ILE      N   65   4.253   7.432   4.232
    5ILE      H   66   4.190   7.358   4.259
    5ILE     CA   67   4.230   7.501   4.106
    5ILE     HA   68   4.291   7.591   4.107
    5ILE     CB   69   4.274   7.413   3.989
    5ILE     HB   70   4.269   7.477   3.901
    5ILE    CG2   71   4.419   7.372   4.011
    5ILE   HG21   72   4.426   7.286   4.078
    5ILE   HG22   73   4.465   7.331   3.921
    5ILE   HG23   74   4.486   7.448   4.049
    5ILE    CG1   75   4.174   7.300   3.969
    5ILE   HG11   76   4.082   7.341   3.927
    5ILE   HG12   77   4.145   7.247   4.060
    5ILE     CD   78   4.223   7.195   3.870
    5ILE    HD1   79   4.194   7.211   3.766
    5ILE    HD2   80   4.331   7.186   3.862
    5ILE    HD3   81   4.176   7.097   3.880
    5ILE      C   82   4.091   7.562   4.098
    5ILE      O   83   3.991   7.510   4.149
    6LEU      N   84   4.085   7.681   4.039
    6LEU      H   85   4.171   7.726   4.011
    6LEU     CA   86   3.973   7.773   4.033
    6LEU     HA   87   3.907   7.754   4.117
    6LEU     CB   88   4.022   7.917   4.047
    6LEU    HB1   89   4.053   7.955   3.950
    6LEU    HB2   90   4.099   7.909   4.124
    6LEU     CG   91   3.920   8.022   4.092
    6LEU     HG   92   3.824   8.001   4.045
    6LEU    CD1   93   3.902   8.030   4.244
    6LEU   HD11   94   3.864   7.932   4.273
    6LEU   HD12   95   3.995   8.061   4.291
    6LEU   HD13   96   3.827   8.106   4.267
    6LEU    CD2   97   3.965   8.161   4.050
    6LEU   HD21   98   4.071   8.179   4.067
    6LEU   HD22   99   3.956   8.168   3.941
    6LEU   HD23  100   3.899   8.232   4.102
    6LEU      C  101   3.892   7.753   3.906
    6LEU      O  102   3.945   7.759   3.795
    7LEU      N  103   3.763   7.722   3.915
    7LEU      H  104   3.730   7.722   4.011
    7LEU     CA  105   3.669   7.686   3.811
    7LEU     HA  106   3.712   7.646   3.719
    7LEU     CB  107   3.571   7.586   3.871
    7LEU    HB1  108   3.506   7.551   3.790
    7LEU    HB2  109   3.521   7.636   3.953
    7LEU     CG  110   3.633   7.456   3.923
    7LEU     HG  111   3.717   7.487   3.985
    7LEU    CD1  112   3.524   7.378   3.995
    7LEU   HD11  113   3.501   7.430   4.088
    7LEU   HD12  114   3.438   7.376   3.928
    7LEU   HD13  115   3.550   7.274   4.019
    7LEU    CD2  116   3.690   7.372   3.809
    7LEU   HD21  117   3.736   7.281   3.849
    7LEU   HD22  118   3.606   7.336   3.749
    7LEU   HD23  119   3.760   7.426   3.746
    7LEU      C  120   3.607   7.813   3.754
    7LEU      O  121   3.610   7.916   3.820
    8ASN      N  122   3.550   7.810   3.633
    8ASN      H  123   3.554   7.726   3.577
    8ASN     CA  124   3.488   7.921   3.562
    8ASN     HA  125   3.568   7.995   3.552
    8ASN     CB  126   3.438   7.865   3.430
    8ASN    HB1  127   3.378   7.779   3.459
    8ASN    HB2  128   3.525   7.818   3.384
    8ASN     CG  129   3.382   7.973   3.338
    8ASN    OD1  130   3.261   7.983   3.321
    8ASN    ND2  131   3.467   8.054   3.274
    8ASN   HD21  132   3.567   8.047   3.286
    8ASN   HD22  133   3.426   8.109   3.200
    8ASN      C  134   3.384   7.987   3.651
    8ASN      O  135   3.362   8.108   3.642
    9ASN      N  136   3.311   7.916   3.737
    9ASN      H  137   3.345   7.821   3.749
    9ASN     CA  138   3.196   7.952   3.817
    9ASN     HA  139   3.135   8.022   3.759
    9ASN     CB  140   3.111   7.827   3.837
    9ASN    HB1  141   3.089   7.775   3.743
    9ASN    HB2  142   3.012   7.851   3.876
    9ASN     CG  143   3.178   7.723   3.926
    9ASN    OD1  144   3.267   7.652   3.880
    9ASN    ND2  145   3.138   7.701   4.052
    9ASN   HD21  146   3.055   7.744   4.091
    9ASN   HD22  147   3.171   7.615   4.092
    9ASN      C  148   3.237   8.014   3.950
    9ASN      O  149   3.160   8.074   4.024
   10GLY      N  150   3.367   8.003   3.978
   10GLY      H  151   3.431   7.956   3.916
   10GLY     CA  152   3.431   8.067   4.091
   10GLY    HA1  153   3.367   8.137   4.145
   10GLY    HA2  154   3.509   8.118   4.035
   10GLY      C  155   3.494   7.976   4.195
   10GLY      O  156   3.569   8.028   4.278
   11ALA      N  157   3.447   7.851   4.203
   11ALA      H  158   3.359   7.832   4.156
   11ALA     CA  159   3.480   7.764   4.313
   11ALA     HA  160   3.467   7.812   4.411
   11ALA     CB  161   3.368   7.661   4.314
   11ALA    HB1  162   3.365   7.614   4.412
   11ALA    HB2  163   3.273   7.711   4.297
   11ALA    HB3  164   3.377   7.575   4.247
   11ALA      C  165   3.619   7.702   4.311
   11ALA      O  166   3.672   7.682   4.202
   12LYS      N  167   3.673   7.665   4.427
   12LYS      H  168   3.614   7.677   4.509
   12LYS     CA  169   3.808   7.616   4.447
   12LYS     HA  170   3.858   7.617   4.351
   12LYS     CB  171   3.879   7.714   4.539
   12LYS    HB1  172   3.900   7.813   4.497
   12LYS    HB2  173   3.977   7.670   4.560
   12LYS     CG  174   3.808   7.733   4.673
   12LYS    HG1  175   3.767   7.641   4.715
   12LYS    HG2  176   3.726   7.803   4.654
   12LYS     CD  177   3.889   7.796   4.785
   12LYS    HD1  178   3.894   7.902   4.760
   12LYS    HD2  179   3.991   7.755   4.785
   12LYS     CE  180   3.833   7.773   4.925
   12LYS    HE1  181   3.852   7.670   4.957
   12LYS    HE2  182   3.725   7.764   4.912
   12LYS     NZ  183   3.878   7.873   5.022
   12LYS    HZ1  184   3.877   7.834   5.115
   12LYS    HZ2  185   3.966   7.915   4.993
   12LYS    HZ3  186   3.814   7.951   5.022
   12LYS      C  187   3.820   7.467   4.478
   12LYS      O  188   3.823   7.432   4.596
   13MET      N  189   3.827   7.382   4.375
   13MET      H  190   3.834   7.428   4.285
   13MET     CA  191   3.826   7.238   4.389
   13MET     HA  192   3.752   7.214   4.465
   13MET     CB  193   3.787   7.170   4.258
   13MET    HB1  194   3.836   7.224   4.177
   13MET    HB2  195   3.683   7.202   4.254
   13MET     CG  196   3.803   7.018   4.245
   13MET    HG1  197   3.770   6.974   4.339
   13MET    HG2  198   3.909   6.996   4.236
   13MET     SD  199   3.697   6.950   4.114
   13MET     CE  200   3.681   6.780   4.175
   13MET    HE1  201   3.660   6.708   4.096
   13MET    HE2  202   3.779   6.764   4.220
   13MET    HE3  203   3.604   6.775   4.251
   13MET      C  204   3.964   7.185   4.425
   13MET      O  205   4.059   7.220   4.354
   14PRO      N  206   3.974   7.109   4.534
   14PRO     CD  207   3.872   7.075   4.631
   14PRO    HD1  208   3.824   6.981   4.602
   14PRO    HD2  209   3.790   7.143   4.654
   14PRO     CG  210   3.957   7.041   4.752
   14PRO    HG1  211   3.909   6.993   4.837
   14PRO    HG2  212   4.008   7.130   4.788
   14PRO     CB  213   4.062   6.949   4.689
   14PRO    HB1  214   4.020   6.852   4.664
   14PRO    HB2  215   4.144   6.941   4.761
   14PRO     CA  216   4.095   7.036   4.568
   14PRO     HA  217   4.172   7.108   4.594
   14PRO      C  218   4.147   6.941   4.462
   14PRO      O  219   4.077   6.870   4.390
   15ILE      N  220   4.280   6.937   4.453
   15ILE      H  221   4.334   6.997   4.514
   15ILE     CA  222   4.350   6.855   4.356
   15ILE     HA  223   4.286   6.844   4.269
   15ILE     CB  224   4.479   6.911   4.297
   15ILE     HB  225   4.510   6.838   4.222
   15ILE    CG2  226   4.448   7.039   4.221
   15ILE   HG21  227   4.535   7.070   4.163
   15ILE   HG22  228   4.378   7.019   4.140
   15ILE   HG23  229   4.402   7.115   4.285
   15ILE    CG1  230   4.584   6.930   4.406
   15ILE   HG11  231   4.607   6.835   4.456
   15ILE   HG12  232   4.547   6.988   4.490
   15ILE     CD  233   4.717   6.985   4.355
   15ILE    HD1  234   4.776   7.001   4.445
   15ILE    HD2  235   4.766   6.917   4.285
   15ILE    HD3  236   4.702   7.085   4.316
   15ILE      C  237   4.369   6.710   4.399
   15ILE      O  238   4.382   6.618   4.318
   16LEU      N  239   4.350   6.685   4.528
   16LEU      H  240   4.335   6.764   4.590
   16LEU     CA  241   4.354   6.556   4.595
   16LEU     HA  242   4.371   6.485   4.514
   16LEU     CB  243   4.473   6.543   4.689
   16LEU    HB1  244   4.465   6.620   4.766
   16LEU    HB2  245   4.565   6.569   4.637
   16LEU     CG  246   4.508   6.405   4.742
   16LEU     HG  247   4.421   6.376   4.802
   16LEU    CD1  248   4.529   6.292   4.641
   16LEU   HD11  249   4.433   6.256   4.606
   16LEU   HD12  250   4.588   6.337   4.561
   16LEU   HD13  251   4.594   6.214   4.681
   16LEU    CD2  252   4.625   6.410   4.840
   16LEU   HD21  253   4.632   6.316   4.896
   16LEU   HD22  254   4.711   6.405   4.773
   16LEU   HD23  255   4.620   6.498   4.903
   16LEU      C  256   4.217   6.530   4.656
   16LEU      O  257   4.152   6.627   4.694
   17GLY      N  258   4.171   6.405   4.660
   17GLY      H  259   4.224   6.338   4.606
   17GLY     CA  260   4.040   6.366   4.709
   17GLY    HA1  261   3.966   6.376   4.630
   17GLY    HA2  262   4.013   6.420   4.800
   17GLY      C  263   4.037   6.218   4.745
   17GLY      O  264   4.130   6.146   4.710
   18LEU      N  265   3.937   6.172   4.820
   18LEU      H  266   3.863   6.236   4.844
   18LEU     CA  267   3.918   6.035   4.864
   18LEU     HA  268   4.010   5.977   4.852
   18LEU     CB  269   3.898   6.037   5.015
   18LEU    HB1  270   3.805   6.086   5.046
   18LEU    HB2  271   3.986   6.089   5.052
   18LEU     CG  272   3.897   5.899   5.080
   18LEU     HG  273   3.832   5.820   5.042
   18LEU    CD1  274   4.033   5.830   5.080
   18LEU   HD11  275   4.105   5.895   5.129
   18LEU   HD12  276   4.044   5.740   5.140
   18LEU   HD13  277   4.071   5.789   4.986
   18LEU    CD2  278   3.867   5.916   5.228
   18LEU   HD21  279   3.937   5.978   5.284
   18LEU   HD22  280   3.771   5.967   5.238
   18LEU   HD23  281   3.858   5.819   5.277
   18LEU      C  282   3.807   5.973   4.780
   18LEU      O  283   3.699   6.027   4.762
   19GLY      N  284   3.838   5.854   4.727
   19GLY      H  285   3.931   5.820   4.750
   19GLY     CA  286   3.756   5.760   4.653
   19GLY    HA1  287   3.827   5.704   4.592
   19GLY    HA2  288   3.694   5.816   4.583
   19GLY      C  289   3.670   5.676   4.745
   19GLY      O  290   3.704   5.647   4.859
   20THR      N  291   3.557   5.622   4.697
   20THR      H  292   3.532   5.649   4.604
   20THR     CA  293   3.464   5.537   4.769
   20THR     HA  294   3.517   5.498   4.856
   20THR     CB  295   3.340   5.614   4.812
   20THR     HB  296   3.264   5.551   4.857
   20THR    CG2  297   3.380   5.727   4.906
   20THR   HG21  298   3.428   5.679   4.992
   20THR   HG22  299   3.446   5.804   4.866
   20THR   HG23  300   3.289   5.778   4.937
   20THR    OG1  301   3.269   5.666   4.702
   20THR    HG1  302   3.308   5.750   4.675
   20THR      C  303   3.422   5.399   4.720
   20THR      O  304   3.358   5.326   4.796
   21TRP      N  305   3.470   5.351   4.605
   21TRP      H  306   3.533   5.409   4.551
   21TRP     CA  307   3.432   5.217   4.564
   21TRP     HA  308   3.326   5.198   4.583
   21TRP     CB  309   3.423   5.207   4.412
   21TRP    HB1  310   3.524   5.217   4.372
   21TRP    HB2  311   3.368   5.292   4.372
   21TRP     CG  312   3.363   5.080   4.362
   21TRP    CD1  313   3.254   5.019   4.414
   21TRP    HD1  314   3.201   5.051   4.503
   21TRP    NE1  315   3.221   4.907   4.340
   21TRP    HE1  316   3.140   4.847   4.352
   21TRP    CE2  317   3.320   4.880   4.249
   21TRP    CZ2  318   3.330   4.782   4.149
   21TRP    HZ2  319   3.252   4.707   4.147
   21TRP    CH2  320   3.434   4.786   4.056
   21TRP    HH2  321   3.449   4.706   3.986
   21TRP    CZ3  322   3.529   4.889   4.066
   21TRP    HZ3  323   3.619   4.882   4.006
   21TRP    CE3  324   3.517   4.984   4.168
   21TRP    HE3  325   3.596   5.055   4.190
   21TRP    CD2  326   3.410   4.989   4.258
   21TRP      C  327   3.517   5.105   4.623
   21TRP      O  328   3.639   5.113   4.615
   22LYS      N  329   3.451   5.001   4.674
   22LYS      H  330   3.351   5.007   4.664
   22LYS     CA  331   3.499   4.889   4.752
   22LYS     HA  332   3.418   4.816   4.757
   22LYS     CB  333   3.613   4.820   4.678
   22LYS    HB1  334   3.649   4.736   4.739
   22LYS    HB2  335   3.705   4.879   4.673
   22LYS     CG  336   3.572   4.769   4.540
   22LYS    HG1  337   3.508   4.841   4.489
   22LYS    HG2  338   3.517   4.676   4.553
   22LYS     CD  339   3.691   4.742   4.448
   22LYS    HD1  340   3.644   4.675   4.376
   22LYS    HD2  341   3.760   4.689   4.513
   22LYS     CE  342   3.755   4.850   4.361
   22LYS    HE1  343   3.675   4.877   4.291
   22LYS    HE2  344   3.832   4.806   4.298
   22LYS     NZ  345   3.809   4.965   4.435
   22LYS    HZ1  346   3.882   4.931   4.496
   22LYS    HZ2  347   3.857   5.032   4.378
   22LYS    HZ3  348   3.743   5.027   4.479
   22LYS      C  349   3.526   4.919   4.899
   22LYS      O  350   3.590   4.843   4.971
   23SER      N  351   3.465   5.030   4.941
   23SER      H  352   3.447   5.094   4.865
   23SER     CA  353   3.458   5.080   5.077
   23SER     HA  354   3.545   5.031   5.121
   23SER     CB  355   3.491   5.229   5.080
   23SER    HB1  356   3.496   5.260   5.185
   23SER    HB2  357   3.410   5.271   5.021
   23SER     OG  358   3.619   5.245   5.023
   23SER     HG  359   3.662   5.315   5.072
   23SER      C  360   3.329   5.050   5.152
   23SER      O  361   3.228   5.113   5.122
   24PRO      N  362   3.335   4.978   5.264
   24PRO     CD  363   3.437   4.888   5.314
   24PRO    HD1  364   3.503   4.948   5.378
   24PRO    HD2  365   3.495   4.847   5.232
   24PRO     CG  366   3.377   4.763   5.376
   24PRO    HG1  367   3.451   4.722   5.445
   24PRO    HG2  368   3.367   4.689   5.296
   24PRO     CB  369   3.246   4.820   5.429
   24PRO    HB1  370   3.261   4.861   5.528
   24PRO    HB2  371   3.160   4.752   5.431
   24PRO     CA  372   3.216   4.937   5.335
   24PRO     HA  373   3.151   4.901   5.256
   24PRO      C  374   3.144   5.044   5.416
   24PRO      O  375   3.213   5.133   5.467
   25PRO      N  376   3.013   5.033   5.436
   25PRO     CD  377   2.921   4.927   5.400
   25PRO    HD1  378   2.951   4.824   5.420
   25PRO    HD2  379   2.891   4.954   5.298
   25PRO     CG  380   2.796   4.947   5.485
   25PRO    HG1  381   2.815   4.912   5.586
   25PRO    HG2  382   2.709   4.904   5.436
   25PRO     CB  383   2.790   5.100   5.487
   25PRO    HB1  384   2.727   5.134   5.569
   25PRO    HB2  385   2.757   5.132   5.388
   25PRO     CA  386   2.936   5.141   5.494
   25PRO     HA  387   2.945   5.236   5.441
   25PRO      C  388   2.983   5.178   5.635
   25PRO      O  389   2.997   5.295   5.668
   26GLY      N  390   3.008   5.082   5.724
   26GLY      H  391   2.988   4.992   5.684
   26GLY     CA  392   3.069   5.084   5.856
   26GLY    HA1  393   3.024   4.998   5.905
   26GLY    HA2  394   3.037   5.174   5.909
   26GLY      C  395   3.221   5.085   5.868
   26GLY      O  396   3.277   5.068   5.976
   27GLN      N  397   3.289   5.124   5.761
   27GLN      H  398   3.241   5.159   5.679
   27GLN     CA  399   3.432   5.153   5.757
   27GLN     HA  400   3.467   5.170   5.859
   27GLN     CB  401   3.500   5.029   5.699
   27GLN    HB1  402   3.499   5.032   5.590
   27GLN    HB2  403   3.447   4.941   5.735
   27GLN     CG  404   3.646   5.014   5.741
   27GLN    HG1  405   3.657   4.965   5.838
   27GLN    HG2  406   3.688   5.113   5.734
   27GLN     CD  407   3.711   4.916   5.645
   27GLN    OE1  408   3.664   4.848   5.554
   27GLN    NE2  409   3.843   4.896   5.656
   27GLN   HE21  410   3.893   4.937   5.733
   27GLN   HE22  411   3.870   4.809   5.612
   27GLN      C  412   3.462   5.282   5.682
   27GLN      O  413   3.560   5.348   5.717
   28VAL      N  414   3.383   5.320   5.581
   28VAL      H  415   3.301   5.263   5.566
   28VAL     CA  416   3.413   5.437   5.502
   28VAL     HA  417   3.516   5.440   5.468
   28VAL     CB  418   3.321   5.430   5.379
   28VAL     HB  419   3.325   5.331   5.334
   28VAL    CG1  420   3.172   5.440   5.410
   28VAL   HG11  421   3.116   5.433   5.317
   28VAL   HG12  422   3.160   5.354   5.475
   28VAL   HG13  423   3.141   5.533   5.458
   28VAL    CG2  424   3.368   5.527   5.271
   28VAL   HG21  425   3.344   5.625   5.312
   28VAL   HG22  426   3.474   5.531   5.247
   28VAL   HG23  427   3.302   5.504   5.187
   28VAL      C  428   3.384   5.567   5.575
   28VAL      O  429   3.457   5.665   5.562
   29THR      N  430   3.296   5.564   5.676
   29THR      H  431   3.239   5.481   5.673
   29THR     CA  432   3.276   5.667   5.775
   29THR     HA  433   3.249   5.762   5.729
   29THR     CB  434   3.168   5.631   5.877
   29THR     HB  435   3.181   5.693   5.966
   29THR    CG2  436   3.030   5.634   5.812
   29THR   HG21  437   2.949   5.618   5.883
   29THR   HG22  438   3.011   5.721   5.749
   29THR   HG23  439   3.026   5.552   5.740
   29THR    OG1  440   3.185   5.497   5.917
   29THR    HG1  441   3.105   5.457   5.952
   29THR      C  442   3.399   5.691   5.861
   29THR      O  443   3.435   5.807   5.886
   30GLU      N  444   3.469   5.584   5.898
   30GLU      H  445   3.430   5.496   5.866
   30GLU     CA  446   3.595   5.593   5.969
   30GLU     HA  447   3.578   5.662   6.051
   30GLU     CB  448   3.638   5.457   6.023
   30GLU    HB1  449   3.727   5.470   6.084
   30GLU    HB2  450   3.659   5.396   5.935
   30GLU     CG  451   3.528   5.394   6.108
   30GLU    HG1  452   3.566   5.298   6.144
   30GLU    HG2  453   3.442   5.361   6.050
   30GLU     CD  454   3.484   5.467   6.234
   30GLU    OE1  455   3.553   5.558   6.285
   30GLU    OE2  456   3.367   5.440   6.268
   30GLU      C  457   3.714   5.639   5.886
   30GLU      O  458   3.801   5.717   5.924
   31ALA      N  459   3.707   5.604   5.757
   31ALA      H  460   3.623   5.556   5.729
   31ALA     CA  461   3.802   5.641   5.654
   31ALA     HA  462   3.900   5.611   5.692
   31ALA     CB  463   3.773   5.559   5.529
   31ALA    HB1  464   3.857   5.564   5.460
   31ALA    HB2  465   3.772   5.452   5.551
   31ALA    HB3  466   3.686   5.599   5.478
   31ALA      C  467   3.798   5.791   5.631
   31ALA      O  468   3.902   5.856   5.627
   32VAL      N  469   3.679   5.852   5.629
   32VAL      H  470   3.592   5.800   5.631
   32VAL     CA  471   3.656   5.994   5.614
   32VAL     HA  472   3.721   6.037   5.537
   32VAL     CB  473   3.515   6.024   5.565
   32VAL     HB  474   3.448   5.962   5.626
   32VAL    CG1  475   3.466   6.168   5.574
   32VAL   HG11  476   3.531   6.237   5.520
   32VAL   HG12  477   3.361   6.173   5.542
   32VAL   HG13  478   3.459   6.200   5.677
   32VAL    CG2  479   3.500   5.979   5.420
   32VAL   HG21  480   3.401   6.001   5.381
   32VAL   HG22  481   3.577   6.036   5.367
   32VAL   HG23  482   3.523   5.874   5.405
   32VAL      C  483   3.695   6.076   5.737
   32VAL      O  484   3.743   6.188   5.727
   33LYS      N  485   3.669   6.030   5.859
   33LYS      H  486   3.644   5.932   5.858
   33LYS     CA  487   3.697   6.107   5.979
   33LYS     HA  488   3.668   6.208   5.950
   33LYS     CB  489   3.604   6.061   6.091
   33LYS    HB1  490   3.633   6.103   6.187
   33LYS    HB2  491   3.624   5.955   6.112
   33LYS     CG  492   3.457   6.099   6.075
   33LYS    HG1  493   3.416   6.060   5.982
   33LYS    HG2  494   3.442   6.207   6.074
   33LYS     CD  495   3.370   6.053   6.192
   33LYS    HD1  496   3.269   6.093   6.189
   33LYS    HD2  497   3.410   6.079   6.290
   33LYS     CE  498   3.344   5.903   6.189
   33LYS    HE1  499   3.437   5.847   6.178
   33LYS    HE2  500   3.291   5.883   6.096
   33LYS     NZ  501   3.267   5.846   6.300
   33LYS    HZ1  502   3.194   5.911   6.325
   33LYS    HZ2  503   3.240   5.754   6.268
   33LYS    HZ3  504   3.321   5.834   6.385
   33LYS      C  505   3.846   6.108   6.010
   33LYS      O  506   3.900   6.195   6.078
   34VAL      N  507   3.916   6.005   5.963
   34VAL      H  508   3.862   5.921   5.947
   34VAL     CA  509   4.061   6.001   5.968
   34VAL     HA  510   4.096   6.030   6.067
   34VAL     CB  511   4.123   5.862   5.953
   34VAL     HB  512   4.078   5.810   5.868
   34VAL    CG1  513   4.271   5.865   5.918
   34VAL   HG11  514   4.288   5.924   5.828
   34VAL   HG12  515   4.323   5.907   6.004
   34VAL   HG13  516   4.316   5.766   5.907
   34VAL    CG2  517   4.121   5.777   6.079
   34VAL   HG21  518   4.173   5.683   6.058
   34VAL   HG22  519   4.179   5.825   6.157
   34VAL   HG23  520   4.021   5.759   6.120
   34VAL      C  521   4.110   6.099   5.863
   34VAL      O  522   4.196   6.184   5.888
   35ALA      N  523   4.055   6.097   5.741
   35ALA      H  524   3.989   6.024   5.719
   35ALA     CA  525   4.108   6.184   5.638
   35ALA     HA  526   4.216   6.165   5.644
   35ALA     CB  527   4.051   6.131   5.507
   35ALA    HB1  528   4.090   6.031   5.487
   35ALA    HB2  529   3.943   6.146   5.509
   35ALA    HB3  530   4.093   6.195   5.430
   35ALA      C  531   4.076   6.331   5.660
   35ALA      O  532   4.161   6.413   5.628
   36ILE      N  533   3.965   6.372   5.722
   36ILE      H  534   3.905   6.295   5.751
   36ILE     CA  535   3.935   6.511   5.749
   36ILE     HA  536   3.946   6.559   5.652
   36ILE     CB  537   3.789   6.537   5.783
   36ILE     HB  538   3.759   6.459   5.853
   36ILE    CG2  539   3.765   6.671   5.853
   36ILE   HG21  540   3.809   6.652   5.951
   36ILE   HG22  541   3.816   6.760   5.815
   36ILE   HG23  542   3.660   6.697   5.864
   36ILE    CG1  543   3.717   6.535   5.649
   36ILE   HG11  544   3.765   6.463   5.581
   36ILE   HG12  545   3.721   6.636   5.608
   36ILE     CD  546   3.571   6.493   5.664
   36ILE    HD1  547   3.562   6.397   5.715
   36ILE    HD2  548   3.517   6.573   5.716
   36ILE    HD3  549   3.531   6.476   5.564
   36ILE      C  550   4.043   6.573   5.836
   36ILE      O  551   4.099   6.679   5.809
   37ASP      N  552   4.085   6.505   5.943
   37ASP      H  553   4.031   6.424   5.970
   37ASP     CA  554   4.194   6.541   6.031
   37ASP     HA  555   4.172   6.643   6.065
   37ASP     CB  556   4.187   6.454   6.156
   37ASP    HB1  557   4.274   6.453   6.222
   37ASP    HB2  558   4.186   6.355   6.111
   37ASP     CG  559   4.053   6.453   6.228
   37ASP    OD1  560   3.963   6.538   6.207
   37ASP    OD2  561   4.039   6.375   6.324
   37ASP      C  562   4.335   6.537   5.974
   37ASP      O  563   4.415   6.622   6.011
   38VAL      N  564   4.356   6.448   5.877
   38VAL      H  565   4.283   6.385   5.846
   38VAL     CA  566   4.479   6.439   5.801
   38VAL     HA  567   4.560   6.442   5.874
   38VAL     CB  568   4.487   6.305   5.729
   38VAL     HB  569   4.393   6.274   5.683
   38VAL    CG1  570   4.591   6.296   5.618
   38VAL   HG11  571   4.554   6.356   5.535
   38VAL   HG12  572   4.684   6.343   5.652
   38VAL   HG13  573   4.606   6.193   5.584
   38VAL    CG2  574   4.525   6.200   5.833
   38VAL   HG21  575   4.628   6.209   5.867
   38VAL   HG22  576   4.474   6.220   5.927
   38VAL   HG23  577   4.505   6.103   5.788
   38VAL      C  578   4.495   6.559   5.708
   38VAL      O  579   4.610   6.591   5.681
   39GLY      N  580   4.386   6.617   5.658
   39GLY      H  581   4.303   6.571   5.692
   39GLY     CA  582   4.364   6.737   5.580
   39GLY    HA1  583   4.464   6.775   5.560
   39GLY    HA2  584   4.318   6.813   5.644
   39GLY      C  585   4.282   6.728   5.452
   39GLY      O  586   4.254   6.828   5.387
   40TYR      N  587   4.230   6.612   5.411
   40TYR      H  588   4.233   6.529   5.468
   40TYR     CA  589   4.152   6.599   5.289
   40TYR     HA  590   4.209   6.646   5.208
   40TYR     CB  591   4.123   6.450   5.270
   40TYR    HB1  592   4.045   6.436   5.194
   40TYR    HB2  593   4.066   6.414   5.356
   40TYR     CG  594   4.232   6.348   5.252
   40TYR    CD1  595   4.319   6.310   5.355
   40TYR    HD1  596   4.319   6.357   5.452
   40TYR    CE1  597   4.404   6.202   5.332
   40TYR    HE1  598   4.456   6.162   5.418
   40TYR     CZ  599   4.411   6.147   5.203
   40TYR     OH  600   4.494   6.041   5.178
   40TYR     HH  601   4.537   6.016   5.260
   40TYR    CE2  602   4.330   6.188   5.095
   40TYR    HE2  603   4.328   6.131   5.003
   40TYR    CD2  604   4.241   6.292   5.124
   40TYR    HD2  605   4.169   6.329   5.052
   40TYR      C  606   4.017   6.665   5.309
   40TYR      O  607   3.963   6.671   5.419
   41ARG      N  608   3.975   6.735   5.202
   41ARG      H  609   4.042   6.733   5.127
   41ARG     CA  610   3.856   6.816   5.188
   41ARG     HA  611   3.802   6.795   5.280
   41ARG     CB  612   3.892   6.964   5.173
   41ARG    HB1  613   3.799   7.017   5.151
   41ARG    HB2  614   3.963   6.976   5.091
   41ARG     CG  615   3.965   7.021   5.294
   41ARG    HG1  616   3.985   7.123   5.264
   41ARG    HG2  617   4.046   6.950   5.315
   41ARG     CD  618   3.867   7.023   5.412
   41ARG    HD1  619   3.822   6.928   5.438
   41ARG    HD2  620   3.788   7.091   5.381
   41ARG     NE  621   3.939   7.078   5.527
   41ARG     HE  622   3.927   7.177   5.544
   41ARG     CZ  623   4.010   7.017   5.623
   41ARG    NH1  624   4.049   6.889   5.611
   41ARG   HH11  625   4.015   6.837   5.531
   41ARG   HH12  626   4.070   6.836   5.694
   41ARG    NH2  627   4.055   7.082   5.731
   41ARG   HH21  628   4.023   7.177   5.726
   41ARG   HH22  629   4.120   7.047   5.801
   41ARG      C  630   3.760   6.774   5.078
   41ARG      O  631   3.663   6.842   5.048
   42HIS      N  632   3.779   6.660   5.011
   42HIS      H  633   3.860   6.603   5.032
   42HIS     CA  634   3.704   6.621   4.893
   42HIS     HA  635   3.606   6.668   4.899
   42HIS     CB  636   3.789   6.679   4.780
   42HIS    HB1  637   3.895   6.679   4.802
   42HIS    HB2  638   3.765   6.785   4.773
   42HIS     CG  639   3.780   6.618   4.643
   42HIS    ND1  640   3.878   6.637   4.548
   42HIS    HD1  641   3.967   6.682   4.568
   42HIS    CE1  642   3.845   6.570   4.437
   42HIS    HE1  643   3.900   6.577   4.344
   42HIS    NE2  644   3.724   6.516   4.452
   42HIS    CD2  645   3.682   6.543   4.582
   42HIS    HD2  646   3.581   6.520   4.612
   42HIS      C  647   3.694   6.470   4.901
   42HIS      O  648   3.795   6.400   4.912
   43ILE      N  649   3.572   6.417   4.890
   43ILE      H  650   3.494   6.481   4.883
   43ILE     CA  651   3.532   6.279   4.869
   43ILE     HA  652   3.623   6.221   4.853
   43ILE     CB  653   3.461   6.227   4.994
   43ILE     HB  654   3.364   6.276   5.005
   43ILE    CG2  655   3.431   6.078   4.977
   43ILE   HG21  656   3.515   6.028   4.928
   43ILE   HG22  657   3.405   6.031   5.072
   43ILE   HG23  658   3.349   6.057   4.908
   43ILE    CG1  659   3.543   6.249   5.120
   43ILE   HG11  660   3.648   6.225   5.100
   43ILE   HG12  661   3.510   6.173   5.190
   43ILE     CD  662   3.525   6.375   5.204
   43ILE    HD1  663   3.567   6.350   5.301
   43ILE    HD2  664   3.573   6.459   5.153
   43ILE    HD3  665   3.419   6.398   5.218
   43ILE      C  666   3.455   6.267   4.739
   43ILE      O  667   3.399   6.368   4.698
   44ASP      N  668   3.463   6.152   4.671
   44ASP      H  669   3.526   6.079   4.700
   44ASP     CA  670   3.395   6.126   4.546
   44ASP     HA  671   3.342   6.216   4.513
   44ASP     CB  672   3.493   6.104   4.431
   44ASP    HB1  673   3.559   6.020   4.451
   44ASP    HB2  674   3.554   6.194   4.428
   44ASP     CG  675   3.426   6.078   4.296
   44ASP    OD1  676   3.410   6.170   4.213
   44ASP    OD2  677   3.396   5.961   4.265
   44ASP      C  678   3.306   6.005   4.572
   44ASP      O  679   3.348   5.893   4.601
   45CYS      N  680   3.179   6.041   4.550
   45CYS      H  681   3.164   6.140   4.535
   45CYS     CA  682   3.067   5.957   4.586
   45CYS     HA  683   3.101   5.875   4.648
   45CYS     CB  684   2.976   6.027   4.688
   45CYS    HB1  685   2.902   5.960   4.731
   45CYS    HB2  686   2.915   6.100   4.635
   45CYS     SG  687   3.077   6.090   4.824
   45CYS     HG  688   2.964   6.115   4.891
   45CYS      C  689   2.991   5.912   4.462
   45CYS      O  690   2.989   5.975   4.356
   46ALA      N  691   2.904   5.813   4.482
   46ALA      H  692   2.901   5.762   4.569
   46ALA     CA  693   2.812   5.770   4.378
   46ALA     HA  694   2.752   5.856   4.349
   46ALA     CB  695   2.888   5.709   4.261
   46ALA    HB1  696   2.910   5.605   4.285
   46ALA    HB2  697   2.828   5.710   4.170
   46ALA    HB3  698   2.980   5.766   4.255
   46ALA      C  699   2.712   5.670   4.435
   46ALA      O  700   2.756   5.587   4.514
   47HIS      N  701   2.582   5.690   4.413
   47HIS      H  702   2.553   5.769   4.357
   47HIS     CA  703   2.470   5.613   4.464
   47HIS     HA  704   2.447   5.635   4.568
   47HIS     CB  705   2.348   5.654   4.383
   47HIS    HB1  706   2.381   5.683   4.283
   47HIS    HB2  707   2.300   5.743   4.425
   47HIS     CG  708   2.242   5.548   4.376
   47HIS    ND1  709   2.193   5.468   4.479
   47HIS    CE1  710   2.106   5.383   4.424
   47HIS    HE1  711   2.049   5.308   4.476
   47HIS    NE2  712   2.089   5.412   4.294
   47HIS    HE2  713   2.019   5.370   4.234
   47HIS    CD2  714   2.183   5.507   4.259
   47HIS    HD2  715   2.207   5.545   4.161
   47HIS      C  716   2.500   5.464   4.460
   47HIS      O  717   2.488   5.401   4.565
   48ILE      N  718   2.553   5.413   4.349
   48ILE      H  719   2.557   5.474   4.268
   48ILE     CA  720   2.551   5.270   4.326
   48ILE     HA  721   2.449   5.245   4.355
   48ILE     CB  722   2.587   5.234   4.182
   48ILE     HB  723   2.607   5.127   4.187
   48ILE    CG2  724   2.465   5.263   4.096
   48ILE   HG21  725   2.373   5.215   4.129
   48ILE   HG22  726   2.445   5.369   4.079
   48ILE   HG23  727   2.478   5.221   3.997
   48ILE    CG1  728   2.722   5.281   4.127
   48ILE   HG11  729   2.796   5.236   4.193
   48ILE   HG12  730   2.734   5.389   4.123
   48ILE     CD  731   2.748   5.234   3.984
   48ILE    HD1  732   2.732   5.126   3.982
   48ILE    HD2  733   2.674   5.276   3.916
   48ILE    HD3  734   2.852   5.256   3.960
   48ILE      C  735   2.652   5.205   4.420
   48ILE      O  736   2.664   5.083   4.420
   49TYR      N  737   2.738   5.282   4.488
   49TYR      H  738   2.731   5.382   4.474
   49TYR     CA  739   2.830   5.234   4.588
   49TYR     HA  740   2.874   5.146   4.540
   49TYR     CB  741   2.951   5.327   4.601
   49TYR    HB1  742   3.030   5.272   4.653
   49TYR    HB2  743   2.919   5.410   4.664
   49TYR     CG  744   3.014   5.364   4.469
   49TYR    CD1  745   3.031   5.274   4.364
   49TYR    HD1  746   2.990   5.173   4.360
   49TYR    CE1  747   3.081   5.326   4.244
   49TYR    HE1  748   3.066   5.285   4.145
   49TYR     CZ  749   3.133   5.457   4.237
   49TYR     OH  750   3.170   5.509   4.117
   49TYR     HH  751   3.209   5.596   4.123
   49TYR    CE2  752   3.143   5.534   4.355
   49TYR    HE2  753   3.190   5.631   4.364
   49TYR    CD2  754   3.085   5.484   4.472
   49TYR    HD2  755   3.079   5.546   4.560
   49TYR      C  756   2.776   5.198   4.726
   49TYR      O  757   2.855   5.153   4.808
   50GLN      N  758   2.643   5.208   4.741
   50GLN      H  759   2.590   5.258   4.672
   50GLN     CA  760   2.563   5.179   4.858
   50GLN     HA  761   2.469   5.233   4.850
   50GLN     CB  762   2.533   5.030   4.844
   50GLN    HB1  763   2.488   4.996   4.937
   50GLN    HB2  764   2.624   4.971   4.828
   50GLN     CG  765   2.435   5.008   4.729
   50GLN    HG1  766   2.462   5.065   4.640
   50GLN    HG2  767   2.341   5.049   4.765
   50GLN     CD  768   2.416   4.864   4.682
   50GLN    OE1  769   2.479   4.814   4.589
   50GLN    NE2  770   2.327   4.795   4.753
   50GLN   HE21  771   2.282   4.824   4.838
   50GLN   HE22  772   2.293   4.712   4.707
   50GLN      C  773   2.615   5.225   4.993
   50GLN      O  774   2.570   5.170   5.094
   51ASN      N  775   2.702   5.326   4.997
   51ASN      H  776   2.713   5.377   4.911
   51ASN     CA  777   2.770   5.380   5.114
   51ASN     HA  778   2.729   5.330   5.202
   51ASN     CB  779   2.908   5.317   5.096
   51ASN    HB1  780   2.892   5.209   5.092
   51ASN    HB2  781   2.969   5.331   5.186
   51ASN     CG  782   2.995   5.356   4.978
   51ASN    OD1  783   2.973   5.454   4.907
   51ASN    ND2  784   3.108   5.288   4.954
   51ASN   HD21  785   3.120   5.205   5.009
   51ASN   HD22  786   3.161   5.303   4.869
   51ASN      C  787   2.765   5.530   5.140
   51ASN      O  788   2.800   5.578   5.247
   52GLU      N  789   2.725   5.602   5.035
   52GLU      H  790   2.693   5.551   4.954
   52GLU     CA  791   2.722   5.746   5.017
   52GLU     HA  792   2.822   5.781   4.992
   52GLU     CB  793   2.650   5.780   4.887
   52GLU    HB1  794   2.553   5.731   4.888
   52GLU    HB2  795   2.706   5.730   4.807
   52GLU     CG  796   2.632   5.927   4.850
   52GLU    HG1  797   2.732   5.972   4.856
   52GLU    HG2  798   2.569   5.980   4.921
   52GLU     CD  799   2.583   5.965   4.710
   52GLU    OE1  800   2.467   5.921   4.694
   52GLU    OE2  801   2.663   6.007   4.624
   52GLU      C  802   2.652   5.809   5.136
   52GLU      O  803   2.701   5.898   5.205
   53ASN      N  804   2.539   5.750   5.175
   53ASN      H  805   2.508   5.668   5.124
   53ASN     CA  806   2.455   5.797   5.284
   53ASN     HA  807   2.446   5.905   5.273
   53ASN     CB  808   2.322   5.725   5.265
   53ASN    HB1  809   2.336   5.618   5.281
   53ASN    HB2  810   2.280   5.757   5.170
   53ASN     CG  811   2.221   5.768   5.370
   53ASN    OD1  812   2.146   5.863   5.350
   53ASN    ND2  813   2.194   5.680   5.467
   53ASN   HD21  814   2.244   5.593   5.473
   53ASN   HD22  815   2.107   5.696   5.516
   53ASN      C  816   2.515   5.781   5.423
   53ASN      O  817   2.468   5.849   5.514
   54GLU      N  818   2.616   5.696   5.440
   54GLU      H  819   2.639   5.647   5.355
   54GLU     CA  820   2.700   5.691   5.557
   54GLU     HA  821   2.637   5.720   5.642
   54GLU     CB  822   2.756   5.550   5.568
   54GLU    HB1  823   2.829   5.547   5.649
   54GLU    HB2  824   2.807   5.523   5.475
   54GLU     CG  825   2.657   5.437   5.594
   54GLU    HG1  826   2.709   5.341   5.589
   54GLU    HG2  827   2.589   5.433   5.509
   54GLU     CD  828   2.566   5.449   5.716
   54GLU    OE1  829   2.610   5.478   5.829
   54GLU    OE2  830   2.443   5.431   5.701
   54GLU      C  831   2.805   5.802   5.554
   54GLU      O  832   2.831   5.865   5.656
   55VAL      N  833   2.848   5.840   5.433
   55VAL      H  834   2.826   5.789   5.349
   55VAL     CA  835   2.944   5.948   5.417
   55VAL     HA  836   3.014   5.921   5.496
   55VAL     CB  837   3.021   5.957   5.286
   55VAL     HB  838   2.948   5.939   5.207
   55VAL    CG1  839   3.092   6.090   5.261
   55VAL   HG11  840   3.165   6.112   5.338
   55VAL   HG12  841   3.144   6.077   5.166
   55VAL   HG13  842   3.022   6.172   5.243
   55VAL    CG2  843   3.124   5.846   5.270
   55VAL   HG21  844   3.198   5.867   5.348
   55VAL   HG22  845   3.069   5.755   5.294
   55VAL   HG23  846   3.169   5.838   5.171
   55VAL      C  847   2.875   6.080   5.447
   55VAL      O  848   2.941   6.158   5.516
   56GLY      N  849   2.751   6.107   5.404
   56GLY      H  850   2.708   6.038   5.343
   56GLY     CA  851   2.676   6.221   5.452
   56GLY    HA1  852   2.573   6.221   5.415
   56GLY    HA2  853   2.719   6.308   5.404
   56GLY      C  854   2.684   6.246   5.602
   56GLY      O  855   2.708   6.359   5.644
   57VAL      N  856   2.666   6.142   5.684
   57VAL      H  857   2.636   6.059   5.635
   57VAL     CA  858   2.664   6.154   5.829
   57VAL     HA  859   2.611   6.245   5.858
   57VAL     CB  860   2.598   6.030   5.888
   57VAL     HB  861   2.645   5.942   5.844
   57VAL    CG1  862   2.626   6.013   6.037
   57VAL   HG11  863   2.591   6.104   6.087
   57VAL   HG12  864   2.561   5.942   6.089
   57VAL   HG13  865   2.729   5.987   6.061
   57VAL    CG2  866   2.451   6.017   5.851
   57VAL   HG21  867   2.395   6.101   5.894
   57VAL   HG22  868   2.437   6.037   5.745
   57VAL   HG23  869   2.415   5.918   5.879
   57VAL      C  870   2.803   6.182   5.884
   57VAL      O  871   2.829   6.246   5.985
   58ALA      N  872   2.904   6.116   5.827
   58ALA      H  873   2.883   6.060   5.745
   58ALA     CA  874   3.045   6.134   5.852
   58ALA     HA  875   3.067   6.117   5.958
   58ALA     CB  876   3.119   6.024   5.776
   58ALA    HB1  877   3.218   6.013   5.819
   58ALA    HB2  878   3.066   5.930   5.790
   58ALA    HB3  879   3.121   6.037   5.668
   58ALA      C  880   3.102   6.272   5.823
   58ALA      O  881   3.185   6.317   5.901
   59ILE      N  882   3.058   6.339   5.716
   59ILE      H  883   3.007   6.290   5.645
   59ILE     CA  884   3.072   6.482   5.697
   59ILE     HA  885   3.178   6.509   5.702
   59ILE     CB  886   3.026   6.527   5.558
   59ILE     HB  887   2.934   6.475   5.534
   59ILE    CG2  888   3.007   6.677   5.534
   59ILE   HG21  889   3.098   6.724   5.571
   59ILE   HG22  890   2.989   6.698   5.429
   59ILE   HG23  891   2.926   6.723   5.591
   59ILE    CG1  892   3.139   6.478   5.468
   59ILE   HG11  893   3.105   6.469   5.365
   59ILE   HG12  894   3.171   6.376   5.487
   59ILE     CD  895   3.270   6.555   5.453
   59ILE    HD1  896   3.255   6.647   5.397
   59ILE    HD2  897   3.311   6.577   5.552
   59ILE    HD3  898   3.331   6.490   5.392
   59ILE      C  899   3.011   6.559   5.813
   59ILE      O  900   3.068   6.648   5.876
   60GLN      N  901   2.883   6.531   5.841
   60GLN      H  902   2.834   6.478   5.770
   60GLN     CA  903   2.812   6.600   5.946
   60GLN     HA  904   2.814   6.703   5.909
   60GLN     CB  905   2.670   6.544   5.949
   60GLN    HB1  906   2.660   6.502   6.049
   60GLN    HB2  907   2.650   6.472   5.871
   60GLN     CG  908   2.576   6.662   5.929
   60GLN    HG1  909   2.599   6.713   5.836
   60GLN    HG2  910   2.586   6.739   6.006
   60GLN     CD  911   2.430   6.617   5.932
   60GLN    OE1  912   2.397   6.501   5.956
   60GLN    NE2  913   2.335   6.710   5.920
   60GLN   HE21  914   2.361   6.804   5.896
   60GLN   HE22  915   2.238   6.681   5.925
   60GLN      C  916   2.877   6.587   6.083
   60GLN      O  917   2.891   6.688   6.151
   61GLU      N  918   2.928   6.471   6.123
   61GLU      H  919   2.894   6.391   6.071
   61GLU     CA  920   3.007   6.456   6.244
   61GLU     HA  921   2.936   6.488   6.320
   61GLU     CB  922   3.041   6.308   6.252
   61GLU    HB1  923   3.118   6.287   6.178
   61GLU    HB2  924   2.951   6.254   6.224
   61GLU     CG  925   3.086   6.265   6.392
   61GLU    HG1  926   3.002   6.282   6.459
   61GLU    HG2  927   3.163   6.329   6.434
   61GLU     CD  928   3.115   6.117   6.410
   61GLU    OE1  929   3.197   6.075   6.494
   61GLU    OE2  930   3.057   6.033   6.338
   61GLU      C  931   3.130   6.545   6.257
   61GLU      O  932   3.148   6.598   6.366
   62LYS      N  933   3.207   6.569   6.150
   62LYS      H  934   3.168   6.531   6.065
   62LYS     CA  935   3.316   6.664   6.141
   62LYS     HA  936   3.372   6.660   6.234
   62LYS     CB  937   3.416   6.638   6.029
   62LYS    HB1  938   3.487   6.720   6.016
   62LYS    HB2  939   3.373   6.607   5.933
   62LYS     CG  940   3.496   6.510   6.050
   62LYS    HG1  941   3.541   6.487   5.954
   62LYS    HG2  942   3.443   6.419   6.077
   62LYS     CD  943   3.594   6.518   6.167
   62LYS    HD1  944   3.527   6.533   6.252
   62LYS    HD2  945   3.668   6.590   6.134
   62LYS     CE  946   3.662   6.382   6.179
   62LYS    HE1  947   3.723   6.356   6.092
   62LYS    HE2  948   3.585   6.307   6.197
   62LYS     NZ  949   3.760   6.377   6.288
   62LYS    HZ1  950   3.851   6.412   6.260
   62LYS    HZ2  951   3.741   6.448   6.359
   62LYS    HZ3  952   3.771   6.292   6.340
   62LYS      C  953   3.270   6.809   6.135
   62LYS      O  954   3.331   6.898   6.195
   63LEU      N  955   3.158   6.836   6.069
   63LEU      H  956   3.112   6.760   6.020
   63LEU     CA  957   3.097   6.968   6.078
   63LEU     HA  958   3.170   7.045   6.056
   63LEU     CB  959   2.977   6.986   5.986
   63LEU    HB1  960   2.933   7.085   6.002
   63LEU    HB2  961   2.901   6.920   6.027
   63LEU     CG  962   2.982   6.967   5.835
   63LEU     HG  963   3.021   6.870   5.805
   63LEU    CD1  964   2.841   6.981   5.777
   63LEU   HD11  965   2.795   6.883   5.792
   63LEU   HD12  966   2.796   7.072   5.817
   63LEU   HD13  967   2.843   6.995   5.669
   63LEU    CD2  968   3.080   7.058   5.762
   63LEU   HD21  969   3.186   7.038   5.774
   63LEU   HD22  970   3.067   7.030   5.657
   63LEU   HD23  971   3.058   7.165   5.771
   63LEU      C  972   3.054   6.996   6.222
   63LEU      O  973   3.076   7.107   6.269
   64ARG      N  974   3.000   6.894   6.290
   64ARG      H  975   2.984   6.808   6.240
   64ARG     CA  976   2.953   6.910   6.426
   64ARG     HA  977   2.906   7.007   6.442
   64ARG     CB  978   2.851   6.803   6.465
   64ARG    HB1  979   2.833   6.810   6.572
   64ARG    HB2  980   2.894   6.703   6.455
   64ARG     CG  981   2.718   6.812   6.390
   64ARG    HG1  982   2.726   6.825   6.282
   64ARG    HG2  983   2.670   6.906   6.416
   64ARG     CD  984   2.616   6.701   6.414
   64ARG    HD1  985   2.592   6.705   6.521
   64ARG    HD2  986   2.659   6.604   6.391
   64ARG     NE  987   2.494   6.718   6.335
   64ARG     HE  988   2.484   6.795   6.271
   64ARG     CZ  989   2.385   6.640   6.335
   64ARG    NH1  990   2.376   6.529   6.408
   64ARG   HH11  991   2.451   6.488   6.463
   64ARG   HH12  992   2.291   6.476   6.395
   64ARG    NH2  993   2.283   6.670   6.252
   64ARG   HH21  994   2.277   6.758   6.203
   64ARG   HH22  995   2.200   6.614   6.262
   64ARG      C  996   3.063   6.913   6.531
   64ARG      O  997   3.050   6.944   6.650
   65GLU      N  998   3.179   6.859   6.493
   65GLU      H  999   3.183   6.816   6.402
   65GLU     CA 1000   3.305   6.871   6.564
   65GLU     HA 1001   3.280   6.863   6.670
   65GLU     CB 1002   3.388   6.747   6.530
   65GLU    HB1 1003   3.468   6.783   6.465
   65GLU    HB2 1004   3.325   6.681   6.471
   65GLU     CG 1005   3.435   6.680   6.659
   65GLU    HG1 1006   3.342   6.654   6.708
   65GLU    HG2 1007   3.500   6.745   6.718
   65GLU     CD 1008   3.515   6.557   6.617
   65GLU    OE1 1009   3.629   6.572   6.569
   65GLU    OE2 1010   3.465   6.443   6.630
   65GLU      C 1011   3.376   7.004   6.545
   65GLU      O 1012   3.475   7.035   6.612
   66GLN      N 1013   3.326   7.085   6.452
   66GLN      H 1014   3.254   7.050   6.390
   66GLN     CA 1015   3.380   7.213   6.414
   66GLN     HA 1016   3.332   7.235   6.319
   66GLN     CB 1017   3.339   7.318   6.517
   66GLN    HB1 1018   3.389   7.412   6.490
   66GLN    HB2 1019   3.372   7.297   6.618
   66GLN     CG 1020   3.188   7.336   6.529
   66GLN    HG1 1021   3.174   7.403   6.613
   66GLN    HG2 1022   3.133   7.247   6.560
   66GLN     CD 1023   3.118   7.397   6.408
   66GLN    OE1 1024   3.188   7.420   6.310
   66GLN    NE2 1025   2.986   7.415   6.402
   66GLN   HE21 1026   2.937   7.408   6.490
   66GLN   HE22 1027   2.955   7.460   6.317
   66GLN      C 1028   3.529   7.210   6.381
   66GLN      O 1029   3.597   7.310   6.402
   67VAL      N 1030   3.579   7.117   6.299
   67VAL      H 1031   3.526   7.032   6.290
   67VAL     CA 1032   3.713   7.121   6.243
   67VAL     HA 1033   3.776   7.198   6.286
   67VAL     CB 1034   3.787   6.989   6.264
   67VAL     HB 1035   3.887   6.994   6.222
   67VAL    CG1 1036   3.809   6.974   6.415
   67VAL   HG11 1037   3.841   7.072   6.450
   67VAL   HG12 1038   3.717   6.940   6.462
   67VAL   HG13 1039   3.884   6.900   6.440
   67VAL    CG2 1040   3.719   6.866   6.205
   67VAL   HG21 1041   3.684   6.876   6.103
   67VAL   HG22 1042   3.790   6.784   6.194
   67VAL   HG23 1043   3.644   6.834   6.277
   67VAL      C 1044   3.703   7.153   6.094
   67VAL      O 1045   3.809   7.171   6.034
   68VAL      N 1046   3.583   7.158   6.037
   68VAL      H 1047   3.496   7.157   6.088
   68VAL     CA 1048   3.558   7.197   5.900
   68VAL     HA 1049   3.631   7.276   5.879
   68VAL     CB 1050   3.576   7.082   5.801
   68VAL     HB 1051   3.552   7.112   5.699
   68VAL    CG1 1052   3.723   7.042   5.783
   68VAL   HG11 1053   3.751   6.992   5.876
   68VAL   HG12 1054   3.738   6.969   5.704
   68VAL   HG13 1055   3.792   7.124   5.763
   68VAL    CG2 1056   3.506   6.953   5.843
   68VAL   HG21 1057   3.400   6.980   5.850
   68VAL   HG22 1058   3.517   6.867   5.778
   68VAL   HG23 1059   3.545   6.920   5.939
   68VAL      C 1060   3.426   7.272   5.887
   68VAL      O 1061   3.323   7.231   5.938
   69LYS      N 1062   3.428   7.386   5.817
   69LYS      H 1063   3.517   7.429   5.793
   69LYS     CA 1064   3.310   7.454   5.769
   69LYS     HA 1065   3.235   7.437   5.847
   69LYS     CB 1066   3.331   7.605   5.768
   69LYS    HB1 1067   3.340   7.630   5.874
   69LYS    HB2 1068   3.239   7.650   5.730
   69LYS     CG 1069   3.448   7.651   5.681
   69LYS    HG1 1070   3.425   7.613   5.582
   69LYS    HG2 1071   3.540   7.609   5.721
   69LYS     CD 1072   3.451   7.804   5.681
   69LYS    HD1 1073   3.451   7.844   5.782
   69LYS    HD2 1074   3.362   7.836   5.625
   69LYS     CE 1075   3.575   7.857   5.610
   69LYS    HE1 1076   3.564   7.826   5.506
   69LYS    HE2 1077   3.657   7.805   5.661
   69LYS     NZ 1078   3.599   8.001   5.623
   69LYS    HZ1 1079   3.690   8.025   5.586
   69LYS    HZ2 1080   3.533   8.051   5.565
   69LYS    HZ3 1081   3.599   8.031   5.720
   69LYS      C 1082   3.267   7.393   5.637
   69LYS      O 1083   3.348   7.361   5.550
   70ARG      N 1084   3.135   7.378   5.617
   70ARG      H 1085   3.078   7.417   5.690
   70ARG     CA 1086   3.076   7.321   5.498
   70ARG     HA 1087   3.096   7.214   5.506
   70ARG     CB 1088   2.926   7.346   5.510
   70ARG    HB1 1089   2.904   7.437   5.565
   70ARG    HB2 1090   2.888   7.261   5.568
   70ARG     CG 1091   2.843   7.333   5.383
   70ARG    HG1 1092   2.888   7.406   5.316
   70ARG    HG2 1093   2.741   7.358   5.414
   70ARG     CD 1094   2.844   7.195   5.319
   70ARG    HD1 1095   2.775   7.132   5.375
   70ARG    HD2 1096   2.946   7.155   5.318
   70ARG     NE 1097   2.803   7.208   5.179
   70ARG     HE 1098   2.704   7.202   5.164
   70ARG     CZ 1099   2.880   7.191   5.071
   70ARG    NH1 1100   3.014   7.196   5.074
   70ARG   HH11 1101   3.070   7.212   5.157
   70ARG   HH12 1102   3.058   7.183   4.984
   70ARG    NH2 1103   2.834   7.176   4.946
   70ARG   HH21 1104   2.737   7.154   4.929
   70ARG   HH22 1105   2.902   7.196   4.875
   70ARG      C 1106   3.132   7.369   5.365
   70ARG      O 1107   3.169   7.286   5.282
   71GLU      N 1108   3.159   7.499   5.352
   71GLU      H 1109   3.147   7.555   5.434
   71GLU     CA 1110   3.215   7.555   5.230
   71GLU     HA 1111   3.169   7.513   5.141
   71GLU     CB 1112   3.179   7.704   5.224
   71GLU    HB1 1113   3.081   7.713   5.272
   71GLU    HB2 1114   3.181   7.735   5.120
   71GLU     CG 1115   3.271   7.795   5.304
   71GLU    HG1 1116   3.366   7.796   5.250
   71GLU    HG2 1117   3.280   7.754   5.404
   71GLU     CD 1118   3.232   7.942   5.310
   71GLU    OE1 1119   3.148   7.980   5.395
   71GLU    OE2 1120   3.279   8.019   5.224
   71GLU      C 1121   3.360   7.520   5.200
   71GLU      O 1122   3.400   7.535   5.084
   72GLU      N 1123   3.440   7.481   5.299
   72GLU      H 1124   3.396   7.484   5.390
   72GLU     CA 1125   3.572   7.427   5.276
   72GLU     HA 1126   3.615   7.493   5.200
   72GLU     CB 1127   3.670   7.441   5.393
   72GLU    HB1 1128   3.761   7.394   5.357
   72GLU    HB2 1129   3.623   7.403   5.483
   72GLU     CG 1130   3.711   7.585   5.425
   72GLU    HG1 1131   3.771   7.582   5.516
   72GLU    HG2 1132   3.626   7.653   5.426
   72GLU     CD 1133   3.805   7.648   5.324
   72GLU    OE1 1134   3.925   7.615   5.329
   72GLU    OE2 1135   3.768   7.732   5.239
   72GLU      C 1136   3.578   7.285   5.221
   72GLU      O 1137   3.683   7.247   5.170
   73LEU      N 1138   3.467   7.210   5.224
   73LEU      H 1139   3.379   7.249   5.256
   73LEU     CA 1140   3.456   7.081   5.160
   73LEU     HA 1141   3.558   7.049   5.139
   73LEU     CB 1142   3.375   6.986   5.246
   73LEU    HB1 1143   3.375   6.883   5.210
   73LEU    HB2 1144   3.273   7.024   5.260
   73LEU     CG 1145   3.431   6.963   5.386
   73LEU     HG 1146   3.490   7.054   5.403
   73LEU    CD1 1147   3.319   6.944   5.487
   73LEU   HD11 1148   3.250   6.876   5.437
   73LEU   HD12 1149   3.346   6.913   5.588
   73LEU   HD13 1150   3.277   7.041   5.514
   73LEU    CD2 1151   3.521   6.841   5.409
   73LEU   HD21 1152   3.474   6.743   5.400
   73LEU   HD22 1153   3.597   6.853   5.332
   73LEU   HD23 1154   3.577   6.853   5.501
   73LEU      C 1155   3.408   7.094   5.016
   73LEU      O 1156   3.321   7.175   4.986
   74PHE      N 1157   3.460   7.014   4.923
   74PHE      H 1158   3.545   6.965   4.947
   74PHE     CA 1159   3.418   7.005   4.784
   74PHE     HA 1160   3.328   7.064   4.767
   74PHE     CB 1161   3.524   7.066   4.693
   74PHE    HB1 1162   3.615   7.006   4.695
   74PHE    HB2 1163   3.542   7.161   4.743
   74PHE     CG 1164   3.487   7.089   4.548
   74PHE    CD1 1165   3.483   6.981   4.460
   74PHE    HD1 1166   3.507   6.881   4.495
   74PHE    CE1 1167   3.435   6.991   4.329
   74PHE    HE1 1168   3.438   6.906   4.262
   74PHE     CZ 1169   3.419   7.119   4.276
   74PHE     HZ 1170   3.399   7.142   4.172
   74PHE    CE2 1171   3.441   7.229   4.361
   74PHE    HE2 1172   3.430   7.328   4.321
   74PHE    CD2 1173   3.464   7.218   4.499
   74PHE    HD2 1174   3.473   7.306   4.560
   74PHE      C 1175   3.388   6.858   4.756
   74PHE      O 1176   3.477   6.775   4.738
   75ILE      N 1177   3.262   6.817   4.773
   75ILE      H 1178   3.197   6.883   4.813
   75ILE     CA 1179   3.211   6.682   4.765
   75ILE     HA 1180   3.301   6.620   4.759
   75ILE     CB 1181   3.126   6.630   4.881
   75ILE     HB 1182   3.029   6.680   4.882
   75ILE    CG2 1183   3.095   6.481   4.867
   75ILE   HG21 1184   3.048   6.438   4.956
   75ILE   HG22 1185   3.016   6.466   4.793
   75ILE   HG23 1186   3.178   6.417   4.839
   75ILE    CG1 1187   3.183   6.669   5.017
   75ILE   HG11 1188   3.110   6.637   5.091
   75ILE   HG12 1189   3.191   6.778   5.019
   75ILE     CD 1190   3.317   6.609   5.058
   75ILE    HD1 1191   3.314   6.500   5.065
   75ILE    HD2 1192   3.392   6.643   4.986
   75ILE    HD3 1193   3.340   6.647   5.158
   75ILE      C 1194   3.159   6.661   4.623
   75ILE      O 1195   3.082   6.744   4.574
   76VAL      N 1196   3.192   6.549   4.559
   76VAL      H 1197   3.255   6.481   4.598
   76VAL     CA 1198   3.157   6.518   4.422
   76VAL     HA 1199   3.112   6.602   4.369
   76VAL     CB 1200   3.286   6.492   4.344
   76VAL     HB 1201   3.325   6.399   4.386
   76VAL    CG1 1202   3.264   6.476   4.194
   76VAL   HG11 1203   3.219   6.380   4.166
   76VAL   HG12 1204   3.194   6.555   4.168
   76VAL   HG13 1205   3.355   6.495   4.138
   76VAL    CG2 1206   3.386   6.606   4.366
   76VAL   HG21 1207   3.420   6.614   4.469
   76VAL   HG22 1208   3.471   6.599   4.298
   76VAL   HG23 1209   3.342   6.703   4.344
   76VAL      C 1210   3.060   6.401   4.421
   76VAL      O 1211   3.088   6.299   4.484
   77SER      N 1212   2.952   6.400   4.341
   77SER      H 1213   2.939   6.490   4.296
   77SER     CA 1214   2.880   6.279   4.309
   77SER     HA 1215   2.943   6.190   4.316
   77SER     CB 1216   2.780   6.267   4.424
   77SER    HB1 1217   2.739   6.366   4.441
   77SER    HB2 1218   2.837   6.258   4.517
   77SER     OG 1219   2.681   6.167   4.421
   77SER     HG 1220   2.686   6.127   4.508
   77SER      C 1221   2.810   6.272   4.175
   77SER      O 1222   2.837   6.353   4.086
   78LYS      N 1223   2.734   6.165   4.151
   78LYS      H 1224   2.715   6.105   4.229
   78LYS     CA 1225   2.709   6.107   4.020
   78LYS     HA 1226   2.738   6.185   3.949
   78LYS     CB 1227   2.802   5.986   4.008
   78LYS    HB1 1228   2.767   5.924   3.925
   78LYS    HB2 1229   2.788   5.919   4.092
   78LYS     CG 1230   2.942   6.029   3.964
   78LYS    HG1 1231   2.975   6.089   4.049
   78LYS    HG2 1232   2.941   6.077   3.867
   78LYS     CD 1233   3.039   5.912   3.951
   78LYS    HD1 1234   3.015   5.854   3.861
   78LYS    HD2 1235   3.039   5.860   4.047
   78LYS     CE 1236   3.180   5.964   3.922
   78LYS    HE1 1237   3.171   6.034   3.839
   78LYS    HE2 1238   3.246   5.881   3.897
   78LYS     NZ 1239   3.231   6.032   4.041
   78LYS    HZ1 1240   3.254   5.962   4.110
   78LYS    HZ2 1241   3.324   6.071   4.030
   78LYS    HZ3 1242   3.176   6.106   4.081
   78LYS      C 1243   2.564   6.072   3.994
   78LYS      O 1244   2.509   5.983   4.058
   79LEU      N 1245   2.508   6.126   3.885
   79LEU      H 1246   2.566   6.183   3.825
   79LEU     CA 1247   2.373   6.093   3.845
   79LEU     HA 1248   2.310   6.092   3.934
   79LEU     CB 1249   2.328   6.200   3.746
   79LEU    HB1 1250   2.396   6.208   3.661
   79LEU    HB2 1251   2.345   6.294   3.800
   79LEU     CG 1252   2.184   6.189   3.699
   79LEU     HG 1253   2.165   6.083   3.681
   79LEU    CD1 1254   2.073   6.232   3.795
   79LEU   HD11 1255   2.055   6.340   3.798
   79LEU   HD12 1256   1.982   6.196   3.748
   79LEU   HD13 1257   2.076   6.193   3.897
   79LEU    CD2 1258   2.162   6.256   3.564
   79LEU   HD21 1259   2.061   6.236   3.530
   79LEU   HD22 1260   2.174   6.362   3.584
   79LEU   HD23 1261   2.231   6.215   3.490
   79LEU      C 1262   2.381   5.954   3.782
   79LEU      O 1263   2.464   5.930   3.694
   80TRP      N 1264   2.299   5.855   3.819
   80TRP      H 1265   2.232   5.875   3.891
   80TRP     CA 1266   2.309   5.719   3.770
   80TRP     HA 1267   2.411   5.694   3.741
   80TRP     CB 1268   2.286   5.624   3.887
   80TRP    HB1 1269   2.195   5.647   3.942
   80TRP    HB2 1270   2.366   5.632   3.960
   80TRP     CG 1271   2.282   5.480   3.850
   80TRP    CD1 1272   2.180   5.395   3.874
   80TRP    HD1 1273   2.086   5.428   3.917
   80TRP    NE1 1274   2.216   5.273   3.819
   80TRP    HE1 1275   2.157   5.191   3.815
   80TRP    CE2 1276   2.342   5.275   3.763
   80TRP    CZ2 1277   2.424   5.175   3.709
   80TRP    HZ2 1278   2.386   5.075   3.697
   80TRP    CH2 1279   2.546   5.213   3.652
   80TRP    HH2 1280   2.591   5.141   3.587
   80TRP    CZ3 1281   2.592   5.345   3.661
   80TRP    HZ3 1282   2.686   5.380   3.620
   80TRP    CE3 1283   2.516   5.439   3.731
   80TRP    HE3 1284   2.558   5.536   3.754
   80TRP    CD2 1285   2.390   5.407   3.783
   80TRP      C 1286   2.223   5.698   3.646
   80TRP      O 1287   2.117   5.758   3.631
   81CYS      N 1288   2.262   5.595   3.569
   81CYS      H 1289   2.315   5.529   3.623
   81CYS     CA 1290   2.214   5.569   3.435
   81CYS     HA 1291   2.246   5.647   3.366
   81CYS     CB 1292   2.276   5.443   3.375
   81CYS    HB1 1293   2.240   5.431   3.272
   81CYS    HB2 1294   2.245   5.364   3.444
   81CYS     SG 1295   2.455   5.456   3.359
   81CYS     HG 1296   2.449   5.535   3.251
   81CYS      C 1297   2.063   5.558   3.425
   81CYS      O 1298   2.003   5.588   3.323
   82THR      N 1299   2.002   5.493   3.525
   82THR      H 1300   2.057   5.463   3.604
   82THR     CA 1301   1.859   5.476   3.542
   82THR     HA 1302   1.815   5.431   3.453
   82THR     CB 1303   1.833   5.374   3.652
   82THR     HB 1304   1.729   5.370   3.686
   82THR    CG2 1305   1.888   5.241   3.603
   82THR   HG21 1306   1.845   5.213   3.507
   82THR   HG22 1307   1.997   5.242   3.604
   82THR   HG23 1308   1.866   5.156   3.668
   82THR    OG1 1309   1.902   5.393   3.774
   82THR    HG1 1310   1.860   5.330   3.833
   82THR      C 1311   1.786   5.603   3.583
   82THR      O 1312   1.664   5.598   3.597
   83TYR      N 1313   1.848   5.721   3.594
   83TYR      H 1314   1.949   5.720   3.585
   83TYR     CA 1315   1.783   5.847   3.619
   83TYR     HA 1316   1.674   5.840   3.610
   83TYR     CB 1317   1.811   5.889   3.763
   83TYR    HB1 1318   1.760   5.979   3.796
   83TYR    HB2 1319   1.917   5.904   3.784
   83TYR     CG 1320   1.759   5.786   3.861
   83TYR    CD1 1321   1.629   5.788   3.913
   83TYR    HD1 1322   1.559   5.862   3.878
   83TYR    CE1 1323   1.579   5.700   4.009
   83TYR    HE1 1324   1.473   5.697   4.032
   83TYR     CZ 1325   1.663   5.596   4.053
   83TYR     OH 1326   1.620   5.496   4.135
   83TYR     HH 1327   1.697   5.442   4.154
   83TYR    CE2 1328   1.795   5.593   4.004
   83TYR    HE2 1329   1.868   5.520   4.033
   83TYR    CD2 1330   1.842   5.683   3.908
   83TYR    HD2 1331   1.941   5.678   3.866
   83TYR      C 1332   1.823   5.958   3.523
   83TYR      O 1333   1.811   6.076   3.556
   84HIS      N 1334   1.857   5.916   3.401
   84HIS      H 1335   1.844   5.818   3.378
   84HIS     CA 1336   1.904   5.998   3.291
   84HIS     HA 1337   1.936   6.096   3.327
   84HIS     CB 1338   2.016   5.928   3.214
   84HIS    HB1 1339   2.028   5.970   3.114
   84HIS    HB2 1340   1.985   5.826   3.193
   84HIS     CG 1341   2.156   5.933   3.271
   84HIS    ND1 1342   2.273   5.911   3.199
   84HIS    CE1 1343   2.369   5.904   3.292
   84HIS    HE1 1344   2.476   5.893   3.283
   84HIS    NE2 1345   2.322   5.930   3.415
   84HIS    HE2 1346   2.376   5.945   3.499
   84HIS    CD2 1347   2.185   5.944   3.404
   84HIS    HD2 1348   2.119   5.951   3.490
   84HIS      C 1349   1.787   6.030   3.199
   84HIS      O 1350   1.808   6.116   3.114
   85GLU      N 1351   1.666   5.975   3.217
   85GLU      H 1352   1.658   5.905   3.289
   85GLU     CA 1353   1.545   6.030   3.159
   85GLU     HA 1354   1.553   6.017   3.051
   85GLU     CB 1355   1.431   5.930   3.179
   85GLU    HB1 1356   1.396   5.925   3.282
   85GLU    HB2 1357   1.476   5.835   3.150
   85GLU     CG 1358   1.295   5.945   3.109
   85GLU    HG1 1359   1.252   5.845   3.105
   85GLU    HG2 1360   1.307   5.961   3.002
   85GLU     CD 1361   1.192   6.044   3.161
   85GLU    OE1 1362   1.088   6.002   3.217
   85GLU    OE2 1363   1.207   6.162   3.122
   85GLU      C 1364   1.525   6.173   3.207
   85GLU      O 1365   1.545   6.209   3.322
   86LYS      N 1366   1.483   6.258   3.113
   86LYS      H 1367   1.469   6.220   3.020
   86LYS     CA 1368   1.486   6.402   3.129
   86LYS     HA 1369   1.589   6.432   3.146
   86LYS     CB 1370   1.433   6.474   3.005
   86LYS    HB1 1371   1.327   6.451   2.993
   86LYS    HB2 1372   1.495   6.436   2.924
   86LYS     CG 1373   1.460   6.624   3.000
   86LYS    HG1 1374   1.564   6.650   3.014
   86LYS    HG2 1375   1.415   6.671   3.088
   86LYS     CD 1376   1.399   6.697   2.881
   86LYS    HD1 1377   1.292   6.682   2.865
   86LYS    HD2 1378   1.459   6.677   2.792
   86LYS     CE 1379   1.399   6.848   2.904
   86LYS    HE1 1380   1.497   6.879   2.939
   86LYS    HE2 1381   1.327   6.860   2.985
   86LYS     NZ 1382   1.356   6.916   2.781
   86LYS    HZ1 1383   1.428   6.913   2.710
   86LYS    HZ2 1384   1.271   6.874   2.746
   86LYS    HZ3 1385   1.341   7.014   2.798
   86LYS      C 1386   1.408   6.451   3.251
   86LYS      O 1387   1.442   6.546   3.320
   87GLY      N 1388   1.299   6.378   3.277
   87GLY      H 1389   1.276   6.299   3.217
   87GLY     CA 1390   1.207   6.401   3.386
   87GLY    HA1 1391   1.114   6.352   3.358
   87GLY    HA2 1392   1.176   6.505   3.396
   87GLY      C 1393   1.259   6.351   3.520
   87GLY      O 1394   1.205   6.398   3.620
   88LEU      N 1395   1.363   6.268   3.524
   88LEU      H 1396   1.390   6.233   3.433
   88LEU     CA 1397   1.409   6.204   3.646
   88LEU     HA 1398   1.331   6.215   3.722
   88LEU     CB 1399   1.434   6.055   3.623
   88LEU    HB1 1400   1.485   6.019   3.713
   88LEU    HB2 1401   1.507   6.041   3.544
   88LEU     CG 1402   1.311   5.970   3.593
   88LEU     HG 1403   1.268   5.997   3.496
   88LEU    CD1 1404   1.363   5.828   3.579
   88LEU   HD11 1405   1.285   5.760   3.544
   88LEU   HD12 1406   1.444   5.835   3.506
   88LEU   HD13 1407   1.402   5.786   3.672
   88LEU    CD2 1408   1.199   5.970   3.696
   88LEU   HD21 1409   1.130   5.889   3.672
   88LEU   HD22 1410   1.235   5.940   3.795
   88LEU   HD23 1411   1.155   6.070   3.706
   88LEU      C 1412   1.534   6.266   3.706
   88LEU      O 1413   1.562   6.232   3.821
   89VAL      N 1414   1.608   6.349   3.633
   89VAL      H 1415   1.592   6.364   3.534
   89VAL     CA 1416   1.732   6.415   3.666
   89VAL     HA 1417   1.810   6.345   3.697
   89VAL     CB 1418   1.787   6.502   3.554
   89VAL     HB 1419   1.709   6.575   3.533
   89VAL    CG1 1420   1.918   6.571   3.593
   89VAL   HG11 1421   1.953   6.637   3.513
   89VAL   HG12 1422   1.896   6.644   3.671
   89VAL   HG13 1423   1.999   6.505   3.620
   89VAL    CG2 1424   1.820   6.426   3.425
   89VAL   HG21 1425   1.726   6.411   3.371
   89VAL   HG22 1426   1.895   6.475   3.362
   89VAL   HG23 1427   1.856   6.325   3.444
   89VAL      C 1428   1.727   6.502   3.791
   89VAL      O 1429   1.813   6.498   3.879
   90LYS      N 1430   1.621   6.581   3.807
   90LYS      H 1431   1.563   6.589   3.724
   90LYS     CA 1432   1.604   6.662   3.926
   90LYS     HA 1433   1.700   6.706   3.951
   90LYS     CB 1434   1.508   6.777   3.898
   90LYS    HB1 1435   1.405   6.744   3.915
   90LYS    HB2 1436   1.526   6.821   3.800
   90LYS     CG 1437   1.520   6.893   3.996
   90LYS    HG1 1438   1.615   6.943   3.978
   90LYS    HG2 1439   1.528   6.855   4.098
   90LYS     CD 1440   1.412   7.000   3.982
   90LYS    HD1 1441   1.428   7.086   4.047
   90LYS    HD2 1442   1.323   6.946   4.015
   90LYS     CE 1443   1.373   7.052   3.844
   90LYS    HE1 1444   1.334   6.971   3.782
   90LYS    HE2 1445   1.461   7.100   3.799
   90LYS     NZ 1446   1.271   7.157   3.842
   90LYS    HZ1 1447   1.313   7.243   3.872
   90LYS    HZ2 1448   1.249   7.162   3.743
   90LYS    HZ3 1449   1.191   7.131   3.899
   90LYS      C 1450   1.565   6.577   4.046
   90LYS      O 1451   1.625   6.592   4.153
   91GLY      N 1452   1.478   6.480   4.020
   91GLY      H 1453   1.427   6.481   3.932
   91GLY     CA 1454   1.442   6.384   4.122
   91GLY    HA1 1455   1.379   6.312   4.069
   91GLY    HA2 1456   1.377   6.436   4.192
   91GLY      C 1457   1.559   6.317   4.193
   91GLY      O 1458   1.567   6.320   4.316
   92ALA      N 1459   1.650   6.254   4.118
   92ALA      H 1460   1.642   6.246   4.017
   92ALA     CA 1461   1.769   6.189   4.169
   92ALA     HA 1462   1.734   6.130   4.253
   92ALA     CB 1463   1.831   6.111   4.053
   92ALA    HB1 1464   1.934   6.080   4.069
   92ALA    HB2 1465   1.786   6.012   4.045
   92ALA    HB3 1466   1.828   6.166   3.959
   92ALA      C 1467   1.877   6.279   4.227
   92ALA      O 1468   1.943   6.245   4.325
   93CYS      N 1469   1.888   6.402   4.177
   93CYS      H 1470   1.844   6.422   4.088
   93CYS     CA 1471   1.971   6.502   4.242
   93CYS     HA 1472   2.073   6.464   4.242
   93CYS     CB 1473   1.983   6.625   4.153
   93CYS    HB1 1474   1.889   6.677   4.136
   93CYS    HB2 1475   2.007   6.572   4.060
   93CYS     SG 1476   2.123   6.732   4.193
   93CYS     HG 1477   2.217   6.669   4.122
   93CYS      C 1478   1.920   6.538   4.381
   93CYS      O 1479   1.999   6.545   4.475
   94GLN      N 1480   1.789   6.529   4.404
   94GLN      H 1481   1.723   6.515   4.329
   94GLN     CA 1482   1.732   6.551   4.536
   94GLN     HA 1483   1.787   6.637   4.574
   94GLN     CB 1484   1.585   6.592   4.530
   94GLN    HB1 1485   1.549   6.608   4.632
   94GLN    HB2 1486   1.532   6.509   4.483
   94GLN     CG 1487   1.554   6.723   4.458
   94GLN    HG1 1488   1.446   6.717   4.441
   94GLN    HG2 1489   1.598   6.724   4.358
   94GLN     CD 1490   1.587   6.855   4.526
   94GLN    OE1 1491   1.655   6.846   4.628
   94GLN    NE2 1492   1.550   6.977   4.486
   94GLN   HE21 1493   1.482   6.986   4.412
   94GLN   HE22 1494   1.591   7.057   4.532
   94GLN      C 1495   1.760   6.432   4.627
   94GLN      O 1496   1.769   6.446   4.749
   95LYS      N 1497   1.776   6.313   4.569
   95LYS      H 1498   1.771   6.309   4.469
   95LYS     CA 1499   1.823   6.196   4.642
   95LYS     HA 1500   1.756   6.190   4.729
   95LYS     CB 1501   1.810   6.063   4.569
   95LYS    HB1 1502   1.870   6.073   4.478
   95LYS    HB2 1503   1.707   6.055   4.535
   95LYS     CG 1504   1.843   5.934   4.643
   95LYS    HG1 1505   1.950   5.938   4.663
   95LYS    HG2 1506   1.835   5.856   4.566
   95LYS     CD 1507   1.760   5.902   4.767
   95LYS    HD1 1508   1.654   5.917   4.746
   95LYS    HD2 1509   1.795   5.955   4.855
   95LYS     CE 1510   1.786   5.755   4.796
   95LYS    HE1 1511   1.730   5.694   4.726
   95LYS    HE2 1512   1.752   5.730   4.897
   95LYS     NZ 1513   1.930   5.723   4.794
   95LYS    HZ1 1514   1.967   5.743   4.702
   95LYS    HZ2 1515   1.984   5.783   4.855
   95LYS    HZ3 1516   1.952   5.629   4.821
   95LYS      C 1517   1.966   6.221   4.688
   95LYS      O 1518   1.988   6.208   4.808
   96THR      N 1519   2.056   6.267   4.601
   96THR      H 1520   2.023   6.292   4.509
   96THR     CA 1521   2.192   6.295   4.641
   96THR     HA 1522   2.226   6.204   4.691
   96THR     CB 1523   2.285   6.314   4.521
   96THR     HB 1524   2.268   6.410   4.471
   96THR    CG2 1525   2.430   6.297   4.564
   96THR   HG21 1526   2.456   6.376   4.635
   96THR   HG22 1527   2.446   6.196   4.601
   96THR   HG23 1528   2.494   6.324   4.480
   96THR    OG1 1529   2.257   6.215   4.424
   96THR    HG1 1530   2.226   6.136   4.468
   96THR      C 1531   2.209   6.409   4.740
   96THR      O 1532   2.288   6.399   4.834
   97LEU      N 1533   2.120   6.508   4.738
   97LEU      H 1534   2.068   6.520   4.653
   97LEU     CA 1535   2.112   6.618   4.832
   97LEU     HA 1536   2.209   6.666   4.849
   97LEU     CB 1537   2.029   6.732   4.774
   97LEU    HB1 1538   2.005   6.797   4.858
   97LEU    HB2 1539   1.936   6.682   4.748
   97LEU     CG 1540   2.094   6.808   4.659
   97LEU     HG 1541   2.152   6.748   4.589
   97LEU    CD1 1542   1.986   6.874   4.574
   97LEU   HD11 1543   2.029   6.931   4.491
   97LEU   HD12 1544   1.923   6.794   4.534
   97LEU   HD13 1545   1.927   6.942   4.636
   97LEU    CD2 1546   2.181   6.921   4.713
   97LEU   HD21 1547   2.225   6.984   4.637
   97LEU   HD22 1548   2.113   6.983   4.772
   97LEU   HD23 1549   2.260   6.884   4.778
   97LEU      C 1550   2.059   6.567   4.965
   97LEU      O 1551   2.103   6.617   5.069
   98SER      N 1552   1.960   6.478   4.966
   98SER      H 1553   1.923   6.443   4.879
   98SER     CA 1554   1.908   6.424   5.090
   98SER     HA 1555   1.896   6.505   5.162
   98SER     CB 1556   1.778   6.348   5.061
   98SER    HB1 1557   1.749   6.304   5.156
   98SER    HB2 1558   1.801   6.262   4.998
   98SER     OG 1559   1.674   6.426   5.006
   98SER     HG 1560   1.709   6.468   4.927
   98SER      C 1561   2.015   6.335   5.151
   98SER      O 1562   2.036   6.345   5.272
   99ASP      N 1563   2.085   6.252   5.073
   99ASP      H 1564   2.055   6.243   4.977
   99ASP     CA 1565   2.179   6.150   5.115
   99ASP     HA 1566   2.140   6.085   5.194
   99ASP     CB 1567   2.214   6.049   5.007
   99ASP    HB1 1568   2.288   5.978   5.044
   99ASP    HB2 1569   2.252   6.107   4.923
   99ASP     CG 1570   2.105   5.963   4.944
   99ASP    OD1 1571   2.144   5.885   4.855
   99ASP    OD2 1572   1.992   5.951   4.996
   99ASP      C 1573   2.306   6.212   5.170
   99ASP      O 1574   2.359   6.158   5.268
  100LEU      N 1575   2.358   6.320   5.111
  100LEU      H 1576   2.300   6.359   5.038
  100LEU     CA 1577   2.477   6.388   5.159
  100LEU     HA 1578   2.532   6.321   5.225
  100LEU     CB 1579   2.556   6.448   5.043
  100LEU    HB1 1580   2.646   6.501   5.074
  100LEU    HB2 1581   2.492   6.510   4.982
  100LEU     CG 1582   2.615   6.335   4.959
  100LEU     HG 1583   2.531   6.276   4.922
  100LEU    CD1 1584   2.689   6.386   4.835
  100LEU   HD11 1585   2.621   6.442   4.771
  100LEU   HD12 1586   2.755   6.465   4.873
  100LEU   HD13 1587   2.741   6.302   4.790
  100LEU    CD2 1588   2.692   6.233   5.043
  100LEU   HD21 1589   2.622   6.156   5.076
  100LEU   HD22 1590   2.776   6.192   4.986
  100LEU   HD23 1591   2.748   6.281   5.123
  100LEU      C 1592   2.446   6.484   5.272
  100LEU      O 1593   2.542   6.534   5.330
  101LYS      N 1594   2.318   6.508   5.303
  101LYS      H 1595   2.248   6.457   5.251
  101LYS     CA 1596   2.254   6.596   5.398
  101LYS     HA 1597   2.147   6.593   5.378
  101LYS     CB 1598   2.279   6.537   5.537
  101LYS    HB1 1599   2.265   6.616   5.610
  101LYS    HB2 1600   2.381   6.500   5.546
  101LYS     CG 1601   2.183   6.428   5.584
  101LYS    HG1 1602   2.195   6.343   5.517
  101LYS    HG2 1603   2.080   6.463   5.587
  101LYS     CD 1604   2.233   6.389   5.723
  101LYS    HD1 1605   2.202   6.469   5.790
  101LYS    HD2 1606   2.342   6.385   5.722
  101LYS     CE 1607   2.187   6.251   5.767
  101LYS    HE1 1608   2.239   6.242   5.863
  101LYS    HE2 1609   2.218   6.170   5.702
  101LYS     NZ 1610   2.042   6.258   5.788
  101LYS    HZ1 1611   1.999   6.255   5.697
  101LYS    HZ2 1612   2.012   6.172   5.831
  101LYS    HZ3 1613   2.018   6.342   5.840
  101LYS      C 1614   2.292   6.742   5.376
  101LYS      O 1615   2.314   6.810   5.475
  102LEU      N 1616   2.302   6.790   5.252
  102LEU      H 1617   2.270   6.734   5.174
  102LEU     CA 1618   2.354   6.919   5.211
  102LEU     HA 1619   2.392   6.974   5.297
  102LEU     CB 1620   2.465   6.899   5.108
  102LEU    HB1 1621   2.497   6.999   5.078
  102LEU    HB2 1622   2.418   6.861   5.017
  102LEU     CG 1623   2.583   6.812   5.152
  102LEU     HG 1624   2.544   6.710   5.147
  102LEU    CD1 1625   2.695   6.821   5.049
  102LEU   HD11 1626   2.715   6.928   5.034
  102LEU   HD12 1627   2.776   6.755   5.078
  102LEU   HD13 1628   2.661   6.782   4.953
  102LEU    CD2 1629   2.635   6.840   5.293
  102LEU   HD21 1630   2.730   6.789   5.307
  102LEU   HD22 1631   2.643   6.948   5.298
  102LEU   HD23 1632   2.582   6.797   5.378
  102LEU      C 1633   2.248   7.009   5.149
  102LEU      O 1634   2.151   6.950   5.102
  103ASP      N 1635   2.253   7.142   5.160
  103ASP      H 1636   2.326   7.179   5.218
  103ASP     CA 1637   2.168   7.233   5.086
  103ASP     HA 1638   2.069   7.189   5.075
  103ASP     CB 1639   2.144   7.361   5.166
  103ASP    HB1 1640   2.094   7.343   5.262
  103ASP    HB2 1641   2.072   7.421   5.111
  103ASP     CG 1642   2.265   7.453   5.179
  103ASP    OD1 1643   2.251   7.572   5.143
  103ASP    OD2 1644   2.374   7.409   5.221
  103ASP      C 1645   2.208   7.262   4.942
  103ASP      O 1646   2.118   7.297   4.866
  104TYR      N 1647   2.338   7.251   4.912
  104TYR      H 1648   2.405   7.240   4.987
  104TYR     CA 1649   2.380   7.255   4.773
  104TYR     HA 1650   2.295   7.217   4.718
  104TYR     CB 1651   2.426   7.393   4.726
  104TYR    HB1 1652   2.341   7.460   4.728
  104TYR    HB2 1653   2.441   7.381   4.618
  104TYR     CG 1654   2.541   7.455   4.802
  104TYR    CD1 1655   2.675   7.430   4.770
  104TYR    HD1 1656   2.687   7.372   4.680
  104TYR    CE1 1657   2.783   7.482   4.842
  104TYR    HE1 1658   2.887   7.457   4.826
  104TYR     CZ 1659   2.758   7.568   4.952
  104TYR     OH 1660   2.860   7.616   5.028
  104TYR     HH 1661   2.820   7.655   5.106
  104TYR    CE2 1662   2.624   7.592   4.989
  104TYR    HE2 1663   2.602   7.653   5.075
  104TYR    CD2 1664   2.520   7.539   4.911
  104TYR    HD2 1665   2.421   7.573   4.937
  104TYR      C 1666   2.489   7.150   4.757
  104TYR      O 1667   2.569   7.133   4.849
  105LEU      N 1668   2.501   7.088   4.640
  105LEU      H 1669   2.442   7.117   4.563
  105LEU     CA 1670   2.616   7.004   4.613
  105LEU     HA 1671   2.651   6.954   4.703
  105LEU     CB 1672   2.590   6.897   4.508
  105LEU    HB1 1673   2.682   6.840   4.494
  105LEU    HB2 1674   2.566   6.943   4.412
  105LEU     CG 1675   2.483   6.798   4.551
  105LEU     HG 1676   2.388   6.851   4.557
  105LEU    CD1 1677   2.440   6.710   4.433
  105LEU   HD11 1678   2.402   6.765   4.347
  105LEU   HD12 1679   2.529   6.654   4.405
  105LEU   HD13 1680   2.365   6.642   4.472
  105LEU    CD2 1681   2.514   6.716   4.676
  105LEU   HD21 1682   2.618   6.682   4.678
  105LEU   HD22 1683   2.492   6.773   4.766
  105LEU   HD23 1684   2.450   6.629   4.686
  105LEU      C 1685   2.720   7.090   4.542
  105LEU      O 1686   2.685   7.185   4.472
  106ASP      N 1687   2.846   7.050   4.557
  106ASP      H 1688   2.852   6.954   4.590
  106ASP     CA 1689   2.955   7.124   4.497
  106ASP     HA 1690   2.914   7.225   4.495
  106ASP     CB 1691   3.083   7.120   4.580
  106ASP    HB1 1692   3.151   7.192   4.535
  106ASP    HB2 1693   3.131   7.022   4.579
  106ASP     CG 1694   3.058   7.138   4.729
  106ASP    OD1 1695   3.038   7.254   4.769
  106ASP    OD2 1696   3.055   7.043   4.811
  106ASP      C 1697   2.969   7.081   4.352
  106ASP      O 1698   2.968   7.168   4.265
  107LEU      N 1699   2.974   6.953   4.316
  107LEU      H 1700   2.977   6.882   4.388
  107LEU     CA 1701   2.982   6.907   4.179
  107LEU     HA 1702   2.938   6.985   4.116
  107LEU     CB 1703   3.131   6.881   4.164
  107LEU    HB1 1704   3.184   6.826   4.242
  107LEU    HB2 1705   3.192   6.970   4.179
  107LEU     CG 1706   3.180   6.825   4.030
  107LEU     HG 1707   3.140   6.724   4.018
  107LEU    CD1 1708   3.135   6.915   3.915
  107LEU   HD11 1709   3.193   6.901   3.824
  107LEU   HD12 1710   3.029   6.893   3.900
  107LEU   HD13 1711   3.150   7.019   3.942
  107LEU    CD2 1712   3.332   6.828   4.022
  107LEU   HD21 1713   3.389   6.766   4.091
  107LEU   HD22 1714   3.358   6.785   3.925
  107LEU   HD23 1715   3.374   6.927   4.036
  107LEU      C 1716   2.894   6.784   4.166
  107LEU      O 1717   2.909   6.684   4.237
  108TYR      N 1718   2.802   6.795   4.070
  108TYR      H 1719   2.801   6.879   4.015
  108TYR     CA 1720   2.719   6.682   4.034
  108TYR     HA 1721   2.740   6.594   4.094
  108TYR     CB 1722   2.569   6.695   4.058
  108TYR    HB1 1723   2.532   6.752   3.972
  108TYR    HB2 1724   2.541   6.759   4.141
  108TYR     CG 1725   2.487   6.568   4.065
  108TYR    CD1 1726   2.372   6.551   3.986
  108TYR    HD1 1727   2.344   6.622   3.910
  108TYR    CE1 1728   2.285   6.444   4.009
  108TYR    HE1 1729   2.196   6.438   3.948
  108TYR     CZ 1730   2.313   6.352   4.111
  108TYR     OH 1731   2.233   6.242   4.125
  108TYR     HH 1732   2.240   6.195   4.209
  108TYR    CE2 1733   2.435   6.360   4.182
  108TYR    HE2 1734   2.461   6.288   4.257
  108TYR    CD2 1735   2.509   6.478   4.169
  108TYR    HD2 1736   2.585   6.498   4.244
  108TYR      C 1737   2.741   6.646   3.888
  108TYR      O 1738   2.737   6.733   3.801
  109LEU      N 1739   2.783   6.521   3.866
  109LEU      H 1740   2.790   6.458   3.945
  109LEU     CA 1741   2.837   6.468   3.743
  109LEU     HA 1742   2.850   6.546   3.668
  109LEU     CB 1743   2.978   6.412   3.762
  109LEU    HB1 1744   3.019   6.412   3.661
  109LEU    HB2 1745   2.968   6.309   3.796
  109LEU     CG 1746   3.091   6.465   3.850
  109LEU     HG 1747   3.046   6.482   3.948
  109LEU    CD1 1748   3.204   6.363   3.863
  109LEU   HD11 1749   3.246   6.320   3.772
  109LEU   HD12 1750   3.284   6.402   3.925
  109LEU   HD13 1751   3.167   6.275   3.915
  109LEU    CD2 1752   3.148   6.594   3.793
  109LEU   HD21 1753   3.239   6.617   3.849
  109LEU   HD22 1754   3.180   6.581   3.690
  109LEU   HD23 1755   3.078   6.678   3.794
  109LEU      C 1756   2.748   6.361   3.681
  109LEU      O 1757   2.690   6.280   3.752
  110ILE      N 1758   2.725   6.361   3.549
  110ILE      H 1759   2.739   6.444   3.494
  110ILE     CA 1760   2.672   6.242   3.485
  110ILE     HA 1761   2.580   6.206   3.530
  110ILE     CB 1762   2.625   6.278   3.345
  110ILE     HB 1763   2.716   6.317   3.301
  110ILE    CG2 1764   2.577   6.161   3.258
  110ILE   HG21 1765   2.470   6.145   3.274
  110ILE   HG22 1766   2.594   6.179   3.152
  110ILE   HG23 1767   2.640   6.074   3.270
  110ILE    CG1 1768   2.532   6.399   3.342
  110ILE   HG11 1769   2.580   6.494   3.363
  110ILE   HG12 1770   2.452   6.393   3.415
  110ILE     CD 1771   2.459   6.411   3.208
  110ILE    HD1 1772   2.527   6.406   3.123
  110ILE    HD2 1773   2.385   6.332   3.191
  110ILE    HD3 1774   2.413   6.509   3.199
  110ILE      C 1775   2.769   6.125   3.485
  110ILE      O 1776   2.876   6.133   3.424
  111HIS      N 1777   2.729   6.007   3.533
  111HIS      H 1778   2.635   5.999   3.569
  111HIS     CA 1779   2.821   5.896   3.544
  111HIS     HA 1780   2.908   5.930   3.600
  111HIS     CB 1781   2.753   5.789   3.628
  111HIS    HB1 1782   2.707   5.716   3.561
  111HIS    HB2 1783   2.684   5.837   3.697
  111HIS     CG 1784   2.838   5.701   3.716
  111HIS    ND1 1785   2.792   5.660   3.841
  111HIS    CE1 1786   2.887   5.576   3.882
  111HIS    HE1 1787   2.868   5.519   3.972
  111HIS    NE2 1788   2.985   5.562   3.791
  111HIS    HE2 1789   3.057   5.490   3.790
  111HIS    CD2 1790   2.960   5.648   3.686
  111HIS    HD2 1791   3.021   5.670   3.600
  111HIS      C 1792   2.869   5.835   3.413
  111HIS      O 1793   2.984   5.792   3.410
  112TRP      N 1794   2.787   5.837   3.308
  112TRP      H 1795   2.693   5.871   3.320
  112TRP     CA 1796   2.808   5.761   3.187
  112TRP     HA 1797   2.915   5.766   3.165
  112TRP     CB 1798   2.771   5.613   3.190
  112TRP    HB1 1799   2.775   5.568   3.090
  112TRP    HB2 1800   2.671   5.604   3.231
  112TRP     CG 1801   2.859   5.523   3.271
  112TRP    CD1 1802   2.843   5.495   3.402
  112TRP    HD1 1803   2.762   5.540   3.458
  112TRP    NE1 1804   2.943   5.406   3.440
  112TRP    HE1 1805   2.962   5.377   3.534
  112TRP    CE2 1806   3.036   5.384   3.340
  112TRP    CZ2 1807   3.149   5.302   3.336
  112TRP    HZ2 1808   3.174   5.245   3.424
  112TRP    CH2 1809   3.221   5.296   3.217
  112TRP    HH2 1810   3.303   5.230   3.192
  112TRP    CZ3 1811   3.173   5.372   3.109
  112TRP    HZ3 1812   3.226   5.384   3.016
  112TRP    CE3 1813   3.054   5.446   3.110
  112TRP    HE3 1814   3.026   5.493   3.017
  112TRP    CD2 1815   2.980   5.453   3.229
  112TRP      C 1816   2.729   5.816   3.069
  112TRP      O 1817   2.615   5.857   3.091
  113PRO      N 1818   2.774   5.807   2.944
  113PRO     CD 1819   2.915   5.788   2.916
  113PRO    HD1 1820   2.921   5.680   2.905
  113PRO    HD2 1821   2.982   5.837   2.986
  113PRO     CG 1822   2.937   5.846   2.776
  113PRO    HG1 1823   3.013   5.788   2.724
  113PRO    HG2 1824   2.959   5.952   2.787
  113PRO     CB 1825   2.801   5.832   2.708
  113PRO    HB1 1826   2.802   5.729   2.673
  113PRO    HB2 1827   2.782   5.905   2.629
  113PRO     CA 1828   2.706   5.854   2.825
  113PRO     HA 1829   2.689   5.960   2.843
  113PRO      C 1830   2.574   5.782   2.803
  113PRO      O 1831   2.495   5.837   2.727
  114THR      N 1832   2.562   5.659   2.855
  114THR      H 1833   2.643   5.612   2.891
  114THR     CA 1834   2.437   5.588   2.836
  114THR     HA 1835   2.392   5.632   2.747
  114THR     CB 1836   2.466   5.444   2.792
  114THR     HB 1837   2.508   5.392   2.878
  114THR    CG2 1838   2.341   5.365   2.754
  114THR   HG21 1839   2.383   5.274   2.710
  114THR   HG22 1840   2.293   5.343   2.849
  114THR   HG23 1841   2.280   5.411   2.676
  114THR    OG1 1842   2.557   5.450   2.685
  114THR    HG1 1843   2.517   5.421   2.602
  114THR      C 1844   2.337   5.587   2.950
  114THR      O 1845   2.364   5.538   3.059
  115GLY      N 1846   2.219   5.641   2.916
  115GLY      H 1847   2.221   5.690   2.828
  115GLY     CA 1848   2.092   5.635   2.985
  115GLY    HA1 1849   2.018   5.703   2.941
  115GLY    HA2 1850   2.121   5.659   3.087
  115GLY      C 1851   2.038   5.494   2.968
  115GLY      O 1852   2.015   5.443   2.859
  116PHE      N 1853   1.992   5.436   3.079
  116PHE      H 1854   2.004   5.491   3.163
  116PHE     CA 1855   1.916   5.313   3.086
  116PHE     HA 1856   1.923   5.264   2.989
  116PHE     CB 1857   1.961   5.213   3.193
  116PHE    HB1 1858   1.909   5.121   3.167
  116PHE    HB2 1859   1.927   5.260   3.286
  116PHE     CG 1860   2.107   5.189   3.225
  116PHE    CD1 1861   2.205   5.203   3.126
  116PHE    HD1 1862   2.171   5.235   3.028
  116PHE    CE1 1863   2.342   5.183   3.145
  116PHE    HE1 1864   2.416   5.185   3.067
  116PHE     CZ 1865   2.386   5.153   3.275
  116PHE     HZ 1866   2.493   5.144   3.291
  116PHE    CE2 1867   2.288   5.116   3.367
  116PHE    HE2 1868   2.322   5.096   3.468
  116PHE    CD2 1869   2.151   5.138   3.347
  116PHE    HD2 1870   2.077   5.113   3.421
  116PHE      C 1871   1.772   5.352   3.112
  116PHE      O 1872   1.743   5.461   3.161
  117LYS      N 1873   1.681   5.255   3.096
  117LYS      H 1874   1.710   5.181   3.033
  117LYS     CA 1875   1.540   5.260   3.129
  117LYS     HA 1876   1.494   5.332   3.062
  117LYS     CB 1877   1.490   5.119   3.098
  117LYS    HB1 1878   1.517   5.050   3.178
  117LYS    HB2 1879   1.545   5.082   3.012
  117LYS     CG 1880   1.339   5.112   3.077
  117LYS    HG1 1881   1.276   5.151   3.157
  117LYS    HG2 1882   1.322   5.004   3.080
  117LYS     CD 1883   1.297   5.162   2.939
  117LYS    HD1 1884   1.364   5.124   2.861
  117LYS    HD2 1885   1.283   5.270   2.939
  117LYS     CE 1886   1.156   5.111   2.910
  117LYS    HE1 1887   1.085   5.142   2.987
  117LYS    HE2 1888   1.172   5.005   2.894
  117LYS     NZ 1889   1.109   5.162   2.780
  117LYS    HZ1 1890   1.164   5.140   2.698
  117LYS    HZ2 1891   1.024   5.112   2.757
  117LYS    HZ3 1892   1.102   5.262   2.769
  117LYS      C 1893   1.518   5.296   3.275
  117LYS      O 1894   1.599   5.248   3.354
  118PRO      N 1895   1.412   5.365   3.317
  118PRO     CD 1896   1.332   5.453   3.234
  118PRO    HD1 1897   1.260   5.387   3.186
  118PRO    HD2 1898   1.390   5.512   3.163
  118PRO     CG 1899   1.274   5.554   3.332
  118PRO    HG1 1900   1.173   5.586   3.305
  118PRO    HG2 1901   1.339   5.641   3.341
  118PRO     CB 1902   1.258   5.471   3.460
  118PRO    HB1 1903   1.164   5.418   3.449
  118PRO    HB2 1904   1.267   5.532   3.550
  118PRO     CA 1905   1.379   5.378   3.458
  118PRO     HA 1906   1.457   5.432   3.510
  118PRO      C 1907   1.352   5.242   3.521
  118PRO      O 1908   1.325   5.144   3.452
  119GLY      N 1909   1.358   5.236   3.654
  119GLY      H 1910   1.374   5.325   3.699
  119GLY     CA 1911   1.336   5.120   3.738
  119GLY    HA1 1912   1.387   5.035   3.692
  119GLY    HA2 1913   1.232   5.087   3.733
  119GLY      C 1914   1.384   5.128   3.882
  119GLY      O 1915   1.443   5.228   3.922
  120LYS      N 1916   1.359   5.024   3.961
  120LYS      H 1917   1.310   4.947   3.917
  120LYS     CA 1918   1.413   5.008   4.095
  120LYS     HA 1919   1.448   5.108   4.122
  120LYS     CB 1920   1.301   4.969   4.190
  120LYS    HB1 1921   1.345   4.924   4.278
  120LYS    HB2 1922   1.248   4.885   4.143
  120LYS     CG 1923   1.207   5.086   4.218
  120LYS    HG1 1924   1.200   5.141   4.124
  120LYS    HG2 1925   1.260   5.146   4.292
  120LYS     CD 1926   1.071   5.040   4.272
  120LYS    HD1 1927   1.095   4.988   4.365
  120LYS    HD2 1928   1.010   4.974   4.212
  120LYS     CE 1929   0.997   5.170   4.301
  120LYS    HE1 1930   0.988   5.221   4.204
  120LYS    HE2 1931   1.051   5.245   4.360
  120LYS     NZ 1932   0.868   5.139   4.363
  120LYS    HZ1 1933   0.823   5.227   4.384
  120LYS    HZ2 1934   0.805   5.084   4.306
  120LYS    HZ3 1935   0.882   5.100   4.455
  120LYS      C 1936   1.532   4.912   4.100
  120LYS      O 1937   1.601   4.908   4.201
  121GLU      N 1938   1.567   4.846   3.990
  121GLU      H 1939   1.508   4.857   3.909
  121GLU     CA 1940   1.692   4.775   3.972
  121GLU     HA 1941   1.721   4.738   4.070
  121GLU     CB 1942   1.690   4.660   3.872
  121GLU    HB1 1943   1.622   4.591   3.921
  121GLU    HB2 1944   1.785   4.608   3.859
  121GLU     CG 1945   1.628   4.699   3.738
  121GLU    HG1 1946   1.677   4.647   3.655
  121GLU    HG2 1947   1.644   4.806   3.730
  121GLU     CD 1948   1.477   4.678   3.738
  121GLU    OE1 1949   1.407   4.781   3.749
  121GLU    OE2 1950   1.429   4.563   3.726
  121GLU      C 1951   1.806   4.871   3.940
  121GLU      O 1952   1.784   4.984   3.898
  122PHE      N 1953   1.929   4.829   3.970
  122PHE      H 1954   1.949   4.739   4.011
  122PHE     CA 1955   2.046   4.911   3.944
  122PHE     HA 1956   2.013   5.012   3.968
  122PHE     CB 1957   2.168   4.882   4.030
  122PHE    HB1 1958   2.252   4.925   3.976
  122PHE    HB2 1959   2.184   4.774   4.023
  122PHE     CG 1960   2.163   4.923   4.175
  122PHE    CD1 1961   2.289   4.932   4.237
  122PHE    HD1 1962   2.370   4.888   4.181
  122PHE    CE1 1963   2.303   4.984   4.366
  122PHE    HE1 1964   2.399   4.996   4.414
  122PHE     CZ 1965   2.193   5.037   4.433
  122PHE     HZ 1966   2.207   5.074   4.534
  122PHE    CE2 1967   2.065   5.019   4.380
  122PHE    HE2 1968   1.977   5.055   4.432
  122PHE    CD2 1969   2.053   4.964   4.251
  122PHE    HD2 1970   1.955   4.945   4.210
  122PHE      C 1971   2.084   4.914   3.797
  122PHE      O 1972   2.126   5.019   3.748
  123PHE      N 1973   2.069   4.799   3.730
  123PHE      H 1974   2.048   4.712   3.777
  123PHE     CA 1975   2.090   4.785   3.588
  123PHE     HA 1976   2.107   4.878   3.535
  123PHE     CB 1977   2.211   4.697   3.556
  123PHE    HB1 1978   2.212   4.689   3.447
  123PHE    HB2 1979   2.211   4.604   3.612
  123PHE     CG 1980   2.343   4.765   3.584
  123PHE    CD1 1981   2.403   4.826   3.473
  123PHE    HD1 1982   2.351   4.823   3.379
  123PHE    CE1 1983   2.527   4.891   3.486
  123PHE    HE1 1984   2.557   4.948   3.399
  123PHE     CZ 1985   2.596   4.884   3.607
  123PHE     HZ 1986   2.688   4.932   3.634
  123PHE    CE2 1987   2.537   4.818   3.717
  123PHE    HE2 1988   2.589   4.808   3.811
  123PHE    CD2 1989   2.411   4.760   3.706
  123PHE    HD2 1990   2.361   4.716   3.792
  123PHE      C 1991   1.969   4.711   3.530
  123PHE      O 1992   1.944   4.595   3.563
  124PRO      N 1993   1.887   4.768   3.442
  124PRO     CD 1994   1.885   4.911   3.420
  124PRO    HD1 1995   1.927   4.932   3.321
  124PRO    HD2 1996   1.932   4.973   3.497
  124PRO     CG 1997   1.737   4.945   3.424
  124PRO    HG1 1998   1.703   5.043   3.389
  124PRO    HG2 1999   1.705   4.930   3.528
  124PRO     CB 2000   1.679   4.834   3.337
  124PRO    HB1 2001   1.688   4.865   3.233
  124PRO    HB2 2002   1.575   4.814   3.364
  124PRO     CA 2003   1.771   4.717   3.372
  124PRO     HA 2004   1.713   4.646   3.431
  124PRO      C 2005   1.826   4.639   3.254
  124PRO      O 2006   1.874   4.696   3.156
  125LEU      N 2007   1.815   4.506   3.257
  125LEU      H 2008   1.781   4.469   3.345
  125LEU     CA 2009   1.880   4.418   3.162
  125LEU     HA 2010   1.932   4.474   3.085
  125LEU     CB 2011   1.979   4.337   3.245
  125LEU    HB1 2012   1.994   4.248   3.183
  125LEU    HB2 2013   1.921   4.297   3.328
  125LEU     CG 2014   2.112   4.389   3.297
  125LEU     HG 2015   2.098   4.468   3.371
  125LEU    CD1 2016   2.189   4.281   3.373
  125LEU   HD11 2017   2.151   4.269   3.474
  125LEU   HD12 2018   2.192   4.191   3.312
  125LEU   HD13 2019   2.293   4.308   3.385
  125LEU    CD2 2020   2.200   4.454   3.190
  125LEU   HD21 2021   2.147   4.541   3.153
  125LEU   HD22 2022   2.291   4.491   3.237
  125LEU   HD23 2023   2.208   4.391   3.102
  125LEU      C 2024   1.781   4.337   3.078
  125LEU      O 2025   1.662   4.323   3.107
  126ASP      N 2026   1.833   4.286   2.966
  126ASP      H 2027   1.931   4.296   2.943
  126ASP     CA 2028   1.765   4.197   2.874
  126ASP     HA 2029   1.659   4.202   2.900
  126ASP     CB 2030   1.775   4.259   2.735
  126ASP    HB1 2031   1.878   4.244   2.705
  126ASP    HB2 2032   1.760   4.366   2.751
  126ASP     CG 2033   1.664   4.205   2.646
  126ASP    OD1 2034   1.571   4.132   2.685
  126ASP    OD2 2035   1.679   4.233   2.525
  126ASP      C 2036   1.816   4.054   2.878
  126ASP      O 2037   1.922   4.030   2.936
  127GLU      N 2038   1.744   3.957   2.822
  127GLU      H 2039   1.667   3.985   2.763
  127GLU     CA 2040   1.781   3.818   2.831
  127GLU     HA 2041   1.799   3.789   2.935
  127GLU     CB 2042   1.657   3.736   2.797
  127GLU    HB1 2043   1.640   3.730   2.689
  127GLU    HB2 2044   1.575   3.784   2.852
  127GLU     CG 2045   1.669   3.587   2.827
  127GLU    HG1 2046   1.718   3.572   2.923
  127GLU    HG2 2047   1.735   3.549   2.748
  127GLU     CD 2048   1.536   3.514   2.830
  127GLU    OE1 2049   1.445   3.543   2.910
  127GLU    OE2 2050   1.526   3.428   2.739
  127GLU      C 2051   1.906   3.779   2.752
  127GLU      O 2052   1.965   3.675   2.778
  128SER      N 2053   1.966   3.874   2.679
  128SER      H 2054   1.905   3.951   2.658
  128SER     CA 2055   2.097   3.862   2.617
  128SER     HA 2056   2.108   3.758   2.589
  128SER     CB 2057   2.113   3.954   2.495
  128SER    HB1 2058   2.030   3.938   2.426
  128SER    HB2 2059   2.206   3.944   2.440
  128SER     OG 2060   2.106   4.089   2.533
  128SER     HG 2061   2.069   4.148   2.467
  128SER      C 2062   2.207   3.898   2.715
  128SER      O 2063   2.325   3.880   2.688
  129GLY      N 2064   2.172   3.952   2.832
  129GLY      H 2065   2.076   3.970   2.858
  129GLY     CA 2066   2.264   4.006   2.929
  129GLY    HA1 2067   2.356   3.947   2.923
  129GLY    HA2 2068   2.215   4.000   3.026
  129GLY      C 2069   2.312   4.149   2.909
  129GLY      O 2070   2.399   4.196   2.982
  130ASN      N 2071   2.261   4.224   2.812
  130ASN      H 2072   2.184   4.189   2.756
  130ASN     CA 2073   2.290   4.363   2.782
  130ASN     HA 2074   2.379   4.385   2.841
  130ASN     CB 2075   2.334   4.385   2.637
  130ASN    HB1 2076   2.377   4.484   2.635
  130ASN    HB2 2077   2.254   4.359   2.567
  130ASN     CG 2078   2.453   4.295   2.606
  130ASN    OD1 2079   2.559   4.316   2.664
  130ASN    ND2 2080   2.442   4.196   2.518
  130ASN   HD21 2081   2.353   4.190   2.470
  130ASN   HD22 2082   2.527   4.146   2.495
  130ASN      C 2083   2.183   4.458   2.832
  130ASN      O 2084   2.079   4.411   2.880
  131VAL      N 2085   2.214   4.587   2.845
  131VAL      H 2086   2.311   4.608   2.825
  131VAL     CA 2087   2.134   4.689   2.909
  131VAL     HA 2088   2.071   4.636   2.981
  131VAL     CB 2089   2.225   4.782   2.989
  131VAL     HB 2090   2.301   4.723   3.041
  131VAL    CG1 2091   2.296   4.873   2.889
  131VAL   HG11 2092   2.225   4.952   2.866
  131VAL   HG12 2093   2.373   4.929   2.941
  131VAL   HG13 2094   2.324   4.820   2.797
  131VAL    CG2 2095   2.152   4.850   3.105
  131VAL   HG21 2096   2.074   4.915   3.065
  131VAL   HG22 2097   2.100   4.777   3.167
  131VAL   HG23 2098   2.227   4.905   3.162
  131VAL      C 2099   2.028   4.749   2.818
  131VAL      O 2100   2.050   4.754   2.697
  132VAL      N 2101   1.916   4.790   2.878
  132VAL      H 2102   1.916   4.789   2.979
  132VAL     CA 2103   1.796   4.840   2.814
  132VAL     HA 2104   1.787   4.804   2.712
  132VAL     CB 2105   1.667   4.797   2.882
  132VAL     HB 2106   1.670   4.839   2.983
  132VAL    CG1 2107   1.543   4.848   2.809
  132VAL   HG11 2108   1.541   4.955   2.786
  132VAL   HG12 2109   1.537   4.796   2.713
  132VAL   HG13 2110   1.457   4.829   2.873
  132VAL    CG2 2111   1.654   4.645   2.891
  132VAL   HG21 2112   1.637   4.602   2.792
  132VAL   HG22 2113   1.734   4.587   2.937
  132VAL   HG23 2114   1.564   4.630   2.951
  132VAL      C 2115   1.804   4.992   2.813
  132VAL      O 2116   1.804   5.051   2.920
  133PRO      N 2117   1.808   5.064   2.700
  133PRO     CD 2118   1.820   5.006   2.567
  133PRO    HD1 2119   1.737   4.945   2.532
  133PRO    HD2 2120   1.912   4.948   2.575
  133PRO     CG 2121   1.851   5.124   2.476
  133PRO    HG1 2122   1.756   5.150   2.429
  133PRO    HG2 2123   1.926   5.100   2.400
  133PRO     CB 2124   1.893   5.243   2.562
  133PRO    HB1 2125   1.840   5.330   2.522
  133PRO    HB2 2126   2.000   5.261   2.560
  133PRO     CA 2127   1.844   5.204   2.701
  133PRO     HA 2128   1.921   5.213   2.777
  133PRO      C 2129   1.729   5.296   2.741
  133PRO      O 2130   1.612   5.260   2.728
  134SER      N 2131   1.755   5.425   2.762
  134SER      H 2132   1.852   5.453   2.754
  134SER     CA 2133   1.654   5.527   2.783
  134SER     HA 2134   1.566   5.492   2.838
  134SER     CB 2135   1.716   5.633   2.874
  134SER    HB1 2136   1.811   5.662   2.829
  134SER    HB2 2137   1.740   5.595   2.973
  134SER     OG 2138   1.638   5.750   2.887
  134SER     HG 2139   1.692   5.813   2.935
  134SER      C 2140   1.615   5.589   2.650
  134SER      O 2141   1.697   5.640   2.574
  135ASP      N 2142   1.485   5.608   2.626
  135ASP      H 2143   1.416   5.568   2.688
  135ASP     CA 2144   1.435   5.695   2.522
  135ASP     HA 2145   1.465   5.653   2.426
  135ASP     CB 2146   1.283   5.690   2.522
  135ASP    HB1 2147   1.263   5.591   2.481
  135ASP    HB2 2148   1.253   5.765   2.449
  135ASP     CG 2149   1.209   5.721   2.652
  135ASP    OD1 2150   1.270   5.778   2.745
  135ASP    OD2 2151   1.093   5.676   2.665
  135ASP      C 2152   1.481   5.841   2.521
  135ASP      O 2153   1.481   5.903   2.415
  136THR      N 2154   1.530   5.899   2.630
  136THR      H 2155   1.524   5.852   2.719
  136THR     CA 2156   1.602   6.025   2.630
  136THR     HA 2157   1.562   6.101   2.563
  136THR     CB 2158   1.594   6.090   2.767
  136THR     HB 2159   1.635   6.006   2.824
  136THR    CG2 2160   1.665   6.223   2.792
  136THR   HG21 2161   1.626   6.296   2.721
  136THR   HG22 2162   1.640   6.261   2.891
  136THR   HG23 2163   1.771   6.206   2.776
  136THR    OG1 2164   1.460   6.106   2.809
  136THR    HG1 2165   1.402   6.053   2.754
  136THR      C 2166   1.745   6.005   2.580
  136THR      O 2167   1.819   5.917   2.623
  137ASN      N 2168   1.783   6.090   2.484
  137ASN      H 2169   1.710   6.148   2.446
  137ASN     CA 2170   1.915   6.117   2.429
  137ASN     HA 2171   1.970   6.024   2.422
  137ASN     CB 2172   1.888   6.174   2.290
  137ASN    HB1 2173   1.981   6.199   2.238
  137ASN    HB2 2174   1.837   6.269   2.303
  137ASN     CG 2175   1.805   6.085   2.199
  137ASN    OD1 2176   1.826   5.965   2.191
  137ASN    ND2 2177   1.706   6.139   2.126
  137ASN   HD21 2178   1.686   6.238   2.130
  137ASN   HD22 2179   1.649   6.076   2.072
  137ASN      C 2180   1.999   6.215   2.510
  137ASN      O 2181   1.945   6.295   2.586
  138ILE      N 2182   2.131   6.211   2.497
  138ILE      H 2183   2.172   6.133   2.447
  138ILE     CA 2184   2.226   6.278   2.584
  138ILE     HA 2185   2.220   6.235   2.684
  138ILE     CB 2186   2.366   6.248   2.531
  138ILE     HB 2187   2.364   6.286   2.428
  138ILE    CG2 2188   2.471   6.325   2.611
  138ILE   HG21 2189   2.448   6.431   2.607
  138ILE   HG22 2190   2.479   6.300   2.717
  138ILE   HG23 2191   2.568   6.331   2.562
  138ILE    CG1 2192   2.395   6.099   2.544
  138ILE   HG11 2193   2.311   6.035   2.516
  138ILE   HG12 2194   2.423   6.076   2.646
  138ILE     CD 2195   2.509   6.064   2.449
  138ILE    HD1 2196   2.536   5.962   2.474
  138ILE    HD2 2197   2.468   6.085   2.350
  138ILE    HD3 2198   2.603   6.117   2.465
  138ILE      C 2199   2.201   6.428   2.598
  138ILE      O 2200   2.217   6.475   2.710
  139LEU      N 2201   2.165   6.494   2.488
  139LEU      H 2202   2.161   6.443   2.401
  139LEU     CA 2203   2.144   6.637   2.496
  139LEU     HA 2204   2.233   6.677   2.545
  139LEU     CB 2205   2.144   6.691   2.353
  139LEU    HB1 2206   2.112   6.795   2.347
  139LEU    HB2 2207   2.071   6.635   2.294
  139LEU     CG 2208   2.278   6.681   2.281
  139LEU     HG 2209   2.322   6.582   2.295
  139LEU    CD1 2210   2.249   6.700   2.133
  139LEU   HD11 2211   2.345   6.687   2.083
  139LEU   HD12 2212   2.183   6.625   2.089
  139LEU   HD13 2213   2.202   6.796   2.111
  139LEU    CD2 2214   2.377   6.790   2.322
  139LEU   HD21 2215   2.468   6.787   2.263
  139LEU   HD22 2216   2.337   6.891   2.318
  139LEU   HD23 2217   2.399   6.772   2.427
  139LEU      C 2218   2.025   6.689   2.575
  139LEU      O 2219   2.021   6.803   2.623
  140ASP      N 2220   1.926   6.600   2.585
  140ASP      H 2221   1.938   6.510   2.540
  140ASP     CA 2222   1.808   6.622   2.666
  140ASP     HA 2223   1.780   6.727   2.679
  140ASP     CB 2224   1.683   6.564   2.600
  140ASP    HB1 2225   1.602   6.589   2.667
  140ASP    HB2 2226   1.688   6.455   2.601
  140ASP     CG 2227   1.657   6.596   2.453
  140ASP    OD1 2228   1.656   6.507   2.365
  140ASP    OD2 2229   1.631   6.716   2.434
  140ASP      C 2230   1.830   6.572   2.808
  140ASP      O 2231   1.770   6.630   2.898
  141THR      N 2232   1.913   6.471   2.837
  141THR      H 2233   1.953   6.423   2.758
  141THR     CA 2234   1.966   6.456   2.971
  141THR     HA 2235   1.887   6.443   3.045
  141THR     CB 2236   2.055   6.334   2.992
  141THR     HB 2237   2.146   6.342   2.933
  141THR    CG2 2238   2.092   6.300   3.136
  141THR   HG21 2239   2.129   6.198   3.151
  141THR   HG22 2240   2.170   6.370   3.164
  141THR   HG23 2241   2.000   6.310   3.192
  141THR    OG1 2242   1.995   6.217   2.941
  141THR    HG1 2243   1.944   6.172   3.009
  141THR      C 2244   2.042   6.583   3.008
  141THR      O 2245   2.026   6.639   3.116
  142TRP      N 2246   2.131   6.633   2.921
  142TRP      H 2247   2.156   6.586   2.836
  142TRP     CA 2248   2.217   6.745   2.952
  142TRP     HA 2249   2.260   6.728   3.051
  142TRP     CB 2250   2.327   6.763   2.848
  142TRP    HB1 2251   2.286   6.802   2.754
  142TRP    HB2 2252   2.382   6.673   2.822
  142TRP     CG 2253   2.434   6.860   2.888
  142TRP    CD1 2254   2.465   6.979   2.832
  142TRP    HD1 2255   2.410   7.013   2.746
  142TRP    NE1 2256   2.574   7.034   2.897
  142TRP    HE1 2257   2.607   7.128   2.877
  142TRP    CE2 2258   2.620   6.959   3.003
  142TRP    CZ2 2259   2.706   6.976   3.112
  142TRP    HZ2 2260   2.758   7.070   3.129
  142TRP    CH2 2261   2.726   6.873   3.204
  142TRP    HH2 2262   2.783   6.878   3.296
  142TRP    CZ3 2263   2.657   6.753   3.184
  142TRP    HZ3 2264   2.677   6.673   3.254
  142TRP    CE3 2265   2.568   6.739   3.077
  142TRP    HE3 2266   2.512   6.647   3.065
  142TRP    CD2 2267   2.540   6.842   2.986
  142TRP      C 2268   2.141   6.875   2.976
  142TRP      O 2269   2.192   6.961   3.048
  143ALA      N 2270   2.016   6.888   2.932
  143ALA      H 2271   1.984   6.828   2.857
  143ALA     CA 2272   1.928   7.001   2.950
  143ALA     HA 2273   1.998   7.082   2.929
  143ALA     CB 2274   1.806   6.984   2.861
  143ALA    HB1 2275   1.763   7.082   2.837
  143ALA    HB2 2276   1.834   6.937   2.767
  143ALA    HB3 2277   1.731   6.917   2.903
  143ALA      C 2278   1.889   7.007   3.097
  143ALA      O 2279   1.908   7.113   3.156
  144ALA      N 2280   1.847   6.897   3.160
  144ALA      H 2281   1.867   6.813   3.109
  144ALA     CA 2282   1.806   6.901   3.299
  144ALA     HA 2283   1.736   6.983   3.314
  144ALA     CB 2284   1.735   6.767   3.320
  144ALA    HB1 2285   1.695   6.763   3.422
  144ALA    HB2 2286   1.651   6.761   3.252
  144ALA    HB3 2287   1.802   6.683   3.300
  144ALA      C 2288   1.921   6.919   3.397
  144ALA      O 2289   1.901   6.973   3.506
  145MET      N 2290   2.044   6.888   3.356
  145MET      H 2291   2.061   6.844   3.266
  145MET     CA 2292   2.165   6.930   3.424
  145MET     HA 2293   2.165   6.884   3.522
  145MET     CB 2294   2.291   6.878   3.356
  145MET    HB1 2295   2.380   6.931   3.388
  145MET    HB2 2296   2.289   6.910   3.252
  145MET     CG 2297   2.312   6.727   3.364
  145MET    HG1 2298   2.398   6.707   3.300
  145MET    HG2 2299   2.230   6.688   3.303
  145MET     SD 2300   2.319   6.647   3.526
  145MET     CE 2301   2.475   6.718   3.586
  145MET    HE1 2302   2.564   6.676   3.538
  145MET    HE2 2303   2.469   6.826   3.581
  145MET    HE3 2304   2.493   6.693   3.691
  145MET      C 2305   2.182   7.081   3.436
  145MET      O 2306   2.220   7.127   3.544
  146GLU      N 2307   2.147   7.158   3.333
  146GLU      H 2308   2.101   7.112   3.255
  146GLU     CA 2309   2.159   7.302   3.342
  146GLU     HA 2310   2.246   7.333   3.400
  146GLU     CB 2311   2.169   7.369   3.205
  146GLU    HB1 2312   2.131   7.471   3.211
  146GLU    HB2 2313   2.105   7.309   3.140
  146GLU     CG 2314   2.310   7.366   3.145
  146GLU    HG1 2315   2.329   7.260   3.126
  146GLU    HG2 2316   2.374   7.406   3.224
  146GLU     CD 2317   2.315   7.452   3.019
  146GLU    OE1 2318   2.354   7.396   2.915
  146GLU    OE2 2319   2.287   7.573   3.034
  146GLU      C 2320   2.048   7.371   3.419
  146GLU      O 2321   2.060   7.489   3.451
  147GLU      N 2322   1.943   7.301   3.462
  147GLU      H 2323   1.949   7.202   3.442
  147GLU     CA 2324   1.844   7.341   3.560
  147GLU     HA 2325   1.817   7.446   3.545
  147GLU     CB 2326   1.707   7.275   3.542
  147GLU    HB1 2327   1.636   7.296   3.622
  147GLU    HB2 2328   1.719   7.168   3.552
  147GLU     CG 2329   1.645   7.300   3.405
  147GLU    HG1 2330   1.693   7.245   3.324
  147GLU    HG2 2331   1.664   7.402   3.372
  147GLU     CD 2332   1.496   7.270   3.399
  147GLU    OE1 2333   1.454   7.152   3.386
  147GLU    OE2 2334   1.412   7.361   3.413
  147GLU      C 2335   1.890   7.324   3.704
  147GLU      O 2336   1.854   7.399   3.795
  148LEU      N 2337   1.974   7.225   3.732
  148LEU      H 2338   1.992   7.152   3.664
  148LEU     CA 2339   2.044   7.207   3.858
  148LEU     HA 2340   1.968   7.182   3.932
  148LEU     CB 2341   2.140   7.089   3.862
  148LEU    HB1 2342   2.163   7.066   3.966
  148LEU    HB2 2343   2.232   7.118   3.811
  148LEU     CG 2344   2.082   6.959   3.807
  148LEU     HG 2345   2.054   6.980   3.704
  148LEU    CD1 2346   2.170   6.836   3.829
  148LEU   HD11 2347   2.247   6.843   3.753
  148LEU   HD12 2348   2.207   6.834   3.931
  148LEU   HD13 2349   2.111   6.746   3.809
  148LEU    CD2 2350   1.953   6.916   3.877
  148LEU   HD21 2351   1.966   6.911   3.985
  148LEU   HD22 2352   1.888   7.000   3.852
  148LEU   HD23 2353   1.907   6.824   3.841
  148LEU      C 2354   2.124   7.326   3.907
  148LEU      O 2355   2.129   7.367   4.023
  149VAL      N 2356   2.185   7.392   3.808
  149VAL      H 2357   2.172   7.358   3.713
  149VAL     CA 2358   2.261   7.514   3.828
  149VAL     HA 2359   2.315   7.503   3.922
  149VAL     CB 2360   2.381   7.527   3.736
  149VAL     HB 2361   2.356   7.554   3.633
  149VAL    CG1 2362   2.494   7.621   3.779
  149VAL   HG11 2363   2.531   7.586   3.875
  149VAL   HG12 2364   2.568   7.632   3.700
  149VAL   HG13 2365   2.454   7.721   3.796
  149VAL    CG2 2366   2.447   7.392   3.709
  149VAL   HG21 2367   2.548   7.412   3.673
  149VAL   HG22 2368   2.443   7.339   3.804
  149VAL   HG23 2369   2.393   7.337   3.632
  149VAL      C 2370   2.179   7.642   3.821
  149VAL      O 2371   2.206   7.743   3.886
  150ASP      N 2372   2.070   7.642   3.745
  150ASP      H 2373   2.028   7.559   3.706
  150ASP     CA 2374   1.985   7.759   3.742
  150ASP     HA 2375   2.052   7.846   3.741
  150ASP     CB 2376   1.903   7.759   3.614
  150ASP    HB1 2377   1.804   7.720   3.636
  150ASP    HB2 2378   1.938   7.706   3.525
  150ASP     CG 2379   1.879   7.902   3.567
  150ASP    OD1 2380   1.960   7.992   3.596
  150ASP    OD2 2381   1.792   7.923   3.479
  150ASP      C 2382   1.893   7.773   3.862
  150ASP      O 2383   1.857   7.882   3.906
  151GLU      N 2384   1.847   7.661   3.920
  151GLU      H 2385   1.873   7.572   3.880
  151GLU     CA 2386   1.768   7.658   4.042
  151GLU     HA 2387   1.714   7.753   4.042
  151GLU     CB 2388   1.668   7.544   4.030
  151GLU    HB1 2389   1.610   7.535   4.121
  151GLU    HB2 2390   1.720   7.449   4.015
  151GLU     CG 2391   1.575   7.559   3.910
  151GLU    HG1 2392   1.626   7.518   3.823
  151GLU    HG2 2393   1.547   7.662   3.884
  151GLU     CD 2394   1.448   7.478   3.930
  151GLU    OE1 2395   1.342   7.540   3.953
  151GLU    OE2 2396   1.442   7.359   3.892
  151GLU      C 2397   1.838   7.662   4.177
  151GLU      O 2398   1.779   7.635   4.282
  152GLY      N 2399   1.967   7.694   4.179
  152GLY      H 2400   2.014   7.702   4.090
  152GLY     CA 2401   2.052   7.704   4.297
  152GLY    HA1 2402   1.999   7.760   4.374
  152GLY    HA2 2403   2.150   7.751   4.290
  152GLY      C 2404   2.082   7.570   4.362
  152GLY      O 2405   2.123   7.573   4.478
  153LEU      N 2406   2.059   7.452   4.304
  153LEU      H 2407   2.050   7.456   4.203
  153LEU     CA 2408   2.088   7.320   4.356
  153LEU     HA 2409   2.055   7.325   4.459
  153LEU     CB 2410   1.995   7.220   4.287
  153LEU    HB1 2411   2.008   7.120   4.327
  153LEU    HB2 2412   2.034   7.210   4.186
  153LEU     CG 2413   1.846   7.247   4.270
  153LEU     HG 2414   1.838   7.341   4.214
  153LEU    CD1 2415   1.783   7.135   4.189
  153LEU   HD11 2416   1.783   7.039   4.240
  153LEU   HD12 2417   1.681   7.163   4.161
  153LEU   HD13 2418   1.824   7.130   4.088
  153LEU    CD2 2419   1.792   7.251   4.413
  153LEU   HD21 2420   1.823   7.159   4.461
  153LEU   HD22 2421   1.815   7.342   4.469
  153LEU   HD23 2422   1.683   7.245   4.416
  153LEU      C 2423   2.229   7.262   4.365
  153LEU      O 2424   2.262   7.194   4.462
  154VAL      N 2425   2.310   7.299   4.266
  154VAL      H 2426   2.270   7.349   4.187
  154VAL     CA 2427   2.448   7.257   4.249
  154VAL     HA 2428   2.487   7.226   4.346
  154VAL     CB 2429   2.465   7.136   4.158
  154VAL     HB 2430   2.563   7.093   4.181
  154VAL    CG1 2431   2.373   7.023   4.201
  154VAL   HG11 2432   2.266   7.042   4.213
  154VAL   HG12 2433   2.390   6.946   4.126
  154VAL   HG13 2434   2.403   6.995   4.302
  154VAL    CG2 2435   2.453   7.164   4.008
  154VAL   HG21 2436   2.536   7.222   3.966
  154VAL   HG22 2437   2.455   7.068   3.957
  154VAL   HG23 2438   2.354   7.207   3.993
  154VAL      C 2439   2.540   7.369   4.203
  154VAL      O 2440   2.506   7.435   4.105
  155LYS      N 2441   2.661   7.382   4.258
  155LYS      H 2442   2.689   7.315   4.328
  155LYS     CA 2443   2.743   7.498   4.229
  155LYS     HA 2444   2.679   7.587   4.221
  155LYS     CB 2445   2.838   7.532   4.344
  155LYS    HB1 2446   2.898   7.615   4.307
  155LYS    HB2 2447   2.887   7.437   4.365
  155LYS     CG 2448   2.757   7.570   4.468
  155LYS    HG1 2449   2.701   7.483   4.501
  155LYS    HG2 2450   2.689   7.648   4.434
  155LYS     CD 2451   2.850   7.634   4.571
  155LYS    HD1 2452   2.906   7.557   4.624
  155LYS    HD2 2453   2.791   7.679   4.651
  155LYS     CE 2454   2.957   7.737   4.535
  155LYS    HE1 2455   3.036   7.689   4.478
  155LYS    HE2 2456   2.992   7.769   4.633
  155LYS     NZ 2457   2.910   7.845   4.446
  155LYS    HZ1 2458   2.877   7.820   4.354
  155LYS    HZ2 2459   2.840   7.902   4.492
  155LYS    HZ3 2460   2.991   7.899   4.421
  155LYS      C 2461   2.823   7.484   4.100
  155LYS      O 2462   2.837   7.582   4.028
  156ALA      N 2463   2.866   7.361   4.068
  156ALA      H 2464   2.861   7.286   4.135
  156ALA     CA 2465   2.895   7.329   3.930
  156ALA     HA 2466   2.844   7.407   3.873
  156ALA     CB 2467   3.046   7.328   3.905
  156ALA    HB1 2468   3.099   7.277   3.985
  156ALA    HB2 2469   3.072   7.297   3.804
  156ALA    HB3 2470   3.078   7.431   3.914
  156ALA      C 2471   2.843   7.193   3.886
  156ALA      O 2472   2.799   7.118   3.973
  157ILE      N 2473   2.849   7.162   3.756
  157ILE      H 2474   2.878   7.232   3.690
  157ILE     CA 2475   2.811   7.036   3.696
  157ILE     HA 2476   2.803   6.958   3.771
  157ILE     CB 2477   2.682   7.042   3.614
  157ILE     HB 2478   2.687   6.950   3.556
  157ILE    CG2 2479   2.560   7.062   3.702
  157ILE   HG21 2480   2.548   6.978   3.770
  157ILE   HG22 2481   2.558   7.161   3.749
  157ILE   HG23 2482   2.472   7.053   3.638
  157ILE    CG1 2483   2.697   7.150   3.507
  157ILE   HG11 2484   2.787   7.120   3.453
  157ILE   HG12 2485   2.711   7.251   3.543
  157ILE     CD 2486   2.579   7.152   3.410
  157ILE    HD1 2487   2.493   7.207   3.450
  157ILE    HD2 2488   2.611   7.210   3.324
  157ILE    HD3 2489   2.558   7.052   3.373
  157ILE      C 2490   2.923   6.978   3.611
  157ILE      O 2491   3.018   7.049   3.580
  158GLY      N 2492   2.912   6.852   3.569
  158GLY      H 2493   2.838   6.795   3.607
  158GLY     CA 2494   3.011   6.782   3.488
  158GLY    HA1 2495   3.099   6.776   3.551
  158GLY    HA2 2496   3.028   6.841   3.398
  158GLY      C 2497   2.961   6.645   3.444
  158GLY      O 2498   2.841   6.623   3.441
  159ILE      N 2499   3.058   6.566   3.397
  159ILE      H 2500   3.150   6.606   3.397
  159ILE     CA 2501   3.047   6.435   3.336
  159ILE     HA 2502   2.950   6.398   3.372
  159ILE     CB 2503   3.056   6.444   3.184
  159ILE     HB 2504   3.060   6.344   3.140
  159ILE    CG2 2505   2.927   6.507   3.133
  159ILE   HG21 2506   2.926   6.510   3.024
  159ILE   HG22 2507   2.846   6.443   3.166
  159ILE   HG23 2508   2.915   6.606   3.177
  159ILE    CG1 2509   3.172   6.517   3.118
  159ILE   HG11 2510   3.195   6.472   3.021
  159ILE   HG12 2511   3.262   6.503   3.179
  159ILE     CD 2512   3.157   6.667   3.092
  159ILE    HD1 2513   3.120   6.688   2.992
  159ILE    HD2 2514   3.088   6.716   3.161
  159ILE    HD3 2515   3.252   6.721   3.094
  159ILE      C 2516   3.141   6.330   3.394
  159ILE      O 2517   3.219   6.362   3.483
  160SER      N 2518   3.122   6.205   3.351
  160SER      H 2519   3.044   6.186   3.289
  160SER     CA 2520   3.214   6.100   3.388
  160SER     HA 2521   3.314   6.142   3.381
  160SER     CB 2522   3.180   6.035   3.522
  160SER    HB1 2523   3.243   5.950   3.547
  160SER    HB2 2524   3.075   6.007   3.528
  160SER     OG 2525   3.200   6.120   3.632
  160SER     HG 2526   3.236   6.202   3.599
  160SER      C 2527   3.204   5.991   3.282
  160SER      O 2528   3.102   5.970   3.215
  161ASN      N 2529   3.324   5.944   3.249
  161ASN      H 2530   3.406   5.980   3.297
  161ASN     CA 2531   3.362   5.855   3.141
  161ASN     HA 2532   3.469   5.838   3.153
  161ASN     CB 2533   3.291   5.725   3.176
  161ASN    HB1 2534   3.310   5.650   3.099
  161ASN    HB2 2535   3.183   5.736   3.176
  161ASN     CG 2536   3.334   5.665   3.310
  161ASN    OD1 2537   3.452   5.643   3.333
  161ASN    ND2 2538   3.238   5.648   3.402
  161ASN   HD21 2539   3.150   5.687   3.374
  161ASN   HD22 2540   3.261   5.594   3.485
  161ASN      C 2541   3.334   5.906   3.000
  161ASN      O 2542   3.326   5.828   2.906
  162PHE      N 2543   3.306   6.035   2.976
  162PHE      H 2544   3.304   6.097   3.056
  162PHE     CA 2545   3.273   6.083   2.844
  162PHE     HA 2546   3.212   6.006   2.798
  162PHE     CB 2547   3.197   6.216   2.848
  162PHE    HB1 2548   3.214   6.265   2.752
  162PHE    HB2 2549   3.239   6.280   2.926
  162PHE     CG 2550   3.048   6.226   2.869
  162PHE    CD1 2551   2.971   6.322   2.803
  162PHE    HD1 2552   3.019   6.386   2.730
  162PHE    CE1 2553   2.833   6.340   2.818
  162PHE    HE1 2554   2.761   6.400   2.765
  162PHE     CZ 2555   2.781   6.260   2.921
  162PHE     HZ 2556   2.675   6.264   2.940
  162PHE    CE2 2557   2.850   6.168   3.000
  162PHE    HE2 2558   2.814   6.105   3.080
  162PHE    CD2 2559   2.984   6.147   2.965
  162PHE    HD2 2560   3.038   6.074   3.023
  162PHE      C 2561   3.397   6.098   2.757
  162PHE      O 2562   3.506   6.127   2.806
  163ASN      N 2563   3.381   6.068   2.627
  163ASN      H 2564   3.293   6.036   2.589
  163ASN     CA 2565   3.493   6.091   2.538
  163ASN     HA 2566   3.589   6.081   2.589
  163ASN     CB 2567   3.496   5.977   2.436
  163ASN    HB1 2568   3.486   5.883   2.490
  163ASN    HB2 2569   3.583   5.973   2.371
  163ASN     CG 2570   3.379   5.966   2.339
  163ASN    OD1 2571   3.332   6.066   2.284
  163ASN    ND2 2572   3.346   5.845   2.295
  163ASN   HD21 2573   3.383   5.761   2.338
  163ASN   HD22 2574   3.274   5.847   2.224
  163ASN      C 2575   3.490   6.225   2.467
  163ASN      O 2576   3.395   6.302   2.479
  164HIS      N 2577   3.589   6.253   2.382
  164HIS      H 2578   3.670   6.192   2.380
  164HIS     CA 2579   3.603   6.373   2.302
  164HIS     HA 2580   3.618   6.462   2.363
  164HIS     CB 2581   3.737   6.365   2.230
  164HIS    HB1 2582   3.821   6.358   2.299
  164HIS    HB2 2583   3.743   6.463   2.182
  164HIS     CG 2584   3.747   6.260   2.123
  164HIS    ND1 2585   3.739   6.123   2.149
  164HIS    CE1 2586   3.741   6.056   2.033
  164HIS    HE1 2587   3.724   5.949   2.032
  164HIS    NE2 2588   3.748   6.146   1.934
  164HIS    HE2 2589   3.743   6.134   1.834
  164HIS    CD2 2590   3.757   6.273   1.987
  164HIS    HD2 2591   3.767   6.369   1.938
  164HIS      C 2592   3.485   6.403   2.210
  164HIS      O 2593   3.461   6.523   2.198
  165LEU      N 2594   3.415   6.305   2.151
  165LEU      H 2595   3.444   6.209   2.162
  165LEU     CA 2596   3.303   6.332   2.064
  165LEU     HA 2597   3.318   6.411   1.990
  165LEU     CB 2598   3.263   6.204   1.991
  165LEU    HB1 2599   3.186   6.234   1.919
  165LEU    HB2 2600   3.228   6.128   2.060
  165LEU     CG 2601   3.381   6.144   1.915
  165LEU     HG 2602   3.454   6.109   1.988
  165LEU    CD1 2603   3.340   6.019   1.838
  165LEU   HD11 2604   3.286   5.952   1.906
  165LEU   HD12 2605   3.273   6.056   1.760
  165LEU   HD13 2606   3.426   5.961   1.805
  165LEU    CD2 2607   3.448   6.241   1.818
  165LEU   HD21 2608   3.499   6.316   1.879
  165LEU   HD22 2609   3.521   6.196   1.751
  165LEU   HD23 2610   3.368   6.283   1.757
  165LEU      C 2611   3.185   6.380   2.147
  165LEU      O 2612   3.098   6.450   2.095
  166GLN      N 2613   3.185   6.342   2.275
  166GLN      H 2614   3.268   6.301   2.314
  166GLN     CA 2615   3.073   6.368   2.363
  166GLN     HA 2616   2.987   6.379   2.296
  166GLN     CB 2617   3.047   6.254   2.460
  166GLN    HB1 2618   2.960   6.277   2.521
  166GLN    HB2 2619   3.135   6.241   2.522
  166GLN     CG 2620   3.020   6.127   2.378
  166GLN    HG1 2621   3.064   6.120   2.279
  166GLN    HG2 2622   2.912   6.126   2.360
  166GLN     CD 2623   3.057   5.997   2.448
  166GLN    OE1 2624   3.100   5.993   2.563
  166GLN    NE2 2625   3.024   5.881   2.391
  166GLN   HE21 2626   2.992   5.881   2.296
  166GLN   HE22 2627   3.022   5.805   2.458
  166GLN      C 2628   3.092   6.500   2.437
  166GLN      O 2629   2.995   6.573   2.457
  167VAL      N 2630   3.217   6.525   2.476
  167VAL      H 2631   3.283   6.448   2.479
  167VAL     CA 2632   3.253   6.644   2.550
  167VAL     HA 2633   3.174   6.659   2.623
  167VAL     CB 2634   3.378   6.649   2.638
  167VAL     HB 2635   3.371   6.744   2.692
  167VAL    CG1 2636   3.372   6.540   2.745
  167VAL   HG11 2637   3.467   6.543   2.799
  167VAL   HG12 2638   3.293   6.560   2.818
  167VAL   HG13 2639   3.341   6.446   2.700
  167VAL    CG2 2640   3.510   6.658   2.563
  167VAL   HG21 2641   3.519   6.754   2.512
  167VAL   HG22 2642   3.600   6.640   2.622
  167VAL   HG23 2643   3.510   6.573   2.494
  167VAL      C 2644   3.244   6.761   2.453
  167VAL      O 2645   3.223   6.874   2.497
  168GLU      N 2646   3.248   6.742   2.321
  168GLU      H 2647   3.262   6.649   2.283
  168GLU     CA 2648   3.225   6.846   2.223
  168GLU     HA 2649   3.260   6.938   2.269
  168GLU     CB 2650   3.306   6.823   2.096
  168GLU    HB1 2651   3.273   6.724   2.064
  168GLU    HB2 2652   3.407   6.809   2.134
  168GLU     CG 2653   3.308   6.939   1.997
  168GLU    HG1 2654   3.358   7.023   2.046
  168GLU    HG2 2655   3.204   6.961   1.975
  168GLU     CD 2656   3.388   6.903   1.873
  168GLU    OE1 2657   3.380   6.783   1.838
  168GLU    OE2 2658   3.443   6.987   1.798
  168GLU      C 2659   3.078   6.874   2.196
  168GLU      O 2660   3.034   6.987   2.213
  169MET      N 2661   2.991   6.779   2.160
  169MET      H 2662   3.025   6.686   2.139
  169MET     CA 2663   2.855   6.816   2.127
  169MET     HA 2664   2.860   6.884   2.042
  169MET     CB 2665   2.778   6.692   2.084
  169MET    HB1 2666   2.819   6.664   1.987
  169MET    HB2 2667   2.675   6.723   2.072
  169MET     CG 2668   2.775   6.573   2.179
  169MET    HG1 2669   2.777   6.619   2.278
  169MET    HG2 2670   2.868   6.518   2.162
  169MET     SD 2671   2.626   6.471   2.160
  169MET     CE 2672   2.704   6.319   2.220
  169MET    HE1 2673   2.633   6.241   2.190
  169MET    HE2 2674   2.801   6.299   2.174
  169MET    HE3 2675   2.720   6.318   2.327
  169MET      C 2676   2.779   6.886   2.239
  169MET      O 2677   2.692   6.971   2.220
  170ILE      N 2678   2.799   6.837   2.362
  170ILE      H 2679   2.850   6.751   2.374
  170ILE     CA 2680   2.722   6.885   2.475
  170ILE     HA 2681   2.619   6.897   2.442
  170ILE     CB 2682   2.720   6.793   2.596
  170ILE     HB 2683   2.650   6.833   2.670
  170ILE    CG2 2684   2.676   6.655   2.548
  170ILE   HG21 2685   2.623   6.606   2.630
  170ILE   HG22 2686   2.612   6.663   2.460
  170ILE   HG23 2687   2.769   6.607   2.522
  170ILE    CG1 2688   2.860   6.794   2.657
  170ILE   HG11 2689   2.891   6.892   2.693
  170ILE   HG12 2690   2.935   6.762   2.586
  170ILE     CD 2691   2.879   6.695   2.772
  170ILE    HD1 2692   2.978   6.724   2.807
  170ILE    HD2 2693   2.803   6.707   2.848
  170ILE    HD3 2694   2.881   6.592   2.736
  170ILE      C 2695   2.764   7.026   2.514
  170ILE      O 2696   2.680   7.101   2.564
  171LEU      N 2697   2.890   7.064   2.493
  171LEU      H 2698   2.955   6.998   2.451
  171LEU     CA 2699   2.940   7.199   2.510
  171LEU     HA 2700   2.901   7.239   2.603
  171LEU     CB 2701   3.092   7.193   2.525
  171LEU    HB1 2702   3.126   7.138   2.436
  171LEU    HB2 2703   3.117   7.124   2.605
  171LEU     CG 2704   3.167   7.326   2.532
  171LEU     HG 2705   3.128   7.394   2.456
  171LEU    CD1 2706   3.163   7.393   2.668
  171LEU   HD11 2707   3.232   7.478   2.671
  171LEU   HD12 2708   3.062   7.426   2.691
  171LEU   HD13 2709   3.193   7.333   2.754
  171LEU    CD2 2710   3.308   7.277   2.498
  171LEU   HD21 2711   3.374   7.364   2.500
  171LEU   HD22 2712   3.359   7.215   2.571
  171LEU   HD23 2713   3.315   7.227   2.402
  171LEU      C 2714   2.897   7.288   2.394
  171LEU      O 2715   2.872   7.405   2.421
  172ASN      N 2716   2.872   7.237   2.274
  172ASN      H 2717   2.899   7.140   2.263
  172ASN     CA 2718   2.817   7.310   2.161
  172ASN     HA 2719   2.843   7.415   2.178
  172ASN     CB 2720   2.889   7.263   2.035
  172ASN    HB1 2721   2.840   7.316   1.952
  172ASN    HB2 2722   2.877   7.155   2.025
  172ASN     CG 2723   3.035   7.302   2.025
  172ASN    OD1 2724   3.076   7.401   1.963
  172ASN    ND2 2725   3.120   7.224   2.092
  172ASN   HD21 2726   3.093   7.141   2.144
  172ASN   HD22 2727   3.214   7.260   2.099
  172ASN      C 2728   2.666   7.311   2.142
  172ASN      O 2729   2.614   7.356   2.040
  173LYS      N 2730   2.593   7.264   2.243
  173LYS      H 2731   2.639   7.227   2.325
  173LYS     CA 2732   2.448   7.262   2.251
  173LYS     HA 2733   2.420   7.229   2.151
  173LYS     CB 2734   2.395   7.173   2.363
  173LYS    HB1 2735   2.443   7.210   2.454
  173LYS    HB2 2736   2.423   7.069   2.347
  173LYS     CG 2737   2.244   7.168   2.382
  173LYS    HG1 2738   2.202   7.144   2.284
  173LYS    HG2 2739   2.209   7.269   2.402
  173LYS     CD 2740   2.215   7.073   2.498
  173LYS    HD1 2741   2.291   7.082   2.575
  173LYS    HD2 2742   2.200   6.972   2.461
  173LYS     CE 2743   2.077   7.100   2.557
  173LYS    HE1 2744   2.070   7.208   2.557
  173LYS    HE2 2745   2.078   7.060   2.659
  173LYS     NZ 2746   1.963   7.037   2.488
  173LYS    HZ1 2747   1.970   7.054   2.389
  173LYS    HZ2 2748   1.961   6.938   2.508
  173LYS    HZ3 2749   1.876   7.081   2.513
  173LYS      C 2750   2.401   7.406   2.265
  173LYS      O 2751   2.445   7.465   2.363
  174PRO      N 2752   2.321   7.459   2.172
  174PRO     CD 2753   2.258   7.385   2.064
  174PRO    HD1 2754   2.219   7.287   2.092
  174PRO    HD2 2755   2.334   7.377   1.986
  174PRO     CG 2756   2.153   7.483   2.014
  174PRO    HG1 2757   2.069   7.472   2.082
  174PRO    HG2 2758   2.128   7.460   1.911
  174PRO     CB 2759   2.211   7.624   2.032
  174PRO    HB1 2760   2.127   7.693   2.038
  174PRO    HB2 2761   2.280   7.642   1.950
  174PRO     CA 2762   2.287   7.599   2.162
  174PRO     HA 2763   2.382   7.650   2.146
  174PRO      C 2764   2.206   7.644   2.283
  174PRO      O 2765   2.138   7.561   2.343
  175GLY      N 2766   2.215   7.774   2.314
  175GLY      H 2767   2.249   7.840   2.245
  175GLY     CA 2768   2.138   7.851   2.409
  175GLY    HA1 2769   2.033   7.839   2.386
  175GLY    HA2 2770   2.169   7.952   2.385
  175GLY      C 2771   2.160   7.816   2.556
  175GLY      O 2772   2.072   7.840   2.638
  176LEU      N 2773   2.277   7.757   2.582
  176LEU      H 2774   2.334   7.734   2.503
  176LEU     CA 2775   2.325   7.733   2.717
  176LEU     HA 2776   2.255   7.663   2.763
  176LEU     CB 2777   2.460   7.663   2.709
  176LEU    HB1 2778   2.459   7.586   2.632
  176LEU    HB2 2779   2.480   7.609   2.802
  176LEU     CG 2780   2.588   7.741   2.679
  176LEU     HG 2781   2.605   7.821   2.751
  176LEU    CD1 2782   2.708   7.648   2.665
  176LEU   HD11 2783   2.725   7.598   2.760
  176LEU   HD12 2784   2.696   7.581   2.581
  176LEU   HD13 2785   2.792   7.715   2.643
  176LEU    CD2 2786   2.580   7.813   2.544
  176LEU   HD21 2787   2.680   7.844   2.514
  176LEU   HD22 2788   2.543   7.744   2.468
  176LEU   HD23 2789   2.520   7.903   2.557
  176LEU      C 2790   2.334   7.858   2.803
  176LEU      O 2791   2.362   7.967   2.754
  177LYS      N 2792   2.331   7.830   2.934
  177LYS      H 2793   2.306   7.736   2.960
  177LYS     CA 2794   2.362   7.924   3.039
  177LYS     HA 2795   2.376   8.022   2.994
  177LYS     CB 2796   2.250   7.929   3.142
  177LYS    HB1 2797   2.276   7.990   3.229
  177LYS    HB2 2798   2.225   7.827   3.172
  177LYS     CG 2799   2.127   8.007   3.095
  177LYS    HG1 2800   2.095   7.975   2.996
  177LYS    HG2 2801   2.161   8.108   3.072
  177LYS     CD 2802   2.011   8.016   3.194
  177LYS    HD1 2803   2.052   8.059   3.286
  177LYS    HD2 2804   1.968   7.917   3.212
  177LYS     CE 2805   1.908   8.110   3.133
  177LYS    HE1 2806   1.867   8.076   3.038
  177LYS    HE2 2807   1.964   8.203   3.119
  177LYS     NZ 2808   1.808   8.142   3.237
  177LYS    HZ1 2809   1.852   8.186   3.316
  177LYS    HZ2 2810   1.737   8.203   3.200
  177LYS    HZ3 2811   1.773   8.055   3.273
  177LYS      C 2812   2.490   7.880   3.109
  177LYS      O 2813   2.571   7.963   3.149
  178TYR      N 2814   2.507   7.748   3.125
  178TYR      H 2815   2.441   7.689   3.077
  178TYR     CA 2816   2.615   7.689   3.200
  178TYR     HA 2817   2.681   7.774   3.221
  178TYR     CB 2818   2.560   7.633   3.331
  178TYR    HB1 2819   2.641   7.613   3.401
  178TYR    HB2 2820   2.508   7.538   3.313
  178TYR     CG 2821   2.474   7.729   3.409
  178TYR    CD1 2822   2.530   7.845   3.463
  178TYR    HD1 2823   2.636   7.860   3.474
  178TYR    CE1 2824   2.453   7.945   3.523
  178TYR    HE1 2825   2.504   8.032   3.563
  178TYR     CZ 2826   2.312   7.934   3.526
  178TYR     OH 2827   2.239   8.033   3.585
  178TYR     HH 2828   2.148   8.008   3.571
  178TYR    CE2 2829   2.257   7.819   3.466
  178TYR    HE2 2830   2.150   7.807   3.471
  178TYR    CD2 2831   2.334   7.718   3.408
  178TYR    HD2 2832   2.285   7.633   3.364
  178TYR      C 2833   2.700   7.595   3.116
  178TYR      O 2834   2.651   7.540   3.018
  179LYS      N 2835   2.824   7.570   3.157
  179LYS      H 2836   2.842   7.608   3.248
  179LYS     CA 2837   2.919   7.484   3.088
  179LYS     HA 2838   2.857   7.437   3.011
  179LYS     CB 2839   3.022   7.574   3.020
  179LYS    HB1 2840   2.981   7.650   2.953
  179LYS    HB2 2841   3.091   7.511   2.964
  179LYS     CG 2842   3.110   7.647   3.121
  179LYS    HG1 2843   3.163   7.568   3.175
  179LYS    HG2 2844   3.052   7.706   3.192
  179LYS     CD 2845   3.221   7.732   3.061
  179LYS    HD1 2846   3.267   7.662   2.991
  179LYS    HD2 2847   3.288   7.749   3.145
  179LYS     CE 2848   3.180   7.866   3.000
  179LYS    HE1 2849   3.113   7.850   2.916
  179LYS    HE2 2850   3.270   7.906   2.952
  179LYS     NZ 2851   3.113   7.958   3.093
  179LYS    HZ1 2852   3.188   7.981   3.158
  179LYS    HZ2 2853   3.073   8.035   3.042
  179LYS    HZ3 2854   3.044   7.913   3.151
  179LYS      C 2855   2.972   7.362   3.163
  179LYS      O 2856   2.976   7.375   3.285
  180PRO      N 2857   3.010   7.251   3.101
  180PRO     CD 2858   3.002   7.220   2.959
  180PRO    HD1 2859   3.036   7.309   2.905
  180PRO    HD2 2860   2.897   7.211   2.930
  180PRO     CG 2861   3.097   7.103   2.935
  180PRO    HG1 2862   3.195   7.142   2.908
  180PRO    HG2 2863   3.066   7.039   2.852
  180PRO     CB 2864   3.087   7.025   3.066
  180PRO    HB1 2865   3.173   6.967   3.100
  180PRO    HB2 2866   3.002   6.957   3.068
  180PRO     CA 2867   3.060   7.134   3.170
  180PRO     HA 2868   2.985   7.117   3.247
  180PRO      C 2869   3.189   7.168   3.243
  180PRO      O 2870   3.289   7.187   3.174
  181ALA      N 2871   3.194   7.169   3.377
  181ALA      H 2872   3.109   7.160   3.431
  181ALA     CA 2873   3.318   7.205   3.443
  181ALA     HA 2874   3.361   7.284   3.381
  181ALA     CB 2875   3.276   7.262   3.578
  181ALA    HB1 2876   3.228   7.183   3.636
  181ALA    HB2 2877   3.360   7.320   3.617
  181ALA    HB3 2878   3.193   7.328   3.552
  181ALA      C 2879   3.422   7.094   3.449
  181ALA      O 2880   3.542   7.117   3.434
  182VAL      N 2881   3.378   6.968   3.458
  182VAL      H 2882   3.278   6.957   3.452
  182VAL     CA 2883   3.463   6.854   3.485
  182VAL     HA 2884   3.567   6.878   3.464
  182VAL     CB 2885   3.464   6.820   3.634
  182VAL     HB 2886   3.365   6.782   3.657
  182VAL    CG1 2887   3.555   6.704   3.674
  182VAL   HG11 2888   3.559   6.708   3.783
  182VAL   HG12 2889   3.521   6.606   3.642
  182VAL   HG13 2890   3.658   6.720   3.641
  182VAL    CG2 2891   3.494   6.943   3.718
  182VAL   HG21 2892   3.534   6.919   3.817
  182VAL   HG22 2893   3.580   6.996   3.677
  182VAL   HG23 2894   3.413   7.013   3.733
  182VAL      C 2895   3.424   6.731   3.403
  182VAL      O 2896   3.306   6.712   3.378
  183ASN      N 2897   3.524   6.648   3.370
  183ASN      H 2898   3.618   6.678   3.391
  183ASN     CA 2899   3.507   6.508   3.336
  183ASN     HA 2900   3.402   6.480   3.347
  183ASN     CB 2901   3.556   6.498   3.192
  183ASN    HB1 2902   3.665   6.506   3.194
  183ASN    HB2 2903   3.507   6.573   3.129
  183ASN     CG 2904   3.528   6.365   3.124
  183ASN    OD1 2905   3.435   6.294   3.162
  183ASN    ND2 2906   3.595   6.341   3.011
  183ASN   HD21 2907   3.673   6.400   2.982
  183ASN   HD22 2908   3.569   6.269   2.946
  183ASN      C 2909   3.597   6.426   3.426
  183ASN      O 2910   3.697   6.478   3.475
  184GLN      N 2911   3.563   6.298   3.441
  184GLN      H 2912   3.484   6.259   3.392
  184GLN     CA 2913   3.635   6.202   3.521
  184GLN     HA 2914   3.735   6.244   3.535
  184GLN     CB 2915   3.563   6.187   3.654
  184GLN    HB1 2916   3.461   6.155   3.636
  184GLN    HB2 2917   3.568   6.284   3.703
  184GLN     CG 2918   3.626   6.084   3.748
  184GLN    HG1 2919   3.731   6.105   3.770
  184GLN    HG2 2920   3.614   5.988   3.696
  184GLN     CD 2921   3.550   6.050   3.875
  184GLN    OE1 2922   3.489   5.944   3.884
  184GLN    NE2 2923   3.540   6.145   3.969
  184GLN   HE21 2924   3.583   6.234   3.948
  184GLN   HE22 2925   3.503   6.131   4.062
  184GLN      C 2926   3.657   6.070   3.448
  184GLN      O 2927   3.561   6.020   3.390
  185ILE      N 2928   3.780   6.018   3.444
  185ILE      H 2929   3.850   6.053   3.508
  185ILE     CA 2930   3.831   5.910   3.362
  185ILE     HA 2931   3.748   5.841   3.347
  185ILE     CB 2932   3.871   5.960   3.224
  185ILE     HB 2933   3.893   5.872   3.164
  185ILE    CG2 2934   3.772   6.051   3.152
  185ILE   HG21 2935   3.758   6.148   3.202
  185ILE   HG22 2936   3.791   6.077   3.048
  185ILE   HG23 2937   3.679   5.994   3.146
  185ILE    CG1 2938   3.999   6.043   3.231
  185ILE   HG11 2939   4.069   5.991   3.297
  185ILE   HG12 2940   3.987   6.139   3.282
  185ILE     CD 2941   4.073   6.056   3.099
  185ILE    HD1 2942   4.078   5.958   3.052
  185ILE    HD2 2943   4.016   6.117   3.029
  185ILE    HD3 2944   4.177   6.090   3.102
  185ILE      C 2945   3.940   5.825   3.426
  185ILE      O 2946   4.004   5.865   3.523
  186GLU      N 2947   3.962   5.704   3.375
  186GLU      H 2948   3.898   5.667   3.306
  186GLU     CA 2949   4.063   5.614   3.425
  186GLU     HA 2950   4.058   5.615   3.534
  186GLU     CB 2951   4.034   5.474   3.370
  186GLU    HB1 2952   4.062   5.480   3.265
  186GLU    HB2 2953   3.928   5.451   3.375
  186GLU     CG 2954   4.101   5.358   3.443
  186GLU    HG1 2955   4.064   5.361   3.545
  186GLU    HG2 2956   4.209   5.376   3.449
  186GLU     CD 2957   4.083   5.222   3.378
  186GLU    OE1 2958   3.969   5.170   3.388
  186GLU    OE2 2959   4.178   5.163   3.323
  186GLU      C 2960   4.200   5.659   3.378
  186GLU      O 2961   4.219   5.688   3.260
  187CYS      N 2962   4.295   5.675   3.471
  187CYS      H 2963   4.264   5.671   3.567
  187CYS     CA 2964   4.425   5.729   3.440
  187CYS     HA 2965   4.455   5.715   3.337
  187CYS     CB 2966   4.428   5.878   3.473
  187CYS    HB1 2967   4.531   5.901   3.500
  187CYS    HB2 2968   4.364   5.908   3.556
  187CYS     SG 2969   4.387   5.978   3.328
  187CYS     HG 2970   4.260   5.938   3.316
  187CYS      C 2971   4.530   5.668   3.532
  187CYS      O 2972   4.526   5.679   3.655
  188HIS      N 2973   4.632   5.608   3.470
  188HIS      H 2974   4.629   5.603   3.369
  188HIS     CA 2975   4.747   5.542   3.527
  188HIS     HA 2976   4.793   5.602   3.605
  188HIS     CB 2977   4.701   5.409   3.588
  188HIS    HB1 2978   4.636   5.431   3.673
  188HIS    HB2 2979   4.782   5.352   3.632
  188HIS     CG 2980   4.616   5.327   3.494
  188HIS    ND1 2981   4.665   5.226   3.412
  188HIS    CE1 2982   4.562   5.163   3.355
  188HIS    HE1 2983   4.558   5.085   3.281
  188HIS    NE2 2984   4.451   5.222   3.402
  188HIS    HE2 2985   4.359   5.190   3.376
  188HIS    CD2 2986   4.479   5.322   3.493
  188HIS    HD2 2987   4.408   5.383   3.547
  188HIS      C 2988   4.855   5.508   3.425
  188HIS      O 2989   4.830   5.541   3.309
  189PRO      N 2990   4.978   5.466   3.454
  189PRO     CD 2991   5.022   5.455   3.592
  189PRO    HD1 2992   5.002   5.352   3.621
  189PRO    HD2 2993   4.978   5.518   3.669
  189PRO     CG 2994   5.173   5.476   3.591
  189PRO    HG1 2995   5.213   5.420   3.676
  189PRO    HG2 2996   5.198   5.581   3.604
  189PRO     CB 2997   5.207   5.425   3.451
  189PRO    HB1 2998   5.225   5.317   3.456
  189PRO    HB2 2999   5.291   5.476   3.405
  189PRO     CA 3000   5.087   5.451   3.360
  189PRO     HA 3001   5.108   5.544   3.306
  189PRO      C 3002   5.080   5.344   3.253
  189PRO      O 3003   5.160   5.348   3.159
  190TYR      N 3004   4.979   5.256   3.259
  190TYR      H 3005   4.909   5.276   3.329
  190TYR     CA 3006   4.936   5.178   3.145
  190TYR     HA 3007   5.020   5.179   3.076
  190TYR     CB 3008   4.927   5.031   3.188
  190TYR    HB1 3009   4.941   4.975   3.096
  190TYR    HB2 3010   4.838   5.008   3.246
  190TYR     CG 3011   5.051   4.995   3.267
  190TYR    CD1 3012   5.175   4.981   3.204
  190TYR    HD1 3013   5.184   5.003   3.099
  190TYR    CE1 3014   5.289   4.948   3.278
  190TYR    HE1 3015   5.387   4.943   3.232
  190TYR     CZ 3016   5.279   4.930   3.417
  190TYR     OH 3017   5.382   4.896   3.499
  190TYR     HH 3018   5.355   4.859   3.584
  190TYR    CE2 3019   5.152   4.936   3.478
  190TYR    HE2 3020   5.144   4.918   3.584
  190TYR    CD2 3021   5.039   4.975   3.405
  190TYR    HD2 3022   4.950   4.995   3.463
  190TYR      C 3023   4.818   5.231   3.065
  190TYR      O 3024   4.785   5.168   2.965
  191LEU      N 3025   4.749   5.340   3.101
  191LEU      H 3026   4.754   5.367   3.199
  191LEU     CA 3027   4.646   5.410   3.028
  191LEU     HA 3028   4.668   5.383   2.925
  191LEU     CB 3029   4.511   5.350   3.064
  191LEU    HB1 3030   4.500   5.361   3.172
  191LEU    HB2 3031   4.512   5.246   3.032
  191LEU     CG 3032   4.400   5.429   2.994
  191LEU     HG 3033   4.399   5.526   3.043
  191LEU    CD1 3034   4.411   5.438   2.842
  191LEU   HD11 3035   4.335   5.499   2.793
  191LEU   HD12 3036   4.509   5.467   2.805
  191LEU   HD13 3037   4.383   5.341   2.800
  191LEU    CD2 3038   4.261   5.373   3.021
  191LEU   HD21 3039   4.239   5.368   3.128
  191LEU   HD22 3040   4.187   5.435   2.970
  191LEU   HD23 3041   4.253   5.272   2.983
  191LEU      C 3042   4.664   5.559   3.054
  191LEU      O 3043   4.613   5.615   3.151
  192THR      N 3044   4.750   5.620   2.972
  192THR      H 3045   4.780   5.565   2.893
  192THR     CA 3046   4.805   5.751   3.003
  192THR     HA 3047   4.811   5.749   3.112
  192THR     CB 3048   4.946   5.766   2.948
  192THR     HB 3049   4.977   5.870   2.961
  192THR    CG2 3050   5.047   5.695   3.038
  192THR   HG21 3051   5.145   5.692   2.990
  192THR   HG22 3052   5.048   5.741   3.136
  192THR   HG23 3053   5.013   5.595   3.066
  192THR    OG1 3054   4.961   5.735   2.811
  192THR    HG1 3055   5.053   5.754   2.791
  192THR      C 3056   4.717   5.868   2.963
  192THR      O 3057   4.739   5.979   3.012
  193GLN      N 3058   4.619   5.842   2.876
  193GLN      H 3059   4.610   5.747   2.844
  193GLN     CA 3060   4.515   5.928   2.825
  193GLN     HA 3061   4.452   5.873   2.755
  193GLN     CB 3062   4.414   5.955   2.936
  193GLN    HB1 3063   4.331   6.013   2.896
  193GLN    HB2 3064   4.451   6.007   3.024
  193GLN     CG 3065   4.356   5.831   3.005
  193GLN    HG1 3066   4.315   5.864   3.101
  193GLN    HG2 3067   4.426   5.750   3.023
  193GLN     CD 3068   4.241   5.772   2.924
  193GLN    OE1 3069   4.231   5.775   2.802
  193GLN    NE2 3070   4.132   5.723   2.983
  193GLN   HE21 3071   4.133   5.712   3.083
  193GLN   HE22 3072   4.070   5.672   2.922
  193GLN      C 3073   4.564   6.051   2.749
  193GLN      O 3074   4.494   6.152   2.749
  194GLU      N 3075   4.687   6.050   2.698
  194GLU      H 3076   4.741   5.965   2.710
  194GLU     CA 3077   4.747   6.171   2.646
  194GLU     HA 3078   4.775   6.227   2.736
  194GLU     CB 3079   4.877   6.133   2.577
  194GLU    HB1 3080   4.924   6.221   2.534
  194GLU    HB2 3081   4.851   6.061   2.498
  194GLU     CG 3082   4.986   6.075   2.667
  194GLU    HG1 3083   4.970   5.968   2.680
  194GLU    HG2 3084   4.978   6.121   2.765
  194GLU     CD 3085   5.122   6.096   2.603
  194GLU    OE1 3086   5.169   5.998   2.542
  194GLU    OE2 3087   5.178   6.207   2.617
  194GLU      C 3088   4.664   6.264   2.558
  194GLU      O 3089   4.675   6.384   2.583
  195LYS      N 3090   4.591   6.208   2.461
  195LYS      H 3091   4.611   6.110   2.445
  195LYS     CA 3092   4.512   6.286   2.368
  195LYS     HA 3093   4.574   6.373   2.346
  195LYS     CB 3094   4.490   6.204   2.241
  195LYS    HB1 3095   4.436   6.265   2.170
  195LYS    HB2 3096   4.431   6.114   2.258
  195LYS     CG 3097   4.616   6.159   2.167
  195LYS    HG1 3098   4.683   6.099   2.228
  195LYS    HG2 3099   4.672   6.250   2.144
  195LYS     CD 3100   4.591   6.094   2.031
  195LYS    HD1 3101   4.687   6.074   1.984
  195LYS    HD2 3102   4.536   6.172   1.978
  195LYS     CE 3103   4.519   5.961   2.049
  195LYS    HE1 3104   4.431   5.975   2.112
  195LYS    HE2 3105   4.585   5.902   2.112
  195LYS     NZ 3106   4.477   5.896   1.923
  195LYS    HZ1 3107   4.401   5.948   1.882
  195LYS    HZ2 3108   4.554   5.886   1.859
  195LYS    HZ3 3109   4.447   5.802   1.942
  195LYS      C 3110   4.382   6.333   2.430
  195LYS      O 3111   4.352   6.452   2.421
  196LEU      N 3112   4.311   6.257   2.515
  196LEU      H 3113   4.334   6.159   2.515
  196LEU     CA 3114   4.192   6.299   2.586
  196LEU     HA 3115   4.128   6.346   2.512
  196LEU     CB 3116   4.112   6.177   2.631
  196LEU    HB1 3117   4.173   6.110   2.692
  196LEU    HB2 3118   4.092   6.113   2.545
  196LEU     CG 3119   3.975   6.199   2.695
  196LEU     HG 3120   4.000   6.256   2.785
  196LEU    CD1 3121   3.881   6.286   2.613
  196LEU   HD11 3122   3.776   6.271   2.638
  196LEU   HD12 3123   3.923   6.387   2.620
  196LEU   HD13 3124   3.887   6.252   2.510
  196LEU    CD2 3125   3.912   6.066   2.736
  196LEU   HD21 3126   3.879   6.004   2.652
  196LEU   HD22 3127   3.992   6.007   2.781
  196LEU   HD23 3128   3.833   6.087   2.808
  196LEU      C 3129   4.219   6.397   2.699
  196LEU      O 3130   4.134   6.483   2.722
  197ILE      N 3131   4.337   6.400   2.762
  197ILE      H 3132   4.397   6.320   2.748
  197ILE     CA 3133   4.375   6.506   2.853
  197ILE     HA 3134   4.290   6.530   2.917
  197ILE     CB 3135   4.496   6.473   2.939
  197ILE     HB 3136   4.579   6.453   2.871
  197ILE    CG2 3137   4.550   6.589   3.023
  197ILE   HG21 3138   4.468   6.625   3.085
  197ILE   HG22 3139   4.644   6.565   3.074
  197ILE   HG23 3140   4.572   6.672   2.957
  197ILE    CG1 3141   4.482   6.356   3.036
  197ILE   HG11 3142   4.572   6.344   3.097
  197ILE   HG12 3143   4.470   6.267   2.975
  197ILE     CD 3144   4.363   6.339   3.130
  197ILE    HD1 3145   4.380   6.258   3.201
  197ILE    HD2 3146   4.350   6.432   3.186
  197ILE    HD3 3147   4.275   6.314   3.073
  197ILE      C 3148   4.390   6.640   2.782
  197ILE      O 3149   4.334   6.741   2.825
  198GLN      N 3150   4.458   6.643   2.668
  198GLN      H 3151   4.496   6.560   2.625
  198GLN     CA 3152   4.466   6.758   2.579
  198GLN     HA 3153   4.521   6.833   2.635
  198GLN     CB 3154   4.555   6.734   2.457
  198GLN    HB1 3155   4.544   6.816   2.386
  198GLN    HB2 3156   4.525   6.643   2.404
  198GLN     CG 3157   4.698   6.734   2.508
  198GLN    HG1 3158   4.715   6.671   2.596
  198GLN    HG2 3159   4.724   6.836   2.537
  198GLN     CD 3160   4.788   6.674   2.401
  198GLN    OE1 3161   4.835   6.743   2.311
  198GLN    NE2 3162   4.810   6.542   2.401
  198GLN   HE21 3163   4.776   6.484   2.476
  198GLN   HE22 3164   4.886   6.507   2.344
  198GLN      C 3165   4.331   6.815   2.541
  198GLN      O 3166   4.310   6.933   2.570
  199TYR      N 3167   4.242   6.733   2.485
  199TYR      H 3168   4.267   6.636   2.469
  199TYR     CA 3169   4.107   6.766   2.447
  199TYR     HA 3170   4.114   6.831   2.359
  199TYR     CB 3171   4.029   6.645   2.397
  199TYR    HB1 3172   3.989   6.588   2.481
  199TYR    HB2 3173   4.099   6.575   2.351
  199TYR     CG 3174   3.927   6.685   2.293
  199TYR    CD1 3175   3.971   6.711   2.163
  199TYR    HD1 3176   4.071   6.684   2.135
  199TYR    CE1 3177   3.888   6.788   2.080
  199TYR    HE1 3178   3.927   6.827   1.987
  199TYR     CZ 3179   3.756   6.825   2.116
  199TYR     OH 3180   3.695   6.919   2.039
  199TYR     HH 3181   3.727   6.921   1.949
  199TYR    CE2 3182   3.720   6.803   2.250
  199TYR    HE2 3183   3.621   6.834   2.281
  199TYR    CD2 3184   3.804   6.735   2.339
  199TYR    HD2 3185   3.772   6.713   2.439
  199TYR      C 3186   4.024   6.830   2.558
  199TYR      O 3187   3.977   6.943   2.545
  200CYS      N 3188   4.026   6.773   2.679
  200CYS      H 3189   4.084   6.693   2.696
  200CYS     CA 3190   3.956   6.834   2.790
  200CYS     HA 3191   3.853   6.854   2.760
  200CYS     CB 3192   3.964   6.741   2.911
  200CYS    HB1 3193   3.938   6.793   3.003
  200CYS    HB2 3194   4.068   6.714   2.930
  200CYS     SG 3195   3.866   6.592   2.878
  200CYS     HG 3196   3.937   6.547   2.774
  200CYS      C 3197   4.016   6.967   2.834
  200CYS      O 3198   3.940   7.061   2.854
  201GLN      N 3199   4.146   6.973   2.865
  201GLN      H 3200   4.212   6.902   2.836
  201GLN     CA 3201   4.200   7.088   2.935
  201GLN     HA 3202   4.131   7.105   3.017
  201GLN     CB 3203   4.341   7.057   2.985
  201GLN    HB1 3204   4.389   7.147   3.022
  201GLN    HB2 3205   4.389   7.015   2.896
  201GLN     CG 3206   4.344   6.956   3.099
  201GLN    HG1 3207   4.289   6.870   3.064
  201GLN    HG2 3208   4.293   7.006   3.182
  201GLN     CD 3209   4.486   6.921   3.143
  201GLN    OE1 3210   4.583   6.911   3.068
  201GLN    NE2 3211   4.500   6.885   3.271
  201GLN   HE21 3212   4.426   6.908   3.336
  201GLN   HE22 3213   4.584   6.839   3.303
  201GLN      C 3214   4.208   7.212   2.847
  201GLN      O 3215   4.172   7.318   2.898
  202SER      N 3216   4.235   7.200   2.717
  202SER      H 3217   4.282   7.117   2.685
  202SER     CA 3218   4.215   7.303   2.616
  202SER     HA 3219   4.266   7.390   2.656
  202SER     CB 3220   4.280   7.266   2.483
  202SER    HB1 3221   4.382   7.229   2.494
  202SER    HB2 3222   4.265   7.340   2.404
  202SER     OG 3223   4.217   7.150   2.432
  202SER     HG 3224   4.257   7.077   2.480
  202SER      C 3225   4.070   7.340   2.592
  202SER      O 3226   4.039   7.457   2.570
  203LYS      N 3227   3.971   7.251   2.608
  203LYS      H 3228   3.990   7.153   2.620
  203LYS     CA 3229   3.831   7.291   2.605
  203LYS     HA 3230   3.811   7.369   2.532
  203LYS     CB 3231   3.747   7.172   2.561
  203LYS    HB1 3232   3.643   7.197   2.580
  203LYS    HB2 3233   3.773   7.086   2.623
  203LYS     CG 3234   3.770   7.148   2.412
  203LYS    HG1 3235   3.727   7.054   2.376
  203LYS    HG2 3236   3.876   7.133   2.391
  203LYS     CD 3237   3.708   7.251   2.318
  203LYS    HD1 3238   3.768   7.342   2.331
  203LYS    HD2 3239   3.607   7.269   2.354
  203LYS     CE 3240   3.703   7.210   2.171
  203LYS    HE1 3241   3.636   7.280   2.121
  203LYS    HE2 3242   3.661   7.111   2.151
  203LYS     NZ 3243   3.831   7.226   2.101
  203LYS    HZ1 3244   3.865   7.321   2.107
  203LYS    HZ2 3245   3.906   7.172   2.142
  203LYS    HZ3 3246   3.830   7.215   2.001
  203LYS      C 3247   3.791   7.347   2.741
  203LYS      O 3248   3.675   7.384   2.753
  204GLY      N 3249   3.874   7.364   2.844
  204GLY      H 3250   3.963   7.318   2.829
  204GLY     CA 3251   3.843   7.431   2.969
  204GLY    HA1 3252   3.767   7.507   2.953
  204GLY    HA2 3253   3.930   7.481   3.011
  204GLY      C 3254   3.786   7.341   3.078
  204GLY      O 3255   3.731   7.395   3.174
  205ILE      N 3256   3.800   7.209   3.060
  205ILE      H 3257   3.862   7.176   2.988
  205ILE     CA 3258   3.738   7.108   3.143
  205ILE     HA 3259   3.661   7.160   3.199
  205ILE     CB 3260   3.671   7.001   3.058
  205ILE     HB 3261   3.744   6.944   2.999
  205ILE    CG2 3262   3.597   6.902   3.148
  205ILE   HG21 3263   3.663   6.877   3.230
  205ILE   HG22 3264   3.504   6.946   3.185
  205ILE   HG23 3265   3.571   6.811   3.093
  205ILE    CG1 3266   3.571   7.065   2.963
  205ILE   HG11 3267   3.630   7.130   2.898
  205ILE   HG12 3268   3.500   7.123   3.022
  205ILE     CD 3269   3.506   6.966   2.866
  205ILE    HD1 3270   3.452   7.031   2.796
  205ILE    HD2 3271   3.582   6.921   2.802
  205ILE    HD3 3272   3.435   6.904   2.920
  205ILE      C 3273   3.845   7.051   3.236
  205ILE      O 3274   3.935   6.983   3.188
  206VAL      N 3275   3.824   7.055   3.368
  206VAL      H 3276   3.734   7.091   3.397
  206VAL     CA 3277   3.912   6.992   3.463
  206VAL     HA 3278   4.016   7.011   3.433
  206VAL     CB 3279   3.895   7.052   3.602
  206VAL     HB 3280   3.790   7.055   3.632
  206VAL    CG1 3281   3.958   6.971   3.715
  206VAL   HG11 3282   4.065   6.955   3.706
  206VAL   HG12 3283   3.933   7.012   3.814
  206VAL   HG13 3284   3.916   6.871   3.720
  206VAL    CG2 3285   3.951   7.194   3.606
  206VAL   HG21 3286   3.882   7.245   3.539
  206VAL   HG22 3287   3.948   7.248   3.701
  206VAL   HG23 3288   4.053   7.194   3.567
  206VAL      C 3289   3.891   6.842   3.455
  206VAL      O 3290   3.782   6.786   3.448
  207VAL      N 3291   3.999   6.763   3.452
  207VAL      H 3292   4.092   6.802   3.453
  207VAL     CA 3293   4.000   6.618   3.442
  207VAL     HA 3294   3.899   6.589   3.414
  207VAL     CB 3295   4.081   6.571   3.321
  207VAL     HB 3296   4.188   6.589   3.333
  207VAL    CG1 3297   4.049   6.424   3.299
  207VAL   HG11 3298   3.947   6.418   3.261
  207VAL   HG12 3299   4.126   6.376   3.239
  207VAL   HG13 3300   4.066   6.369   3.391
  207VAL    CG2 3301   4.048   6.641   3.189
  207VAL   HG21 3302   4.105   6.588   3.112
  207VAL   HG22 3303   3.940   6.647   3.179
  207VAL   HG23 3304   4.084   6.744   3.193
  207VAL      C 3305   4.043   6.551   3.572
  207VAL      O 3306   4.158   6.566   3.613
  208THR      N 3307   3.958   6.468   3.631
  208THR      H 3308   3.862   6.470   3.598
  208THR     CA 3309   3.982   6.392   3.752
  208THR     HA 3310   4.057   6.439   3.814
  208THR     CB 3311   3.867   6.393   3.852
  208THR     HB 3312   3.775   6.349   3.813
  208THR    CG2 3313   3.896   6.307   3.974
  208THR   HG21 3314   3.873   6.204   3.947
  208THR   HG22 3315   4.004   6.309   3.982
  208THR   HG23 3316   3.852   6.336   4.070
  208THR    OG1 3317   3.842   6.526   3.892
  208THR    HG1 3318   3.818   6.577   3.814
  208THR      C 3319   4.019   6.249   3.713
  208THR      O 3320   3.948   6.179   3.642
  209ALA      N 3321   4.137   6.203   3.755
  209ALA      H 3322   4.190   6.265   3.816
  209ALA     CA 3323   4.186   6.068   3.739
  209ALA     HA 3324   4.165   6.023   3.642
  209ALA     CB 3325   4.337   6.094   3.741
  209ALA    HB1 3326   4.365   6.151   3.653
  209ALA    HB2 3327   4.370   6.151   3.828
  209ALA    HB3 3328   4.384   5.995   3.741
  209ALA      C 3329   4.154   5.959   3.840
  209ALA      O 3330   4.170   5.984   3.960
  210TYR      N 3331   4.096   5.848   3.793
  210TYR      H 3332   4.083   5.835   3.694
  210TYR     CA 3333   4.075   5.730   3.875
  210TYR     HA 3334   4.100   5.756   3.978
  210TYR     CB 3335   3.926   5.700   3.874
  210TYR    HB1 3336   3.876   5.792   3.905
  210TYR    HB2 3337   3.918   5.622   3.950
  210TYR     CG 3338   3.859   5.652   3.747
  210TYR    CD1 3339   3.876   5.520   3.704
  210TYR    HD1 3340   3.949   5.461   3.756
  210TYR    CE1 3341   3.801   5.468   3.597
  210TYR    HE1 3342   3.808   5.365   3.566
  210TYR     CZ 3343   3.691   5.541   3.548
  210TYR     OH 3344   3.608   5.475   3.462
  210TYR     HH 3345   3.540   5.529   3.421
  210TYR    CE2 3346   3.682   5.677   3.583
  210TYR    HE2 3347   3.618   5.738   3.522
  210TYR    CD2 3348   3.766   5.733   3.681
  210TYR    HD2 3349   3.765   5.839   3.704
  210TYR      C 3350   4.157   5.606   3.841
  210TYR      O 3351   4.224   5.604   3.738
  211SER      N 3352   4.150   5.502   3.924
  211SER      H 3353   4.100   5.521   4.009
  211SER     CA 3354   4.239   5.388   3.930
  211SER     HA 3355   4.226   5.367   4.036
  211SER     CB 3356   4.191   5.269   3.846
  211SER    HB1 3357   4.255   5.182   3.856
  211SER    HB2 3358   4.197   5.295   3.740
  211SER     OG 3359   4.058   5.229   3.867
  211SER     HG 3360   4.028   5.267   3.950
  211SER      C 3361   4.387   5.423   3.922
  211SER      O 3362   4.460   5.351   3.855
  212PRO      N 3363   4.448   5.516   3.996
  212PRO     CD 3364   4.387   5.598   4.099
  212PRO    HD1 3365   4.338   5.531   4.169
  212PRO    HD2 3366   4.322   5.676   4.058
  212PRO     CG 3367   4.502   5.656   4.180
  212PRO    HG1 3368   4.530   5.577   4.250
  212PRO    HG2 3369   4.478   5.754   4.220
  212PRO     CB 3370   4.608   5.676   4.071
  212PRO    HB1 3371   4.711   5.679   4.106
  212PRO    HB2 3372   4.577   5.757   4.004
  212PRO     CA 3373   4.588   5.551   3.986
  212PRO     HA 3374   4.613   5.579   3.884
  212PRO      C 3375   4.679   5.441   4.040
  212PRO      O 3376   4.798   5.450   4.009
  213LEU      N 3377   4.631   5.348   4.123
  213LEU      H 3378   4.532   5.350   4.144
  213LEU     CA 3379   4.704   5.237   4.181
  213LEU     HA 3380   4.810   5.258   4.169
  213LEU     CB 3381   4.670   5.229   4.329
  213LEU    HB1 3382   4.739   5.151   4.359
  213LEU    HB2 3383   4.572   5.183   4.345
  213LEU     CG 3384   4.688   5.359   4.408
  213LEU     HG 3385   4.610   5.431   4.387
  213LEU    CD1 3386   4.663   5.322   4.554
  213LEU   HD11 3387   4.714   5.229   4.578
  213LEU   HD12 3388   4.708   5.405   4.609
  213LEU   HD13 3389   4.557   5.318   4.578
  213LEU    CD2 3390   4.824   5.427   4.394
  213LEU   HD21 3391   4.907   5.360   4.415
  213LEU   HD22 3392   4.829   5.458   4.289
  213LEU   HD23 3393   4.827   5.510   4.465
  213LEU      C 3394   4.669   5.105   4.114
  213LEU      O 3395   4.726   4.999   4.140
  214GLY      N 3396   4.585   5.099   4.011
  214GLY      H 3397   4.535   5.182   3.982
  214GLY     CA 3398   4.539   4.988   3.930
  214GLY    HA1 3399   4.623   4.921   3.910
  214GLY    HA2 3400   4.527   5.024   3.828
  214GLY      C 3401   4.414   4.914   3.978
  214GLY      O 3402   4.385   4.805   3.931
  215SER      N 3403   4.348   4.960   4.084
  215SER      H 3404   4.371   5.048   4.129
  215SER     CA 3405   4.245   4.887   4.156
  215SER     HA 3406   4.237   4.926   4.257
  215SER     CB 3407   4.111   4.917   4.091
  215SER    HB1 3408   4.100   4.874   3.991
  215SER    HB2 3409   4.103   5.025   4.078
  215SER     OG 3410   4.006   4.864   4.170
  215SER     HG 3411   4.039   4.847   4.258
  215SER      C 3412   4.281   4.742   4.183
  215SER      O 3413   4.212   4.655   4.130
  216PRO      N 3414   4.390   4.715   4.255
  216PRO     CD 3415   4.480   4.814   4.310
  216PRO    HD1 3416   4.413   4.890   4.349
  216PRO    HD2 3417   4.544   4.850   4.230
  216PRO     CG 3418   4.560   4.743   4.420
  216PRO    HG1 3419   4.513   4.752   4.518
  216PRO    HG2 3420   4.666   4.768   4.423
  216PRO     CB 3421   4.561   4.600   4.368
  216PRO    HB1 3422   4.571   4.533   4.453
  216PRO    HB2 3423   4.649   4.585   4.304
  216PRO     CA 3424   4.429   4.581   4.294
  216PRO     HA 3425   4.446   4.521   4.204
  216PRO      C 3426   4.328   4.514   4.386
  216PRO      O 3427   4.345   4.395   4.412
  217ASP      N 3428   4.232   4.588   4.444
  217ASP      H 3429   4.221   4.684   4.418
  217ASP     CA 3430   4.125   4.527   4.520
  217ASP     HA 3431   4.161   4.441   4.577
  217ASP     CB 3432   4.073   4.634   4.615
  217ASP    HB1 3433   4.162   4.658   4.673
  217ASP    HB2 3434   3.993   4.599   4.680
  217ASP     CG 3435   4.031   4.767   4.554
  217ASP    OD1 3436   4.038   4.785   4.430
  217ASP    OD2 3437   3.987   4.856   4.629
  217ASP      C 3438   4.007   4.477   4.438
  217ASP      O 3439   3.919   4.419   4.502
  218ARG      N 3440   3.996   4.510   4.310
  218ARG      H 3441   4.064   4.576   4.277
  218ARG     CA 3442   3.883   4.475   4.226
  218ARG     HA 3443   3.804   4.525   4.283
  218ARG     CB 3444   3.876   4.556   4.097
  218ARG    HB1 3445   3.921   4.654   4.114
  218ARG    HB2 3446   3.771   4.564   4.067
  218ARG     CG 3447   3.952   4.494   3.980
  218ARG    HG1 3448   3.885   4.425   3.929
  218ARG    HG2 3449   4.038   4.445   4.026
  218ARG     CD 3450   3.988   4.600   3.876
  218ARG    HD1 3451   4.044   4.677   3.929
  218ARG    HD2 3452   3.894   4.645   3.844
  218ARG     NE 3453   4.081   4.552   3.773
  218ARG     HE 3454   4.040   4.558   3.681
  218ARG     CZ 3455   4.206   4.505   3.786
  218ARG    NH1 3456   4.276   4.514   3.900
  218ARG   HH11 3457   4.245   4.571   3.978
  218ARG   HH12 3458   4.369   4.474   3.905
  218ARG    NH2 3459   4.265   4.428   3.693
  218ARG   HH21 3460   4.219   4.413   3.604
  218ARG   HH22 3461   4.346   4.374   3.719
  218ARG      C 3462   3.856   4.325   4.222
  218ARG      O 3463   3.954   4.251   4.225
  219PRO      N 3464   3.730   4.290   4.200
  219PRO     CD 3465   3.612   4.374   4.214
  219PRO    HD1 3466   3.596   4.416   4.114
  219PRO    HD2 3467   3.622   4.460   4.281
  219PRO     CG 3468   3.500   4.281   4.257
  219PRO    HG1 3469   3.404   4.321   4.222
  219PRO    HG2 3470   3.493   4.268   4.365
  219PRO     CB 3471   3.540   4.149   4.191
  219PRO    HB1 3472   3.514   4.156   4.086
  219PRO    HB2 3473   3.499   4.066   4.249
  219PRO     CA 3474   3.692   4.150   4.205
  219PRO     HA 3475   3.726   4.114   4.302
  219PRO      C 3476   3.757   4.082   4.085
  219PRO      O 3477   3.792   3.965   4.099
  220TRP      N 3478   3.783   4.155   3.976
  220TRP      H 3479   3.735   4.244   3.969
  220TRP     CA 3480   3.852   4.103   3.861
  220TRP     HA 3481   3.856   3.994   3.863
  220TRP     CB 3482   3.770   4.140   3.738
  220TRP    HB1 3483   3.674   4.089   3.738
  220TRP    HB2 3484   3.823   4.103   3.651
  220TRP     CG 3485   3.730   4.283   3.722
  220TRP    CD1 3486   3.810   4.381   3.673
  220TRP    HD1 3487   3.914   4.372   3.643
  220TRP    NE1 3488   3.744   4.502   3.679
  220TRP    HE1 3489   3.780   4.590   3.644
  220TRP    CE2 3490   3.614   4.487   3.722
  220TRP    CZ2 3491   3.507   4.577   3.731
  220TRP    HZ2 3492   3.520   4.679   3.696
  220TRP    CH2 3493   3.380   4.529   3.765
  220TRP    HH2 3494   3.293   4.593   3.767
  220TRP    CZ3 3495   3.366   4.394   3.799
  220TRP    HZ3 3496   3.273   4.364   3.844
  220TRP    CE3 3497   3.474   4.306   3.787
  220TRP    HE3 3498   3.456   4.207   3.827
  220TRP    CD2 3499   3.602   4.348   3.748
  220TRP      C 3500   3.999   4.140   3.851
  220TRP      O 3501   4.055   4.138   3.741
  221ALA      N 3502   4.070   4.166   3.961
  221ALA      H 3503   4.018   4.148   4.046
  221ALA     CA 3504   4.214   4.183   3.969
  221ALA     HA 3505   4.243   4.248   3.886
  221ALA     CB 3506   4.263   4.238   4.103
  221ALA    HB1 3507   4.243   4.160   4.176
  221ALA    HB2 3508   4.368   4.268   4.107
  221ALA    HB3 3509   4.199   4.319   4.137
  221ALA      C 3510   4.274   4.047   3.941
  221ALA      O 3511   4.213   3.952   3.989
  222LYS      N 3512   4.369   4.039   3.848
  222LYS      H 3513   4.399   4.129   3.813
  222LYS     CA 3514   4.425   3.920   3.787
  222LYS     HA 3515   4.374   3.833   3.830
  222LYS     CB 3516   4.396   3.927   3.638
  222LYS    HB1 3517   4.477   3.886   3.578
  222LYS    HB2 3518   4.394   4.032   3.609
  222LYS     CG 3519   4.265   3.858   3.600
  222LYS    HG1 3520   4.188   3.904   3.661
  222LYS    HG2 3521   4.275   3.752   3.626
  222LYS     CD 3522   4.219   3.862   3.455
  222LYS    HD1 3523   4.254   3.771   3.406
  222LYS    HD2 3524   4.263   3.942   3.397
  222LYS     CE 3525   4.066   3.867   3.450
  222LYS    HE1 3526   4.011   3.794   3.509
  222LYS    HE2 3527   4.048   3.843   3.345
  222LYS     NZ 3528   4.017   4.003   3.474
  222LYS    HZ1 3529   3.921   4.014   3.444
  222LYS    HZ2 3530   4.024   4.028   3.571
  222LYS    HZ3 3531   4.078   4.066   3.423
  222LYS      C 3532   4.574   3.900   3.814
  222LYS      O 3533   4.646   3.999   3.819
  223PRO      N 3534   4.627   3.778   3.815
  223PRO     CD 3535   4.556   3.654   3.792
  223PRO    HD1 3536   4.486   3.664   3.709
  223PRO    HD2 3537   4.502   3.619   3.879
  223PRO     CG 3538   4.670   3.556   3.763
  223PRO    HG1 3539   4.702   3.556   3.658
  223PRO    HG2 3540   4.636   3.457   3.791
  223PRO     CB 3541   4.777   3.609   3.857
  223PRO    HB1 3542   4.877   3.571   3.835
  223PRO    HB2 3543   4.756   3.566   3.955
  223PRO     CA 3544   4.769   3.760   3.838
  223PRO     HA 3545   4.798   3.804   3.934
  223PRO      C 3546   4.858   3.820   3.730
  223PRO      O 3547   4.969   3.866   3.756
  224GLU      N 3548   4.809   3.840   3.607
  224GLU      H 3549   4.718   3.801   3.587
  224GLU     CA 3550   4.881   3.892   3.493
  224GLU     HA 3551   4.987   3.874   3.511
  224GLU     CB 3552   4.834   3.816   3.369
  224GLU    HB1 3553   4.877   3.858   3.278
  224GLU    HB2 3554   4.727   3.820   3.347
  224GLU     CG 3555   4.877   3.670   3.373
  224GLU    HG1 3556   4.841   3.623   3.465
  224GLU    HG2 3557   4.986   3.677   3.369
  224GLU     CD 3558   4.826   3.601   3.248
  224GLU    OE1 3559   4.907   3.549   3.168
  224GLU    OE2 3560   4.703   3.582   3.235
  224GLU      C 3561   4.859   4.041   3.469
  224GLU      O 3562   4.902   4.093   3.367
  225ASP      N 3563   4.792   4.116   3.557
  225ASP      H 3564   4.740   4.069   3.629
  225ASP     CA 3565   4.795   4.261   3.552
  225ASP     HA 3566   4.743   4.291   3.461
  225ASP     CB 3567   4.712   4.314   3.668
  225ASP    HB1 3568   4.728   4.422   3.669
  225ASP    HB2 3569   4.757   4.283   3.763
  225ASP     CG 3570   4.563   4.283   3.659
  225ASP    OD1 3571   4.516   4.230   3.556
  225ASP    OD2 3572   4.489   4.310   3.756
  225ASP      C 3573   4.934   4.323   3.550
  225ASP      O 3574   5.017   4.270   3.623
  226PRO      N 3575   4.948   4.440   3.487
  226PRO     CD 3576   4.864   4.500   3.385
  226PRO    HD1 3577   4.793   4.573   3.424
  226PRO    HD2 3578   4.814   4.430   3.318
  226PRO     CG 3579   4.960   4.579   3.296
  226PRO    HG1 3580   4.909   4.663   3.248
  226PRO    HG2 3581   5.016   4.507   3.237
  226PRO     CB 3582   5.047   4.632   3.410
  226PRO    HB1 3583   4.985   4.702   3.466
  226PRO    HB2 3584   5.147   4.660   3.378
  226PRO     CA 3585   5.071   4.515   3.505
  226PRO     HA 3586   5.152   4.446   3.483
  226PRO      C 3587   5.093   4.558   3.649
  226PRO      O 3588   5.004   4.616   3.711
  227SER      N 3589   5.215   4.542   3.702
  227SER      H 3590   5.277   4.476   3.659
  227SER     CA 3591   5.265   4.587   3.830
  227SER     HA 3592   5.194   4.549   3.903
  227SER     CB 3593   5.401   4.522   3.856
  227SER    HB1 3594   5.423   4.537   3.961
  227SER    HB2 3595   5.478   4.559   3.788
  227SER     OG 3596   5.397   4.386   3.820
  227SER     HG 3597   5.487   4.354   3.811
  227SER      C 3598   5.274   4.738   3.847
  227SER      O 3599   5.315   4.804   3.752
  228LEU      N 3600   5.231   4.802   3.955
  228LEU      H 3601   5.197   4.747   4.033
  228LEU     CA 3602   5.252   4.940   3.994
  228LEU     HA 3603   5.314   4.986   3.917
  228LEU     CB 3604   5.110   4.996   3.984
  228LEU    HB1 3605   5.101   5.081   4.052
  228LEU    HB2 3606   5.032   4.932   4.024
  228LEU     CG 3607   5.069   5.035   3.843
  228LEU     HG 3608   5.042   4.945   3.788
  228LEU    CD1 3609   4.937   5.111   3.851
  228LEU   HD11 3610   4.943   5.212   3.892
  228LEU   HD12 3611   4.908   5.128   3.747
  228LEU   HD13 3612   4.857   5.058   3.902
  228LEU    CD2 3613   5.162   5.128   3.764
  228LEU   HD21 3614   5.250   5.070   3.734
  228LEU   HD22 3615   5.112   5.164   3.675
  228LEU   HD23 3616   5.190   5.219   3.817
  228LEU      C 3617   5.298   4.964   4.137
  228LEU      O 3618   5.384   5.048   4.161
  229LEU      N 3619   5.241   4.894   4.236
  229LEU      H 3620   5.173   4.824   4.213
  229LEU     CA 3621   5.287   4.908   4.373
  229LEU     HA 3622   5.300   5.014   4.395
  229LEU     CB 3623   5.195   4.845   4.476
  229LEU    HB1 3624   5.234   4.875   4.574
  229LEU    HB2 3625   5.207   4.737   4.475
  229LEU     CG 3626   5.047   4.884   4.471
  229LEU     HG 3627   5.014   4.849   4.374
  229LEU    CD1 3628   4.979   4.805   4.582
  229LEU   HD11 3629   5.045   4.728   4.623
  229LEU   HD12 3630   4.968   4.879   4.661
  229LEU   HD13 3631   4.879   4.776   4.551
  229LEU    CD2 3632   5.034   5.035   4.488
  229LEU   HD21 3633   5.075   5.102   4.413
  229LEU   HD22 3634   4.927   5.050   4.503
  229LEU   HD23 3635   5.086   5.072   4.576
  229LEU      C 3636   5.427   4.853   4.396
  229LEU      O 3637   5.503   4.897   4.482
  230GLU      N 3638   5.457   4.746   4.323
  230GLU      H 3639   5.383   4.706   4.267
  230GLU     CA 3640   5.579   4.669   4.336
  230GLU     HA 3641   5.637   4.699   4.423
  230GLU     CB 3642   5.525   4.529   4.366
  230GLU    HB1 3643   5.611   4.463   4.357
  230GLU    HB2 3644   5.451   4.503   4.290
  230GLU     CG 3645   5.456   4.517   4.502
  230GLU    HG1 3646   5.406   4.422   4.521
  230GLU    HG2 3647   5.366   4.579   4.495
  230GLU     CD 3648   5.545   4.563   4.616
  230GLU    OE1 3649   5.660   4.516   4.632
  230GLU    OE2 3650   5.505   4.654   4.692
  230GLU      C 3651   5.676   4.679   4.219
  230GLU      O 3652   5.777   4.610   4.222
  231ASP      N 3653   5.652   4.763   4.118
  231ASP      H 3654   5.579   4.832   4.128
  231ASP     CA 3655   5.730   4.749   3.997
  231ASP     HA 3656   5.732   4.643   3.970
  231ASP     CB 3657   5.651   4.818   3.886
  231ASP    HB1 3658   5.621   4.918   3.918
  231ASP    HB2 3659   5.553   4.770   3.882
  231ASP     CG 3660   5.719   4.821   3.750
  231ASP    OD1 3661   5.799   4.912   3.722
  231ASP    OD2 3662   5.696   4.727   3.671
  231ASP      C 3663   5.869   4.809   4.005
  231ASP      O 3664   5.875   4.927   4.040
  232PRO      N 3665   5.979   4.746   3.963
  232PRO     CD 3666   5.981   4.611   3.910
  232PRO    HD1 3667   5.925   4.606   3.816
  232PRO    HD2 3668   5.945   4.539   3.983
  232PRO     CG 3669   6.131   4.580   3.901
  232PRO    HG1 3670   6.164   4.518   3.818
  232PRO    HG2 3671   6.167   4.528   3.989
  232PRO     CB 3672   6.197   4.717   3.885
  232PRO    HB1 3673   6.176   4.748   3.782
  232PRO    HB2 3674   6.302   4.714   3.913
  232PRO     CA 3675   6.110   4.808   3.971
  232PRO     HA 3676   6.140   4.805   4.075
  232PRO      C 3677   6.130   4.949   3.918
  232PRO      O 3678   6.210   5.017   3.982
  233ARG      N 3679   6.065   4.998   3.812
  233ARG      H 3680   5.984   4.945   3.783
  233ARG     CA 3681   6.076   5.135   3.767
  233ARG     HA 3682   6.178   5.173   3.770
  233ARG     CB 3683   6.020   5.151   3.626
  233ARG    HB1 3684   6.021   5.257   3.599
  233ARG    HB2 3685   5.917   5.118   3.635
  233ARG     CG 3686   6.087   5.075   3.513
  233ARG    HG1 3687   6.094   4.966   3.522
  233ARG    HG2 3688   6.190   5.110   3.514
  233ARG     CD 3689   6.021   5.110   3.380
  233ARG    HD1 3690   6.062   5.200   3.332
  233ARG    HD2 3691   5.914   5.110   3.395
  233ARG     NE 3692   6.051   5.008   3.279
  233ARG     HE 3693   6.146   5.013   3.245
  233ARG     CZ 3694   5.969   4.919   3.223
  233ARG    NH1 3695   5.842   4.904   3.264
  233ARG   HH11 3696   5.808   4.964   3.338
  233ARG   HH12 3697   5.780   4.866   3.194
  233ARG    NH2 3698   6.008   4.845   3.118
  233ARG   HH21 3699   6.098   4.878   3.090
  233ARG   HH22 3700   5.930   4.801   3.071
  233ARG      C 3701   5.990   5.225   3.856
  233ARG      O 3702   6.045   5.331   3.884
  234ILE      N 3703   5.865   5.193   3.891
  234ILE      H 3704   5.828   5.116   3.837
  234ILE     CA 3705   5.783   5.269   3.982
  234ILE     HA 3706   5.779   5.373   3.949
  234ILE     CB 3707   5.644   5.206   3.988
  234ILE     HB 3708   5.655   5.106   4.029
  234ILE    CG2 3709   5.549   5.302   4.059
  234ILE   HG21 3710   5.574   5.291   4.165
  234ILE   HG22 3711   5.570   5.406   4.032
  234ILE   HG23 3712   5.444   5.285   4.034
  234ILE    CG1 3713   5.580   5.183   3.851
  234ILE   HG11 3714   5.503   5.109   3.871
  234ILE   HG12 3715   5.650   5.124   3.792
  234ILE     CD 3716   5.528   5.293   3.759
  234ILE    HD1 3717   5.604   5.349   3.704
  234ILE    HD2 3718   5.462   5.243   3.687
  234ILE    HD3 3719   5.457   5.361   3.805
  234ILE      C 3720   5.843   5.280   4.122
  234ILE      O 3721   5.835   5.380   4.193
  235LYS      N 3722   5.899   5.172   4.177
  235LYS      H 3723   5.894   5.089   4.120
  235LYS     CA 3724   5.983   5.158   4.293
  235LYS     HA 3725   5.921   5.194   4.375
  235LYS     CB 3726   6.026   5.013   4.318
  235LYS    HB1 3727   6.105   5.016   4.393
  235LYS    HB2 3728   6.082   4.968   4.236
  235LYS     CG 3729   5.912   4.925   4.367
  235LYS    HG1 3730   5.832   4.925   4.294
  235LYS    HG2 3731   5.861   4.982   4.444
  235LYS     CD 3732   5.946   4.783   4.414
  235LYS    HD1 3733   5.972   4.714   4.334
  235LYS    HD2 3734   5.855   4.747   4.461
  235LYS     CE 3735   6.047   4.789   4.528
  235LYS    HE1 3736   6.128   4.856   4.500
  235LYS    HE2 3737   6.079   4.686   4.538
  235LYS     NZ 3738   5.990   4.831   4.657
  235LYS    HZ1 3739   5.894   4.805   4.675
  235LYS    HZ2 3740   6.048   4.810   4.737
  235LYS    HZ3 3741   6.001   4.931   4.670
  235LYS      C 3742   6.106   5.247   4.280
  235LYS      O 3743   6.138   5.313   4.378
  236ALA      N 3744   6.172   5.261   4.164
  236ALA      H 3745   6.133   5.201   4.093
  236ALA     CA 3746   6.298   5.332   4.154
  236ALA     HA 3747   6.349   5.303   4.245
  236ALA     CB 3748   6.371   5.298   4.024
  236ALA    HB1 3749   6.460   5.361   4.012
  236ALA    HB2 3750   6.409   5.196   4.031
  236ALA    HB3 3751   6.309   5.311   3.935
  236ALA      C 3752   6.276   5.482   4.157
  236ALA      O 3753   6.359   5.561   4.203
  237ILE      N 3754   6.167   5.537   4.103
  237ILE      H 3755   6.102   5.475   4.057
  237ILE     CA 3756   6.133   5.677   4.116
  237ILE     HA 3757   6.225   5.731   4.091
  237ILE     CB 3758   6.018   5.707   4.020
  237ILE     HB 3759   5.939   5.634   4.034
  237ILE    CG2 3760   5.968   5.850   4.031
  237ILE   HG21 3761   6.050   5.922   4.025
  237ILE   HG22 3762   5.895   5.870   3.952
  237ILE   HG23 3763   5.914   5.862   4.125
  237ILE    CG1 3764   6.061   5.688   3.875
  237ILE   HG11 3765   6.128   5.602   3.866
  237ILE   HG12 3766   6.119   5.775   3.844
  237ILE     CD 3767   5.958   5.671   3.764
  237ILE    HD1 3768   6.006   5.605   3.692
  237ILE    HD2 3769   5.871   5.623   3.809
  237ILE    HD3 3770   5.929   5.761   3.710
  237ILE      C 3771   6.102   5.707   4.262
  237ILE      O 3772   6.148   5.809   4.312
  238ALA      N 3773   6.034   5.614   4.329
  238ALA      H 3774   6.010   5.527   4.283
  238ALA     CA 3775   6.005   5.631   4.470
  238ALA     HA 3776   5.942   5.718   4.487
  238ALA     CB 3777   5.917   5.512   4.507
  238ALA    HB1 3778   5.882   5.523   4.610
  238ALA    HB2 3779   5.830   5.506   4.442
  238ALA    HB3 3780   5.963   5.413   4.500
  238ALA      C 3781   6.131   5.633   4.556
  238ALA      O 3782   6.146   5.728   4.633
  239ALA      N 3783   6.233   5.551   4.532
  239ALA      H 3784   6.218   5.485   4.457
  239ALA     CA 3785   6.365   5.553   4.592
  239ALA     HA 3786   6.357   5.545   4.700
  239ALA     CB 3787   6.437   5.425   4.549
  239ALA    HB1 3788   6.432   5.427   4.440
  239ALA    HB2 3789   6.541   5.415   4.579
  239ALA    HB3 3790   6.381   5.341   4.591
  239ALA      C 3791   6.443   5.681   4.567
  239ALA      O 3792   6.492   5.739   4.663
  240LYS      N 3793   6.439   5.730   4.443
  240LYS      H 3794   6.388   5.681   4.370
  240LYS     CA 3795   6.512   5.850   4.406
  240LYS     HA 3796   6.619   5.829   4.417
  240LYS     CB 3797   6.483   5.875   4.259
  240LYS    HB1 3798   6.377   5.892   4.243
  240LYS    HB2 3799   6.503   5.793   4.190
  240LYS     CG 3800   6.547   6.002   4.205
  240LYS    HG1 3801   6.655   5.989   4.213
  240LYS    HG2 3802   6.504   6.089   4.256
  240LYS     CD 3803   6.517   6.016   4.056
  240LYS    HD1 3804   6.410   6.000   4.042
  240LYS    HD2 3805   6.584   5.953   3.998
  240LYS     CE 3806   6.554   6.155   4.005
  240LYS    HE1 3807   6.661   6.172   4.018
  240LYS    HE2 3808   6.495   6.237   4.048
  240LYS     NZ 3809   6.530   6.155   3.859
  240LYS    HZ1 3810   6.584   6.081   3.817
  240LYS    HZ2 3811   6.432   6.137   3.848
  240LYS    HZ3 3812   6.557   6.237   3.806
  240LYS      C 3813   6.481   5.975   4.487
  240LYS      O 3814   6.573   6.046   4.526
  241HIS      N 3815   6.354   5.985   4.529
  241HIS      H 3816   6.286   5.915   4.503
  241HIS     CA 3817   6.291   6.089   4.607
  241HIS     HA 3818   6.360   6.173   4.605
  241HIS     CB 3819   6.159   6.131   4.543
  241HIS    HB1 3820   6.118   6.215   4.598
  241HIS    HB2 3821   6.095   6.043   4.547
  241HIS     CG 3822   6.189   6.174   4.402
  241HIS    ND1 3823   6.287   6.266   4.367
  241HIS    CE1 3824   6.278   6.284   4.235
  241HIS    HE1 3825   6.341   6.353   4.181
  241HIS    NE2 3826   6.175   6.212   4.188
  241HIS    HE2 3827   6.153   6.209   4.089
  241HIS    CD2 3828   6.128   6.129   4.288
  241HIS    HD2 3829   6.053   6.051   4.287
  241HIS      C 3830   6.267   6.052   4.753
  241HIS      O 3831   6.207   6.134   4.822
  242ASN      N 3832   6.308   5.934   4.801
  242ASN      H 3833   6.351   5.872   4.734
  242ASN     CA 3834   6.273   5.882   4.932
  242ASN     HA 3835   6.302   5.778   4.924
  242ASN     CB 3836   6.356   5.953   5.038
  242ASN    HB1 3837   6.354   5.894   5.130
  242ASN    HB2 3838   6.321   6.053   5.063
  242ASN     CG 3839   6.505   5.970   5.014
  242ASN    OD1 3840   6.571   5.929   4.918
  242ASN    ND2 3841   6.570   6.043   5.105
  242ASN   HD21 3842   6.525   6.093   5.180
  242ASN   HD22 3843   6.661   6.078   5.078
  242ASN      C 3844   6.124   5.871   4.961
  242ASN      O 3845   6.085   5.860   5.078
  243LYS      N 3846   6.037   5.859   4.861
  243LYS      H 3847   6.073   5.854   4.767
  243LYS     CA 3848   5.892   5.848   4.864
  243LYS     HA 3849   5.860   5.884   4.962
  243LYS     CB 3850   5.830   5.940   4.759
  243LYS    HB1 3851   5.723   5.930   4.745
  243LYS    HB2 3852   5.874   5.917   4.662
  243LYS     CG 3853   5.855   6.087   4.788
  243LYS    HG1 3854   5.860   6.142   4.694
  243LYS    HG2 3855   5.948   6.109   4.841
  243LYS     CD 3856   5.742   6.158   4.864
  243LYS    HD1 3857   5.648   6.115   4.831
  243LYS    HD2 3858   5.729   6.259   4.824
  243LYS     CE 3859   5.754   6.160   5.016
  243LYS    HE1 3860   5.860   6.179   5.035
  243LYS    HE2 3861   5.721   6.061   5.046
  243LYS     NZ 3862   5.670   6.260   5.083
  243LYS    HZ1 3863   5.695   6.356   5.063
  243LYS    HZ2 3864   5.573   6.259   5.055
  243LYS    HZ3 3865   5.687   6.252   5.182
  243LYS      C 3866   5.860   5.699   4.855
  243LYS      O 3867   5.952   5.619   4.848
  244THR      N 3868   5.728   5.679   4.852
  244THR      H 3869   5.670   5.762   4.846
  244THR     CA 3870   5.661   5.553   4.828
  244THR     HA 3871   5.745   5.485   4.817
  244THR     CB 3872   5.573   5.505   4.943
  244THR     HB 3873   5.563   5.397   4.943
  244THR    CG2 3874   5.614   5.545   5.085
  244THR   HG21 3875   5.713   5.515   5.119
  244THR   HG22 3876   5.605   5.653   5.097
  244THR   HG23 3877   5.545   5.497   5.155
  244THR    OG1 3878   5.446   5.561   4.918
  244THR    HG1 3879   5.387   5.520   4.982
  244THR      C 3880   5.594   5.542   4.692
  244THR      O 3881   5.587   5.638   4.615
  245THR      N 3882   5.542   5.425   4.653
  245THR      H 3883   5.537   5.344   4.714
  245THR     CA 3884   5.493   5.395   4.520
  245THR     HA 3885   5.558   5.453   4.455
  245THR     CB 3886   5.499   5.247   4.486
  245THR     HB 3887   5.432   5.235   4.401
  245THR    CG2 3888   5.640   5.201   4.449
  245THR   HG21 3889   5.696   5.174   4.539
  245THR   HG22 3890   5.641   5.128   4.369
  245THR   HG23 3891   5.705   5.278   4.409
  245THR    OG1 3892   5.455   5.170   4.596
  245THR    HG1 3893   5.496   5.084   4.582
  245THR      C 3894   5.355   5.456   4.504
  245THR      O 3895   5.341   5.527   4.405
  246ALA      N 3896   5.260   5.432   4.595
  246ALA      H 3897   5.269   5.365   4.671
  246ALA     CA 3898   5.132   5.498   4.574
  246ALA     HA 3899   5.092   5.465   4.478
  246ALA     CB 3900   5.047   5.431   4.681
  246ALA    HB1 3901   5.073   5.455   4.784
  246ALA    HB2 3902   4.942   5.460   4.671
  246ALA    HB3 3903   5.049   5.323   4.666
  246ALA      C 3904   5.145   5.649   4.571
  246ALA      O 3905   5.082   5.714   4.488
  247GLN      N 3906   5.231   5.710   4.654
  247GLN      H 3907   5.292   5.649   4.706
  247GLN     CA 3908   5.268   5.849   4.648
  247GLN     HA 3909   5.181   5.906   4.682
  247GLN     CB 3910   5.380   5.883   4.746
  247GLN    HB1 3911   5.420   5.982   4.726
  247GLN    HB2 3912   5.455   5.805   4.729
  247GLN     CG 3913   5.328   5.879   4.890
  247GLN    HG1 3914   5.282   5.782   4.905
  247GLN    HG2 3915   5.251   5.955   4.903
  247GLN     CD 3916   5.441   5.907   4.988
  247GLN    OE1 3917   5.558   5.912   4.952
  247GLN    NE2 3918   5.413   5.915   5.119
  247GLN   HE21 3919   5.325   5.883   5.156
  247GLN   HE22 3920   5.492   5.920   5.182
  247GLN      C 3921   5.312   5.902   4.512
  247GLN      O 3922   5.260   6.003   4.467
  248VAL      N 3923   5.409   5.840   4.444
  248VAL      H 3924   5.451   5.759   4.488
  248VAL     CA 3925   5.452   5.874   4.310
  248VAL     HA 3926   5.489   5.976   4.300
  248VAL     CB 3927   5.580   5.797   4.279
  248VAL     HB 3928   5.558   5.691   4.293
  248VAL    CG1 3929   5.623   5.810   4.133
  248VAL   HG11 3930   5.703   5.741   4.108
  248VAL   HG12 3931   5.533   5.788   4.076
  248VAL   HG13 3932   5.665   5.909   4.112
  248VAL    CG2 3933   5.698   5.833   4.369
  248VAL   HG21 3934   5.705   5.942   4.375
  248VAL   HG22 3935   5.693   5.803   4.474
  248VAL   HG23 3936   5.790   5.789   4.332
  248VAL      C 3937   5.337   5.854   4.213
  248VAL      O 3938   5.320   5.943   4.131
  249LEU      N 3939   5.260   5.744   4.220
  249LEU      H 3940   5.275   5.685   4.300
  249LEU     CA 3941   5.146   5.723   4.133
  249LEU     HA 3942   5.176   5.738   4.029
  249LEU     CB 3943   5.100   5.579   4.156
  249LEU    HB1 3944   5.002   5.570   4.109
  249LEU    HB2 3945   5.081   5.565   4.262
  249LEU     CG 3946   5.199   5.476   4.101
  249LEU     HG 3947   5.297   5.496   4.144
  249LEU    CD1 3948   5.146   5.346   4.162
  249LEU   HD11 3949   5.055   5.318   4.109
  249LEU   HD12 3950   5.213   5.262   4.141
  249LEU   HD13 3951   5.129   5.335   4.269
  249LEU    CD2 3952   5.199   5.471   3.949
  249LEU   HD21 3953   5.231   5.566   3.907
  249LEU   HD22 3954   5.270   5.394   3.921
  249LEU   HD23 3955   5.106   5.443   3.901
  249LEU      C 3956   5.036   5.826   4.154
  249LEU      O 3957   4.956   5.845   4.063
  250ILE      N 3958   5.010   5.890   4.268
  250ILE      H 3959   5.055   5.847   4.348
  250ILE     CA 3960   4.928   6.008   4.286
  250ILE     HA 3961   4.834   6.009   4.231
  250ILE     CB 3962   4.886   6.025   4.432
  250ILE     HB 3963   4.980   6.042   4.485
  250ILE    CG2 3964   4.804   6.151   4.460
  250ILE   HG21 3965   4.714   6.138   4.400
  250ILE   HG22 3966   4.765   6.162   4.561
  250ILE   HG23 3967   4.853   6.242   4.426
  250ILE    CG1 3968   4.819   5.901   4.491
  250ILE   HG11 3969   4.837   5.808   4.436
  250ILE   HG12 3970   4.711   5.917   4.492
  250ILE     CD 3971   4.847   5.879   4.639
  250ILE    HD1 3972   4.755   5.853   4.692
  250ILE    HD2 3973   4.926   5.806   4.659
  250ILE    HD3 3974   4.873   5.974   4.685
  250ILE      C 3975   5.002   6.134   4.244
  250ILE      O 3976   4.942   6.225   4.188
  251ARG      N 3977   5.135   6.143   4.254
  251ARG      H 3978   5.176   6.067   4.305
  251ARG     CA 3979   5.210   6.261   4.214
  251ARG     HA 3980   5.159   6.352   4.245
  251ARG     CB 3981   5.346   6.266   4.283
  251ARG    HB1 3982   5.416   6.190   4.247
  251ARG    HB2 3983   5.333   6.246   4.389
  251ARG     CG 3984   5.416   6.401   4.268
  251ARG    HG1 3985   5.429   6.421   4.162
  251ARG    HG2 3986   5.513   6.400   4.318
  251ARG     CD 3987   5.333   6.511   4.334
  251ARG    HD1 3988   5.323   6.476   4.437
  251ARG    HD2 3989   5.239   6.521   4.280
  251ARG     NE 3990   5.402   6.640   4.336
  251ARG     HE 3991   5.473   6.656   4.406
  251ARG     CZ 3992   5.385   6.743   4.253
  251ARG    NH1 3993   5.299   6.743   4.150
  251ARG   HH11 3994   5.274   6.651   4.117
  251ARG   HH12 3995   5.295   6.828   4.096
  251ARG    NH2 3996   5.454   6.855   4.279
  251ARG   HH21 3997   5.515   6.850   4.359
  251ARG   HH22 3998   5.429   6.945   4.239
  251ARG      C 3999   5.223   6.284   4.064
  251ARG      O 4000   5.203   6.393   4.012
  252PHE      N 4001   5.221   6.174   3.988
  252PHE      H 4002   5.218   6.080   4.026
  252PHE     CA 4003   5.232   6.165   3.844
  252PHE     HA 4004   5.320   6.220   3.812
  252PHE     CB 4005   5.257   6.020   3.804
  252PHE    HB1 4006   5.184   5.962   3.861
  252PHE    HB2 4007   5.357   5.984   3.829
  252PHE     CG 4008   5.234   5.980   3.660
  252PHE    CD1 4009   5.300   6.050   3.559
  252PHE    HD1 4010   5.368   6.126   3.595
  252PHE    CE1 4011   5.282   6.021   3.423
  252PHE    HE1 4012   5.337   6.071   3.344
  252PHE     CZ 4013   5.188   5.922   3.391
  252PHE     HZ 4014   5.165   5.884   3.293
  252PHE    CE2 4015   5.122   5.849   3.490
  252PHE    HE2 4016   5.055   5.769   3.462
  252PHE    CD2 4017   5.145   5.877   3.625
  252PHE    HD2 4018   5.109   5.815   3.706
  252PHE      C 4019   5.111   6.234   3.784
  252PHE      O 4020   5.134   6.335   3.718
  253PRO      N 4021   4.984   6.202   3.811
  253PRO     CD 4022   4.945   6.079   3.877
  253PRO    HD1 4023   4.998   6.077   3.972
  253PRO    HD2 4024   4.962   5.999   3.806
  253PRO     CG 4025   4.799   6.100   3.916
  253PRO    HG1 4026   4.784   6.153   4.010
  253PRO    HG2 4027   4.755   6.001   3.901
  253PRO     CB 4028   4.748   6.191   3.804
  253PRO    HB1 4029   4.668   6.250   3.848
  253PRO    HB2 4030   4.705   6.137   3.720
  253PRO     CA 4031   4.869   6.275   3.763
  253PRO     HA 4032   4.874   6.283   3.655
  253PRO      C 4033   4.857   6.416   3.819
  253PRO      O 4034   4.830   6.507   3.741
  254MET      N 4035   4.892   6.442   3.946
  254MET      H 4036   4.932   6.367   4.001
  254MET     CA 4037   4.895   6.573   4.007
  254MET     HA 4038   4.795   6.615   4.002
  254MET     CB 4039   4.935   6.563   4.153
  254MET    HB1 4040   5.043   6.553   4.158
  254MET    HB2 4041   4.903   6.471   4.203
  254MET     CG 4042   4.897   6.683   4.239
  254MET    HG1 4043   4.806   6.717   4.190
  254MET    HG2 4044   4.966   6.766   4.223
  254MET     SD 4045   4.892   6.644   4.416
  254MET     CE 4046   4.749   6.532   4.417
  254MET    HE1 4047   4.662   6.586   4.381
  254MET    HE2 4048   4.766   6.439   4.362
  254MET    HE3 4049   4.732   6.507   4.521
  254MET      C 4050   4.981   6.670   3.926
  254MET      O 4051   4.944   6.784   3.901
  255GLN      N 4052   5.097   6.623   3.879
  255GLN      H 4053   5.124   6.527   3.896
  255GLN     CA 4054   5.189   6.705   3.803
  255GLN     HA 4055   5.181   6.804   3.848
  255GLN     CB 4056   5.331   6.655   3.825
  255GLN    HB1 4057   5.356   6.562   3.774
  255GLN    HB2 4058   5.327   6.609   3.923
  255GLN     CG 4059   5.443   6.758   3.816
  255GLN    HG1 4060   5.424   6.855   3.863
  255GLN    HG2 4061   5.459   6.778   3.710
  255GLN     CD 4062   5.574   6.699   3.866
  255GLN    OE1 4063   5.584   6.633   3.969
  255GLN    NE2 4064   5.680   6.734   3.792
  255GLN   HE21 4065   5.680   6.788   3.707
  255GLN   HE22 4066   5.770   6.711   3.832
  255GLN      C 4067   5.159   6.727   3.656
  255GLN      O 4068   5.220   6.816   3.597
  256ARG      N 4069   5.056   6.660   3.603
  256ARG      H 4070   5.025   6.583   3.661
  256ARG     CA 4071   5.003   6.675   3.470
  256ARG     HA 4072   5.070   6.718   3.395
  256ARG     CB 4073   4.967   6.539   3.411
  256ARG    HB1 4074   4.913   6.548   3.317
  256ARG    HB2 4075   4.905   6.493   3.489
  256ARG     CG 4076   5.091   6.456   3.382
  256ARG    HG1 4077   5.148   6.434   3.472
  256ARG    HG2 4078   5.155   6.512   3.315
  256ARG     CD 4079   5.067   6.323   3.311
  256ARG    HD1 4080   5.024   6.247   3.377
  256ARG    HD2 4081   5.161   6.282   3.273
  256ARG     NE 4082   4.983   6.339   3.192
  256ARG     HE 4083   4.994   6.421   3.134
  256ARG     CZ 4084   4.895   6.254   3.139
  256ARG    NH1 4085   4.854   6.147   3.209
  256ARG   HH11 4086   4.872   6.154   3.308
  256ARG   HH12 4087   4.791   6.077   3.174
  256ARG    NH2 4088   4.842   6.266   3.017
  256ARG   HH21 4089   4.859   6.348   2.961
  256ARG   HH22 4090   4.781   6.195   2.980
  256ARG      C 4091   4.885   6.772   3.465
  256ARG      O 4092   4.802   6.771   3.375
  257ASN      N 4093   4.877   6.853   3.571
  257ASN      H 4094   4.932   6.836   3.654
  257ASN     CA 4095   4.765   6.940   3.603
  257ASN     HA 4096   4.775   6.998   3.695
  257ASN     CB 4097   4.753   7.057   3.505
  257ASN    HB1 4098   4.664   7.116   3.525
  257ASN    HB2 4099   4.748   7.017   3.403
  257ASN     CG 4100   4.869   7.156   3.509
  257ASN    OD1 4101   4.935   7.172   3.406
  257ASN    ND2 4102   4.904   7.213   3.624
  257ASN   HD21 4103   4.836   7.215   3.698
  257ASN   HD22 4104   4.982   7.277   3.620
  257ASN      C 4105   4.632   6.873   3.634
  257ASN      O 4106   4.522   6.923   3.615
  258LEU      N 4107   4.639   6.745   3.670
  258LEU      H 4108   4.730   6.702   3.678
  258LEU     CA 4109   4.521   6.662   3.689
  258LEU     HA 4110   4.437   6.695   3.628
  258LEU     CB 4111   4.548   6.520   3.639
  258LEU    HB1 4112   4.455   6.465   3.630
  258LEU    HB2 4113   4.600   6.462   3.715
  258LEU     CG 4114   4.609   6.510   3.500
  258LEU     HG 4115   4.703   6.564   3.492
  258LEU    CD1 4116   4.631   6.365   3.456
  258LEU   HD11 4117   4.538   6.316   3.486
  258LEU   HD12 4118   4.656   6.345   3.352
  258LEU   HD13 4119   4.713   6.337   3.521
  258LEU    CD2 4120   4.509   6.559   3.396
  258LEU   HD21 4121   4.539   6.538   3.294
  258LEU   HD22 4122   4.406   6.529   3.414
  258LEU   HD23 4123   4.499   6.666   3.412
  258LEU      C 4124   4.472   6.672   3.833
  258LEU      O 4125   4.551   6.699   3.923
  259VAL      N 4126   4.346   6.636   3.856
  259VAL      H 4127   4.289   6.624   3.773
  259VAL     CA 4128   4.282   6.607   3.983
  259VAL     HA 4129   4.350   6.648   4.058
  259VAL     CB 4130   4.141   6.664   3.993
  259VAL     HB 4131   4.083   6.621   3.911
  259VAL    CG1 4132   4.070   6.631   4.124
  259VAL   HG11 4133   4.011   6.720   4.149
  259VAL   HG12 4134   4.001   6.547   4.121
  259VAL   HG13 4135   4.144   6.617   4.202
  259VAL    CG2 4136   4.144   6.816   3.979
  259VAL   HG21 4137   4.044   6.861   3.976
  259VAL   HG22 4138   4.203   6.854   4.063
  259VAL   HG23 4139   4.187   6.842   3.883
  259VAL      C 4140   4.285   6.457   4.008
  259VAL      O 4141   4.264   6.378   3.916
  260VAL      N 4142   4.304   6.408   4.130
  260VAL      H 4143   4.296   6.464   4.214
  260VAL     CA 4144   4.325   6.266   4.151
  260VAL     HA 4145   4.274   6.212   4.072
  260VAL     CB 4146   4.474   6.239   4.129
  260VAL     HB 4147   4.489   6.290   4.033
  260VAL    CG1 4148   4.565   6.313   4.226
  260VAL   HG11 4149   4.560   6.421   4.209
  260VAL   HG12 4150   4.536   6.294   4.329
  260VAL   HG13 4151   4.669   6.281   4.214
  260VAL    CG2 4152   4.505   6.090   4.129
  260VAL   HG21 4153   4.442   6.044   4.054
  260VAL   HG22 4154   4.610   6.071   4.108
  260VAL   HG23 4155   4.479   6.056   4.229
  260VAL      C 4156   4.261   6.208   4.277
  260VAL      O 4157   4.295   6.253   4.386
  261ILE      N 4158   4.195   6.093   4.259
  261ILE      H 4159   4.169   6.072   4.164
  261ILE     CA 4160   4.118   6.030   4.365
  261ILE     HA 4161   4.146   6.085   4.455
  261ILE     CB 4162   3.968   6.052   4.349
  261ILE     HB 4163   3.923   5.995   4.430
  261ILE    CG2 4164   3.933   6.200   4.366
  261ILE   HG21 4165   3.976   6.261   4.286
  261ILE   HG22 4166   3.824   6.207   4.368
  261ILE   HG23 4167   3.967   6.242   4.461
  261ILE    CG1 4168   3.913   6.016   4.211
  261ILE   HG11 4169   3.951   5.923   4.170
  261ILE   HG12 4170   3.939   6.093   4.138
  261ILE     CD 4171   3.763   5.996   4.200
  261ILE    HD1 4172   3.707   6.089   4.212
  261ILE    HD2 4173   3.728   5.965   4.101
  261ILE    HD3 4174   3.751   5.931   4.287
  261ILE      C 4175   4.144   5.882   4.385
  261ILE      O 4176   4.061   5.799   4.347
  262PRO      N 4177   4.252   5.843   4.452
  262PRO     CD 4178   4.364   5.925   4.495
  262PRO    HD1 4179   4.331   5.970   4.589
  262PRO    HD2 4180   4.390   6.005   4.426
  262PRO     CG 4181   4.471   5.824   4.532
  262PRO    HG1 4182   4.524   5.871   4.616
  262PRO    HG2 4183   4.519   5.801   4.437
  262PRO     CB 4184   4.397   5.694   4.560
  262PRO    HB1 4185   4.396   5.685   4.669
  262PRO    HB2 4186   4.449   5.608   4.517
  262PRO     CA 4187   4.257   5.707   4.503
  262PRO     HA 4188   4.250   5.634   4.422
  262PRO      C 4189   4.154   5.679   4.612
  262PRO      O 4190   4.103   5.769   4.678
  263LYS      N 4191   4.126   5.549   4.627
  263LYS      H 4192   4.178   5.489   4.565
  263LYS     CA 4193   4.047   5.493   4.735
  263LYS     HA 4194   3.994   5.579   4.777
  263LYS     CB 4195   3.952   5.390   4.675
  263LYS    HB1 4196   4.013   5.322   4.616
  263LYS    HB2 4197   3.879   5.435   4.607
  263LYS     CG 4198   3.866   5.308   4.770
  263LYS    HG1 4199   3.768   5.307   4.723
  263LYS    HG2 4200   3.870   5.359   4.866
  263LYS     CD 4201   3.923   5.167   4.783
  263LYS    HD1 4202   4.018   5.180   4.834
  263LYS    HD2 4203   3.938   5.131   4.681
  263LYS     CE 4204   3.844   5.069   4.870
  263LYS    HE1 4205   3.752   5.046   4.817
  263LYS    HE2 4206   3.823   5.114   4.967
  263LYS     NZ 4207   3.917   4.944   4.896
  263LYS    HZ1 4208   4.007   4.971   4.935
  263LYS    HZ2 4209   3.883   4.900   4.981
  263LYS    HZ3 4210   3.931   4.878   4.821
  263LYS      C 4211   4.130   5.428   4.844
  263LYS      O 4212   4.227   5.359   4.817
  264SER      N 4213   4.104   5.461   4.971
  264SER      H 4214   4.026   5.522   4.990
  264SER     CA 4215   4.162   5.387   5.082
  264SER     HA 4216   4.174   5.286   5.044
  264SER     CB 4217   4.294   5.443   5.134
  264SER    HB1 4218   4.274   5.542   5.177
  264SER    HB2 4219   4.368   5.444   5.054
  264SER     OG 4220   4.351   5.366   5.237
  264SER     HG 4221   4.328   5.278   5.207
  264SER      C 4222   4.054   5.388   5.189
  264SER      O 4223   3.975   5.481   5.205
  265VAL      N 4224   4.056   5.283   5.271
  265VAL      H 4225   4.132   5.219   5.254
  265VAL     CA 4226   3.986   5.277   5.398
  265VAL     HA 4227   3.934   5.371   5.418
  265VAL     CB 4228   3.872   5.175   5.390
  265VAL     HB 4229   3.848   5.175   5.496
  265VAL    CG1 4230   3.745   5.218   5.318
  265VAL   HG11 4231   3.696   5.295   5.378
  265VAL   HG12 4232   3.782   5.266   5.227
  265VAL   HG13 4233   3.665   5.145   5.311
  265VAL    CG2 4234   3.922   5.036   5.351
  265VAL   HG21 4235   4.001   4.985   5.405
  265VAL   HG22 4236   3.832   4.976   5.364
  265VAL   HG23 4237   3.941   5.048   5.245
  265VAL      C 4238   4.083   5.254   5.513
  265VAL      O 4239   4.046   5.263   5.630
  266THR      N 4240   4.211   5.225   5.490
  266THR      H 4241   4.236   5.219   5.393
  266THR     CA 4242   4.311   5.184   5.588
  266THR     HA 4243   4.263   5.130   5.669
  266THR     CB 4244   4.414   5.086   5.532
  266THR     HB 4245   4.472   5.150   5.466
  266THR    CG2 4246   4.500   5.028   5.644
  266THR   HG21 4247   4.447   5.002   5.736
  266THR   HG22 4248   4.564   4.950   5.604
  266THR   HG23 4249   4.560   5.108   5.687
  266THR    OG1 4250   4.359   4.981   5.457
  266THR    HG1 4251   4.349   5.026   5.372
  266THR      C 4252   4.385   5.301   5.650
  266THR      O 4253   4.455   5.368   5.574
  267PRO      N 4254   4.379   5.332   5.780
  267PRO     CD 4255   4.303   5.268   5.886
  267PRO    HD1 4256   4.360   5.183   5.925
  267PRO    HD2 4257   4.209   5.227   5.849
  267PRO     CG 4258   4.292   5.382   5.987
  267PRO    HG1 4259   4.275   5.350   6.090
  267PRO    HG2 4260   4.209   5.447   5.962
  267PRO     CB 4261   4.429   5.448   5.975
  267PRO    HB1 4262   4.516   5.394   6.013
  267PRO    HB2 4263   4.443   5.545   6.024
  267PRO     CA 4264   4.440   5.456   5.823
  267PRO     HA 4265   4.382   5.538   5.780
  267PRO      C 4266   4.586   5.482   5.788
  267PRO      O 4267   4.617   5.590   5.739
  268GLU      N 4268   4.678   5.387   5.802
  268GLU      H 4269   4.646   5.295   5.830
  268GLU     CA 4270   4.818   5.390   5.762
  268GLU     HA 4271   4.869   5.471   5.814
  268GLU     CB 4272   4.890   5.265   5.810
  268GLU    HB1 4273   4.991   5.259   5.768
  268GLU    HB2 4274   4.835   5.175   5.782
  268GLU     CG 4275   4.899   5.250   5.961
  268GLU    HG1 4276   4.799   5.251   6.003
  268GLU    HG2 4277   4.946   5.338   6.006
  268GLU     CD 4278   4.970   5.125   6.012
  268GLU    OE1 4279   4.931   5.056   6.109
  268GLU    OE2 4280   5.082   5.099   5.964
  268GLU      C 4281   4.843   5.420   5.615
  268GLU      O 4282   4.949   5.464   5.571
  269ARG      N 4283   4.745   5.395   5.528
  269ARG      H 4284   4.656   5.368   5.569
  269ARG     CA 4285   4.738   5.428   5.387
  269ARG     HA 4286   4.837   5.441   5.345
  269ARG     CB 4287   4.662   5.322   5.309
  269ARG    HB1 4288   4.649   5.360   5.207
  269ARG    HB2 4289   4.562   5.311   5.351
  269ARG     CG 4290   4.727   5.184   5.301
  269ARG    HG1 4291   4.756   5.154   5.402
  269ARG    HG2 4292   4.818   5.194   5.242
  269ARG     CD 4293   4.639   5.083   5.229
  269ARG    HD1 4294   4.595   5.119   5.136
  269ARG    HD2 4295   4.554   5.049   5.289
  269ARG     NE 4296   4.719   4.968   5.186
  269ARG     HE 4297   4.817   4.993   5.177
  269ARG     CZ 4298   4.685   4.842   5.155
  269ARG    NH1 4299   4.558   4.800   5.155
  269ARG   HH11 4300   4.488   4.869   5.178
  269ARG   HH12 4301   4.529   4.709   5.121
  269ARG    NH2 4302   4.782   4.757   5.118
  269ARG   HH21 4303   4.879   4.786   5.111
  269ARG   HH22 4304   4.757   4.665   5.085
  269ARG      C 4305   4.672   5.562   5.357
  269ARG      O 4306   4.736   5.638   5.285
  270ILE      N 4307   4.558   5.596   5.417
  270ILE      H 4308   4.507   5.520   5.461
  270ILE     CA 4309   4.501   5.729   5.418
  270ILE     HA 4310   4.459   5.753   5.321
  270ILE     CB 4311   4.380   5.734   5.511
  270ILE     HB 4312   4.409   5.689   5.606
  270ILE    CG2 4313   4.323   5.873   5.540
  270ILE   HG21 4314   4.238   5.865   5.608
  270ILE   HG22 4315   4.395   5.941   5.585
  270ILE   HG23 4316   4.292   5.916   5.445
  270ILE    CG1 4317   4.269   5.644   5.458
  270ILE   HG11 4318   4.308   5.544   5.438
  270ILE   HG12 4319   4.215   5.688   5.375
  270ILE     CD 4320   4.160   5.610   5.559
  270ILE    HD1 4321   4.084   5.560   5.499
  270ILE    HD2 4322   4.203   5.542   5.631
  270ILE    HD3 4323   4.116   5.694   5.613
  270ILE      C 4324   4.604   5.833   5.461
  270ILE      O 4325   4.615   5.934   5.392
  271ALA      N 4326   4.685   5.804   5.563
  271ALA      H 4327   4.660   5.729   5.625
  271ALA     CA 4328   4.795   5.892   5.597
  271ALA     HA 4329   4.764   5.996   5.605
  271ALA     CB 4330   4.844   5.861   5.739
  271ALA    HB1 4331   4.919   5.937   5.763
  271ALA    HB2 4332   4.757   5.865   5.804
  271ALA    HB3 4333   4.900   5.768   5.751
  271ALA      C 4334   4.911   5.882   5.499
  271ALA      O 4335   4.981   5.982   5.489
  272GLU      N 4336   4.936   5.781   5.416
  272GLU      H 4337   4.875   5.700   5.411
  272GLU     CA 4338   5.050   5.774   5.326
  272GLU     HA 4339   5.138   5.821   5.370
  272GLU     CB 4340   5.087   5.628   5.302
  272GLU    HB1 4341   5.014   5.595   5.228
  272GLU    HB2 4342   5.090   5.572   5.395
  272GLU     CG 4343   5.223   5.611   5.235
  272GLU    HG1 4344   5.303   5.630   5.306
  272GLU    HG2 4345   5.241   5.688   5.160
  272GLU     CD 4346   5.240   5.472   5.176
  272GLU    OE1 4347   5.236   5.378   5.258
  272GLU    OE2 4348   5.251   5.451   5.053
  272GLU      C 4349   5.020   5.841   5.193
  272GLU      O 4350   5.108   5.909   5.141
  273ASN      N 4351   4.900   5.827   5.135
  273ASN      H 4352   4.826   5.768   5.171
  273ASN     CA 4353   4.864   5.899   5.015
  273ASN     HA 4354   4.942   5.877   4.941
  273ASN     CB 4355   4.731   5.849   4.961
  273ASN    HB1 4356   4.701   5.911   4.877
  273ASN    HB2 4357   4.649   5.856   5.034
  273ASN     CG 4358   4.735   5.703   4.920
  273ASN    OD1 4359   4.837   5.635   4.918
  273ASN    ND2 4360   4.617   5.644   4.898
  273ASN   HD21 4361   4.531   5.696   4.911
  273ASN   HD22 4362   4.613   5.544   4.889
  273ASN      C 4363   4.862   6.051   5.022
  273ASN      O 4364   4.863   6.108   4.913
  274PHE      N 4365   4.863   6.118   5.137
  274PHE      H 4366   4.878   6.080   5.230
  274PHE     CA 4367   4.854   6.263   5.150
  274PHE     HA 4368   4.802   6.305   5.064
  274PHE     CB 4369   4.769   6.299   5.271
  274PHE    HB1 4370   4.819   6.270   5.363
  274PHE    HB2 4371   4.680   6.236   5.272
  274PHE     CG 4372   4.714   6.440   5.277
  274PHE    CD1 4373   4.616   6.481   5.186
  274PHE    HD1 4374   4.566   6.412   5.119
  274PHE    CE1 4375   4.561   6.609   5.196
  274PHE    HE1 4376   4.480   6.638   5.132
  274PHE     CZ 4377   4.600   6.704   5.292
  274PHE     HZ 4378   4.559   6.803   5.297
  274PHE    CE2 4379   4.706   6.664   5.375
  274PHE    HE2 4380   4.748   6.739   5.440
  274PHE    CD2 4381   4.762   6.536   5.365
  274PHE    HD2 4382   4.848   6.510   5.426
  274PHE      C 4383   4.994   6.323   5.148
  274PHE      O 4384   4.993   6.445   5.143
  275LYS      N 4385   5.103   6.245   5.148
  275LYS      H 4386   5.094   6.146   5.162
  275LYS     CA 4387   5.237   6.298   5.166
  275LYS     HA 4388   5.225   6.390   5.224
  275LYS     CB 4389   5.320   6.210   5.259
  275LYS    HB1 4390   5.423   6.244   5.269
  275LYS    HB2 4391   5.314   6.117   5.202
  275LYS     CG 4392   5.257   6.200   5.398
  275LYS    HG1 4393   5.176   6.128   5.390
  275LYS    HG2 4394   5.222   6.297   5.433
  275LYS     CD 4395   5.365   6.151   5.494
  275LYS    HD1 4396   5.447   6.223   5.494
  275LYS    HD2 4397   5.402   6.053   5.463
  275LYS     CE 4398   5.296   6.135   5.629
  275LYS    HE1 4399   5.246   6.225   5.664
  275LYS    HE2 4400   5.378   6.128   5.701
  275LYS     NZ 4401   5.202   6.022   5.636
  275LYS    HZ1 4402   5.128   6.027   5.568
  275LYS    HZ2 4403   5.242   5.930   5.624
  275LYS    HZ3 4404   5.149   6.024   5.722
  275LYS      C 4405   5.303   6.330   5.033
  275LYS      O 4406   5.413   6.283   5.005
  276VAL      N 4407   5.236   6.405   4.946
  276VAL      H 4408   5.143   6.434   4.973
  276VAL     CA 4409   5.274   6.429   4.808
  276VAL     HA 4410   5.376   6.396   4.786
  276VAL     CB 4411   5.176   6.357   4.716
  276VAL     HB 4412   5.194   6.375   4.610
  276VAL    CG1 4413   5.175   6.206   4.738
  276VAL   HG11 4414   5.275   6.167   4.721
  276VAL   HG12 4415   5.148   6.180   4.840
  276VAL   HG13 4416   5.105   6.162   4.667
  276VAL    CG2 4417   5.035   6.406   4.748
  276VAL   HG21 4418   5.031   6.515   4.739
  276VAL   HG22 4419   4.965   6.368   4.673
  276VAL   HG23 4420   4.996   6.373   4.844
  276VAL      C 4421   5.280   6.575   4.766
  276VAL      O 4422   5.323   6.605   4.654
  277PHE      N 4423   5.256   6.672   4.855
  277PHE      H 4424   5.236   6.653   4.952
  277PHE     CA 4425   5.278   6.814   4.838
  277PHE     HA 4426   5.249   6.842   4.737
  277PHE     CB 4427   5.179   6.886   4.930
  277PHE    HB1 4428   5.203   6.992   4.929
  277PHE    HB2 4429   5.206   6.869   5.034
  277PHE     CG 4430   5.033   6.855   4.910
  277PHE    CD1 4431   4.965   6.754   4.980
  277PHE    HD1 4432   5.018   6.685   5.043
  277PHE    CE1 4433   4.834   6.720   4.944
  277PHE    HE1 4434   4.780   6.648   5.004
  277PHE     CZ 4435   4.765   6.785   4.841
  277PHE     HZ 4436   4.660   6.764   4.826
  277PHE    CE2 4437   4.833   6.885   4.770
  277PHE    HE2 4438   4.789   6.936   4.686
  277PHE    CD2 4439   4.962   6.923   4.811
  277PHE    HD2 4440   5.011   7.005   4.760
  277PHE      C 4441   5.425   6.854   4.849
  277PHE      O 4442   5.474   6.949   4.789
  278ASP      N 4443   5.502   6.782   4.931
  278ASP      H 4444   5.464   6.704   4.983
  278ASP     CA 4445   5.638   6.819   4.962
  278ASP     HA 4446   5.645   6.925   4.988
  278ASP     CB 4447   5.669   6.737   5.087
  278ASP    HB1 4448   5.618   6.783   5.172
  278ASP    HB2 4449   5.776   6.749   5.103
  278ASP     CG 4450   5.634   6.589   5.079
  278ASP    OD1 4451   5.693   6.510   5.001
  278ASP    OD2 4452   5.547   6.549   5.158
  278ASP      C 4453   5.744   6.798   4.855
  278ASP      O 4454   5.856   6.849   4.866
  279PHE      N 4455   5.713   6.723   4.749
  279PHE      H 4456   5.624   6.675   4.756
  279PHE     CA 4457   5.807   6.694   4.642
  279PHE     HA 4458   5.894   6.759   4.652
  279PHE     CB 4459   5.849   6.547   4.652
  279PHE    HB1 4460   5.876   6.511   4.751
  279PHE    HB2 4461   5.946   6.541   4.602
  279PHE     CG 4462   5.755   6.449   4.585
  279PHE    CD1 4463   5.624   6.418   4.623
  279PHE    HD1 4464   5.579   6.484   4.695
  279PHE    CE1 4465   5.555   6.305   4.578
  279PHE    HE1 4466   5.448   6.295   4.588
  279PHE     CZ 4467   5.626   6.210   4.503
  279PHE     HZ 4468   5.571   6.120   4.480
  279PHE    CE2 4469   5.760   6.233   4.470
  279PHE    HE2 4470   5.819   6.157   4.420
  279PHE    CD2 4471   5.818   6.356   4.502
  279PHE    HD2 4472   5.920   6.374   4.472
  279PHE      C 4473   5.748   6.712   4.503
  279PHE      O 4474   5.630   6.737   4.479
  280GLU      N 4475   5.840   6.725   4.407
  280GLU      H 4476   5.935   6.743   4.436
  280GLU     CA 4477   5.815   6.748   4.266
  280GLU     HA 4478   5.709   6.733   4.248
  280GLU     CB 4479   5.840   6.894   4.231
  280GLU    HB1 4480   5.946   6.909   4.211
  280GLU    HB2 4481   5.810   6.959   4.314
  280GLU     CG 4482   5.757   6.944   4.113
  280GLU    HG1 4483   5.653   6.952   4.143
  280GLU    HG2 4484   5.771   6.884   4.023
  280GLU     CD 4485   5.801   7.079   4.059
  280GLU    OE1 4486   5.719   7.173   4.069
  280GLU    OE2 4487   5.917   7.096   4.015
  280GLU      C 4488   5.891   6.644   4.186
  280GLU      O 4489   6.013   6.631   4.203
  281LEU      N 4490   5.828   6.576   4.090
  281LEU      H 4491   5.737   6.613   4.068
  281LEU     CA 4492   5.899   6.482   4.005
  281LEU     HA 4493   5.968   6.426   4.068
  281LEU     CB 4494   5.803   6.389   3.932
  281LEU    HB1 4495   5.863   6.314   3.880
  281LEU    HB2 4496   5.736   6.444   3.865
  281LEU     CG 4497   5.708   6.308   4.020
  281LEU     HG 4498   5.666   6.387   4.083
  281LEU    CD1 4499   5.594   6.253   3.936
  281LEU   HD11 4500   5.628   6.200   3.847
  281LEU   HD12 4501   5.535   6.184   3.997
  281LEU   HD13 4502   5.536   6.338   3.901
  281LEU    CD2 4503   5.779   6.202   4.104
  281LEU   HD21 4504   5.829   6.133   4.036
  281LEU   HD22 4505   5.849   6.245   4.176
  281LEU   HD23 4506   5.701   6.153   4.161
  281LEU      C 4507   5.975   6.559   3.898
  281LEU      O 4508   5.942   6.669   3.855
  282SER      N 4509   6.075   6.491   3.840
  282SER      H 4510   6.088   6.394   3.862
  282SER     CA 4511   6.162   6.541   3.736
  282SER     HA 4512   6.164   6.649   3.743
  282SER     CB 4513   6.306   6.515   3.781
  282SER    HB1 4514   6.316   6.565   3.877
  282SER    HB2 4515   6.380   6.566   3.719
  282SER     OG 4516   6.343   6.379   3.789
  282SER     HG 4517   6.275   6.327   3.833
  282SER      C 4518   6.123   6.489   3.598
  282SER      O 4519   6.057   6.386   3.583
  283SER      N 4520   6.157   6.562   3.491
  283SER      H 4521   6.198   6.652   3.513
  283SER     CA 4522   6.133   6.523   3.354
  283SER     HA 4523   6.026   6.531   3.334
  283SER     CB 4524   6.197   6.625   3.260
  283SER    HB1 4525   6.172   6.597   3.158
  283SER    HB2 4526   6.302   6.640   3.286
  283SER     OG 4527   6.140   6.750   3.294
  283SER     HG 4528   6.184   6.817   3.240
  283SER      C 4529   6.180   6.382   3.322
  283SER      O 4530   6.095   6.321   3.258
  284GLN      N 4531   6.292   6.328   3.371
  284GLN      H 4532   6.353   6.392   3.419
  284GLN     CA 4533   6.333   6.191   3.347
  284GLN     HA 4534   6.331   6.174   3.240
  284GLN     CB 4535   6.471   6.165   3.406
  284GLN    HB1 4536   6.481   6.056   3.409
  284GLN    HB2 4537   6.467   6.197   3.510
  284GLN     CG 4538   6.585   6.220   3.321
  284GLN    HG1 4539   6.575   6.329   3.322
  284GLN    HG2 4540   6.585   6.177   3.221
  284GLN     CD 4541   6.720   6.181   3.379
  284GLN    OE1 4542   6.770   6.076   3.337
  284GLN    NE2 4543   6.775   6.249   3.479
  284GLN   HE21 4544   6.729   6.321   3.532
  284GLN   HE22 4545   6.854   6.203   3.522
  284GLN      C 4546   6.231   6.098   3.412
  284GLN      O 4547   6.204   5.993   3.354
  285ASP      N 4548   6.170   6.134   3.525
  285ASP      H 4549   6.196   6.221   3.568
  285ASP     CA 4550   6.066   6.054   3.586
  285ASP     HA 4551   6.091   5.948   3.585
  285ASP     CB 4552   6.045   6.099   3.730
  285ASP    HB1 4553   5.993   6.020   3.784
  285ASP    HB2 4554   5.983   6.188   3.727
  285ASP     CG 4555   6.166   6.129   3.817
  285ASP    OD1 4556   6.143   6.214   3.907
  285ASP    OD2 4557   6.273   6.065   3.807
  285ASP      C 4558   5.938   6.060   3.505
  285ASP      O 4559   5.872   5.958   3.481
  286MET      N 4560   5.895   6.179   3.464
  286MET      H 4561   5.955   6.258   3.483
  286MET     CA 4562   5.769   6.204   3.397
  286MET     HA 4563   5.683   6.164   3.453
  286MET     CB 4564   5.745   6.353   3.377
  286MET    HB1 4565   5.659   6.360   3.309
  286MET    HB2 4566   5.832   6.393   3.325
  286MET     CG 4567   5.729   6.430   3.508
  286MET    HG1 4568   5.728   6.535   3.479
  286MET    HG2 4569   5.816   6.404   3.568
  286MET     SD 4570   5.582   6.398   3.609
  286MET     CE 4571   5.459   6.490   3.514
  286MET    HE1 4572   5.414   6.571   3.571
  286MET    HE2 4573   5.507   6.532   3.425
  286MET    HE3 4574   5.378   6.420   3.492
  286MET      C 4575   5.765   6.134   3.262
  286MET      O 4576   5.675   6.055   3.233
  287THR      N 4577   5.875   6.139   3.187
  287THR      H 4578   5.940   6.213   3.211
  287THR     CA 4579   5.903   6.065   3.066
  287THR     HA 4580   5.823   6.099   3.000
  287THR     CB 4581   6.038   6.101   3.006
  287THR     HB 4582   6.121   6.085   3.074
  287THR    CG2 4583   6.067   6.025   2.876
  287THR   HG21 4584   6.167   6.051   2.839
  287THR   HG22 4585   6.059   5.918   2.893
  287THR   HG23 4586   5.997   6.057   2.799
  287THR    OG1 4587   6.038   6.236   2.965
  287THR    HG1 4588   6.123   6.251   2.924
  287THR      C 4589   5.894   5.915   3.091
  287THR      O 4590   5.828   5.841   3.018
  288THR      N 4591   5.959   5.863   3.195
  288THR      H 4592   6.002   5.932   3.256
  288THR     CA 4593   5.954   5.722   3.227
  288THR     HA 4594   6.000   5.669   3.143
  288THR     CB 4595   6.048   5.705   3.346
  288THR     HB 4596   6.009   5.767   3.427
  288THR    CG2 4597   6.058   5.557   3.383
  288THR   HG21 4598   6.122   5.540   3.469
  288THR   HG22 4599   5.962   5.523   3.421
  288THR   HG23 4600   6.080   5.498   3.294
  288THR    OG1 4601   6.179   5.747   3.315
  288THR    HG1 4602   6.193   5.839   3.339
  288THR      C 4603   5.814   5.670   3.256
  288THR      O 4604   5.776   5.569   3.197
  289LEU      N 4605   5.736   5.746   3.332
  289LEU      H 4606   5.776   5.830   3.370
  289LEU     CA 4607   5.593   5.730   3.350
  289LEU     HA 4608   5.594   5.621   3.360
  289LEU     CB 4609   5.542   5.790   3.481
  289LEU    HB1 4610   5.433   5.783   3.491
  289LEU    HB2 4611   5.554   5.898   3.475
  289LEU     CG 4612   5.610   5.732   3.605
  289LEU     HG 4613   5.717   5.716   3.595
  289LEU    CD1 4614   5.594   5.822   3.727
  289LEU   HD11 4615   5.663   5.785   3.803
  289LEU   HD12 4616   5.614   5.925   3.699
  289LEU   HD13 4617   5.490   5.816   3.760
  289LEU    CD2 4618   5.543   5.601   3.643
  289LEU   HD21 4619   5.434   5.604   3.641
  289LEU   HD22 4620   5.583   5.527   3.575
  289LEU   HD23 4621   5.582   5.574   3.741
  289LEU      C 4622   5.504   5.755   3.229
  289LEU      O 4623   5.402   5.689   3.214
  290LEU      N 4624   5.553   5.812   3.118
  290LEU      H 4625   5.636   5.868   3.126
  290LEU     CA 4626   5.487   5.816   2.990
  290LEU     HA 4627   5.385   5.779   3.000
  290LEU     CB 4628   5.494   5.960   2.938
  290LEU    HB1 4629   5.462   5.967   2.834
  290LEU    HB2 4630   5.601   5.979   2.932
  290LEU     CG 4631   5.417   6.059   3.025
  290LEU     HG 4632   5.464   6.059   3.123
  290LEU    CD1 4633   5.458   6.199   2.983
  290LEU   HD11 4634   5.416   6.278   3.046
  290LEU   HD12 4635   5.567   6.210   2.990
  290LEU   HD13 4636   5.421   6.209   2.881
  290LEU    CD2 4637   5.267   6.031   3.034
  290LEU   HD21 4638   5.227   6.031   2.932
  290LEU   HD22 4639   5.249   5.934   3.080
  290LEU   HD23 4640   5.229   6.104   3.104
  290LEU      C 4641   5.537   5.720   2.883
  290LEU      O 4642   5.479   5.720   2.774
  291SER      N 4643   5.639   5.637   2.904
  291SER      H 4644   5.675   5.651   2.998
  291SER     CA 4645   5.709   5.556   2.807
  291SER     HA 4646   5.685   5.598   2.709
  291SER     CB 4647   5.860   5.561   2.826
  291SER    HB1 4648   5.912   5.492   2.759
  291SER    HB2 4649   5.894   5.539   2.927
  291SER     OG 4650   5.894   5.692   2.785
  291SER     HG 4651   5.894   5.742   2.867
  291SER      C 4652   5.673   5.410   2.785
  291SER      O 4653   5.725   5.344   2.695
  292TYR      N 4654   5.586   5.356   2.870
  292TYR      H 4655   5.550   5.415   2.944
  292TYR     CA 4656   5.543   5.218   2.879
  292TYR     HA 4657   5.595   5.163   2.801
  292TYR     CB 4658   5.596   5.162   3.011
  292TYR    HB1 4659   5.561   5.061   3.030
  292TYR    HB2 4660   5.547   5.212   3.095
  292TYR     CG 4661   5.747   5.165   3.018
  292TYR    CD1 4662   5.817   5.084   2.929
  292TYR    HD1 4663   5.770   5.004   2.873
  292TYR    CE1 4664   5.957   5.086   2.938
  292TYR    HE1 4665   6.018   5.016   2.882
  292TYR     CZ 4666   6.023   5.185   3.012
  292TYR     OH 4667   6.157   5.205   2.996
  292TYR     HH 4668   6.201   5.125   2.965
  292TYR    CE2 4669   5.947   5.268   3.098
  292TYR    HE2 4670   5.995   5.354   3.142
  292TYR    CD2 4671   5.808   5.256   3.106
  292TYR    HD2 4672   5.756   5.329   3.166
  292TYR      C 4673   5.393   5.194   2.866
  292TYR      O 4674   5.350   5.080   2.876
  293ASN      N 4675   5.309   5.296   2.847
  293ASN      H 4676   5.351   5.386   2.868
  293ASN     CA 4677   5.169   5.281   2.814
  293ASN     HA 4678   5.107   5.281   2.904
  293ASN     CB 4679   5.121   5.412   2.753
  293ASN    HB1 4680   5.170   5.432   2.658
  293ASN    HB2 4681   5.136   5.489   2.829
  293ASN     CG 4682   4.970   5.415   2.736
  293ASN    OD1 4683   4.887   5.405   2.826
  293ASN    ND2 4684   4.927   5.447   2.613
  293ASN   HD21 4685   5.000   5.458   2.544
  293ASN   HD22 4686   4.830   5.475   2.611
  293ASN      C 4687   5.126   5.168   2.722
  293ASN      O 4688   5.191   5.152   2.618
  294ARG      N 4689   5.018   5.099   2.759
  294ARG      H 4690   4.979   5.144   2.841
  294ARG     CA 4691   4.951   4.988   2.694
  294ARG     HA 4692   4.996   4.966   2.597
  294ARG     CB 4693   4.954   4.860   2.777
  294ARG    HB1 4694   4.892   4.791   2.720
  294ARG    HB2 4695   4.911   4.889   2.873
  294ARG     CG 4696   5.094   4.804   2.802
  294ARG    HG1 4697   5.153   4.879   2.857
  294ARG    HG2 4698   5.146   4.778   2.710
  294ARG     CD 4699   5.082   4.677   2.885
  294ARG    HD1 4700   5.031   4.601   2.825
  294ARG    HD2 4701   5.031   4.704   2.977
  294ARG     NE 4702   5.216   4.624   2.911
  294ARG     HE 4703   5.298   4.676   2.883
  294ARG     CZ 4704   5.243   4.514   2.982
  294ARG    NH1 4705   5.367   4.489   3.027
  294ARG   HH11 4706   5.438   4.555   2.999
  294ARG   HH12 4707   5.388   4.413   3.091
  294ARG    NH2 4708   5.153   4.419   3.011
  294ARG   HH21 4709   5.055   4.429   2.990
  294ARG   HH22 4710   5.179   4.353   3.083
  294ARG      C 4711   4.809   5.022   2.653
  294ARG      O 4712   4.746   4.946   2.580
  295ASN      N 4713   4.747   5.128   2.705
  295ASN      H 4714   4.797   5.180   2.775
  295ASN     CA 4715   4.604   5.153   2.707
  295ASN     HA 4716   4.588   5.238   2.773
  295ASN     CB 4717   4.552   5.193   2.569
  295ASN    HB1 4718   4.445   5.211   2.584
  295ASN    HB2 4719   4.553   5.109   2.498
  295ASN     CG 4720   4.618   5.320   2.518
  295ASN    OD1 4721   4.628   5.425   2.580
  295ASN    ND2 4722   4.678   5.311   2.399
  295ASN   HD21 4723   4.680   5.228   2.341
  295ASN   HD22 4724   4.727   5.394   2.369
  295ASN      C 4725   4.524   5.043   2.774
  295ASN      O 4726   4.415   5.016   2.723
  296TRP      N 4727   4.576   4.975   2.877
  296TRP      H 4728   4.652   5.025   2.921
  296TRP     CA 4729   4.519   4.868   2.956
  296TRP     HA 4730   4.479   4.792   2.890
  296TRP     CB 4731   4.626   4.808   3.046
  296TRP    HB1 4732   4.658   4.893   3.106
  296TRP    HB2 4733   4.717   4.776   2.995
  296TRP     CG 4734   4.591   4.694   3.136
  296TRP    CD1 4735   4.535   4.580   3.088
  296TRP    HD1 4736   4.523   4.555   2.984
  296TRP    NE1 4737   4.505   4.504   3.199
  296TRP    HE1 4738   4.474   4.408   3.190
  296TRP    CE2 4739   4.517   4.575   3.316
  296TRP    CZ2 4740   4.479   4.536   3.445
  296TRP    HZ2 4741   4.441   4.437   3.462
  296TRP    CH2 4742   4.504   4.626   3.550
  296TRP    HH2 4743   4.471   4.608   3.651
  296TRP    CZ3 4744   4.572   4.746   3.522
  296TRP    HZ3 4745   4.594   4.808   3.607
  296TRP    CE3 4746   4.611   4.779   3.392
  296TRP    HE3 4747   4.659   4.874   3.376
  296TRP    CD2 4748   4.581   4.697   3.282
  296TRP      C 4749   4.403   4.917   3.042
  296TRP      O 4750   4.409   5.030   3.089
  297ARG      N 4751   4.294   4.840   3.044
  297ARG      H 4752   4.297   4.754   2.989
  297ARG     CA 4753   4.176   4.873   3.121
  297ARG     HA 4754   4.181   4.979   3.145
  297ARG     CB 4755   4.051   4.839   3.040
  297ARG    HB1 4756   3.963   4.866   3.099
  297ARG    HB2 4757   4.047   4.734   3.014
  297ARG     CG 4758   4.024   4.916   2.910
  297ARG    HG1 4759   3.934   4.874   2.864
  297ARG    HG2 4760   4.111   4.898   2.848
  297ARG     CD 4761   4.005   5.064   2.940
  297ARG    HD1 4762   4.089   5.098   3.001
  297ARG    HD2 4763   3.912   5.075   2.996
  297ARG     NE 4764   4.003   5.149   2.821
  297ARG     HE 4765   4.037   5.126   2.729
  297ARG     CZ 4766   3.969   5.278   2.823
  297ARG    NH1 4767   3.903   5.336   2.924
  297ARG   HH11 4768   3.872   5.293   3.010
  297ARG   HH12 4769   3.865   5.426   2.898
  297ARG    NH2 4770   4.002   5.356   2.719
  297ARG   HH21 4771   4.048   5.325   2.635
  297ARG   HH22 4772   3.990   5.456   2.726
  297ARG      C 4773   4.177   4.803   3.256
  297ARG      O 4774   4.184   4.681   3.261
  298VAL      N 4775   4.149   4.880   3.362
  298VAL      H 4776   4.155   4.980   3.348
  298VAL     CA 4777   4.117   4.837   3.496
  298VAL     HA 4778   4.162   4.739   3.507
  298VAL     CB 4779   4.166   4.939   3.599
  298VAL     HB 4780   4.131   5.039   3.576
  298VAL    CG1 4781   4.122   4.908   3.742
  298VAL   HG11 4782   4.168   4.981   3.807
  298VAL   HG12 4783   4.014   4.907   3.755
  298VAL   HG13 4784   4.162   4.809   3.765
  298VAL    CG2 4785   4.317   4.960   3.593
  298VAL   HG21 4786   4.352   4.965   3.490
  298VAL   HG22 4787   4.330   5.054   3.648
  298VAL   HG23 4788   4.372   4.884   3.648
  298VAL      C 4789   3.966   4.816   3.508
  298VAL      O 4790   3.918   4.736   3.588
  299CYS      N 4791   3.881   4.887   3.434
  299CYS      H 4792   3.915   4.968   3.385
  299CYS     CA 4793   3.737   4.869   3.425
  299CYS     HA 4794   3.708   4.771   3.461
  299CYS     CB 4795   3.667   4.973   3.511
  299CYS    HB1 4796   3.561   4.980   3.484
  299CYS    HB2 4797   3.704   5.076   3.505
  299CYS     SG 4798   3.661   4.914   3.682
  299CYS     HG 4799   3.793   4.911   3.706
  299CYS      C 4800   3.672   4.875   3.287
  299CYS      O 4801   3.703   4.967   3.212
  300ALA      N 4802   3.572   4.790   3.267
  300ALA      H 4803   3.543   4.720   3.334
  300ALA     CA 4804   3.485   4.802   3.152
  300ALA     HA 4805   3.483   4.902   3.108
  300ALA     CB 4806   3.538   4.703   3.049
  300ALA    HB1 4807   3.530   4.599   3.080
  300ALA    HB2 4808   3.484   4.702   2.954
  300ALA    HB3 4809   3.643   4.717   3.024
  300ALA      C 4810   3.340   4.770   3.186
  300ALA      O 4811   3.310   4.673   3.255
  301LEU      N 4812   3.249   4.848   3.126
  301LEU      H 4813   3.282   4.914   3.057
  301LEU     CA 4814   3.107   4.834   3.154
  301LEU     HA 4815   3.098   4.795   3.255
  301LEU     CB 4816   3.040   4.971   3.154
  301LEU    HB1 4817   3.039   5.005   3.050
  301LEU    HB2 4818   3.104   5.034   3.216
  301LEU     CG 4819   2.897   4.976   3.207
  301LEU     HG 4820   2.836   4.895   3.168
  301LEU    CD1 4821   2.893   4.978   3.360
  301LEU   HD11 4822   2.795   5.015   3.389
  301LEU   HD12 4823   2.915   4.878   3.397
  301LEU   HD13 4824   2.970   5.048   3.393
  301LEU    CD2 4825   2.828   5.104   3.160
  301LEU   HD21 4826   2.837   5.114   3.052
  301LEU   HD22 4827   2.722   5.100   3.186
  301LEU   HD23 4828   2.873   5.186   3.216
  301LEU      C 4829   3.043   4.739   3.054
  301LEU      O 4830   2.970   4.778   2.963
  302LEU      N 4831   3.066   4.608   3.063
  302LEU      H 4832   3.122   4.585   3.144
  302LEU     CA 4833   3.064   4.507   2.960
  302LEU     HA 4834   3.130   4.538   2.879
  302LEU     CB 4835   3.113   4.371   3.009
  302LEU    HB1 4836   3.101   4.306   2.922
  302LEU    HB2 4837   3.056   4.332   3.093
  302LEU     CG 4838   3.260   4.362   3.052
  302LEU     HG 4839   3.265   4.438   3.130
  302LEU    CD1 4840   3.288   4.230   3.124
  302LEU   HD11 4841   3.292   4.147   3.053
  302LEU   HD12 4842   3.389   4.224   3.163
  302LEU   HD13 4843   3.214   4.213   3.202
  302LEU    CD2 4844   3.369   4.385   2.948
  302LEU   HD21 4845   3.352   4.478   2.895
  302LEU   HD22 4846   3.466   4.387   2.998
  302LEU   HD23 4847   3.366   4.307   2.872
  302LEU      C 4848   2.926   4.486   2.899
  302LEU      O 4849   2.917   4.468   2.778
  303SER      N 4850   2.823   4.488   2.985
  303SER      H 4851   2.843   4.493   3.084
  303SER     CA 4852   2.686   4.482   2.939
  303SER     HA 4853   2.690   4.397   2.872
  303SER     CB 4854   2.599   4.444   3.059
  303SER    HB1 4855   2.630   4.351   3.107
  303SER    HB2 4856   2.495   4.435   3.026
  303SER     OG 4857   2.588   4.549   3.152
  303SER     HG 4858   2.544   4.511   3.228
  303SER      C 4859   2.634   4.600   2.858
  303SER      O 4860   2.522   4.600   2.806
  304CYS      N 4861   2.719   4.701   2.835
  304CYS      H 4862   2.812   4.692   2.872
  304CYS     CA 4863   2.697   4.820   2.755
  304CYS     HA 4864   2.594   4.811   2.718
  304CYS     CB 4865   2.711   4.943   2.844
  304CYS    HB1 4866   2.818   4.963   2.843
  304CYS    HB2 4867   2.684   4.925   2.948
  304CYS     SG 4868   2.609   5.078   2.781
  304CYS     HG 4869   2.643   5.082   2.652
  304CYS      C 4870   2.779   4.824   2.628
  304CYS      O 4871   2.776   4.930   2.567
  305THR      N 4872   2.856   4.724   2.585
  305THR      H 4873   2.864   4.637   2.637
  305THR     CA 4874   2.960   4.750   2.487
  305THR     HA 4875   2.995   4.850   2.514
  305THR     CB 4876   3.082   4.661   2.510
  305THR     HB 4877   3.154   4.682   2.431
  305THR    CG2 4878   3.156   4.677   2.643
  305THR   HG21 4879   3.219   4.592   2.668
  305THR   HG22 4880   3.228   4.758   2.643
  305THR   HG23 4881   3.082   4.700   2.720
  305THR    OG1 4882   3.043   4.526   2.517
  305THR    HG1 4883   2.947   4.523   2.510
  305THR      C 4884   2.916   4.743   2.341
  305THR      O 4885   2.977   4.808   2.257
  306SER      N 4886   2.802   4.680   2.314
  306SER      H 4887   2.748   4.638   2.389
  306SER     CA 4888   2.725   4.703   2.193
  306SER     HA 4889   2.801   4.708   2.115
  306SER     CB 4890   2.632   4.583   2.177
  306SER    HB1 4891   2.690   4.499   2.140
  306SER    HB2 4892   2.553   4.606   2.106
  306SER     OG 4893   2.576   4.534   2.297
  306SER     HG 4894   2.571   4.441   2.276
  306SER      C 4895   2.655   4.838   2.194
  306SER      O 4896   2.589   4.866   2.095
  307HIS      N 4897   2.664   4.923   2.297
  307HIS      H 4898   2.712   4.906   2.384
  307HIS     CA 4899   2.595   5.050   2.288
  307HIS     HA 4900   2.497   5.029   2.245
  307HIS     CB 4901   2.573   5.109   2.426
  307HIS    HB1 4902   2.666   5.153   2.461
  307HIS    HB2 4903   2.540   5.029   2.492
  307HIS     CG 4904   2.470   5.219   2.419
  307HIS    ND1 4905   2.503   5.352   2.393
  307HIS    CE1 4906   2.389   5.418   2.376
  307HIS    HE1 4907   2.381   5.520   2.340
  307HIS    NE2 4908   2.287   5.332   2.393
  307HIS    HE2 4909   2.190   5.361   2.392
  307HIS    CD2 4910   2.333   5.206   2.421
  307HIS    HD2 4911   2.272   5.117   2.430
  307HIS      C 4912   2.667   5.156   2.205
  307HIS      O 4913   2.790   5.151   2.197
  308LYS      N 4914   2.591   5.243   2.139
  308LYS      H 4915   2.491   5.232   2.146
  308LYS     CA 4916   2.635   5.338   2.038
  308LYS     HA 4917   2.693   5.278   1.968
  308LYS     CB 4918   2.517   5.381   1.951
  308LYS    HB1 4919   2.473   5.287   1.915
  308LYS    HB2 4920   2.559   5.437   1.868
  308LYS     CG 4921   2.422   5.471   2.029
  308LYS    HG1 4922   2.474   5.567   2.029
  308LYS    HG2 4923   2.403   5.431   2.129
  308LYS     CD 4924   2.289   5.497   1.959
  308LYS    HD1 4925   2.243   5.399   1.948
  308LYS    HD2 4926   2.311   5.544   1.863
  308LYS     CE 4927   2.200   5.578   2.052
  308LYS    HE1 4928   2.180   5.526   2.146
  308LYS    HE2 4929   2.100   5.581   2.008
  308LYS     NZ 4930   2.245   5.717   2.069
  308LYS    HZ1 4931   2.311   5.730   2.144
  308LYS    HZ2 4932   2.273   5.766   1.985
  308LYS    HZ3 4933   2.163   5.770   2.098
  308LYS      C 4934   2.719   5.454   2.090
  308LYS      O 4935   2.797   5.510   2.015
  309ASP      N 4936   2.706   5.484   2.220
  309ASP      H 4937   2.629   5.432   2.259
  309ASP     CA 4938   2.784   5.585   2.288
  309ASP     HA 4939   2.848   5.634   2.215
  309ASP     CB 4940   2.695   5.694   2.349
  309ASP    HB1 4941   2.760   5.773   2.386
  309ASP    HB2 4942   2.638   5.649   2.430
  309ASP     CG 4943   2.611   5.762   2.241
  309ASP    OD1 4944   2.489   5.737   2.240
  309ASP    OD2 4945   2.658   5.839   2.155
  309ASP      C 4946   2.880   5.526   2.390
  309ASP      O 4947   2.933   5.600   2.472
  310TYR      N 4948   2.910   5.396   2.387
  310TYR      H 4949   2.863   5.337   2.320
  310TYR     CA 4950   3.000   5.332   2.480
  310TYR     HA 4951   2.964   5.354   2.580
  310TYR     CB 4952   3.000   5.180   2.464
  310TYR    HB1 4953   3.024   5.141   2.365
  310TYR    HB2 4954   2.896   5.149   2.478
  310TYR     CG 4955   3.094   5.110   2.559
  310TYR    CD1 4956   3.039   5.066   2.680
  310TYR    HD1 4957   2.936   5.089   2.704
  310TYR    CE1 4958   3.127   5.004   2.769
  310TYR    HE1 4959   3.086   4.951   2.854
  310TYR     CZ 4960   3.265   4.989   2.742
  310TYR     OH 4961   3.348   4.938   2.837
  310TYR     HH 4962   3.433   4.904   2.807
  310TYR    CE2 4963   3.316   5.025   2.615
  310TYR    HE2 4964   3.416   5.001   2.581
  310TYR    CD2 4965   3.229   5.091   2.528
  310TYR    HD2 4966   3.267   5.119   2.431
  310TYR      C 4967   3.143   5.382   2.461
  310TYR      O 4968   3.200   5.382   2.352
  311PRO      N 4969   3.203   5.448   2.560
  311PRO     CD 4970   3.183   5.424   2.702
  311PRO    HD1 4971   3.268   5.363   2.733
  311PRO    HD2 4972   3.090   5.378   2.733
  311PRO     CG 4973   3.202   5.558   2.773
  311PRO    HG1 4974   3.254   5.544   2.867
  311PRO    HG2 4975   3.104   5.603   2.787
  311PRO     CB 4976   3.296   5.629   2.676
  311PRO    HB1 4977   3.397   5.628   2.718
  311PRO    HB2 4978   3.270   5.732   2.656
  311PRO     CA 4979   3.290   5.562   2.539
  311PRO     HA 4980   3.234   5.629   2.475
  311PRO      C 4981   3.425   5.530   2.475
  311PRO      O 4982   3.478   5.610   2.399
  312PHE      N 4983   3.483   5.415   2.510
  312PHE      H 4984   3.445   5.358   2.585
  312PHE     CA 4985   3.620   5.379   2.477
  312PHE     HA 4986   3.678   5.472   2.470
  312PHE     CB 4987   3.675   5.295   2.592
  312PHE    HB1 4988   3.784   5.303   2.591
  312PHE    HB2 4989   3.645   5.193   2.565
  312PHE     CG 4990   3.626   5.322   2.732
  312PHE    CD1 4991   3.652   5.439   2.805
  312PHE    HD1 4992   3.694   5.524   2.754
  312PHE    CE1 4993   3.587   5.453   2.928
  312PHE    HE1 4994   3.603   5.543   2.986
  312PHE     CZ 4995   3.505   5.355   2.985
  312PHE     HZ 4996   3.476   5.370   3.088
  312PHE    CE2 4997   3.491   5.235   2.914
  312PHE    HE2 4998   3.420   5.168   2.960
  312PHE    CD2 4999   3.551   5.218   2.788
  312PHE    HD2 5000   3.537   5.127   2.733
  312PHE      C 5001   3.637   5.305   2.346
  312PHE      O 5002   3.744   5.250   2.321
  313HIS      N 5003   3.539   5.312   2.256
  313HIS      H 5004   3.449   5.339   2.292
  313HIS     CA 5005   3.547   5.271   2.117
  313HIS     HA 5006   3.611   5.182   2.111
  313HIS     CB 5007   3.407   5.233   2.069
  313HIS    HB1 5008   3.432   5.196   1.969
  313HIS    HB2 5009   3.333   5.313   2.070
  313HIS     CG 5010   3.342   5.115   2.135
  313HIS    ND1 5011   3.409   5.020   2.212
  313HIS    CE1 5012   3.318   4.930   2.247
  313HIS    HE1 5013   3.334   4.832   2.291
  313HIS    NE2 5014   3.197   4.967   2.200
  313HIS    HE2 5015   3.107   4.923   2.209
  313HIS    CD2 5016   3.209   5.083   2.125
  313HIS    HD2 5017   3.128   5.132   2.074
  313HIS      C 5018   3.617   5.370   2.025
  313HIS      O 5019   3.653   5.339   1.912
  314GLU      N 5020   3.646   5.489   2.079
  314GLU      H 5021   3.611   5.505   2.173
  314GLU     CA 5022   3.684   5.608   2.006
  314GLU     HA 5023   3.701   5.586   1.901
  314GLU     CB 5024   3.562   5.699   2.007
  314GLU    HB1 5025   3.579   5.799   1.968
  314GLU    HB2 5026   3.539   5.708   2.113
  314GLU     CG 5027   3.445   5.642   1.927
  314GLU    HG1 5028   3.365   5.714   1.944
  314GLU    HG2 5029   3.418   5.543   1.963
  314GLU     CD 5030   3.461   5.632   1.776
  314GLU    OE1 5031   3.372   5.572   1.711
  314GLU    OE2 5032   3.563   5.685   1.727
  314GLU      C 5033   3.807   5.671   2.070
  314GLU      O 5034   3.823   5.665   2.191
  315GLU      N 5035   3.895   5.729   1.988
  315GLU      H 5036   3.888   5.716   1.888
  315GLU     CA 5037   4.000   5.816   2.036
  315GLU     HA 5038   3.970   5.859   2.132
  315GLU     CB 5039   4.128   5.734   2.046
  315GLU    HB1 5040   4.130   5.661   2.127
  315GLU    HB2 5041   4.209   5.802   2.073
  315GLU     CG 5042   4.168   5.654   1.922
  315GLU    HG1 5043   4.175   5.712   1.831
  315GLU    HG2 5044   4.091   5.577   1.918
  315GLU     CD 5045   4.297   5.574   1.932
  315GLU    OE1 5046   4.405   5.634   1.954
  315GLU    OE2 5047   4.291   5.451   1.950
  315GLU      C 5048   4.024   5.919   1.926
  315GLU      O 5049   3.971   5.905   1.816
  316PHE      N 5050   4.110   6.018   1.947
  316PHE      H 5051   4.147   6.021   2.042
  316PHE     CA 5052   4.128   6.129   1.856
  316PHE     HA 5053   4.030   6.152   1.816
  316PHE     CB 5054   4.201   6.242   1.928
  316PHE    HB1 5055   4.304   6.207   1.930
  316PHE    HB2 5056   4.161   6.256   2.029
  316PHE     CG 5057   4.200   6.376   1.859
  316PHE    CD1 5058   4.320   6.425   1.806
  316PHE    HD1 5059   4.410   6.366   1.808
  316PHE    CE1 5060   4.325   6.549   1.742
  316PHE    HE1 5061   4.419   6.581   1.699
  316PHE     CZ 5062   4.209   6.627   1.741
  316PHE     HZ 5063   4.213   6.728   1.704
  316PHE    CE2 5064   4.085   6.575   1.781
  316PHE    HE2 5065   3.992   6.630   1.771
  316PHE    CD2 5066   4.082   6.448   1.839
  316PHE    HD2 5067   3.986   6.412   1.872
  316PHE      C 5068   4.207   6.086   1.733
  316PHE    OC1 5069   4.160   6.114   1.621
  316PHE    OC2 5070   4.311   6.020   1.758
  317LIG    C2I 5071   3.330   5.224   4.008
  317LIG     N4 5072   3.234   5.290   3.939
  317LIG     H4 5073   3.216   5.389   3.947
  317LIG     C5 5074   3.161   5.212   3.857
  317LIG    C7I 5075   3.213   5.072   3.876
  317LIG    C12 5076   3.097   4.986   3.919
  317LIG    C13 5077   3.049   4.997   4.049
  317LIG    H13 5078   3.093   5.071   4.116
  317LIG    C14 5079   2.941   4.921   4.092
  317LIG    F17 5080   2.883   4.934   4.212
  317LIG    C15 5081   2.882   4.833   4.002
  317LIG    H15 5082   2.787   4.787   4.028
  317LIG    C16 5083   2.934   4.816   3.875
  317LIG    H16 5084   2.893   4.744   3.804
  317LIG    C11 5085   3.034   4.900   3.830
  317LIG    O10 5086   3.076   4.890   3.699
  317LIG     C9 5087   3.172   4.979   3.640
  317LIG     H9 5088   3.110   5.065   3.610
  317LIG    C19 5089   3.233   4.918   3.516
  317LIG    N21 5090   3.207   4.787   3.498
  317LIG   H211 5091   3.240   4.738   3.416
  317LIG   H212 5092   3.151   4.737   3.565
  317LIG    O20 5093   3.291   4.977   3.428
  317LIG    C8I 5094   3.275   5.019   3.746
  317LIG   H8I1 5095   3.319   4.924   3.775
  317LIG   H8I2 5096   3.343   5.095   3.705
  317LIG    N1I 5097   3.311   5.094   3.982
  317LIG    H1I 5098   3.341   5.017   4.040
  317LIG    O6I 5099   3.086   5.268   3.780
  317LIG    O3I 5100   3.406   5.277   4.086
  318NAP     PA 5101   4.262   5.233   4.323
  318NAP    O2A 5102   4.338   5.233   4.196
  318NAP    O1A 5103   4.265   5.368   4.384
  318NAP    O5B 5104   4.321   5.123   4.424
  318NAP    C5B 5105   4.251   5.091   4.545
  318NAP   H51A 5106   4.153   5.045   4.531
  318NAP   H52A 5107   4.233   5.193   4.582
  318NAP    C4B 5108   4.335   4.998   4.634
  318NAP    H4B 5109   4.348   4.901   4.585
  318NAP    O4B 5110   4.462   5.063   4.649
  318NAP    C3B 5111   4.273   4.994   4.774
  318NAP    H3B 5112   4.175   5.042   4.782
  318NAP    O3B 5113   4.271   4.857   4.814
  318NAP   HO3A 5114   4.305   4.874   4.903
  318NAP    C2B 5115   4.368   5.065   4.871
  318NAP    H2B 5116   4.347   5.171   4.885
  318NAP    O2B 5117   4.390   5.006   5.000
  318NAP    C1B 5118   4.498   5.057   4.788
  318NAP    H1B 5119   4.548   4.960   4.800
  318NAP    N9A 5120   4.583   5.169   4.825
  318NAP    C8A 5121   4.547   5.295   4.866
  318NAP    H8A 5122   4.444   5.328   4.859
  318NAP    N7A 5123   4.649   5.362   4.918
  318NAP    C5A 5124   4.753   5.279   4.901
  318NAP    C6A 5125   4.880   5.282   4.957
  318NAP    N6A 5126   4.941   5.385   5.023
  318NAP   H61A 5127   5.039   5.403   5.006
  318NAP   H62A 5128   4.884   5.469   5.023
  318NAP    N1A 5129   4.960   5.174   4.949
  318NAP    C2A 5130   4.913   5.060   4.896
  318NAP    H2A 5131   4.975   4.971   4.899
  318NAP    N3A 5132   4.790   5.045   4.844
  318NAP    C4A 5133   4.715   5.157   4.847
  318NAP     O3 5134   4.112   5.181   4.301
  318NAP     PN 5135   3.985   5.269   4.258
  318NAP    O1N 5136   3.866   5.182   4.270
  318NAP    O2N 5137   4.011   5.315   4.119
  318NAP    O5D 5138   3.983   5.386   4.367
  318NAP    C5D 5139   3.962   5.524   4.330
  318NAP   H51N 5140   4.028   5.564   4.253
  318NAP   H52N 5141   3.991   5.581   4.418
  318NAP    C4D 5142   3.820   5.559   4.283
  318NAP    H4D 5143   3.806   5.666   4.300
  318NAP    O4D 5144   3.814   5.545   4.139
  318NAP    C3D 5145   3.705   5.475   4.339
  318NAP    H3D 5146   3.734   5.371   4.357
  318NAP    O3D 5147   3.642   5.534   4.452
  318NAP   HO3N 5148   3.577   5.600   4.421
  318NAP    C2D 5149   3.608   5.461   4.221
  318NAP    H2D 5150   3.603   5.354   4.200
  318NAP    O2D 5151   3.470   5.493   4.237
  318NAP   HO2N 5152   3.418   5.419   4.202
  318NAP    C1D 5153   3.673   5.553   4.116
  318NAP    H1D 5154   3.630   5.654   4.115
  318NAP    N1N 5155   3.641   5.505   3.982
  318NAP    C2N 5156   3.553   5.574   3.907
  318NAP    H2N 5157   3.542   5.679   3.935
  318NAP    C3N 5158   3.480   5.508   3.810
  318NAP    C7N 5159   3.377   5.580   3.730
  318NAP    O7N 5160   3.307   5.533   3.643
  318NAP    N7N 5161   3.374   5.715   3.730
  318NAP   H72N 5162   3.309   5.748   3.660
  318NAP   H71N 5163   3.439   5.777   3.776
  318NAP    C4N 5164   3.503   5.374   3.781
  318NAP    H4N 5165   3.451   5.320   3.702
  318NAP    C5N 5166   3.600   5.309   3.856
  318NAP    H5N 5167   3.623   5.206   3.832
  318NAP    C6N 5168   3.675   5.378   3.951
  318NAP    H6N 5169   3.762   5.346   4.007
  318NAP    P2B 5170   4.274   5.010   5.111
  318NAP    O1X 5171   4.279   5.117   5.213
  318NAP    O2X 5172   4.139   4.993   5.053
  318NAP    O3X 5173   4.292   4.885   5.188
  319SOL     OW 5174   1.367   9.883   5.397
  319SOL    HW1 5175   1.341   9.927   5.316
  319SOL    HW2 5176   1.415   9.950   5.446
  320SOL     OW 5177   4.835   6.374   0.544
  320SOL    HW1 5178   4.901   6.411   0.603
  320SOL    HW2 5179   4.761   6.353   0.601
  321SOL     OW 5180   7.672   7.937   3.513
  321SOL    HW1 5181   7.608   7.932   3.443
  321SOL    HW2 5182   7.658   8.024   3.552
  322SOL     OW 5183   2.816   1.962   0.596
  322SOL    HW1 5184   2.729   1.921   0.594
  322SOL    HW2 5185   2.873   1.896   0.634
  323SOL     OW 5186   3.665   4.945   2.254
  323SOL    HW1 5187   3.573   4.969   2.248
  323SOL    HW2 5188   3.693   4.934   2.163
  324SOL     OW 5189   5.632   4.268   4.717
  324SOL    HW1 5190   5.643   4.358   4.688
  324SOL    HW2 5191   5.715   4.245   4.759
  325SOL     OW 5192   3.492   1.494   0.803
  325SOL    HW1 5193   3.497   1.501   0.898
  325SOL    HW2 5194   3.578   1.460   0.777
  326SOL     OW 5195   5.982   1.542   1.438
  326SOL    HW1 5196   5.909   1.579   1.488
  326SOL    HW2 5197   5.960   1.449   1.429
  327SOL     OW 5198   7.144   9.096   3.667
  327SOL    HW1 5199   7.176   9.019   3.714
  327SOL    HW2 5200   7.196   9.098   3.586
  328SOL     OW 5201   6.550   1.902   1.402
  328SOL    HW1 5202   6.621   1.896   1.338
  328SOL    HW2 5203   6.471   1.881   1.353
  329SOL     OW 5204   6.868   6.064   3.994
  329SOL    HW1 5205   6.869   6.155   3.965
  329SOL    HW2 5206   6.925   6.062   4.071
  330SOL     OW 5207   1.820   5.249   5.006
  330SOL    HW1 5208   1.898   5.279   4.958
  330SOL    HW2 5209   1.758   5.321   4.999
  331SOL     OW 5210   0.542   7.821   5.154
  331SOL    HW1 5211   0.474   7.873   5.111
  331SOL    HW2 5212   0.612   7.813   5.089
  332SOL     OW 5213   5.675   0.787   0.073
  332SOL    HW1 5214   5.617   0.777   0.148
  332SOL    HW2 5215   5.616   0.799  -0.002
  333SOL     OW 5216   6.824  10.232   5.348
  333SOL    HW1 5217   6.789  10.166   5.289
  333SOL    HW2 5218   6.763  10.305   5.341
  334SOL     OW 5219   2.704   1.740   1.085
  334SOL    HW1 5220   2.714   1.676   1.014
  334SOL    HW2 5221   2.748   1.700   1.159
  335SOL     OW 5222   6.059   7.330   4.824
  335SOL    HW1 5223   5.983   7.368   4.867
  335SOL    HW2 5224   6.122   7.401   4.818
  336SOL     OW 5225   0.421   2.469   3.469
  336SOL    HW1 5226   0.344   2.442   3.518
  336SOL    HW2 5227   0.454   2.388   3.429
  337SOL     OW 5228   0.921   3.869   1.309
  337SOL    HW1 5229   1.015   3.886   1.320
  337SOL    HW2 5230   0.918   3.791   1.254
  338SOL     OW 5231   2.935   2.622   2.712
  338SOL    HW1 5232   2.995   2.631   2.638
  338SOL    HW2 5233   2.971   2.680   2.779
  339SOL     OW 5234   3.084  10.079   5.932
  339SOL    HW1 5235   3.042  10.166   5.928
  339SOL    HW2 5236   3.156  10.091   5.993
  340SOL     OW 5237   2.308   4.212   0.362
  340SOL    HW1 5238   2.233   4.272   0.358
  340SOL    HW2 5239   2.296   4.165   0.445
  341SOL     OW 5240   4.937   3.045   0.388
  341SOL    HW1 5241   4.992   3.111   0.431
  341SOL    HW2 5242   4.865   3.095   0.351
  342SOL     OW 5243   4.066   4.518   3.477
  342SOL    HW1 5244   3.981   4.533   3.434
  342SOL    HW2 5245   4.130   4.559   3.419
  343SOL     OW 5246   3.766   7.523   3.416
  343SOL    HW1 5247   3.850   7.553   3.451
  343SOL    HW2 5248   3.788   7.483   3.332
  344SOL     OW 5249   1.114   3.717   5.923
  344SOL    HW1 5250   1.046   3.722   5.991
  344SOL    HW2 5251   1.193   3.752   5.964
  345SOL     OW 5252   0.692   0.885   0.726
  345SOL    HW1 5253   0.676   0.849   0.639
  345SOL    HW2 5254   0.747   0.820   0.769
  346SOL     OW 5255   9.549   7.056   0.803
  346SOL    HW1 5256   9.477   7.094   0.853
  346SOL    HW2 5257   9.614   7.030   0.868
  347SOL     OW 5258   3.619   4.381   6.300
  347SOL    HW1 5259   3.573   4.378   6.384
  347SOL    HW2 5260   3.585   4.459   6.256
  348SOL     OW 5261   1.971   8.962   5.079
  348SOL    HW1 5262   1.933   9.026   5.017
  348SOL    HW2 5263   2.061   8.952   5.050
  349SOL     OW 5264   4.632   8.303   6.056
  349SOL    HW1 5265   4.568   8.309   5.985
  349SOL    HW2 5266   4.583   8.264   6.129
  350SOL     OW 5267   2.933   4.180   4.855
  350SOL    HW1 5268   2.975   4.262   4.830
  350SOL    HW2 5269   2.983   4.150   4.932
  351SOL     OW 5270   2.890   2.451   0.549
  351SOL    HW1 5271   2.802   2.417   0.565
  351SOL    HW2 5272   2.879   2.512   0.477
  352SOL     OW 5273   5.028   3.646   5.915
  352SOL    HW1 5274   5.069   3.592   5.983
  352SOL    HW2 5275   4.934   3.634   5.928
  353SOL     OW 5276   4.686   8.317   5.191
  353SOL    HW1 5277   4.753   8.380   5.164
  353SOL    HW2 5278   4.720   8.279   5.272
  354SOL     OW 5279   7.446   6.651   1.231
  354SOL    HW1 5280   7.497   6.633   1.311
  354SOL    HW2 5281   7.361   6.610   1.248
  355SOL     OW 5282   5.572   2.677   0.497
  355SOL    HW1 5283   5.653   2.643   0.459
  355SOL    HW2 5284   5.553   2.757   0.448
  356SOL     OW 5285   1.539   4.724   4.489
  356SOL    HW1 5286   1.499   4.704   4.404
  356SOL    HW2 5287   1.495   4.666   4.550
  357SOL     OW 5288   8.063   8.109   2.588
  357SOL    HW1 5289   8.027   8.102   2.676
  357SOL    HW2 5290   8.094   8.021   2.567
  358SOL     OW 5291   2.991   1.626   1.968
  358SOL    HW1 5292   2.944   1.545   1.984
  358SOL    HW2 5293   2.934   1.695   2.001
  359SOL     OW 5294   6.058   9.047   5.938
  359SOL    HW1 5295   5.967   9.066   5.913
  359SOL    HW2 5296   6.105   9.042   5.855
  360SOL     OW 5297   6.484   1.089   0.973
  360SOL    HW1 5298   6.526   1.160   1.021
  360SOL    HW2 5299   6.549   1.019   0.971
  361SOL     OW 5300   8.227   7.495   1.530
  361SOL    HW1 5301   8.177   7.564   1.486
  361SOL    HW2 5302   8.176   7.415   1.512
  362SOL     OW 5303   6.177   3.263   1.282
  362SOL    HW1 5304   6.221   3.345   1.304
  362SOL    HW2 5305   6.246   3.208   1.244
  363SOL     OW 5306   4.492   4.951   0.809
  363SOL    HW1 5307   4.564   4.888   0.799
  363SOL    HW2 5308   4.507   5.016   0.741
  364SOL     OW 5309   1.173   6.204   2.861
  364SOL    HW1 5310   1.171   6.119   2.817
  364SOL    HW2 5311   1.181   6.182   2.954
  365SOL     OW 5312   5.721   6.907   3.529
  365SOL    HW1 5313   5.817   6.911   3.523
  365SOL    HW2 5314   5.692   6.888   3.440
  366SOL     OW 5315   8.417   6.033   1.324
  366SOL    HW1 5316   8.442   5.959   1.380
  366SOL    HW2 5317   8.482   6.100   1.342
  367SOL     OW 5318   5.950   9.356   4.369
  367SOL    HW1 5319   5.988   9.433   4.327
  367SOL    HW2 5320   5.929   9.297   4.297
  368SOL     OW 5321   1.998   3.012   1.392
  368SOL    HW1 5322   2.042   3.081   1.442
  368SOL    HW2 5323   1.905   3.033   1.399
  369SOL     OW 5324   0.373   3.395   2.697
  369SOL    HW1 5325   0.465   3.422   2.693
  369SOL    HW2 5326   0.357   3.381   2.790
  370SOL     OW 5327   2.808   7.799   5.644
  370SOL    HW1 5328   2.798   7.709   5.613
  370SOL    HW2 5329   2.720   7.825   5.669
  371SOL     OW 5330   4.207   9.887   5.822
  371SOL    HW1 5331   4.131   9.828   5.825
  371SOL    HW2 5332   4.230   9.890   5.729
  372SOL     OW 5333  -1.230   3.297   4.502
  372SOL    HW1 5334  -1.259   3.275   4.413
  372SOL    HW2 5335  -1.262   3.387   4.515
  373SOL     OW 5336   0.519   5.892   4.213
  373SOL    HW1 5337   0.587   5.863   4.275
  373SOL    HW2 5338   0.454   5.936   4.269
  374SOL     OW 5339   2.143   4.555   5.007
  374SOL    HW1 5340   2.193   4.505   4.942
  374SOL    HW2 5341   2.198   4.553   5.086
  375SOL     OW 5342   7.605   2.723   0.788
  375SOL    HW1 5343   7.604   2.679   0.873
  375SOL    HW2 5344   7.556   2.804   0.803
  376SOL     OW 5345   5.425   9.066   6.191
  376SOL    HW1 5346   5.411   9.157   6.218
  376SOL    HW2 5347   5.485   9.073   6.116
  377SOL     OW 5348   4.108   2.561   1.362
  377SOL    HW1 5349   4.117   2.541   1.268
  377SOL    HW2 5350   4.091   2.655   1.365
  378SOL     OW 5351   2.914   8.874   4.983
  378SOL    HW1 5352   2.972   8.876   5.059
  378SOL    HW2 5353   2.826   8.876   5.020
  379SOL     OW 5354   3.073   7.667   4.860
  379SOL    HW1 5355   2.988   7.683   4.902
  379SOL    HW2 5356   3.095   7.577   4.886
  380SOL     OW 5357  -0.143   7.773   5.006
  380SOL    HW1 5358  -0.048   7.780   5.003
  380SOL    HW2 5359  -0.165   7.785   5.099
  381SOL     OW 5360   3.691   3.665   0.130
  381SOL    HW1 5361   3.698   3.738   0.069
  381SOL    HW2 5362   3.638   3.599   0.084
  382SOL     OW 5363   4.323   7.230   1.581
  382SOL    HW1 5364   4.359   7.272   1.659
  382SOL    HW2 5365   4.375   7.265   1.509
  383SOL     OW 5366   4.790   8.312   1.898
  383SOL    HW1 5367   4.832   8.306   1.812
  383SOL    HW2 5368   4.756   8.402   1.902
  384SOL     OW 5369   0.131   3.031   4.350
  384SOL    HW1 5370   0.151   3.087   4.426
  384SOL    HW2 5371   0.070   3.083   4.298
  385SOL     OW 5372   6.029   4.312   3.101
  385SOL    HW1 5373   6.093   4.362   3.152
  385SOL    HW2 5374   6.028   4.356   3.015
  386SOL     OW 5375   6.960   6.743   3.286
  386SOL    HW1 5376   6.936   6.689   3.362
  386SOL    HW2 5377   6.965   6.682   3.213
  387SOL     OW 5378   3.940   3.670   2.474
  387SOL    HW1 5379   3.865   3.682   2.417
  387SOL    HW2 5380   3.964   3.578   2.464
  388SOL     OW 5381   5.694   5.947   1.215
  388SOL    HW1 5382   5.600   5.949   1.197
  388SOL    HW2 5383   5.718   5.854   1.207
  389SOL     OW 5384   7.187   8.638   2.740
  389SOL    HW1 5385   7.263   8.582   2.756
  389SOL    HW2 5386   7.219   8.707   2.682
  390SOL     OW 5387   6.781   7.054   0.221
  390SOL    HW1 5388   6.847   7.027   0.286
  390SOL    HW2 5389   6.757   7.143   0.247
  391SOL     OW 5390   2.074   7.867   5.745
  391SOL    HW1 5391   2.116   7.884   5.661
  391SOL    HW2 5392   2.140   7.818   5.795
  392SOL     OW 5393   6.331   2.231   2.129
  392SOL    HW1 5394   6.388   2.193   2.063
  392SOL    HW2 5395   6.382   2.229   2.209
  393SOL     OW 5396   1.947   1.583   0.974
  393SOL    HW1 5397   1.945   1.548   0.885
  393SOL    HW2 5398   2.036   1.565   1.005
  394SOL     OW 5399   2.079   4.034   4.498
  394SOL    HW1 5400   2.172   4.013   4.503
  394SOL    HW2 5401   2.035   3.950   4.514
  395SOL     OW 5402   6.623   6.500   4.976
  395SOL    HW1 5403   6.615   6.446   4.898
  395SOL    HW2 5404   6.533   6.507   5.010
  396SOL     OW 5405   6.083   2.891   1.075
  396SOL    HW1 5406   6.019   2.862   1.139
  396SOL    HW2 5407   6.031   2.911   0.997
  397SOL     OW 5408   5.956   6.989   3.772
  397SOL    HW1 5409   5.917   7.053   3.831
  397SOL    HW2 5410   5.941   6.905   3.815
  398SOL     OW 5411   3.700   8.868   5.518
  398SOL    HW1 5412   3.757   8.944   5.525
  398SOL    HW2 5413   3.708   8.840   5.427
  399SOL     OW 5414   8.332   8.664   3.450
  399SOL    HW1 5415   8.269   8.651   3.521
  399SOL    HW2 5416   8.401   8.717   3.488
  400SOL     OW 5417   1.222   3.947   0.663
  400SOL    HW1 5418   1.167   4.020   0.632
  400SOL    HW2 5419   1.230   3.889   0.587
  401SOL     OW 5420   2.531   4.106   4.766
  401SOL    HW1 5421   2.498   4.160   4.694
  401SOL    HW2 5422   2.624   4.096   4.748
  402SOL     OW 5423  -1.535   4.935   5.481
  402SOL    HW1 5424  -1.600   4.994   5.520
  402SOL    HW2 5425  -1.586   4.861   5.448
  403SOL     OW 5426   4.436   3.508   2.613
  403SOL    HW1 5427   4.490   3.509   2.693
  403SOL    HW2 5428   4.346   3.512   2.645
  404SOL     OW 5429   5.294   9.515   5.255
  404SOL    HW1 5430   5.271   9.603   5.282
  404SOL    HW2 5431   5.247   9.502   5.172
  405SOL     OW 5432   4.805   3.771   0.889
  405SOL    HW1 5433   4.880   3.806   0.840
  405SOL    HW2 5434   4.729   3.816   0.853
  406SOL     OW 5435   2.242   7.403   1.501
  406SOL    HW1 5436   2.249   7.446   1.586
  406SOL    HW2 5437   2.301   7.453   1.444
  407SOL     OW 5438   7.529  10.348   5.766
  407SOL    HW1 5439   7.468  10.419   5.789
  407SOL    HW2 5440   7.538  10.355   5.671
  408SOL     OW 5441   7.864   4.403   0.874
  408SOL    HW1 5442   7.869   4.314   0.840
  408SOL    HW2 5443   7.897   4.458   0.803
  409SOL     OW 5444   0.495   4.703   3.419
  409SOL    HW1 5445   0.427   4.670   3.361
  409SOL    HW2 5446   0.558   4.630   3.425
  410SOL     OW 5447   2.438   4.529   0.578
  410SOL    HW1 5448   2.428   4.549   0.671
  410SOL    HW2 5449   2.419   4.612   0.534
  411SOL     OW 5450  -0.857   5.486   4.620
  411SOL    HW1 5451  -0.914   5.465   4.546
  411SOL    HW2 5452  -0.879   5.576   4.643
  412SOL     OW 5453   7.365   6.676   3.086
  412SOL    HW1 5454   7.432   6.726   3.134
  412SOL    HW2 5455   7.332   6.613   3.150
  413SOL     OW 5456  -0.136   4.285   2.867
  413SOL    HW1 5457  -0.186   4.212   2.831
  413SOL    HW2 5458  -0.104   4.332   2.790
  414SOL     OW 5459   0.409   2.659   3.807
  414SOL    HW1 5460   0.458   2.580   3.831
  414SOL    HW2 5461   0.440   2.726   3.868
  415SOL     OW 5462   9.282   8.359   2.173
  415SOL    HW1 5463   9.264   8.267   2.193
  415SOL    HW2 5464   9.239   8.374   2.089
  416SOL     OW 5465   7.863   8.071   1.930
  416SOL    HW1 5466   7.840   8.049   2.020
  416SOL    HW2 5467   7.958   8.074   1.929
  417SOL     OW 5468   0.510  10.581   5.837
  417SOL    HW1 5469   0.529  10.510   5.899
  417SOL    HW2 5470   0.588  10.635   5.838
  418SOL     OW 5471   8.505   5.904   1.877
  418SOL    HW1 5472   8.425   5.855   1.892
  418SOL    HW2 5473   8.489   5.989   1.918
  419SOL     OW 5474   3.161   4.411   5.741
  419SOL    HW1 5475   3.243   4.456   5.721
  419SOL    HW2 5476   3.177   4.319   5.719
  420SOL     OW 5477   5.425   2.842   2.608
  420SOL    HW1 5478   5.397   2.774   2.546
  420SOL    HW2 5479   5.453   2.794   2.686
  421SOL     OW 5480   6.464   8.418   2.656
  421SOL    HW1 5481   6.476   8.347   2.719
  421SOL    HW2 5482   6.391   8.390   2.601
  422SOL     OW 5483   0.339   8.759   5.010
  422SOL    HW1 5484   0.345   8.667   4.986
  422SOL    HW2 5485   0.371   8.806   4.932
  423SOL     OW 5486   2.791   7.897   3.693
  423SOL    HW1 5487   2.803   7.895   3.598
  423SOL    HW2 5488   2.727   7.967   3.707
  424SOL     OW 5489   4.147   7.015   6.155
  424SOL    HW1 5490   4.110   6.941   6.205
  424SOL    HW2 5491   4.181   6.975   6.075
  425SOL     OW 5492   0.895   9.947   5.706
  425SOL    HW1 5493   0.823   9.982   5.654
  425SOL    HW2 5494   0.963   9.926   5.642
  426SOL     OW 5495   0.706   5.013   3.488
  426SOL    HW1 5496   0.731   5.098   3.525
  426SOL    HW2 5497   0.683   5.033   3.397
  427SOL     OW 5498   1.520   1.395   2.155
  427SOL    HW1 5499   1.576   1.321   2.136
  427SOL    HW2 5500   1.575   1.454   2.207
  428SOL     OW 5501   0.344   8.608   6.014
  428SOL    HW1 5502   0.302   8.533   6.056
  428SOL    HW2 5503   0.404   8.641   6.080
  429SOL     OW 5504   7.494   6.762   1.528
  429SOL    HW1 5505   7.547   6.837   1.556
  429SOL    HW2 5506   7.557   6.690   1.520
  430SOL     OW 5507   2.967   5.238   1.858
  430SOL    HW1 5508   3.057   5.206   1.861
  430SOL    HW2 5509   2.913   5.159   1.857
  431SOL     OW 5510   7.302   4.459   1.619
  431SOL    HW1 5511   7.366   4.512   1.570
  431SOL    HW2 5512   7.299   4.499   1.706
  432SOL     OW 5513   4.735   6.849   1.545
  432SOL    HW1 5514   4.793   6.820   1.616
  432SOL    HW2 5515   4.704   6.935   1.574
  433SOL     OW 5516   2.216   7.685   5.999
  433SOL    HW1 5517   2.159   7.624   5.952
  433SOL    HW2 5518   2.213   7.656   6.090
  434SOL     OW 5519   2.803   4.140   4.614
  434SOL    HW1 5520   2.870   4.081   4.579
  434SOL    HW2 5521   2.844   4.181   4.689
  435SOL     OW 5522   7.750   8.320   2.803
  435SOL    HW1 5523   7.764   8.273   2.721
  435SOL    HW2 5524   7.691   8.263   2.852
  436SOL     OW 5525   2.873   4.106   3.010
  436SOL    HW1 5526   2.838   4.132   2.924
  436SOL    HW2 5527   2.800   4.118   3.070
  437SOL     OW 5528   2.578   2.429   0.834
  437SOL    HW1 5529   2.517   2.497   0.860
  437SOL    HW2 5530   2.659   2.450   0.880
  438SOL     OW 5531   5.357   2.559   0.636
  438SOL    HW1 5532   5.398   2.520   0.713
  438SOL    HW2 5533   5.426   2.612   0.596
  439SOL     OW 5534   0.014   4.570   3.249
  439SOL    HW1 5535   0.005   4.536   3.338
  439SOL    HW2 5536  -0.041   4.513   3.196
  440SOL     OW 5537   5.590   4.175   4.040
  440SOL    HW1 5538   5.541   4.108   3.993
  440SOL    HW2 5539   5.669   4.130   4.070
  441SOL     OW 5540   1.760   4.887   4.434
  441SOL    HW1 5541   1.826   4.820   4.419
  441SOL    HW2 5542   1.684   4.859   4.382
  442SOL     OW 5543   2.713   5.853   1.908
  442SOL    HW1 5544   2.747   5.943   1.908
  442SOL    HW2 5545   2.691   5.836   2.000
  443SOL     OW 5546   4.818   3.375   5.244
  443SOL    HW1 5547   4.872   3.310   5.200
  443SOL    HW2 5548   4.829   3.455   5.192
  444SOL     OW 5549   2.373   5.738   2.484
  444SOL    HW1 5550   2.426   5.790   2.545
  444SOL    HW2 5551   2.421   5.742   2.402
  445SOL     OW 5552   0.888   2.151   0.884
  445SOL    HW1 5553   0.911   2.123   0.972
  445SOL    HW2 5554   0.927   2.086   0.826
  446SOL     OW 5555   2.409   2.840   2.688
  446SOL    HW1 5556   2.325   2.819   2.731
  446SOL    HW2 5557   2.403   2.933   2.669
  447SOL     OW 5558   7.502   7.595   3.381
  447SOL    HW1 5559   7.441   7.612   3.453
  447SOL    HW2 5560   7.481   7.506   3.352
  448SOL     OW 5561  -0.509   3.751   3.093
  448SOL    HW1 5562  -0.501   3.682   3.158
  448SOL    HW2 5563  -0.505   3.705   3.009
  449SOL     OW 5564   7.396   6.346   1.452
  449SOL    HW1 5565   7.420   6.422   1.505
  449SOL    HW2 5566   7.314   6.371   1.410
  450SOL     OW 5567   4.368   7.846   4.116
  450SOL    HW1 5568   4.444   7.791   4.098
  450SOL    HW2 5569   4.340   7.876   4.029
  451SOL     OW 5570   5.623   5.970   2.139
  451SOL    HW1 5571   5.550   5.908   2.143
  451SOL    HW2 5572   5.689   5.925   2.087
  452SOL     OW 5573   6.812   3.650   2.738
  452SOL    HW1 5574   6.764   3.709   2.680
  452SOL    HW2 5575   6.833   3.574   2.684
  453SOL     OW 5576   3.240   0.560   0.104
  453SOL    HW1 5577   3.258   0.613   0.182
  453SOL    HW2 5578   3.260   0.618   0.031
  454SOL     OW 5579   1.954   6.102   0.880
  454SOL    HW1 5580   1.902   6.127   0.803
  454SOL    HW2 5581   1.905   6.029   0.919
  455SOL     OW 5582   0.694   0.999   1.152
  455SOL    HW1 5583   0.747   0.981   1.230
  455SOL    HW2 5584   0.744   1.064   1.104
  456SOL     OW 5585   9.331   7.226   0.123
  456SOL    HW1 5586   9.386   7.149   0.140
  456SOL    HW2 5587   9.321   7.228   0.028
  457SOL     OW 5588   1.862   3.497   0.275
  457SOL    HW1 5589   1.840   3.573   0.221
  457SOL    HW2 5590   1.779   3.473   0.317
  458SOL     OW 5591   5.565   8.077   4.962
  458SOL    HW1 5592   5.575   8.155   4.907
  458SOL    HW2 5593   5.478   8.087   5.002
  459SOL     OW 5594   1.281   7.301   2.535
  459SOL    HW1 5595   1.337   7.281   2.460
  459SOL    HW2 5596   1.337   7.286   2.611
  460SOL     OW 5597   5.141   4.998   0.640
  460SOL    HW1 5598   5.108   4.914   0.672
  460SOL    HW2 5599   5.169   4.980   0.551
  461SOL     OW 5600   1.565   8.969   6.128
  461SOL    HW1 5601   1.645   8.933   6.089
  461SOL    HW2 5602   1.521   8.892   6.165
  462SOL     OW 5603   0.571   5.245   4.053
  462SOL    HW1 5604   0.534   5.200   4.129
  462SOL    HW2 5605   0.515   5.323   4.042
  463SOL     OW 5606   0.768   1.455   1.257
  463SOL    HW1 5607   0.694   1.489   1.306
  463SOL    HW2 5608   0.796   1.527   1.201
  464SOL     OW 5609   1.674   7.777   5.401
  464SOL    HW1 5610   1.730   7.705   5.371
  464SOL    HW2 5611   1.629   7.741   5.478
  465SOL     OW 5612   1.772   3.935   0.663
  465SOL    HW1 5613   1.746   3.847   0.635
  465SOL    HW2 5614   1.837   3.963   0.598
  466SOL     OW 5615   6.349   1.737   1.754
  466SOL    HW1 5616   6.267   1.727   1.705
  466SOL    HW2 5617   6.400   1.659   1.731
  467SOL     OW 5618   3.304   8.151   4.420
  467SOL    HW1 5619   3.335   8.156   4.511
  467SOL    HW2 5620   3.366   8.206   4.371
  468SOL     OW 5621   2.212   7.083   6.017
  468SOL    HW1 5622   2.270   7.026   5.967
  468SOL    HW2 5623   2.261   7.164   6.028
  469SOL     OW 5624   3.408   3.147   2.302
  469SOL    HW1 5625   3.425   3.153   2.396
  469SOL    HW2 5626   3.453   3.067   2.276
  470SOL     OW 5627   1.248   8.529   4.454
  470SOL    HW1 5628   1.327   8.487   4.421
  470SOL    HW2 5629   1.260   8.533   4.549
  471SOL     OW 5630  -0.274   8.362   5.833
  471SOL    HW1 5631  -0.314   8.335   5.915
  471SOL    HW2 5632  -0.327   8.321   5.765
  472SOL     OW 5633   2.492   0.761   0.817
  472SOL    HW1 5634   2.441   0.743   0.896
  472SOL    HW2 5635   2.560   0.693   0.816
  473SOL     OW 5636   3.454   8.935   4.778
  473SOL    HW1 5637   3.535   8.885   4.787
  473SOL    HW2 5638   3.452   8.991   4.855
  474SOL     OW 5639   4.142   9.878   6.095
  474SOL    HW1 5640   4.136   9.782   6.101
  474SOL    HW2 5641   4.163   9.895   6.003
  475SOL     OW 5642   0.206   9.164   5.950
  475SOL    HW1 5643   0.121   9.160   5.995
  475SOL    HW2 5644   0.237   9.254   5.966
  476SOL     OW 5645   5.332   2.445   3.027
  476SOL    HW1 5646   5.337   2.370   3.086
  476SOL    HW2 5647   5.336   2.407   2.940
  477SOL     OW 5648   5.940   5.448   1.153
  477SOL    HW1 5649   5.967   5.539   1.142
  477SOL    HW2 5650   6.020   5.401   1.176
  478SOL     OW 5651   7.780   2.089   0.723
  478SOL    HW1 5652   7.767   2.143   0.646
  478SOL    HW2 5653   7.871   2.103   0.748
  479SOL     OW 5654   3.866   9.176   5.014
  479SOL    HW1 5655   3.802   9.240   4.982
  479SOL    HW2 5656   3.859   9.103   4.953
  480SOL     OW 5657   4.291   3.585   5.001
  480SOL    HW1 5658   4.269   3.678   5.006
  480SOL    HW2 5659   4.208   3.540   5.016
  481SOL     OW 5660   5.236   4.950   0.402
  481SOL    HW1 5661   5.185   4.937   0.322
  481SOL    HW2 5662   5.275   5.037   0.392
  482SOL     OW 5663   9.178   7.383   0.250
  482SOL    HW1 5664   9.174   7.468   0.205
  482SOL    HW2 5665   9.234   7.329   0.195
  483SOL     OW 5666   2.429   8.601   2.672
  483SOL    HW1 5667   2.522   8.597   2.694
  483SOL    HW2 5668   2.403   8.510   2.662
  484SOL     OW 5669  -0.832   6.661   5.231
  484SOL    HW1 5670  -0.829   6.640   5.138
  484SOL    HW2 5671  -0.766   6.729   5.242
  485SOL     OW 5672   6.265   6.700   4.094
  485SOL    HW1 5673   6.182   6.660   4.119
  485SOL    HW2 5674   6.256   6.792   4.118
  486SOL     OW 5675   3.114   8.600   3.215
  486SOL    HW1 5676   3.193   8.630   3.260
  486SOL    HW2 5677   3.122   8.505   3.213
  487SOL     OW 5678   1.030   8.100   4.466
  487SOL    HW1 5679   1.103   8.077   4.523
  487SOL    HW2 5680   1.034   8.196   4.461
  488SOL     OW 5681   6.378   8.422   2.092
  488SOL    HW1 5682   6.409   8.510   2.115
  488SOL    HW2 5683   6.389   8.370   2.172
  489SOL     OW 5684   5.531   1.314   0.220
  489SOL    HW1 5685   5.530   1.380   0.151
  489SOL    HW2 5686   5.465   1.250   0.193
  490SOL     OW 5687   4.233   5.160   1.122
  490SOL    HW1 5688   4.178   5.156   1.200
  490SOL    HW2 5689   4.218   5.248   1.086
  491SOL     OW 5690   2.775   0.719   0.939
  491SOL    HW1 5691   2.857   0.717   0.891
  491SOL    HW2 5692   2.727   0.642   0.908
  492SOL     OW 5693   6.496   3.593   1.454
  492SOL    HW1 5694   6.534   3.666   1.503
  492SOL    HW2 5695   6.484   3.524   1.519
  493SOL     OW 5696   0.256   4.832   5.656
  493SOL    HW1 5697   0.350   4.845   5.645
  493SOL    HW2 5698   0.247   4.786   5.740
  494SOL     OW 5699   4.158   8.454   4.880
  494SOL    HW1 5700   4.130   8.545   4.879
  494SOL    HW2 5701   4.247   8.455   4.845
  495SOL     OW 5702   3.720   3.340   4.682
  495SOL    HW1 5703   3.636   3.368   4.720
  495SOL    HW2 5704   3.738   3.255   4.722
  496SOL     OW 5705   5.587   8.658   5.492
  496SOL    HW1 5706   5.559   8.580   5.539
  496SOL    HW2 5707   5.536   8.656   5.411
  497SOL     OW 5708   6.976   4.402   0.276
  497SOL    HW1 5709   6.990   4.496   0.261
  497SOL    HW2 5710   6.916   4.398   0.351
  498SOL     OW 5711   7.316   4.665   0.033
  498SOL    HW1 5712   7.352   4.675   0.121
  498SOL    HW2 5713   7.311   4.571   0.019
  499SOL     OW 5714   4.243   5.643   1.575
  499SOL    HW1 5715   4.180   5.708   1.544
  499SOL    HW2 5716   4.326   5.691   1.583
  500SOL     OW 5717   6.938   8.127   3.930
  500SOL    HW1 5718   6.844   8.142   3.934
  500SOL    HW2 5719   6.960   8.142   3.838
  501SOL     OW 5720   5.782   1.597   1.060
  501SOL    HW1 5721   5.770   1.578   0.967
  501SOL    HW2 5722   5.859   1.547   1.086
  502SOL     OW 5723   4.483   5.683   2.502
  502SOL    HW1 5724   4.504   5.633   2.424
  502SOL    HW2 5725   4.541   5.648   2.570
  503SOL     OW 5726   1.744   3.591   4.973
  503SOL    HW1 5727   1.809   3.558   5.036
  503SOL    HW2 5728   1.680   3.521   4.967
  504SOL     OW 5729  -0.372   5.353   4.498
  504SOL    HW1 5730  -0.449   5.403   4.528
  504SOL    HW2 5731  -0.396   5.322   4.411
  505SOL     OW 5732   5.283   6.026   2.228
  505SOL    HW1 5733   5.269   6.015   2.322
  505SOL    HW2 5734   5.251   6.115   2.210
  506SOL     OW 5735   6.678   5.317   0.508
  506SOL    HW1 5736   6.678   5.226   0.537
  506SOL    HW2 5737   6.763   5.328   0.466
  507SOL     OW 5738   4.184   1.784   2.301
  507SOL    HW1 5739   4.095   1.751   2.305
  507SOL    HW2 5740   4.219   1.749   2.219
  508SOL     OW 5741   1.094   6.622   6.181
  508SOL    HW1 5742   1.152   6.596   6.110
  508SOL    HW2 5743   1.099   6.718   6.183
  509SOL     OW 5744  -0.510   2.200   2.314
  509SOL    HW1 5745  -0.584   2.212   2.255
  509SOL    HW2 5746  -0.433   2.216   2.258
  510SOL     OW 5747   4.777   3.305   2.300
  510SOL    HW1 5748   4.741   3.259   2.376
  510SOL    HW2 5749   4.867   3.273   2.292
  511SOL     OW 5750   1.871   8.535   3.015
  511SOL    HW1 5751   1.950   8.506   3.062
  511SOL    HW2 5752   1.819   8.579   3.082
  512SOL     OW 5753   2.556   8.886   4.768
  512SOL    HW1 5754   2.582   8.869   4.678
  512SOL    HW2 5755   2.533   8.979   4.770
  513SOL     OW 5756   6.227   7.024   5.204
  513SOL    HW1 5757   6.272   7.038   5.121
  513SOL    HW2 5758   6.134   7.030   5.182
  514SOL     OW 5759   5.503   5.199   5.819
  514SOL    HW1 5760   5.442   5.209   5.892
  514SOL    HW2 5761   5.448   5.195   5.741
  515SOL     OW 5762   0.070   5.229   5.513
  515SOL    HW1 5763   0.020   5.308   5.534
  515SOL    HW2 5764   0.078   5.183   5.596
  516SOL     OW 5765   6.623   6.445   3.701
  516SOL    HW1 5766   6.563   6.485   3.764
  516SOL    HW2 5767   6.597   6.482   3.617
  517SOL     OW 5768   7.117   7.338   2.696
  517SOL    HW1 5769   7.028   7.366   2.719
  517SOL    HW2 5770   7.104   7.279   2.622
  518SOL     OW 5771  -0.690   6.333   6.118
  518SOL    HW1 5772  -0.718   6.301   6.204
  518SOL    HW2 5773  -0.731   6.419   6.110
  519SOL     OW 5774   3.515   8.394   4.814
  519SOL    HW1 5775   3.573   8.321   4.792
  519SOL    HW2 5776   3.432   8.373   4.771
  520SOL     OW 5777   0.479   1.376   0.510
  520SOL    HW1 5778   0.524   1.295   0.487
  520SOL    HW2 5779   0.386   1.351   0.513
  521SOL     OW 5780   0.165   8.869   5.436
  521SOL    HW1 5781   0.187   8.924   5.511
  521SOL    HW2 5782   0.248   8.857   5.389
  522SOL     OW 5783   4.132   3.913   2.987
  522SOL    HW1 5784   4.055   3.901   2.931
  522SOL    HW2 5785   4.203   3.868   2.940
  523SOL     OW 5786  -0.763   1.367   2.364
  523SOL    HW1 5787  -0.684   1.417   2.343
  523SOL    HW2 5788  -0.786   1.324   2.281
  524SOL     OW 5789   4.566  10.073   6.068
  524SOL    HW1 5790   4.600  10.157   6.100
  524SOL    HW2 5791   4.471  10.085   6.067
  525SOL     OW 5792   3.466   3.859   0.161
  525SOL    HW1 5793   3.434   3.785   0.110
  525SOL    HW2 5794   3.400   3.871   0.230
  526SOL     OW 5795   2.408   8.466   5.353
  526SOL    HW1 5796   2.438   8.420   5.431
  526SOL    HW2 5797   2.463   8.433   5.283
  527SOL     OW 5798   2.484   1.438   1.247
  527SOL    HW1 5799   2.435   1.384   1.309
  527SOL    HW2 5800   2.570   1.449   1.287
  528SOL     OW 5801   2.159   7.559   1.179
  528SOL    HW1 5802   2.069   7.591   1.188
  528SOL    HW2 5803   2.150   7.469   1.147
  529SOL     OW 5804   0.033   3.724   4.770
  529SOL    HW1 5805  -0.042   3.778   4.744
  529SOL    HW2 5806   0.038   3.734   4.865
  530SOL     OW 5807   8.974   6.229   0.365
  530SOL    HW1 5808   8.962   6.253   0.457
  530SOL    HW2 5809   8.974   6.313   0.319
  531SOL     OW 5810   5.299   7.818   3.736
  531SOL    HW1 5811   5.300   7.863   3.820
  531SOL    HW2 5812   5.268   7.884   3.674
  532SOL     OW 5813   3.733   8.391   3.174
  532SOL    HW1 5814   3.684   8.335   3.115
  532SOL    HW2 5815   3.803   8.428   3.120
  533SOL     OW 5816   5.129   5.651   0.816
  533SOL    HW1 5817   5.136   5.726   0.875
  533SOL    HW2 5818   5.219   5.625   0.798
  534SOL     OW 5819   5.671   4.082   3.689
  534SOL    HW1 5820   5.733   4.058   3.757
  534SOL    HW2 5821   5.625   4.001   3.669
  535SOL     OW 5822   6.964   4.580   0.782
  535SOL    HW1 5823   6.878   4.538   0.789
  535SOL    HW2 5824   7.026   4.514   0.814
  536SOL     OW 5825   1.042   8.740   6.203
  536SOL    HW1 5826   1.082   8.782   6.127
  536SOL    HW2 5827   0.977   8.803   6.234
  537SOL     OW 5828   7.946   3.514   0.104
  537SOL    HW1 5829   7.896   3.596   0.104
  537SOL    HW2 5830   8.030   3.537   0.142
  538SOL     OW 5831   5.706  10.111   5.372
  538SOL    HW1 5832   5.614  10.137   5.373
  538SOL    HW2 5833   5.749  10.177   5.319
  539SOL     OW 5834   1.888   1.456   0.145
  539SOL    HW1 5835   1.809   1.453   0.090
  539SOL    HW2 5836   1.855   1.455   0.234
  540SOL     OW 5837   2.752   3.938   0.001
  540SOL    HW1 5838   2.750   3.863   0.061
  540SOL    HW2 5839   2.709   4.008   0.049
  541SOL     OW 5840   2.555   2.150   0.367
  541SOL    HW1 5841   2.597   2.108   0.292
  541SOL    HW2 5842   2.571   2.244   0.353
  542SOL     OW 5843   6.565   2.337   1.937
  542SOL    HW1 5844   6.598   2.283   1.865
  542SOL    HW2 5845   6.479   2.367   1.907
  543SOL     OW 5846   5.980   6.615   5.235
  543SOL    HW1 5847   5.937   6.661   5.307
  543SOL    HW2 5848   5.996   6.683   5.169
  544SOL     OW 5849   6.344   9.483   6.081
  544SOL    HW1 5850   6.322   9.432   6.159
  544SOL    HW2 5851   6.337   9.574   6.109
  545SOL     OW 5852   7.544   9.276   4.612
  545SOL    HW1 5853   7.539   9.298   4.519
  545SOL    HW2 5854   7.636   9.290   4.635
  546SOL     OW 5855   4.526   9.625   4.221
  546SOL    HW1 5856   4.456   9.665   4.169
  546SOL    HW2 5857   4.489   9.542   4.252
  547SOL     OW 5858   3.032   6.100   1.582
  547SOL    HW1 5859   3.061   6.191   1.573
  547SOL    HW2 5860   3.109   6.049   1.559
  548SOL     OW 5861   8.202   3.980   0.120
  548SOL    HW1 5862   8.214   3.903   0.176
  548SOL    HW2 5863   8.107   3.991   0.115
  549SOL     OW 5864   3.900   3.281   4.184
  549SOL    HW1 5865   3.930   3.230   4.259
  549SOL    HW2 5866   3.962   3.259   4.114
  550SOL     OW 5867   1.130   5.558   5.630
  550SOL    HW1 5868   1.042   5.522   5.630
  550SOL    HW2 5869   1.119   5.649   5.658
  551SOL     OW 5870   4.810   4.002   2.981
  551SOL    HW1 5871   4.760   3.921   2.985
  551SOL    HW2 5872   4.779   4.045   2.901
  552SOL     OW 5873   5.040   9.581   4.397
  552SOL    HW1 5874   5.016   9.488   4.399
  552SOL    HW2 5875   4.957   9.627   4.390
  553SOL     OW 5876   1.730   3.344   0.036
  553SOL    HW1 5877   1.751   3.321   0.127
  553SOL    HW2 5878   1.656   3.405   0.044
  554SOL     OW 5879   0.101   4.287   4.646
  554SOL    HW1 5880   0.022   4.263   4.598
  554SOL    HW2 5881   0.125   4.373   4.612
  555SOL     OW 5882   4.064   1.677   1.928
  555SOL    HW1 5883   4.017   1.760   1.939
  555SOL    HW2 5884   4.116   1.668   2.007
  556SOL     OW 5885   7.151   7.841   4.403
  556SOL    HW1 5886   7.143   7.842   4.498
  556SOL    HW2 5887   7.199   7.921   4.382
  557SOL     OW 5888   7.499   7.206   4.303
  557SOL    HW1 5889   7.557   7.262   4.354
  557SOL    HW2 5890   7.558   7.158   4.245
  558SOL     OW 5891   9.365   5.981   0.618
  558SOL    HW1 5892   9.336   6.041   0.686
  558SOL    HW2 5893   9.448   5.946   0.651
  559SOL     OW 5894   5.304   7.354   1.757
  559SOL    HW1 5895   5.329   7.426   1.699
  559SOL    HW2 5896   5.218   7.327   1.726
  560SOL     OW 5897   5.541   5.395   0.046
  560SOL    HW1 5898   5.522   5.331  -0.023
  560SOL    HW2 5899   5.481   5.468   0.027
  561SOL     OW 5900   3.317   1.652   0.368
  561SOL    HW1 5901   3.334   1.695   0.452
  561SOL    HW2 5902   3.227   1.621   0.374
  562SOL     OW 5903   5.351   4.278   3.545
  562SOL    HW1 5904   5.436   4.275   3.589
  562SOL    HW2 5905   5.295   4.219   3.597
  563SOL     OW 5906   7.594   6.810   0.386
  563SOL    HW1 5907   7.563   6.729   0.428
  563SOL    HW2 5908   7.515   6.864   0.377
  564SOL     OW 5909   8.450   6.479   0.070
  564SOL    HW1 5910   8.367   6.527   0.068
  564SOL    HW2 5911   8.432   6.402   0.123
  565SOL     OW 5912   2.940   7.881   3.402
  565SOL    HW1 5913   2.980   7.963   3.433
  565SOL    HW2 5914   2.959   7.818   3.471
  566SOL     OW 5915   4.664   6.913   0.535
  566SOL    HW1 5916   4.676   6.862   0.455
  566SOL    HW2 5917   4.577   6.953   0.524
  567SOL     OW 5918   1.437   5.331   2.407
  567SOL    HW1 5919   1.387   5.363   2.332
  567SOL    HW2 5920   1.513   5.390   2.412
  568SOL     OW 5921   7.330   4.530   0.886
  568SOL    HW1 5922   7.292   4.596   0.827
  568SOL    HW2 5923   7.424   4.535   0.870
  569SOL     OW 5924   4.381   4.077   1.570
  569SOL    HW1 5925   4.442   4.142   1.536
  569SOL    HW2 5926   4.436   4.013   1.616
  570SOL     OW 5927   5.537   5.889   5.630
  570SOL    HW1 5928   5.599   5.959   5.611
  570SOL    HW2 5929   5.520   5.896   5.724
  571SOL     OW 5930   7.358   7.181   1.493
  571SOL    HW1 5931   7.437   7.128   1.499
  571SOL    HW2 5932   7.376   7.257   1.549
  572SOL     OW 5933   5.589   8.082   3.814
  572SOL    HW1 5934   5.535   8.160   3.800
  572SOL    HW2 5935   5.646   8.079   3.737
  573SOL     OW 5936   0.911   2.429   2.302
  573SOL    HW1 5937   0.861   2.400   2.226
  573SOL    HW2 5938   0.845   2.440   2.371
  574SOL     OW 5939   2.548   3.561   0.439
  574SOL    HW1 5940   2.472   3.539   0.385
  574SOL    HW2 5941   2.588   3.476   0.459
  575SOL     OW 5942   1.207   9.004   3.477
  575SOL    HW1 5943   1.292   8.967   3.454
  575SOL    HW2 5944   1.169   8.942   3.539
  576SOL     OW 5945   7.017   3.948   1.231
  576SOL    HW1 5946   7.101   3.976   1.195
  576SOL    HW2 5947   7.032   3.944   1.326
  577SOL     OW 5948   8.664   5.657   0.397
  577SOL    HW1 5949   8.609   5.721   0.351
  577SOL    HW2 5950   8.612   5.576   0.396
  578SOL     OW 5951   5.713   7.444   1.629
  578SOL    HW1 5952   5.667   7.523   1.660
  578SOL    HW2 5953   5.779   7.427   1.695
  579SOL     OW 5954   5.815   8.675   2.653
  579SOL    HW1 5955   5.838   8.761   2.686
  579SOL    HW2 5956   5.847   8.614   2.719
  580SOL     OW 5957   1.188   3.156   2.400
  580SOL    HW1 5958   1.170   3.174   2.492
  580SOL    HW2 5959   1.283   3.163   2.392
  581SOL     OW 5960   7.692   2.665   1.442
  581SOL    HW1 5961   7.689   2.760   1.457
  581SOL    HW2 5962   7.625   2.629   1.500
  582SOL     OW 5963   5.322   6.623   3.125
  582SOL    HW1 5964   5.325   6.644   3.218
  582SOL    HW2 5965   5.403   6.574   3.109
  583SOL     OW 5966   8.433   4.989   0.638
  583SOL    HW1 5967   8.519   5.014   0.672
  583SOL    HW2 5968   8.372   5.006   0.710
  584SOL     OW 5969   9.487   6.983   0.130
  584SOL    HW1 5970   9.470   6.939   0.213
  584SOL    HW2 5971   9.526   6.916   0.074
  585SOL     OW 5972   3.906   6.928   0.218
  585SOL    HW1 5973   3.898   7.023   0.205
  585SOL    HW2 5974   3.997   6.909   0.193
  586SOL     OW 5975   4.940   9.575   4.869
  586SOL    HW1 5976   4.969   9.600   4.782
  586SOL    HW2 5977   4.929   9.480   4.865
  587SOL     OW 5978   1.821   1.569   0.584
  587SOL    HW1 5979   1.792   1.532   0.501
  587SOL    HW2 5980   1.858   1.495   0.633
  588SOL     OW 5981   1.463   5.232   5.602
  588SOL    HW1 5982   1.374   5.213   5.571
  588SOL    HW2 5983   1.516   5.162   5.565
  589SOL     OW 5984   7.945   6.220   0.583
  589SOL    HW1 5985   7.993   6.139   0.569
  589SOL    HW2 5986   8.005   6.289   0.555
  590SOL     OW 5987   0.801   3.138   1.031
  590SOL    HW1 5988   0.858   3.159   1.104
  590SOL    HW2 5989   0.820   3.046   1.011
  591SOL     OW 5990   5.689   4.161   3.138
  591SOL    HW1 5991   5.736   4.081   3.114
  591SOL    HW2 5992   5.608   4.130   3.177
  592SOL     OW 5993   3.707   3.422   3.158
  592SOL    HW1 5994   3.641   3.470   3.208
  592SOL    HW2 5995   3.693   3.449   3.067
  593SOL     OW 5996   1.878   3.096   4.931
  593SOL    HW1 5997   1.878   3.013   4.978
  593SOL    HW2 5998   1.802   3.092   4.874
  594SOL     OW 5999   7.997   7.202   1.339
  594SOL    HW1 6000   7.967   7.202   1.248
  594SOL    HW2 6001   7.916   7.206   1.391
  595SOL     OW 6002  -0.180   4.260   3.339
  595SOL    HW1 6003  -0.176   4.296   3.250
  595SOL    HW2 6004  -0.105   4.299   3.384
  596SOL     OW 6005   2.293   3.030   3.122
  596SOL    HW1 6006   2.363   3.089   3.150
  596SOL    HW2 6007   2.225   3.087   3.087
  597SOL     OW 6008   1.333   6.362   5.842
  597SOL    HW1 6009   1.310   6.410   5.921
  597SOL    HW2 6010   1.308   6.271   5.861
  598SOL     OW 6011   8.130   7.799   3.151
  598SOL    HW1 6012   8.045   7.755   3.150
  598SOL    HW2 6013   8.156   7.798   3.243
  599SOL     OW 6014   7.163   8.307   2.005
  599SOL    HW1 6015   7.228   8.301   2.075
  599SOL    HW2 6016   7.146   8.216   1.980
  600SOL     OW 6017   0.061   3.788   5.068
  600SOL    HW1 6018   0.128   3.814   5.004
  600SOL    HW2 6019   0.053   3.862   5.127
  601SOL     OW 6020   1.256   4.393   0.678
  601SOL    HW1 6021   1.309   4.467   0.647
  601SOL    HW2 6022   1.317   4.338   0.726
  602SOL     OW 6023   5.872   6.730   3.253
  602SOL    HW1 6024   5.882   6.681   3.171
  602SOL    HW2 6025   5.962   6.748   3.281
  603SOL     OW 6026   0.794   1.527   2.206
  603SOL    HW1 6027   0.876   1.510   2.252
  603SOL    HW2 6028   0.795   1.466   2.132
  604SOL     OW 6029   5.673   7.996   5.451
  604SOL    HW1 6030   5.606   7.973   5.386
  604SOL    HW2 6031   5.741   7.928   5.441
  605SOL     OW 6032   6.331   6.997   3.271
  605SOL    HW1 6033   6.252   7.045   3.244
  605SOL    HW2 6034   6.401   7.034   3.218
  606SOL     OW 6035   1.019   3.611   4.903
  606SOL    HW1 6036   1.102   3.571   4.874
  606SOL    HW2 6037   1.040   3.703   4.917
  607SOL     OW 6038   2.339  10.000   5.583
  607SOL    HW1 6039   2.427   9.964   5.593
  607SOL    HW2 6040   2.348  10.093   5.604
  608SOL     OW 6041   6.282   7.221   4.206
  608SOL    HW1 6042   6.373   7.246   4.196
  608SOL    HW2 6043   6.233   7.303   4.202
  609SOL     OW 6044   1.186   8.405   4.921
  609SOL    HW1 6045   1.281   8.415   4.915
  609SOL    HW2 6046   1.168   8.400   5.014
  610SOL     OW 6047   3.575   1.987   2.045
  610SOL    HW1 6048   3.551   2.000   2.136
  610SOL    HW2 6049   3.643   2.052   2.028
  611SOL     OW 6050   1.036   4.524   0.973
  611SOL    HW1 6051   1.023   4.614   0.944
  611SOL    HW2 6052   0.954   4.500   1.016
  612SOL     OW 6053   4.260   8.228   2.323
  612SOL    HW1 6054   4.276   8.159   2.259
  612SOL    HW2 6055   4.324   8.212   2.392
  613SOL     OW 6056   5.663   3.641   3.113
  613SOL    HW1 6057   5.622   3.716   3.070
  613SOL    HW2 6058   5.708   3.595   3.042
  614SOL     OW 6059   1.167   4.919   1.752
  614SOL    HW1 6060   1.220   4.962   1.685
  614SOL    HW2 6061   1.220   4.926   1.832
  615SOL     OW 6062   5.199   3.750   3.626
  615SOL    HW1 6063   5.160   3.663   3.613
  615SOL    HW2 6064   5.148   3.788   3.697
  616SOL     OW 6065   7.062   5.631   1.015
  616SOL    HW1 6066   7.063   5.697   1.085
  616SOL    HW2 6067   6.980   5.582   1.030
  617SOL     OW 6068  -0.196   3.548   3.173
  617SOL    HW1 6069  -0.234   3.501   3.100
  617SOL    HW2 6070  -0.266   3.555   3.238
  618SOL     OW 6071   2.049   1.814   0.053
  618SOL    HW1 6072   2.138   1.805   0.017
  618SOL    HW2 6073   1.991   1.797  -0.023
  619SOL     OW 6074   5.536   7.075   3.650
  619SOL    HW1 6075   5.598   7.033   3.591
  619SOL    HW2 6076   5.514   7.158   3.607
  620SOL     OW 6077   5.279   6.218   1.602
  620SOL    HW1 6078   5.334   6.140   1.588
  620SOL    HW2 6079   5.307   6.252   1.686
  621SOL     OW 6080   1.442   3.975   2.188
  621SOL    HW1 6081   1.441   4.066   2.216
  621SOL    HW2 6082   1.357   3.941   2.216
  622SOL     OW 6083   5.377   3.678   1.808
  622SOL    HW1 6084   5.440   3.654   1.876
  622SOL    HW2 6085   5.387   3.772   1.798
  623SOL     OW 6086   8.545   6.146   0.849
  623SOL    HW1 6087   8.629   6.101   0.859
  623SOL    HW2 6088   8.564   6.237   0.875
  624SOL     OW 6089   4.686   4.759   4.803
  624SOL    HW1 6090   4.755   4.698   4.777
  624SOL    HW2 6091   4.734   4.837   4.833
  625SOL     OW 6092   0.597   3.937   3.585
  625SOL    HW1 6093   0.623   4.018   3.541
  625SOL    HW2 6094   0.653   3.933   3.663
  626SOL     OW 6095   1.145   0.580   0.308
  626SOL    HW1 6096   1.111   0.663   0.341
  626SOL    HW2 6097   1.176   0.534   0.385
  627SOL     OW 6098   3.218   8.787   4.824
  627SOL    HW1 6099   3.253   8.714   4.772
  627SOL    HW2 6100   3.293   8.846   4.834
  628SOL     OW 6101   0.482   4.779   5.934
  628SOL    HW1 6102   0.403   4.827   5.961
  628SOL    HW2 6103   0.483   4.703   5.992
  629SOL     OW 6104   2.687   5.391   0.984
  629SOL    HW1 6105   2.750   5.453   1.021
  629SOL    HW2 6106   2.624   5.376   1.055
  630SOL     OW 6107   4.940   3.105   1.303
  630SOL    HW1 6108   4.912   3.163   1.374
  630SOL    HW2 6109   4.869   3.041   1.294
  631SOL     OW 6110  -0.773   3.141   3.787
  631SOL    HW1 6111  -0.701   3.081   3.806
  631SOL    HW2 6112  -0.734   3.228   3.796
  632SOL     OW 6113   2.884   4.251   4.236
  632SOL    HW1 6114   2.799   4.261   4.279
  632SOL    HW2 6115   2.876   4.170   4.186
  633SOL     OW 6116   0.012   3.198   3.074
  633SOL    HW1 6117   0.013   3.115   3.122
  633SOL    HW2 6118  -0.081   3.217   3.062
  634SOL     OW 6119   1.241   4.175   5.933
  634SOL    HW1 6120   1.218   4.162   5.841
  634SOL    HW2 6121   1.331   4.142   5.940
  635SOL     OW 6122   7.612   6.874   3.494
  635SOL    HW1 6123   7.681   6.931   3.527
  635SOL    HW2 6124   7.575   6.834   3.573
  636SOL     OW 6125   6.128   3.678   4.371
  636SOL    HW1 6126   6.094   3.598   4.413
  636SOL    HW2 6127   6.180   3.645   4.298
  637SOL     OW 6128  -0.938   4.459   4.123
  637SOL    HW1 6129  -0.971   4.425   4.040
  637SOL    HW2 6130  -1.013   4.454   4.183
  638SOL     OW 6131   5.767   9.721   4.732
  638SOL    HW1 6132   5.792   9.637   4.693
  638SOL    HW2 6133   5.804   9.720   4.820
  639SOL     OW 6134   1.377   3.636   2.450
  639SOL    HW1 6135   1.373   3.656   2.543
  639SOL    HW2 6136   1.355   3.719   2.407
  640SOL     OW 6137   3.425   6.525   1.642
  640SOL    HW1 6138   3.455   6.501   1.730
  640SOL    HW2 6139   3.416   6.441   1.596
  641SOL     OW 6140   5.557   1.350   1.082
  641SOL    HW1 6141   5.637   1.400   1.098
  641SOL    HW2 6142   5.559   1.332   0.988
  642SOL     OW 6143   0.223   2.495   1.147
  642SOL    HW1 6144   0.129   2.505   1.150
  642SOL    HW2 6145   0.257   2.577   1.182
  643SOL     OW 6146   5.675   6.379   5.360
  643SOL    HW1 6147   5.765   6.410   5.359
  643SOL    HW2 6148   5.622   6.453   5.330
  644SOL     OW 6149   6.562   8.678   3.431
  644SOL    HW1 6150   6.513   8.760   3.426
  644SOL    HW2 6151   6.506   8.619   3.482
  645SOL     OW 6152   2.028   8.611   4.244
  645SOL    HW1 6153   2.028   8.516   4.231
  645SOL    HW2 6154   1.956   8.642   4.190
  646SOL     OW 6155   4.506   6.199   1.645
  646SOL    HW1 6156   4.461   6.228   1.565
  646SOL    HW2 6157   4.437   6.155   1.695
  647SOL     OW 6158   3.403   3.903   5.029
  647SOL    HW1 6159   3.355   3.893   4.947
  647SOL    HW2 6160   3.375   3.988   5.063
  648SOL     OW 6161   5.349   1.304   2.095
  648SOL    HW1 6162   5.403   1.361   2.151
  648SOL    HW2 6163   5.359   1.217   2.135
  649SOL     OW 6164  -1.872   4.229   5.766
  649SOL    HW1 6165  -1.816   4.270   5.832
  649SOL    HW2 6166  -1.907   4.302   5.714
  650SOL     OW 6167   5.931   5.672   5.959
  650SOL    HW1 6168   5.885   5.707   6.035
  650SOL    HW2 6169   5.872   5.687   5.885
  651SOL     OW 6170   6.381   5.514   3.695
  651SOL    HW1 6171   6.367   5.535   3.603
  651SOL    HW2 6172   6.345   5.589   3.742
  652SOL     OW 6173   7.568   3.665   0.094
  652SOL    HW1 6174   7.598   3.679   0.004
  652SOL    HW2 6175   7.558   3.570   0.101
  653SOL     OW 6176   6.734   4.693   2.426
  653SOL    HW1 6177   6.750   4.779   2.387
  653SOL    HW2 6178   6.805   4.638   2.392
  654SOL     OW 6179   4.064   1.799   0.333
  654SOL    HW1 6180   4.082   1.873   0.390
  654SOL    HW2 6181   4.020   1.735   0.390
  655SOL     OW 6182   1.662   8.531   6.232
  655SOL    HW1 6183   1.600   8.508   6.301
  655SOL    HW2 6184   1.738   8.474   6.248
  656SOL     OW 6185   5.772   6.285   0.845
  656SOL    HW1 6186   5.788   6.338   0.923
  656SOL    HW2 6187   5.704   6.332   0.797
  657SOL     OW 6188   8.233   7.464   2.226
  657SOL    HW1 6189   8.301   7.425   2.171
  657SOL    HW2 6190   8.258   7.439   2.315
  658SOL     OW 6191   3.010   2.249   1.091
  658SOL    HW1 6192   2.968   2.248   1.178
  658SOL    HW2 6193   2.937   2.256   1.030
  659SOL     OW 6194   2.046   2.658   0.514
  659SOL    HW1 6195   2.054   2.743   0.471
  659SOL    HW2 6196   1.959   2.627   0.488
  660SOL     OW 6197   3.765   1.976   0.952
  660SOL    HW1 6198   3.789   1.884   0.965
  660SOL    HW2 6199   3.840   2.026   0.985
  661SOL     OW 6200   6.473   4.015   2.022
  661SOL    HW1 6201   6.425   4.022   2.105
  661SOL    HW2 6202   6.469   4.103   1.984
  662SOL     OW 6203   5.681   8.269   5.930
  662SOL    HW1 6204   5.709   8.221   6.008
  662SOL    HW2 6205   5.590   8.293   5.947
  663SOL     OW 6206   8.442   6.438   0.900
  663SOL    HW1 6207   8.385   6.477   0.966
  663SOL    HW2 6208   8.512   6.502   0.887
  664SOL     OW 6209   6.008   8.316   2.694
  664SOL    HW1 6210   6.059   8.278   2.766
  664SOL    HW2 6211   5.977   8.399   2.728
  665SOL     OW 6212   3.653   2.893   0.143
  665SOL    HW1 6213   3.581   2.957   0.147
  665SOL    HW2 6214   3.702   2.918   0.064
  666SOL     OW 6215   5.303   4.725   6.111
  666SOL    HW1 6216   5.304   4.736   6.015
  666SOL    HW2 6217   5.210   4.719   6.133
  667SOL     OW 6218   6.264   6.878   5.779
  667SOL    HW1 6219   6.184   6.864   5.829
  667SOL    HW2 6220   6.245   6.954   5.723
  668SOL     OW 6221   4.730  10.081   5.337
  668SOL    HW1 6222   4.739  10.145   5.266
  668SOL    HW2 6223   4.636  10.069   5.347
  669SOL     OW 6224   1.376   4.346   3.139
  669SOL    HW1 6225   1.470   4.330   3.134
  669SOL    HW2 6226   1.336   4.260   3.125
  670SOL     OW 6227   5.494   4.765   0.391
  670SOL    HW1 6228   5.572   4.818   0.379
  670SOL    HW2 6229   5.423   4.817   0.352
  671SOL     OW 6230   1.499   2.041   0.826
  671SOL    HW1 6231   1.542   2.122   0.799
  671SOL    HW2 6232   1.518   1.979   0.756
  672SOL     OW 6233  -0.516   8.056   5.917
  672SOL    HW1 6234  -0.549   8.146   5.911
  672SOL    HW2 6235  -0.469   8.054   6.000
  673SOL     OW 6236   6.687   6.534   0.252
  673SOL    HW1 6237   6.673   6.440   0.264
  673SOL    HW2 6238   6.607   6.575   0.287
  674SOL     OW 6239   1.552   4.439   0.574
  674SOL    HW1 6240   1.580   4.473   0.489
  674SOL    HW2 6241   1.629   4.448   0.631
  675SOL     OW 6242   3.387   3.870   2.562
  675SOL    HW1 6243   3.404   3.964   2.570
  675SOL    HW2 6244   3.302   3.858   2.606
  676SOL     OW 6245   1.020   2.672   2.176
  676SOL    HW1 6246   0.983   2.606   2.234
  676SOL    HW2 6247   1.086   2.716   2.229
  677SOL     OW 6248   0.513   2.785   1.675
  677SOL    HW1 6249   0.578   2.762   1.741
  677SOL    HW2 6250   0.452   2.843   1.720
  678SOL     OW 6251   4.874   3.002   1.013
  678SOL    HW1 6252   4.878   3.081   1.066
  678SOL    HW2 6253   4.852   3.032   0.925
  679SOL     OW 6254   4.138   4.438   2.375
  679SOL    HW1 6255   4.182   4.413   2.294
  679SOL    HW2 6256   4.141   4.360   2.429
  680SOL     OW 6257   3.463   8.788   3.221
  680SOL    HW1 6258   3.429   8.725   3.285
  680SOL    HW2 6259   3.394   8.852   3.212
  681SOL     OW 6260  -0.458   4.400   5.115
  681SOL    HW1 6261  -0.418   4.402   5.028
  681SOL    HW2 6262  -0.552   4.403   5.098
  682SOL     OW 6263   6.800   4.776   1.024
  682SOL    HW1 6264   6.825   4.779   0.932
  682SOL    HW2 6265   6.793   4.682   1.044
  683SOL     OW 6266   4.147   1.692   0.793
  683SOL    HW1 6267   4.190   1.640   0.726
  683SOL    HW2 6268   4.201   1.680   0.872
  684SOL     OW 6269   3.497   7.509   3.174
  684SOL    HW1 6270   3.513   7.603   3.170
  684SOL    HW2 6271   3.584   7.470   3.176
  685SOL     OW 6272   2.442   5.234   5.335
  685SOL    HW1 6273   2.494   5.189   5.269
  685SOL    HW2 6274   2.415   5.165   5.395
  686SOL     OW 6275   5.764   7.705   5.414
  686SOL    HW1 6276   5.708   7.740   5.345
  686SOL    HW2 6277   5.708   7.643   5.461
  687SOL     OW 6278   2.363   6.928   0.667
  687SOL    HW1 6279   2.286   6.962   0.621
  687SOL    HW2 6280   2.390   7.000   0.723
  688SOL     OW 6281   5.451   4.969   0.092
  688SOL    HW1 6282   5.476   4.888   0.049
  688SOL    HW2 6283   5.527   4.994   0.144
  689SOL     OW 6284   3.634   4.040   2.085
  689SOL    HW1 6285   3.558   4.062   2.138
  689SOL    HW2 6286   3.604   4.050   1.995
  690SOL     OW 6287   5.802   6.675   5.441
  690SOL    HW1 6288   5.711   6.701   5.454
  690SOL    HW2 6289   5.836   6.659   5.529
  691SOL     OW 6290   1.990   5.439   4.794
  691SOL    HW1 6291   2.065   5.388   4.762
  691SOL    HW2 6292   1.914   5.399   4.752
  692SOL     OW 6293   2.549   3.197   3.429
  692SOL    HW1 6294   2.478   3.159   3.481
  692SOL    HW2 6295   2.624   3.139   3.445
  693SOL     OW 6296   1.661   9.765   4.989
  693SOL    HW1 6297   1.637   9.855   5.013
  693SOL    HW2 6298   1.756   9.763   4.996
  694SOL     OW 6299   8.202   5.331   2.087
  694SOL    HW1 6300   8.228   5.307   1.998
  694SOL    HW2 6301   8.275   5.301   2.141
  695SOL     OW 6302   4.512   2.292   3.548
  695SOL    HW1 6303   4.607   2.288   3.549
  695SOL    HW2 6304   4.492   2.378   3.510
  696SOL     OW 6305   6.274   5.340   2.356
  696SOL    HW1 6306   6.194   5.344   2.409
  696SOL    HW2 6307   6.243   5.330   2.266
  697SOL     OW 6308   2.539   1.334   0.980
  697SOL    HW1 6309   2.535   1.382   1.062
  697SOL    HW2 6310   2.474   1.376   0.924
  698SOL     OW 6311   5.308   7.468   2.137
  698SOL    HW1 6312   5.307   7.523   2.216
  698SOL    HW2 6313   5.216   7.449   2.120
  699SOL     OW 6314   2.324   7.794   1.011
  699SOL    HW1 6315   2.378   7.856   0.961
  699SOL    HW2 6316   2.361   7.708   0.992
  700SOL     OW 6317   1.303   7.844   3.350
  700SOL    HW1 6318   1.377   7.802   3.395
  700SOL    HW2 6319   1.230   7.783   3.362
  701SOL     OW 6320   2.839   1.208   1.782
  701SOL    HW1 6321   2.853   1.121   1.819
  701SOL    HW2 6322   2.863   1.199   1.690
  702SOL     OW 6323   6.788   6.696   0.542
  702SOL    HW1 6324   6.705   6.677   0.498
  702SOL    HW2 6325   6.774   6.780   0.586
  703SOL     OW 6326   3.525   7.587   1.339
  703SOL    HW1 6327   3.478   7.638   1.272
  703SOL    HW2 6328   3.594   7.646   1.369
  704SOL     OW 6329   8.230   3.405   0.887
  704SOL    HW1 6330   8.326   3.395   0.887
  704SOL    HW2 6331   8.213   3.468   0.957
  705SOL     OW 6332   2.557   4.612   4.912
  705SOL    HW1 6333   2.575   4.579   4.824
  705SOL    HW2 6334   2.589   4.543   4.971
  706SOL     OW 6335   7.044   6.071   3.307
  706SOL    HW1 6336   7.044   6.167   3.303
  706SOL    HW2 6337   6.955   6.048   3.335
  707SOL     OW 6338   0.251   1.605   1.902
  707SOL    HW1 6339   0.301   1.537   1.857
  707SOL    HW2 6340   0.316   1.655   1.951
  708SOL     OW 6341   0.942   1.079   0.783
  708SOL    HW1 6342   0.923   0.985   0.774
  708SOL    HW2 6343   1.019   1.082   0.841
  709SOL     OW 6344   5.353  10.081   6.260
  709SOL    HW1 6345   5.314  10.037   6.184
  709SOL    HW2 6346   5.302  10.050   6.335
  710SOL     OW 6347   3.872   1.745   2.919
  710SOL    HW1 6348   3.891   1.701   3.002
  710SOL    HW2 6349   3.953   1.791   2.898
  711SOL     OW 6350   3.145   2.378   0.378
  711SOL    HW1 6351   3.237   2.357   0.388
  711SOL    HW2 6352   3.109   2.306   0.326
  712SOL     OW 6353   1.796   4.340   4.643
  712SOL    HW1 6354   1.791   4.435   4.656
  712SOL    HW2 6355   1.876   4.328   4.591
  713SOL     OW 6356   3.080   3.559   2.869
  713SOL    HW1 6357   3.077   3.545   2.963
  713SOL    HW2 6358   2.990   3.551   2.840
  714SOL     OW 6359   2.902   2.400   3.172
  714SOL    HW1 6360   2.935   2.374   3.086
  714SOL    HW2 6361   2.809   2.419   3.157
  715SOL     OW 6362   2.054   3.823   5.606
  715SOL    HW1 6363   1.965   3.856   5.617
  715SOL    HW2 6364   2.099   3.847   5.687
  716SOL     OW 6365   4.121   4.096   2.270
  716SOL    HW1 6366   4.133   4.117   2.362
  716SOL    HW2 6367   4.122   4.180   2.225
  717SOL     OW 6368   6.437   1.545   2.529
  717SOL    HW1 6369   6.466   1.547   2.620
  717SOL    HW2 6370   6.518   1.555   2.478
  718SOL     OW 6371   6.786   5.729   4.716
  718SOL    HW1 6372   6.699   5.713   4.753
  718SOL    HW2 6373   6.837   5.764   4.789
  719SOL     OW 6374   5.101   7.480   3.611
  719SOL    HW1 6375   5.062   7.528   3.538
  719SOL    HW2 6376   5.195   7.484   3.596
  720SOL     OW 6377   3.991   5.225   1.274
  720SOL    HW1 6378   3.947   5.306   1.249
  720SOL    HW2 6379   3.931   5.156   1.247
  721SOL     OW 6380  -0.277   4.956   3.877
  721SOL    HW1 6381  -0.286   5.037   3.826
  721SOL    HW2 6382  -0.314   4.978   3.963
  722SOL     OW 6383   3.592   2.807   4.069
  722SOL    HW1 6384   3.658   2.875   4.058
  722SOL    HW2 6385   3.593   2.787   4.163
  723SOL     OW 6386   4.805   7.706   1.455
  723SOL    HW1 6387   4.748   7.768   1.500
  723SOL    HW2 6388   4.831   7.643   1.522
  724SOL     OW 6389   6.266   4.982   2.892
  724SOL    HW1 6390   6.270   4.906   2.835
  724SOL    HW2 6391   6.356   5.016   2.893
  725SOL     OW 6392   0.861   2.264   0.257
  725SOL    HW1 6393   0.776   2.294   0.289
  725SOL    HW2 6394   0.853   2.268   0.162
  726SOL     OW 6395   7.586   6.355   1.039
  726SOL    HW1 6396   7.522   6.426   1.050
  726SOL    HW2 6397   7.543   6.293   0.981
  727SOL     OW 6398   4.809   7.208   1.178
  727SOL    HW1 6399   4.849   7.132   1.222
  727SOL    HW2 6400   4.875   7.277   1.187
  728SOL     OW 6401   0.230   7.555   4.457
  728SOL    HW1 6402   0.182   7.498   4.517
  728SOL    HW2 6403   0.199   7.643   4.478
  729SOL     OW 6404  -0.774   3.601   4.519
  729SOL    HW1 6405  -0.832   3.576   4.591
  729SOL    HW2 6406  -0.810   3.684   4.487
  730SOL     OW 6407   8.476   8.178   3.348
  730SOL    HW1 6408   8.473   8.143   3.259
  730SOL    HW2 6409   8.491   8.272   3.336
  731SOL     OW 6410   4.238   2.391   3.269
  731SOL    HW1 6411   4.184   2.421   3.196
  731SOL    HW2 6412   4.179   2.392   3.344
  732SOL     OW 6413   9.307   6.590   0.810
  732SOL    HW1 6414   9.306   6.675   0.765
  732SOL    HW2 6415   9.368   6.603   0.883
  733SOL     OW 6416   4.711   5.630   2.090
  733SOL    HW1 6417   4.776   5.590   2.147
  733SOL    HW2 6418   4.763   5.679   2.026
  734SOL     OW 6419   1.855   8.041   5.835
  734SOL    HW1 6420   1.938   8.031   5.788
  734SOL    HW2 6421   1.863   7.984   5.912
  735SOL     OW 6422   4.816   9.545   5.780
  735SOL    HW1 6423   4.878   9.618   5.774
  735SOL    HW2 6424   4.870   9.469   5.803
  736SOL     OW 6425   0.963   5.606   2.046
  736SOL    HW1 6426   0.935   5.525   2.087
  736SOL    HW2 6427   0.948   5.673   2.112
  737SOL     OW 6428   8.425   6.347   2.278
  737SOL    HW1 6429   8.355   6.281   2.278
  737SOL    HW2 6430   8.437   6.369   2.370
  738SOL     OW 6431   3.100   6.423   0.386
  738SOL    HW1 6432   3.167   6.442   0.452
  738SOL    HW2 6433   3.018   6.454   0.425
  739SOL     OW 6434  -0.993   4.448   4.618
  739SOL    HW1 6435  -0.960   4.511   4.682
  739SOL    HW2 6436  -0.949   4.473   4.536
  740SOL     OW 6437   6.489   2.498   0.545
  740SOL    HW1 6438   6.466   2.546   0.625
  740SOL    HW2 6439   6.425   2.426   0.542
  741SOL     OW 6440   0.340   2.164   1.133
  741SOL    HW1 6441   0.324   2.106   1.207
  741SOL    HW2 6442   0.425   2.136   1.098
  742SOL     OW 6443   5.698   2.694   2.783
  742SOL    HW1 6444   5.678   2.640   2.707
  742SOL    HW2 6445   5.649   2.653   2.855
  743SOL     OW 6446   6.987   6.722   3.719
  743SOL    HW1 6447   6.922   6.717   3.789
  743SOL    HW2 6448   7.070   6.699   3.762
  744SOL     OW 6449   6.673   2.056   0.451
  744SOL    HW1 6450   6.758   2.044   0.495
  744SOL    HW2 6451   6.673   1.992   0.381
  745SOL     OW 6452   6.973   9.725   4.765
  745SOL    HW1 6453   6.927   9.673   4.699
  745SOL    HW2 6454   7.058   9.682   4.773
  746SOL     OW 6455   4.284   4.238   3.423
  746SOL    HW1 6456   4.366   4.238   3.473
  746SOL    HW2 6457   4.312   4.237   3.331
  747SOL     OW 6458   4.488   5.086   1.343
  747SOL    HW1 6459   4.506   5.080   1.249
  747SOL    HW2 6460   4.431   5.163   1.351
  748SOL     OW 6461   1.292   9.064   4.750
  748SOL    HW1 6462   1.201   9.035   4.740
  748SOL    HW2 6463   1.296   9.099   4.839
  749SOL     OW 6464   4.007   8.101   2.624
  749SOL    HW1 6465   4.066   8.159   2.672
  749SOL    HW2 6466   3.987   8.148   2.543
  750SOL     OW 6467   2.647   6.624   5.587
  750SOL    HW1 6468   2.668   6.539   5.625
  750SOL    HW2 6469   2.607   6.604   5.503
  751SOL     OW 6470   1.739   8.061   5.593
  751SOL    HW1 6471   1.779   8.066   5.679
  751SOL    HW2 6472   1.658   8.012   5.606
  752SOL     OW 6473   2.306   2.491   3.470
  752SOL    HW1 6474   2.397   2.520   3.468
  752SOL    HW2 6475   2.307   2.405   3.428
  753SOL     OW 6476   2.592   5.719   4.108
  753SOL    HW1 6477   2.555   5.805   4.092
  753SOL    HW2 6478   2.651   5.703   4.034
  754SOL     OW 6479   4.555   2.681   1.946
  754SOL    HW1 6480   4.610   2.676   2.024
  754SOL    HW2 6481   4.466   2.695   1.980
  755SOL     OW 6482   5.158   8.005   1.407
  755SOL    HW1 6483   5.187   8.058   1.332
  755SOL    HW2 6484   5.208   8.039   1.481
  756SOL     OW 6485   8.667   4.205   0.229
  756SOL    HW1 6486   8.619   4.283   0.202
  756SOL    HW2 6487   8.758   4.235   0.234
  757SOL     OW 6488   7.358   6.112   2.576
  757SOL    HW1 6489   7.332   6.020   2.586
  757SOL    HW2 6490   7.436   6.121   2.631
  758SOL     OW 6491   0.742   2.512   2.531
  758SOL    HW1 6492   0.807   2.502   2.601
  758SOL    HW2 6493   0.746   2.605   2.508
  759SOL     OW 6494   3.474   5.700   1.433
  759SOL    HW1 6495   3.526   5.682   1.512
  759SOL    HW2 6496   3.383   5.698   1.463
  760SOL     OW 6497   2.515   5.064   0.056
  760SOL    HW1 6498   2.495   5.083  -0.036
  760SOL    HW2 6499   2.585   5.000   0.053
  761SOL     OW 6500   5.866   5.910   5.526
  761SOL    HW1 6501   5.948   5.942   5.487
  761SOL    HW2 6502   5.818   5.990   5.548
  762SOL     OW 6503   7.042   7.767   1.349
  762SOL    HW1 6504   7.038   7.671   1.343
  762SOL    HW2 6505   6.972   7.797   1.291
  763SOL     OW 6506   4.353   6.559   1.302
  763SOL    HW1 6507   4.261   6.583   1.286
  763SOL    HW2 6508   4.385   6.627   1.362
  764SOL     OW 6509   6.599   6.673   2.115
  764SOL    HW1 6510   6.656   6.674   2.191
  764SOL    HW2 6511   6.646   6.723   2.048
  765SOL     OW 6512   2.069  10.327   5.774
  765SOL    HW1 6513   2.030  10.402   5.729
  765SOL    HW2 6514   2.006  10.306   5.843
  766SOL     OW 6515   1.869   2.229   2.659
  766SOL    HW1 6516   1.806   2.174   2.705
  766SOL    HW2 6517   1.953   2.184   2.672
  767SOL     OW 6518   0.908   5.872   3.535
  767SOL    HW1 6519   0.825   5.852   3.491
  767SOL    HW2 6520   0.950   5.786   3.546
  768SOL     OW 6521   3.891   2.762   3.639
  768SOL    HW1 6522   3.920   2.853   3.650
  768SOL    HW2 6523   3.835   2.764   3.561
  769SOL     OW 6524   2.995   0.816   0.308
  769SOL    HW1 6525   2.963   0.892   0.358
  769SOL    HW2 6526   2.944   0.819   0.227
  770SOL     OW 6527   1.026   5.316   3.948
  770SOL    HW1 6528   0.975   5.360   3.880
  770SOL    HW2 6529   1.097   5.376   3.968
  771SOL     OW 6530   3.203   0.887   0.049
  771SOL    HW1 6531   3.267   0.891   0.120
  771SOL    HW2 6532   3.227   0.810  -0.002
  772SOL     OW 6533   7.837   1.433   0.387
  772SOL    HW1 6534   7.786   1.493   0.332
  772SOL    HW2 6535   7.888   1.381   0.325
  773SOL     OW 6536   1.710   7.267   5.039
  773SOL    HW1 6537   1.652   7.209   5.089
  773SOL    HW2 6538   1.745   7.212   4.969
  774SOL     OW 6539   1.494   8.864   3.047
  774SOL    HW1 6540   1.426   8.813   3.091
  774SOL    HW2 6541   1.492   8.949   3.090
  775SOL     OW 6542   0.912   8.855   4.226
  775SOL    HW1 6543   0.893   8.929   4.283
  775SOL    HW2 6544   0.934   8.784   4.285
  776SOL     OW 6545   6.989   7.058   1.998
  776SOL    HW1 6546   6.908   7.088   1.956
  776SOL    HW2 6547   6.961   6.989   2.058
  777SOL     OW 6548   6.520   1.303   0.714
  777SOL    HW1 6549   6.571   1.277   0.791
  777SOL    HW2 6550   6.477   1.384   0.740
  778SOL     OW 6551   2.473   0.888   0.582
  778SOL    HW1 6552   2.478   0.829   0.657
  778SOL    HW2 6553   2.557   0.877   0.537
  779SOL     OW 6554  -0.874   3.629   5.894
  779SOL    HW1 6555  -0.827   3.548   5.915
  779SOL    HW2 6556  -0.896   3.668   5.979
  780SOL     OW 6557   4.524   2.760   2.415
  780SOL    HW1 6558   4.440   2.724   2.442
  780SOL    HW2 6559   4.580   2.754   2.493
  781SOL     OW 6560   4.743   5.203   1.064
  781SOL    HW1 6561   4.649   5.187   1.059
  781SOL    HW2 6562   4.751   5.280   1.120
  782SOL     OW 6563  -0.080   7.859   6.114
  782SOL    HW1 6564  -0.080   7.952   6.139
  782SOL    HW2 6565  -0.143   7.819   6.175
  783SOL     OW 6566   1.772   5.015   4.692
  783SOL    HW1 6567   1.761   4.958   4.615
  783SOL    HW2 6568   1.864   5.005   4.716
  784SOL     OW 6569   0.797   5.542   3.211
  784SOL    HW1 6570   0.744   5.584   3.143
  784SOL    HW2 6571   0.852   5.611   3.246
  785SOL     OW 6572   8.267   8.075   3.519
  785SOL    HW1 6573   8.353   8.067   3.477
  785SOL    HW2 6574   8.232   8.158   3.487
  786SOL     OW 6575  -0.819   4.089   5.020
  786SOL    HW1 6576  -0.889   4.064   5.080
  786SOL    HW2 6577  -0.863   4.137   4.950
  787SOL     OW 6578   0.519   7.098   6.125
  787SOL    HW1 6579   0.533   7.168   6.062
  787SOL    HW2 6580   0.506   7.019   6.071
  788SOL     OW 6581   5.239   2.755   1.660
  788SOL    HW1 6582   5.169   2.705   1.618
  788SOL    HW2 6583   5.199   2.792   1.738
  789SOL     OW 6584   4.180   3.380   2.111
  789SOL    HW1 6585   4.252   3.442   2.104
  789SOL    HW2 6586   4.104   3.426   2.075
  790SOL     OW 6587  -0.777   2.827   4.131
  790SOL    HW1 6588  -0.711   2.787   4.074
  790SOL    HW2 6589  -0.794   2.912   4.091
  791SOL     OW 6590   7.798   6.549   1.104
  791SOL    HW1 6591   7.710   6.588   1.101
  791SOL    HW2 6592   7.808   6.507   1.019
  792SOL     OW 6593   5.970   4.460   5.166
  792SOL    HW1 6594   5.992   4.514   5.242
  792SOL    HW2 6595   6.031   4.488   5.098
  793SOL     OW 6596   4.573   7.109   6.199
  793SOL    HW1 6597   4.548   7.024   6.164
  793SOL    HW2 6598   4.531   7.173   6.141
  794SOL     OW 6599   1.618   1.437   0.058
  794SOL    HW1 6600   1.535   1.399   0.085
  794SOL    HW2 6601   1.617   1.432  -0.038
  795SOL     OW 6602  -0.857   1.875   2.508
  795SOL    HW1 6603  -0.884   1.949   2.562
  795SOL    HW2 6604  -0.764   1.863   2.528
  796SOL     OW 6605   3.452   9.122   4.056
  796SOL    HW1 6606   3.503   9.079   3.988
  796SOL    HW2 6607   3.436   9.210   4.022
  797SOL     OW 6608   8.322   7.566   0.842
  797SOL    HW1 6609   8.406   7.522   0.829
  797SOL    HW2 6610   8.301   7.603   0.756
  798SOL     OW 6611   3.835   0.880   1.388
  798SOL    HW1 6612   3.767   0.829   1.432
  798SOL    HW2 6613   3.812   0.876   1.295
  799SOL     OW 6614   2.528   3.743   4.846
  799SOL    HW1 6615   2.536   3.648   4.850
  799SOL    HW2 6616   2.586   3.770   4.775
  800SOL     OW 6617   0.665   8.922   5.632
  800SOL    HW1 6618   0.631   8.836   5.659
  800SOL    HW2 6619   0.614   8.945   5.555
  801SOL     OW 6620   0.493   6.391   3.007
  801SOL    HW1 6621   0.505   6.460   3.072
  801SOL    HW2 6622   0.452   6.319   3.055
  802SOL     OW 6623   3.545   2.646   1.621
  802SOL    HW1 6624   3.461   2.644   1.577
  802SOL    HW2 6625   3.525   2.627   1.713
  803SOL     OW 6626   4.181   7.282   6.105
  803SOL    HW1 6627   4.105   7.312   6.056
  803SOL    HW2 6628   4.158   7.192   6.131
  804SOL     OW 6629   4.222   8.208   5.735
  804SOL    HW1 6630   4.138   8.220   5.779
  804SOL    HW2 6631   4.201   8.207   5.642
  805SOL     OW 6632   4.452   9.120   4.589
  805SOL    HW1 6633   4.504   9.040   4.586
  805SOL    HW2 6634   4.517   9.190   4.597
  806SOL     OW 6635   4.791   2.950   3.677
  806SOL    HW1 6636   4.821   2.959   3.768
  806SOL    HW2 6637   4.722   2.883   3.681
  807SOL     OW 6638   2.155   8.817   4.035
  807SOL    HW1 6639   2.214   8.754   4.078
  807SOL    HW2 6640   2.150   8.890   4.096
  808SOL     OW 6641   4.416   3.501   5.921
  808SOL    HW1 6642   4.389   3.515   5.830
  808SOL    HW2 6643   4.459   3.582   5.946
  809SOL     OW 6644   6.244   5.821   2.110
  809SOL    HW1 6645   6.285   5.738   2.135
  809SOL    HW2 6646   6.150   5.802   2.112
  810SOL     OW 6647   2.484   4.031   3.651
  810SOL    HW1 6648   2.408   3.973   3.648
  810SOL    HW2 6649   2.557   3.974   3.676
  811SOL     OW 6650  -0.483   1.563   2.081
  811SOL    HW1 6651  -0.538   1.564   2.003
  811SOL    HW2 6652  -0.437   1.479   2.077
  812SOL     OW 6653   6.011   9.113   4.892
  812SOL    HW1 6654   6.081   9.103   4.957
  812SOL    HW2 6655   6.033   9.194   4.846
  813SOL     OW 6656   5.936   5.031   5.281
  813SOL    HW1 6657   5.992   4.953   5.276
  813SOL    HW2 6658   5.857   5.000   5.325
  814SOL     OW 6659   8.880   7.858   2.493
  814SOL    HW1 6660   8.906   7.950   2.497
  814SOL    HW2 6661   8.807   7.852   2.556
  815SOL     OW 6662   8.357   3.828   0.648
  815SOL    HW1 6663   8.331   3.920   0.658
  815SOL    HW2 6664   8.283   3.787   0.604
  816SOL     OW 6665   3.306   2.939   1.523
  816SOL    HW1 6666   3.291   2.961   1.615
  816SOL    HW2 6667   3.311   2.844   1.521
  817SOL     OW 6668   3.643   3.753   3.955
  817SOL    HW1 6669   3.704   3.802   4.009
  817SOL    HW2 6670   3.583   3.711   4.017
  818SOL     OW 6671   0.568   4.792   4.374
  818SOL    HW1 6672   0.508   4.769   4.444
  818SOL    HW2 6673   0.655   4.786   4.413
  819SOL     OW 6674   5.788   8.056   2.743
  819SOL    HW1 6675   5.748   8.067   2.829
  819SOL    HW2 6676   5.857   8.123   2.740
  820SOL     OW 6677   1.315   4.912   5.055
  820SOL    HW1 6678   1.228   4.872   5.066
  820SOL    HW2 6679   1.319   4.977   5.125
  821SOL     OW 6680   1.175   3.380   5.477
  821SOL    HW1 6681   1.199   3.452   5.535
  821SOL    HW2 6682   1.096   3.342   5.516
  822SOL     OW 6683   2.573   8.215   3.780
  822SOL    HW1 6684   2.591   8.293   3.832
  822SOL    HW2 6685   2.644   8.211   3.717
  823SOL     OW 6686   4.265   7.692   3.637
  823SOL    HW1 6687   4.283   7.598   3.629
  823SOL    HW2 6688   4.276   7.726   3.548
  824SOL     OW 6689   6.313   8.407   4.573
  824SOL    HW1 6690   6.320   8.503   4.567
  824SOL    HW2 6691   6.377   8.375   4.510
  825SOL     OW 6692   2.852   5.550   1.092
  825SOL    HW1 6693   2.857   5.605   1.170
  825SOL    HW2 6694   2.880   5.608   1.020
  826SOL     OW 6695   2.039   1.280   0.541
  826SOL    HW1 6696   2.122   1.235   0.557
  826SOL    HW2 6697   2.065   1.366   0.507
  827SOL     OW 6698   5.782   3.132   0.693
  827SOL    HW1 6699   5.787   3.163   0.784
  827SOL    HW2 6700   5.874   3.124   0.666
  828SOL     OW 6701   3.803   6.062   1.672
  828SOL    HW1 6702   3.864   5.998   1.710
  828SOL    HW2 6703   3.851   6.101   1.599
  829SOL     OW 6704   2.370   3.051   0.835
  829SOL    HW1 6705   2.459   3.062   0.802
  829SOL    HW2 6706   2.321   3.016   0.761
  830SOL     OW 6707   6.516   7.555   1.367
  830SOL    HW1 6708   6.569   7.554   1.288
  830SOL    HW2 6709   6.460   7.631   1.358
  831SOL     OW 6710  -0.274   6.431   6.131
  831SOL    HW1 6711  -0.281   6.525   6.114
  831SOL    HW2 6712  -0.254   6.425   6.224
  832SOL     OW 6713   1.955   8.744   5.795
  832SOL    HW1 6714   1.940   8.687   5.720
  832SOL    HW2 6715   1.973   8.683   5.867
  833SOL     OW 6716   2.173   7.602   4.861
  833SOL    HW1 6717   2.188   7.601   4.955
  833SOL    HW2 6718   2.123   7.522   4.844
  834SOL     OW 6719   2.898   8.018   4.835
  834SOL    HW1 6720   2.827   7.992   4.894
  834SOL    HW2 6721   2.978   7.988   4.878
  835SOL     OW 6722   2.499   1.799   0.198
  835SOL    HW1 6723   2.475   1.865   0.133
  835SOL    HW2 6724   2.432   1.731   0.188
  836SOL     OW 6725   4.222   4.879   0.820
  836SOL    HW1 6726   4.317   4.891   0.825
  836SOL    HW2 6727   4.188   4.966   0.799
  837SOL     OW 6728   7.304   5.227   3.399
  837SOL    HW1 6729   7.349   5.310   3.383
  837SOL    HW2 6730   7.374   5.164   3.414
  838SOL     OW 6731   5.092   7.169   3.931
  838SOL    HW1 6732   5.105   7.260   3.905
  838SOL    HW2 6733   5.138   7.118   3.864
  839SOL     OW 6734   0.952   5.783   4.652
  839SOL    HW1 6735   0.939   5.711   4.591
  839SOL    HW2 6736   1.000   5.745   4.725
  840SOL     OW 6737   6.262   4.720   2.107
  840SOL    HW1 6738   6.278   4.713   2.013
  840SOL    HW2 6739   6.190   4.783   2.115
  841SOL     OW 6740   6.834   7.881   2.580
  841SOL    HW1 6741   6.861   7.810   2.638
  841SOL    HW2 6742   6.809   7.952   2.639
  842SOL     OW 6743   6.485   8.699   2.465
  842SOL    HW1 6744   6.428   8.756   2.413
  842SOL    HW2 6745   6.511   8.629   2.405
  843SOL     OW 6746   1.681   0.090   0.134
  843SOL    HW1 6747   1.663   0.183   0.146
  843SOL    HW2 6748   1.760   0.088   0.080
  844SOL     OW 6749   0.920   4.147   1.236
  844SOL    HW1 6750   0.905   4.055   1.216
  844SOL    HW2 6751   0.953   4.185   1.154
  845SOL     OW 6752   1.692   5.058   1.179
  845SOL    HW1 6753   1.628   5.006   1.132
  845SOL    HW2 6754   1.751   4.993   1.218
  846SOL     OW 6755   3.939   3.052   1.009
  846SOL    HW1 6756   3.890   2.978   1.046
  846SOL    HW2 6757   4.017   3.059   1.064
  847SOL     OW 6758  -0.450   1.798   2.465
  847SOL    HW1 6759  -0.521   1.800   2.529
  847SOL    HW2 6760  -0.400   1.719   2.485
  848SOL     OW 6761   0.743   7.381   4.906
  848SOL    HW1 6762   0.826   7.401   4.949
  848SOL    HW2 6763   0.763   7.310   4.846
  849SOL     OW 6764   6.050   9.401   5.393
  849SOL    HW1 6765   6.076   9.418   5.484
  849SOL    HW2 6766   6.106   9.328   5.365
  850SOL     OW 6767   2.491   6.776   1.773
  850SOL    HW1 6768   2.489   6.801   1.865
  850SOL    HW2 6769   2.580   6.799   1.744
  851SOL     OW 6770   6.395   6.771   0.044
  851SOL    HW1 6771   6.347   6.782   0.126
  851SOL    HW2 6772   6.452   6.848   0.039
  852SOL     OW 6773   0.986  10.495   6.224
  852SOL    HW1 6774   0.920  10.444   6.271
  852SOL    HW2 6775   1.017  10.560   6.287
  853SOL     OW 6776   2.034   7.472   2.546
  853SOL    HW1 6777   2.066   7.500   2.460
  853SOL    HW2 6778   2.114   7.456   2.597
  854SOL     OW 6779   1.646   7.391   6.142
  854SOL    HW1 6780   1.686   7.342   6.070
  854SOL    HW2 6781   1.607   7.324   6.198
  855SOL     OW 6782   4.406   1.686   0.941
  855SOL    HW1 6783   4.496   1.714   0.922
  855SOL    HW2 6784   4.385   1.728   1.025
  856SOL     OW 6785   4.136   8.399   5.156
  856SOL    HW1 6786   4.144   8.409   5.061
  856SOL    HW2 6787   4.182   8.475   5.192
  857SOL     OW 6788   1.954   6.034   5.405
  857SOL    HW1 6789   1.903   6.043   5.325
  857SOL    HW2 6790   2.021   5.968   5.384
  858SOL     OW 6791   5.370   1.454   2.503
  858SOL    HW1 6792   5.369   1.503   2.585
  858SOL    HW2 6793   5.462   1.430   2.490
  859SOL     OW 6794   2.046   0.980   1.221
  859SOL    HW1 6795   2.135   0.969   1.253
  859SOL    HW2 6796   2.026   0.897   1.177
  860SOL     OW 6797   4.922   2.171   1.774
  860SOL    HW1 6798   4.912   2.099   1.835
  860SOL    HW2 6799   4.832   2.194   1.748
  861SOL     OW 6800   2.181   0.760   0.279
  861SOL    HW1 6801   2.166   0.851   0.254
  861SOL    HW2 6802   2.275   0.748   0.272
  862SOL     OW 6803   4.172   6.929   0.079
  862SOL    HW1 6804   4.174   6.927  -0.017
  862SOL    HW2 6805   4.249   6.879   0.105
  863SOL     OW 6806   6.356   2.961   2.810
  863SOL    HW1 6807   6.294   2.896   2.777
  863SOL    HW2 6808   6.313   3.000   2.885
  864SOL     OW 6809  -0.556   6.621   4.905
  864SOL    HW1 6810  -0.612   6.698   4.916
  864SOL    HW2 6811  -0.546   6.612   4.810
  865SOL     OW 6812   1.055   6.295   6.256
  865SOL    HW1 6813   1.116   6.350   6.306
  865SOL    HW2 6814   1.013   6.240   6.323
  866SOL     OW 6815   5.068   2.241   3.768
  866SOL    HW1 6816   5.034   2.200   3.848
  866SOL    HW2 6817   5.096   2.328   3.796
  867SOL     OW 6818   7.179   4.720   0.695
  867SOL    HW1 6819   7.094   4.690   0.726
  867SOL    HW2 6820   7.167   4.813   0.677
  868SOL     OW 6821   2.600   4.125   1.563
  868SOL    HW1 6822   2.607   4.109   1.469
  868SOL    HW2 6823   2.688   4.106   1.597
  869SOL     OW 6824   0.870   8.056   5.649
  869SOL    HW1 6825   0.781   8.072   5.618
  869SOL    HW2 6826   0.875   7.961   5.662
  870SOL     OW 6827   1.000   5.144   1.703
  870SOL    HW1 6828   0.955   5.142   1.618
  870SOL    HW2 6829   1.064   5.073   1.698
  871SOL     OW 6830   6.967   0.601   1.029
  871SOL    HW1 6831   6.931   0.572   0.946
  871SOL    HW2 6832   7.008   0.685   1.010
  872SOL     OW 6833   6.866   5.630   0.112
  872SOL    HW1 6834   6.915   5.559   0.154
  872SOL    HW2 6835   6.933   5.683   0.069
  873SOL     OW 6836   3.860   8.093   5.637
  873SOL    HW1 6837   3.950   8.105   5.607
  873SOL    HW2 6838   3.861   8.125   5.727
  874SOL     OW 6839  -0.589   2.670   4.004
  874SOL    HW1 6840  -0.546   2.601   4.054
  874SOL    HW2 6841  -0.634   2.624   3.934
  875SOL     OW 6842   3.039   3.812   2.047
  875SOL    HW1 6843   3.127   3.775   2.053
  875SOL    HW2 6844   3.030   3.863   2.127
  876SOL     OW 6845   4.232   3.831   5.076
  876SOL    HW1 6846   4.220   3.828   5.171
  876SOL    HW2 6847   4.256   3.922   5.058
  877SOL     OW 6848   0.369   3.014   4.597
  877SOL    HW1 6849   0.367   2.974   4.684
  877SOL    HW2 6850   0.301   3.081   4.599
  878SOL     OW 6851   6.152   6.539   4.423
  878SOL    HW1 6852   6.189   6.459   4.386
  878SOL    HW2 6853   6.091   6.570   4.356
  879SOL     OW 6854   6.130   5.730   0.116
  879SOL    HW1 6855   6.074   5.655   0.138
  879SOL    HW2 6856   6.082   5.806   0.149
  880SOL     OW 6857   2.893   8.853   6.164
  880SOL    HW1 6858   2.818   8.817   6.211
  880SOL    HW2 6859   2.940   8.776   6.131
  881SOL     OW 6860   5.586   8.601   3.777
  881SOL    HW1 6861   5.536   8.522   3.798
  881SOL    HW2 6862   5.581   8.654   3.856
  882SOL     OW 6863   7.469   4.554   2.527
  882SOL    HW1 6864   7.431   4.639   2.548
  882SOL    HW2 6865   7.417   4.492   2.578
  883SOL     OW 6866   8.403   4.318   1.270
  883SOL    HW1 6867   8.314   4.302   1.239
  883SOL    HW2 6868   8.442   4.231   1.274
  884SOL     OW 6869   1.058   3.058   0.714
  884SOL    HW1 6870   0.973   3.099   0.697
  884SOL    HW2 6871   1.035   2.972   0.750
  885SOL     OW 6872   5.015   3.860   2.529
  885SOL    HW1 6873   4.974   3.773   2.530
  885SOL    HW2 6874   5.109   3.842   2.535
  886SOL     OW 6875  -1.262   4.749   6.074
  886SOL    HW1 6876  -1.231   4.662   6.051
  886SOL    HW2 6877  -1.351   4.737   6.106
  887SOL     OW 6878   8.280   3.264   0.112
  887SOL    HW1 6879   8.289   3.188   0.170
  887SOL    HW2 6880   8.190   3.259   0.079
  888SOL     OW 6881   1.153   4.836   5.978
  888SOL    HW1 6882   1.152   4.788   6.061
  888SOL    HW2 6883   1.172   4.927   6.002
  889SOL     OW 6884   8.067   6.550   0.868
  889SOL    HW1 6885   7.982   6.514   0.842
  889SOL    HW2 6886   8.048   6.607   0.942
  890SOL     OW 6887  -0.965   5.942   5.908
  890SOL    HW1 6888  -1.059   5.957   5.898
  890SOL    HW2 6889  -0.946   5.970   5.998
  891SOL     OW 6890   1.827   2.875   3.730
  891SOL    HW1 6891   1.906   2.833   3.764
  891SOL    HW2 6892   1.859   2.946   3.675
  892SOL     OW 6893   6.901   8.089   3.407
  892SOL    HW1 6894   6.899   8.101   3.312
  892SOL    HW2 6895   6.931   7.999   3.420
  893SOL     OW 6896   6.970   3.873   2.766
  893SOL    HW1 6897   6.959   3.926   2.845
  893SOL    HW2 6898   6.930   3.788   2.788
  894SOL     OW 6899   4.931   7.016   1.724
  894SOL    HW1 6900   4.894   6.928   1.735
  894SOL    HW2 6901   4.953   7.045   1.812
  895SOL     OW 6902   5.780   6.660   6.014
  895SOL    HW1 6903   5.856   6.655   6.073
  895SOL    HW2 6904   5.737   6.742   6.036
  896SOL     OW 6905   5.312   8.246   3.179
  896SOL    HW1 6906   5.232   8.275   3.222
  896SOL    HW2 6907   5.318   8.300   3.100
  897SOL     OW 6908   7.468   4.126   0.392
  897SOL    HW1 6909   7.441   4.212   0.423
  897SOL    HW2 6910   7.415   4.064   0.441
  898SOL     OW 6911   0.910   4.082   4.957
  898SOL    HW1 6912   0.938   4.155   5.012
  898SOL    HW2 6913   0.818   4.102   4.937
  899SOL     OW 6914   1.634   5.880   1.327
  899SOL    HW1 6915   1.705   5.873   1.263
  899SOL    HW2 6916   1.633   5.972   1.353
  900SOL     OW 6917   6.395   1.820   0.080
  900SOL    HW1 6918   6.315   1.847   0.035
  900SOL    HW2 6919   6.372   1.735   0.120
  901SOL     OW 6920   7.947   6.286   1.389
  901SOL    HW1 6921   7.945   6.259   1.297
  901SOL    HW2 6922   8.030   6.252   1.422
  902SOL     OW 6923   8.000   3.192   0.314
  902SOL    HW1 6924   7.997   3.223   0.223
  902SOL    HW2 6925   7.940   3.251   0.361
  903SOL     OW 6926   1.388   7.629   4.230
  903SOL    HW1 6927   1.349   7.593   4.150
  903SOL    HW2 6928   1.391   7.724   4.214
  904SOL     OW 6929   5.774   3.050   3.097
  904SOL    HW1 6930   5.826   3.105   3.155
  904SOL    HW2 6931   5.728   3.112   3.040
  905SOL     OW 6932   2.831   1.559   0.575
  905SOL    HW1 6933   2.876   1.594   0.498
  905SOL    HW2 6934   2.845   1.465   0.570
  906SOL     OW 6935   0.745   7.767   4.938
  906SOL    HW1 6936   0.671   7.747   4.881
  906SOL    HW2 6937   0.792   7.837   4.892
  907SOL     OW 6938  -0.004   9.461   5.884
  907SOL    HW1 6939   0.001   9.548   5.842
  907SOL    HW2 6940   0.030   9.475   5.972
  908SOL     OW 6941   2.757   2.579   1.155
  908SOL    HW1 6942   2.792   2.668   1.154
  908SOL    HW2 6943   2.815   2.530   1.098
  909SOL     OW 6944   5.216   3.011   4.312
  909SOL    HW1 6945   5.265   3.083   4.272
  909SOL    HW2 6946   5.243   2.934   4.263
  910SOL     OW 6947   5.433   6.827   0.160
  910SOL    HW1 6948   5.347   6.789   0.145
  910SOL    HW2 6949   5.485   6.799   0.084
  911SOL     OW 6950   6.341   6.715   5.280
  911SOL    HW1 6951   6.404   6.644   5.273
  911SOL    HW2 6952   6.258   6.676   5.255
  912SOL     OW 6953   2.694   6.032   1.274
  912SOL    HW1 6954   2.788   6.036   1.256
  912SOL    HW2 6955   2.670   6.121   1.299
  913SOL     OW 6956   6.040   7.264   2.929
  913SOL    HW1 6957   6.052   7.340   2.873
  913SOL    HW2 6958   5.996   7.200   2.873
  914SOL     OW 6959   6.926   7.636   4.581
  914SOL    HW1 6960   6.960   7.724   4.592
  914SOL    HW2 6961   6.986   7.593   4.520
  915SOL     OW 6962  -0.431   8.255   5.628
  915SOL    HW1 6963  -0.492   8.324   5.601
  915SOL    HW2 6964  -0.482   8.174   5.623
  916SOL     OW 6965   0.242   9.462   5.138
  916SOL    HW1 6966   0.221   9.453   5.231
  916SOL    HW2 6967   0.330   9.426   5.130
  917SOL     OW 6968   3.153   4.181   4.413
  917SOL    HW1 6969   3.068   4.139   4.425
  917SOL    HW2 6970   3.157   4.202   4.319
  918SOL     OW 6971   6.735   7.408   2.091
  918SOL    HW1 6972   6.717   7.342   2.024
  918SOL    HW2 6973   6.827   7.393   2.116
  919SOL     OW 6974   1.364   8.010   3.615
  919SOL    HW1 6975   1.451   8.045   3.633
  919SOL    HW2 6976   1.381   7.926   3.571
  920SOL     OW 6977   4.980   9.568   6.284
  920SOL    HW1 6978   4.891   9.551   6.256
  920SOL    HW2 6979   5.032   9.566   6.204
  921SOL     OW 6980   0.623  10.204   5.726
  921SOL    HW1 6981   0.695  10.231   5.668
  921SOL    HW2 6982   0.658  10.216   5.814
  922SOL     OW 6983   0.085   4.325   3.779
  922SOL    HW1 6984   0.083   4.421   3.787
  922SOL    HW2 6985   0.013   4.295   3.834
  923SOL     OW 6986   6.048   7.287   5.410
  923SOL    HW1 6987   6.097   7.204   5.415
  923SOL    HW2 6988   6.101   7.349   5.459
  924SOL     OW 6989   3.944   8.268   2.389
  924SOL    HW1 6990   4.024   8.270   2.338
  924SOL    HW2 6991   3.873   8.272   2.325
  925SOL     OW 6992   7.092   5.234   3.164
  925SOL    HW1 6993   7.117   5.223   3.256
  925SOL    HW2 6994   7.175   5.255   3.120
  926SOL     OW 6995   3.626   2.189   0.581
  926SOL    HW1 6996   3.703   2.246   0.579
  926SOL    HW2 6997   3.559   2.239   0.534
  927SOL     OW 6998   5.964   7.783   6.053
  927SOL    HW1 6999   6.040   7.803   5.998
  927SOL    HW2 7000   6.001   7.747   6.133
  928SOL     OW 7001   5.911  10.155   5.546
  928SOL    HW1 7002   5.843  10.115   5.492
  928SOL    HW2 7003   5.924  10.094   5.618
  929SOL     OW 7004   3.608   7.582   0.567
  929SOL    HW1 7005   3.557   7.627   0.634
  929SOL    HW2 7006   3.687   7.636   0.558
  930SOL     OW 7007   1.918   4.041   4.128
  930SOL    HW1 7008   1.878   4.076   4.048
  930SOL    HW2 7009   1.852   3.982   4.164
  931SOL     OW 7010   0.050   6.736   4.783
  931SOL    HW1 7011   0.046   6.691   4.867
  931SOL    HW2 7012   0.001   6.680   4.723
  932SOL     OW 7013   5.770   9.580   5.982
  932SOL    HW1 7014   5.790   9.573   5.889
  932SOL    HW2 7015   5.844   9.539   6.026
  933SOL     OW 7016   6.627   8.461   4.663
  933SOL    HW1 7017   6.588   8.389   4.713
  933SOL    HW2 7018   6.690   8.500   4.723
  934SOL     OW 7019   0.272   4.248   3.025
  934SOL    HW1 7020   0.353   4.217   3.065
  934SOL    HW2 7021   0.210   4.255   3.098
  935SOL     OW 7022   1.945   4.676   4.397
  935SOL    HW1 7023   2.039   4.689   4.402
  935SOL    HW2 7024   1.928   4.660   4.304
  936SOL     OW 7025   6.037   5.198   5.646
  936SOL    HW1 7026   5.945   5.173   5.656
  936SOL    HW2 7027   6.077   5.173   5.729
  937SOL     OW 7028   6.444   1.593   1.352
  937SOL    HW1 7029   6.379   1.532   1.387
  937SOL    HW2 7030   6.398   1.638   1.281
  938SOL     OW 7031   8.617   5.278   0.193
  938SOL    HW1 7032   8.603   5.287   0.287
  938SOL    HW2 7033   8.588   5.189   0.173
  939SOL     OW 7034   4.186   2.788   3.541
  939SOL    HW1 7035   4.128   2.853   3.501
  939SOL    HW2 7036   4.127   2.721   3.576
  940SOL     OW 7037   0.991   4.109   5.265
  940SOL    HW1 7038   0.959   4.151   5.345
  940SOL    HW2 7039   1.028   4.026   5.295
  941SOL     OW 7040   7.162   8.770   3.548
  941SOL    HW1 7041   7.218   8.698   3.520
  941SOL    HW2 7042   7.195   8.795   3.635
  942SOL     OW 7043   4.474   4.772   1.231
  942SOL    HW1 7044   4.417   4.743   1.160
  942SOL    HW2 7045   4.555   4.722   1.219
  943SOL     OW 7046   3.224   0.669   0.359
  943SOL    HW1 7047   3.149   0.723   0.335
  943SOL    HW2 7048   3.243   0.692   0.450
  944SOL     OW 7049   2.163   4.421   0.495
  944SOL    HW1 7050   2.125   4.346   0.540
  944SOL    HW2 7051   2.213   4.467   0.563
  945SOL     OW 7052   3.199   3.822   4.305
  945SOL    HW1 7053   3.288   3.795   4.329
  945SOL    HW2 7054   3.169   3.753   4.246
  946SOL     OW 7055   0.627   8.823   4.642
  946SOL    HW1 7056   0.604   8.871   4.721
  946SOL    HW2 7057   0.603   8.732   4.661
  947SOL     OW 7058   2.107   4.392   1.052
  947SOL    HW1 7059   2.056   4.425   1.126
  947SOL    HW2 7060   2.053   4.412   0.975
  948SOL     OW 7061   5.425   3.836   0.369
  948SOL    HW1 7062   5.361   3.799   0.308
  948SOL    HW2 7063   5.372   3.868   0.443
  949SOL     OW 7064   0.757   1.278   0.757
  949SOL    HW1 7065   0.831   1.226   0.789
  949SOL    HW2 7066   0.776   1.291   0.664
  950SOL     OW 7067   0.322   1.482   1.233
  950SOL    HW1 7068   0.315   1.425   1.157
  950SOL    HW2 7069   0.246   1.460   1.287
  951SOL     OW 7070   1.924   2.126   1.752
  951SOL    HW1 7071   1.876   2.207   1.736
  951SOL    HW2 7072   2.016   2.152   1.748
  952SOL     OW 7073   4.853   6.847   6.010
  952SOL    HW1 7074   4.820   6.832   5.921
  952SOL    HW2 7075   4.948   6.848   6.000
  953SOL     OW 7076   3.120   7.593   0.740
  953SOL    HW1 7077   3.173   7.672   0.748
  953SOL    HW2 7078   3.042   7.621   0.691
  954SOL     OW 7079   8.826   8.462   2.729
  954SOL    HW1 7080   8.753   8.437   2.671
  954SOL    HW2 7081   8.903   8.463   2.672
  955SOL     OW 7082   0.893   2.734   2.824
  955SOL    HW1 7083   0.970   2.762   2.774
  955SOL    HW2 7084   0.855   2.816   2.856
  956SOL     OW 7085   1.753   7.078   6.098
  956SOL    HW1 7086   1.822   7.076   6.164
  956SOL    HW2 7087   1.797   7.057   6.016
  957SOL     OW 7088   1.639   8.465   5.831
  957SOL    HW1 7089   1.583   8.542   5.842
  957SOL    HW2 7090   1.600   8.417   5.758
  958SOL     OW 7091  -0.037   5.365   6.122
  958SOL    HW1 7092   0.037   5.424   6.104
  958SOL    HW2 7093  -0.002   5.277   6.109
  959SOL     OW 7094   3.642   4.058   0.956
  959SOL    HW1 7095   3.617   4.123   1.021
  959SOL    HW2 7096   3.734   4.041   0.972
  960SOL     OW 7097   4.843   9.071   4.674
  960SOL    HW1 7098   4.807   9.082   4.586
  960SOL    HW2 7099   4.772   9.031   4.724
  961SOL     OW 7100   1.679   6.423   1.220
  961SOL    HW1 7101   1.618   6.494   1.198
  961SOL    HW2 7102   1.737   6.461   1.286
  962SOL     OW 7103   7.584   5.314   3.153
  962SOL    HW1 7104   7.607   5.397   3.112
  962SOL    HW2 7105   7.492   5.301   3.132
  963SOL     OW 7106   8.947   8.297   2.193
  963SOL    HW1 7107   9.000   8.283   2.271
  963SOL    HW2 7108   8.927   8.209   2.161
  964SOL     OW 7109   7.792   7.059   3.920
  964SOL    HW1 7110   7.809   7.145   3.957
  964SOL    HW2 7111   7.873   7.036   3.874
  965SOL     OW 7112   8.775   8.299   2.936
  965SOL    HW1 7113   8.781   8.361   2.863
  965SOL    HW2 7114   8.692   8.254   2.922
  966SOL     OW 7115   4.225   4.153   0.913
  966SOL    HW1 7116   4.237   4.155   1.008
  966SOL    HW2 7117   4.209   4.244   0.888
  967SOL     OW 7118   1.726   3.419   1.574
  967SOL    HW1 7119   1.651   3.375   1.614
  967SOL    HW2 7120   1.691   3.503   1.544
  968SOL     OW 7121   0.820   5.143   3.920
  968SOL    HW1 7122   0.757   5.191   3.974
  968SOL    HW2 7123   0.904   5.189   3.935
  969SOL     OW 7124   5.164   4.191   4.356
  969SOL    HW1 7125   5.231   4.208   4.291
  969SOL    HW2 7126   5.140   4.278   4.389
  970SOL     OW 7127   7.809   7.811   1.838
  970SOL    HW1 7128   7.805   7.906   1.833
  970SOL    HW2 7129   7.815   7.791   1.932
  971SOL     OW 7130   5.007   2.775   0.487
  971SOL    HW1 7131   5.008   2.871   0.487
  971SOL    HW2 7132   5.066   2.751   0.415
  972SOL     OW 7133   4.458   4.230   0.473
  972SOL    HW1 7134   4.428   4.277   0.551
  972SOL    HW2 7135   4.515   4.293   0.429
  973SOL     OW 7136   3.697   6.489   0.855
  973SOL    HW1 7137   3.724   6.577   0.828
  973SOL    HW2 7138   3.726   6.481   0.946
  974SOL     OW 7139   5.441   5.736   1.039
  974SOL    HW1 7140   5.358   5.775   1.066
  974SOL    HW2 7141   5.455   5.665   1.102
  975SOL     OW 7142   7.653   9.736   4.382
  975SOL    HW1 7143   7.716   9.764   4.448
  975SOL    HW2 7144   7.603   9.667   4.424
  976SOL     OW 7145   3.879  10.058   6.153
  976SOL    HW1 7146   3.829   9.978   6.167
  976SOL    HW2 7147   3.968  10.035   6.180
  977SOL     OW 7148   0.470   4.556   6.068
  977SOL    HW1 7149   0.504   4.576   6.155
  977SOL    HW2 7150   0.442   4.465   6.073
  978SOL     OW 7151   1.628   2.853   1.935
  978SOL    HW1 7152   1.549   2.829   1.888
  978SOL    HW2 7153   1.696   2.859   1.868
  979SOL     OW 7154   6.395   1.230   2.010
  979SOL    HW1 7155   6.386   1.159   2.074
  979SOL    HW2 7156   6.305   1.259   1.995
  980SOL     OW 7157   5.753   4.420   4.036
  980SOL    HW1 7158   5.753   4.474   4.115
  980SOL    HW2 7159   5.688   4.352   4.054
  981SOL     OW 7160   5.766  10.511   5.844
  981SOL    HW1 7161   5.858  10.485   5.841
  981SOL    HW2 7162   5.721  10.445   5.791
  982SOL     OW 7163   1.845   6.675   1.625
  982SOL    HW1 7164   1.776   6.642   1.683
  982SOL    HW2 7165   1.919   6.693   1.684
  983SOL     OW 7166   5.067   4.402   1.538
  983SOL    HW1 7167   5.097   4.379   1.451
  983SOL    HW2 7168   5.111   4.485   1.557
  984SOL     OW 7169  -0.531   7.326   5.546
  984SOL    HW1 7170  -0.585   7.382   5.602
  984SOL    HW2 7171  -0.467   7.386   5.507
  985SOL     OW 7172   5.385   7.628   5.388
  985SOL    HW1 7173   5.460   7.569   5.393
  985SOL    HW2 7174   5.310   7.572   5.406
  986SOL     OW 7175   4.840   1.975   1.953
  986SOL    HW1 7176   4.755   1.991   1.911
  986SOL    HW2 7177   4.873   1.895   1.911
  987SOL     OW 7178   2.705   3.896   1.340
  987SOL    HW1 7179   2.721   3.888   1.246
  987SOL    HW2 7180   2.609   3.898   1.348
  988SOL     OW 7181   3.556   8.946   5.174
  988SOL    HW1 7182   3.592   9.011   5.235
  988SOL    HW2 7183   3.615   8.871   5.181
  989SOL     OW 7184   1.548   2.668   2.590
  989SOL    HW1 7185   1.504   2.737   2.541
  989SOL    HW2 7186   1.625   2.646   2.537
  990SOL     OW 7187   7.308   6.612   4.219
  990SOL    HW1 7188   7.325   6.568   4.302
  990SOL    HW2 7189   7.215   6.596   4.202
  991SOL     OW 7190   6.578   5.367   1.280
  991SOL    HW1 7191   6.496   5.327   1.251
  991SOL    HW2 7192   6.643   5.298   1.269
  992SOL     OW 7193   2.253   6.353   0.363
  992SOL    HW1 7194   2.185   6.313   0.417
  992SOL    HW2 7195   2.281   6.430   0.412
  993SOL     OW 7196   6.336   7.755   0.935
  993SOL    HW1 7197   6.285   7.781   1.012
  993SOL    HW2 7198   6.391   7.683   0.966
  994SOL     OW 7199   6.342   5.015   4.243
  994SOL    HW1 7200   6.355   5.005   4.149
  994SOL    HW2 7201   6.328   4.926   4.275
  995SOL     OW 7202   6.202   7.838   5.935
  995SOL    HW1 7203   6.280   7.815   5.884
  995SOL    HW2 7204   6.156   7.901   5.880
  996SOL     OW 7205  -0.161   5.972   6.185
  996SOL    HW1 7206  -0.243   6.000   6.145
  996SOL    HW2 7207  -0.160   6.015   6.271
  997SOL     OW 7208   0.984   2.593   3.662
  997SOL    HW1 7209   1.043   2.620   3.733
  997SOL    HW2 7210   1.015   2.506   3.636
  998SOL     OW 7211   1.683   8.723   6.056
  998SOL    HW1 7212   1.690   8.644   6.110
  998SOL    HW2 7213   1.609   8.707   5.998
  999SOL     OW 7214   6.321   6.240   1.572
  999SOL    HW1 7215   6.341   6.288   1.652
  999SOL    HW2 7216   6.228   6.256   1.556
 1000SOL     OW 7217   9.652   7.762   1.222
 1000SOL    HW1 7218   9.614   7.793   1.140
 1000SOL    HW2 7219   9.721   7.825   1.243
 1001SOL     OW 7220   6.235   2.408   2.501
 1001SOL    HW1 7221   6.298   2.473   2.471
 1001SOL    HW2 7222   6.177   2.394   2.426
 1002SOL     OW 7223   1.518   1.751   1.797
 1002SOL    HW1 7224   1.532   1.657   1.807
 1002SOL    HW2 7225   1.553   1.772   1.711
 1003SOL     OW 7226  -0.034   3.187   4.189
 1003SOL    HW1 7227  -0.114   3.204   4.239
 1003SOL    HW2 7228  -0.065   3.152   4.106
 1004SOL     OW 7229   5.153   2.200   2.672
 1004SOL    HW1 7230   5.090   2.223   2.604
 1004SOL    HW2 7231   5.163   2.280   2.724
 1005SOL     OW 7232   7.276   6.294   4.021
 1005SOL    HW1 7233   7.300   6.284   4.113
 1005SOL    HW2 7234   7.345   6.247   3.973
 1006SOL     OW 7235   5.254   5.352   2.144
 1006SOL    HW1 7236   5.167   5.340   2.181
 1006SOL    HW2 7237   5.311   5.295   2.197
 1007SOL     OW 7238   1.600   5.744   4.489
 1007SOL    HW1 7239   1.653   5.796   4.428
 1007SOL    HW2 7240   1.655   5.669   4.511
 1008SOL     OW 7241   8.416   7.823   2.047
 1008SOL    HW1 7242   8.343   7.779   2.004
 1008SOL    HW2 7243   8.491   7.765   2.031
 1009SOL     OW 7244   4.567   2.368   2.011
 1009SOL    HW1 7245   4.543   2.394   2.100
 1009SOL    HW2 7246   4.598   2.449   1.970
 1010SOL     OW 7247   3.655   3.723   5.858
 1010SOL    HW1 7248   3.656   3.629   5.841
 1010SOL    HW2 7249   3.581   3.736   5.917
 1011SOL     OW 7250   7.091   4.612   3.052
 1011SOL    HW1 7251   7.096   4.655   2.967
 1011SOL    HW2 7252   7.059   4.680   3.112
 1012SOL     OW 7253  -1.414   4.087   5.479
 1012SOL    HW1 7254  -1.449   4.158   5.426
 1012SOL    HW2 7255  -1.488   4.057   5.532
 1013SOL     OW 7256   1.659   2.679   3.827
 1013SOL    HW1 7257   1.713   2.748   3.789
 1013SOL    HW2 7258   1.718   2.603   3.835
 1014SOL     OW 7259   6.226   6.950   1.892
 1014SOL    HW1 7260   6.281   7.018   1.853
 1014SOL    HW2 7261   6.233   6.966   1.986
 1015SOL     OW 7262   1.760   4.897   0.723
 1015SOL    HW1 7263   1.688   4.937   0.674
 1015SOL    HW2 7264   1.832   4.960   0.715
 1016SOL     OW 7265   0.082   2.403   1.579
 1016SOL    HW1 7266   0.133   2.442   1.650
 1016SOL    HW2 7267   0.076   2.472   1.513
 1017SOL     OW 7268   4.477   7.464   5.792
 1017SOL    HW1 7269   4.430   7.467   5.708
 1017SOL    HW2 7270   4.443   7.539   5.841
 1018SOL     OW 7271   5.482   2.937   4.160
 1018SOL    HW1 7272   5.404   2.914   4.110
 1018SOL    HW2 7273   5.529   2.854   4.170
 1019SOL     OW 7274   7.302   6.388   2.696
 1019SOL    HW1 7275   7.338   6.299   2.688
 1019SOL    HW2 7276   7.369   6.444   2.657
 1020SOL     OW 7277   8.707   6.212   0.067
 1020SOL    HW1 7278   8.727   6.167   0.150
 1020SOL    HW2 7279   8.716   6.305   0.088
 1021SOL     OW 7280   7.747   5.216   1.719
 1021SOL    HW1 7281   7.832   5.181   1.746
 1021SOL    HW2 7282   7.756   5.232   1.625
 1022SOL     OW 7283   7.757   5.999   0.511
 1022SOL    HW1 7284   7.765   6.017   0.417
 1022SOL    HW2 7285   7.789   6.078   0.554
 1023SOL     OW 7286   5.946   3.778   2.616
 1023SOL    HW1 7287   5.970   3.712   2.551
 1023SOL    HW2 7288   5.860   3.809   2.588
 1024SOL     OW 7289   2.846   9.088   5.643
 1024SOL    HW1 7290   2.831   8.994   5.633
 1024SOL    HW2 7291   2.941   9.098   5.635
 1025SOL     OW 7292   2.180   9.473   5.614
 1025SOL    HW1 7293   2.244   9.542   5.629
 1025SOL    HW2 7294   2.175   9.426   5.697
 1026SOL     OW 7295  -0.817   2.999   5.114
 1026SOL    HW1 7296  -0.784   3.085   5.088
 1026SOL    HW2 7297  -0.851   3.012   5.202
 1027SOL     OW 7298   3.419   8.158   5.038
 1027SOL    HW1 7299   3.367   8.091   5.083
 1027SOL    HW2 7300   3.354   8.213   4.993
 1028SOL     OW 7301   3.345   8.441   5.938
 1028SOL    HW1 7302   3.403   8.416   6.010
 1028SOL    HW2 7303   3.318   8.530   5.960
 1029SOL     OW 7304   5.787   1.512   0.792
 1029SOL    HW1 7305   5.798   1.421   0.768
 1029SOL    HW2 7306   5.755   1.555   0.713
 1030SOL     OW 7307   0.405   9.715   6.289
 1030SOL    HW1 7308   0.486   9.668   6.268
 1030SOL    HW2 7309   0.357   9.655   6.346
 1031SOL     OW 7310   6.293   1.050   0.073
 1031SOL    HW1 7311   6.264   0.966   0.036
 1031SOL    HW2 7312   6.245   1.058   0.155
 1032SOL     OW 7313   5.829   4.967   2.320
 1032SOL    HW1 7314   5.876   4.997   2.398
 1032SOL    HW2 7315   5.776   4.894   2.351
 1033SOL     OW 7316   3.861   9.769   4.355
 1033SOL    HW1 7317   3.849   9.702   4.423
 1033SOL    HW2 7318   3.773   9.803   4.340
 1034SOL     OW 7319   1.383   3.264   1.117
 1034SOL    HW1 7320   1.466   3.310   1.107
 1034SOL    HW2 7321   1.333   3.320   1.177
 1035SOL     OW 7322   7.204   7.497   2.919
 1035SOL    HW1 7323   7.254   7.451   2.986
 1035SOL    HW2 7324   7.160   7.428   2.869
 1036SOL     OW 7325   6.796   8.811   5.175
 1036SOL    HW1 7326   6.742   8.842   5.247
 1036SOL    HW2 7327   6.836   8.890   5.140
 1037SOL     OW 7328   8.993   7.985   1.730
 1037SOL    HW1 7329   9.026   8.034   1.805
 1037SOL    HW2 7330   8.941   7.915   1.768
 1038SOL     OW 7331   7.293   6.926   1.977
 1038SOL    HW1 7332   7.203   6.959   1.982
 1038SOL    HW2 7333   7.291   6.844   2.027
 1039SOL     OW 7334   4.718  10.278   5.616
 1039SOL    HW1 7335   4.765  10.253   5.695
 1039SOL    HW2 7336   4.785  10.277   5.547
 1040SOL     OW 7337   5.958   7.353   3.847
 1040SOL    HW1 7338   6.028   7.384   3.905
 1040SOL    HW2 7339   5.953   7.259   3.864
 1041SOL     OW 7340   5.486   8.464   4.932
 1041SOL    HW1 7341   5.465   8.522   4.859
 1041SOL    HW2 7342   5.523   8.386   4.891
 1042SOL     OW 7343   5.015   0.741   1.163
 1042SOL    HW1 7344   4.967   0.664   1.133
 1042SOL    HW2 7345   4.953   0.813   1.156
 1043SOL     OW 7346   4.527   4.273   0.155
 1043SOL    HW1 7347   4.440   4.310   0.140
 1043SOL    HW2 7348   4.563   4.322   0.229
 1044SOL     OW 7349   5.168   7.856   5.065
 1044SOL    HW1 7350   5.113   7.849   4.987
 1044SOL    HW2 7351   5.108   7.887   5.134
 1045SOL     OW 7352   5.341   8.524   3.997
 1045SOL    HW1 7353   5.382   8.468   4.063
 1045SOL    HW2 7354   5.401   8.598   3.988
 1046SOL     OW 7355   7.890   5.848   2.016
 1046SOL    HW1 7356   7.868   5.756   2.028
 1046SOL    HW2 7357   7.884   5.862   1.922
 1047SOL     OW 7358   3.484   4.638   0.198
 1047SOL    HW1 7359   3.485   4.575   0.271
 1047SOL    HW2 7360   3.421   4.602   0.136
 1048SOL     OW 7361   0.729   3.822   3.801
 1048SOL    HW1 7362   0.813   3.854   3.832
 1048SOL    HW2 7363   0.680   3.802   3.881
 1049SOL     OW 7364   0.250   6.595   5.496
 1049SOL    HW1 7365   0.311   6.567   5.564
 1049SOL    HW2 7366   0.280   6.551   5.416
 1050SOL     OW 7367   5.143   1.257   0.895
 1050SOL    HW1 7368   5.053   1.226   0.890
 1050SOL    HW2 7369   5.187   1.194   0.952
 1051SOL     OW 7370   1.525   5.920   4.236
 1051SOL    HW1 7371   1.517   5.961   4.150
 1051SOL    HW2 7372   1.587   5.848   4.222
 1052SOL     OW 7373   2.964   2.336   4.044
 1052SOL    HW1 7374   2.989   2.286   3.966
 1052SOL    HW2 7375   3.043   2.385   4.068
 1053SOL     OW 7376   2.203   2.577   1.560
 1053SOL    HW1 7377   2.162   2.652   1.603
 1053SOL    HW2 7378   2.238   2.523   1.631
 1054SOL     OW 7379   3.830   4.904   0.665
 1054SOL    HW1 7380   3.878   4.977   0.628
 1054SOL    HW2 7381   3.876   4.882   0.746
 1055SOL     OW 7382   4.607   8.143   5.588
 1055SOL    HW1 7383   4.636   8.190   5.666
 1055SOL    HW2 7384   4.664   8.175   5.518
 1056SOL     OW 7385   1.296   9.177   5.295
 1056SOL    HW1 7386   1.218   9.232   5.280
 1056SOL    HW2 7387   1.361   9.237   5.330
 1057SOL     OW 7388   1.370   3.030   3.404
 1057SOL    HW1 7389   1.300   3.051   3.343
 1057SOL    HW2 7390   1.432   2.977   3.353
 1058SOL     OW 7391   5.974   8.328   4.333
 1058SOL    HW1 7392   6.022   8.312   4.414
 1058SOL    HW2 7393   5.916   8.402   4.353
 1059SOL     OW 7394   1.001   3.851   5.038
 1059SOL    HW1 7395   0.972   3.942   5.024
 1059SOL    HW2 7396   1.052   3.855   5.118
 1060SOL     OW 7397   5.319   5.735   1.375
 1060SOL    HW1 7398   5.349   5.821   1.404
 1060SOL    HW2 7399   5.384   5.673   1.409
 1061SOL     OW 7400   8.403   4.998   1.249
 1061SOL    HW1 7401   8.351   4.940   1.304
 1061SOL    HW2 7402   8.341   5.033   1.186
 1062SOL     OW 7403   3.983   3.555   1.980
 1062SOL    HW1 7404   3.903   3.557   2.033
 1062SOL    HW2 7405   3.978   3.634   1.926
 1063SOL     OW 7406   6.236   7.660   2.189
 1063SOL    HW1 7407   6.267   7.703   2.109
 1063SOL    HW2 7408   6.238   7.567   2.168
 1064SOL     OW 7409   6.274  10.288   6.029
 1064SOL    HW1 7410   6.186  10.273   6.063
 1064SOL    HW2 7411   6.325  10.213   6.059
 1065SOL     OW 7412   1.580   8.998   4.585
 1065SOL    HW1 7413   1.577   9.092   4.563
 1065SOL    HW2 7414   1.671   8.983   4.611
 1066SOL     OW 7415   5.388  10.063   4.948
 1066SOL    HW1 7416   5.325  10.125   4.911
 1066SOL    HW2 7417   5.411  10.005   4.875
 1067SOL     OW 7418   2.383   2.212   0.861
 1067SOL    HW1 7419   2.429   2.291   0.832
 1067SOL    HW2 7420   2.371   2.161   0.781
 1068SOL     OW 7421   1.269   0.819   1.300
 1068SOL    HW1 7422   1.259   0.913   1.287
 1068SOL    HW2 7423   1.361   0.802   1.283
 1069SOL     OW 7424   3.323   2.810   4.849
 1069SOL    HW1 7425   3.352   2.856   4.771
 1069SOL    HW2 7426   3.381   2.734   4.856
 1070SOL     OW 7427   5.418   0.518   0.085
 1070SOL    HW1 7428   5.434   0.604   0.124
 1070SOL    HW2 7429   5.325   0.519   0.062
 1071SOL     OW 7430   6.545   6.734   5.767
 1071SOL    HW1 7431   6.602   6.804   5.799
 1071SOL    HW2 7432   6.595   6.693   5.696
 1072SOL     OW 7433   7.397   7.052   0.224
 1072SOL    HW1 7434   7.333   6.998   0.178
 1072SOL    HW2 7435   7.451   7.089   0.154
 1073SOL     OW 7436   6.775   8.342   5.324
 1073SOL    HW1 7437   6.862   8.303   5.331
 1073SOL    HW2 7438   6.714   8.268   5.327
 1074SOL     OW 7439   7.606   4.940   1.182
 1074SOL    HW1 7440   7.595   4.996   1.259
 1074SOL    HW2 7441   7.555   4.861   1.201
 1075SOL     OW 7442   0.764   9.602   5.701
 1075SOL    HW1 7443   0.839   9.626   5.756
 1075SOL    HW2 7444   0.692   9.593   5.763
 1076SOL     OW 7445   5.573   7.467   6.058
 1076SOL    HW1 7446   5.646   7.477   6.119
 1076SOL    HW2 7447   5.496   7.491   6.109
 1077SOL     OW 7448   7.115   1.571   1.857
 1077SOL    HW1 7449   7.029   1.574   1.900
 1077SOL    HW2 7450   7.126   1.478   1.836
 1078SOL     OW 7451   7.311   5.872   0.236
 1078SOL    HW1 7452   7.282   5.835   0.153
 1078SOL    HW2 7453   7.363   5.949   0.212
 1079SOL     OW 7454   4.118   4.875   0.168
 1079SOL    HW1 7455   4.093   4.967   0.178
 1079SOL    HW2 7456   4.059   4.828   0.228
 1080SOL     OW 7457   3.971   9.161   5.256
 1080SOL    HW1 7458   3.994   9.253   5.269
 1080SOL    HW2 7459   3.947   9.155   5.163
 1081SOL     OW 7460   2.013   3.825   3.075
 1081SOL    HW1 7461   2.022   3.853   3.166
 1081SOL    HW2 7462   1.955   3.889   3.035
 1082SOL     OW 7463   6.850   3.338   2.301
 1082SOL    HW1 7464   6.908   3.319   2.227
 1082SOL    HW2 7465   6.768   3.295   2.278
 1083SOL     OW 7466  -0.300   3.214   4.766
 1083SOL    HW1 7467  -0.229   3.260   4.721
 1083SOL    HW2 7468  -0.280   3.224   4.859
 1084SOL     OW 7469   5.276   8.508   5.104
 1084SOL    HW1 7470   5.338   8.492   5.033
 1084SOL    HW2 7471   5.243   8.597   5.088
 1085SOL     OW 7472   0.687   5.225   2.230
 1085SOL    HW1 7473   0.647   5.166   2.293
 1085SOL    HW2 7474   0.756   5.174   2.188
 1086SOL     OW 7475   0.709   4.577   5.339
 1086SOL    HW1 7476   0.728   4.641   5.408
 1086SOL    HW2 7477   0.772   4.596   5.270
 1087SOL     OW 7478   3.849   8.466   5.224
 1087SOL    HW1 7479   3.839   8.460   5.319
 1087SOL    HW2 7480   3.939   8.438   5.208
 1088SOL     OW 7481   3.089   3.816   2.336
 1088SOL    HW1 7482   3.179   3.795   2.363
 1088SOL    HW2 7483   3.037   3.743   2.369
 1089SOL     OW 7484   6.547   0.335   0.096
 1089SOL    HW1 7485   6.469   0.354   0.045
 1089SOL    HW2 7486   6.618   0.335   0.032
 1090SOL     OW 7487   4.292   7.973   3.167
 1090SOL    HW1 7488   4.218   7.964   3.106
 1090SOL    HW2 7489   4.359   7.916   3.131
 1091SOL     OW 7490   6.642   6.906   2.353
 1091SOL    HW1 7491   6.555   6.893   2.316
 1091SOL    HW2 7492   6.650   6.837   2.419
 1092SOL     OW 7493   4.494   2.366   3.138
 1092SOL    HW1 7494   4.554   2.305   3.182
 1092SOL    HW2 7495   4.407   2.339   3.167
 1093SOL     OW 7496   6.858   4.116   3.263
 1093SOL    HW1 7497   6.928   4.176   3.289
 1093SOL    HW2 7498   6.794   4.171   3.217
 1094SOL     OW 7499   7.162   7.454   2.081
 1094SOL    HW1 7500   7.081   7.445   2.131
 1094SOL    HW2 7501   7.146   7.402   2.002
 1095SOL     OW 7502   0.898   1.276   1.645
 1095SOL    HW1 7503   0.954   1.203   1.621
 1095SOL    HW2 7504   0.923   1.346   1.585
 1096SOL     OW 7505   3.031   2.770   2.227
 1096SOL    HW1 7506   3.029   2.693   2.170
 1096SOL    HW2 7507   2.967   2.830   2.188
 1097SOL     OW 7508   2.908   8.452   4.122
 1097SOL    HW1 7509   2.910   8.541   4.087
 1097SOL    HW2 7510   2.981   8.449   4.184
 1098SOL     OW 7511   5.861   4.428   1.564
 1098SOL    HW1 7512   5.781   4.452   1.517
 1098SOL    HW2 7513   5.832   4.365   1.630
 1099SOL     OW 7514   6.812   6.930   5.086
 1099SOL    HW1 7515   6.856   6.998   5.137
 1099SOL    HW2 7516   6.818   6.960   4.995
 1100SOL     OW 7517  -0.532   3.634   5.113
 1100SOL    HW1 7518  -0.544   3.681   5.196
 1100SOL    HW2 7519  -0.563   3.696   5.047
 1101SOL     OW 7520   0.709   6.065   5.889
 1101SOL    HW1 7521   0.651   6.094   5.819
 1101SOL    HW2 7522   0.760   6.143   5.913
 1102SOL     OW 7523   4.340   3.576   1.383
 1102SOL    HW1 7524   4.354   3.605   1.473
 1102SOL    HW2 7525   4.376   3.487   1.381
 1103SOL     OW 7526   6.742   5.304   0.035
 1103SOL    HW1 7527   6.770   5.333  -0.051
 1103SOL    HW2 7528   6.719   5.212   0.023
 1104SOL     OW 7529   0.515   6.211   3.896
 1104SOL    HW1 7530   0.466   6.264   3.958
 1104SOL    HW2 7531   0.607   6.233   3.913
 1105SOL     OW 7532   6.432   7.179   2.656
 1105SOL    HW1 7533   6.414   7.225   2.738
 1105SOL    HW2 7534   6.519   7.210   2.630
 1106SOL     OW 7535   3.383   3.714   1.743
 1106SOL    HW1 7536   3.317   3.778   1.766
 1106SOL    HW2 7537   3.382   3.651   1.815
 1107SOL     OW 7538   7.900   3.396   0.808
 1107SOL    HW1 7539   7.860   3.335   0.870
 1107SOL    HW2 7540   7.843   3.473   0.810
 1108SOL     OW 7541   4.802   9.697   4.236
 1108SOL    HW1 7542   4.857   9.644   4.179
 1108SOL    HW2 7543   4.713   9.680   4.206
 1109SOL     OW 7544   4.749   3.470   4.711
 1109SOL    HW1 7545   4.725   3.377   4.707
 1109SOL    HW2 7546   4.830   3.475   4.660
 1110SOL     OW 7547  -0.274   3.241   4.338
 1110SOL    HW1 7548  -0.311   3.313   4.287
 1110SOL    HW2 7549  -0.344   3.176   4.341
 1111SOL     OW 7550   2.200   3.967   5.868
 1111SOL    HW1 7551   2.145   3.948   5.943
 1111SOL    HW2 7552   2.245   4.048   5.891
 1112SOL     OW 7553   2.599   3.380   1.003
 1112SOL    HW1 7554   2.531   3.446   0.994
 1112SOL    HW2 7555   2.596   3.355   1.095
 1113SOL     OW 7556   8.350   8.632   3.729
 1113SOL    HW1 7557   8.254   8.635   3.723
 1113SOL    HW2 7558   8.376   8.568   3.663
 1114SOL     OW 7559   0.030   1.903   1.210
 1114SOL    HW1 7560   0.013   1.997   1.217
 1114SOL    HW2 7561   0.083   1.894   1.131
 1115SOL     OW 7562   2.606   3.066   0.375
 1115SOL    HW1 7563   2.609   2.992   0.435
 1115SOL    HW2 7564   2.517   3.101   0.385
 1116SOL     OW 7565   5.277   8.913   3.898
 1116SOL    HW1 7566   5.252   8.999   3.864
 1116SOL    HW2 7567   5.238   8.851   3.837
 1117SOL     OW 7568   6.024   8.030   1.902
 1117SOL    HW1 7569   5.986   8.092   1.840
 1117SOL    HW2 7570   5.990   8.056   1.987
 1118SOL     OW 7571   6.857   8.788   6.295
 1118SOL    HW1 7572   6.834   8.736   6.372
 1118SOL    HW2 7573   6.914   8.732   6.244
 1119SOL     OW 7574   7.848   7.630   3.934
 1119SOL    HW1 7575   7.849   7.687   4.011
 1119SOL    HW2 7576   7.831   7.690   3.861
 1120SOL     OW 7577   1.009   9.289   5.201
 1120SOL    HW1 7578   0.974   9.245   5.278
 1120SOL    HW2 7579   0.966   9.246   5.127
 1121SOL     OW 7580   4.639   7.186   2.720
 1121SOL    HW1 7581   4.681   7.222   2.643
 1121SOL    HW2 7582   4.611   7.263   2.770
 1122SOL     OW 7583   5.389   3.671   5.070
 1122SOL    HW1 7584   5.436   3.646   5.150
 1122SOL    HW2 7585   5.321   3.731   5.100
 1123SOL     OW 7586   5.580   6.075   1.617
 1123SOL    HW1 7587   5.585   5.984   1.588
 1123SOL    HW2 7588   5.659   6.088   1.668
 1124SOL     OW 7589   1.432   6.249   4.986
 1124SOL    HW1 7590   1.510   6.301   4.969
 1124SOL    HW2 7591   1.370   6.276   4.919
 1125SOL     OW 7592   2.742   4.545   0.610
 1125SOL    HW1 7593   2.663   4.519   0.563
 1125SOL    HW2 7594   2.743   4.490   0.689
 1126SOL     OW 7595   1.204   2.802   2.534
 1126SOL    HW1 7596   1.242   2.842   2.456
 1126SOL    HW2 7597   1.113   2.783   2.511
 1127SOL     OW 7598   2.786   1.330   0.843
 1127SOL    HW1 7599   2.768   1.259   0.782
 1127SOL    HW2 7600   2.701   1.367   0.864
 1128SOL     OW 7601   5.170   9.931   5.730
 1128SOL    HW1 7602   5.139   9.939   5.640
 1128SOL    HW2 7603   5.233   9.859   5.727
 1129SOL     OW 7604   5.180   2.781   0.274
 1129SOL    HW1 7605   5.213   2.696   0.244
 1129SOL    HW2 7606   5.243   2.808   0.341
 1130SOL     OW 7607   2.419   2.695   0.550
 1130SOL    HW1 7608   2.349   2.644   0.590
 1130SOL    HW2 7609   2.431   2.655   0.464
 1131SOL     OW 7610   6.526   4.313   3.297
 1131SOL    HW1 7611   6.497   4.297   3.387
 1131SOL    HW2 7612   6.477   4.250   3.245
 1132SOL     OW 7613   6.033   8.431   2.039
 1132SOL    HW1 7614   6.089   8.354   2.050
 1132SOL    HW2 7615   6.039   8.453   1.946
 1133SOL     OW 7616   6.190   2.392   2.793
 1133SOL    HW1 7617   6.275   2.348   2.800
 1133SOL    HW2 7618   6.203   2.458   2.724
 1134SOL     OW 7619   2.697  10.011   5.082
 1134SOL    HW1 7620   2.681  10.053   4.998
 1134SOL    HW2 7621   2.646  10.062   5.145
 1135SOL     OW 7622   5.480   4.757   1.951
 1135SOL    HW1 7623   5.496   4.663   1.960
 1135SOL    HW2 7624   5.386   4.767   1.969
 1136SOL     OW 7625   7.743   7.388   3.247
 1136SOL    HW1 7626   7.675   7.322   3.234
 1136SOL    HW2 7627   7.805   7.346   3.306
 1137SOL     OW 7628   5.811   4.717   0.822
 1137SOL    HW1 7629   5.723   4.689   0.847
 1137SOL    HW2 7630   5.868   4.674   0.885
 1138SOL     OW 7631  -0.714   4.317   4.210
 1138SOL    HW1 7632  -0.767   4.363   4.145
 1138SOL    HW2 7633  -0.635   4.290   4.162
 1139SOL     OW 7634   0.889   6.623   3.572
 1139SOL    HW1 7635   0.919   6.532   3.582
 1139SOL    HW2 7636   0.966   6.672   3.546
 1140SOL     OW 7637   3.266   8.712   6.003
 1140SOL    HW1 7638   3.175   8.696   6.028
 1140SOL    HW2 7639   3.259   8.771   5.928
 1141SOL     OW 7640   3.260   2.360   1.011
 1141SOL    HW1 7641   3.177   2.339   1.055
 1141SOL    HW2 7642   3.327   2.340   1.076
 1142SOL     OW 7643   5.242   1.764   2.369
 1142SOL    HW1 7644   5.217   1.833   2.308
 1142SOL    HW2 7645   5.326   1.732   2.336
 1143SOL     OW 7646   6.481   7.452   5.934
 1143SOL    HW1 7647   6.480   7.360   5.909
 1143SOL    HW2 7648   6.573   7.473   5.948
 1144SOL     OW 7649   5.415  10.033   5.707
 1144SOL    HW1 7650   5.331   9.993   5.727
 1144SOL    HW2 7651   5.478   9.986   5.761
 1145SOL     OW 7652   0.694   2.451   3.671
 1145SOL    HW1 7653   0.674   2.543   3.653
 1145SOL    HW2 7654   0.726   2.450   3.761
 1146SOL     OW 7655  -0.593   5.279   5.952
 1146SOL    HW1 7656  -0.547   5.248   5.874
 1146SOL    HW2 7657  -0.543   5.244   6.026
 1147SOL     OW 7658   2.792   3.740   0.197
 1147SOL    HW1 7659   2.821   3.656   0.233
 1147SOL    HW2 7660   2.859   3.763   0.133
 1148SOL     OW 7661   6.871   5.266   0.873
 1148SOL    HW1 7662   6.841   5.176   0.882
 1148SOL    HW2 7663   6.941   5.263   0.808
 1149SOL     OW 7664   7.365   8.158   4.129
 1149SOL    HW1 7665   7.272   8.136   4.129
 1149SOL    HW2 7666   7.383   8.189   4.218
 1150SOL     OW 7667   1.922   3.914   0.411
 1150SOL    HW1 7668   1.989   3.858   0.371
 1150SOL    HW2 7669   1.846   3.907   0.352
 1151SOL     OW 7670   2.023   4.512   6.002
 1151SOL    HW1 7671   1.984   4.526   5.916
 1151SOL    HW2 7672   2.117   4.526   5.989
 1152SOL     OW 7673   6.386   0.995   1.523
 1152SOL    HW1 7674   6.414   0.928   1.461
 1152SOL    HW2 7675   6.301   1.025   1.489
 1153SOL     OW 7676   2.702   6.944   1.697
 1153SOL    HW1 7677   2.653   7.012   1.744
 1153SOL    HW2 7678   2.735   6.988   1.619
 1154SOL     OW 7679   7.340   2.874   1.880
 1154SOL    HW1 7680   7.433   2.860   1.859
 1154SOL    HW2 7681   7.335   2.965   1.907
 1155SOL     OW 7682   5.408   6.246   6.158
 1155SOL    HW1 7683   5.474   6.314   6.168
 1155SOL    HW2 7684   5.344   6.264   6.228
 1156SOL     OW 7685   1.886   8.042   2.163
 1156SOL    HW1 7686   1.816   7.977   2.173
 1156SOL    HW2 7687   1.887   8.089   2.247
 1157SOL     OW 7688   6.973   4.253   2.808
 1157SOL    HW1 7689   7.024   4.221   2.882
 1157SOL    HW2 7690   7.004   4.343   2.795
 1158SOL     OW 7691   1.324   1.952   1.382
 1158SOL    HW1 7692   1.348   1.871   1.427
 1158SOL    HW2 7693   1.398   2.011   1.399
 1159SOL     OW 7694   4.535   2.474   2.273
 1159SOL    HW1 7695   4.479   2.506   2.344
 1159SOL    HW2 7696   4.578   2.553   2.239
 1160SOL     OW 7697   2.578   5.798   0.123
 1160SOL    HW1 7698   2.639   5.724   0.118
 1160SOL    HW2 7699   2.492   5.758   0.133
 1161SOL     OW 7700   3.009   5.541   1.426
 1161SOL    HW1 7701   2.950   5.588   1.368
 1161SOL    HW2 7702   3.043   5.469   1.372
 1162SOL     OW 7703   3.429   8.406   4.235
 1162SOL    HW1 7704   3.471   8.434   4.154
 1162SOL    HW2 7705   3.362   8.472   4.252
 1163SOL     OW 7706  -0.889   5.827   5.318
 1163SOL    HW1 7707  -0.919   5.757   5.260
 1163SOL    HW2 7708  -0.928   5.806   5.403
 1164SOL     OW 7709   6.688   3.009   2.166
 1164SOL    HW1 7710   6.704   3.096   2.131
 1164SOL    HW2 7711   6.716   2.949   2.096
 1165SOL     OW 7712   3.127   4.511   0.648
 1165SOL    HW1 7713   3.200   4.517   0.586
 1165SOL    HW2 7714   3.169   4.505   0.734
 1166SOL     OW 7715  -0.800   4.707   5.125
 1166SOL    HW1 7716  -0.751   4.747   5.053
 1166SOL    HW2 7717  -0.838   4.781   5.172
 1167SOL     OW 7718   7.371   4.048   1.954
 1167SOL    HW1 7719   7.371   3.964   1.909
 1167SOL    HW2 7720   7.284   4.085   1.935
 1168SOL     OW 7721   3.092   5.400   1.195
 1168SOL    HW1 7722   3.111   5.458   1.121
 1168SOL    HW2 7723   3.010   5.358   1.172
 1169SOL     OW 7724   5.101   9.365   3.843
 1169SOL    HW1 7725   5.122   9.431   3.777
 1169SOL    HW2 7726   5.071   9.415   3.919
 1170SOL     OW 7727   4.827   5.992   1.265
 1170SOL    HW1 7728   4.916   5.956   1.266
 1170SOL    HW2 7729   4.823   6.047   1.344
 1171SOL     OW 7730   7.731  10.063   5.783
 1171SOL    HW1 7731   7.705  10.047   5.873
 1171SOL    HW2 7732   7.649  10.086   5.738
 1172SOL     OW 7733   2.834   7.601   0.818
 1172SOL    HW1 7734   2.854   7.518   0.775
 1172SOL    HW2 7735   2.800   7.657   0.748
 1173SOL     OW 7736   5.814   7.997   2.333
 1173SOL    HW1 7737   5.747   7.969   2.271
 1173SOL    HW2 7738   5.817   7.927   2.398
 1174SOL     OW 7739   0.138   6.661   4.492
 1174SOL    HW1 7740   0.169   6.574   4.517
 1174SOL    HW2 7741   0.198   6.721   4.535
 1175SOL     OW 7742   8.245   7.703   2.363
 1175SOL    HW1 7743   8.240   7.626   2.306
 1175SOL    HW2 7744   8.298   7.765   2.314
 1176SOL     OW 7745   0.775  10.640   5.954
 1176SOL    HW1 7746   0.763  10.546   5.965
 1176SOL    HW2 7747   0.745  10.678   6.037
 1177SOL     OW 7748   5.043   2.452   2.811
 1177SOL    HW1 7749   5.068   2.542   2.791
 1177SOL    HW2 7750   4.966   2.461   2.867
 1178SOL     OW 7751  -1.353   5.054   5.767
 1178SOL    HW1 7752  -1.328   4.977   5.715
 1178SOL    HW2 7753  -1.444   5.038   5.791
 1179SOL     OW 7754   3.701   7.907   5.906
 1179SOL    HW1 7755   3.665   7.952   5.983
 1179SOL    HW2 7756   3.761   7.842   5.942
 1180SOL     OW 7757   3.293   2.661   1.200
 1180SOL    HW1 7758   3.365   2.723   1.207
 1180SOL    HW2 7759   3.287   2.642   1.107
 1181SOL     OW 7760   1.138   1.830   1.712
 1181SOL    HW1 7761   1.124   1.735   1.716
 1181SOL    HW2 7762   1.210   1.841   1.650
 1182SOL     OW 7763   0.865   6.834   5.368
 1182SOL    HW1 7764   0.778   6.852   5.404
 1182SOL    HW2 7765   0.863   6.742   5.344
 1183SOL     OW 7766  -0.346   2.534   3.525
 1183SOL    HW1 7767  -0.429   2.579   3.540
 1183SOL    HW2 7768  -0.279   2.595   3.558
 1184SOL     OW 7769   0.255   4.883   3.530
 1184SOL    HW1 7770   0.215   4.864   3.615
 1184SOL    HW2 7771   0.323   4.816   3.519
 1185SOL     OW 7772   3.260   4.960   1.166
 1185SOL    HW1 7773   3.217   4.996   1.089
 1185SOL    HW2 7774   3.216   5.002   1.240
 1186SOL     OW 7775   6.533   5.047   2.851
 1186SOL    HW1 7776   6.596   4.975   2.851
 1186SOL    HW2 7777   6.517   5.065   2.759
 1187SOL     OW 7778   5.988   6.288   2.637
 1187SOL    HW1 7779   6.012   6.200   2.608
 1187SOL    HW2 7780   5.929   6.321   2.570
 1188SOL     OW 7781  -0.570   4.808   6.098
 1188SOL    HW1 7782  -0.490   4.848   6.065
 1188SOL    HW2 7783  -0.555   4.797   6.192
 1189SOL     OW 7784   5.094   1.962   1.613
 1189SOL    HW1 7785   5.174   2.014   1.605
 1189SOL    HW2 7786   5.024   2.027   1.625
 1190SOL     OW 7787   0.653   1.817   1.160
 1190SOL    HW1 7788   0.679   1.788   1.247
 1190SOL    HW2 7789   0.566   1.779   1.147
 1191SOL     OW 7790   7.229   7.465   1.133
 1191SOL    HW1 7791   7.319   7.464   1.164
 1191SOL    HW2 7792   7.232   7.425   1.046
 1192SOL     OW 7793   3.890   3.120   4.729
 1192SOL    HW1 7794   3.942   3.040   4.717
 1192SOL    HW2 7795   3.950   3.191   4.707
 1193SOL     OW 7796   6.652   2.324   2.616
 1193SOL    HW1 7797   6.594   2.322   2.540
 1193SOL    HW2 7798   6.625   2.401   2.665
 1194SOL     OW 7799   2.266   9.761   5.381
 1194SOL    HW1 7800   2.206   9.823   5.424
 1194SOL    HW2 7801   2.226   9.675   5.395
 1195SOL     OW 7802   6.695   5.812   1.665
 1195SOL    HW1 7803   6.608   5.782   1.640
 1195SOL    HW2 7804   6.681   5.864   1.744
 1196SOL     OW 7805   4.892   3.674   1.787
 1196SOL    HW1 7806   4.897   3.623   1.868
 1196SOL    HW2 7807   4.977   3.717   1.781
 1197SOL     OW 7808   1.467   6.910   3.522
 1197SOL    HW1 7809   1.483   6.988   3.469
 1197SOL    HW2 7810   1.532   6.916   3.593
 1198SOL     OW 7811   5.663   7.676   1.301
 1198SOL    HW1 7812   5.594   7.743   1.297
 1198SOL    HW2 7813   5.726   7.711   1.364
 1199SOL     OW 7814   4.144   0.936   0.055
 1199SOL    HW1 7815   4.080   0.878   0.014
 1199SOL    HW2 7816   4.219   0.935  -0.006
 1200SOL     OW 7817   1.295   1.161   0.850
 1200SOL    HW1 7818   1.380   1.119   0.865
 1200SOL    HW2 7819   1.316   1.254   0.841
 1201SOL     OW 7820   0.809   7.383   5.730
 1201SOL    HW1 7821   0.878   7.417   5.673
 1201SOL    HW2 7822   0.808   7.289   5.713
 1202SOL     OW 7823   5.127   4.771   4.887
 1202SOL    HW1 7824   5.185   4.836   4.926
 1202SOL    HW2 7825   5.083   4.730   4.962
 1203SOL     OW 7826   6.385   3.475   2.048
 1203SOL    HW1 7827   6.330   3.552   2.034
 1203SOL    HW2 7828   6.353   3.410   1.985
 1204SOL     OW 7829   1.834   5.077   6.190
 1204SOL    HW1 7830   1.889   5.017   6.139
 1204SOL    HW2 7831   1.894   5.118   6.252
 1205SOL     OW 7832   7.017   2.774   1.333
 1205SOL    HW1 7833   6.982   2.728   1.409
 1205SOL    HW2 7834   7.103   2.806   1.361
 1206SOL     OW 7835   5.808   2.834   1.238
 1206SOL    HW1 7836   5.829   2.846   1.330
 1206SOL    HW2 7837   5.733   2.891   1.222
 1207SOL     OW 7838   5.432   8.185   5.658
 1207SOL    HW1 7839   5.433   8.105   5.605
 1207SOL    HW2 7840   5.502   8.239   5.621
 1208SOL     OW 7841  -1.135   6.142   5.530
 1208SOL    HW1 7842  -1.069   6.199   5.569
 1208SOL    HW2 7843  -1.093   6.056   5.527
 1209SOL     OW 7844   3.624   2.770   0.419
 1209SOL    HW1 7845   3.719   2.762   0.429
 1209SOL    HW2 7846   3.613   2.818   0.337
 1210SOL     OW 7847   5.445   7.292   1.988
 1210SOL    HW1 7848   5.365   7.319   2.034
 1210SOL    HW2 7849   5.426   7.310   1.896
 1211SOL     OW 7850   6.556   7.062   4.902
 1211SOL    HW1 7851   6.481   7.050   4.843
 1211SOL    HW2 7852   6.574   7.156   4.898
 1212SOL     OW 7853   7.289   8.802   4.240
 1212SOL    HW1 7854   7.286   8.840   4.328
 1212SOL    HW2 7855   7.343   8.723   4.250
 1213SOL     OW 7856   3.314   7.080   1.606
 1213SOL    HW1 7857   3.358   7.022   1.668
 1213SOL    HW2 7858   3.246   7.123   1.658
 1214SOL     OW 7859   7.721   3.708   0.538
 1214SOL    HW1 7860   7.664   3.678   0.466
 1214SOL    HW2 7861   7.802   3.735   0.494
 1215SOL     OW 7862   1.097   1.834   1.031
 1215SOL    HW1 7863   1.068   1.843   0.940
 1215SOL    HW2 7864   1.056   1.908   1.077
 1216SOL     OW 7865   5.367   9.737   5.733
 1216SOL    HW1 7866   5.375   9.650   5.770
 1216SOL    HW2 7867   5.408   9.731   5.647
 1217SOL     OW 7868   3.930   8.467   5.896
 1217SOL    HW1 7869   3.851   8.478   5.843
 1217SOL    HW2 7870   3.934   8.546   5.950
 1218SOL     OW 7871   5.100   4.449   4.514
 1218SOL    HW1 7872   5.142   4.477   4.596
 1218SOL    HW2 7873   5.043   4.377   4.540
 1219SOL     OW 7874   5.964   8.636   3.823
 1219SOL    HW1 7875   5.936   8.724   3.846
 1219SOL    HW2 7876   5.902   8.579   3.869
 1220SOL     OW 7877   7.737   6.437   2.454
 1220SOL    HW1 7878   7.826   6.470   2.461
 1220SOL    HW2 7879   7.740   6.374   2.381
 1221SOL     OW 7880   3.346   4.888   1.842
 1221SOL    HW1 7881   3.351   4.805   1.889
 1221SOL    HW2 7882   3.315   4.864   1.755
 1222SOL     OW 7883   6.551   3.656   1.180
 1222SOL    HW1 7884   6.494   3.723   1.219
 1222SOL    HW2 7885   6.560   3.682   1.088
 1223SOL     OW 7886   2.978   4.226   3.362
 1223SOL    HW1 7887   2.923   4.159   3.403
 1223SOL    HW2 7888   3.049   4.177   3.320
 1224SOL     OW 7889   3.533   5.004   1.358
 1224SOL    HW1 7890   3.466   5.032   1.421
 1224SOL    HW2 7891   3.594   5.077   1.354
 1225SOL     OW 7892   1.195   3.520   3.725
 1225SOL    HW1 7893   1.223   3.456   3.660
 1225SOL    HW2 7894   1.127   3.571   3.681
 1226SOL     OW 7895  -0.554   6.925   5.844
 1226SOL    HW1 7896  -0.491   6.995   5.828
 1226SOL    HW2 7897  -0.500   6.849   5.863
 1227SOL     OW 7898   2.084   2.883   0.354
 1227SOL    HW1 7899   2.027   2.961   0.353
 1227SOL    HW2 7900   2.104   2.868   0.261
 1228SOL     OW 7901   2.205   6.195   1.254
 1228SOL    HW1 7902   2.112   6.189   1.274
 1228SOL    HW2 7903   2.213   6.162   1.164
 1229SOL     OW 7904   4.047   5.930   0.627
 1229SOL    HW1 7905   4.142   5.922   0.622
 1229SOL    HW2 7906   4.025   5.994   0.559
 1230SOL     OW 7907   2.509   3.931   6.082
 1230SOL    HW1 7908   2.569   3.969   6.019
 1230SOL    HW2 7909   2.527   3.837   6.080
 1231SOL     OW 7910  -0.172   4.538   6.021
 1231SOL    HW1 7911  -0.264   4.512   6.010
 1231SOL    HW2 7912  -0.148   4.576   5.937
 1232SOL     OW 7913   0.853   3.838   2.007
 1232SOL    HW1 7914   0.799   3.763   2.031
 1232SOL    HW2 7915   0.791   3.906   1.980
 1233SOL     OW 7916   5.093   2.581   2.021
 1233SOL    HW1 7917   5.044   2.542   2.094
 1233SOL    HW2 7918   5.040   2.657   1.995
 1234SOL     OW 7919   3.479   4.417   5.583
 1234SOL    HW1 7920   3.513   4.372   5.506
 1234SOL    HW2 7921   3.435   4.348   5.633
 1235SOL     OW 7922   2.150   3.578   5.537
 1235SOL    HW1 7923   2.094   3.509   5.574
 1235SOL    HW2 7924   2.110   3.660   5.566
 1236SOL     OW 7925   8.201   4.566   0.573
 1236SOL    HW1 7926   8.280   4.530   0.613
 1236SOL    HW2 7927   8.225   4.655   0.547
 1237SOL     OW 7928   6.704   7.543   4.708
 1237SOL    HW1 7929   6.647   7.538   4.631
 1237SOL    HW2 7930   6.789   7.572   4.673
 1238SOL     OW 7931   3.600   9.195   5.708
 1238SOL    HW1 7932   3.638   9.232   5.788
 1238SOL    HW2 7933   3.585   9.271   5.652
 1239SOL     OW 7934  -0.301   5.562   3.833
 1239SOL    HW1 7935  -0.392   5.534   3.831
 1239SOL    HW2 7936  -0.304   5.651   3.868
 1240SOL     OW 7937   5.582   3.428   3.688
 1240SOL    HW1 7938   5.557   3.492   3.621
 1240SOL    HW2 7939   5.674   3.447   3.706
 1241SOL     OW 7940   5.435   6.240   1.938
 1241SOL    HW1 7941   5.493   6.261   2.012
 1241SOL    HW2 7942   5.421   6.146   1.945
 1242SOL     OW 7943   1.502   6.131   6.004
 1242SOL    HW1 7944   1.475   6.168   6.088
 1242SOL    HW2 7945   1.440   6.060   5.987
 1243SOL     OW 7946   9.412   5.406   0.109
 1243SOL    HW1 7947   9.434   5.313   0.116
 1243SOL    HW2 7948   9.440   5.431   0.022
 1244SOL     OW 7949   7.961   1.949   0.465
 1244SOL    HW1 7950   7.989   1.987   0.382
 1244SOL    HW2 7951   8.042   1.921   0.507
 1245SOL     OW 7952   5.440   8.765   4.930
 1245SOL    HW1 7953   5.392   8.847   4.920
 1245SOL    HW2 7954   5.516   8.788   4.984
 1246SOL     OW 7955   5.569  10.794   6.161
 1246SOL    HW1 7956   5.573  10.872   6.105
 1246SOL    HW2 7957   5.506  10.817   6.229
 1247SOL     OW 7958  -0.244   7.068   5.928
 1247SOL    HW1 7959  -0.297   7.079   6.006
 1247SOL    HW2 7960  -0.157   7.098   5.953
 1248SOL     OW 7961   4.743   2.699   0.572
 1248SOL    HW1 7962   4.826   2.716   0.528
 1248SOL    HW2 7963   4.744   2.755   0.649
 1249SOL     OW 7964   2.154   4.898   5.054
 1249SOL    HW1 7965   2.142   4.975   5.109
 1249SOL    HW2 7966   2.246   4.874   5.065
 1250SOL     OW 7967   0.693   5.476   2.539
 1250SOL    HW1 7968   0.661   5.390   2.512
 1250SOL    HW2 7969   0.645   5.496   2.619
 1251SOL     OW 7970   4.718   1.477   0.938
 1251SOL    HW1 7971   4.696   1.424   0.861
 1251SOL    HW2 7972   4.677   1.561   0.921
 1252SOL     OW 7973   0.713   3.709   3.458
 1252SOL    HW1 7974   0.683   3.794   3.491
 1252SOL    HW2 7975   0.652   3.646   3.495
 1253SOL     OW 7976   3.257   5.495   0.203
 1253SOL    HW1 7977   3.198   5.533   0.267
 1253SOL    HW2 7978   3.212   5.504   0.119
 1254SOL     OW 7979   7.020   9.464   5.763
 1254SOL    HW1 7980   6.977   9.496   5.684
 1254SOL    HW2 7981   7.082   9.533   5.786
 1255SOL     OW 7982   6.624   8.075   5.098
 1255SOL    HW1 7983   6.618   8.133   5.022
 1255SOL    HW2 7984   6.602   7.988   5.064
 1256SOL     OW 7985   4.223   4.669   5.053
 1256SOL    HW1 7986   4.235   4.755   5.093
 1256SOL    HW2 7987   4.264   4.676   4.967
 1257SOL     OW 7988  -1.749   5.597   6.243
 1257SOL    HW1 7989  -1.658   5.591   6.273
 1257SOL    HW2 7990  -1.742   5.606   6.148
 1258SOL     OW 7991   5.635   2.529   2.582
 1258SOL    HW1 7992   5.693   2.575   2.521
 1258SOL    HW2 7993   5.552   2.521   2.535
 1259SOL     OW 7994   0.903   7.556   5.359
 1259SOL    HW1 7995   0.850   7.553   5.279
 1259SOL    HW2 7996   0.914   7.650   5.377
 1260SOL     OW 7997   7.846   5.755   0.177
 1260SOL    HW1 7998   7.883   5.766   0.089
 1260SOL    HW2 7999   7.902   5.808   0.233
 1261SOL     OW 8000   1.683   5.690   3.331
 1261SOL    HW1 8001   1.720   5.622   3.275
 1261SOL    HW2 8002   1.645   5.642   3.405
 1262SOL     OW 8003   5.027   6.159   5.886
 1262SOL    HW1 8004   5.107   6.175   5.937
 1262SOL    HW2 8005   4.956   6.173   5.948
 1263SOL     OW 8006   5.647   7.189   0.159
 1263SOL    HW1 8007   5.610   7.260   0.106
 1263SOL    HW2 8008   5.722   7.158   0.108
 1264SOL     OW 8009   6.366   9.297   3.761
 1264SOL    HW1 8010   6.318   9.375   3.733
 1264SOL    HW2 8011   6.346   9.289   3.854
 1265SOL     OW 8012   6.701   7.207   1.432
 1265SOL    HW1 8013   6.778   7.221   1.377
 1265SOL    HW2 8014   6.732   7.149   1.502
 1266SOL     OW 8015   1.857   6.565   1.363
 1266SOL    HW1 8016   1.845   6.573   1.458
 1266SOL    HW2 8017   1.895   6.649   1.337
 1267SOL     OW 8018   0.480   5.248   5.285
 1267SOL    HW1 8019   0.406   5.241   5.225
 1267SOL    HW2 8020   0.510   5.157   5.296
 1268SOL     OW 8021   3.378   1.179   1.749
 1268SOL    HW1 8022   3.417   1.170   1.662
 1268SOL    HW2 8023   3.286   1.199   1.732
 1269SOL     OW 8024   0.985   7.095   3.150
 1269SOL    HW1 8025   1.014   7.171   3.200
 1269SOL    HW2 8026   0.889   7.100   3.151
 1270SOL     OW 8027   4.118   8.480   3.091
 1270SOL    HW1 8028   4.073   8.522   3.164
 1270SOL    HW2 8029   4.183   8.545   3.062
 1271SOL     OW 8030   7.186   7.669   4.069
 1271SOL    HW1 8031   7.133   7.749   4.061
 1271SOL    HW2 8032   7.265   7.697   4.114
 1272SOL     OW 8033  -0.638   2.076   3.102
 1272SOL    HW1 8034  -0.590   2.007   3.148
 1272SOL    HW2 8035  -0.616   2.157   3.149
 1273SOL     OW 8036   4.413   5.461   0.424
 1273SOL    HW1 8037   4.381   5.383   0.379
 1273SOL    HW2 8038   4.334   5.514   0.439
 1274SOL     OW 8039   6.591   6.286   0.310
 1274SOL    HW1 8040   6.638   6.263   0.390
 1274SOL    HW2 8041   6.499   6.265   0.329
 1275SOL     OW 8042   2.045   4.308   4.530
 1275SOL    HW1 8043   2.067   4.215   4.536
 1275SOL    HW2 8044   2.125   4.354   4.556
 1276SOL     OW 8045   4.802   1.990   3.115
 1276SOL    HW1 8046   4.801   1.967   3.022
 1276SOL    HW2 8047   4.735   1.932   3.154
 1277SOL     OW 8048   7.472   0.890   0.424
 1277SOL    HW1 8049   7.526   0.816   0.396
 1277SOL    HW2 8050   7.446   0.933   0.343
 1278SOL     OW 8051   3.270   4.348   4.958
 1278SOL    HW1 8052   3.178   4.377   4.957
 1278SOL    HW2 8053   3.319   4.422   4.922
 1279SOL     OW 8054  -0.358   4.306   6.192
 1279SOL    HW1 8055  -0.289   4.337   6.251
 1279SOL    HW2 8056  -0.383   4.383   6.142
 1280SOL     OW 8057   5.749   6.639   1.408
 1280SOL    HW1 8058   5.740   6.641   1.503
 1280SOL    HW2 8059   5.665   6.671   1.376
 1281SOL     OW 8060   5.563   9.505   4.832
 1281SOL    HW1 8061   5.471   9.483   4.842
 1281SOL    HW2 8062   5.586   9.474   4.744
 1282SOL     OW 8063   4.444   8.197   2.512
 1282SOL    HW1 8064   4.435   8.282   2.555
 1282SOL    HW2 8065   4.534   8.172   2.527
 1283SOL     OW 8066   6.529   2.291   3.286
 1283SOL    HW1 8067   6.443   2.311   3.323
 1283SOL    HW2 8068   6.527   2.328   3.198
 1284SOL     OW 8069   2.449   5.897   1.258
 1284SOL    HW1 8070   2.536   5.936   1.250
 1284SOL    HW2 8071   2.453   5.819   1.203
 1285SOL     OW 8072   8.999   8.529   2.537
 1285SOL    HW1 8073   8.946   8.607   2.521
 1285SOL    HW2 8074   9.082   8.546   2.491
 1286SOL     OW 8075   7.248   5.672   3.020
 1286SOL    HW1 8076   7.241   5.753   3.071
 1286SOL    HW2 8077   7.169   5.671   2.966
 1287SOL     OW 8078  -0.731   5.067   5.304
 1287SOL    HW1 8079  -0.706   5.074   5.212
 1287SOL    HW2 8080  -0.660   5.109   5.352
 1288SOL     OW 8081   3.075   4.025   2.821
 1288SOL    HW1 8082   3.052   4.101   2.767
 1288SOL    HW2 8083   3.023   4.035   2.900
 1289SOL     OW 8084   1.736   7.659   2.495
 1289SOL    HW1 8085   1.674   7.675   2.423
 1289SOL    HW2 8086   1.756   7.746   2.529
 1290SOL     OW 8087   4.112   3.097   1.455
 1290SOL    HW1 8088   4.058   3.164   1.496
 1290SOL    HW2 8089   4.166   3.145   1.392
 1291SOL     OW 8090   1.052   6.056   4.702
 1291SOL    HW1 8091   1.030   5.976   4.656
 1291SOL    HW2 8092   1.147   6.062   4.697
 1292SOL     OW 8093   4.917   3.834   6.165
 1292SOL    HW1 8094   4.859   3.876   6.102
 1292SOL    HW2 8095   4.991   3.804   6.113
 1293SOL     OW 8096   5.121   2.558   1.284
 1293SOL    HW1 8097   5.117   2.650   1.309
 1293SOL    HW2 8098   5.171   2.558   1.202
 1294SOL     OW 8099   3.116   3.289   3.102
 1294SOL    HW1 8100   3.138   3.382   3.108
 1294SOL    HW2 8101   3.178   3.246   3.161
 1295SOL     OW 8102   7.195   2.794   0.218
 1295SOL    HW1 8103   7.189   2.729   0.289
 1295SOL    HW2 8104   7.122   2.853   0.233
 1296SOL     OW 8105   4.835   3.768   1.175
 1296SOL    HW1 8106   4.930   3.758   1.174
 1296SOL    HW2 8107   4.810   3.770   1.083
 1297SOL     OW 8108   3.175   2.055   1.640
 1297SOL    HW1 8109   3.235   2.024   1.708
 1297SOL    HW2 8110   3.100   2.090   1.687
 1298SOL     OW 8111   5.564   9.179   5.435
 1298SOL    HW1 8112   5.616   9.225   5.370
 1298SOL    HW2 8113   5.627   9.128   5.486
 1299SOL     OW 8114   7.184   9.690   5.663
 1299SOL    HW1 8115   7.276   9.713   5.651
 1299SOL    HW2 8116   7.137   9.746   5.602
 1300SOL     OW 8117   7.776   8.023   2.217
 1300SOL    HW1 8118   7.779   8.075   2.297
 1300SOL    HW2 8119   7.767   7.933   2.247
 1301SOL     OW 8120   5.715   6.813   2.957
 1301SOL    HW1 8121   5.663   6.870   2.901
 1301SOL    HW2 8122   5.774   6.767   2.897
 1302SOL     OW 8123  -0.107   2.304   3.588
 1302SOL    HW1 8124  -0.053   2.247   3.532
 1302SOL    HW2 8125  -0.164   2.351   3.526
 1303SOL     OW 8126   3.790   3.203   5.524
 1303SOL    HW1 8127   3.763   3.125   5.475
 1303SOL    HW2 8128   3.797   3.173   5.614
 1304SOL     OW 8129   7.611   5.623   2.281
 1304SOL    HW1 8130   7.599   5.529   2.269
 1304SOL    HW2 8131   7.693   5.632   2.328
 1305SOL     OW 8132   6.221   5.175   2.690
 1305SOL    HW1 8133   6.259   5.114   2.753
 1305SOL    HW2 8134   6.256   5.260   2.715
 1306SOL     OW 8135   7.790  10.724   6.050
 1306SOL    HW1 8136   7.785  10.628   6.055
 1306SOL    HW2 8137   7.820  10.742   5.961
 1307SOL     OW 8138   3.766   6.108   0.715
 1307SOL    HW1 8139   3.810   6.133   0.633
 1307SOL    HW2 8140   3.732   6.021   0.699
 1308SOL     OW 8141   3.188   3.470   5.731
 1308SOL    HW1 8142   3.169   3.394   5.786
 1308SOL    HW2 8143   3.104   3.515   5.723
 1309SOL     OW 8144  -0.526   3.605   4.797
 1309SOL    HW1 8145  -0.539   3.531   4.738
 1309SOL    HW2 8146  -0.614   3.643   4.807
 1310SOL     OW 8147   3.230   3.780   5.680
 1310SOL    HW1 8148   3.265   3.842   5.745
 1310SOL    HW2 8149   3.274   3.697   5.700
 1311SOL     OW 8150   2.485   1.361   0.548
 1311SOL    HW1 8151   2.551   1.299   0.580
 1311SOL    HW2 8152   2.533   1.420   0.490
 1312SOL     OW 8153   6.310   2.893   0.916
 1312SOL    HW1 8154   6.247   2.872   0.985
 1312SOL    HW2 8155   6.314   2.989   0.915
 1313SOL     OW 8156   6.531   5.755   2.145
 1313SOL    HW1 8157   6.466   5.826   2.139
 1313SOL    HW2 8158   6.609   5.797   2.180
 1314SOL     OW 8159   8.071   5.604   1.759
 1314SOL    HW1 8160   7.981   5.633   1.746
 1314SOL    HW2 8161   8.068   5.509   1.746
 1315SOL     OW 8162   7.627   3.077   0.161
 1315SOL    HW1 8163   7.687   3.049   0.230
 1315SOL    HW2 8164   7.630   3.172   0.164
 1316SOL     OW 8165   0.546   3.184   2.865
 1316SOL    HW1 8166   0.476   3.225   2.915
 1316SOL    HW2 8167   0.626   3.225   2.899
 1317SOL     OW 8168   1.402   6.817   5.588
 1317SOL    HW1 8169   1.470   6.803   5.654
 1317SOL    HW2 8170   1.443   6.792   5.505
 1318SOL     OW 8171   5.851   3.253   0.930
 1318SOL    HW1 8172   5.944   3.274   0.931
 1318SOL    HW2 8173   5.810   3.328   0.887
 1319SOL     OW 8174   3.952  10.849   6.287
 1319SOL    HW1 8175   3.862  10.881   6.281
 1319SOL    HW2 8176   4.006  10.929   6.284
 1320SOL     OW 8177   4.319   8.809   2.710
 1320SOL    HW1 8178   4.227   8.804   2.685
 1320SOL    HW2 8179   4.330   8.898   2.743
 1321SOL     OW 8180   6.855   5.052   2.208
 1321SOL    HW1 8181   6.924   5.114   2.233
 1321SOL    HW2 8182   6.902   4.979   2.167
 1322SOL     OW 8183   0.101   5.169   4.340
 1322SOL    HW1 8184   0.071   5.089   4.298
 1322SOL    HW2 8185   0.025   5.201   4.388
 1323SOL     OW 8186   0.789   7.009   2.782
 1323SOL    HW1 8187   0.768   7.102   2.777
 1323SOL    HW2 8188   0.724   6.972   2.841
 1324SOL     OW 8189   5.346   2.873   1.244
 1324SOL    HW1 8190   5.274   2.861   1.182
 1324SOL    HW2 8191   5.398   2.793   1.235
 1325SOL     OW 8192   6.471   3.586   3.997
 1325SOL    HW1 8193   6.535   3.532   4.043
 1325SOL    HW2 8194   6.473   3.556   3.907
 1326SOL     OW 8195   0.060   3.911   2.174
 1326SOL    HW1 8196   0.154   3.925   2.173
 1326SOL    HW2 8197   0.046   3.840   2.236
 1327SOL     OW 8198  -1.156   3.979   5.808
 1327SOL    HW1 8199  -1.163   3.883   5.803
 1327SOL    HW2 8200  -1.100   3.995   5.883
 1328SOL     OW 8201   2.188   5.539   0.536
 1328SOL    HW1 8202   2.240   5.544   0.456
 1328SOL    HW2 8203   2.224   5.464   0.583
 1329SOL     OW 8204   1.231   4.854   0.802
 1329SOL    HW1 8205   1.189   4.871   0.886
 1329SOL    HW2 8206   1.309   4.803   0.823
 1330SOL     OW 8207   5.829   2.446   0.835
 1330SOL    HW1 8208   5.832   2.358   0.872
 1330SOL    HW2 8209   5.808   2.433   0.743
 1331SOL     OW 8210   6.275   2.382   3.343
 1331SOL    HW1 8211   6.209   2.398   3.411
 1331SOL    HW2 8212   6.228   2.394   3.261
 1332SOL     OW 8213   2.920   9.397   5.085
 1332SOL    HW1 8214   2.969   9.402   5.002
 1332SOL    HW2 8215   2.833   9.368   5.059
 1333SOL     OW 8216   0.943   4.406   3.766
 1333SOL    HW1 8217   0.890   4.380   3.841
 1333SOL    HW2 8218   0.994   4.328   3.744
 1334SOL     OW 8219   0.192   3.410   4.728
 1334SOL    HW1 8220   0.122   3.447   4.674
 1334SOL    HW2 8221   0.188   3.461   4.809
 1335SOL     OW 8222   0.379   2.118   0.814
 1335SOL    HW1 8223   0.452   2.056   0.806
 1335SOL    HW2 8224   0.390   2.177   0.740
 1336SOL     OW 8225   5.776   8.431   5.252
 1336SOL    HW1 8226   5.813   8.502   5.305
 1336SOL    HW2 8227   5.708   8.393   5.308
 1337SOL     OW 8228   0.450   0.720   0.836
 1337SOL    HW1 8229   0.501   0.652   0.793
 1337SOL    HW2 8230   0.400   0.760   0.766
 1338SOL     OW 8231   6.632   6.743   1.452
 1338SOL    HW1 8232   6.618   6.837   1.457
 1338SOL    HW2 8233   6.726   6.732   1.467
 1339SOL     OW 8234   3.392   1.808   0.616
 1339SOL    HW1 8235   3.465   1.776   0.669
 1339SOL    HW2 8236   3.336   1.855   0.678
 1340SOL     OW 8237   2.813   6.569   1.667
 1340SOL    HW1 8238   2.804   6.579   1.573
 1340SOL    HW2 8239   2.759   6.493   1.689
 1341SOL     OW 8240   5.600   3.875   4.306
 1341SOL    HW1 8241   5.577   3.952   4.359
 1341SOL    HW2 8242   5.694   3.862   4.324
 1342SOL     OW 8243   1.548   6.605   1.483
 1342SOL    HW1 8244   1.593   6.672   1.433
 1342SOL    HW2 8245   1.555   6.634   1.574
 1343SOL     OW 8246   0.701   4.363   2.315
 1343SOL    HW1 8247   0.700   4.297   2.385
 1343SOL    HW2 8248   0.781   4.413   2.331
 1344SOL     OW 8249   1.633  10.035   5.787
 1344SOL    HW1 8250   1.717   9.992   5.805
 1344SOL    HW2 8251   1.585  10.031   5.869
 1345SOL     OW 8252   6.576   3.105   1.441
 1345SOL    HW1 8253   6.530   3.044   1.499
 1345SOL    HW2 8254   6.669   3.094   1.465
 1346SOL     OW 8255   6.051   8.032   2.514
 1346SOL    HW1 8256   5.968   8.041   2.466
 1346SOL    HW2 8257   6.091   7.953   2.479
 1347SOL     OW 8258   7.151   7.956   5.234
 1347SOL    HW1 8259   7.241   7.982   5.214
 1347SOL    HW2 8260   7.142   7.973   5.328
 1348SOL     OW 8261   7.142   4.081   0.484
 1348SOL    HW1 8262   7.186   3.998   0.503
 1348SOL    HW2 8263   7.145   4.130   0.566
 1349SOL     OW 8264   5.050   7.454   3.865
 1349SOL    HW1 8265   5.060   7.458   3.770
 1349SOL    HW2 8266   5.104   7.526   3.898
 1350SOL     OW 8267   6.579   4.413   0.594
 1350SOL    HW1 8268   6.630   4.377   0.521
 1350SOL    HW2 8269   6.490   4.420   0.560
 1351SOL     OW 8270   4.056   5.252   2.414
 1351SOL    HW1 8271   4.134   5.211   2.377
 1351SOL    HW2 8272   4.032   5.318   2.349
 1352SOL     OW 8273   7.734   4.963   0.425
 1352SOL    HW1 8274   7.719   4.952   0.519
 1352SOL    HW2 8275   7.693   4.886   0.385
 1353SOL     OW 8276   3.490   3.042   1.363
 1353SOL    HW1 8277   3.475   3.130   1.398
 1353SOL    HW2 8278   3.412   2.993   1.388
 1354SOL     OW 8279   3.331   9.030   3.491
 1354SOL    HW1 8280   3.379   9.099   3.445
 1354SOL    HW2 8281   3.246   9.069   3.512
 1355SOL     OW 8282   6.796   7.576   4.189
 1355SOL    HW1 8283   6.833   7.658   4.222
 1355SOL    HW2 8284   6.872   7.519   4.175
 1356SOL     OW 8285   5.302   7.688   2.286
 1356SOL    HW1 8286   5.373   7.733   2.333
 1356SOL    HW2 8287   5.297   7.732   2.201
 1357SOL     OW 8288   1.124   4.226   3.990
 1357SOL    HW1 8289   1.143   4.137   3.962
 1357SOL    HW2 8290   1.184   4.281   3.939
 1358SOL     OW 8291   0.609   6.794   5.000
 1358SOL    HW1 8292   0.631   6.701   4.991
 1358SOL    HW2 8293   0.567   6.801   5.085
 1359SOL     OW 8294   9.179   6.024   1.015
 1359SOL    HW1 8295   9.165   6.047   1.107
 1359SOL    HW2 8296   9.090   6.017   0.979
 1360SOL     OW 8297   1.996   7.407   2.859
 1360SOL    HW1 8298   2.074   7.352   2.869
 1360SOL    HW2 8299   2.028   7.496   2.876
 1361SOL     OW 8300   1.186   9.488   5.366
 1361SOL    HW1 8301   1.149   9.518   5.449
 1361SOL    HW2 8302   1.113   9.445   5.322
 1362SOL     OW 8303   1.151   5.097   1.164
 1362SOL    HW1 8304   1.231   5.138   1.197
 1362SOL    HW2 8305   1.103   5.169   1.123
 1363SOL     OW 8306   1.894   4.331   5.053
 1363SOL    HW1 8307   1.906   4.401   5.118
 1363SOL    HW2 8308   1.869   4.255   5.105
 1364SOL     OW 8309   5.150   3.753   1.698
 1364SOL    HW1 8310   5.232   3.714   1.725
 1364SOL    HW2 8311   5.136   3.824   1.761
 1365SOL     OW 8312   6.705   9.236   5.695
 1365SOL    HW1 8313   6.674   9.253   5.784
 1365SOL    HW2 8314   6.738   9.321   5.665
 1366SOL     OW 8315   3.735   3.017   3.274
 1366SOL    HW1 8316   3.807   3.078   3.285
 1366SOL    HW2 8317   3.694   3.042   3.191
 1367SOL     OW 8318   6.161   6.883   2.890
 1367SOL    HW1 8319   6.106   6.891   2.968
 1367SOL    HW2 8320   6.103   6.846   2.824
 1368SOL     OW 8321   6.149   9.750   5.624
 1368SOL    HW1 8322   6.057   9.742   5.651
 1368SOL    HW2 8323   6.199   9.723   5.702
 1369SOL     OW 8324   5.715   4.399   5.152
 1369SOL    HW1 8325   5.666   4.478   5.130
 1369SOL    HW2 8326   5.807   4.425   5.148
 1370SOL     OW 8327   3.779   2.593   0.670
 1370SOL    HW1 8328   3.685   2.602   0.682
 1370SOL    HW2 8329   3.794   2.499   0.663
 1371SOL     OW 8330   5.990   5.136   1.870
 1371SOL    HW1 8331   5.957   5.132   1.960
 1371SOL    HW2 8332   5.937   5.073   1.821
 1372SOL     OW 8333   2.934   4.888   4.739
 1372SOL    HW1 8334   2.853   4.886   4.689
 1372SOL    HW2 8335   2.924   4.963   4.798
 1373SOL     OW 8336   6.863   0.500   0.792
 1373SOL    HW1 8337   6.798   0.562   0.760
 1373SOL    HW2 8338   6.826   0.414   0.774
 1374SOL     OW 8339   6.015   0.522   0.788
 1374SOL    HW1 8340   5.970   0.562   0.714
 1374SOL    HW2 8341   6.057   0.444   0.752
 1375SOL     OW 8342   5.646   7.043   1.280
 1375SOL    HW1 8343   5.724   7.044   1.336
 1375SOL    HW2 8344   5.579   7.090   1.331
 1376SOL     OW 8345   2.137   5.796   1.164
 1376SOL    HW1 8346   2.221   5.828   1.132
 1376SOL    HW2 8347   2.140   5.701   1.150
 1377SOL     OW 8348   2.273   3.665   3.831
 1377SOL    HW1 8349   2.253   3.718   3.754
 1377SOL    HW2 8350   2.316   3.586   3.796
 1378SOL     OW 8351   0.171   7.872   5.400
 1378SOL    HW1 8352   0.156   7.781   5.427
 1378SOL    HW2 8353   0.192   7.866   5.307
 1379SOL     OW 8354   3.908   2.794   1.118
 1379SOL    HW1 8355   3.978   2.791   1.184
 1379SOL    HW2 8356   3.889   2.702   1.101
 1380SOL     OW 8357   4.188   5.102   2.622
 1380SOL    HW1 8358   4.245   5.061   2.688
 1380SOL    HW2 8359   4.246   5.117   2.547
 1381SOL     OW 8360   6.099   3.059   1.764
 1381SOL    HW1 8361   6.003   3.062   1.762
 1381SOL    HW2 8362   6.126   3.089   1.677
 1382SOL     OW 8363   0.614   7.033   4.001
 1382SOL    HW1 8364   0.611   7.054   4.094
 1382SOL    HW2 8365   0.535   7.074   3.965
 1383SOL     OW 8366   1.259   3.362   0.068
 1383SOL    HW1 8367   1.252   3.395  -0.022
 1383SOL    HW2 8368   1.262   3.267   0.059
 1384SOL     OW 8369   0.695   3.606   4.646
 1384SOL    HW1 8370   0.778   3.593   4.599
 1384SOL    HW2 8371   0.696   3.698   4.671
 1385SOL     OW 8372   3.711   9.142   5.310
 1385SOL    HW1 8373   3.799   9.125   5.276
 1385SOL    HW2 8374   3.719   9.225   5.357
 1386SOL     OW 8375   8.803   5.462   0.105
 1386SOL    HW1 8376   8.875   5.420   0.153
 1386SOL    HW2 8377   8.729   5.403   0.116
 1387SOL     OW 8378   1.719   1.458   0.368
 1387SOL    HW1 8379   1.637   1.437   0.323
 1387SOL    HW2 8380   1.769   1.376   0.366
 1388SOL     OW 8381   4.171   3.943   4.621
 1388SOL    HW1 8382   4.102   3.981   4.567
 1388SOL    HW2 8383   4.140   3.954   4.711
 1389SOL     OW 8384   0.018   3.481   5.769
 1389SOL    HW1 8385  -0.008   3.436   5.688
 1389SOL    HW2 8386  -0.003   3.573   5.753
 1390SOL     OW 8387   1.947   4.154   5.273
 1390SOL    HW1 8388   1.989   4.068   5.271
 1390SOL    HW2 8389   1.854   4.135   5.280
 1391SOL     OW 8390   5.330   8.486   2.692
 1391SOL    HW1 8391   5.319   8.578   2.666
 1391SOL    HW2 8392   5.385   8.448   2.624
 1392SOL     OW 8393   4.653   4.768   1.816
 1392SOL    HW1 8394   4.644   4.817   1.734
 1392SOL    HW2 8395   4.563   4.755   1.847
 1393SOL     OW 8396   5.208   1.723   1.723
 1393SOL    HW1 8397   5.227   1.690   1.635
 1393SOL    HW2 8398   5.146   1.795   1.709
 1394SOL     OW 8399   3.044   9.535   5.915
 1394SOL    HW1 8400   3.076   9.537   6.005
 1394SOL    HW2 8401   3.108   9.585   5.865
 1395SOL     OW 8402   7.285   1.736   0.906
 1395SOL    HW1 8403   7.315   1.679   0.836
 1395SOL    HW2 8404   7.353   1.730   0.973
 1396SOL     OW 8405   7.895   7.730   3.478
 1396SOL    HW1 8406   7.841   7.803   3.450
 1396SOL    HW2 8407   7.984   7.765   3.481
 1397SOL     OW 8408   6.268   6.530   1.867
 1397SOL    HW1 8409   6.313   6.600   1.820
 1397SOL    HW2 8410   6.312   6.450   1.840
 1398SOL     OW 8411   2.281   5.941   4.198
 1398SOL    HW1 8412   2.330   5.940   4.280
 1398SOL    HW2 8413   2.347   5.962   4.131
 1399SOL     OW 8414   0.796   5.044   6.084
 1399SOL    HW1 8415   0.710   5.071   6.117
 1399SOL    HW2 8416   0.790   4.949   6.075
 1400SOL     OW 8417   8.388   6.965   1.222
 1400SOL    HW1 8418   8.345   6.880   1.216
 1400SOL    HW2 8419   8.402   6.991   1.131
 1401SOL     OW 8420   5.493   7.419   0.695
 1401SOL    HW1 8421   5.479   7.324   0.696
 1401SOL    HW2 8422   5.405   7.456   0.703
 1402SOL     OW 8423   6.783   5.630   2.597
 1402SOL    HW1 8424   6.791   5.717   2.635
 1402SOL    HW2 8425   6.740   5.644   2.513
 1403SOL     OW 8426   6.318   3.368   3.249
 1403SOL    HW1 8427   6.393   3.424   3.269
 1403SOL    HW2 8428   6.253   3.391   3.315
 1404SOL     OW 8429   6.201   4.239   0.957
 1404SOL    HW1 8430   6.114   4.217   0.924
 1404SOL    HW2 8431   6.191   4.329   0.989
 1405SOL     OW 8432   6.457   2.211   0.619
 1405SOL    HW1 8433   6.402   2.136   0.599
 1405SOL    HW2 8434   6.519   2.216   0.546
 1406SOL     OW 8435   5.085   8.408   5.928
 1406SOL    HW1 8436   5.174   8.385   5.900
 1406SOL    HW2 8437   5.093   8.429   6.021
 1407SOL     OW 8438   1.478   9.133   5.620
 1407SOL    HW1 8439   1.566   9.130   5.582
 1407SOL    HW2 8440   1.430   9.196   5.566
 1408SOL     OW 8441   1.332   7.784   6.180
 1408SOL    HW1 8442   1.339   7.741   6.094
 1408SOL    HW2 8443   1.244   7.762   6.210
 1409SOL     OW 8444   1.330   3.636   3.465
 1409SOL    HW1 8445   1.422   3.620   3.482
 1409SOL    HW2 8446   1.285   3.558   3.498
 1410SOL     OW 8447   4.813   7.365   0.137
 1410SOL    HW1 8448   4.720   7.376   0.157
 1410SOL    HW2 8449   4.856   7.359   0.222
 1411SOL     OW 8450   3.384   2.612   0.269
 1411SOL    HW1 8451   3.365   2.677   0.336
 1411SOL    HW2 8452   3.475   2.586   0.286
 1412SOL     OW 8453   2.760   6.132   1.935
 1412SOL    HW1 8454   2.738   6.139   1.842
 1412SOL    HW2 8455   2.770   6.223   1.965
 1413SOL     OW 8456   5.013   3.685   5.248
 1413SOL    HW1 8457   4.983   3.705   5.159
 1413SOL    HW2 8458   5.100   3.725   5.253
 1414SOL     OW 8459   4.591   1.475   0.663
 1414SOL    HW1 8460   4.636   1.402   0.620
 1414SOL    HW2 8461   4.598   1.548   0.601
 1415SOL     OW 8462   5.004   1.882   0.969
 1415SOL    HW1 8463   5.022   1.807   0.912
 1415SOL    HW2 8464   4.953   1.846   1.041
 1416SOL     OW 8465   1.899   7.634   1.460
 1416SOL    HW1 8466   1.805   7.630   1.475
 1416SOL    HW2 8467   1.908   7.673   1.373
 1417SOL     OW 8468   7.503   8.161   2.120
 1417SOL    HW1 8469   7.544   8.172   2.206
 1417SOL    HW2 8470   7.476   8.249   2.094
 1418SOL     OW 8471   2.909   5.946   2.123
 1418SOL    HW1 8472   2.833   5.889   2.135
 1418SOL    HW2 8473   2.871   6.029   2.094
 1419SOL     OW 8474   3.963   1.410   1.864
 1419SOL    HW1 8475   3.939   1.454   1.945
 1419SOL    HW2 8476   3.998   1.326   1.892
 1420SOL     OW 8477   5.583   3.851   1.233
 1420SOL    HW1 8478   5.659   3.803   1.201
 1420SOL    HW2 8479   5.521   3.784   1.260
 1421SOL     OW 8480  -0.477   4.103   5.980
 1421SOL    HW1 8481  -0.445   4.085   5.892
 1421SOL    HW2 8482  -0.463   4.197   5.993
 1422SOL     OW 8483   1.389   4.712   1.197
 1422SOL    HW1 8484   1.436   4.782   1.242
 1422SOL    HW2 8485   1.345   4.664   1.268
 1423SOL     OW 8486   5.961   2.211   3.462
 1423SOL    HW1 8487   6.016   2.158   3.520
 1423SOL    HW2 8488   5.987   2.301   3.480
 1424SOL     OW 8489   6.193   4.061   2.175
 1424SOL    HW1 8490   6.252   4.114   2.229
 1424SOL    HW2 8491   6.105   4.088   2.201
 1425SOL     OW 8492   3.226   5.227   6.217
 1425SOL    HW1 8493   3.262   5.189   6.137
 1425SOL    HW2 8494   3.273   5.309   6.228
 1426SOL     OW 8495   8.029   7.447   3.198
 1426SOL    HW1 8496   7.941   7.483   3.204
 1426SOL    HW2 8497   8.054   7.459   3.106
 1427SOL     OW 8498   5.466   7.588   5.791
 1427SOL    HW1 8499   5.489   7.536   5.868
 1427SOL    HW2 8500   5.524   7.554   5.722
 1428SOL     OW 8501   4.516   4.587   5.637
 1428SOL    HW1 8502   4.432   4.562   5.598
 1428SOL    HW2 8503   4.581   4.559   5.574
 1429SOL     OW 8504   1.873   4.035   5.895
 1429SOL    HW1 8505   1.875   3.997   5.983
 1429SOL    HW2 8506   1.862   4.129   5.910
 1430SOL     OW 8507   5.218   4.863   2.047
 1430SOL    HW1 8508   5.240   4.952   2.019
 1430SOL    HW2 8509   5.189   4.873   2.138
 1431SOL     OW 8510   1.394   3.501   2.069
 1431SOL    HW1 8511   1.469   3.557   2.086
 1431SOL    HW2 8512   1.380   3.452   2.150
 1432SOL     OW 8513   5.084   7.259   1.646
 1432SOL    HW1 8514   5.111   7.167   1.653
 1432SOL    HW2 8515   4.989   7.257   1.658
 1433SOL     OW 8516   1.066   3.982   3.388
 1433SOL    HW1 8517   1.101   4.067   3.414
 1433SOL    HW2 8518   1.144   3.929   3.368
 1434SOL     OW 8519  -0.024   4.396   3.507
 1434SOL    HW1 8520  -0.081   4.424   3.579
 1434SOL    HW2 8521   0.044   4.344   3.549
 1435SOL     OW 8522   6.186   5.903   0.671
 1435SOL    HW1 8523   6.152   5.894   0.761
 1435SOL    HW2 8524   6.278   5.927   0.683
 1436SOL     OW 8525   6.368   4.210   4.316
 1436SOL    HW1 8526   6.368   4.116   4.332
 1436SOL    HW2 8527   6.342   4.249   4.400
 1437SOL     OW 8528   2.692   9.148   4.694
 1437SOL    HW1 8529   2.783   9.127   4.714
 1437SOL    HW2 8530   2.677   9.234   4.734
 1438SOL     OW 8531   1.418   5.585   4.651
 1438SOL    HW1 8532   1.461   5.654   4.599
 1438SOL    HW2 8533   1.483   5.515   4.657
 1439SOL     OW 8534   1.264   9.339   4.643
 1439SOL    HW1 8535   1.255   9.244   4.634
 1439SOL    HW2 8536   1.332   9.362   4.579
 1440SOL     OW 8537   0.409   3.146   2.619
 1440SOL    HW1 8538   0.369   3.233   2.618
 1440SOL    HW2 8539   0.452   3.141   2.704
 1441SOL     OW 8540   6.333   6.321   5.575
 1441SOL    HW1 8541   6.273   6.326   5.501
 1441SOL    HW2 8542   6.366   6.231   5.573
 1442SOL     OW 8543   6.691   7.300   4.868
 1442SOL    HW1 8544   6.704   7.385   4.827
 1442SOL    HW2 8545   6.778   7.261   4.871
 1443SOL     OW 8546   3.506   9.489   4.552
 1443SOL    HW1 8547   3.543   9.554   4.612
 1443SOL    HW2 8548   3.412   9.489   4.571
 1444SOL     OW 8549   6.091   6.027   5.306
 1444SOL    HW1 8550   6.182   6.038   5.332
 1444SOL    HW2 8551   6.095   5.967   5.231
 1445SOL     OW 8552   0.028   3.682   5.426
 1445SOL    HW1 8553   0.090   3.610   5.442
 1445SOL    HW2 8554  -0.054   3.639   5.406
 1446SOL     OW 8555   7.659   4.543   0.506
 1446SOL    HW1 8556   7.683   4.605   0.436
 1446SOL    HW2 8557   7.705   4.462   0.482
 1447SOL     OW 8558   0.107   5.646   4.041
 1447SOL    HW1 8559   0.118   5.711   4.111
 1447SOL    HW2 8560   0.138   5.564   4.079
 1448SOL     OW 8561   6.644   4.765   2.871
 1448SOL    HW1 8562   6.695   4.697   2.829
 1448SOL    HW2 8563   6.564   4.773   2.818
 1449SOL     OW 8564   4.602   9.580   4.691
 1449SOL    HW1 8565   4.507   9.583   4.674
 1449SOL    HW2 8566   4.610   9.602   4.784
 1450SOL     OW 8567   8.050   4.542   1.299
 1450SOL    HW1 8568   7.963   4.544   1.259
 1450SOL    HW2 8569   8.074   4.450   1.299
 1451SOL     OW 8570   4.943   7.117   2.760
 1451SOL    HW1 8571   4.877   7.052   2.736
 1451SOL    HW2 8572   5.021   7.092   2.711
 1452SOL     OW 8573   3.546   8.040   1.949
 1452SOL    HW1 8574   3.480   7.970   1.956
 1452SOL    HW2 8575   3.527   8.082   1.864
 1453SOL     OW 8576   5.241   9.617   4.997
 1453SOL    HW1 8577   5.169   9.674   5.021
 1453SOL    HW2 8578   5.285   9.662   4.925
 1454SOL     OW 8579   2.084   5.539   6.229
 1454SOL    HW1 8580   1.990   5.532   6.214
 1454SOL    HW2 8581   2.106   5.629   6.205
 1455SOL     OW 8582   1.867   2.280   1.475
 1455SOL    HW1 8583   1.863   2.327   1.392
 1455SOL    HW2 8584   1.858   2.349   1.542
 1456SOL     OW 8585   3.487   6.982   1.259
 1456SOL    HW1 8586   3.515   6.892   1.242
 1456SOL    HW2 8587   3.510   7.030   1.180
 1457SOL     OW 8588  -0.426   1.881   3.173
 1457SOL    HW1 8589  -0.442   1.861   3.265
 1457SOL    HW2 8590  -0.342   1.838   3.154
 1458SOL     OW 8591   4.523   7.477   2.547
 1458SOL    HW1 8592   4.498   7.513   2.462
 1458SOL    HW2 8593   4.615   7.454   2.537
 1459SOL     OW 8594   0.666   5.114   3.218
 1459SOL    HW1 8595   0.754   5.111   3.181
 1459SOL    HW2 8596   0.612   5.061   3.158
 1460SOL     OW 8597   2.808   6.807   0.802
 1460SOL    HW1 8598   2.790   6.720   0.838
 1460SOL    HW2 8599   2.755   6.812   0.723
 1461SOL     OW 8600   5.357   4.591   0.637
 1461SOL    HW1 8601   5.427   4.644   0.600
 1461SOL    HW2 8602   5.363   4.508   0.589
 1462SOL     OW 8603   6.584   1.356   1.092
 1462SOL    HW1 8604   6.496   1.385   1.118
 1462SOL    HW2 8605   6.634   1.436   1.084
 1463SOL     OW 8606   3.748   5.498   0.574
 1463SOL    HW1 8607   3.670   5.460   0.613
 1463SOL    HW2 8608   3.720   5.582   0.539
 1464SOL     OW 8609   3.540   5.369   0.729
 1464SOL    HW1 8610   3.558   5.402   0.817
 1464SOL    HW2 8611   3.462   5.416   0.701
 1465SOL     OW 8612   7.079   1.959   1.995
 1465SOL    HW1 8613   7.021   1.988   2.065
 1465SOL    HW2 8614   7.141   1.901   2.039
 1466SOL     OW 8615   1.358   2.307   2.041
 1466SOL    HW1 8616   1.428   2.288   1.979
 1466SOL    HW2 8617   1.403   2.348   2.115
 1467SOL     OW 8618   1.017   3.335   0.629
 1467SOL    HW1 8619   0.951   3.294   0.574
 1467SOL    HW2 8620   1.080   3.265   0.647
 1468SOL     OW 8621   1.788   2.621   2.398
 1468SOL    HW1 8622   1.780   2.641   2.305
 1468SOL    HW2 8623   1.793   2.526   2.401
 1469SOL     OW 8624   6.098   6.887   4.775
 1469SOL    HW1 8625   6.011   6.905   4.808
 1469SOL    HW2 8626   6.084   6.827   4.702
 1470SOL     OW 8627   8.025   3.267   0.048
 1470SOL    HW1 8628   7.997   3.239  -0.040
 1470SOL    HW2 8629   7.982   3.352   0.060
 1471SOL     OW 8630   5.981   5.469   0.084
 1471SOL    HW1 8631   5.906   5.510   0.126
 1471SOL    HW2 8632   5.957   5.377   0.073
 1472SOL     OW 8633   4.225   3.075   4.297
 1472SOL    HW1 8634   4.317   3.098   4.280
 1472SOL    HW2 8635   4.225   3.043   4.387
 1473SOL     OW 8636   6.835   2.928   1.161
 1473SOL    HW1 8637   6.909   2.914   1.220
 1473SOL    HW2 8638   6.759   2.897   1.210
 1474SOL     OW 8639   2.331   1.289   1.430
 1474SOL    HW1 8640   2.289   1.364   1.473
 1474SOL    HW2 8641   2.393   1.257   1.496
 1475SOL     OW 8642   2.747   3.822   1.080
 1475SOL    HW1 8643   2.784   3.901   1.041
 1475SOL    HW2 8644   2.675   3.798   1.022
 1476SOL     OW 8645   8.773   5.338   0.569
 1476SOL    HW1 8646   8.765   5.243   0.570
 1476SOL    HW2 8647   8.692   5.369   0.527
 1477SOL     OW 8648   0.096   5.713   6.171
 1477SOL    HW1 8649   0.121   5.786   6.115
 1477SOL    HW2 8650   0.100   5.636   6.114
 1478SOL     OW 8651   5.846   9.376   5.201
 1478SOL    HW1 8652   5.895   9.430   5.263
 1478SOL    HW2 8653   5.856   9.286   5.234
 1479SOL     OW 8654   5.877   7.490   2.017
 1479SOL    HW1 8655   5.913   7.465   1.932
 1479SOL    HW2 8656   5.786   7.514   1.999
 1480SOL     OW 8657   1.367   5.635   2.938
 1480SOL    HW1 8658   1.452   5.663   2.973
 1480SOL    HW2 8659   1.345   5.701   2.873
 1481SOL     OW 8660   0.480   3.472   4.602
 1481SOL    HW1 8661   0.403   3.524   4.624
 1481SOL    HW2 8662   0.553   3.519   4.643
 1482SOL     OW 8663   7.431   7.930   1.415
 1482SOL    HW1 8664   7.503   7.992   1.409
 1482SOL    HW2 8665   7.399   7.921   1.325
 1483SOL     OW 8666   1.683   3.211   3.467
 1483SOL    HW1 8667   1.719   3.180   3.384
 1483SOL    HW2 8668   1.759   3.214   3.526
 1484SOL     OW 8669   8.316   6.760   2.312
 1484SOL    HW1 8670   8.403   6.798   2.324
 1484SOL    HW2 8671   8.307   6.747   2.217
 1485SOL     OW 8672   4.633   7.901   2.193
 1485SOL    HW1 8673   4.575   7.871   2.123
 1485SOL    HW2 8674   4.573   7.926   2.264
 1486SOL     OW 8675  -0.893   4.582   4.406
 1486SOL    HW1 8676  -0.972   4.619   4.367
 1486SOL    HW2 8677  -0.835   4.566   4.331
 1487SOL     OW 8678   6.566   8.130   2.517
 1487SOL    HW1 8679   6.492   8.080   2.553
 1487SOL    HW2 8680   6.621   8.149   2.593
 1488SOL     OW 8681   0.304   4.211   4.901
 1488SOL    HW1 8682   0.268   4.270   4.834
 1488SOL    HW2 8683   0.371   4.263   4.945
 1489SOL     OW 8684   4.766   4.381   2.591
 1489SOL    HW1 8685   4.737   4.470   2.573
 1489SOL    HW2 8686   4.841   4.367   2.533
 1490SOL     OW 8687   3.868   4.490   5.092
 1490SOL    HW1 8688   3.936   4.469   5.156
 1490SOL    HW2 8689   3.842   4.404   5.057
 1491SOL     OW 8690   2.540   8.162   4.752
 1491SOL    HW1 8691   2.515   8.135   4.663
 1491SOL    HW2 8692   2.496   8.246   4.765
 1492SOL     OW 8693   6.729   1.962   1.923
 1492SOL    HW1 8694   6.702   1.889   1.979
 1492SOL    HW2 8695   6.816   1.937   1.892
 1493SOL     OW 8696   3.252   8.369   3.998
 1493SOL    HW1 8697   3.271   8.401   4.086
 1493SOL    HW2 8698   3.209   8.285   4.011
 1494SOL     OW 8699   6.724   0.961   1.090
 1494SOL    HW1 8700   6.688   1.007   1.166
 1494SOL    HW2 8701   6.761   0.880   1.125
 1495SOL     OW 8702   4.687   2.723   4.476
 1495SOL    HW1 8703   4.644   2.795   4.430
 1495SOL    HW2 8704   4.657   2.730   4.566
 1496SOL     OW 8705   2.028   8.959   6.297
 1496SOL    HW1 8706   2.034   8.979   6.204
 1496SOL    HW2 8707   1.941   8.918   6.307
 1497SOL     OW 8708   2.811   5.622   0.394
 1497SOL    HW1 8709   2.796   5.575   0.476
 1497SOL    HW2 8710   2.844   5.707   0.422
 1498SOL     OW 8711   7.785   7.466   2.654
 1498SOL    HW1 8712   7.715   7.409   2.621
 1498SOL    HW2 8713   7.806   7.430   2.740
 1499SOL     OW 8714  -1.126   2.267   3.578
 1499SOL    HW1 8715  -1.036   2.301   3.579
 1499SOL    HW2 8716  -1.142   2.244   3.487
 1500SOL     OW 8717   2.931   7.849   1.908
 1500SOL    HW1 8718   3.017   7.825   1.942
 1500SOL    HW2 8719   2.918   7.939   1.935
 1501SOL     OW 8720   1.524   8.257   5.375
 1501SOL    HW1 8721   1.473   8.184   5.340
 1501SOL    HW2 8722   1.582   8.283   5.304
 1502SOL     OW 8723   2.867   8.297   3.119
 1502SOL    HW1 8724   2.816   8.240   3.061
 1502SOL    HW2 8725   2.859   8.256   3.205
 1503SOL     OW 8726   6.941   3.203   0.661
 1503SOL    HW1 8727   6.892   3.220   0.741
 1503SOL    HW2 8728   7.013   3.265   0.663
 1504SOL     OW 8729   5.918   1.766   2.127
 1504SOL    HW1 8730   5.857   1.777   2.200
 1504SOL    HW2 8731   5.929   1.854   2.091
 1505SOL     OW 8732   5.647   7.129   3.109
 1505SOL    HW1 8733   5.613   7.180   3.182
 1505SOL    HW2 8734   5.583   7.144   3.038
 1506SOL     OW 8735   7.023   7.887   4.001
 1506SOL    HW1 8736   6.956   7.844   4.054
 1506SOL    HW2 8737   6.984   7.971   3.977
 1507SOL     OW 8738   2.820   6.523   0.883
 1507SOL    HW1 8739   2.838   6.443   0.932
 1507SOL    HW2 8740   2.858   6.507   0.797
 1508SOL     OW 8741   6.799  10.345   5.958
 1508SOL    HW1 8742   6.781  10.253   5.976
 1508SOL    HW2 8743   6.891  10.356   5.985
 1509SOL     OW 8744   3.888   3.985   1.044
 1509SOL    HW1 8745   3.975   4.009   1.012
 1509SOL    HW2 8746   3.880   4.029   1.128
 1510SOL     OW 8747   5.615   9.104   3.417
 1510SOL    HW1 8748   5.583   9.083   3.505
 1510SOL    HW2 8749   5.550   9.165   3.382
 1511SOL     OW 8750   1.729   8.866   3.435
 1511SOL    HW1 8751   1.776   8.901   3.510
 1511SOL    HW2 8752   1.723   8.772   3.451
 1512SOL     OW 8753   6.955   8.844   3.275
 1512SOL    HW1 8754   6.954   8.869   3.182
 1512SOL    HW2 8755   6.994   8.757   3.276
 1513SOL     OW 8756   7.479   5.910   3.641
 1513SOL    HW1 8757   7.501   5.818   3.630
 1513SOL    HW2 8758   7.407   5.925   3.580
 1514SOL     OW 8759   2.463   5.976   4.400
 1514SOL    HW1 8760   2.472   5.958   4.494
 1514SOL    HW2 8761   2.507   6.060   4.388
 1515SOL     OW 8762   5.640   8.268   4.789
 1515SOL    HW1 8763   5.606   8.238   4.705
 1515SOL    HW2 8764   5.717   8.320   4.766
 1516SOL     OW 8765   4.504   3.624   5.167
 1516SOL    HW1 8766   4.506   3.720   5.163
 1516SOL    HW2 8767   4.417   3.601   5.135
 1517SOL     OW 8768   5.115   4.754   0.745
 1517SOL    HW1 8769   5.074   4.703   0.675
 1517SOL    HW2 8770   5.208   4.735   0.737
 1518SOL     OW 8771  -0.875   3.668   3.793
 1518SOL    HW1 8772  -0.918   3.752   3.813
 1518SOL    HW2 8773  -0.786   3.692   3.768
 1519SOL     OW 8774   4.102   9.283   6.075
 1519SOL    HW1 8775   4.042   9.308   6.145
 1519SOL    HW2 8776   4.133   9.196   6.099
 1520SOL     OW 8777   2.261   3.741   4.753
 1520SOL    HW1 8778   2.356   3.749   4.746
 1520SOL    HW2 8779   2.235   3.690   4.676
 1521SOL     OW 8780   4.289   8.891   5.020
 1521SOL    HW1 8781   4.309   8.807   5.061
 1521SOL    HW2 8782   4.194   8.890   5.009
 1522SOL     OW 8783   3.685   3.391   2.350
 1522SOL    HW1 8784   3.714   3.479   2.327
 1522SOL    HW2 8785   3.677   3.345   2.266
 1523SOL     OW 8786   2.215   4.495   2.220
 1523SOL    HW1 8787   2.194   4.404   2.241
 1523SOL    HW2 8788   2.240   4.494   2.128
 1524SOL     OW 8789   5.652   6.893   6.036
 1524SOL    HW1 8790   5.558   6.910   6.043
 1524SOL    HW2 8791   5.686   6.967   5.986
 1525SOL     OW 8792   7.809   1.398   0.637
 1525SOL    HW1 8793   7.755   1.477   0.640
 1525SOL    HW2 8794   7.842   1.396   0.547
 1526SOL     OW 8795  -0.927   4.128   4.039
 1526SOL    HW1 8796  -0.922   4.194   4.108
 1526SOL    HW2 8797  -0.921   4.179   3.958
 1527SOL     OW 8798   1.627   5.091   5.207
 1527SOL    HW1 8799   1.697   5.150   5.236
 1527SOL    HW2 8800   1.673   5.015   5.172
 1528SOL     OW 8801   1.765   7.290   5.897
 1528SOL    HW1 8802   1.822   7.213   5.895
 1528SOL    HW2 8803   1.693   7.267   5.838
 1529SOL     OW 8804   2.434   5.994   2.082
 1529SOL    HW1 8805   2.513   5.947   2.109
 1529SOL    HW2 8806   2.416   5.962   1.994
 1530SOL     OW 8807   1.983   5.075   0.782
 1530SOL    HW1 8808   2.069   5.112   0.803
 1530SOL    HW2 8809   1.930   5.150   0.754
 1531SOL     OW 8810   1.983   3.345   3.622
 1531SOL    HW1 8811   1.955   3.366   3.711
 1531SOL    HW2 8812   2.071   3.383   3.615
 1532SOL     OW 8813   3.037   8.150   2.903
 1532SOL    HW1 8814   3.003   8.088   2.838
 1532SOL    HW2 8815   3.001   8.235   2.878
 1533SOL     OW 8816   5.994   8.723   6.212
 1533SOL    HW1 8817   6.058   8.692   6.276
 1533SOL    HW2 8818   6.046   8.765   6.144
 1534SOL     OW 8819   3.874   3.829   4.334
 1534SOL    HW1 8820   3.811   3.859   4.400
 1534SOL    HW2 8821   3.834   3.853   4.251
 1535SOL     OW 8822   0.244   2.190   3.375
 1535SOL    HW1 8823   0.184   2.232   3.312
 1535SOL    HW2 8824   0.190   2.173   3.452
 1536SOL     OW 8825   4.496   3.323   2.187
 1536SOL    HW1 8826   4.592   3.320   2.185
 1536SOL    HW2 8827   4.474   3.397   2.131
 1537SOL     OW 8828   2.491   8.851   3.533
 1537SOL    HW1 8829   2.508   8.840   3.439
 1537SOL    HW2 8830   2.557   8.796   3.576
 1538SOL     OW 8831   5.896   9.184   4.151
 1538SOL    HW1 8832   5.988   9.161   4.146
 1538SOL    HW2 8833   5.849   9.105   4.124
 1539SOL     OW 8834  -0.565   4.794   3.821
 1539SOL    HW1 8835  -0.614   4.712   3.824
 1539SOL    HW2 8836  -0.632   4.862   3.815
 1540SOL     OW 8837   3.817   3.687   5.483
 1540SOL    HW1 8838   3.841   3.712   5.572
 1540SOL    HW2 8839   3.853   3.756   5.428
 1541SOL     OW 8840   0.688   3.637   1.191
 1541SOL    HW1 8841   0.611   3.639   1.248
 1541SOL    HW2 8842   0.652   3.633   1.102
 1542SOL     OW 8843   8.298   5.693   1.917
 1542SOL    HW1 8844   8.356   5.620   1.896
 1542SOL    HW2 8845   8.222   5.680   1.859
 1543SOL     OW 8846   3.103   3.697   0.302
 1543SOL    HW1 8847   3.138   3.785   0.317
 1543SOL    HW2 8848   3.057   3.675   0.383
 1544SOL     OW 8849   6.286   5.063   1.456
 1544SOL    HW1 8850   6.214   5.039   1.515
 1544SOL    HW2 8851   6.343   5.118   1.510
 1545SOL     OW 8852   7.142   2.061   1.748
 1545SOL    HW1 8853   7.120   2.005   1.823
 1545SOL    HW2 8854   7.108   2.013   1.672
 1546SOL     OW 8855   2.616  10.309   5.539
 1546SOL    HW1 8856   2.661  10.352   5.466
 1546SOL    HW2 8857   2.666  10.229   5.554
 1547SOL     OW 8858   6.755   4.564   3.732
 1547SOL    HW1 8859   6.733   4.598   3.646
 1547SOL    HW2 8860   6.846   4.535   3.724
 1548SOL     OW 8861   3.150   2.598   3.545
 1548SOL    HW1 8862   3.113   2.606   3.457
 1548SOL    HW2 8863   3.085   2.550   3.595
 1549SOL     OW 8864   6.277   1.041   1.786
 1549SOL    HW1 8865   6.334   1.007   1.717
 1549SOL    HW2 8866   6.316   1.010   1.867
 1550SOL     OW 8867   1.615   1.930   2.297
 1550SOL    HW1 8868   1.537   1.979   2.269
 1550SOL    HW2 8869   1.587   1.884   2.376
 1551SOL     OW 8870   0.729   2.153   3.222
 1551SOL    HW1 8871   0.805   2.208   3.243
 1551SOL    HW2 8872   0.662   2.181   3.283
 1552SOL     OW 8873  -2.022   3.593   5.500
 1552SOL    HW1 8874  -1.981   3.507   5.497
 1552SOL    HW2 8875  -2.036   3.609   5.593
 1553SOL     OW 8876  -0.163   1.768   2.218
 1553SOL    HW1 8877  -0.159   1.684   2.173
 1553SOL    HW2 8878  -0.189   1.747   2.307
 1554SOL     OW 8879   5.429   3.968   3.917
 1554SOL    HW1 8880   5.466   3.885   3.886
 1554SOL    HW2 8881   5.366   3.942   3.984
 1555SOL     OW 8882   4.732   6.185   1.464
 1555SOL    HW1 8883   4.808   6.187   1.522
 1555SOL    HW2 8884   4.657   6.186   1.524
 1556SOL     OW 8885   8.049   7.667   2.814
 1556SOL    HW1 8886   8.011   7.704   2.894
 1556SOL    HW2 8887   8.038   7.736   2.748
[truncated: 1,215,992 more chars]
