# Supplementary material for: Improvement in predicting drug sensitivity changes associated with protein mutations using a molecular dynamics based alchemical mutation method
Source: Sci Rep. 2020 Feb 7;10:2161. doi: 10.1038/s41598-020-58877-9 (PMC7005789; doi:10.1038/s41598-020-58877-9)
Supplement: Supplementary file 2 — Supplementary Information. [file 41598_2020_58877_MOESM2_ESM.zip › S1_input/MP-CAFEE/ALR2/FID/V47I_FID/complex_gpu/posre.itp]

; In this topology include file, you will find position restraint
; entries for all the heavy atoms in your original pdb file.
; This means that all the protons which were added by pdb2gmx are
; not restrained.

[ position_restraints ]
; atom  type      fx      fy      fz
     1     1  1000  1000  1000
     5     1  1000  1000  1000
     7     1  1000  1000  1000
    10     1  1000  1000  1000
    13     1  1000  1000  1000
    14     1  1000  1000  1000
    18     1  1000  1000  1000
    19     1  1000  1000  1000
    20     1  1000  1000  1000
    22     1  1000  1000  1000
    24     1  1000  1000  1000
    28     1  1000  1000  1000
    29     1  1000  1000  1000
    30     1  1000  1000  1000
    32     1  1000  1000  1000
    34     1  1000  1000  1000
    37     1  1000  1000  1000
    39     1  1000  1000  1000
    40     1  1000  1000  1000
    41     1  1000  1000  1000
    43     1  1000  1000  1000
    45     1  1000  1000  1000
    48     1  1000  1000  1000
    51     1  1000  1000  1000
    54     1  1000  1000  1000
    56     1  1000  1000  1000
    57     1  1000  1000  1000
    60     1  1000  1000  1000
    63     1  1000  1000  1000
    64     1  1000  1000  1000
    65     1  1000  1000  1000
    67     1  1000  1000  1000
    69     1  1000  1000  1000
    71     1  1000  1000  1000
    75     1  1000  1000  1000
    78     1  1000  1000  1000
    82     1  1000  1000  1000
    83     1  1000  1000  1000
    84     1  1000  1000  1000
    86     1  1000  1000  1000
    88     1  1000  1000  1000
    91     1  1000  1000  1000
    93     1  1000  1000  1000
    97     1  1000  1000  1000
   101     1  1000  1000  1000
   102     1  1000  1000  1000
   103     1  1000  1000  1000
   105     1  1000  1000  1000
   107     1  1000  1000  1000
   110     1  1000  1000  1000
   112     1  1000  1000  1000
   116     1  1000  1000  1000
   120     1  1000  1000  1000
   121     1  1000  1000  1000
   122     1  1000  1000  1000
   124     1  1000  1000  1000
   126     1  1000  1000  1000
   129     1  1000  1000  1000
   130     1  1000  1000  1000
   131     1  1000  1000  1000
   134     1  1000  1000  1000
   135     1  1000  1000  1000
   136     1  1000  1000  1000
   138     1  1000  1000  1000
   140     1  1000  1000  1000
   143     1  1000  1000  1000
   144     1  1000  1000  1000
   145     1  1000  1000  1000
   148     1  1000  1000  1000
   149     1  1000  1000  1000
   150     1  1000  1000  1000
   152     1  1000  1000  1000
   155     1  1000  1000  1000
   156     1  1000  1000  1000
   157     1  1000  1000  1000
   159     1  1000  1000  1000
   161     1  1000  1000  1000
   165     1  1000  1000  1000
   166     1  1000  1000  1000
   167     1  1000  1000  1000
   169     1  1000  1000  1000
   171     1  1000  1000  1000
   174     1  1000  1000  1000
   177     1  1000  1000  1000
   180     1  1000  1000  1000
   183     1  1000  1000  1000
   187     1  1000  1000  1000
   188     1  1000  1000  1000
   189     1  1000  1000  1000
   191     1  1000  1000  1000
   193     1  1000  1000  1000
   196     1  1000  1000  1000
   199     1  1000  1000  1000
   200     1  1000  1000  1000
   204     1  1000  1000  1000
   205     1  1000  1000  1000
   206     1  1000  1000  1000
   207     1  1000  1000  1000
   210     1  1000  1000  1000
   213     1  1000  1000  1000
   216     1  1000  1000  1000
   218     1  1000  1000  1000
   219     1  1000  1000  1000
   220     1  1000  1000  1000
   222     1  1000  1000  1000
   224     1  1000  1000  1000
   226     1  1000  1000  1000
   230     1  1000  1000  1000
   233     1  1000  1000  1000
   237     1  1000  1000  1000
   238     1  1000  1000  1000
   239     1  1000  1000  1000
   241     1  1000  1000  1000
   243     1  1000  1000  1000
   246     1  1000  1000  1000
   248     1  1000  1000  1000
   252     1  1000  1000  1000
   256     1  1000  1000  1000
   257     1  1000  1000  1000
   258     1  1000  1000  1000
   260     1  1000  1000  1000
   263     1  1000  1000  1000
   264     1  1000  1000  1000
   265     1  1000  1000  1000
   267     1  1000  1000  1000
   269     1  1000  1000  1000
   272     1  1000  1000  1000
   274     1  1000  1000  1000
   278     1  1000  1000  1000
   282     1  1000  1000  1000
   283     1  1000  1000  1000
   284     1  1000  1000  1000
   286     1  1000  1000  1000
   289     1  1000  1000  1000
   290     1  1000  1000  1000
   291     1  1000  1000  1000
   293     1  1000  1000  1000
   295     1  1000  1000  1000
   297     1  1000  1000  1000
   301     1  1000  1000  1000
   303     1  1000  1000  1000
   304     1  1000  1000  1000
   305     1  1000  1000  1000
   307     1  1000  1000  1000
   309     1  1000  1000  1000
   312     1  1000  1000  1000
   313     1  1000  1000  1000
   315     1  1000  1000  1000
   317     1  1000  1000  1000
   318     1  1000  1000  1000
   320     1  1000  1000  1000
   322     1  1000  1000  1000
   324     1  1000  1000  1000
   326     1  1000  1000  1000
   327     1  1000  1000  1000
   328     1  1000  1000  1000
   329     1  1000  1000  1000
   331     1  1000  1000  1000
   333     1  1000  1000  1000
   336     1  1000  1000  1000
   339     1  1000  1000  1000
   342     1  1000  1000  1000
   345     1  1000  1000  1000
   349     1  1000  1000  1000
   350     1  1000  1000  1000
   351     1  1000  1000  1000
   353     1  1000  1000  1000
   355     1  1000  1000  1000
   358     1  1000  1000  1000
   360     1  1000  1000  1000
   361     1  1000  1000  1000
   362     1  1000  1000  1000
   363     1  1000  1000  1000
   366     1  1000  1000  1000
   369     1  1000  1000  1000
   372     1  1000  1000  1000
   374     1  1000  1000  1000
   375     1  1000  1000  1000
   376     1  1000  1000  1000
   377     1  1000  1000  1000
   380     1  1000  1000  1000
   383     1  1000  1000  1000
   386     1  1000  1000  1000
   388     1  1000  1000  1000
   389     1  1000  1000  1000
   390     1  1000  1000  1000
   392     1  1000  1000  1000
   395     1  1000  1000  1000
   396     1  1000  1000  1000
   397     1  1000  1000  1000
   399     1  1000  1000  1000
   401     1  1000  1000  1000
   404     1  1000  1000  1000
   407     1  1000  1000  1000
   408     1  1000  1000  1000
   409     1  1000  1000  1000
   412     1  1000  1000  1000
   413     1  1000  1000  1000
   414     1  1000  1000  1000
   416     1  1000  1000  1000
   418     1  1000  1000  1000
   420     1  1000  1000  1000
   424     1  1000  1000  1000
   428     1  1000  1000  1000
   429     1  1000  1000  1000
   430     1  1000  1000  1000
   432     1  1000  1000  1000
   434     1  1000  1000  1000
   436     1  1000  1000  1000
   440     1  1000  1000  1000
   442     1  1000  1000  1000
   443     1  1000  1000  1000
   444     1  1000  1000  1000
   446     1  1000  1000  1000
   448     1  1000  1000  1000
   451     1  1000  1000  1000
   454     1  1000  1000  1000
   455     1  1000  1000  1000
   456     1  1000  1000  1000
   457     1  1000  1000  1000
   458     1  1000  1000  1000
   459     1  1000  1000  1000
   461     1  1000  1000  1000
   463     1  1000  1000  1000
   467     1  1000  1000  1000
   468     1  1000  1000  1000
   469     1  1000  1000  1000
   471     1  1000  1000  1000
   473     1  1000  1000  1000
   475     1  1000  1000  1000
   479     1  1000  1000  1000
   483     1  1000  1000  1000
   484     1  1000  1000  1000
   485     1  1000  1000  1000
   487     1  1000  1000  1000
   489     1  1000  1000  1000
   492     1  1000  1000  1000
   495     1  1000  1000  1000
   498     1  1000  1000  1000
   501     1  1000  1000  1000
   505     1  1000  1000  1000
   506     1  1000  1000  1000
   507     1  1000  1000  1000
   509     1  1000  1000  1000
   511     1  1000  1000  1000
   513     1  1000  1000  1000
   517     1  1000  1000  1000
   521     1  1000  1000  1000
   522     1  1000  1000  1000
   523     1  1000  1000  1000
   525     1  1000  1000  1000
   527     1  1000  1000  1000
   531     1  1000  1000  1000
   532     1  1000  1000  1000
   533     1  1000  1000  1000
   535     1  1000  1000  1000
   537     1  1000  1000  1000
   539     1  1000  1000  1000
   543     1  1000  1000  1000
   546     1  1000  1000  1000
   550     1  1000  1000  1000
   551     1  1000  1000  1000
   552     1  1000  1000  1000
   554     1  1000  1000  1000
   556     1  1000  1000  1000
   559     1  1000  1000  1000
   560     1  1000  1000  1000
   561     1  1000  1000  1000
   562     1  1000  1000  1000
   563     1  1000  1000  1000
   564     1  1000  1000  1000
   566     1  1000  1000  1000
   568     1  1000  1000  1000
   570     1  1000  1000  1000
   574     1  1000  1000  1000
   578     1  1000  1000  1000
   579     1  1000  1000  1000
   580     1  1000  1000  1000
   582     1  1000  1000  1000
   585     1  1000  1000  1000
   586     1  1000  1000  1000
   587     1  1000  1000  1000
   589     1  1000  1000  1000
   591     1  1000  1000  1000
   594     1  1000  1000  1000
   595     1  1000  1000  1000
   597     1  1000  1000  1000
   599     1  1000  1000  1000
   600     1  1000  1000  1000
   602     1  1000  1000  1000
   604     1  1000  1000  1000
   606     1  1000  1000  1000
   607     1  1000  1000  1000
   608     1  1000  1000  1000
   610     1  1000  1000  1000
   612     1  1000  1000  1000
   615     1  1000  1000  1000
   618     1  1000  1000  1000
   621     1  1000  1000  1000
   623     1  1000  1000  1000
   624     1  1000  1000  1000
   627     1  1000  1000  1000
   630     1  1000  1000  1000
   631     1  1000  1000  1000
   632     1  1000  1000  1000
   634     1  1000  1000  1000
   636     1  1000  1000  1000
   639     1  1000  1000  1000
   640     1  1000  1000  1000
   642     1  1000  1000  1000
   644     1  1000  1000  1000
   645     1  1000  1000  1000
   647     1  1000  1000  1000
   648     1  1000  1000  1000
   649     1  1000  1000  1000
   651     1  1000  1000  1000
   653     1  1000  1000  1000
   655     1  1000  1000  1000
   659     1  1000  1000  1000
   662     1  1000  1000  1000
   666     1  1000  1000  1000
   667     1  1000  1000  1000
   668     1  1000  1000  1000
   670     1  1000  1000  1000
   672     1  1000  1000  1000
   675     1  1000  1000  1000
   676     1  1000  1000  1000
   677     1  1000  1000  1000
   678     1  1000  1000  1000
   679     1  1000  1000  1000
   680     1  1000  1000  1000
   682     1  1000  1000  1000
   684     1  1000  1000  1000
   687     1  1000  1000  1000
   689     1  1000  1000  1000
   690     1  1000  1000  1000
   691     1  1000  1000  1000
   693     1  1000  1000  1000
   695     1  1000  1000  1000
   699     1  1000  1000  1000
   700     1  1000  1000  1000
   701     1  1000  1000  1000
   703     1  1000  1000  1000
   705     1  1000  1000  1000
   708     1  1000  1000  1000
   709     1  1000  1000  1000
   710     1  1000  1000  1000
   712     1  1000  1000  1000
   714     1  1000  1000  1000
   716     1  1000  1000  1000
   717     1  1000  1000  1000
   718     1  1000  1000  1000
   720     1  1000  1000  1000
   722     1  1000  1000  1000
   724     1  1000  1000  1000
   728     1  1000  1000  1000
   731     1  1000  1000  1000
   735     1  1000  1000  1000
   736     1  1000  1000  1000
   737     1  1000  1000  1000
   739     1  1000  1000  1000
   741     1  1000  1000  1000
   744     1  1000  1000  1000
   745     1  1000  1000  1000
   747     1  1000  1000  1000
   749     1  1000  1000  1000
   750     1  1000  1000  1000
   752     1  1000  1000  1000
   754     1  1000  1000  1000
   756     1  1000  1000  1000
   757     1  1000  1000  1000
   758     1  1000  1000  1000
   760     1  1000  1000  1000
   762     1  1000  1000  1000
   765     1  1000  1000  1000
   768     1  1000  1000  1000
   769     1  1000  1000  1000
   770     1  1000  1000  1000
   773     1  1000  1000  1000
   774     1  1000  1000  1000
   775     1  1000  1000  1000
   777     1  1000  1000  1000
   779     1  1000  1000  1000
   782     1  1000  1000  1000
   783     1  1000  1000  1000
   784     1  1000  1000  1000
   787     1  1000  1000  1000
   788     1  1000  1000  1000
   789     1  1000  1000  1000
   791     1  1000  1000  1000
   793     1  1000  1000  1000
   796     1  1000  1000  1000
   799     1  1000  1000  1000
   800     1  1000  1000  1000
   801     1  1000  1000  1000
   802     1  1000  1000  1000
   803     1  1000  1000  1000
   804     1  1000  1000  1000
   806     1  1000  1000  1000
   808     1  1000  1000  1000
   811     1  1000  1000  1000
   812     1  1000  1000  1000
   813     1  1000  1000  1000
   816     1  1000  1000  1000
   817     1  1000  1000  1000
   818     1  1000  1000  1000
   820     1  1000  1000  1000
   822     1  1000  1000  1000
   825     1  1000  1000  1000
   828     1  1000  1000  1000
   829     1  1000  1000  1000
   830     1  1000  1000  1000
   831     1  1000  1000  1000
   832     1  1000  1000  1000
   833     1  1000  1000  1000
   835     1  1000  1000  1000
   837     1  1000  1000  1000
   839     1  1000  1000  1000
   843     1  1000  1000  1000
   847     1  1000  1000  1000
   848     1  1000  1000  1000
   849     1  1000  1000  1000
   851     1  1000  1000  1000
   854     1  1000  1000  1000
   855     1  1000  1000  1000
   856     1  1000  1000  1000
   858     1  1000  1000  1000
   860     1  1000  1000  1000
   862     1  1000  1000  1000
   866     1  1000  1000  1000
   870     1  1000  1000  1000
   871     1  1000  1000  1000
   872     1  1000  1000  1000
   874     1  1000  1000  1000
   876     1  1000  1000  1000
   880     1  1000  1000  1000
   881     1  1000  1000  1000
   882     1  1000  1000  1000
   884     1  1000  1000  1000
   886     1  1000  1000  1000
   888     1  1000  1000  1000
   892     1  1000  1000  1000
   895     1  1000  1000  1000
   899     1  1000  1000  1000
   900     1  1000  1000  1000
   901     1  1000  1000  1000
   903     1  1000  1000  1000
   905     1  1000  1000  1000
   908     1  1000  1000  1000
   911     1  1000  1000  1000
   912     1  1000  1000  1000
   913     1  1000  1000  1000
   916     1  1000  1000  1000
   917     1  1000  1000  1000
   918     1  1000  1000  1000
   920     1  1000  1000  1000
   922     1  1000  1000  1000
   925     1  1000  1000  1000
   928     1  1000  1000  1000
   929     1  1000  1000  1000
   930     1  1000  1000  1000
   931     1  1000  1000  1000
   932     1  1000  1000  1000
   933     1  1000  1000  1000
   935     1  1000  1000  1000
   937     1  1000  1000  1000
   940     1  1000  1000  1000
   943     1  1000  1000  1000
   946     1  1000  1000  1000
   949     1  1000  1000  1000
   953     1  1000  1000  1000
   954     1  1000  1000  1000
   955     1  1000  1000  1000
   957     1  1000  1000  1000
   959     1  1000  1000  1000
   962     1  1000  1000  1000
   964     1  1000  1000  1000
   968     1  1000  1000  1000
   972     1  1000  1000  1000
   973     1  1000  1000  1000
   974     1  1000  1000  1000
   976     1  1000  1000  1000
   978     1  1000  1000  1000
   981     1  1000  1000  1000
   984     1  1000  1000  1000
   987     1  1000  1000  1000
   989     1  1000  1000  1000
   990     1  1000  1000  1000
   993     1  1000  1000  1000
   996     1  1000  1000  1000
   997     1  1000  1000  1000
   998     1  1000  1000  1000
  1000     1  1000  1000  1000
  1002     1  1000  1000  1000
  1005     1  1000  1000  1000
  1008     1  1000  1000  1000
  1009     1  1000  1000  1000
  1010     1  1000  1000  1000
  1011     1  1000  1000  1000
  1012     1  1000  1000  1000
  1013     1  1000  1000  1000
  1015     1  1000  1000  1000
  1017     1  1000  1000  1000
  1020     1  1000  1000  1000
  1023     1  1000  1000  1000
  1024     1  1000  1000  1000
  1025     1  1000  1000  1000
  1028     1  1000  1000  1000
  1029     1  1000  1000  1000
  1030     1  1000  1000  1000
  1032     1  1000  1000  1000
  1034     1  1000  1000  1000
  1036     1  1000  1000  1000
  1040     1  1000  1000  1000
  1044     1  1000  1000  1000
  1045     1  1000  1000  1000
  1046     1  1000  1000  1000
  1048     1  1000  1000  1000
  1050     1  1000  1000  1000
  1052     1  1000  1000  1000
  1056     1  1000  1000  1000
  1060     1  1000  1000  1000
  1061     1  1000  1000  1000
  1062     1  1000  1000  1000
  1064     1  1000  1000  1000
  1066     1  1000  1000  1000
  1069     1  1000  1000  1000
  1072     1  1000  1000  1000
  1075     1  1000  1000  1000
  1078     1  1000  1000  1000
  1082     1  1000  1000  1000
  1083     1  1000  1000  1000
  1084     1  1000  1000  1000
  1086     1  1000  1000  1000
  1088     1  1000  1000  1000
  1091     1  1000  1000  1000
  1094     1  1000  1000  1000
  1097     1  1000  1000  1000
  1099     1  1000  1000  1000
  1100     1  1000  1000  1000
  1103     1  1000  1000  1000
  1106     1  1000  1000  1000
  1107     1  1000  1000  1000
  1108     1  1000  1000  1000
  1110     1  1000  1000  1000
  1112     1  1000  1000  1000
  1115     1  1000  1000  1000
  1118     1  1000  1000  1000
  1119     1  1000  1000  1000
  1120     1  1000  1000  1000
  1121     1  1000  1000  1000
  1122     1  1000  1000  1000
  1123     1  1000  1000  1000
  1125     1  1000  1000  1000
  1127     1  1000  1000  1000
  1130     1  1000  1000  1000
  1133     1  1000  1000  1000
  1134     1  1000  1000  1000
  1135     1  1000  1000  1000
  1136     1  1000  1000  1000
  1137     1  1000  1000  1000
  1138     1  1000  1000  1000
  1140     1  1000  1000  1000
  1142     1  1000  1000  1000
  1145     1  1000  1000  1000
  1147     1  1000  1000  1000
  1151     1  1000  1000  1000
  1155     1  1000  1000  1000
  1156     1  1000  1000  1000
  1157     1  1000  1000  1000
  1159     1  1000  1000  1000
  1161     1  1000  1000  1000
  1164     1  1000  1000  1000
  1165     1  1000  1000  1000
  1167     1  1000  1000  1000
  1169     1  1000  1000  1000
  1171     1  1000  1000  1000
  1173     1  1000  1000  1000
  1175     1  1000  1000  1000
  1176     1  1000  1000  1000
  1177     1  1000  1000  1000
  1179     1  1000  1000  1000
  1181     1  1000  1000  1000
  1183     1  1000  1000  1000
  1187     1  1000  1000  1000
  1190     1  1000  1000  1000
  1194     1  1000  1000  1000
  1195     1  1000  1000  1000
  1196     1  1000  1000  1000
  1198     1  1000  1000  1000
  1200     1  1000  1000  1000
  1202     1  1000  1000  1000
  1206     1  1000  1000  1000
  1210     1  1000  1000  1000
  1211     1  1000  1000  1000
  1212     1  1000  1000  1000
  1214     1  1000  1000  1000
  1216     1  1000  1000  1000
  1219     1  1000  1000  1000
  1221     1  1000  1000  1000
  1222     1  1000  1000  1000
  1223     1  1000  1000  1000
  1225     1  1000  1000  1000
  1227     1  1000  1000  1000
  1230     1  1000  1000  1000
  1233     1  1000  1000  1000
  1236     1  1000  1000  1000
  1239     1  1000  1000  1000
  1243     1  1000  1000  1000
  1244     1  1000  1000  1000
  1245     1  1000  1000  1000
  1247     1  1000  1000  1000
  1249     1  1000  1000  1000
  1252     1  1000  1000  1000
  1254     1  1000  1000  1000
  1258     1  1000  1000  1000
  1262     1  1000  1000  1000
  1263     1  1000  1000  1000
  1264     1  1000  1000  1000
  1266     1  1000  1000  1000
  1268     1  1000  1000  1000
  1271     1  1000  1000  1000
  1272     1  1000  1000  1000
  1274     1  1000  1000  1000
  1276     1  1000  1000  1000
  1277     1  1000  1000  1000
  1279     1  1000  1000  1000
  1281     1  1000  1000  1000
  1283     1  1000  1000  1000
  1285     1  1000  1000  1000
  1286     1  1000  1000  1000
  1287     1  1000  1000  1000
  1288     1  1000  1000  1000
  1290     1  1000  1000  1000
  1292     1  1000  1000  1000
  1295     1  1000  1000  1000
  1297     1  1000  1000  1000
  1298     1  1000  1000  1000
  1299     1  1000  1000  1000
  1301     1  1000  1000  1000
  1303     1  1000  1000  1000
  1305     1  1000  1000  1000
  1309     1  1000  1000  1000
  1311     1  1000  1000  1000
  1312     1  1000  1000  1000
  1313     1  1000  1000  1000
  1315     1  1000  1000  1000
  1317     1  1000  1000  1000
  1320     1  1000  1000  1000
  1321     1  1000  1000  1000
  1323     1  1000  1000  1000
  1325     1  1000  1000  1000
  1326     1  1000  1000  1000
  1328     1  1000  1000  1000
  1330     1  1000  1000  1000
  1332     1  1000  1000  1000
  1333     1  1000  1000  1000
  1334     1  1000  1000  1000
  1336     1  1000  1000  1000
  1338     1  1000  1000  1000
  1341     1  1000  1000  1000
  1342     1  1000  1000  1000
  1343     1  1000  1000  1000
  1345     1  1000  1000  1000
  1347     1  1000  1000  1000
  1349     1  1000  1000  1000
  1350     1  1000  1000  1000
  1351     1  1000  1000  1000
  1353     1  1000  1000  1000
  1355     1  1000  1000  1000
  1358     1  1000  1000  1000
  1361     1  1000  1000  1000
  1362     1  1000  1000  1000
  1363     1  1000  1000  1000
  1364     1  1000  1000  1000
  1365     1  1000  1000  1000
  1366     1  1000  1000  1000
  1368     1  1000  1000  1000
  1370     1  1000  1000  1000
  1373     1  1000  1000  1000
  1376     1  1000  1000  1000
  1379     1  1000  1000  1000
  1382     1  1000  1000  1000
  1386     1  1000  1000  1000
  1387     1  1000  1000  1000
  1388     1  1000  1000  1000
  1390     1  1000  1000  1000
  1393     1  1000  1000  1000
  1394     1  1000  1000  1000
  1395     1  1000  1000  1000
  1397     1  1000  1000  1000
  1399     1  1000  1000  1000
  1402     1  1000  1000  1000
  1404     1  1000  1000  1000
  1408     1  1000  1000  1000
  1412     1  1000  1000  1000
  1413     1  1000  1000  1000
  1414     1  1000  1000  1000
  1416     1  1000  1000  1000
  1418     1  1000  1000  1000
  1420     1  1000  1000  1000
  1424     1  1000  1000  1000
  1428     1  1000  1000  1000
  1429     1  1000  1000  1000
  1430     1  1000  1000  1000
  1432     1  1000  1000  1000
  1434     1  1000  1000  1000
  1437     1  1000  1000  1000
  1440     1  1000  1000  1000
  1443     1  1000  1000  1000
  1446     1  1000  1000  1000
  1450     1  1000  1000  1000
  1451     1  1000  1000  1000
  1452     1  1000  1000  1000
  1454     1  1000  1000  1000
  1457     1  1000  1000  1000
  1458     1  1000  1000  1000
  1459     1  1000  1000  1000
  1461     1  1000  1000  1000
  1463     1  1000  1000  1000
  1467     1  1000  1000  1000
  1468     1  1000  1000  1000
  1469     1  1000  1000  1000
  1471     1  1000  1000  1000
  1473     1  1000  1000  1000
  1476     1  1000  1000  1000
  1478     1  1000  1000  1000
  1479     1  1000  1000  1000
  1480     1  1000  1000  1000
  1482     1  1000  1000  1000
  1484     1  1000  1000  1000
  1487     1  1000  1000  1000
  1490     1  1000  1000  1000
  1491     1  1000  1000  1000
  1492     1  1000  1000  1000
  1495     1  1000  1000  1000
  1496     1  1000  1000  1000
  1497     1  1000  1000  1000
  1499     1  1000  1000  1000
  1501     1  1000  1000  1000
  1504     1  1000  1000  1000
  1507     1  1000  1000  1000
  1510     1  1000  1000  1000
  1513     1  1000  1000  1000
  1517     1  1000  1000  1000
  1518     1  1000  1000  1000
  1519     1  1000  1000  1000
  1521     1  1000  1000  1000
  1523     1  1000  1000  1000
  1525     1  1000  1000  1000
  1529     1  1000  1000  1000
  1531     1  1000  1000  1000
  1532     1  1000  1000  1000
  1533     1  1000  1000  1000
  1535     1  1000  1000  1000
  1537     1  1000  1000  1000
  1540     1  1000  1000  1000
  1542     1  1000  1000  1000
  1546     1  1000  1000  1000
  1550     1  1000  1000  1000
  1551     1  1000  1000  1000
  1552     1  1000  1000  1000
  1554     1  1000  1000  1000
  1556     1  1000  1000  1000
  1559     1  1000  1000  1000
  1561     1  1000  1000  1000
  1562     1  1000  1000  1000
  1563     1  1000  1000  1000
  1565     1  1000  1000  1000
  1567     1  1000  1000  1000
  1570     1  1000  1000  1000
  1571     1  1000  1000  1000
  1572     1  1000  1000  1000
  1573     1  1000  1000  1000
  1574     1  1000  1000  1000
  1575     1  1000  1000  1000
  1577     1  1000  1000  1000
  1579     1  1000  1000  1000
  1582     1  1000  1000  1000
  1584     1  1000  1000  1000
  1588     1  1000  1000  1000
  1592     1  1000  1000  1000
  1593     1  1000  1000  1000
  1594     1  1000  1000  1000
  1596     1  1000  1000  1000
  1598     1  1000  1000  1000
  1601     1  1000  1000  1000
  1604     1  1000  1000  1000
  1607     1  1000  1000  1000
  1610     1  1000  1000  1000
  1614     1  1000  1000  1000
  1615     1  1000  1000  1000
  1616     1  1000  1000  1000
  1618     1  1000  1000  1000
  1620     1  1000  1000  1000
  1623     1  1000  1000  1000
  1625     1  1000  1000  1000
  1629     1  1000  1000  1000
  1633     1  1000  1000  1000
  1634     1  1000  1000  1000
  1635     1  1000  1000  1000
  1637     1  1000  1000  1000
  1639     1  1000  1000  1000
  1642     1  1000  1000  1000
  1643     1  1000  1000  1000
  1644     1  1000  1000  1000
  1645     1  1000  1000  1000
  1646     1  1000  1000  1000
  1647     1  1000  1000  1000
  1649     1  1000  1000  1000
  1651     1  1000  1000  1000
  1654     1  1000  1000  1000
  1655     1  1000  1000  1000
  1657     1  1000  1000  1000
  1659     1  1000  1000  1000
  1660     1  1000  1000  1000
  1662     1  1000  1000  1000
  1664     1  1000  1000  1000
  1666     1  1000  1000  1000
  1667     1  1000  1000  1000
  1668     1  1000  1000  1000
  1670     1  1000  1000  1000
  1672     1  1000  1000  1000
  1675     1  1000  1000  1000
  1677     1  1000  1000  1000
  1681     1  1000  1000  1000
  1685     1  1000  1000  1000
  1686     1  1000  1000  1000
  1687     1  1000  1000  1000
  1689     1  1000  1000  1000
  1691     1  1000  1000  1000
  1694     1  1000  1000  1000
  1695     1  1000  1000  1000
  1696     1  1000  1000  1000
  1697     1  1000  1000  1000
  1698     1  1000  1000  1000
  1699     1  1000  1000  1000
  1701     1  1000  1000  1000
  1703     1  1000  1000  1000
  1706     1  1000  1000  1000
  1708     1  1000  1000  1000
  1712     1  1000  1000  1000
  1716     1  1000  1000  1000
  1717     1  1000  1000  1000
  1718     1  1000  1000  1000
  1720     1  1000  1000  1000
  1722     1  1000  1000  1000
  1725     1  1000  1000  1000
  1726     1  1000  1000  1000
  1728     1  1000  1000  1000
  1730     1  1000  1000  1000
  1731     1  1000  1000  1000
  1733     1  1000  1000  1000
  1735     1  1000  1000  1000
  1737     1  1000  1000  1000
  1738     1  1000  1000  1000
  1739     1  1000  1000  1000
  1741     1  1000  1000  1000
  1743     1  1000  1000  1000
  1746     1  1000  1000  1000
  1748     1  1000  1000  1000
  1752     1  1000  1000  1000
  1756     1  1000  1000  1000
  1757     1  1000  1000  1000
  1758     1  1000  1000  1000
  1760     1  1000  1000  1000
  1762     1  1000  1000  1000
  1764     1  1000  1000  1000
  1768     1  1000  1000  1000
  1771     1  1000  1000  1000
  1775     1  1000  1000  1000
  1776     1  1000  1000  1000
  1777     1  1000  1000  1000
  1779     1  1000  1000  1000
  1781     1  1000  1000  1000
  1784     1  1000  1000  1000
  1785     1  1000  1000  1000
  1786     1  1000  1000  1000
  1788     1  1000  1000  1000
  1790     1  1000  1000  1000
  1792     1  1000  1000  1000
  1793     1  1000  1000  1000
  1794     1  1000  1000  1000
  1796     1  1000  1000  1000
  1798     1  1000  1000  1000
  1801     1  1000  1000  1000
  1802     1  1000  1000  1000
  1804     1  1000  1000  1000
  1806     1  1000  1000  1000
  1807     1  1000  1000  1000
  1809     1  1000  1000  1000
  1811     1  1000  1000  1000
  1813     1  1000  1000  1000
  1815     1  1000  1000  1000
  1816     1  1000  1000  1000
  1817     1  1000  1000  1000
  1818     1  1000  1000  1000
  1819     1  1000  1000  1000
  1822     1  1000  1000  1000
  1825     1  1000  1000  1000
  1828     1  1000  1000  1000
  1830     1  1000  1000  1000
  1831     1  1000  1000  1000
  1832     1  1000  1000  1000
  1834     1  1000  1000  1000
  1836     1  1000  1000  1000
  1838     1  1000  1000  1000
  1842     1  1000  1000  1000
  1844     1  1000  1000  1000
  1845     1  1000  1000  1000
  1846     1  1000  1000  1000
  1848     1  1000  1000  1000
  1851     1  1000  1000  1000
  1852     1  1000  1000  1000
  1853     1  1000  1000  1000
  1855     1  1000  1000  1000
  1857     1  1000  1000  1000
  1860     1  1000  1000  1000
  1861     1  1000  1000  1000
  1863     1  1000  1000  1000
  1865     1  1000  1000  1000
  1867     1  1000  1000  1000
  1869     1  1000  1000  1000
  1871     1  1000  1000  1000
  1872     1  1000  1000  1000
  1873     1  1000  1000  1000
  1875     1  1000  1000  1000
  1877     1  1000  1000  1000
  1880     1  1000  1000  1000
  1883     1  1000  1000  1000
  1886     1  1000  1000  1000
  1889     1  1000  1000  1000
  1893     1  1000  1000  1000
  1894     1  1000  1000  1000
  1895     1  1000  1000  1000
  1896     1  1000  1000  1000
  1899     1  1000  1000  1000
  1902     1  1000  1000  1000
  1905     1  1000  1000  1000
  1907     1  1000  1000  1000
  1908     1  1000  1000  1000
  1909     1  1000  1000  1000
  1911     1  1000  1000  1000
  1914     1  1000  1000  1000
  1915     1  1000  1000  1000
  1916     1  1000  1000  1000
  1918     1  1000  1000  1000
  1920     1  1000  1000  1000
  1923     1  1000  1000  1000
  1926     1  1000  1000  1000
  1929     1  1000  1000  1000
  1932     1  1000  1000  1000
  1936     1  1000  1000  1000
  1937     1  1000  1000  1000
  1938     1  1000  1000  1000
  1940     1  1000  1000  1000
  1942     1  1000  1000  1000
  1945     1  1000  1000  1000
  1948     1  1000  1000  1000
  1949     1  1000  1000  1000
  1950     1  1000  1000  1000
  1951     1  1000  1000  1000
  1952     1  1000  1000  1000
  1953     1  1000  1000  1000
  1955     1  1000  1000  1000
  1957     1  1000  1000  1000
  1960     1  1000  1000  1000
  1961     1  1000  1000  1000
  1963     1  1000  1000  1000
  1965     1  1000  1000  1000
  1967     1  1000  1000  1000
  1969     1  1000  1000  1000
  1971     1  1000  1000  1000
  1972     1  1000  1000  1000
  1973     1  1000  1000  1000
  1975     1  1000  1000  1000
  1977     1  1000  1000  1000
  1980     1  1000  1000  1000
  1981     1  1000  1000  1000
  1983     1  1000  1000  1000
  1985     1  1000  1000  1000
  1987     1  1000  1000  1000
  1989     1  1000  1000  1000
  1991     1  1000  1000  1000
  1992     1  1000  1000  1000
  1993     1  1000  1000  1000
  1994     1  1000  1000  1000
  1997     1  1000  1000  1000
  2000     1  1000  1000  1000
  2003     1  1000  1000  1000
  2005     1  1000  1000  1000
  2006     1  1000  1000  1000
  2007     1  1000  1000  1000
  2009     1  1000  1000  1000
  2011     1  1000  1000  1000
  2014     1  1000  1000  1000
  2016     1  1000  1000  1000
  2020     1  1000  1000  1000
  2024     1  1000  1000  1000
  2025     1  1000  1000  1000
  2026     1  1000  1000  1000
  2028     1  1000  1000  1000
  2030     1  1000  1000  1000
  2033     1  1000  1000  1000
  2034     1  1000  1000  1000
  2035     1  1000  1000  1000
  2036     1  1000  1000  1000
  2037     1  1000  1000  1000
  2038     1  1000  1000  1000
  2040     1  1000  1000  1000
  2042     1  1000  1000  1000
  2045     1  1000  1000  1000
  2048     1  1000  1000  1000
  2049     1  1000  1000  1000
  2050     1  1000  1000  1000
  2051     1  1000  1000  1000
  2052     1  1000  1000  1000
  2053     1  1000  1000  1000
  2055     1  1000  1000  1000
  2057     1  1000  1000  1000
  2060     1  1000  1000  1000
  2062     1  1000  1000  1000
  2063     1  1000  1000  1000
  2064     1  1000  1000  1000
  2066     1  1000  1000  1000
  2069     1  1000  1000  1000
  2070     1  1000  1000  1000
  2071     1  1000  1000  1000
  2073     1  1000  1000  1000
  2075     1  1000  1000  1000
  2078     1  1000  1000  1000
  2079     1  1000  1000  1000
  2080     1  1000  1000  1000
  2083     1  1000  1000  1000
  2084     1  1000  1000  1000
  2085     1  1000  1000  1000
  2087     1  1000  1000  1000
  2089     1  1000  1000  1000
  2091     1  1000  1000  1000
  2095     1  1000  1000  1000
  2099     1  1000  1000  1000
  2100     1  1000  1000  1000
  2101     1  1000  1000  1000
  2103     1  1000  1000  1000
  2105     1  1000  1000  1000
  2107     1  1000  1000  1000
  2111     1  1000  1000  1000
  2115     1  1000  1000  1000
  2116     1  1000  1000  1000
  2117     1  1000  1000  1000
  2118     1  1000  1000  1000
  2121     1  1000  1000  1000
  2124     1  1000  1000  1000
  2127     1  1000  1000  1000
  2129     1  1000  1000  1000
  2130     1  1000  1000  1000
  2131     1  1000  1000  1000
  2133     1  1000  1000  1000
  2135     1  1000  1000  1000
  2138     1  1000  1000  1000
  2140     1  1000  1000  1000
  2141     1  1000  1000  1000
  2142     1  1000  1000  1000
  2144     1  1000  1000  1000
  2146     1  1000  1000  1000
  2149     1  1000  1000  1000
  2150     1  1000  1000  1000
  2151     1  1000  1000  1000
  2152     1  1000  1000  1000
  2153     1  1000  1000  1000
  2154     1  1000  1000  1000
  2156     1  1000  1000  1000
  2158     1  1000  1000  1000
  2160     1  1000  1000  1000
  2164     1  1000  1000  1000
  2166     1  1000  1000  1000
  2167     1  1000  1000  1000
  2168     1  1000  1000  1000
  2170     1  1000  1000  1000
  2172     1  1000  1000  1000
  2175     1  1000  1000  1000
  2176     1  1000  1000  1000
  2177     1  1000  1000  1000
  2180     1  1000  1000  1000
  2181     1  1000  1000  1000
  2182     1  1000  1000  1000
  2184     1  1000  1000  1000
  2186     1  1000  1000  1000
  2188     1  1000  1000  1000
  2192     1  1000  1000  1000
  2195     1  1000  1000  1000
  2199     1  1000  1000  1000
  2200     1  1000  1000  1000
  2201     1  1000  1000  1000
  2203     1  1000  1000  1000
  2205     1  1000  1000  1000
  2208     1  1000  1000  1000
  2210     1  1000  1000  1000
  2214     1  1000  1000  1000
  2218     1  1000  1000  1000
  2219     1  1000  1000  1000
  2220     1  1000  1000  1000
  2222     1  1000  1000  1000
  2224     1  1000  1000  1000
  2227     1  1000  1000  1000
  2228     1  1000  1000  1000
  2229     1  1000  1000  1000
  2230     1  1000  1000  1000
  2231     1  1000  1000  1000
  2232     1  1000  1000  1000
  2234     1  1000  1000  1000
  2236     1  1000  1000  1000
  2238     1  1000  1000  1000
  2242     1  1000  1000  1000
  2244     1  1000  1000  1000
  2245     1  1000  1000  1000
  2246     1  1000  1000  1000
  2248     1  1000  1000  1000
  2250     1  1000  1000  1000
  2253     1  1000  1000  1000
  2254     1  1000  1000  1000
  2256     1  1000  1000  1000
  2258     1  1000  1000  1000
  2259     1  1000  1000  1000
  2261     1  1000  1000  1000
  2263     1  1000  1000  1000
  2265     1  1000  1000  1000
  2267     1  1000  1000  1000
  2268     1  1000  1000  1000
  2269     1  1000  1000  1000
  2270     1  1000  1000  1000
  2272     1  1000  1000  1000
  2274     1  1000  1000  1000
  2278     1  1000  1000  1000
  2279     1  1000  1000  1000
  2280     1  1000  1000  1000
  2282     1  1000  1000  1000
  2284     1  1000  1000  1000
  2288     1  1000  1000  1000
  2289     1  1000  1000  1000
  2290     1  1000  1000  1000
  2292     1  1000  1000  1000
  2294     1  1000  1000  1000
  2297     1  1000  1000  1000
  2300     1  1000  1000  1000
  2301     1  1000  1000  1000
  2305     1  1000  1000  1000
  2306     1  1000  1000  1000
  2307     1  1000  1000  1000
  2309     1  1000  1000  1000
  2311     1  1000  1000  1000
  2314     1  1000  1000  1000
  2317     1  1000  1000  1000
  2318     1  1000  1000  1000
  2319     1  1000  1000  1000
  2320     1  1000  1000  1000
  2321     1  1000  1000  1000
  2322     1  1000  1000  1000
  2324     1  1000  1000  1000
  2326     1  1000  1000  1000
  2329     1  1000  1000  1000
  2332     1  1000  1000  1000
  2333     1  1000  1000  1000
  2334     1  1000  1000  1000
  2335     1  1000  1000  1000
  2336     1  1000  1000  1000
  2337     1  1000  1000  1000
  2339     1  1000  1000  1000
  2341     1  1000  1000  1000
  2344     1  1000  1000  1000
  2346     1  1000  1000  1000
  2350     1  1000  1000  1000
  2354     1  1000  1000  1000
  2355     1  1000  1000  1000
  2356     1  1000  1000  1000
  2358     1  1000  1000  1000
  2360     1  1000  1000  1000
  2362     1  1000  1000  1000
  2366     1  1000  1000  1000
  2370     1  1000  1000  1000
  2371     1  1000  1000  1000
  2372     1  1000  1000  1000
  2374     1  1000  1000  1000
  2376     1  1000  1000  1000
  2379     1  1000  1000  1000
  2380     1  1000  1000  1000
  2381     1  1000  1000  1000
  2382     1  1000  1000  1000
  2383     1  1000  1000  1000
  2384     1  1000  1000  1000
  2386     1  1000  1000  1000
  2388     1  1000  1000  1000
  2391     1  1000  1000  1000
  2394     1  1000  1000  1000
  2395     1  1000  1000  1000
  2396     1  1000  1000  1000
  2397     1  1000  1000  1000
  2398     1  1000  1000  1000
  2399     1  1000  1000  1000
  2401     1  1000  1000  1000
  2404     1  1000  1000  1000
  2405     1  1000  1000  1000
  2406     1  1000  1000  1000
  2408     1  1000  1000  1000
  2410     1  1000  1000  1000
  2413     1  1000  1000  1000
  2415     1  1000  1000  1000
  2419     1  1000  1000  1000
  2423     1  1000  1000  1000
  2424     1  1000  1000  1000
  2425     1  1000  1000  1000
  2427     1  1000  1000  1000
  2429     1  1000  1000  1000
  2431     1  1000  1000  1000
  2435     1  1000  1000  1000
  2439     1  1000  1000  1000
  2440     1  1000  1000  1000
  2441     1  1000  1000  1000
  2443     1  1000  1000  1000
  2445     1  1000  1000  1000
  2448     1  1000  1000  1000
  2451     1  1000  1000  1000
  2454     1  1000  1000  1000
  2457     1  1000  1000  1000
  2461     1  1000  1000  1000
  2462     1  1000  1000  1000
  2463     1  1000  1000  1000
  2465     1  1000  1000  1000
  2467     1  1000  1000  1000
  2471     1  1000  1000  1000
  2472     1  1000  1000  1000
  2473     1  1000  1000  1000
  2475     1  1000  1000  1000
  2477     1  1000  1000  1000
  2479     1  1000  1000  1000
  2483     1  1000  1000  1000
  2486     1  1000  1000  1000
  2490     1  1000  1000  1000
  2491     1  1000  1000  1000
  2492     1  1000  1000  1000
  2494     1  1000  1000  1000
  2497     1  1000  1000  1000
  2498     1  1000  1000  1000
  2499     1  1000  1000  1000
  2501     1  1000  1000  1000
  2503     1  1000  1000  1000
  2505     1  1000  1000  1000
  2509     1  1000  1000  1000
  2512     1  1000  1000  1000
  2516     1  1000  1000  1000
  2517     1  1000  1000  1000
  2518     1  1000  1000  1000
  2520     1  1000  1000  1000
  2522     1  1000  1000  1000
  2525     1  1000  1000  1000
  2527     1  1000  1000  1000
  2528     1  1000  1000  1000
  2529     1  1000  1000  1000
  2531     1  1000  1000  1000
  2533     1  1000  1000  1000
  2536     1  1000  1000  1000
  2537     1  1000  1000  1000
  2538     1  1000  1000  1000
  2541     1  1000  1000  1000
  2542     1  1000  1000  1000
  2543     1  1000  1000  1000
  2545     1  1000  1000  1000
  2547     1  1000  1000  1000
  2550     1  1000  1000  1000
  2551     1  1000  1000  1000
  2553     1  1000  1000  1000
  2555     1  1000  1000  1000
  2557     1  1000  1000  1000
  2559     1  1000  1000  1000
  2561     1  1000  1000  1000
  2562     1  1000  1000  1000
  2563     1  1000  1000  1000
  2565     1  1000  1000  1000
  2567     1  1000  1000  1000
  2570     1  1000  1000  1000
  2571     1  1000  1000  1000
  2572     1  1000  1000  1000
  2575     1  1000  1000  1000
  2576     1  1000  1000  1000
  2577     1  1000  1000  1000
  2579     1  1000  1000  1000
  2581     1  1000  1000  1000
  2584     1  1000  1000  1000
  2585     1  1000  1000  1000
  2586     1  1000  1000  1000
  2588     1  1000  1000  1000
  2590     1  1000  1000  1000
  2592     1  1000  1000  1000
  2593     1  1000  1000  1000
  2594     1  1000  1000  1000
  2596     1  1000  1000  1000
  2598     1  1000  1000  1000
  2601     1  1000  1000  1000
  2603     1  1000  1000  1000
  2607     1  1000  1000  1000
  2611     1  1000  1000  1000
  2612     1  1000  1000  1000
  2613     1  1000  1000  1000
  2615     1  1000  1000  1000
  2617     1  1000  1000  1000
  2620     1  1000  1000  1000
  2623     1  1000  1000  1000
  2624     1  1000  1000  1000
  2625     1  1000  1000  1000
  2628     1  1000  1000  1000
  2629     1  1000  1000  1000
  2630     1  1000  1000  1000
  2632     1  1000  1000  1000
  2634     1  1000  1000  1000
  2636     1  1000  1000  1000
  2640     1  1000  1000  1000
  2644     1  1000  1000  1000
  2645     1  1000  1000  1000
  2646     1  1000  1000  1000
  2648     1  1000  1000  1000
  2650     1  1000  1000  1000
  2653     1  1000  1000  1000
  2656     1  1000  1000  1000
  2657     1  1000  1000  1000
  2658     1  1000  1000  1000
  2659     1  1000  1000  1000
  2660     1  1000  1000  1000
  2661     1  1000  1000  1000
  2663     1  1000  1000  1000
  2665     1  1000  1000  1000
  2668     1  1000  1000  1000
  2671     1  1000  1000  1000
  2672     1  1000  1000  1000
  2676     1  1000  1000  1000
  2677     1  1000  1000  1000
  2678     1  1000  1000  1000
  2680     1  1000  1000  1000
  2682     1  1000  1000  1000
  2684     1  1000  1000  1000
  2688     1  1000  1000  1000
  2691     1  1000  1000  1000
  2695     1  1000  1000  1000
  2696     1  1000  1000  1000
  2697     1  1000  1000  1000
  2699     1  1000  1000  1000
  2701     1  1000  1000  1000
  2704     1  1000  1000  1000
  2706     1  1000  1000  1000
  2710     1  1000  1000  1000
  2714     1  1000  1000  1000
  2715     1  1000  1000  1000
  2716     1  1000  1000  1000
  2718     1  1000  1000  1000
  2720     1  1000  1000  1000
  2723     1  1000  1000  1000
  2724     1  1000  1000  1000
  2725     1  1000  1000  1000
  2728     1  1000  1000  1000
  2729     1  1000  1000  1000
  2730     1  1000  1000  1000
  2732     1  1000  1000  1000
  2734     1  1000  1000  1000
  2737     1  1000  1000  1000
  2740     1  1000  1000  1000
  2743     1  1000  1000  1000
  2746     1  1000  1000  1000
  2750     1  1000  1000  1000
  2751     1  1000  1000  1000
  2752     1  1000  1000  1000
  2753     1  1000  1000  1000
  2756     1  1000  1000  1000
  2759     1  1000  1000  1000
  2762     1  1000  1000  1000
  2764     1  1000  1000  1000
  2765     1  1000  1000  1000
  2766     1  1000  1000  1000
  2768     1  1000  1000  1000
  2771     1  1000  1000  1000
  2772     1  1000  1000  1000
  2773     1  1000  1000  1000
  2775     1  1000  1000  1000
  2777     1  1000  1000  1000
  2780     1  1000  1000  1000
  2782     1  1000  1000  1000
  2786     1  1000  1000  1000
  2790     1  1000  1000  1000
  2791     1  1000  1000  1000
  2792     1  1000  1000  1000
  2794     1  1000  1000  1000
  2796     1  1000  1000  1000
  2799     1  1000  1000  1000
  2802     1  1000  1000  1000
  2805     1  1000  1000  1000
  2808     1  1000  1000  1000
  2812     1  1000  1000  1000
  2813     1  1000  1000  1000
  2814     1  1000  1000  1000
  2816     1  1000  1000  1000
  2818     1  1000  1000  1000
  2821     1  1000  1000  1000
  2822     1  1000  1000  1000
  2824     1  1000  1000  1000
  2826     1  1000  1000  1000
  2827     1  1000  1000  1000
  2829     1  1000  1000  1000
  2831     1  1000  1000  1000
  2833     1  1000  1000  1000
  2834     1  1000  1000  1000
  2835     1  1000  1000  1000
  2837     1  1000  1000  1000
  2839     1  1000  1000  1000
  2842     1  1000  1000  1000
  2845     1  1000  1000  1000
  2848     1  1000  1000  1000
  2851     1  1000  1000  1000
  2855     1  1000  1000  1000
  2856     1  1000  1000  1000
  2857     1  1000  1000  1000
  2858     1  1000  1000  1000
  2861     1  1000  1000  1000
  2864     1  1000  1000  1000
  2867     1  1000  1000  1000
  2869     1  1000  1000  1000
  2870     1  1000  1000  1000
  2871     1  1000  1000  1000
  2873     1  1000  1000  1000
  2875     1  1000  1000  1000
  2879     1  1000  1000  1000
  2880     1  1000  1000  1000
  2881     1  1000  1000  1000
  2883     1  1000  1000  1000
  2885     1  1000  1000  1000
  2887     1  1000  1000  1000
  2891     1  1000  1000  1000
  2895     1  1000  1000  1000
  2896     1  1000  1000  1000
  2897     1  1000  1000  1000
  2899     1  1000  1000  1000
  2901     1  1000  1000  1000
  2904     1  1000  1000  1000
  2905     1  1000  1000  1000
  2906     1  1000  1000  1000
  2909     1  1000  1000  1000
  2910     1  1000  1000  1000
  2911     1  1000  1000  1000
  2913     1  1000  1000  1000
  2915     1  1000  1000  1000
  2918     1  1000  1000  1000
  2921     1  1000  1000  1000
  2922     1  1000  1000  1000
  2923     1  1000  1000  1000
  2926     1  1000  1000  1000
  2927     1  1000  1000  1000
  2928     1  1000  1000  1000
  2930     1  1000  1000  1000
  2932     1  1000  1000  1000
  2934     1  1000  1000  1000
  2938     1  1000  1000  1000
  2941     1  1000  1000  1000
  2945     1  1000  1000  1000
  2946     1  1000  1000  1000
  2947     1  1000  1000  1000
  2949     1  1000  1000  1000
  2951     1  1000  1000  1000
  2954     1  1000  1000  1000
  2957     1  1000  1000  1000
  2958     1  1000  1000  1000
  2959     1  1000  1000  1000
  2960     1  1000  1000  1000
  2961     1  1000  1000  1000
  2962     1  1000  1000  1000
  2964     1  1000  1000  1000
  2966     1  1000  1000  1000
  2969     1  1000  1000  1000
  2971     1  1000  1000  1000
  2972     1  1000  1000  1000
  2973     1  1000  1000  1000
  2975     1  1000  1000  1000
  2977     1  1000  1000  1000
  2980     1  1000  1000  1000
  2981     1  1000  1000  1000
  2982     1  1000  1000  1000
  2984     1  1000  1000  1000
  2986     1  1000  1000  1000
  2988     1  1000  1000  1000
  2989     1  1000  1000  1000
  2990     1  1000  1000  1000
  2991     1  1000  1000  1000
  2994     1  1000  1000  1000
  2997     1  1000  1000  1000
  3000     1  1000  1000  1000
  3002     1  1000  1000  1000
  3003     1  1000  1000  1000
  3004     1  1000  1000  1000
  3006     1  1000  1000  1000
  3008     1  1000  1000  1000
  3011     1  1000  1000  1000
  3012     1  1000  1000  1000
  3014     1  1000  1000  1000
  3016     1  1000  1000  1000
  3017     1  1000  1000  1000
  3019     1  1000  1000  1000
  3021     1  1000  1000  1000
  3023     1  1000  1000  1000
  3024     1  1000  1000  1000
  3025     1  1000  1000  1000
  3027     1  1000  1000  1000
  3029     1  1000  1000  1000
  3032     1  1000  1000  1000
  3034     1  1000  1000  1000
  3038     1  1000  1000  1000
  3042     1  1000  1000  1000
  3043     1  1000  1000  1000
  3044     1  1000  1000  1000
  3046     1  1000  1000  1000
  3048     1  1000  1000  1000
  3050     1  1000  1000  1000
  3054     1  1000  1000  1000
  3056     1  1000  1000  1000
  3057     1  1000  1000  1000
  3058     1  1000  1000  1000
  3060     1  1000  1000  1000
  3062     1  1000  1000  1000
  3065     1  1000  1000  1000
  3068     1  1000  1000  1000
  3069     1  1000  1000  1000
  3070     1  1000  1000  1000
  3073     1  1000  1000  1000
  3074     1  1000  1000  1000
  3075     1  1000  1000  1000
  3077     1  1000  1000  1000
  3079     1  1000  1000  1000
  3082     1  1000  1000  1000
  3085     1  1000  1000  1000
  3086     1  1000  1000  1000
  3087     1  1000  1000  1000
  3088     1  1000  1000  1000
  3089     1  1000  1000  1000
  3090     1  1000  1000  1000
  3092     1  1000  1000  1000
  3094     1  1000  1000  1000
  3097     1  1000  1000  1000
  3100     1  1000  1000  1000
  3103     1  1000  1000  1000
  3106     1  1000  1000  1000
  3110     1  1000  1000  1000
  3111     1  1000  1000  1000
  3112     1  1000  1000  1000
  3114     1  1000  1000  1000
  3116     1  1000  1000  1000
  3119     1  1000  1000  1000
  3121     1  1000  1000  1000
  3125     1  1000  1000  1000
  3129     1  1000  1000  1000
  3130     1  1000  1000  1000
  3131     1  1000  1000  1000
  3133     1  1000  1000  1000
  3135     1  1000  1000  1000
  3137     1  1000  1000  1000
  3141     1  1000  1000  1000
  3144     1  1000  1000  1000
  3148     1  1000  1000  1000
  3149     1  1000  1000  1000
  3150     1  1000  1000  1000
  3152     1  1000  1000  1000
  3154     1  1000  1000  1000
  3157     1  1000  1000  1000
  3160     1  1000  1000  1000
  3161     1  1000  1000  1000
  3162     1  1000  1000  1000
  3165     1  1000  1000  1000
  3166     1  1000  1000  1000
  3167     1  1000  1000  1000
  3169     1  1000  1000  1000
  3171     1  1000  1000  1000
  3174     1  1000  1000  1000
  3175     1  1000  1000  1000
  3177     1  1000  1000  1000
  3179     1  1000  1000  1000
  3180     1  1000  1000  1000
  3182     1  1000  1000  1000
  3184     1  1000  1000  1000
  3186     1  1000  1000  1000
  3187     1  1000  1000  1000
  3188     1  1000  1000  1000
  3190     1  1000  1000  1000
  3192     1  1000  1000  1000
  3195     1  1000  1000  1000
  3197     1  1000  1000  1000
  3198     1  1000  1000  1000
  3199     1  1000  1000  1000
  3201     1  1000  1000  1000
  3203     1  1000  1000  1000
  3206     1  1000  1000  1000
  3209     1  1000  1000  1000
  3210     1  1000  1000  1000
  3211     1  1000  1000  1000
  3214     1  1000  1000  1000
  3215     1  1000  1000  1000
  3216     1  1000  1000  1000
  3218     1  1000  1000  1000
  3220     1  1000  1000  1000
  3223     1  1000  1000  1000
  3225     1  1000  1000  1000
  3226     1  1000  1000  1000
  3227     1  1000  1000  1000
  3229     1  1000  1000  1000
  3231     1  1000  1000  1000
  3234     1  1000  1000  1000
  3237     1  1000  1000  1000
  3240     1  1000  1000  1000
  3243     1  1000  1000  1000
  3247     1  1000  1000  1000
  3248     1  1000  1000  1000
  3249     1  1000  1000  1000
  3251     1  1000  1000  1000
  3254     1  1000  1000  1000
  3255     1  1000  1000  1000
  3256     1  1000  1000  1000
  3258     1  1000  1000  1000
  3260     1  1000  1000  1000
  3262     1  1000  1000  1000
  3266     1  1000  1000  1000
  3269     1  1000  1000  1000
  3273     1  1000  1000  1000
  3274     1  1000  1000  1000
  3275     1  1000  1000  1000
  3277     1  1000  1000  1000
  3279     1  1000  1000  1000
  3281     1  1000  1000  1000
  3285     1  1000  1000  1000
  3289     1  1000  1000  1000
  3290     1  1000  1000  1000
  3291     1  1000  1000  1000
  3293     1  1000  1000  1000
  3295     1  1000  1000  1000
  3297     1  1000  1000  1000
  3301     1  1000  1000  1000
  3305     1  1000  1000  1000
  3306     1  1000  1000  1000
  3307     1  1000  1000  1000
  3309     1  1000  1000  1000
  3311     1  1000  1000  1000
  3313     1  1000  1000  1000
  3317     1  1000  1000  1000
  3319     1  1000  1000  1000
  3320     1  1000  1000  1000
  3321     1  1000  1000  1000
  3323     1  1000  1000  1000
  3325     1  1000  1000  1000
  3329     1  1000  1000  1000
  3330     1  1000  1000  1000
  3331     1  1000  1000  1000
  3333     1  1000  1000  1000
  3335     1  1000  1000  1000
  3338     1  1000  1000  1000
  3339     1  1000  1000  1000
  3341     1  1000  1000  1000
  3343     1  1000  1000  1000
  3344     1  1000  1000  1000
  3346     1  1000  1000  1000
  3348     1  1000  1000  1000
  3350     1  1000  1000  1000
  3351     1  1000  1000  1000
  3352     1  1000  1000  1000
  3354     1  1000  1000  1000
  3356     1  1000  1000  1000
  3359     1  1000  1000  1000
  3361     1  1000  1000  1000
  3362     1  1000  1000  1000
  3363     1  1000  1000  1000
  3364     1  1000  1000  1000
  3367     1  1000  1000  1000
  3370     1  1000  1000  1000
  3373     1  1000  1000  1000
  3375     1  1000  1000  1000
  3376     1  1000  1000  1000
  3377     1  1000  1000  1000
  3379     1  1000  1000  1000
  3381     1  1000  1000  1000
  3384     1  1000  1000  1000
  3386     1  1000  1000  1000
  3390     1  1000  1000  1000
  3394     1  1000  1000  1000
  3395     1  1000  1000  1000
  3396     1  1000  1000  1000
  3398     1  1000  1000  1000
  3401     1  1000  1000  1000
  3402     1  1000  1000  1000
  3403     1  1000  1000  1000
  3405     1  1000  1000  1000
  3407     1  1000  1000  1000
  3410     1  1000  1000  1000
  3412     1  1000  1000  1000
  3413     1  1000  1000  1000
  3414     1  1000  1000  1000
  3415     1  1000  1000  1000
  3418     1  1000  1000  1000
  3421     1  1000  1000  1000
  3424     1  1000  1000  1000
  3426     1  1000  1000  1000
  3427     1  1000  1000  1000
  3428     1  1000  1000  1000
  3430     1  1000  1000  1000
  3432     1  1000  1000  1000
  3435     1  1000  1000  1000
  3436     1  1000  1000  1000
  3437     1  1000  1000  1000
  3438     1  1000  1000  1000
  3439     1  1000  1000  1000
  3440     1  1000  1000  1000
  3442     1  1000  1000  1000
  3444     1  1000  1000  1000
  3447     1  1000  1000  1000
  3450     1  1000  1000  1000
  3453     1  1000  1000  1000
  3455     1  1000  1000  1000
  3456     1  1000  1000  1000
  3459     1  1000  1000  1000
  3462     1  1000  1000  1000
  3463     1  1000  1000  1000
  3464     1  1000  1000  1000
  3465     1  1000  1000  1000
  3468     1  1000  1000  1000
  3471     1  1000  1000  1000
  3474     1  1000  1000  1000
  3476     1  1000  1000  1000
  3477     1  1000  1000  1000
  3478     1  1000  1000  1000
  3480     1  1000  1000  1000
  3482     1  1000  1000  1000
  3485     1  1000  1000  1000
  3486     1  1000  1000  1000
  3488     1  1000  1000  1000
  3490     1  1000  1000  1000
  3491     1  1000  1000  1000
  3493     1  1000  1000  1000
  3495     1  1000  1000  1000
  3497     1  1000  1000  1000
  3499     1  1000  1000  1000
  3500     1  1000  1000  1000
  3501     1  1000  1000  1000
  3502     1  1000  1000  1000
  3504     1  1000  1000  1000
  3506     1  1000  1000  1000
  3510     1  1000  1000  1000
  3511     1  1000  1000  1000
  3512     1  1000  1000  1000
  3514     1  1000  1000  1000
  3516     1  1000  1000  1000
  3519     1  1000  1000  1000
  3522     1  1000  1000  1000
  3525     1  1000  1000  1000
  3528     1  1000  1000  1000
  3532     1  1000  1000  1000
  3533     1  1000  1000  1000
  3534     1  1000  1000  1000
  3535     1  1000  1000  1000
  3538     1  1000  1000  1000
  3541     1  1000  1000  1000
  3544     1  1000  1000  1000
  3546     1  1000  1000  1000
  3547     1  1000  1000  1000
  3548     1  1000  1000  1000
  3550     1  1000  1000  1000
  3552     1  1000  1000  1000
  3555     1  1000  1000  1000
  3558     1  1000  1000  1000
  3559     1  1000  1000  1000
  3560     1  1000  1000  1000
  3561     1  1000  1000  1000
  3562     1  1000  1000  1000
  3563     1  1000  1000  1000
  3565     1  1000  1000  1000
  3567     1  1000  1000  1000
  3570     1  1000  1000  1000
  3571     1  1000  1000  1000
  3572     1  1000  1000  1000
  3573     1  1000  1000  1000
  3574     1  1000  1000  1000
  3575     1  1000  1000  1000
  3576     1  1000  1000  1000
  3579     1  1000  1000  1000
  3582     1  1000  1000  1000
  3585     1  1000  1000  1000
  3587     1  1000  1000  1000
  3588     1  1000  1000  1000
  3589     1  1000  1000  1000
  3591     1  1000  1000  1000
  3593     1  1000  1000  1000
  3596     1  1000  1000  1000
  3598     1  1000  1000  1000
  3599     1  1000  1000  1000
  3600     1  1000  1000  1000
  3602     1  1000  1000  1000
  3604     1  1000  1000  1000
  3607     1  1000  1000  1000
  3609     1  1000  1000  1000
  3613     1  1000  1000  1000
  3617     1  1000  1000  1000
  3618     1  1000  1000  1000
  3619     1  1000  1000  1000
  3621     1  1000  1000  1000
  3623     1  1000  1000  1000
  3626     1  1000  1000  1000
  3628     1  1000  1000  1000
  3632     1  1000  1000  1000
  3636     1  1000  1000  1000
  3637     1  1000  1000  1000
  3638     1  1000  1000  1000
  3640     1  1000  1000  1000
  3642     1  1000  1000  1000
  3645     1  1000  1000  1000
  3648     1  1000  1000  1000
  3649     1  1000  1000  1000
  3650     1  1000  1000  1000
  3651     1  1000  1000  1000
  3652     1  1000  1000  1000
  3653     1  1000  1000  1000
  3655     1  1000  1000  1000
  3657     1  1000  1000  1000
  3660     1  1000  1000  1000
  3661     1  1000  1000  1000
  3662     1  1000  1000  1000
  3663     1  1000  1000  1000
  3664     1  1000  1000  1000
  3665     1  1000  1000  1000
  3666     1  1000  1000  1000
  3669     1  1000  1000  1000
  3672     1  1000  1000  1000
  3675     1  1000  1000  1000
  3677     1  1000  1000  1000
  3678     1  1000  1000  1000
  3679     1  1000  1000  1000
  3681     1  1000  1000  1000
  3683     1  1000  1000  1000
  3686     1  1000  1000  1000
  3689     1  1000  1000  1000
  3692     1  1000  1000  1000
  3694     1  1000  1000  1000
  3695     1  1000  1000  1000
  3698     1  1000  1000  1000
  3701     1  1000  1000  1000
  3702     1  1000  1000  1000
  3703     1  1000  1000  1000
  3705     1  1000  1000  1000
  3707     1  1000  1000  1000
  3709     1  1000  1000  1000
  3713     1  1000  1000  1000
  3716     1  1000  1000  1000
  3720     1  1000  1000  1000
  3721     1  1000  1000  1000
  3722     1  1000  1000  1000
  3724     1  1000  1000  1000
  3726     1  1000  1000  1000
  3729     1  1000  1000  1000
  3732     1  1000  1000  1000
  3735     1  1000  1000  1000
  3738     1  1000  1000  1000
  3742     1  1000  1000  1000
  3743     1  1000  1000  1000
  3744     1  1000  1000  1000
  3746     1  1000  1000  1000
  3748     1  1000  1000  1000
  3752     1  1000  1000  1000
  3753     1  1000  1000  1000
  3754     1  1000  1000  1000
  3756     1  1000  1000  1000
  3758     1  1000  1000  1000
  3760     1  1000  1000  1000
  3764     1  1000  1000  1000
  3767     1  1000  1000  1000
  3771     1  1000  1000  1000
  3772     1  1000  1000  1000
  3773     1  1000  1000  1000
  3775     1  1000  1000  1000
  3777     1  1000  1000  1000
  3781     1  1000  1000  1000
  3782     1  1000  1000  1000
  3783     1  1000  1000  1000
  3785     1  1000  1000  1000
  3787     1  1000  1000  1000
  3791     1  1000  1000  1000
  3792     1  1000  1000  1000
  3793     1  1000  1000  1000
  3795     1  1000  1000  1000
  3797     1  1000  1000  1000
  3800     1  1000  1000  1000
  3803     1  1000  1000  1000
  3806     1  1000  1000  1000
  3809     1  1000  1000  1000
  3813     1  1000  1000  1000
  3814     1  1000  1000  1000
  3815     1  1000  1000  1000
  3817     1  1000  1000  1000
  3819     1  1000  1000  1000
  3822     1  1000  1000  1000
  3823     1  1000  1000  1000
  3824     1  1000  1000  1000
  3826     1  1000  1000  1000
  3828     1  1000  1000  1000
  3830     1  1000  1000  1000
  3831     1  1000  1000  1000
  3832     1  1000  1000  1000
  3834     1  1000  1000  1000
  3836     1  1000  1000  1000
  3839     1  1000  1000  1000
  3840     1  1000  1000  1000
  3841     1  1000  1000  1000
  3844     1  1000  1000  1000
  3845     1  1000  1000  1000
  3846     1  1000  1000  1000
  3848     1  1000  1000  1000
  3850     1  1000  1000  1000
  3853     1  1000  1000  1000
  3856     1  1000  1000  1000
  3859     1  1000  1000  1000
  3862     1  1000  1000  1000
  3866     1  1000  1000  1000
  3867     1  1000  1000  1000
  3868     1  1000  1000  1000
  3870     1  1000  1000  1000
  3872     1  1000  1000  1000
  3874     1  1000  1000  1000
  3878     1  1000  1000  1000
  3880     1  1000  1000  1000
  3881     1  1000  1000  1000
  3882     1  1000  1000  1000
  3884     1  1000  1000  1000
  3886     1  1000  1000  1000
  3888     1  1000  1000  1000
  3892     1  1000  1000  1000
  3894     1  1000  1000  1000
  3895     1  1000  1000  1000
  3896     1  1000  1000  1000
  3898     1  1000  1000  1000
  3900     1  1000  1000  1000
  3904     1  1000  1000  1000
  3905     1  1000  1000  1000
  3906     1  1000  1000  1000
  3908     1  1000  1000  1000
  3910     1  1000  1000  1000
  3913     1  1000  1000  1000
  3916     1  1000  1000  1000
  3917     1  1000  1000  1000
  3918     1  1000  1000  1000
  3921     1  1000  1000  1000
  3922     1  1000  1000  1000
  3923     1  1000  1000  1000
  3925     1  1000  1000  1000
  3927     1  1000  1000  1000
  3929     1  1000  1000  1000
  3933     1  1000  1000  1000
  3937     1  1000  1000  1000
  3938     1  1000  1000  1000
  3939     1  1000  1000  1000
  3941     1  1000  1000  1000
  3943     1  1000  1000  1000
  3946     1  1000  1000  1000
  3948     1  1000  1000  1000
  3952     1  1000  1000  1000
  3956     1  1000  1000  1000
  3957     1  1000  1000  1000
  3958     1  1000  1000  1000
  3960     1  1000  1000  1000
  3962     1  1000  1000  1000
  3964     1  1000  1000  1000
  3968     1  1000  1000  1000
  3971     1  1000  1000  1000
  3975     1  1000  1000  1000
  3976     1  1000  1000  1000
  3977     1  1000  1000  1000
  3979     1  1000  1000  1000
  3981     1  1000  1000  1000
  3984     1  1000  1000  1000
  3987     1  1000  1000  1000
  3990     1  1000  1000  1000
  3992     1  1000  1000  1000
  3993     1  1000  1000  1000
  3996     1  1000  1000  1000
  3999     1  1000  1000  1000
  4000     1  1000  1000  1000
  4001     1  1000  1000  1000
  4003     1  1000  1000  1000
  4005     1  1000  1000  1000
  4008     1  1000  1000  1000
  4009     1  1000  1000  1000
  4011     1  1000  1000  1000
  4013     1  1000  1000  1000
  4015     1  1000  1000  1000
  4017     1  1000  1000  1000
  4019     1  1000  1000  1000
  4020     1  1000  1000  1000
  4021     1  1000  1000  1000
  4022     1  1000  1000  1000
  4025     1  1000  1000  1000
  4028     1  1000  1000  1000
  4031     1  1000  1000  1000
  4033     1  1000  1000  1000
  4034     1  1000  1000  1000
  4035     1  1000  1000  1000
  4037     1  1000  1000  1000
  4039     1  1000  1000  1000
  4042     1  1000  1000  1000
  4045     1  1000  1000  1000
  4046     1  1000  1000  1000
  4050     1  1000  1000  1000
  4051     1  1000  1000  1000
  4052     1  1000  1000  1000
  4054     1  1000  1000  1000
  4056     1  1000  1000  1000
  4059     1  1000  1000  1000
  4062     1  1000  1000  1000
  4063     1  1000  1000  1000
  4064     1  1000  1000  1000
  4067     1  1000  1000  1000
  4068     1  1000  1000  1000
  4069     1  1000  1000  1000
  4071     1  1000  1000  1000
  4073     1  1000  1000  1000
  4076     1  1000  1000  1000
  4079     1  1000  1000  1000
  4082     1  1000  1000  1000
  4084     1  1000  1000  1000
  4085     1  1000  1000  1000
  4088     1  1000  1000  1000
  4091     1  1000  1000  1000
  4092     1  1000  1000  1000
  4093     1  1000  1000  1000
  4095     1  1000  1000  1000
  4097     1  1000  1000  1000
  4100     1  1000  1000  1000
  4101     1  1000  1000  1000
  4102     1  1000  1000  1000
  4105     1  1000  1000  1000
  4106     1  1000  1000  1000
  4107     1  1000  1000  1000
  4109     1  1000  1000  1000
  4111     1  1000  1000  1000
  4114     1  1000  1000  1000
  4116     1  1000  1000  1000
  4120     1  1000  1000  1000
  4124     1  1000  1000  1000
  4125     1  1000  1000  1000
  4126     1  1000  1000  1000
  4128     1  1000  1000  1000
  4130     1  1000  1000  1000
  4132     1  1000  1000  1000
  4136     1  1000  1000  1000
  4140     1  1000  1000  1000
  4141     1  1000  1000  1000
  4142     1  1000  1000  1000
  4144     1  1000  1000  1000
  4146     1  1000  1000  1000
  4148     1  1000  1000  1000
  4152     1  1000  1000  1000
  4156     1  1000  1000  1000
  4157     1  1000  1000  1000
  4158     1  1000  1000  1000
  4160     1  1000  1000  1000
  4162     1  1000  1000  1000
  4164     1  1000  1000  1000
  4168     1  1000  1000  1000
  4171     1  1000  1000  1000
  4175     1  1000  1000  1000
  4176     1  1000  1000  1000
  4177     1  1000  1000  1000
  4178     1  1000  1000  1000
  4181     1  1000  1000  1000
  4184     1  1000  1000  1000
  4187     1  1000  1000  1000
  4189     1  1000  1000  1000
  4190     1  1000  1000  1000
  4191     1  1000  1000  1000
  4193     1  1000  1000  1000
  4195     1  1000  1000  1000
  4198     1  1000  1000  1000
  4201     1  1000  1000  1000
  4204     1  1000  1000  1000
  4207     1  1000  1000  1000
  4211     1  1000  1000  1000
  4212     1  1000  1000  1000
  4213     1  1000  1000  1000
  4215     1  1000  1000  1000
  4217     1  1000  1000  1000
  4220     1  1000  1000  1000
  4222     1  1000  1000  1000
  4223     1  1000  1000  1000
  4224     1  1000  1000  1000
  4226     1  1000  1000  1000
  4228     1  1000  1000  1000
  4230     1  1000  1000  1000
  4234     1  1000  1000  1000
  4238     1  1000  1000  1000
  4239     1  1000  1000  1000
  4240     1  1000  1000  1000
  4242     1  1000  1000  1000
  4244     1  1000  1000  1000
  4246     1  1000  1000  1000
  4250     1  1000  1000  1000
  4252     1  1000  1000  1000
  4253     1  1000  1000  1000
  4254     1  1000  1000  1000
  4255     1  1000  1000  1000
  4258     1  1000  1000  1000
  4261     1  1000  1000  1000
  4264     1  1000  1000  1000
  4266     1  1000  1000  1000
  4267     1  1000  1000  1000
  4268     1  1000  1000  1000
  4270     1  1000  1000  1000
  4272     1  1000  1000  1000
  4275     1  1000  1000  1000
  4278     1  1000  1000  1000
  4279     1  1000  1000  1000
  4280     1  1000  1000  1000
  4281     1  1000  1000  1000
  4282     1  1000  1000  1000
  4283     1  1000  1000  1000
  4285     1  1000  1000  1000
  4287     1  1000  1000  1000
  4290     1  1000  1000  1000
  4293     1  1000  1000  1000
  4296     1  1000  1000  1000
  4298     1  1000  1000  1000
  4299     1  1000  1000  1000
  4302     1  1000  1000  1000
  4305     1  1000  1000  1000
  4306     1  1000  1000  1000
  4307     1  1000  1000  1000
  4309     1  1000  1000  1000
  4311     1  1000  1000  1000
  4313     1  1000  1000  1000
  4317     1  1000  1000  1000
  4320     1  1000  1000  1000
  4324     1  1000  1000  1000
  4325     1  1000  1000  1000
  4326     1  1000  1000  1000
  4328     1  1000  1000  1000
  4330     1  1000  1000  1000
  4334     1  1000  1000  1000
  4335     1  1000  1000  1000
  4336     1  1000  1000  1000
  4338     1  1000  1000  1000
  4340     1  1000  1000  1000
  4343     1  1000  1000  1000
  4346     1  1000  1000  1000
  4347     1  1000  1000  1000
  4348     1  1000  1000  1000
  4349     1  1000  1000  1000
  4350     1  1000  1000  1000
  4351     1  1000  1000  1000
  4353     1  1000  1000  1000
  4355     1  1000  1000  1000
  4358     1  1000  1000  1000
  4359     1  1000  1000  1000
  4360     1  1000  1000  1000
  4363     1  1000  1000  1000
  4364     1  1000  1000  1000
  4365     1  1000  1000  1000
  4367     1  1000  1000  1000
  4369     1  1000  1000  1000
  4372     1  1000  1000  1000
  4373     1  1000  1000  1000
  4375     1  1000  1000  1000
  4377     1  1000  1000  1000
  4379     1  1000  1000  1000
  4381     1  1000  1000  1000
  4383     1  1000  1000  1000
  4384     1  1000  1000  1000
  4385     1  1000  1000  1000
  4387     1  1000  1000  1000
  4389     1  1000  1000  1000
  4392     1  1000  1000  1000
  4395     1  1000  1000  1000
  4398     1  1000  1000  1000
  4401     1  1000  1000  1000
  4405     1  1000  1000  1000
  4406     1  1000  1000  1000
  4407     1  1000  1000  1000
  4409     1  1000  1000  1000
  4411     1  1000  1000  1000
  4413     1  1000  1000  1000
  4417     1  1000  1000  1000
  4421     1  1000  1000  1000
  4422     1  1000  1000  1000
  4423     1  1000  1000  1000
  4425     1  1000  1000  1000
  4427     1  1000  1000  1000
  4430     1  1000  1000  1000
  4431     1  1000  1000  1000
  4433     1  1000  1000  1000
  4435     1  1000  1000  1000
  4437     1  1000  1000  1000
  4439     1  1000  1000  1000
  4441     1  1000  1000  1000
  4442     1  1000  1000  1000
  4443     1  1000  1000  1000
  4445     1  1000  1000  1000
  4447     1  1000  1000  1000
  4450     1  1000  1000  1000
  4451     1  1000  1000  1000
  4452     1  1000  1000  1000
  4453     1  1000  1000  1000
  4454     1  1000  1000  1000
  4455     1  1000  1000  1000
  4457     1  1000  1000  1000
  4459     1  1000  1000  1000
  4462     1  1000  1000  1000
  4463     1  1000  1000  1000
  4465     1  1000  1000  1000
  4467     1  1000  1000  1000
  4469     1  1000  1000  1000
  4471     1  1000  1000  1000
  4473     1  1000  1000  1000
  4474     1  1000  1000  1000
  4475     1  1000  1000  1000
  4477     1  1000  1000  1000
  4479     1  1000  1000  1000
  4482     1  1000  1000  1000
  4485     1  1000  1000  1000
  4486     1  1000  1000  1000
  4487     1  1000  1000  1000
  4488     1  1000  1000  1000
  4489     1  1000  1000  1000
  4490     1  1000  1000  1000
  4492     1  1000  1000  1000
  4494     1  1000  1000  1000
  4497     1  1000  1000  1000
  4499     1  1000  1000  1000
  4503     1  1000  1000  1000
  4507     1  1000  1000  1000
  4508     1  1000  1000  1000
  4509     1  1000  1000  1000
  4511     1  1000  1000  1000
  4513     1  1000  1000  1000
  4516     1  1000  1000  1000
  4518     1  1000  1000  1000
  4519     1  1000  1000  1000
  4520     1  1000  1000  1000
  4522     1  1000  1000  1000
  4524     1  1000  1000  1000
  4527     1  1000  1000  1000
  4529     1  1000  1000  1000
  4530     1  1000  1000  1000
  4531     1  1000  1000  1000
  4533     1  1000  1000  1000
  4535     1  1000  1000  1000
  4538     1  1000  1000  1000
  4541     1  1000  1000  1000
  4542     1  1000  1000  1000
  4543     1  1000  1000  1000
  4546     1  1000  1000  1000
  4547     1  1000  1000  1000
  4548     1  1000  1000  1000
  4550     1  1000  1000  1000
  4552     1  1000  1000  1000
  4555     1  1000  1000  1000
  4556     1  1000  1000  1000
  4557     1  1000  1000  1000
  4558     1  1000  1000  1000
  4559     1  1000  1000  1000
  4560     1  1000  1000  1000
  4562     1  1000  1000  1000
  4564     1  1000  1000  1000
  4567     1  1000  1000  1000
  4570     1  1000  1000  1000
  4571     1  1000  1000  1000
  4575     1  1000  1000  1000
  4576     1  1000  1000  1000
  4577     1  1000  1000  1000
  4579     1  1000  1000  1000
  4581     1  1000  1000  1000
  4583     1  1000  1000  1000
  4587     1  1000  1000  1000
  4589     1  1000  1000  1000
  4590     1  1000  1000  1000
  4591     1  1000  1000  1000
  4593     1  1000  1000  1000
  4595     1  1000  1000  1000
  4597     1  1000  1000  1000
  4601     1  1000  1000  1000
  4603     1  1000  1000  1000
  4604     1  1000  1000  1000
  4605     1  1000  1000  1000
  4607     1  1000  1000  1000
  4609     1  1000  1000  1000
  4612     1  1000  1000  1000
  4614     1  1000  1000  1000
  4618     1  1000  1000  1000
  4622     1  1000  1000  1000
  4623     1  1000  1000  1000
  4624     1  1000  1000  1000
  4626     1  1000  1000  1000
  4628     1  1000  1000  1000
  4631     1  1000  1000  1000
  4633     1  1000  1000  1000
  4637     1  1000  1000  1000
  4641     1  1000  1000  1000
  4642     1  1000  1000  1000
  4643     1  1000  1000  1000
  4645     1  1000  1000  1000
  4647     1  1000  1000  1000
  4650     1  1000  1000  1000
  4652     1  1000  1000  1000
  4653     1  1000  1000  1000
  4654     1  1000  1000  1000
  4656     1  1000  1000  1000
  4658     1  1000  1000  1000
  4661     1  1000  1000  1000
  4662     1  1000  1000  1000
  4664     1  1000  1000  1000
  4666     1  1000  1000  1000
  4667     1  1000  1000  1000
  4669     1  1000  1000  1000
  4671     1  1000  1000  1000
  4673     1  1000  1000  1000
  4674     1  1000  1000  1000
  4675     1  1000  1000  1000
  4677     1  1000  1000  1000
  4679     1  1000  1000  1000
  4682     1  1000  1000  1000
  4683     1  1000  1000  1000
  4684     1  1000  1000  1000
  4687     1  1000  1000  1000
  4688     1  1000  1000  1000
  4689     1  1000  1000  1000
  4691     1  1000  1000  1000
  4693     1  1000  1000  1000
  4696     1  1000  1000  1000
  4699     1  1000  1000  1000
  4702     1  1000  1000  1000
  4704     1  1000  1000  1000
  4705     1  1000  1000  1000
  4708     1  1000  1000  1000
  4711     1  1000  1000  1000
  4712     1  1000  1000  1000
  4713     1  1000  1000  1000
  4715     1  1000  1000  1000
  4717     1  1000  1000  1000
  4720     1  1000  1000  1000
  4721     1  1000  1000  1000
  4722     1  1000  1000  1000
  4725     1  1000  1000  1000
  4726     1  1000  1000  1000
  4727     1  1000  1000  1000
  4729     1  1000  1000  1000
  4731     1  1000  1000  1000
  4734     1  1000  1000  1000
  4735     1  1000  1000  1000
  4737     1  1000  1000  1000
  4739     1  1000  1000  1000
  4740     1  1000  1000  1000
  4742     1  1000  1000  1000
  4744     1  1000  1000  1000
  4746     1  1000  1000  1000
  4748     1  1000  1000  1000
  4749     1  1000  1000  1000
  4750     1  1000  1000  1000
  4751     1  1000  1000  1000
  4753     1  1000  1000  1000
  4755     1  1000  1000  1000
  4758     1  1000  1000  1000
  4761     1  1000  1000  1000
  4764     1  1000  1000  1000
  4766     1  1000  1000  1000
  4767     1  1000  1000  1000
  4770     1  1000  1000  1000
  4773     1  1000  1000  1000
  4774     1  1000  1000  1000
  4775     1  1000  1000  1000
  4777     1  1000  1000  1000
  4779     1  1000  1000  1000
  4781     1  1000  1000  1000
  4785     1  1000  1000  1000
  4789     1  1000  1000  1000
  4790     1  1000  1000  1000
  4791     1  1000  1000  1000
  4793     1  1000  1000  1000
  4795     1  1000  1000  1000
  4798     1  1000  1000  1000
  4800     1  1000  1000  1000
  4801     1  1000  1000  1000
  4802     1  1000  1000  1000
  4804     1  1000  1000  1000
  4806     1  1000  1000  1000
  4810     1  1000  1000  1000
  4811     1  1000  1000  1000
  4812     1  1000  1000  1000
  4814     1  1000  1000  1000
  4816     1  1000  1000  1000
  4819     1  1000  1000  1000
  4821     1  1000  1000  1000
  4825     1  1000  1000  1000
  4829     1  1000  1000  1000
  4830     1  1000  1000  1000
  4831     1  1000  1000  1000
  4833     1  1000  1000  1000
  4835     1  1000  1000  1000
  4838     1  1000  1000  1000
  4840     1  1000  1000  1000
  4844     1  1000  1000  1000
  4848     1  1000  1000  1000
  4849     1  1000  1000  1000
  4850     1  1000  1000  1000
  4852     1  1000  1000  1000
  4854     1  1000  1000  1000
  4857     1  1000  1000  1000
  4859     1  1000  1000  1000
  4860     1  1000  1000  1000
  4861     1  1000  1000  1000
  4863     1  1000  1000  1000
  4865     1  1000  1000  1000
  4868     1  1000  1000  1000
  4870     1  1000  1000  1000
  4871     1  1000  1000  1000
  4872     1  1000  1000  1000
  4874     1  1000  1000  1000
  4876     1  1000  1000  1000
  4878     1  1000  1000  1000
  4882     1  1000  1000  1000
  4884     1  1000  1000  1000
  4885     1  1000  1000  1000
  4886     1  1000  1000  1000
  4888     1  1000  1000  1000
  4890     1  1000  1000  1000
  4893     1  1000  1000  1000
  4895     1  1000  1000  1000
  4896     1  1000  1000  1000
  4897     1  1000  1000  1000
  4899     1  1000  1000  1000
  4901     1  1000  1000  1000
  4904     1  1000  1000  1000
  4905     1  1000  1000  1000
  4906     1  1000  1000  1000
  4908     1  1000  1000  1000
  4910     1  1000  1000  1000
  4912     1  1000  1000  1000
  4913     1  1000  1000  1000
  4914     1  1000  1000  1000
  4916     1  1000  1000  1000
  4918     1  1000  1000  1000
  4921     1  1000  1000  1000
  4924     1  1000  1000  1000
  4927     1  1000  1000  1000
  4930     1  1000  1000  1000
  4934     1  1000  1000  1000
  4935     1  1000  1000  1000
  4936     1  1000  1000  1000
  4938     1  1000  1000  1000
  4940     1  1000  1000  1000
  4943     1  1000  1000  1000
  4944     1  1000  1000  1000
  4945     1  1000  1000  1000
  4946     1  1000  1000  1000
  4947     1  1000  1000  1000
  4948     1  1000  1000  1000
  4950     1  1000  1000  1000
  4952     1  1000  1000  1000
  4955     1  1000  1000  1000
  4956     1  1000  1000  1000
  4958     1  1000  1000  1000
  4960     1  1000  1000  1000
  4961     1  1000  1000  1000
  4963     1  1000  1000  1000
  4965     1  1000  1000  1000
  4967     1  1000  1000  1000
  4968     1  1000  1000  1000
  4969     1  1000  1000  1000
  4970     1  1000  1000  1000
  4973     1  1000  1000  1000
  4976     1  1000  1000  1000
  4979     1  1000  1000  1000
  4981     1  1000  1000  1000
  4982     1  1000  1000  1000
  4983     1  1000  1000  1000
  4985     1  1000  1000  1000
  4987     1  1000  1000  1000
  4990     1  1000  1000  1000
  4991     1  1000  1000  1000
  4993     1  1000  1000  1000
  4995     1  1000  1000  1000
  4997     1  1000  1000  1000
  4999     1  1000  1000  1000
  5001     1  1000  1000  1000
  5002     1  1000  1000  1000
  5003     1  1000  1000  1000
  5005     1  1000  1000  1000
  5007     1  1000  1000  1000
  5010     1  1000  1000  1000
  5011     1  1000  1000  1000
  5012     1  1000  1000  1000
  5014     1  1000  1000  1000
  5016     1  1000  1000  1000
  5018     1  1000  1000  1000
  5019     1  1000  1000  1000
  5020     1  1000  1000  1000
  5022     1  1000  1000  1000
  5024     1  1000  1000  1000
  5027     1  1000  1000  1000
  5030     1  1000  1000  1000
  5031     1  1000  1000  1000
  5032     1  1000  1000  1000
  5033     1  1000  1000  1000
  5034     1  1000  1000  1000
  5035     1  1000  1000  1000
  5037     1  1000  1000  1000
  5039     1  1000  1000  1000
  5042     1  1000  1000  1000
  5045     1  1000  1000  1000
  5046     1  1000  1000  1000
  5047     1  1000  1000  1000
  5048     1  1000  1000  1000
  5049     1  1000  1000  1000
  5050     1  1000  1000  1000
  5052     1  1000  1000  1000
  5054     1  1000  1000  1000
  5057     1  1000  1000  1000
  5058     1  1000  1000  1000
  5060     1  1000  1000  1000
  5062     1  1000  1000  1000
  5064     1  1000  1000  1000
  5066     1  1000  1000  1000
  5068     1  1000  1000  1000
  5069     1  1000  1000  1000
  5070     1  1000  1000  1000
