# Supplementary material for: Improvement in predicting drug sensitivity changes associated with protein mutations using a molecular dynamics based alchemical mutation method
Source: Sci Rep. 2020 Feb 7;10:2161. doi: 10.1038/s41598-020-58877-9 (PMC7005789; doi:10.1038/s41598-020-58877-9)
Supplement: Supplementary file 2 — Supplementary Information. [file 41598_2020_58877_MOESM2_ESM.zip › S1_input/MP-CAFEE/ALR2/FID/V47I_FID/complex_gpu/topol_ed.top]

;
;	File 'topol.top' was generated
;	By user: fono (1034)
;	On host: login.iib
;	At date: Wed Nov 27 18:29:11 2019

;
;	This is a standalone topology file
;
;	Created by:
;	                 :-) GROMACS - gmx pdb2gmx, VERSION 5.1.4 (-:
;	
;	Executable:   /home/apps/gromacs/gromacsv5.1.4/bin/gmx
;	Data prefix:  /home/apps/gromacs/gromacsv5.1.4
;	Command line:
;	  gmx pdb2gmx -f ../structure/1PWM_refined_V47I.pdb -o pdb2gmx.gro -ignh -renum
;	Force field was read from the standard GROMACS share directory.
;

; Include forcefield parameters
#include "amber99sb-ildn.ff/forcefield.itp"
; Include ligand topology
#include "../structure/1PWM_NAP_GMX.itp"

; Include ligand topology
#include "../structure/1PWM_FID_GMX.itp"


[ moleculetype ]
; Name            nrexcl
Protein_chain_A     3

[ atoms ]
;   nr       type  resnr residue  atom   cgnr     charge       mass  typeB    chargeB      massB
; residue   1 MET rtp NMET q +1.0
     1         N3      1    MET      N      1     0.1592      14.01   ; qtot 0.1592
     2          H      1    MET     H1      2     0.1984      1.008   ; qtot 0.3576
     3          H      1    MET     H2      3     0.1984      1.008   ; qtot 0.556
     4          H      1    MET     H3      4     0.1984      1.008   ; qtot 0.7544
     5         CT      1    MET     CA      5     0.0221      12.01   ; qtot 0.7765
     6         HP      1    MET     HA      6     0.1116      1.008   ; qtot 0.8881
     7         CT      1    MET     CB      7     0.0865      12.01   ; qtot 0.9746
     8         HC      1    MET    HB1      8     0.0125      1.008   ; qtot 0.9871
     9         HC      1    MET    HB2      9     0.0125      1.008   ; qtot 0.9996
    10         CT      1    MET     CG     10     0.0334      12.01   ; qtot 1.033
    11         H1      1    MET    HG1     11     0.0292      1.008   ; qtot 1.062
    12         H1      1    MET    HG2     12     0.0292      1.008   ; qtot 1.091
    13          S      1    MET     SD     13    -0.2774      32.06   ; qtot 0.814
    14         CT      1    MET     CE     14    -0.0341      12.01   ; qtot 0.7799
    15         H1      1    MET    HE1     15     0.0597      1.008   ; qtot 0.8396
    16         H1      1    MET    HE2     16     0.0597      1.008   ; qtot 0.8993
    17         H1      1    MET    HE3     17     0.0597      1.008   ; qtot 0.959
    18          C      1    MET      C     18     0.6123      12.01   ; qtot 1.571
    19          O      1    MET      O     19    -0.5713         16   ; qtot 1
; residue   2 ALA rtp ALA  q  0.0
    20          N      2    ALA      N     20    -0.4157      14.01   ; qtot 0.5843
    21          H      2    ALA      H     21     0.2719      1.008   ; qtot 0.8562
    22         CT      2    ALA     CA     22     0.0337      12.01   ; qtot 0.8899
    23         H1      2    ALA     HA     23     0.0823      1.008   ; qtot 0.9722
    24         CT      2    ALA     CB     24    -0.1825      12.01   ; qtot 0.7897
    25         HC      2    ALA    HB1     25     0.0603      1.008   ; qtot 0.85
    26         HC      2    ALA    HB2     26     0.0603      1.008   ; qtot 0.9103
    27         HC      2    ALA    HB3     27     0.0603      1.008   ; qtot 0.9706
    28          C      2    ALA      C     28     0.5973      12.01   ; qtot 1.568
    29          O      2    ALA      O     29    -0.5679         16   ; qtot 1
; residue   3 SER rtp SER  q  0.0
    30          N      3    SER      N     30    -0.4157      14.01   ; qtot 0.5843
    31          H      3    SER      H     31     0.2719      1.008   ; qtot 0.8562
    32         CT      3    SER     CA     32    -0.0249      12.01   ; qtot 0.8313
    33         H1      3    SER     HA     33     0.0843      1.008   ; qtot 0.9156
    34         CT      3    SER     CB     34     0.2117      12.01   ; qtot 1.127
    35         H1      3    SER    HB1     35     0.0352      1.008   ; qtot 1.162
    36         H1      3    SER    HB2     36     0.0352      1.008   ; qtot 1.198
    37         OH      3    SER     OG     37    -0.6546         16   ; qtot 0.5431
    38         HO      3    SER     HG     38     0.4275      1.008   ; qtot 0.9706
    39          C      3    SER      C     39     0.5973      12.01   ; qtot 1.568
    40          O      3    SER      O     40    -0.5679         16   ; qtot 1
; residue   4 ARG rtp ARG  q +1.0
    41          N      4    ARG      N     41    -0.3479      14.01   ; qtot 0.6521
    42          H      4    ARG      H     42     0.2747      1.008   ; qtot 0.9268
    43         CT      4    ARG     CA     43    -0.2637      12.01   ; qtot 0.6631
    44         H1      4    ARG     HA     44      0.156      1.008   ; qtot 0.8191
    45         CT      4    ARG     CB     45    -0.0007      12.01   ; qtot 0.8184
    46         HC      4    ARG    HB1     46     0.0327      1.008   ; qtot 0.8511
    47         HC      4    ARG    HB2     47     0.0327      1.008   ; qtot 0.8838
    48         CT      4    ARG     CG     48      0.039      12.01   ; qtot 0.9228
    49         HC      4    ARG    HG1     49     0.0285      1.008   ; qtot 0.9513
    50         HC      4    ARG    HG2     50     0.0285      1.008   ; qtot 0.9798
    51         CT      4    ARG     CD     51     0.0486      12.01   ; qtot 1.028
    52         H1      4    ARG    HD1     52     0.0687      1.008   ; qtot 1.097
    53         H1      4    ARG    HD2     53     0.0687      1.008   ; qtot 1.166
    54         N2      4    ARG     NE     54    -0.5295      14.01   ; qtot 0.6363
    55          H      4    ARG     HE     55     0.3456      1.008   ; qtot 0.9819
    56         CA      4    ARG     CZ     56     0.8076      12.01   ; qtot 1.789
    57         N2      4    ARG    NH1     57    -0.8627      14.01   ; qtot 0.9268
    58          H      4    ARG   HH11     58     0.4478      1.008   ; qtot 1.375
    59          H      4    ARG   HH12     59     0.4478      1.008   ; qtot 1.822
    60         N2      4    ARG    NH2     60    -0.8627      14.01   ; qtot 0.9597
    61          H      4    ARG   HH21     61     0.4478      1.008   ; qtot 1.408
    62          H      4    ARG   HH22     62     0.4478      1.008   ; qtot 1.855
    63          C      4    ARG      C     63     0.7341      12.01   ; qtot 2.589
    64          O      4    ARG      O     64    -0.5894         16   ; qtot 2
; residue   5 ILE rtp ILE  q  0.0
    65          N      5    ILE      N     65    -0.4157      14.01   ; qtot 1.584
    66          H      5    ILE      H     66     0.2719      1.008   ; qtot 1.856
    67         CT      5    ILE     CA     67    -0.0597      12.01   ; qtot 1.797
    68         H1      5    ILE     HA     68     0.0869      1.008   ; qtot 1.883
    69         CT      5    ILE     CB     69     0.1303      12.01   ; qtot 2.014
    70         HC      5    ILE     HB     70     0.0187      1.008   ; qtot 2.032
    71         CT      5    ILE    CG2     71    -0.3204      12.01   ; qtot 1.712
    72         HC      5    ILE   HG21     72     0.0882      1.008   ; qtot 1.8
    73         HC      5    ILE   HG22     73     0.0882      1.008   ; qtot 1.888
    74         HC      5    ILE   HG23     74     0.0882      1.008   ; qtot 1.977
    75         CT      5    ILE    CG1     75     -0.043      12.01   ; qtot 1.934
    76         HC      5    ILE   HG11     76     0.0236      1.008   ; qtot 1.957
    77         HC      5    ILE   HG12     77     0.0236      1.008   ; qtot 1.981
    78         CT      5    ILE     CD     78     -0.066      12.01   ; qtot 1.915
    79         HC      5    ILE    HD1     79     0.0186      1.008   ; qtot 1.933
    80         HC      5    ILE    HD2     80     0.0186      1.008   ; qtot 1.952
    81         HC      5    ILE    HD3     81     0.0186      1.008   ; qtot 1.971
    82          C      5    ILE      C     82     0.5973      12.01   ; qtot 2.568
    83          O      5    ILE      O     83    -0.5679         16   ; qtot 2
; residue   6 LEU rtp LEU  q  0.0
    84          N      6    LEU      N     84    -0.4157      14.01   ; qtot 1.584
    85          H      6    LEU      H     85     0.2719      1.008   ; qtot 1.856
    86         CT      6    LEU     CA     86    -0.0518      12.01   ; qtot 1.804
    87         H1      6    LEU     HA     87     0.0922      1.008   ; qtot 1.897
    88         CT      6    LEU     CB     88    -0.1102      12.01   ; qtot 1.786
    89         HC      6    LEU    HB1     89     0.0457      1.008   ; qtot 1.832
    90         HC      6    LEU    HB2     90     0.0457      1.008   ; qtot 1.878
    91         CT      6    LEU     CG     91     0.3531      12.01   ; qtot 2.231
    92         HC      6    LEU     HG     92    -0.0361      1.008   ; qtot 2.195
    93         CT      6    LEU    CD1     93    -0.4121      12.01   ; qtot 1.783
    94         HC      6    LEU   HD11     94        0.1      1.008   ; qtot 1.883
    95         HC      6    LEU   HD12     95        0.1      1.008   ; qtot 1.983
    96         HC      6    LEU   HD13     96        0.1      1.008   ; qtot 2.083
    97         CT      6    LEU    CD2     97    -0.4121      12.01   ; qtot 1.671
    98         HC      6    LEU   HD21     98        0.1      1.008   ; qtot 1.771
    99         HC      6    LEU   HD22     99        0.1      1.008   ; qtot 1.871
   100         HC      6    LEU   HD23    100        0.1      1.008   ; qtot 1.971
   101          C      6    LEU      C    101     0.5973      12.01   ; qtot 2.568
   102          O      6    LEU      O    102    -0.5679         16   ; qtot 2
; residue   7 LEU rtp LEU  q  0.0
   103          N      7    LEU      N    103    -0.4157      14.01   ; qtot 1.584
   104          H      7    LEU      H    104     0.2719      1.008   ; qtot 1.856
   105         CT      7    LEU     CA    105    -0.0518      12.01   ; qtot 1.804
   106         H1      7    LEU     HA    106     0.0922      1.008   ; qtot 1.897
   107         CT      7    LEU     CB    107    -0.1102      12.01   ; qtot 1.786
   108         HC      7    LEU    HB1    108     0.0457      1.008   ; qtot 1.832
   109         HC      7    LEU    HB2    109     0.0457      1.008   ; qtot 1.878
   110         CT      7    LEU     CG    110     0.3531      12.01   ; qtot 2.231
   111         HC      7    LEU     HG    111    -0.0361      1.008   ; qtot 2.195
   112         CT      7    LEU    CD1    112    -0.4121      12.01   ; qtot 1.783
   113         HC      7    LEU   HD11    113        0.1      1.008   ; qtot 1.883
   114         HC      7    LEU   HD12    114        0.1      1.008   ; qtot 1.983
   115         HC      7    LEU   HD13    115        0.1      1.008   ; qtot 2.083
   116         CT      7    LEU    CD2    116    -0.4121      12.01   ; qtot 1.671
   117         HC      7    LEU   HD21    117        0.1      1.008   ; qtot 1.771
   118         HC      7    LEU   HD22    118        0.1      1.008   ; qtot 1.871
   119         HC      7    LEU   HD23    119        0.1      1.008   ; qtot 1.971
   120          C      7    LEU      C    120     0.5973      12.01   ; qtot 2.568
   121          O      7    LEU      O    121    -0.5679         16   ; qtot 2
; residue   8 ASN rtp ASN  q  0.0
   122          N      8    ASN      N    122    -0.4157      14.01   ; qtot 1.584
   123          H      8    ASN      H    123     0.2719      1.008   ; qtot 1.856
   124         CT      8    ASN     CA    124     0.0143      12.01   ; qtot 1.871
   125         H1      8    ASN     HA    125     0.1048      1.008   ; qtot 1.975
   126         CT      8    ASN     CB    126    -0.2041      12.01   ; qtot 1.771
   127         HC      8    ASN    HB1    127     0.0797      1.008   ; qtot 1.851
   128         HC      8    ASN    HB2    128     0.0797      1.008   ; qtot 1.931
   129          C      8    ASN     CG    129      0.713      12.01   ; qtot 2.644
   130          O      8    ASN    OD1    130    -0.5931         16   ; qtot 2.051
   131          N      8    ASN    ND2    131    -0.9191      14.01   ; qtot 1.131
   132          H      8    ASN   HD21    132     0.4196      1.008   ; qtot 1.551
   133          H      8    ASN   HD22    133     0.4196      1.008   ; qtot 1.971
   134          C      8    ASN      C    134     0.5973      12.01   ; qtot 2.568
   135          O      8    ASN      O    135    -0.5679         16   ; qtot 2
; residue   9 ASN rtp ASN  q  0.0
   136          N      9    ASN      N    136    -0.4157      14.01   ; qtot 1.584
   137          H      9    ASN      H    137     0.2719      1.008   ; qtot 1.856
   138         CT      9    ASN     CA    138     0.0143      12.01   ; qtot 1.871
   139         H1      9    ASN     HA    139     0.1048      1.008   ; qtot 1.975
   140         CT      9    ASN     CB    140    -0.2041      12.01   ; qtot 1.771
   141         HC      9    ASN    HB1    141     0.0797      1.008   ; qtot 1.851
   142         HC      9    ASN    HB2    142     0.0797      1.008   ; qtot 1.931
   143          C      9    ASN     CG    143      0.713      12.01   ; qtot 2.644
   144          O      9    ASN    OD1    144    -0.5931         16   ; qtot 2.051
   145          N      9    ASN    ND2    145    -0.9191      14.01   ; qtot 1.131
   146          H      9    ASN   HD21    146     0.4196      1.008   ; qtot 1.551
   147          H      9    ASN   HD22    147     0.4196      1.008   ; qtot 1.971
   148          C      9    ASN      C    148     0.5973      12.01   ; qtot 2.568
   149          O      9    ASN      O    149    -0.5679         16   ; qtot 2
; residue  10 GLY rtp GLY  q  0.0
   150          N     10    GLY      N    150    -0.4157      14.01   ; qtot 1.584
   151          H     10    GLY      H    151     0.2719      1.008   ; qtot 1.856
   152         CT     10    GLY     CA    152    -0.0252      12.01   ; qtot 1.831
   153         H1     10    GLY    HA1    153     0.0698      1.008   ; qtot 1.901
   154         H1     10    GLY    HA2    154     0.0698      1.008   ; qtot 1.971
   155          C     10    GLY      C    155     0.5973      12.01   ; qtot 2.568
   156          O     10    GLY      O    156    -0.5679         16   ; qtot 2
; residue  11 ALA rtp ALA  q  0.0
   157          N     11    ALA      N    157    -0.4157      14.01   ; qtot 1.584
   158          H     11    ALA      H    158     0.2719      1.008   ; qtot 1.856
   159         CT     11    ALA     CA    159     0.0337      12.01   ; qtot 1.89
   160         H1     11    ALA     HA    160     0.0823      1.008   ; qtot 1.972
   161         CT     11    ALA     CB    161    -0.1825      12.01   ; qtot 1.79
   162         HC     11    ALA    HB1    162     0.0603      1.008   ; qtot 1.85
   163         HC     11    ALA    HB2    163     0.0603      1.008   ; qtot 1.91
   164         HC     11    ALA    HB3    164     0.0603      1.008   ; qtot 1.971
   165          C     11    ALA      C    165     0.5973      12.01   ; qtot 2.568
   166          O     11    ALA      O    166    -0.5679         16   ; qtot 2
; residue  12 LYS rtp LYS  q +1.0
   167          N     12    LYS      N    167    -0.3479      14.01   ; qtot 1.652
   168          H     12    LYS      H    168     0.2747      1.008   ; qtot 1.927
   169         CT     12    LYS     CA    169      -0.24      12.01   ; qtot 1.687
   170         H1     12    LYS     HA    170     0.1426      1.008   ; qtot 1.829
   171         CT     12    LYS     CB    171    -0.0094      12.01   ; qtot 1.82
   172         HC     12    LYS    HB1    172     0.0362      1.008   ; qtot 1.856
   173         HC     12    LYS    HB2    173     0.0362      1.008   ; qtot 1.892
   174         CT     12    LYS     CG    174     0.0187      12.01   ; qtot 1.911
   175         HC     12    LYS    HG1    175     0.0103      1.008   ; qtot 1.921
   176         HC     12    LYS    HG2    176     0.0103      1.008   ; qtot 1.932
   177         CT     12    LYS     CD    177    -0.0479      12.01   ; qtot 1.884
   178         HC     12    LYS    HD1    178     0.0621      1.008   ; qtot 1.946
   179         HC     12    LYS    HD2    179     0.0621      1.008   ; qtot 2.008
   180         CT     12    LYS     CE    180    -0.0143      12.01   ; qtot 1.994
   181         HP     12    LYS    HE1    181     0.1135      1.008   ; qtot 2.107
   182         HP     12    LYS    HE2    182     0.1135      1.008   ; qtot 2.221
   183         N3     12    LYS     NZ    183    -0.3854      14.01   ; qtot 1.835
   184          H     12    LYS    HZ1    184       0.34      1.008   ; qtot 2.175
   185          H     12    LYS    HZ2    185       0.34      1.008   ; qtot 2.515
   186          H     12    LYS    HZ3    186       0.34      1.008   ; qtot 2.855
   187          C     12    LYS      C    187     0.7341      12.01   ; qtot 3.589
   188          O     12    LYS      O    188    -0.5894         16   ; qtot 3
; residue  13 MET rtp MET  q  0.0
   189          N     13    MET      N    189    -0.4157      14.01   ; qtot 2.584
   190          H     13    MET      H    190     0.2719      1.008   ; qtot 2.856
   191         CT     13    MET     CA    191    -0.0237      12.01   ; qtot 2.833
   192         H1     13    MET     HA    192      0.088      1.008   ; qtot 2.921
   193         CT     13    MET     CB    193     0.0342      12.01   ; qtot 2.955
   194         HC     13    MET    HB1    194     0.0241      1.008   ; qtot 2.979
   195         HC     13    MET    HB2    195     0.0241      1.008   ; qtot 3.003
   196         CT     13    MET     CG    196     0.0018      12.01   ; qtot 3.005
   197         H1     13    MET    HG1    197      0.044      1.008   ; qtot 3.049
   198         H1     13    MET    HG2    198      0.044      1.008   ; qtot 3.093
   199          S     13    MET     SD    199    -0.2737      32.06   ; qtot 2.819
   200         CT     13    MET     CE    200    -0.0536      12.01   ; qtot 2.765
   201         H1     13    MET    HE1    201     0.0684      1.008   ; qtot 2.834
   202         H1     13    MET    HE2    202     0.0684      1.008   ; qtot 2.902
   203         H1     13    MET    HE3    203     0.0684      1.008   ; qtot 2.971
   204          C     13    MET      C    204     0.5973      12.01   ; qtot 3.568
   205          O     13    MET      O    205    -0.5679         16   ; qtot 3
; residue  14 PRO rtp PRO  q  0.0
   206          N     14    PRO      N    206    -0.2548      14.01   ; qtot 2.745
   207         CT     14    PRO     CD    207     0.0192      12.01   ; qtot 2.764
   208         H1     14    PRO    HD1    208     0.0391      1.008   ; qtot 2.804
   209         H1     14    PRO    HD2    209     0.0391      1.008   ; qtot 2.843
   210         CT     14    PRO     CG    210     0.0189      12.01   ; qtot 2.862
   211         HC     14    PRO    HG1    211     0.0213      1.008   ; qtot 2.883
   212         HC     14    PRO    HG2    212     0.0213      1.008   ; qtot 2.904
   213         CT     14    PRO     CB    213     -0.007      12.01   ; qtot 2.897
   214         HC     14    PRO    HB1    214     0.0253      1.008   ; qtot 2.922
   215         HC     14    PRO    HB2    215     0.0253      1.008   ; qtot 2.948
   216         CT     14    PRO     CA    216    -0.0266      12.01   ; qtot 2.921
   217         H1     14    PRO     HA    217     0.0641      1.008   ; qtot 2.985
   218          C     14    PRO      C    218     0.5896      12.01   ; qtot 3.575
   219          O     14    PRO      O    219    -0.5748         16   ; qtot 3
; residue  15 ILE rtp ILE  q  0.0
   220          N     15    ILE      N    220    -0.4157      14.01   ; qtot 2.584
   221          H     15    ILE      H    221     0.2719      1.008   ; qtot 2.856
   222         CT     15    ILE     CA    222    -0.0597      12.01   ; qtot 2.797
   223         H1     15    ILE     HA    223     0.0869      1.008   ; qtot 2.883
   224         CT     15    ILE     CB    224     0.1303      12.01   ; qtot 3.014
   225         HC     15    ILE     HB    225     0.0187      1.008   ; qtot 3.032
   226         CT     15    ILE    CG2    226    -0.3204      12.01   ; qtot 2.712
   227         HC     15    ILE   HG21    227     0.0882      1.008   ; qtot 2.8
   228         HC     15    ILE   HG22    228     0.0882      1.008   ; qtot 2.888
   229         HC     15    ILE   HG23    229     0.0882      1.008   ; qtot 2.977
   230         CT     15    ILE    CG1    230     -0.043      12.01   ; qtot 2.934
   231         HC     15    ILE   HG11    231     0.0236      1.008   ; qtot 2.957
   232         HC     15    ILE   HG12    232     0.0236      1.008   ; qtot 2.981
   233         CT     15    ILE     CD    233     -0.066      12.01   ; qtot 2.915
   234         HC     15    ILE    HD1    234     0.0186      1.008   ; qtot 2.933
   235         HC     15    ILE    HD2    235     0.0186      1.008   ; qtot 2.952
   236         HC     15    ILE    HD3    236     0.0186      1.008   ; qtot 2.971
   237          C     15    ILE      C    237     0.5973      12.01   ; qtot 3.568
   238          O     15    ILE      O    238    -0.5679         16   ; qtot 3
; residue  16 LEU rtp LEU  q  0.0
   239          N     16    LEU      N    239    -0.4157      14.01   ; qtot 2.584
   240          H     16    LEU      H    240     0.2719      1.008   ; qtot 2.856
   241         CT     16    LEU     CA    241    -0.0518      12.01   ; qtot 2.804
   242         H1     16    LEU     HA    242     0.0922      1.008   ; qtot 2.897
   243         CT     16    LEU     CB    243    -0.1102      12.01   ; qtot 2.786
   244         HC     16    LEU    HB1    244     0.0457      1.008   ; qtot 2.832
   245         HC     16    LEU    HB2    245     0.0457      1.008   ; qtot 2.878
   246         CT     16    LEU     CG    246     0.3531      12.01   ; qtot 3.231
   247         HC     16    LEU     HG    247    -0.0361      1.008   ; qtot 3.195
   248         CT     16    LEU    CD1    248    -0.4121      12.01   ; qtot 2.783
   249         HC     16    LEU   HD11    249        0.1      1.008   ; qtot 2.883
   250         HC     16    LEU   HD12    250        0.1      1.008   ; qtot 2.983
   251         HC     16    LEU   HD13    251        0.1      1.008   ; qtot 3.083
   252         CT     16    LEU    CD2    252    -0.4121      12.01   ; qtot 2.671
   253         HC     16    LEU   HD21    253        0.1      1.008   ; qtot 2.771
   254         HC     16    LEU   HD22    254        0.1      1.008   ; qtot 2.871
   255         HC     16    LEU   HD23    255        0.1      1.008   ; qtot 2.971
   256          C     16    LEU      C    256     0.5973      12.01   ; qtot 3.568
   257          O     16    LEU      O    257    -0.5679         16   ; qtot 3
; residue  17 GLY rtp GLY  q  0.0
   258          N     17    GLY      N    258    -0.4157      14.01   ; qtot 2.584
   259          H     17    GLY      H    259     0.2719      1.008   ; qtot 2.856
   260         CT     17    GLY     CA    260    -0.0252      12.01   ; qtot 2.831
   261         H1     17    GLY    HA1    261     0.0698      1.008   ; qtot 2.901
   262         H1     17    GLY    HA2    262     0.0698      1.008   ; qtot 2.971
   263          C     17    GLY      C    263     0.5973      12.01   ; qtot 3.568
   264          O     17    GLY      O    264    -0.5679         16   ; qtot 3
; residue  18 LEU rtp LEU  q  0.0
   265          N     18    LEU      N    265    -0.4157      14.01   ; qtot 2.584
   266          H     18    LEU      H    266     0.2719      1.008   ; qtot 2.856
   267         CT     18    LEU     CA    267    -0.0518      12.01   ; qtot 2.804
   268         H1     18    LEU     HA    268     0.0922      1.008   ; qtot 2.897
   269         CT     18    LEU     CB    269    -0.1102      12.01   ; qtot 2.786
   270         HC     18    LEU    HB1    270     0.0457      1.008   ; qtot 2.832
   271         HC     18    LEU    HB2    271     0.0457      1.008   ; qtot 2.878
   272         CT     18    LEU     CG    272     0.3531      12.01   ; qtot 3.231
   273         HC     18    LEU     HG    273    -0.0361      1.008   ; qtot 3.195
   274         CT     18    LEU    CD1    274    -0.4121      12.01   ; qtot 2.783
   275         HC     18    LEU   HD11    275        0.1      1.008   ; qtot 2.883
   276         HC     18    LEU   HD12    276        0.1      1.008   ; qtot 2.983
   277         HC     18    LEU   HD13    277        0.1      1.008   ; qtot 3.083
   278         CT     18    LEU    CD2    278    -0.4121      12.01   ; qtot 2.671
   279         HC     18    LEU   HD21    279        0.1      1.008   ; qtot 2.771
   280         HC     18    LEU   HD22    280        0.1      1.008   ; qtot 2.871
   281         HC     18    LEU   HD23    281        0.1      1.008   ; qtot 2.971
   282          C     18    LEU      C    282     0.5973      12.01   ; qtot 3.568
   283          O     18    LEU      O    283    -0.5679         16   ; qtot 3
; residue  19 GLY rtp GLY  q  0.0
   284          N     19    GLY      N    284    -0.4157      14.01   ; qtot 2.584
   285          H     19    GLY      H    285     0.2719      1.008   ; qtot 2.856
   286         CT     19    GLY     CA    286    -0.0252      12.01   ; qtot 2.831
   287         H1     19    GLY    HA1    287     0.0698      1.008   ; qtot 2.901
   288         H1     19    GLY    HA2    288     0.0698      1.008   ; qtot 2.971
   289          C     19    GLY      C    289     0.5973      12.01   ; qtot 3.568
   290          O     19    GLY      O    290    -0.5679         16   ; qtot 3
; residue  20 THR rtp THR  q  0.0
   291          N     20    THR      N    291    -0.4157      14.01   ; qtot 2.584
   292          H     20    THR      H    292     0.2719      1.008   ; qtot 2.856
   293         CT     20    THR     CA    293    -0.0389      12.01   ; qtot 2.817
   294         H1     20    THR     HA    294     0.1007      1.008   ; qtot 2.918
   295         CT     20    THR     CB    295     0.3654      12.01   ; qtot 3.283
   296         H1     20    THR     HB    296     0.0043      1.008   ; qtot 3.288
   297         CT     20    THR    CG2    297    -0.2438      12.01   ; qtot 3.044
   298         HC     20    THR   HG21    298     0.0642      1.008   ; qtot 3.108
   299         HC     20    THR   HG22    299     0.0642      1.008   ; qtot 3.172
   300         HC     20    THR   HG23    300     0.0642      1.008   ; qtot 3.237
   301         OH     20    THR    OG1    301    -0.6761         16   ; qtot 2.56
   302         HO     20    THR    HG1    302     0.4102      1.008   ; qtot 2.971
   303          C     20    THR      C    303     0.5973      12.01   ; qtot 3.568
   304          O     20    THR      O    304    -0.5679         16   ; qtot 3
; residue  21 TRP rtp TRP  q  0.0
   305          N     21    TRP      N    305    -0.4157      14.01   ; qtot 2.584
   306          H     21    TRP      H    306     0.2719      1.008   ; qtot 2.856
   307         CT     21    TRP     CA    307    -0.0275      12.01   ; qtot 2.829
   308         H1     21    TRP     HA    308     0.1123      1.008   ; qtot 2.941
   309         CT     21    TRP     CB    309     -0.005      12.01   ; qtot 2.936
   310         HC     21    TRP    HB1    310     0.0339      1.008   ; qtot 2.97
   311         HC     21    TRP    HB2    311     0.0339      1.008   ; qtot 3.004
   312         C*     21    TRP     CG    312    -0.1415      12.01   ; qtot 2.862
   313         CW     21    TRP    CD1    313    -0.1638      12.01   ; qtot 2.699
   314         H4     21    TRP    HD1    314     0.2062      1.008   ; qtot 2.905
   315         NA     21    TRP    NE1    315    -0.3418      14.01   ; qtot 2.563
   316          H     21    TRP    HE1    316     0.3412      1.008   ; qtot 2.904
   317         CN     21    TRP    CE2    317      0.138      12.01   ; qtot 3.042
   318         CA     21    TRP    CZ2    318    -0.2601      12.01   ; qtot 2.782
   319         HA     21    TRP    HZ2    319     0.1572      1.008   ; qtot 2.939
   320         CA     21    TRP    CH2    320    -0.1134      12.01   ; qtot 2.826
   321         HA     21    TRP    HH2    321     0.1417      1.008   ; qtot 2.968
   322         CA     21    TRP    CZ3    322    -0.1972      12.01   ; qtot 2.77
   323         HA     21    TRP    HZ3    323     0.1447      1.008   ; qtot 2.915
   324         CA     21    TRP    CE3    324    -0.2387      12.01   ; qtot 2.676
   325         HA     21    TRP    HE3    325       0.17      1.008   ; qtot 2.846
   326         CB     21    TRP    CD2    326     0.1243      12.01   ; qtot 2.971
   327          C     21    TRP      C    327     0.5973      12.01   ; qtot 3.568
   328          O     21    TRP      O    328    -0.5679         16   ; qtot 3
; residue  22 LYS rtp LYS  q +1.0
   329          N     22    LYS      N    329    -0.3479      14.01   ; qtot 2.652
   330          H     22    LYS      H    330     0.2747      1.008   ; qtot 2.927
   331         CT     22    LYS     CA    331      -0.24      12.01   ; qtot 2.687
   332         H1     22    LYS     HA    332     0.1426      1.008   ; qtot 2.829
   333         CT     22    LYS     CB    333    -0.0094      12.01   ; qtot 2.82
   334         HC     22    LYS    HB1    334     0.0362      1.008   ; qtot 2.856
   335         HC     22    LYS    HB2    335     0.0362      1.008   ; qtot 2.892
   336         CT     22    LYS     CG    336     0.0187      12.01   ; qtot 2.911
   337         HC     22    LYS    HG1    337     0.0103      1.008   ; qtot 2.921
   338         HC     22    LYS    HG2    338     0.0103      1.008   ; qtot 2.932
   339         CT     22    LYS     CD    339    -0.0479      12.01   ; qtot 2.884
   340         HC     22    LYS    HD1    340     0.0621      1.008   ; qtot 2.946
   341         HC     22    LYS    HD2    341     0.0621      1.008   ; qtot 3.008
   342         CT     22    LYS     CE    342    -0.0143      12.01   ; qtot 2.994
   343         HP     22    LYS    HE1    343     0.1135      1.008   ; qtot 3.107
   344         HP     22    LYS    HE2    344     0.1135      1.008   ; qtot 3.221
   345         N3     22    LYS     NZ    345    -0.3854      14.01   ; qtot 2.835
   346          H     22    LYS    HZ1    346       0.34      1.008   ; qtot 3.175
   347          H     22    LYS    HZ2    347       0.34      1.008   ; qtot 3.515
   348          H     22    LYS    HZ3    348       0.34      1.008   ; qtot 3.855
   349          C     22    LYS      C    349     0.7341      12.01   ; qtot 4.589
   350          O     22    LYS      O    350    -0.5894         16   ; qtot 4
; residue  23 SER rtp SER  q  0.0
   351          N     23    SER      N    351    -0.4157      14.01   ; qtot 3.584
   352          H     23    SER      H    352     0.2719      1.008   ; qtot 3.856
   353         CT     23    SER     CA    353    -0.0249      12.01   ; qtot 3.831
   354         H1     23    SER     HA    354     0.0843      1.008   ; qtot 3.916
   355         CT     23    SER     CB    355     0.2117      12.01   ; qtot 4.127
   356         H1     23    SER    HB1    356     0.0352      1.008   ; qtot 4.163
   357         H1     23    SER    HB2    357     0.0352      1.008   ; qtot 4.198
   358         OH     23    SER     OG    358    -0.6546         16   ; qtot 3.543
   359         HO     23    SER     HG    359     0.4275      1.008   ; qtot 3.971
   360          C     23    SER      C    360     0.5973      12.01   ; qtot 4.568
   361          O     23    SER      O    361    -0.5679         16   ; qtot 4
; residue  24 PRO rtp PRO  q  0.0
   362          N     24    PRO      N    362    -0.2548      14.01   ; qtot 3.745
   363         CT     24    PRO     CD    363     0.0192      12.01   ; qtot 3.764
   364         H1     24    PRO    HD1    364     0.0391      1.008   ; qtot 3.804
   365         H1     24    PRO    HD2    365     0.0391      1.008   ; qtot 3.843
   366         CT     24    PRO     CG    366     0.0189      12.01   ; qtot 3.862
   367         HC     24    PRO    HG1    367     0.0213      1.008   ; qtot 3.883
   368         HC     24    PRO    HG2    368     0.0213      1.008   ; qtot 3.904
   369         CT     24    PRO     CB    369     -0.007      12.01   ; qtot 3.897
   370         HC     24    PRO    HB1    370     0.0253      1.008   ; qtot 3.922
   371         HC     24    PRO    HB2    371     0.0253      1.008   ; qtot 3.948
   372         CT     24    PRO     CA    372    -0.0266      12.01   ; qtot 3.921
   373         H1     24    PRO     HA    373     0.0641      1.008   ; qtot 3.985
   374          C     24    PRO      C    374     0.5896      12.01   ; qtot 4.575
   375          O     24    PRO      O    375    -0.5748         16   ; qtot 4
; residue  25 PRO rtp PRO  q  0.0
   376          N     25    PRO      N    376    -0.2548      14.01   ; qtot 3.745
   377         CT     25    PRO     CD    377     0.0192      12.01   ; qtot 3.764
   378         H1     25    PRO    HD1    378     0.0391      1.008   ; qtot 3.804
   379         H1     25    PRO    HD2    379     0.0391      1.008   ; qtot 3.843
   380         CT     25    PRO     CG    380     0.0189      12.01   ; qtot 3.862
   381         HC     25    PRO    HG1    381     0.0213      1.008   ; qtot 3.883
   382         HC     25    PRO    HG2    382     0.0213      1.008   ; qtot 3.904
   383         CT     25    PRO     CB    383     -0.007      12.01   ; qtot 3.897
   384         HC     25    PRO    HB1    384     0.0253      1.008   ; qtot 3.922
   385         HC     25    PRO    HB2    385     0.0253      1.008   ; qtot 3.948
   386         CT     25    PRO     CA    386    -0.0266      12.01   ; qtot 3.921
   387         H1     25    PRO     HA    387     0.0641      1.008   ; qtot 3.985
   388          C     25    PRO      C    388     0.5896      12.01   ; qtot 4.575
   389          O     25    PRO      O    389    -0.5748         16   ; qtot 4
; residue  26 GLY rtp GLY  q  0.0
   390          N     26    GLY      N    390    -0.4157      14.01   ; qtot 3.584
   391          H     26    GLY      H    391     0.2719      1.008   ; qtot 3.856
   392         CT     26    GLY     CA    392    -0.0252      12.01   ; qtot 3.831
   393         H1     26    GLY    HA1    393     0.0698      1.008   ; qtot 3.901
   394         H1     26    GLY    HA2    394     0.0698      1.008   ; qtot 3.971
   395          C     26    GLY      C    395     0.5973      12.01   ; qtot 4.568
   396          O     26    GLY      O    396    -0.5679         16   ; qtot 4
; residue  27 GLN rtp GLN  q  0.0
   397          N     27    GLN      N    397    -0.4157      14.01   ; qtot 3.584
   398          H     27    GLN      H    398     0.2719      1.008   ; qtot 3.856
   399         CT     27    GLN     CA    399    -0.0031      12.01   ; qtot 3.853
   400         H1     27    GLN     HA    400      0.085      1.008   ; qtot 3.938
   401         CT     27    GLN     CB    401    -0.0036      12.01   ; qtot 3.935
   402         HC     27    GLN    HB1    402     0.0171      1.008   ; qtot 3.952
   403         HC     27    GLN    HB2    403     0.0171      1.008   ; qtot 3.969
   404         CT     27    GLN     CG    404    -0.0645      12.01   ; qtot 3.904
   405         HC     27    GLN    HG1    405     0.0352      1.008   ; qtot 3.939
   406         HC     27    GLN    HG2    406     0.0352      1.008   ; qtot 3.975
   407          C     27    GLN     CD    407     0.6951      12.01   ; qtot 4.67
   408          O     27    GLN    OE1    408    -0.6086         16   ; qtot 4.061
   409          N     27    GLN    NE2    409    -0.9407      14.01   ; qtot 3.12
   410          H     27    GLN   HE21    410     0.4251      1.008   ; qtot 3.546
   411          H     27    GLN   HE22    411     0.4251      1.008   ; qtot 3.971
   412          C     27    GLN      C    412     0.5973      12.01   ; qtot 4.568
   413          O     27    GLN      O    413    -0.5679         16   ; qtot 4
; residue  28 VAL rtp VAL  q  0.0
   414          N     28    VAL      N    414    -0.4157      14.01   ; qtot 3.584
   415          H     28    VAL      H    415     0.2719      1.008   ; qtot 3.856
   416         CT     28    VAL     CA    416    -0.0875      12.01   ; qtot 3.769
   417         H1     28    VAL     HA    417     0.0969      1.008   ; qtot 3.866
   418         CT     28    VAL     CB    418     0.2985      12.01   ; qtot 4.164
   419         HC     28    VAL     HB    419    -0.0297      1.008   ; qtot 4.134
   420         CT     28    VAL    CG1    420    -0.3192      12.01   ; qtot 3.815
   421         HC     28    VAL   HG11    421     0.0791      1.008   ; qtot 3.894
   422         HC     28    VAL   HG12    422     0.0791      1.008   ; qtot 3.973
   423         HC     28    VAL   HG13    423     0.0791      1.008   ; qtot 4.053
   424         CT     28    VAL    CG2    424    -0.3192      12.01   ; qtot 3.733
   425         HC     28    VAL   HG21    425     0.0791      1.008   ; qtot 3.812
   426         HC     28    VAL   HG22    426     0.0791      1.008   ; qtot 3.892
   427         HC     28    VAL   HG23    427     0.0791      1.008   ; qtot 3.971
   428          C     28    VAL      C    428     0.5973      12.01   ; qtot 4.568
   429          O     28    VAL      O    429    -0.5679         16   ; qtot 4
; residue  29 THR rtp THR  q  0.0
   430          N     29    THR      N    430    -0.4157      14.01   ; qtot 3.584
   431          H     29    THR      H    431     0.2719      1.008   ; qtot 3.856
   432         CT     29    THR     CA    432    -0.0389      12.01   ; qtot 3.817
   433         H1     29    THR     HA    433     0.1007      1.008   ; qtot 3.918
   434         CT     29    THR     CB    434     0.3654      12.01   ; qtot 4.283
   435         H1     29    THR     HB    435     0.0043      1.008   ; qtot 4.288
   436         CT     29    THR    CG2    436    -0.2438      12.01   ; qtot 4.044
   437         HC     29    THR   HG21    437     0.0642      1.008   ; qtot 4.108
   438         HC     29    THR   HG22    438     0.0642      1.008   ; qtot 4.172
   439         HC     29    THR   HG23    439     0.0642      1.008   ; qtot 4.237
   440         OH     29    THR    OG1    440    -0.6761         16   ; qtot 3.56
   441         HO     29    THR    HG1    441     0.4102      1.008   ; qtot 3.971
   442          C     29    THR      C    442     0.5973      12.01   ; qtot 4.568
   443          O     29    THR      O    443    -0.5679         16   ; qtot 4
; residue  30 GLU rtp GLU  q -1.0
   444          N     30    GLU      N    444    -0.5163      14.01   ; qtot 3.484
   445          H     30    GLU      H    445     0.2936      1.008   ; qtot 3.777
   446         CT     30    GLU     CA    446     0.0397      12.01   ; qtot 3.817
   447         H1     30    GLU     HA    447     0.1105      1.008   ; qtot 3.928
   448         CT     30    GLU     CB    448      0.056      12.01   ; qtot 3.984
   449         HC     30    GLU    HB1    449    -0.0173      1.008   ; qtot 3.966
   450         HC     30    GLU    HB2    450    -0.0173      1.008   ; qtot 3.949
   451         CT     30    GLU     CG    451     0.0136      12.01   ; qtot 3.963
   452         HC     30    GLU    HG1    452    -0.0425      1.008   ; qtot 3.92
   453         HC     30    GLU    HG2    453    -0.0425      1.008   ; qtot 3.878
   454          C     30    GLU     CD    454     0.8054      12.01   ; qtot 4.683
   455         O2     30    GLU    OE1    455    -0.8188         16   ; qtot 3.864
   456         O2     30    GLU    OE2    456    -0.8188         16   ; qtot 3.045
   457          C     30    GLU      C    457     0.5366      12.01   ; qtot 3.582
   458          O     30    GLU      O    458    -0.5819         16   ; qtot 3
; residue  31 ALA rtp ALA  q  0.0
   459          N     31    ALA      N    459    -0.4157      14.01   ; qtot 2.584
   460          H     31    ALA      H    460     0.2719      1.008   ; qtot 2.856
   461         CT     31    ALA     CA    461     0.0337      12.01   ; qtot 2.89
   462         H1     31    ALA     HA    462     0.0823      1.008   ; qtot 2.972
   463         CT     31    ALA     CB    463    -0.1825      12.01   ; qtot 2.79
   464         HC     31    ALA    HB1    464     0.0603      1.008   ; qtot 2.85
   465         HC     31    ALA    HB2    465     0.0603      1.008   ; qtot 2.91
   466         HC     31    ALA    HB3    466     0.0603      1.008   ; qtot 2.971
   467          C     31    ALA      C    467     0.5973      12.01   ; qtot 3.568
   468          O     31    ALA      O    468    -0.5679         16   ; qtot 3
; residue  32 VAL rtp VAL  q  0.0
   469          N     32    VAL      N    469    -0.4157      14.01   ; qtot 2.584
   470          H     32    VAL      H    470     0.2719      1.008   ; qtot 2.856
   471         CT     32    VAL     CA    471    -0.0875      12.01   ; qtot 2.769
   472         H1     32    VAL     HA    472     0.0969      1.008   ; qtot 2.866
   473         CT     32    VAL     CB    473     0.2985      12.01   ; qtot 3.164
   474         HC     32    VAL     HB    474    -0.0297      1.008   ; qtot 3.134
   475         CT     32    VAL    CG1    475    -0.3192      12.01   ; qtot 2.815
   476         HC     32    VAL   HG11    476     0.0791      1.008   ; qtot 2.894
   477         HC     32    VAL   HG12    477     0.0791      1.008   ; qtot 2.973
   478         HC     32    VAL   HG13    478     0.0791      1.008   ; qtot 3.053
   479         CT     32    VAL    CG2    479    -0.3192      12.01   ; qtot 2.733
   480         HC     32    VAL   HG21    480     0.0791      1.008   ; qtot 2.812
   481         HC     32    VAL   HG22    481     0.0791      1.008   ; qtot 2.892
   482         HC     32    VAL   HG23    482     0.0791      1.008   ; qtot 2.971
   483          C     32    VAL      C    483     0.5973      12.01   ; qtot 3.568
   484          O     32    VAL      O    484    -0.5679         16   ; qtot 3
; residue  33 LYS rtp LYS  q +1.0
   485          N     33    LYS      N    485    -0.3479      14.01   ; qtot 2.652
   486          H     33    LYS      H    486     0.2747      1.008   ; qtot 2.927
   487         CT     33    LYS     CA    487      -0.24      12.01   ; qtot 2.687
   488         H1     33    LYS     HA    488     0.1426      1.008   ; qtot 2.829
   489         CT     33    LYS     CB    489    -0.0094      12.01   ; qtot 2.82
   490         HC     33    LYS    HB1    490     0.0362      1.008   ; qtot 2.856
   491         HC     33    LYS    HB2    491     0.0362      1.008   ; qtot 2.892
   492         CT     33    LYS     CG    492     0.0187      12.01   ; qtot 2.911
   493         HC     33    LYS    HG1    493     0.0103      1.008   ; qtot 2.921
   494         HC     33    LYS    HG2    494     0.0103      1.008   ; qtot 2.932
   495         CT     33    LYS     CD    495    -0.0479      12.01   ; qtot 2.884
   496         HC     33    LYS    HD1    496     0.0621      1.008   ; qtot 2.946
   497         HC     33    LYS    HD2    497     0.0621      1.008   ; qtot 3.008
   498         CT     33    LYS     CE    498    -0.0143      12.01   ; qtot 2.994
   499         HP     33    LYS    HE1    499     0.1135      1.008   ; qtot 3.107
   500         HP     33    LYS    HE2    500     0.1135      1.008   ; qtot 3.221
   501         N3     33    LYS     NZ    501    -0.3854      14.01   ; qtot 2.835
   502          H     33    LYS    HZ1    502       0.34      1.008   ; qtot 3.175
   503          H     33    LYS    HZ2    503       0.34      1.008   ; qtot 3.515
   504          H     33    LYS    HZ3    504       0.34      1.008   ; qtot 3.855
   505          C     33    LYS      C    505     0.7341      12.01   ; qtot 4.589
   506          O     33    LYS      O    506    -0.5894         16   ; qtot 4
; residue  34 VAL rtp VAL  q  0.0
   507          N     34    VAL      N    507    -0.4157      14.01   ; qtot 3.584
   508          H     34    VAL      H    508     0.2719      1.008   ; qtot 3.856
   509         CT     34    VAL     CA    509    -0.0875      12.01   ; qtot 3.769
   510         H1     34    VAL     HA    510     0.0969      1.008   ; qtot 3.866
   511         CT     34    VAL     CB    511     0.2985      12.01   ; qtot 4.164
   512         HC     34    VAL     HB    512    -0.0297      1.008   ; qtot 4.134
   513         CT     34    VAL    CG1    513    -0.3192      12.01   ; qtot 3.815
   514         HC     34    VAL   HG11    514     0.0791      1.008   ; qtot 3.894
   515         HC     34    VAL   HG12    515     0.0791      1.008   ; qtot 3.973
   516         HC     34    VAL   HG13    516     0.0791      1.008   ; qtot 4.053
   517         CT     34    VAL    CG2    517    -0.3192      12.01   ; qtot 3.733
   518         HC     34    VAL   HG21    518     0.0791      1.008   ; qtot 3.812
   519         HC     34    VAL   HG22    519     0.0791      1.008   ; qtot 3.892
   520         HC     34    VAL   HG23    520     0.0791      1.008   ; qtot 3.971
   521          C     34    VAL      C    521     0.5973      12.01   ; qtot 4.568
   522          O     34    VAL      O    522    -0.5679         16   ; qtot 4
; residue  35 ALA rtp ALA  q  0.0
   523          N     35    ALA      N    523    -0.4157      14.01   ; qtot 3.584
   524          H     35    ALA      H    524     0.2719      1.008   ; qtot 3.856
   525         CT     35    ALA     CA    525     0.0337      12.01   ; qtot 3.89
   526         H1     35    ALA     HA    526     0.0823      1.008   ; qtot 3.972
   527         CT     35    ALA     CB    527    -0.1825      12.01   ; qtot 3.79
   528         HC     35    ALA    HB1    528     0.0603      1.008   ; qtot 3.85
   529         HC     35    ALA    HB2    529     0.0603      1.008   ; qtot 3.91
   530         HC     35    ALA    HB3    530     0.0603      1.008   ; qtot 3.971
   531          C     35    ALA      C    531     0.5973      12.01   ; qtot 4.568
   532          O     35    ALA      O    532    -0.5679         16   ; qtot 4
; residue  36 ILE rtp ILE  q  0.0
   533          N     36    ILE      N    533    -0.4157      14.01   ; qtot 3.584
   534          H     36    ILE      H    534     0.2719      1.008   ; qtot 3.856
   535         CT     36    ILE     CA    535    -0.0597      12.01   ; qtot 3.797
   536         H1     36    ILE     HA    536     0.0869      1.008   ; qtot 3.883
   537         CT     36    ILE     CB    537     0.1303      12.01   ; qtot 4.014
   538         HC     36    ILE     HB    538     0.0187      1.008   ; qtot 4.032
   539         CT     36    ILE    CG2    539    -0.3204      12.01   ; qtot 3.712
   540         HC     36    ILE   HG21    540     0.0882      1.008   ; qtot 3.8
   541         HC     36    ILE   HG22    541     0.0882      1.008   ; qtot 3.888
   542         HC     36    ILE   HG23    542     0.0882      1.008   ; qtot 3.977
   543         CT     36    ILE    CG1    543     -0.043      12.01   ; qtot 3.934
   544         HC     36    ILE   HG11    544     0.0236      1.008   ; qtot 3.957
   545         HC     36    ILE   HG12    545     0.0236      1.008   ; qtot 3.981
   546         CT     36    ILE     CD    546     -0.066      12.01   ; qtot 3.915
   547         HC     36    ILE    HD1    547     0.0186      1.008   ; qtot 3.933
   548         HC     36    ILE    HD2    548     0.0186      1.008   ; qtot 3.952
   549         HC     36    ILE    HD3    549     0.0186      1.008   ; qtot 3.971
   550          C     36    ILE      C    550     0.5973      12.01   ; qtot 4.568
   551          O     36    ILE      O    551    -0.5679         16   ; qtot 4
; residue  37 ASP rtp ASP  q -1.0
   552          N     37    ASP      N    552    -0.5163      14.01   ; qtot 3.484
   553          H     37    ASP      H    553     0.2936      1.008   ; qtot 3.777
   554         CT     37    ASP     CA    554     0.0381      12.01   ; qtot 3.815
   555         H1     37    ASP     HA    555      0.088      1.008   ; qtot 3.903
   556         CT     37    ASP     CB    556    -0.0303      12.01   ; qtot 3.873
   557         HC     37    ASP    HB1    557    -0.0122      1.008   ; qtot 3.861
   558         HC     37    ASP    HB2    558    -0.0122      1.008   ; qtot 3.849
   559          C     37    ASP     CG    559     0.7994      12.01   ; qtot 4.648
   560         O2     37    ASP    OD1    560    -0.8014         16   ; qtot 3.847
   561         O2     37    ASP    OD2    561    -0.8014         16   ; qtot 3.045
   562          C     37    ASP      C    562     0.5366      12.01   ; qtot 3.582
   563          O     37    ASP      O    563    -0.5819         16   ; qtot 3
; residue  38 VAL rtp VAL  q  0.0
   564          N     38    VAL      N    564    -0.4157      14.01   ; qtot 2.584
   565          H     38    VAL      H    565     0.2719      1.008   ; qtot 2.856
   566         CT     38    VAL     CA    566    -0.0875      12.01   ; qtot 2.769
   567         H1     38    VAL     HA    567     0.0969      1.008   ; qtot 2.866
   568         CT     38    VAL     CB    568     0.2985      12.01   ; qtot 3.164
   569         HC     38    VAL     HB    569    -0.0297      1.008   ; qtot 3.134
   570         CT     38    VAL    CG1    570    -0.3192      12.01   ; qtot 2.815
   571         HC     38    VAL   HG11    571     0.0791      1.008   ; qtot 2.894
   572         HC     38    VAL   HG12    572     0.0791      1.008   ; qtot 2.973
   573         HC     38    VAL   HG13    573     0.0791      1.008   ; qtot 3.053
   574         CT     38    VAL    CG2    574    -0.3192      12.01   ; qtot 2.733
   575         HC     38    VAL   HG21    575     0.0791      1.008   ; qtot 2.812
   576         HC     38    VAL   HG22    576     0.0791      1.008   ; qtot 2.892
   577         HC     38    VAL   HG23    577     0.0791      1.008   ; qtot 2.971
   578          C     38    VAL      C    578     0.5973      12.01   ; qtot 3.568
   579          O     38    VAL      O    579    -0.5679         16   ; qtot 3
; residue  39 GLY rtp GLY  q  0.0
   580          N     39    GLY      N    580    -0.4157      14.01   ; qtot 2.584
   581          H     39    GLY      H    581     0.2719      1.008   ; qtot 2.856
   582         CT     39    GLY     CA    582    -0.0252      12.01   ; qtot 2.831
   583         H1     39    GLY    HA1    583     0.0698      1.008   ; qtot 2.901
   584         H1     39    GLY    HA2    584     0.0698      1.008   ; qtot 2.971
   585          C     39    GLY      C    585     0.5973      12.01   ; qtot 3.568
   586          O     39    GLY      O    586    -0.5679         16   ; qtot 3
; residue  40 TYR rtp TYR  q  0.0
   587          N     40    TYR      N    587    -0.4157      14.01   ; qtot 2.584
   588          H     40    TYR      H    588     0.2719      1.008   ; qtot 2.856
   589         CT     40    TYR     CA    589    -0.0014      12.01   ; qtot 2.855
   590         H1     40    TYR     HA    590     0.0876      1.008   ; qtot 2.942
   591         CT     40    TYR     CB    591    -0.0152      12.01   ; qtot 2.927
   592         HC     40    TYR    HB1    592     0.0295      1.008   ; qtot 2.957
   593         HC     40    TYR    HB2    593     0.0295      1.008   ; qtot 2.986
   594         CA     40    TYR     CG    594    -0.0011      12.01   ; qtot 2.985
   595         CA     40    TYR    CD1    595    -0.1906      12.01   ; qtot 2.795
   596         HA     40    TYR    HD1    596     0.1699      1.008   ; qtot 2.964
   597         CA     40    TYR    CE1    597    -0.2341      12.01   ; qtot 2.73
   598         HA     40    TYR    HE1    598     0.1656      1.008   ; qtot 2.896
   599          C     40    TYR     CZ    599     0.3226      12.01   ; qtot 3.219
   600         OH     40    TYR     OH    600    -0.5579         16   ; qtot 2.661
   601         HO     40    TYR     HH    601     0.3992      1.008   ; qtot 3.06
   602         CA     40    TYR    CE2    602    -0.2341      12.01   ; qtot 2.826
   603         HA     40    TYR    HE2    603     0.1656      1.008   ; qtot 2.991
   604         CA     40    TYR    CD2    604    -0.1906      12.01   ; qtot 2.801
   605         HA     40    TYR    HD2    605     0.1699      1.008   ; qtot 2.971
   606          C     40    TYR      C    606     0.5973      12.01   ; qtot 3.568
   607          O     40    TYR      O    607    -0.5679         16   ; qtot 3
; residue  41 ARG rtp ARG  q +1.0
   608          N     41    ARG      N    608    -0.3479      14.01   ; qtot 2.652
   609          H     41    ARG      H    609     0.2747      1.008   ; qtot 2.927
   610         CT     41    ARG     CA    610    -0.2637      12.01   ; qtot 2.663
   611         H1     41    ARG     HA    611      0.156      1.008   ; qtot 2.819
   612         CT     41    ARG     CB    612    -0.0007      12.01   ; qtot 2.818
   613         HC     41    ARG    HB1    613     0.0327      1.008   ; qtot 2.851
   614         HC     41    ARG    HB2    614     0.0327      1.008   ; qtot 2.884
   615         CT     41    ARG     CG    615      0.039      12.01   ; qtot 2.923
   616         HC     41    ARG    HG1    616     0.0285      1.008   ; qtot 2.951
   617         HC     41    ARG    HG2    617     0.0285      1.008   ; qtot 2.98
   618         CT     41    ARG     CD    618     0.0486      12.01   ; qtot 3.028
   619         H1     41    ARG    HD1    619     0.0687      1.008   ; qtot 3.097
   620         H1     41    ARG    HD2    620     0.0687      1.008   ; qtot 3.166
   621         N2     41    ARG     NE    621    -0.5295      14.01   ; qtot 2.636
   622          H     41    ARG     HE    622     0.3456      1.008   ; qtot 2.982
   623         CA     41    ARG     CZ    623     0.8076      12.01   ; qtot 3.79
   624         N2     41    ARG    NH1    624    -0.8627      14.01   ; qtot 2.927
   625          H     41    ARG   HH11    625     0.4478      1.008   ; qtot 3.375
   626          H     41    ARG   HH12    626     0.4478      1.008   ; qtot 3.822
   627         N2     41    ARG    NH2    627    -0.8627      14.01   ; qtot 2.96
   628          H     41    ARG   HH21    628     0.4478      1.008   ; qtot 3.408
   629          H     41    ARG   HH22    629     0.4478      1.008   ; qtot 3.855
   630          C     41    ARG      C    630     0.7341      12.01   ; qtot 4.589
   631          O     41    ARG      O    631    -0.5894         16   ; qtot 4
; residue  42 HIS rtp HID  q  0.0
   632          N     42    HIS      N    632    -0.4157      14.01   ; qtot 3.584
   633          H     42    HIS      H    633     0.2719      1.008   ; qtot 3.856
   634         CT     42    HIS     CA    634     0.0188      12.01   ; qtot 3.875
   635         H1     42    HIS     HA    635     0.0881      1.008   ; qtot 3.963
   636         CT     42    HIS     CB    636    -0.0462      12.01   ; qtot 3.917
   637         HC     42    HIS    HB1    637     0.0402      1.008   ; qtot 3.957
   638         HC     42    HIS    HB2    638     0.0402      1.008   ; qtot 3.997
   639         CC     42    HIS     CG    639    -0.0266      12.01   ; qtot 3.971
   640         NA     42    HIS    ND1    640    -0.3811      14.01   ; qtot 3.59
   641          H     42    HIS    HD1    641     0.3649      1.008   ; qtot 3.955
   642         CR     42    HIS    CE1    642     0.2057      12.01   ; qtot 4.16
   643         H5     42    HIS    HE1    643     0.1392      1.008   ; qtot 4.299
   644         NB     42    HIS    NE2    644    -0.5727      14.01   ; qtot 3.727
   645         CV     42    HIS    CD2    645     0.1292      12.01   ; qtot 3.856
   646         H4     42    HIS    HD2    646     0.1147      1.008   ; qtot 3.971
   647          C     42    HIS      C    647     0.5973      12.01   ; qtot 4.568
   648          O     42    HIS      O    648    -0.5679         16   ; qtot 4
; residue  43 ILE rtp ILE  q  0.0
   649          N     43    ILE      N    649    -0.4157      14.01   ; qtot 3.584
   650          H     43    ILE      H    650     0.2719      1.008   ; qtot 3.856
   651         CT     43    ILE     CA    651    -0.0597      12.01   ; qtot 3.797
   652         H1     43    ILE     HA    652     0.0869      1.008   ; qtot 3.883
   653         CT     43    ILE     CB    653     0.1303      12.01   ; qtot 4.014
   654         HC     43    ILE     HB    654     0.0187      1.008   ; qtot 4.032
   655         CT     43    ILE    CG2    655    -0.3204      12.01   ; qtot 3.712
   656         HC     43    ILE   HG21    656     0.0882      1.008   ; qtot 3.8
   657         HC     43    ILE   HG22    657     0.0882      1.008   ; qtot 3.888
   658         HC     43    ILE   HG23    658     0.0882      1.008   ; qtot 3.977
   659         CT     43    ILE    CG1    659     -0.043      12.01   ; qtot 3.934
   660         HC     43    ILE   HG11    660     0.0236      1.008   ; qtot 3.957
   661         HC     43    ILE   HG12    661     0.0236      1.008   ; qtot 3.981
   662         CT     43    ILE     CD    662     -0.066      12.01   ; qtot 3.915
   663         HC     43    ILE    HD1    663     0.0186      1.008   ; qtot 3.933
   664         HC     43    ILE    HD2    664     0.0186      1.008   ; qtot 3.952
   665         HC     43    ILE    HD3    665     0.0186      1.008   ; qtot 3.971
   666          C     43    ILE      C    666     0.5973      12.01   ; qtot 4.568
   667          O     43    ILE      O    667    -0.5679         16   ; qtot 4
; residue  44 ASP rtp ASP  q -1.0
   668          N     44    ASP      N    668    -0.5163      14.01   ; qtot 3.484
   669          H     44    ASP      H    669     0.2936      1.008   ; qtot 3.777
   670         CT     44    ASP     CA    670     0.0381      12.01   ; qtot 3.815
   671         H1     44    ASP     HA    671      0.088      1.008   ; qtot 3.903
   672         CT     44    ASP     CB    672    -0.0303      12.01   ; qtot 3.873
   673         HC     44    ASP    HB1    673    -0.0122      1.008   ; qtot 3.861
   674         HC     44    ASP    HB2    674    -0.0122      1.008   ; qtot 3.849
   675          C     44    ASP     CG    675     0.7994      12.01   ; qtot 4.648
   676         O2     44    ASP    OD1    676    -0.8014         16   ; qtot 3.847
   677         O2     44    ASP    OD2    677    -0.8014         16   ; qtot 3.045
   678          C     44    ASP      C    678     0.5366      12.01   ; qtot 3.582
   679          O     44    ASP      O    679    -0.5819         16   ; qtot 3
; residue  45 CYS rtp CYS  q  0.0
   680          N     45    CYS      N    680    -0.4157      14.01   ; qtot 2.584
   681          H     45    CYS      H    681     0.2719      1.008   ; qtot 2.856
   682         CT     45    CYS     CA    682     0.0213      12.01   ; qtot 2.877
   683         H1     45    CYS     HA    683     0.1124      1.008   ; qtot 2.99
   684         CT     45    CYS     CB    684    -0.1231      12.01   ; qtot 2.867
   685         H1     45    CYS    HB1    685     0.1112      1.008   ; qtot 2.978
   686         H1     45    CYS    HB2    686     0.1112      1.008   ; qtot 3.089
   687         SH     45    CYS     SG    687    -0.3119      32.06   ; qtot 2.777
   688         HS     45    CYS     HG    688     0.1933      1.008   ; qtot 2.971
   689          C     45    CYS      C    689     0.5973      12.01   ; qtot 3.568
   690          O     45    CYS      O    690    -0.5679         16   ; qtot 3
; residue  46 ALA rtp ALA  q  0.0
   691          N     46    ALA      N    691    -0.4157      14.01   ; qtot 2.584
   692          H     46    ALA      H    692     0.2719      1.008   ; qtot 2.856
   693         CT     46    ALA     CA    693     0.0337      12.01   ; qtot 2.89
   694         H1     46    ALA     HA    694     0.0823      1.008   ; qtot 2.972
   695         CT     46    ALA     CB    695    -0.1825      12.01   ; qtot 2.79
   696         HC     46    ALA    HB1    696     0.0603      1.008   ; qtot 2.85
   697         HC     46    ALA    HB2    697     0.0603      1.008   ; qtot 2.91
   698         HC     46    ALA    HB3    698     0.0603      1.008   ; qtot 2.971
   699          C     46    ALA      C    699     0.5973      12.01   ; qtot 3.568
   700          O     46    ALA      O    700    -0.5679         16   ; qtot 3
; residue  47 HIS rtp HIE  q  0.0
   701          N     47    HIS      N    701    -0.4157      14.01   ; qtot 2.584
   702          H     47    HIS      H    702     0.2719      1.008   ; qtot 2.856
   703         CT     47    HIS     CA    703    -0.0581      12.01   ; qtot 2.798
   704         H1     47    HIS     HA    704      0.136      1.008   ; qtot 2.934
   705         CT     47    HIS     CB    705    -0.0074      12.01   ; qtot 2.927
   706         HC     47    HIS    HB1    706     0.0367      1.008   ; qtot 2.963
   707         HC     47    HIS    HB2    707     0.0367      1.008   ; qtot 3
   708         CC     47    HIS     CG    708     0.1868      12.01   ; qtot 3.187
   709         NB     47    HIS    ND1    709    -0.5432      14.01   ; qtot 2.644
   710         CR     47    HIS    CE1    710     0.1635      12.01   ; qtot 2.807
   711         H5     47    HIS    HE1    711     0.1435      1.008   ; qtot 2.951
   712         NA     47    HIS    NE2    712    -0.2795      14.01   ; qtot 2.671
   713          H     47    HIS    HE2    713     0.3339      1.008   ; qtot 3.005
   714         CW     47    HIS    CD2    714    -0.2207      12.01   ; qtot 2.784
   715         H4     47    HIS    HD2    715     0.1862      1.008   ; qtot 2.971
   716          C     47    HIS      C    716     0.5973      12.01   ; qtot 3.568
   717          O     47    HIS      O    717    -0.5679         16   ; qtot 3
; residue  48 ILE rtp ILE  q  0.0
   718          N     48    ILE      N    718    -0.4157      14.01   ; qtot 2.584
   719          H     48    ILE      H    719     0.2719      1.008   ; qtot 2.856
   720         CT     48    ILE     CA    720    -0.0597      12.01   ; qtot 2.796
   721         H1     48    ILE     HA    721     0.0869      1.008   ; qtot 2.883
   722         CT     48    ILE     CB    722     0.1303      12.01   ; qtot 3.014
   723         HC     48    ILE     HB    723     0.0187      1.008   ; qtot 3.032
   724         CT     48    ILE    CG2    724    -0.3204      12.01   ; qtot 2.712
   725         HC     48    ILE   HG21    725     0.0882      1.008   ; qtot 2.8
   726         HC     48    ILE   HG22    726     0.0882      1.008   ; qtot 2.888
   727         HC     48    ILE   HG23    727     0.0882      1.008   ; qtot 2.977
   728         CT     48    ILE    CG1    728     -0.043      12.01   ; qtot 2.934
   729         HC     48    ILE   HG11    729     0.0236      1.008   ; qtot 2.957
   730         HC     48    ILE   HG12    730     0.0236      1.008   ; qtot 2.981
   731         CT     48    ILE     CD    731     -0.066      12.01   ; qtot 2.915
   732         HC     48    ILE    HD1    732     0.0186      1.008   ; qtot 2.933
   733         HC     48    ILE    HD2    733     0.0186      1.008   ; qtot 2.952
   734         HC     48    ILE    HD3    734     0.0186      1.008   ; qtot 2.971
   735          C     48    ILE      C    735     0.5973      12.01   ; qtot 3.568
   736          O     48    ILE      O    736    -0.5679         16   ; qtot 3
; residue  49 TYR rtp TYR  q  0.0
   737          N     49    TYR      N    737    -0.4157      14.01   ; qtot 2.584
   738          H     49    TYR      H    738     0.2719      1.008   ; qtot 2.856
   739         CT     49    TYR     CA    739    -0.0014      12.01   ; qtot 2.855
   740         H1     49    TYR     HA    740     0.0876      1.008   ; qtot 2.942
   741         CT     49    TYR     CB    741    -0.0152      12.01   ; qtot 2.927
   742         HC     49    TYR    HB1    742     0.0295      1.008   ; qtot 2.957
   743         HC     49    TYR    HB2    743     0.0295      1.008   ; qtot 2.986
   744         CA     49    TYR     CG    744    -0.0011      12.01   ; qtot 2.985
   745         CA     49    TYR    CD1    745    -0.1906      12.01   ; qtot 2.795
   746         HA     49    TYR    HD1    746     0.1699      1.008   ; qtot 2.964
   747         CA     49    TYR    CE1    747    -0.2341      12.01   ; qtot 2.73
   748         HA     49    TYR    HE1    748     0.1656      1.008   ; qtot 2.896
   749          C     49    TYR     CZ    749     0.3226      12.01   ; qtot 3.219
   750         OH     49    TYR     OH    750    -0.5579         16   ; qtot 2.661
   751         HO     49    TYR     HH    751     0.3992      1.008   ; qtot 3.06
   752         CA     49    TYR    CE2    752    -0.2341      12.01   ; qtot 2.826
   753         HA     49    TYR    HE2    753     0.1656      1.008   ; qtot 2.991
   754         CA     49    TYR    CD2    754    -0.1906      12.01   ; qtot 2.801
   755         HA     49    TYR    HD2    755     0.1699      1.008   ; qtot 2.971
   756          C     49    TYR      C    756     0.5973      12.01   ; qtot 3.568
   757          O     49    TYR      O    757    -0.5679         16   ; qtot 3
; residue  50 GLN rtp GLN  q  0.0
   758          N     50    GLN      N    758    -0.4157      14.01   ; qtot 2.584
   759          H     50    GLN      H    759     0.2719      1.008   ; qtot 2.856
   760         CT     50    GLN     CA    760    -0.0031      12.01   ; qtot 2.853
   761         H1     50    GLN     HA    761      0.085      1.008   ; qtot 2.938
   762         CT     50    GLN     CB    762    -0.0036      12.01   ; qtot 2.935
   763         HC     50    GLN    HB1    763     0.0171      1.008   ; qtot 2.952
   764         HC     50    GLN    HB2    764     0.0171      1.008   ; qtot 2.969
   765         CT     50    GLN     CG    765    -0.0645      12.01   ; qtot 2.904
   766         HC     50    GLN    HG1    766     0.0352      1.008   ; qtot 2.939
   767         HC     50    GLN    HG2    767     0.0352      1.008   ; qtot 2.975
   768          C     50    GLN     CD    768     0.6951      12.01   ; qtot 3.67
   769          O     50    GLN    OE1    769    -0.6086         16   ; qtot 3.061
   770          N     50    GLN    NE2    770    -0.9407      14.01   ; qtot 2.12
   771          H     50    GLN   HE21    771     0.4251      1.008   ; qtot 2.546
   772          H     50    GLN   HE22    772     0.4251      1.008   ; qtot 2.971
   773          C     50    GLN      C    773     0.5973      12.01   ; qtot 3.568
   774          O     50    GLN      O    774    -0.5679         16   ; qtot 3
; residue  51 ASN rtp ASN  q  0.0
   775          N     51    ASN      N    775    -0.4157      14.01   ; qtot 2.584
   776          H     51    ASN      H    776     0.2719      1.008   ; qtot 2.856
   777         CT     51    ASN     CA    777     0.0143      12.01   ; qtot 2.87
   778         H1     51    ASN     HA    778     0.1048      1.008   ; qtot 2.975
   779         CT     51    ASN     CB    779    -0.2041      12.01   ; qtot 2.771
   780         HC     51    ASN    HB1    780     0.0797      1.008   ; qtot 2.851
   781         HC     51    ASN    HB2    781     0.0797      1.008   ; qtot 2.931
   782          C     51    ASN     CG    782      0.713      12.01   ; qtot 3.644
   783          O     51    ASN    OD1    783    -0.5931         16   ; qtot 3.05
   784          N     51    ASN    ND2    784    -0.9191      14.01   ; qtot 2.131
   785          H     51    ASN   HD21    785     0.4196      1.008   ; qtot 2.551
   786          H     51    ASN   HD22    786     0.4196      1.008   ; qtot 2.971
   787          C     51    ASN      C    787     0.5973      12.01   ; qtot 3.568
   788          O     51    ASN      O    788    -0.5679         16   ; qtot 3
; residue  52 GLU rtp GLU  q -1.0
   789          N     52    GLU      N    789    -0.5163      14.01   ; qtot 2.484
   790          H     52    GLU      H    790     0.2936      1.008   ; qtot 2.777
   791         CT     52    GLU     CA    791     0.0397      12.01   ; qtot 2.817
   792         H1     52    GLU     HA    792     0.1105      1.008   ; qtot 2.927
   793         CT     52    GLU     CB    793      0.056      12.01   ; qtot 2.983
   794         HC     52    GLU    HB1    794    -0.0173      1.008   ; qtot 2.966
   795         HC     52    GLU    HB2    795    -0.0173      1.008   ; qtot 2.949
   796         CT     52    GLU     CG    796     0.0136      12.01   ; qtot 2.962
   797         HC     52    GLU    HG1    797    -0.0425      1.008   ; qtot 2.92
   798         HC     52    GLU    HG2    798    -0.0425      1.008   ; qtot 2.877
   799          C     52    GLU     CD    799     0.8054      12.01   ; qtot 3.683
   800         O2     52    GLU    OE1    800    -0.8188         16   ; qtot 2.864
   801         O2     52    GLU    OE2    801    -0.8188         16   ; qtot 2.045
   802          C     52    GLU      C    802     0.5366      12.01   ; qtot 2.582
   803          O     52    GLU      O    803    -0.5819         16   ; qtot 2
; residue  53 ASN rtp ASN  q  0.0
   804          N     53    ASN      N    804    -0.4157      14.01   ; qtot 1.584
   805          H     53    ASN      H    805     0.2719      1.008   ; qtot 1.856
   806         CT     53    ASN     CA    806     0.0143      12.01   ; qtot 1.871
   807         H1     53    ASN     HA    807     0.1048      1.008   ; qtot 1.975
   808         CT     53    ASN     CB    808    -0.2041      12.01   ; qtot 1.771
   809         HC     53    ASN    HB1    809     0.0797      1.008   ; qtot 1.851
   810         HC     53    ASN    HB2    810     0.0797      1.008   ; qtot 1.931
   811          C     53    ASN     CG    811      0.713      12.01   ; qtot 2.644
   812          O     53    ASN    OD1    812    -0.5931         16   ; qtot 2.051
   813          N     53    ASN    ND2    813    -0.9191      14.01   ; qtot 1.131
   814          H     53    ASN   HD21    814     0.4196      1.008   ; qtot 1.551
   815          H     53    ASN   HD22    815     0.4196      1.008   ; qtot 1.971
   816          C     53    ASN      C    816     0.5973      12.01   ; qtot 2.568
   817          O     53    ASN      O    817    -0.5679         16   ; qtot 2
; residue  54 GLU rtp GLU  q -1.0
   818          N     54    GLU      N    818    -0.5163      14.01   ; qtot 1.484
   819          H     54    GLU      H    819     0.2936      1.008   ; qtot 1.777
   820         CT     54    GLU     CA    820     0.0397      12.01   ; qtot 1.817
   821         H1     54    GLU     HA    821     0.1105      1.008   ; qtot 1.928
   822         CT     54    GLU     CB    822      0.056      12.01   ; qtot 1.984
   823         HC     54    GLU    HB1    823    -0.0173      1.008   ; qtot 1.966
   824         HC     54    GLU    HB2    824    -0.0173      1.008   ; qtot 1.949
   825         CT     54    GLU     CG    825     0.0136      12.01   ; qtot 1.963
   826         HC     54    GLU    HG1    826    -0.0425      1.008   ; qtot 1.92
   827         HC     54    GLU    HG2    827    -0.0425      1.008   ; qtot 1.878
   828          C     54    GLU     CD    828     0.8054      12.01   ; qtot 2.683
   829         O2     54    GLU    OE1    829    -0.8188         16   ; qtot 1.864
   830         O2     54    GLU    OE2    830    -0.8188         16   ; qtot 1.045
   831          C     54    GLU      C    831     0.5366      12.01   ; qtot 1.582
   832          O     54    GLU      O    832    -0.5819         16   ; qtot 1
; residue  55 VAL rtp VAL  q  0.0
   833          N     55    VAL      N    833    -0.4157      14.01   ; qtot 0.5843
   834          H     55    VAL      H    834     0.2719      1.008   ; qtot 0.8562
   835         CT     55    VAL     CA    835    -0.0875      12.01   ; qtot 0.7687
   836         H1     55    VAL     HA    836     0.0969      1.008   ; qtot 0.8656
   837         CT     55    VAL     CB    837     0.2985      12.01   ; qtot 1.164
   838         HC     55    VAL     HB    838    -0.0297      1.008   ; qtot 1.134
   839         CT     55    VAL    CG1    839    -0.3192      12.01   ; qtot 0.8152
   840         HC     55    VAL   HG11    840     0.0791      1.008   ; qtot 0.8943
   841         HC     55    VAL   HG12    841     0.0791      1.008   ; qtot 0.9734
   842         HC     55    VAL   HG13    842     0.0791      1.008   ; qtot 1.053
   843         CT     55    VAL    CG2    843    -0.3192      12.01   ; qtot 0.7333
   844         HC     55    VAL   HG21    844     0.0791      1.008   ; qtot 0.8124
   845         HC     55    VAL   HG22    845     0.0791      1.008   ; qtot 0.8915
   846         HC     55    VAL   HG23    846     0.0791      1.008   ; qtot 0.9706
   847          C     55    VAL      C    847     0.5973      12.01   ; qtot 1.568
   848          O     55    VAL      O    848    -0.5679         16   ; qtot 1
; residue  56 GLY rtp GLY  q  0.0
   849          N     56    GLY      N    849    -0.4157      14.01   ; qtot 0.5843
   850          H     56    GLY      H    850     0.2719      1.008   ; qtot 0.8562
   851         CT     56    GLY     CA    851    -0.0252      12.01   ; qtot 0.831
   852         H1     56    GLY    HA1    852     0.0698      1.008   ; qtot 0.9008
   853         H1     56    GLY    HA2    853     0.0698      1.008   ; qtot 0.9706
   854          C     56    GLY      C    854     0.5973      12.01   ; qtot 1.568
   855          O     56    GLY      O    855    -0.5679         16   ; qtot 1
; residue  57 VAL rtp VAL  q  0.0
   856          N     57    VAL      N    856    -0.4157      14.01   ; qtot 0.5843
   857          H     57    VAL      H    857     0.2719      1.008   ; qtot 0.8562
   858         CT     57    VAL     CA    858    -0.0875      12.01   ; qtot 0.7687
   859         H1     57    VAL     HA    859     0.0969      1.008   ; qtot 0.8656
   860         CT     57    VAL     CB    860     0.2985      12.01   ; qtot 1.164
   861         HC     57    VAL     HB    861    -0.0297      1.008   ; qtot 1.134
   862         CT     57    VAL    CG1    862    -0.3192      12.01   ; qtot 0.8152
   863         HC     57    VAL   HG11    863     0.0791      1.008   ; qtot 0.8943
   864         HC     57    VAL   HG12    864     0.0791      1.008   ; qtot 0.9734
   865         HC     57    VAL   HG13    865     0.0791      1.008   ; qtot 1.053
   866         CT     57    VAL    CG2    866    -0.3192      12.01   ; qtot 0.7333
   867         HC     57    VAL   HG21    867     0.0791      1.008   ; qtot 0.8124
   868         HC     57    VAL   HG22    868     0.0791      1.008   ; qtot 0.8915
   869         HC     57    VAL   HG23    869     0.0791      1.008   ; qtot 0.9706
   870          C     57    VAL      C    870     0.5973      12.01   ; qtot 1.568
   871          O     57    VAL      O    871    -0.5679         16   ; qtot 1
; residue  58 ALA rtp ALA  q  0.0
   872          N     58    ALA      N    872    -0.4157      14.01   ; qtot 0.5843
   873          H     58    ALA      H    873     0.2719      1.008   ; qtot 0.8562
   874         CT     58    ALA     CA    874     0.0337      12.01   ; qtot 0.8899
   875         H1     58    ALA     HA    875     0.0823      1.008   ; qtot 0.9722
   876         CT     58    ALA     CB    876    -0.1825      12.01   ; qtot 0.7897
   877         HC     58    ALA    HB1    877     0.0603      1.008   ; qtot 0.85
   878         HC     58    ALA    HB2    878     0.0603      1.008   ; qtot 0.9103
   879         HC     58    ALA    HB3    879     0.0603      1.008   ; qtot 0.9706
   880          C     58    ALA      C    880     0.5973      12.01   ; qtot 1.568
   881          O     58    ALA      O    881    -0.5679         16   ; qtot 1
; residue  59 ILE rtp ILE  q  0.0
   882          N     59    ILE      N    882    -0.4157      14.01   ; qtot 0.5843
   883          H     59    ILE      H    883     0.2719      1.008   ; qtot 0.8562
   884         CT     59    ILE     CA    884    -0.0597      12.01   ; qtot 0.7965
   885         H1     59    ILE     HA    885     0.0869      1.008   ; qtot 0.8834
   886         CT     59    ILE     CB    886     0.1303      12.01   ; qtot 1.014
   887         HC     59    ILE     HB    887     0.0187      1.008   ; qtot 1.032
   888         CT     59    ILE    CG2    888    -0.3204      12.01   ; qtot 0.712
   889         HC     59    ILE   HG21    889     0.0882      1.008   ; qtot 0.8002
   890         HC     59    ILE   HG22    890     0.0882      1.008   ; qtot 0.8884
   891         HC     59    ILE   HG23    891     0.0882      1.008   ; qtot 0.9766
   892         CT     59    ILE    CG1    892     -0.043      12.01   ; qtot 0.9336
   893         HC     59    ILE   HG11    893     0.0236      1.008   ; qtot 0.9572
   894         HC     59    ILE   HG12    894     0.0236      1.008   ; qtot 0.9808
   895         CT     59    ILE     CD    895     -0.066      12.01   ; qtot 0.9148
   896         HC     59    ILE    HD1    896     0.0186      1.008   ; qtot 0.9334
   897         HC     59    ILE    HD2    897     0.0186      1.008   ; qtot 0.952
   898         HC     59    ILE    HD3    898     0.0186      1.008   ; qtot 0.9706
   899          C     59    ILE      C    899     0.5973      12.01   ; qtot 1.568
   900          O     59    ILE      O    900    -0.5679         16   ; qtot 1
; residue  60 GLN rtp GLN  q  0.0
   901          N     60    GLN      N    901    -0.4157      14.01   ; qtot 0.5843
   902          H     60    GLN      H    902     0.2719      1.008   ; qtot 0.8562
   903         CT     60    GLN     CA    903    -0.0031      12.01   ; qtot 0.8531
   904         H1     60    GLN     HA    904      0.085      1.008   ; qtot 0.9381
   905         CT     60    GLN     CB    905    -0.0036      12.01   ; qtot 0.9345
   906         HC     60    GLN    HB1    906     0.0171      1.008   ; qtot 0.9516
   907         HC     60    GLN    HB2    907     0.0171      1.008   ; qtot 0.9687
   908         CT     60    GLN     CG    908    -0.0645      12.01   ; qtot 0.9042
   909         HC     60    GLN    HG1    909     0.0352      1.008   ; qtot 0.9394
   910         HC     60    GLN    HG2    910     0.0352      1.008   ; qtot 0.9746
   911          C     60    GLN     CD    911     0.6951      12.01   ; qtot 1.67
   912          O     60    GLN    OE1    912    -0.6086         16   ; qtot 1.061
   913          N     60    GLN    NE2    913    -0.9407      14.01   ; qtot 0.1204
   914          H     60    GLN   HE21    914     0.4251      1.008   ; qtot 0.5455
   915          H     60    GLN   HE22    915     0.4251      1.008   ; qtot 0.9706
   916          C     60    GLN      C    916     0.5973      12.01   ; qtot 1.568
   917          O     60    GLN      O    917    -0.5679         16   ; qtot 1
; residue  61 GLU rtp GLU  q -1.0
   918          N     61    GLU      N    918    -0.5163      14.01   ; qtot 0.4837
   919          H     61    GLU      H    919     0.2936      1.008   ; qtot 0.7773
   920         CT     61    GLU     CA    920     0.0397      12.01   ; qtot 0.817
   921         H1     61    GLU     HA    921     0.1105      1.008   ; qtot 0.9275
   922         CT     61    GLU     CB    922      0.056      12.01   ; qtot 0.9835
   923         HC     61    GLU    HB1    923    -0.0173      1.008   ; qtot 0.9662
   924         HC     61    GLU    HB2    924    -0.0173      1.008   ; qtot 0.9489
   925         CT     61    GLU     CG    925     0.0136      12.01   ; qtot 0.9625
   926         HC     61    GLU    HG1    926    -0.0425      1.008   ; qtot 0.92
   927         HC     61    GLU    HG2    927    -0.0425      1.008   ; qtot 0.8775
   928          C     61    GLU     CD    928     0.8054      12.01   ; qtot 1.683
   929         O2     61    GLU    OE1    929    -0.8188         16   ; qtot 0.8641
   930         O2     61    GLU    OE2    930    -0.8188         16   ; qtot 0.0453
   931          C     61    GLU      C    931     0.5366      12.01   ; qtot 0.5819
   932          O     61    GLU      O    932    -0.5819         16   ; qtot 0
; residue  62 LYS rtp LYS  q +1.0
   933          N     62    LYS      N    933    -0.3479      14.01   ; qtot -0.3479
   934          H     62    LYS      H    934     0.2747      1.008   ; qtot -0.0732
   935         CT     62    LYS     CA    935      -0.24      12.01   ; qtot -0.3132
   936         H1     62    LYS     HA    936     0.1426      1.008   ; qtot -0.1706
   937         CT     62    LYS     CB    937    -0.0094      12.01   ; qtot -0.18
   938         HC     62    LYS    HB1    938     0.0362      1.008   ; qtot -0.1438
   939         HC     62    LYS    HB2    939     0.0362      1.008   ; qtot -0.1076
   940         CT     62    LYS     CG    940     0.0187      12.01   ; qtot -0.0889
   941         HC     62    LYS    HG1    941     0.0103      1.008   ; qtot -0.0786
   942         HC     62    LYS    HG2    942     0.0103      1.008   ; qtot -0.0683
   943         CT     62    LYS     CD    943    -0.0479      12.01   ; qtot -0.1162
   944         HC     62    LYS    HD1    944     0.0621      1.008   ; qtot -0.0541
   945         HC     62    LYS    HD2    945     0.0621      1.008   ; qtot 0.008
   946         CT     62    LYS     CE    946    -0.0143      12.01   ; qtot -0.0063
   947         HP     62    LYS    HE1    947     0.1135      1.008   ; qtot 0.1072
   948         HP     62    LYS    HE2    948     0.1135      1.008   ; qtot 0.2207
   949         N3     62    LYS     NZ    949    -0.3854      14.01   ; qtot -0.1647
   950          H     62    LYS    HZ1    950       0.34      1.008   ; qtot 0.1753
   951          H     62    LYS    HZ2    951       0.34      1.008   ; qtot 0.5153
   952          H     62    LYS    HZ3    952       0.34      1.008   ; qtot 0.8553
   953          C     62    LYS      C    953     0.7341      12.01   ; qtot 1.589
   954          O     62    LYS      O    954    -0.5894         16   ; qtot 1
; residue  63 LEU rtp LEU  q  0.0
   955          N     63    LEU      N    955    -0.4157      14.01   ; qtot 0.5843
   956          H     63    LEU      H    956     0.2719      1.008   ; qtot 0.8562
   957         CT     63    LEU     CA    957    -0.0518      12.01   ; qtot 0.8044
   958         H1     63    LEU     HA    958     0.0922      1.008   ; qtot 0.8966
   959         CT     63    LEU     CB    959    -0.1102      12.01   ; qtot 0.7864
   960         HC     63    LEU    HB1    960     0.0457      1.008   ; qtot 0.8321
   961         HC     63    LEU    HB2    961     0.0457      1.008   ; qtot 0.8778
   962         CT     63    LEU     CG    962     0.3531      12.01   ; qtot 1.231
   963         HC     63    LEU     HG    963    -0.0361      1.008   ; qtot 1.195
   964         CT     63    LEU    CD1    964    -0.4121      12.01   ; qtot 0.7827
   965         HC     63    LEU   HD11    965        0.1      1.008   ; qtot 0.8827
   966         HC     63    LEU   HD12    966        0.1      1.008   ; qtot 0.9827
   967         HC     63    LEU   HD13    967        0.1      1.008   ; qtot 1.083
   968         CT     63    LEU    CD2    968    -0.4121      12.01   ; qtot 0.6706
   969         HC     63    LEU   HD21    969        0.1      1.008   ; qtot 0.7706
   970         HC     63    LEU   HD22    970        0.1      1.008   ; qtot 0.8706
   971         HC     63    LEU   HD23    971        0.1      1.008   ; qtot 0.9706
   972          C     63    LEU      C    972     0.5973      12.01   ; qtot 1.568
   973          O     63    LEU      O    973    -0.5679         16   ; qtot 1
; residue  64 ARG rtp ARG  q +1.0
   974          N     64    ARG      N    974    -0.3479      14.01   ; qtot 0.6521
   975          H     64    ARG      H    975     0.2747      1.008   ; qtot 0.9268
   976         CT     64    ARG     CA    976    -0.2637      12.01   ; qtot 0.6631
   977         H1     64    ARG     HA    977      0.156      1.008   ; qtot 0.8191
   978         CT     64    ARG     CB    978    -0.0007      12.01   ; qtot 0.8184
   979         HC     64    ARG    HB1    979     0.0327      1.008   ; qtot 0.8511
   980         HC     64    ARG    HB2    980     0.0327      1.008   ; qtot 0.8838
   981         CT     64    ARG     CG    981      0.039      12.01   ; qtot 0.9228
   982         HC     64    ARG    HG1    982     0.0285      1.008   ; qtot 0.9513
   983         HC     64    ARG    HG2    983     0.0285      1.008   ; qtot 0.9798
   984         CT     64    ARG     CD    984     0.0486      12.01   ; qtot 1.028
   985         H1     64    ARG    HD1    985     0.0687      1.008   ; qtot 1.097
   986         H1     64    ARG    HD2    986     0.0687      1.008   ; qtot 1.166
   987         N2     64    ARG     NE    987    -0.5295      14.01   ; qtot 0.6363
   988          H     64    ARG     HE    988     0.3456      1.008   ; qtot 0.9819
   989         CA     64    ARG     CZ    989     0.8076      12.01   ; qtot 1.79
   990         N2     64    ARG    NH1    990    -0.8627      14.01   ; qtot 0.9268
   991          H     64    ARG   HH11    991     0.4478      1.008   ; qtot 1.375
   992          H     64    ARG   HH12    992     0.4478      1.008   ; qtot 1.822
   993         N2     64    ARG    NH2    993    -0.8627      14.01   ; qtot 0.9597
   994          H     64    ARG   HH21    994     0.4478      1.008   ; qtot 1.408
   995          H     64    ARG   HH22    995     0.4478      1.008   ; qtot 1.855
   996          C     64    ARG      C    996     0.7341      12.01   ; qtot 2.589
   997          O     64    ARG      O    997    -0.5894         16   ; qtot 2
; residue  65 GLU rtp GLU  q -1.0
   998          N     65    GLU      N    998    -0.5163      14.01   ; qtot 1.484
   999          H     65    GLU      H    999     0.2936      1.008   ; qtot 1.777
  1000         CT     65    GLU     CA   1000     0.0397      12.01   ; qtot 1.817
  1001         H1     65    GLU     HA   1001     0.1105      1.008   ; qtot 1.928
  1002         CT     65    GLU     CB   1002      0.056      12.01   ; qtot 1.984
  1003         HC     65    GLU    HB1   1003    -0.0173      1.008   ; qtot 1.966
  1004         HC     65    GLU    HB2   1004    -0.0173      1.008   ; qtot 1.949
  1005         CT     65    GLU     CG   1005     0.0136      12.01   ; qtot 1.963
  1006         HC     65    GLU    HG1   1006    -0.0425      1.008   ; qtot 1.92
  1007         HC     65    GLU    HG2   1007    -0.0425      1.008   ; qtot 1.878
  1008          C     65    GLU     CD   1008     0.8054      12.01   ; qtot 2.683
  1009         O2     65    GLU    OE1   1009    -0.8188         16   ; qtot 1.864
  1010         O2     65    GLU    OE2   1010    -0.8188         16   ; qtot 1.045
  1011          C     65    GLU      C   1011     0.5366      12.01   ; qtot 1.582
  1012          O     65    GLU      O   1012    -0.5819         16   ; qtot 1
; residue  66 GLN rtp GLN  q  0.0
  1013          N     66    GLN      N   1013    -0.4157      14.01   ; qtot 0.5843
  1014          H     66    GLN      H   1014     0.2719      1.008   ; qtot 0.8562
  1015         CT     66    GLN     CA   1015    -0.0031      12.01   ; qtot 0.8531
  1016         H1     66    GLN     HA   1016      0.085      1.008   ; qtot 0.9381
  1017         CT     66    GLN     CB   1017    -0.0036      12.01   ; qtot 0.9345
  1018         HC     66    GLN    HB1   1018     0.0171      1.008   ; qtot 0.9516
  1019         HC     66    GLN    HB2   1019     0.0171      1.008   ; qtot 0.9687
  1020         CT     66    GLN     CG   1020    -0.0645      12.01   ; qtot 0.9042
  1021         HC     66    GLN    HG1   1021     0.0352      1.008   ; qtot 0.9394
  1022         HC     66    GLN    HG2   1022     0.0352      1.008   ; qtot 0.9746
  1023          C     66    GLN     CD   1023     0.6951      12.01   ; qtot 1.67
  1024          O     66    GLN    OE1   1024    -0.6086         16   ; qtot 1.061
  1025          N     66    GLN    NE2   1025    -0.9407      14.01   ; qtot 0.1204
  1026          H     66    GLN   HE21   1026     0.4251      1.008   ; qtot 0.5455
  1027          H     66    GLN   HE22   1027     0.4251      1.008   ; qtot 0.9706
  1028          C     66    GLN      C   1028     0.5973      12.01   ; qtot 1.568
  1029          O     66    GLN      O   1029    -0.5679         16   ; qtot 1
; residue  67 VAL rtp VAL  q  0.0
  1030          N     67    VAL      N   1030    -0.4157      14.01   ; qtot 0.5843
  1031          H     67    VAL      H   1031     0.2719      1.008   ; qtot 0.8562
  1032         CT     67    VAL     CA   1032    -0.0875      12.01   ; qtot 0.7687
  1033         H1     67    VAL     HA   1033     0.0969      1.008   ; qtot 0.8656
  1034         CT     67    VAL     CB   1034     0.2985      12.01   ; qtot 1.164
  1035         HC     67    VAL     HB   1035    -0.0297      1.008   ; qtot 1.134
  1036         CT     67    VAL    CG1   1036    -0.3192      12.01   ; qtot 0.8152
  1037         HC     67    VAL   HG11   1037     0.0791      1.008   ; qtot 0.8943
  1038         HC     67    VAL   HG12   1038     0.0791      1.008   ; qtot 0.9734
  1039         HC     67    VAL   HG13   1039     0.0791      1.008   ; qtot 1.053
  1040         CT     67    VAL    CG2   1040    -0.3192      12.01   ; qtot 0.7333
  1041         HC     67    VAL   HG21   1041     0.0791      1.008   ; qtot 0.8124
  1042         HC     67    VAL   HG22   1042     0.0791      1.008   ; qtot 0.8915
  1043         HC     67    VAL   HG23   1043     0.0791      1.008   ; qtot 0.9706
  1044          C     67    VAL      C   1044     0.5973      12.01   ; qtot 1.568
  1045          O     67    VAL      O   1045    -0.5679         16   ; qtot 1
; residue  68 VAL rtp VAL  q  0.0
  1046          N     68    VAL      N   1046    -0.4157      14.01   ; qtot 0.5843
  1047          H     68    VAL      H   1047     0.2719      1.008   ; qtot 0.8562
  1048         CT     68    VAL     CA   1048    -0.0875      12.01   ; qtot 0.7687
  1049         H1     68    VAL     HA   1049     0.0969      1.008   ; qtot 0.8656
  1050         CT     68    VAL     CB   1050     0.2985      12.01   ; qtot 1.164
  1051         HC     68    VAL     HB   1051    -0.0297      1.008   ; qtot 1.134
  1052         CT     68    VAL    CG1   1052    -0.3192      12.01   ; qtot 0.8152
  1053         HC     68    VAL   HG11   1053     0.0791      1.008   ; qtot 0.8943
  1054         HC     68    VAL   HG12   1054     0.0791      1.008   ; qtot 0.9734
  1055         HC     68    VAL   HG13   1055     0.0791      1.008   ; qtot 1.053
  1056         CT     68    VAL    CG2   1056    -0.3192      12.01   ; qtot 0.7333
  1057         HC     68    VAL   HG21   1057     0.0791      1.008   ; qtot 0.8124
  1058         HC     68    VAL   HG22   1058     0.0791      1.008   ; qtot 0.8915
  1059         HC     68    VAL   HG23   1059     0.0791      1.008   ; qtot 0.9706
  1060          C     68    VAL      C   1060     0.5973      12.01   ; qtot 1.568
  1061          O     68    VAL      O   1061    -0.5679         16   ; qtot 1
; residue  69 LYS rtp LYS  q +1.0
  1062          N     69    LYS      N   1062    -0.3479      14.01   ; qtot 0.6521
  1063          H     69    LYS      H   1063     0.2747      1.008   ; qtot 0.9268
  1064         CT     69    LYS     CA   1064      -0.24      12.01   ; qtot 0.6868
  1065         H1     69    LYS     HA   1065     0.1426      1.008   ; qtot 0.8294
  1066         CT     69    LYS     CB   1066    -0.0094      12.01   ; qtot 0.82
  1067         HC     69    LYS    HB1   1067     0.0362      1.008   ; qtot 0.8562
  1068         HC     69    LYS    HB2   1068     0.0362      1.008   ; qtot 0.8924
  1069         CT     69    LYS     CG   1069     0.0187      12.01   ; qtot 0.9111
  1070         HC     69    LYS    HG1   1070     0.0103      1.008   ; qtot 0.9214
  1071         HC     69    LYS    HG2   1071     0.0103      1.008   ; qtot 0.9317
  1072         CT     69    LYS     CD   1072    -0.0479      12.01   ; qtot 0.8838
  1073         HC     69    LYS    HD1   1073     0.0621      1.008   ; qtot 0.9459
  1074         HC     69    LYS    HD2   1074     0.0621      1.008   ; qtot 1.008
  1075         CT     69    LYS     CE   1075    -0.0143      12.01   ; qtot 0.9937
  1076         HP     69    LYS    HE1   1076     0.1135      1.008   ; qtot 1.107
  1077         HP     69    LYS    HE2   1077     0.1135      1.008   ; qtot 1.221
  1078         N3     69    LYS     NZ   1078    -0.3854      14.01   ; qtot 0.8353
  1079          H     69    LYS    HZ1   1079       0.34      1.008   ; qtot 1.175
  1080          H     69    LYS    HZ2   1080       0.34      1.008   ; qtot 1.515
  1081          H     69    LYS    HZ3   1081       0.34      1.008   ; qtot 1.855
  1082          C     69    LYS      C   1082     0.7341      12.01   ; qtot 2.589
  1083          O     69    LYS      O   1083    -0.5894         16   ; qtot 2
; residue  70 ARG rtp ARG  q +1.0
  1084          N     70    ARG      N   1084    -0.3479      14.01   ; qtot 1.652
  1085          H     70    ARG      H   1085     0.2747      1.008   ; qtot 1.927
  1086         CT     70    ARG     CA   1086    -0.2637      12.01   ; qtot 1.663
  1087         H1     70    ARG     HA   1087      0.156      1.008   ; qtot 1.819
  1088         CT     70    ARG     CB   1088    -0.0007      12.01   ; qtot 1.818
  1089         HC     70    ARG    HB1   1089     0.0327      1.008   ; qtot 1.851
  1090         HC     70    ARG    HB2   1090     0.0327      1.008   ; qtot 1.884
  1091         CT     70    ARG     CG   1091      0.039      12.01   ; qtot 1.923
  1092         HC     70    ARG    HG1   1092     0.0285      1.008   ; qtot 1.951
  1093         HC     70    ARG    HG2   1093     0.0285      1.008   ; qtot 1.98
  1094         CT     70    ARG     CD   1094     0.0486      12.01   ; qtot 2.028
  1095         H1     70    ARG    HD1   1095     0.0687      1.008   ; qtot 2.097
  1096         H1     70    ARG    HD2   1096     0.0687      1.008   ; qtot 2.166
  1097         N2     70    ARG     NE   1097    -0.5295      14.01   ; qtot 1.636
  1098          H     70    ARG     HE   1098     0.3456      1.008   ; qtot 1.982
  1099         CA     70    ARG     CZ   1099     0.8076      12.01   ; qtot 2.79
  1100         N2     70    ARG    NH1   1100    -0.8627      14.01   ; qtot 1.927
  1101          H     70    ARG   HH11   1101     0.4478      1.008   ; qtot 2.375
  1102          H     70    ARG   HH12   1102     0.4478      1.008   ; qtot 2.822
  1103         N2     70    ARG    NH2   1103    -0.8627      14.01   ; qtot 1.96
  1104          H     70    ARG   HH21   1104     0.4478      1.008   ; qtot 2.408
  1105          H     70    ARG   HH22   1105     0.4478      1.008   ; qtot 2.855
  1106          C     70    ARG      C   1106     0.7341      12.01   ; qtot 3.589
  1107          O     70    ARG      O   1107    -0.5894         16   ; qtot 3
; residue  71 GLU rtp GLU  q -1.0
  1108          N     71    GLU      N   1108    -0.5163      14.01   ; qtot 2.484
  1109          H     71    GLU      H   1109     0.2936      1.008   ; qtot 2.777
  1110         CT     71    GLU     CA   1110     0.0397      12.01   ; qtot 2.817
  1111         H1     71    GLU     HA   1111     0.1105      1.008   ; qtot 2.928
  1112         CT     71    GLU     CB   1112      0.056      12.01   ; qtot 2.984
  1113         HC     71    GLU    HB1   1113    -0.0173      1.008   ; qtot 2.966
  1114         HC     71    GLU    HB2   1114    -0.0173      1.008   ; qtot 2.949
  1115         CT     71    GLU     CG   1115     0.0136      12.01   ; qtot 2.963
  1116         HC     71    GLU    HG1   1116    -0.0425      1.008   ; qtot 2.92
  1117         HC     71    GLU    HG2   1117    -0.0425      1.008   ; qtot 2.878
  1118          C     71    GLU     CD   1118     0.8054      12.01   ; qtot 3.683
  1119         O2     71    GLU    OE1   1119    -0.8188         16   ; qtot 2.864
  1120         O2     71    GLU    OE2   1120    -0.8188         16   ; qtot 2.045
  1121          C     71    GLU      C   1121     0.5366      12.01   ; qtot 2.582
  1122          O     71    GLU      O   1122    -0.5819         16   ; qtot 2
; residue  72 GLU rtp GLU  q -1.0
  1123          N     72    GLU      N   1123    -0.5163      14.01   ; qtot 1.484
  1124          H     72    GLU      H   1124     0.2936      1.008   ; qtot 1.777
  1125         CT     72    GLU     CA   1125     0.0397      12.01   ; qtot 1.817
  1126         H1     72    GLU     HA   1126     0.1105      1.008   ; qtot 1.928
  1127         CT     72    GLU     CB   1127      0.056      12.01   ; qtot 1.984
  1128         HC     72    GLU    HB1   1128    -0.0173      1.008   ; qtot 1.966
  1129         HC     72    GLU    HB2   1129    -0.0173      1.008   ; qtot 1.949
  1130         CT     72    GLU     CG   1130     0.0136      12.01   ; qtot 1.963
  1131         HC     72    GLU    HG1   1131    -0.0425      1.008   ; qtot 1.92
  1132         HC     72    GLU    HG2   1132    -0.0425      1.008   ; qtot 1.878
  1133          C     72    GLU     CD   1133     0.8054      12.01   ; qtot 2.683
  1134         O2     72    GLU    OE1   1134    -0.8188         16   ; qtot 1.864
  1135         O2     72    GLU    OE2   1135    -0.8188         16   ; qtot 1.045
  1136          C     72    GLU      C   1136     0.5366      12.01   ; qtot 1.582
  1137          O     72    GLU      O   1137    -0.5819         16   ; qtot 1
; residue  73 LEU rtp LEU  q  0.0
  1138          N     73    LEU      N   1138    -0.4157      14.01   ; qtot 0.5843
  1139          H     73    LEU      H   1139     0.2719      1.008   ; qtot 0.8562
  1140         CT     73    LEU     CA   1140    -0.0518      12.01   ; qtot 0.8044
  1141         H1     73    LEU     HA   1141     0.0922      1.008   ; qtot 0.8966
  1142         CT     73    LEU     CB   1142    -0.1102      12.01   ; qtot 0.7864
  1143         HC     73    LEU    HB1   1143     0.0457      1.008   ; qtot 0.8321
  1144         HC     73    LEU    HB2   1144     0.0457      1.008   ; qtot 0.8778
  1145         CT     73    LEU     CG   1145     0.3531      12.01   ; qtot 1.231
  1146         HC     73    LEU     HG   1146    -0.0361      1.008   ; qtot 1.195
  1147         CT     73    LEU    CD1   1147    -0.4121      12.01   ; qtot 0.7827
  1148         HC     73    LEU   HD11   1148        0.1      1.008   ; qtot 0.8827
  1149         HC     73    LEU   HD12   1149        0.1      1.008   ; qtot 0.9827
  1150         HC     73    LEU   HD13   1150        0.1      1.008   ; qtot 1.083
  1151         CT     73    LEU    CD2   1151    -0.4121      12.01   ; qtot 0.6706
  1152         HC     73    LEU   HD21   1152        0.1      1.008   ; qtot 0.7706
  1153         HC     73    LEU   HD22   1153        0.1      1.008   ; qtot 0.8706
  1154         HC     73    LEU   HD23   1154        0.1      1.008   ; qtot 0.9706
  1155          C     73    LEU      C   1155     0.5973      12.01   ; qtot 1.568
  1156          O     73    LEU      O   1156    -0.5679         16   ; qtot 1
; residue  74 PHE rtp PHE  q  0.0
  1157          N     74    PHE      N   1157    -0.4157      14.01   ; qtot 0.5843
  1158          H     74    PHE      H   1158     0.2719      1.008   ; qtot 0.8562
  1159         CT     74    PHE     CA   1159    -0.0024      12.01   ; qtot 0.8538
  1160         H1     74    PHE     HA   1160     0.0978      1.008   ; qtot 0.9516
  1161         CT     74    PHE     CB   1161    -0.0343      12.01   ; qtot 0.9173
  1162         HC     74    PHE    HB1   1162     0.0295      1.008   ; qtot 0.9468
  1163         HC     74    PHE    HB2   1163     0.0295      1.008   ; qtot 0.9763
  1164         CA     74    PHE     CG   1164     0.0118      12.01   ; qtot 0.9881
  1165         CA     74    PHE    CD1   1165    -0.1256      12.01   ; qtot 0.8625
  1166         HA     74    PHE    HD1   1166      0.133      1.008   ; qtot 0.9955
  1167         CA     74    PHE    CE1   1167    -0.1704      12.01   ; qtot 0.8251
  1168         HA     74    PHE    HE1   1168      0.143      1.008   ; qtot 0.9681
  1169         CA     74    PHE     CZ   1169    -0.1072      12.01   ; qtot 0.8609
  1170         HA     74    PHE     HZ   1170     0.1297      1.008   ; qtot 0.9906
  1171         CA     74    PHE    CE2   1171    -0.1704      12.01   ; qtot 0.8202
  1172         HA     74    PHE    HE2   1172      0.143      1.008   ; qtot 0.9632
  1173         CA     74    PHE    CD2   1173    -0.1256      12.01   ; qtot 0.8376
  1174         HA     74    PHE    HD2   1174      0.133      1.008   ; qtot 0.9706
  1175          C     74    PHE      C   1175     0.5973      12.01   ; qtot 1.568
  1176          O     74    PHE      O   1176    -0.5679         16   ; qtot 1
; residue  75 ILE rtp ILE  q  0.0
  1177          N     75    ILE      N   1177    -0.4157      14.01   ; qtot 0.5843
  1178          H     75    ILE      H   1178     0.2719      1.008   ; qtot 0.8562
  1179         CT     75    ILE     CA   1179    -0.0597      12.01   ; qtot 0.7965
  1180         H1     75    ILE     HA   1180     0.0869      1.008   ; qtot 0.8834
  1181         CT     75    ILE     CB   1181     0.1303      12.01   ; qtot 1.014
  1182         HC     75    ILE     HB   1182     0.0187      1.008   ; qtot 1.032
  1183         CT     75    ILE    CG2   1183    -0.3204      12.01   ; qtot 0.712
  1184         HC     75    ILE   HG21   1184     0.0882      1.008   ; qtot 0.8002
  1185         HC     75    ILE   HG22   1185     0.0882      1.008   ; qtot 0.8884
  1186         HC     75    ILE   HG23   1186     0.0882      1.008   ; qtot 0.9766
  1187         CT     75    ILE    CG1   1187     -0.043      12.01   ; qtot 0.9336
  1188         HC     75    ILE   HG11   1188     0.0236      1.008   ; qtot 0.9572
  1189         HC     75    ILE   HG12   1189     0.0236      1.008   ; qtot 0.9808
  1190         CT     75    ILE     CD   1190     -0.066      12.01   ; qtot 0.9148
  1191         HC     75    ILE    HD1   1191     0.0186      1.008   ; qtot 0.9334
  1192         HC     75    ILE    HD2   1192     0.0186      1.008   ; qtot 0.952
  1193         HC     75    ILE    HD3   1193     0.0186      1.008   ; qtot 0.9706
  1194          C     75    ILE      C   1194     0.5973      12.01   ; qtot 1.568
  1195          O     75    ILE      O   1195    -0.5679         16   ; qtot 1
; residue  76 VAL rtp VAL  q  0.0
  1196          N     76    VAL      N   1196    -0.4157      14.01   ; qtot 0.5843
  1197          H     76    VAL      H   1197     0.2719      1.008   ; qtot 0.8562
  1198         CT     76    VAL     CA   1198    -0.0875      12.01   ; qtot 0.7687
  1199         H1     76    VAL     HA   1199     0.0969      1.008   ; qtot 0.8656
  1200         CT     76    VAL     CB   1200     0.2985      12.01   ; qtot 1.164
  1201         HC     76    VAL     HB   1201    -0.0297      1.008   ; qtot 1.134
  1202         CT     76    VAL    CG1   1202    -0.3192      12.01   ; qtot 0.8152
  1203         HC     76    VAL   HG11   1203     0.0791      1.008   ; qtot 0.8943
  1204         HC     76    VAL   HG12   1204     0.0791      1.008   ; qtot 0.9734
  1205         HC     76    VAL   HG13   1205     0.0791      1.008   ; qtot 1.053
  1206         CT     76    VAL    CG2   1206    -0.3192      12.01   ; qtot 0.7333
  1207         HC     76    VAL   HG21   1207     0.0791      1.008   ; qtot 0.8124
  1208         HC     76    VAL   HG22   1208     0.0791      1.008   ; qtot 0.8915
  1209         HC     76    VAL   HG23   1209     0.0791      1.008   ; qtot 0.9706
  1210          C     76    VAL      C   1210     0.5973      12.01   ; qtot 1.568
  1211          O     76    VAL      O   1211    -0.5679         16   ; qtot 1
; residue  77 SER rtp SER  q  0.0
  1212          N     77    SER      N   1212    -0.4157      14.01   ; qtot 0.5843
  1213          H     77    SER      H   1213     0.2719      1.008   ; qtot 0.8562
  1214         CT     77    SER     CA   1214    -0.0249      12.01   ; qtot 0.8313
  1215         H1     77    SER     HA   1215     0.0843      1.008   ; qtot 0.9156
  1216         CT     77    SER     CB   1216     0.2117      12.01   ; qtot 1.127
  1217         H1     77    SER    HB1   1217     0.0352      1.008   ; qtot 1.163
  1218         H1     77    SER    HB2   1218     0.0352      1.008   ; qtot 1.198
  1219         OH     77    SER     OG   1219    -0.6546         16   ; qtot 0.5431
  1220         HO     77    SER     HG   1220     0.4275      1.008   ; qtot 0.9706
  1221          C     77    SER      C   1221     0.5973      12.01   ; qtot 1.568
  1222          O     77    SER      O   1222    -0.5679         16   ; qtot 1
; residue  78 LYS rtp LYS  q +1.0
  1223          N     78    LYS      N   1223    -0.3479      14.01   ; qtot 0.6521
  1224          H     78    LYS      H   1224     0.2747      1.008   ; qtot 0.9268
  1225         CT     78    LYS     CA   1225      -0.24      12.01   ; qtot 0.6868
  1226         H1     78    LYS     HA   1226     0.1426      1.008   ; qtot 0.8294
  1227         CT     78    LYS     CB   1227    -0.0094      12.01   ; qtot 0.82
  1228         HC     78    LYS    HB1   1228     0.0362      1.008   ; qtot 0.8562
  1229         HC     78    LYS    HB2   1229     0.0362      1.008   ; qtot 0.8924
  1230         CT     78    LYS     CG   1230     0.0187      12.01   ; qtot 0.9111
  1231         HC     78    LYS    HG1   1231     0.0103      1.008   ; qtot 0.9214
  1232         HC     78    LYS    HG2   1232     0.0103      1.008   ; qtot 0.9317
  1233         CT     78    LYS     CD   1233    -0.0479      12.01   ; qtot 0.8838
  1234         HC     78    LYS    HD1   1234     0.0621      1.008   ; qtot 0.9459
  1235         HC     78    LYS    HD2   1235     0.0621      1.008   ; qtot 1.008
  1236         CT     78    LYS     CE   1236    -0.0143      12.01   ; qtot 0.9937
  1237         HP     78    LYS    HE1   1237     0.1135      1.008   ; qtot 1.107
  1238         HP     78    LYS    HE2   1238     0.1135      1.008   ; qtot 1.221
  1239         N3     78    LYS     NZ   1239    -0.3854      14.01   ; qtot 0.8353
  1240          H     78    LYS    HZ1   1240       0.34      1.008   ; qtot 1.175
  1241          H     78    LYS    HZ2   1241       0.34      1.008   ; qtot 1.515
  1242          H     78    LYS    HZ3   1242       0.34      1.008   ; qtot 1.855
  1243          C     78    LYS      C   1243     0.7341      12.01   ; qtot 2.589
  1244          O     78    LYS      O   1244    -0.5894         16   ; qtot 2
; residue  79 LEU rtp LEU  q  0.0
  1245          N     79    LEU      N   1245    -0.4157      14.01   ; qtot 1.584
  1246          H     79    LEU      H   1246     0.2719      1.008   ; qtot 1.856
  1247         CT     79    LEU     CA   1247    -0.0518      12.01   ; qtot 1.804
  1248         H1     79    LEU     HA   1248     0.0922      1.008   ; qtot 1.897
  1249         CT     79    LEU     CB   1249    -0.1102      12.01   ; qtot 1.786
  1250         HC     79    LEU    HB1   1250     0.0457      1.008   ; qtot 1.832
  1251         HC     79    LEU    HB2   1251     0.0457      1.008   ; qtot 1.878
  1252         CT     79    LEU     CG   1252     0.3531      12.01   ; qtot 2.231
  1253         HC     79    LEU     HG   1253    -0.0361      1.008   ; qtot 2.195
  1254         CT     79    LEU    CD1   1254    -0.4121      12.01   ; qtot 1.783
  1255         HC     79    LEU   HD11   1255        0.1      1.008   ; qtot 1.883
  1256         HC     79    LEU   HD12   1256        0.1      1.008   ; qtot 1.983
  1257         HC     79    LEU   HD13   1257        0.1      1.008   ; qtot 2.083
  1258         CT     79    LEU    CD2   1258    -0.4121      12.01   ; qtot 1.671
  1259         HC     79    LEU   HD21   1259        0.1      1.008   ; qtot 1.771
  1260         HC     79    LEU   HD22   1260        0.1      1.008   ; qtot 1.871
  1261         HC     79    LEU   HD23   1261        0.1      1.008   ; qtot 1.971
  1262          C     79    LEU      C   1262     0.5973      12.01   ; qtot 2.568
  1263          O     79    LEU      O   1263    -0.5679         16   ; qtot 2
; residue  80 TRP rtp TRP  q  0.0
  1264          N     80    TRP      N   1264    -0.4157      14.01   ; qtot 1.584
  1265          H     80    TRP      H   1265     0.2719      1.008   ; qtot 1.856
  1266         CT     80    TRP     CA   1266    -0.0275      12.01   ; qtot 1.829
  1267         H1     80    TRP     HA   1267     0.1123      1.008   ; qtot 1.941
  1268         CT     80    TRP     CB   1268     -0.005      12.01   ; qtot 1.936
  1269         HC     80    TRP    HB1   1269     0.0339      1.008   ; qtot 1.97
  1270         HC     80    TRP    HB2   1270     0.0339      1.008   ; qtot 2.004
  1271         C*     80    TRP     CG   1271    -0.1415      12.01   ; qtot 1.862
  1272         CW     80    TRP    CD1   1272    -0.1638      12.01   ; qtot 1.699
  1273         H4     80    TRP    HD1   1273     0.2062      1.008   ; qtot 1.905
  1274         NA     80    TRP    NE1   1274    -0.3418      14.01   ; qtot 1.563
  1275          H     80    TRP    HE1   1275     0.3412      1.008   ; qtot 1.904
  1276         CN     80    TRP    CE2   1276      0.138      12.01   ; qtot 2.042
  1277         CA     80    TRP    CZ2   1277    -0.2601      12.01   ; qtot 1.782
  1278         HA     80    TRP    HZ2   1278     0.1572      1.008   ; qtot 1.939
  1279         CA     80    TRP    CH2   1279    -0.1134      12.01   ; qtot 1.826
  1280         HA     80    TRP    HH2   1280     0.1417      1.008   ; qtot 1.968
  1281         CA     80    TRP    CZ3   1281    -0.1972      12.01   ; qtot 1.77
  1282         HA     80    TRP    HZ3   1282     0.1447      1.008   ; qtot 1.915
  1283         CA     80    TRP    CE3   1283    -0.2387      12.01   ; qtot 1.676
  1284         HA     80    TRP    HE3   1284       0.17      1.008   ; qtot 1.846
  1285         CB     80    TRP    CD2   1285     0.1243      12.01   ; qtot 1.971
  1286          C     80    TRP      C   1286     0.5973      12.01   ; qtot 2.568
  1287          O     80    TRP      O   1287    -0.5679         16   ; qtot 2
; residue  81 CYS rtp CYS  q  0.0
  1288          N     81    CYS      N   1288    -0.4157      14.01   ; qtot 1.584
  1289          H     81    CYS      H   1289     0.2719      1.008   ; qtot 1.856
  1290         CT     81    CYS     CA   1290     0.0213      12.01   ; qtot 1.878
  1291         H1     81    CYS     HA   1291     0.1124      1.008   ; qtot 1.99
  1292         CT     81    CYS     CB   1292    -0.1231      12.01   ; qtot 1.867
  1293         H1     81    CYS    HB1   1293     0.1112      1.008   ; qtot 1.978
  1294         H1     81    CYS    HB2   1294     0.1112      1.008   ; qtot 2.089
  1295         SH     81    CYS     SG   1295    -0.3119      32.06   ; qtot 1.777
  1296         HS     81    CYS     HG   1296     0.1933      1.008   ; qtot 1.971
  1297          C     81    CYS      C   1297     0.5973      12.01   ; qtot 2.568
  1298          O     81    CYS      O   1298    -0.5679         16   ; qtot 2
; residue  82 THR rtp THR  q  0.0
  1299          N     82    THR      N   1299    -0.4157      14.01   ; qtot 1.584
  1300          H     82    THR      H   1300     0.2719      1.008   ; qtot 1.856
  1301         CT     82    THR     CA   1301    -0.0389      12.01   ; qtot 1.817
  1302         H1     82    THR     HA   1302     0.1007      1.008   ; qtot 1.918
  1303         CT     82    THR     CB   1303     0.3654      12.01   ; qtot 2.283
  1304         H1     82    THR     HB   1304     0.0043      1.008   ; qtot 2.288
  1305         CT     82    THR    CG2   1305    -0.2438      12.01   ; qtot 2.044
  1306         HC     82    THR   HG21   1306     0.0642      1.008   ; qtot 2.108
  1307         HC     82    THR   HG22   1307     0.0642      1.008   ; qtot 2.172
  1308         HC     82    THR   HG23   1308     0.0642      1.008   ; qtot 2.237
  1309         OH     82    THR    OG1   1309    -0.6761         16   ; qtot 1.56
  1310         HO     82    THR    HG1   1310     0.4102      1.008   ; qtot 1.971
  1311          C     82    THR      C   1311     0.5973      12.01   ; qtot 2.568
  1312          O     82    THR      O   1312    -0.5679         16   ; qtot 2
; residue  83 TYR rtp TYR  q  0.0
  1313          N     83    TYR      N   1313    -0.4157      14.01   ; qtot 1.584
  1314          H     83    TYR      H   1314     0.2719      1.008   ; qtot 1.856
  1315         CT     83    TYR     CA   1315    -0.0014      12.01   ; qtot 1.855
  1316         H1     83    TYR     HA   1316     0.0876      1.008   ; qtot 1.942
  1317         CT     83    TYR     CB   1317    -0.0152      12.01   ; qtot 1.927
  1318         HC     83    TYR    HB1   1318     0.0295      1.008   ; qtot 1.957
  1319         HC     83    TYR    HB2   1319     0.0295      1.008   ; qtot 1.986
  1320         CA     83    TYR     CG   1320    -0.0011      12.01   ; qtot 1.985
  1321         CA     83    TYR    CD1   1321    -0.1906      12.01   ; qtot 1.795
  1322         HA     83    TYR    HD1   1322     0.1699      1.008   ; qtot 1.964
  1323         CA     83    TYR    CE1   1323    -0.2341      12.01   ; qtot 1.73
  1324         HA     83    TYR    HE1   1324     0.1656      1.008   ; qtot 1.896
  1325          C     83    TYR     CZ   1325     0.3226      12.01   ; qtot 2.219
  1326         OH     83    TYR     OH   1326    -0.5579         16   ; qtot 1.661
  1327         HO     83    TYR     HH   1327     0.3992      1.008   ; qtot 2.06
  1328         CA     83    TYR    CE2   1328    -0.2341      12.01   ; qtot 1.826
  1329         HA     83    TYR    HE2   1329     0.1656      1.008   ; qtot 1.991
  1330         CA     83    TYR    CD2   1330    -0.1906      12.01   ; qtot 1.801
  1331         HA     83    TYR    HD2   1331     0.1699      1.008   ; qtot 1.971
  1332          C     83    TYR      C   1332     0.5973      12.01   ; qtot 2.568
  1333          O     83    TYR      O   1333    -0.5679         16   ; qtot 2
; residue  84 HIS rtp HIE  q  0.0
  1334          N     84    HIS      N   1334    -0.4157      14.01   ; qtot 1.584
  1335          H     84    HIS      H   1335     0.2719      1.008   ; qtot 1.856
  1336         CT     84    HIS     CA   1336    -0.0581      12.01   ; qtot 1.798
  1337         H1     84    HIS     HA   1337      0.136      1.008   ; qtot 1.934
  1338         CT     84    HIS     CB   1338    -0.0074      12.01   ; qtot 1.927
  1339         HC     84    HIS    HB1   1339     0.0367      1.008   ; qtot 1.963
  1340         HC     84    HIS    HB2   1340     0.0367      1.008   ; qtot 2
  1341         CC     84    HIS     CG   1341     0.1868      12.01   ; qtot 2.187
  1342         NB     84    HIS    ND1   1342    -0.5432      14.01   ; qtot 1.644
  1343         CR     84    HIS    CE1   1343     0.1635      12.01   ; qtot 1.807
  1344         H5     84    HIS    HE1   1344     0.1435      1.008   ; qtot 1.951
  1345         NA     84    HIS    NE2   1345    -0.2795      14.01   ; qtot 1.671
  1346          H     84    HIS    HE2   1346     0.3339      1.008   ; qtot 2.005
  1347         CW     84    HIS    CD2   1347    -0.2207      12.01   ; qtot 1.784
  1348         H4     84    HIS    HD2   1348     0.1862      1.008   ; qtot 1.971
  1349          C     84    HIS      C   1349     0.5973      12.01   ; qtot 2.568
  1350          O     84    HIS      O   1350    -0.5679         16   ; qtot 2
; residue  85 GLU rtp GLU  q -1.0
  1351          N     85    GLU      N   1351    -0.5163      14.01   ; qtot 1.484
  1352          H     85    GLU      H   1352     0.2936      1.008   ; qtot 1.777
  1353         CT     85    GLU     CA   1353     0.0397      12.01   ; qtot 1.817
  1354         H1     85    GLU     HA   1354     0.1105      1.008   ; qtot 1.928
  1355         CT     85    GLU     CB   1355      0.056      12.01   ; qtot 1.984
  1356         HC     85    GLU    HB1   1356    -0.0173      1.008   ; qtot 1.966
  1357         HC     85    GLU    HB2   1357    -0.0173      1.008   ; qtot 1.949
  1358         CT     85    GLU     CG   1358     0.0136      12.01   ; qtot 1.963
  1359         HC     85    GLU    HG1   1359    -0.0425      1.008   ; qtot 1.92
  1360         HC     85    GLU    HG2   1360    -0.0425      1.008   ; qtot 1.878
  1361          C     85    GLU     CD   1361     0.8054      12.01   ; qtot 2.683
  1362         O2     85    GLU    OE1   1362    -0.8188         16   ; qtot 1.864
  1363         O2     85    GLU    OE2   1363    -0.8188         16   ; qtot 1.045
  1364          C     85    GLU      C   1364     0.5366      12.01   ; qtot 1.582
  1365          O     85    GLU      O   1365    -0.5819         16   ; qtot 1
; residue  86 LYS rtp LYS  q +1.0
  1366          N     86    LYS      N   1366    -0.3479      14.01   ; qtot 0.6521
  1367          H     86    LYS      H   1367     0.2747      1.008   ; qtot 0.9268
  1368         CT     86    LYS     CA   1368      -0.24      12.01   ; qtot 0.6868
  1369         H1     86    LYS     HA   1369     0.1426      1.008   ; qtot 0.8294
  1370         CT     86    LYS     CB   1370    -0.0094      12.01   ; qtot 0.82
  1371         HC     86    LYS    HB1   1371     0.0362      1.008   ; qtot 0.8562
  1372         HC     86    LYS    HB2   1372     0.0362      1.008   ; qtot 0.8924
  1373         CT     86    LYS     CG   1373     0.0187      12.01   ; qtot 0.9111
  1374         HC     86    LYS    HG1   1374     0.0103      1.008   ; qtot 0.9214
  1375         HC     86    LYS    HG2   1375     0.0103      1.008   ; qtot 0.9317
  1376         CT     86    LYS     CD   1376    -0.0479      12.01   ; qtot 0.8838
  1377         HC     86    LYS    HD1   1377     0.0621      1.008   ; qtot 0.9459
  1378         HC     86    LYS    HD2   1378     0.0621      1.008   ; qtot 1.008
  1379         CT     86    LYS     CE   1379    -0.0143      12.01   ; qtot 0.9937
  1380         HP     86    LYS    HE1   1380     0.1135      1.008   ; qtot 1.107
  1381         HP     86    LYS    HE2   1381     0.1135      1.008   ; qtot 1.221
  1382         N3     86    LYS     NZ   1382    -0.3854      14.01   ; qtot 0.8353
  1383          H     86    LYS    HZ1   1383       0.34      1.008   ; qtot 1.175
  1384          H     86    LYS    HZ2   1384       0.34      1.008   ; qtot 1.515
  1385          H     86    LYS    HZ3   1385       0.34      1.008   ; qtot 1.855
  1386          C     86    LYS      C   1386     0.7341      12.01   ; qtot 2.589
  1387          O     86    LYS      O   1387    -0.5894         16   ; qtot 2
; residue  87 GLY rtp GLY  q  0.0
  1388          N     87    GLY      N   1388    -0.4157      14.01   ; qtot 1.584
  1389          H     87    GLY      H   1389     0.2719      1.008   ; qtot 1.856
  1390         CT     87    GLY     CA   1390    -0.0252      12.01   ; qtot 1.831
  1391         H1     87    GLY    HA1   1391     0.0698      1.008   ; qtot 1.901
  1392         H1     87    GLY    HA2   1392     0.0698      1.008   ; qtot 1.971
  1393          C     87    GLY      C   1393     0.5973      12.01   ; qtot 2.568
  1394          O     87    GLY      O   1394    -0.5679         16   ; qtot 2
; residue  88 LEU rtp LEU  q  0.0
  1395          N     88    LEU      N   1395    -0.4157      14.01   ; qtot 1.584
  1396          H     88    LEU      H   1396     0.2719      1.008   ; qtot 1.856
  1397         CT     88    LEU     CA   1397    -0.0518      12.01   ; qtot 1.804
  1398         H1     88    LEU     HA   1398     0.0922      1.008   ; qtot 1.897
  1399         CT     88    LEU     CB   1399    -0.1102      12.01   ; qtot 1.786
  1400         HC     88    LEU    HB1   1400     0.0457      1.008   ; qtot 1.832
  1401         HC     88    LEU    HB2   1401     0.0457      1.008   ; qtot 1.878
  1402         CT     88    LEU     CG   1402     0.3531      12.01   ; qtot 2.231
  1403         HC     88    LEU     HG   1403    -0.0361      1.008   ; qtot 2.195
  1404         CT     88    LEU    CD1   1404    -0.4121      12.01   ; qtot 1.783
  1405         HC     88    LEU   HD11   1405        0.1      1.008   ; qtot 1.883
  1406         HC     88    LEU   HD12   1406        0.1      1.008   ; qtot 1.983
  1407         HC     88    LEU   HD13   1407        0.1      1.008   ; qtot 2.083
  1408         CT     88    LEU    CD2   1408    -0.4121      12.01   ; qtot 1.671
  1409         HC     88    LEU   HD21   1409        0.1      1.008   ; qtot 1.771
  1410         HC     88    LEU   HD22   1410        0.1      1.008   ; qtot 1.871
  1411         HC     88    LEU   HD23   1411        0.1      1.008   ; qtot 1.971
  1412          C     88    LEU      C   1412     0.5973      12.01   ; qtot 2.568
  1413          O     88    LEU      O   1413    -0.5679         16   ; qtot 2
; residue  89 VAL rtp VAL  q  0.0
  1414          N     89    VAL      N   1414    -0.4157      14.01   ; qtot 1.584
  1415          H     89    VAL      H   1415     0.2719      1.008   ; qtot 1.856
  1416         CT     89    VAL     CA   1416    -0.0875      12.01   ; qtot 1.769
  1417         H1     89    VAL     HA   1417     0.0969      1.008   ; qtot 1.866
  1418         CT     89    VAL     CB   1418     0.2985      12.01   ; qtot 2.164
  1419         HC     89    VAL     HB   1419    -0.0297      1.008   ; qtot 2.134
  1420         CT     89    VAL    CG1   1420    -0.3192      12.01   ; qtot 1.815
  1421         HC     89    VAL   HG11   1421     0.0791      1.008   ; qtot 1.894
  1422         HC     89    VAL   HG12   1422     0.0791      1.008   ; qtot 1.973
  1423         HC     89    VAL   HG13   1423     0.0791      1.008   ; qtot 2.053
  1424         CT     89    VAL    CG2   1424    -0.3192      12.01   ; qtot 1.733
  1425         HC     89    VAL   HG21   1425     0.0791      1.008   ; qtot 1.812
  1426         HC     89    VAL   HG22   1426     0.0791      1.008   ; qtot 1.892
  1427         HC     89    VAL   HG23   1427     0.0791      1.008   ; qtot 1.971
  1428          C     89    VAL      C   1428     0.5973      12.01   ; qtot 2.568
  1429          O     89    VAL      O   1429    -0.5679         16   ; qtot 2
; residue  90 LYS rtp LYS  q +1.0
  1430          N     90    LYS      N   1430    -0.3479      14.01   ; qtot 1.652
  1431          H     90    LYS      H   1431     0.2747      1.008   ; qtot 1.927
  1432         CT     90    LYS     CA   1432      -0.24      12.01   ; qtot 1.687
  1433         H1     90    LYS     HA   1433     0.1426      1.008   ; qtot 1.829
  1434         CT     90    LYS     CB   1434    -0.0094      12.01   ; qtot 1.82
  1435         HC     90    LYS    HB1   1435     0.0362      1.008   ; qtot 1.856
  1436         HC     90    LYS    HB2   1436     0.0362      1.008   ; qtot 1.892
  1437         CT     90    LYS     CG   1437     0.0187      12.01   ; qtot 1.911
  1438         HC     90    LYS    HG1   1438     0.0103      1.008   ; qtot 1.921
  1439         HC     90    LYS    HG2   1439     0.0103      1.008   ; qtot 1.932
  1440         CT     90    LYS     CD   1440    -0.0479      12.01   ; qtot 1.884
  1441         HC     90    LYS    HD1   1441     0.0621      1.008   ; qtot 1.946
  1442         HC     90    LYS    HD2   1442     0.0621      1.008   ; qtot 2.008
  1443         CT     90    LYS     CE   1443    -0.0143      12.01   ; qtot 1.994
  1444         HP     90    LYS    HE1   1444     0.1135      1.008   ; qtot 2.107
  1445         HP     90    LYS    HE2   1445     0.1135      1.008   ; qtot 2.221
  1446         N3     90    LYS     NZ   1446    -0.3854      14.01   ; qtot 1.835
  1447          H     90    LYS    HZ1   1447       0.34      1.008   ; qtot 2.175
  1448          H     90    LYS    HZ2   1448       0.34      1.008   ; qtot 2.515
  1449          H     90    LYS    HZ3   1449       0.34      1.008   ; qtot 2.855
  1450          C     90    LYS      C   1450     0.7341      12.01   ; qtot 3.589
  1451          O     90    LYS      O   1451    -0.5894         16   ; qtot 3
; residue  91 GLY rtp GLY  q  0.0
  1452          N     91    GLY      N   1452    -0.4157      14.01   ; qtot 2.584
  1453          H     91    GLY      H   1453     0.2719      1.008   ; qtot 2.856
  1454         CT     91    GLY     CA   1454    -0.0252      12.01   ; qtot 2.831
  1455         H1     91    GLY    HA1   1455     0.0698      1.008   ; qtot 2.901
  1456         H1     91    GLY    HA2   1456     0.0698      1.008   ; qtot 2.971
  1457          C     91    GLY      C   1457     0.5973      12.01   ; qtot 3.568
  1458          O     91    GLY      O   1458    -0.5679         16   ; qtot 3
; residue  92 ALA rtp ALA  q  0.0
  1459          N     92    ALA      N   1459    -0.4157      14.01   ; qtot 2.584
  1460          H     92    ALA      H   1460     0.2719      1.008   ; qtot 2.856
  1461         CT     92    ALA     CA   1461     0.0337      12.01   ; qtot 2.89
  1462         H1     92    ALA     HA   1462     0.0823      1.008   ; qtot 2.972
  1463         CT     92    ALA     CB   1463    -0.1825      12.01   ; qtot 2.79
  1464         HC     92    ALA    HB1   1464     0.0603      1.008   ; qtot 2.85
  1465         HC     92    ALA    HB2   1465     0.0603      1.008   ; qtot 2.91
  1466         HC     92    ALA    HB3   1466     0.0603      1.008   ; qtot 2.971
  1467          C     92    ALA      C   1467     0.5973      12.01   ; qtot 3.568
  1468          O     92    ALA      O   1468    -0.5679         16   ; qtot 3
; residue  93 CYS rtp CYS  q  0.0
  1469          N     93    CYS      N   1469    -0.4157      14.01   ; qtot 2.584
  1470          H     93    CYS      H   1470     0.2719      1.008   ; qtot 2.856
  1471         CT     93    CYS     CA   1471     0.0213      12.01   ; qtot 2.878
  1472         H1     93    CYS     HA   1472     0.1124      1.008   ; qtot 2.99
  1473         CT     93    CYS     CB   1473    -0.1231      12.01   ; qtot 2.867
  1474         H1     93    CYS    HB1   1474     0.1112      1.008   ; qtot 2.978
  1475         H1     93    CYS    HB2   1475     0.1112      1.008   ; qtot 3.089
  1476         SH     93    CYS     SG   1476    -0.3119      32.06   ; qtot 2.777
  1477         HS     93    CYS     HG   1477     0.1933      1.008   ; qtot 2.971
  1478          C     93    CYS      C   1478     0.5973      12.01   ; qtot 3.568
  1479          O     93    CYS      O   1479    -0.5679         16   ; qtot 3
; residue  94 GLN rtp GLN  q  0.0
  1480          N     94    GLN      N   1480    -0.4157      14.01   ; qtot 2.584
  1481          H     94    GLN      H   1481     0.2719      1.008   ; qtot 2.856
  1482         CT     94    GLN     CA   1482    -0.0031      12.01   ; qtot 2.853
  1483         H1     94    GLN     HA   1483      0.085      1.008   ; qtot 2.938
  1484         CT     94    GLN     CB   1484    -0.0036      12.01   ; qtot 2.935
  1485         HC     94    GLN    HB1   1485     0.0171      1.008   ; qtot 2.952
  1486         HC     94    GLN    HB2   1486     0.0171      1.008   ; qtot 2.969
  1487         CT     94    GLN     CG   1487    -0.0645      12.01   ; qtot 2.904
  1488         HC     94    GLN    HG1   1488     0.0352      1.008   ; qtot 2.939
  1489         HC     94    GLN    HG2   1489     0.0352      1.008   ; qtot 2.975
  1490          C     94    GLN     CD   1490     0.6951      12.01   ; qtot 3.67
  1491          O     94    GLN    OE1   1491    -0.6086         16   ; qtot 3.061
  1492          N     94    GLN    NE2   1492    -0.9407      14.01   ; qtot 2.12
  1493          H     94    GLN   HE21   1493     0.4251      1.008   ; qtot 2.546
  1494          H     94    GLN   HE22   1494     0.4251      1.008   ; qtot 2.971
  1495          C     94    GLN      C   1495     0.5973      12.01   ; qtot 3.568
  1496          O     94    GLN      O   1496    -0.5679         16   ; qtot 3
; residue  95 LYS rtp LYS  q +1.0
  1497          N     95    LYS      N   1497    -0.3479      14.01   ; qtot 2.652
  1498          H     95    LYS      H   1498     0.2747      1.008   ; qtot 2.927
  1499         CT     95    LYS     CA   1499      -0.24      12.01   ; qtot 2.687
  1500         H1     95    LYS     HA   1500     0.1426      1.008   ; qtot 2.829
  1501         CT     95    LYS     CB   1501    -0.0094      12.01   ; qtot 2.82
  1502         HC     95    LYS    HB1   1502     0.0362      1.008   ; qtot 2.856
  1503         HC     95    LYS    HB2   1503     0.0362      1.008   ; qtot 2.892
  1504         CT     95    LYS     CG   1504     0.0187      12.01   ; qtot 2.911
  1505         HC     95    LYS    HG1   1505     0.0103      1.008   ; qtot 2.921
  1506         HC     95    LYS    HG2   1506     0.0103      1.008   ; qtot 2.932
  1507         CT     95    LYS     CD   1507    -0.0479      12.01   ; qtot 2.884
  1508         HC     95    LYS    HD1   1508     0.0621      1.008   ; qtot 2.946
  1509         HC     95    LYS    HD2   1509     0.0621      1.008   ; qtot 3.008
  1510         CT     95    LYS     CE   1510    -0.0143      12.01   ; qtot 2.994
  1511         HP     95    LYS    HE1   1511     0.1135      1.008   ; qtot 3.107
  1512         HP     95    LYS    HE2   1512     0.1135      1.008   ; qtot 3.221
  1513         N3     95    LYS     NZ   1513    -0.3854      14.01   ; qtot 2.835
  1514          H     95    LYS    HZ1   1514       0.34      1.008   ; qtot 3.175
  1515          H     95    LYS    HZ2   1515       0.34      1.008   ; qtot 3.515
  1516          H     95    LYS    HZ3   1516       0.34      1.008   ; qtot 3.855
  1517          C     95    LYS      C   1517     0.7341      12.01   ; qtot 4.589
  1518          O     95    LYS      O   1518    -0.5894         16   ; qtot 4
; residue  96 THR rtp THR  q  0.0
  1519          N     96    THR      N   1519    -0.4157      14.01   ; qtot 3.584
  1520          H     96    THR      H   1520     0.2719      1.008   ; qtot 3.856
  1521         CT     96    THR     CA   1521    -0.0389      12.01   ; qtot 3.817
  1522         H1     96    THR     HA   1522     0.1007      1.008   ; qtot 3.918
  1523         CT     96    THR     CB   1523     0.3654      12.01   ; qtot 4.283
  1524         H1     96    THR     HB   1524     0.0043      1.008   ; qtot 4.288
  1525         CT     96    THR    CG2   1525    -0.2438      12.01   ; qtot 4.044
  1526         HC     96    THR   HG21   1526     0.0642      1.008   ; qtot 4.108
  1527         HC     96    THR   HG22   1527     0.0642      1.008   ; qtot 4.172
  1528         HC     96    THR   HG23   1528     0.0642      1.008   ; qtot 4.237
  1529         OH     96    THR    OG1   1529    -0.6761         16   ; qtot 3.56
  1530         HO     96    THR    HG1   1530     0.4102      1.008   ; qtot 3.971
  1531          C     96    THR      C   1531     0.5973      12.01   ; qtot 4.568
  1532          O     96    THR      O   1532    -0.5679         16   ; qtot 4
; residue  97 LEU rtp LEU  q  0.0
  1533          N     97    LEU      N   1533    -0.4157      14.01   ; qtot 3.584
  1534          H     97    LEU      H   1534     0.2719      1.008   ; qtot 3.856
  1535         CT     97    LEU     CA   1535    -0.0518      12.01   ; qtot 3.804
  1536         H1     97    LEU     HA   1536     0.0922      1.008   ; qtot 3.897
  1537         CT     97    LEU     CB   1537    -0.1102      12.01   ; qtot 3.786
  1538         HC     97    LEU    HB1   1538     0.0457      1.008   ; qtot 3.832
  1539         HC     97    LEU    HB2   1539     0.0457      1.008   ; qtot 3.878
  1540         CT     97    LEU     CG   1540     0.3531      12.01   ; qtot 4.231
  1541         HC     97    LEU     HG   1541    -0.0361      1.008   ; qtot 4.195
  1542         CT     97    LEU    CD1   1542    -0.4121      12.01   ; qtot 3.783
  1543         HC     97    LEU   HD11   1543        0.1      1.008   ; qtot 3.883
  1544         HC     97    LEU   HD12   1544        0.1      1.008   ; qtot 3.983
  1545         HC     97    LEU   HD13   1545        0.1      1.008   ; qtot 4.083
  1546         CT     97    LEU    CD2   1546    -0.4121      12.01   ; qtot 3.671
  1547         HC     97    LEU   HD21   1547        0.1      1.008   ; qtot 3.771
  1548         HC     97    LEU   HD22   1548        0.1      1.008   ; qtot 3.871
  1549         HC     97    LEU   HD23   1549        0.1      1.008   ; qtot 3.971
  1550          C     97    LEU      C   1550     0.5973      12.01   ; qtot 4.568
  1551          O     97    LEU      O   1551    -0.5679         16   ; qtot 4
; residue  98 SER rtp SER  q  0.0
  1552          N     98    SER      N   1552    -0.4157      14.01   ; qtot 3.584
  1553          H     98    SER      H   1553     0.2719      1.008   ; qtot 3.856
  1554         CT     98    SER     CA   1554    -0.0249      12.01   ; qtot 3.831
  1555         H1     98    SER     HA   1555     0.0843      1.008   ; qtot 3.916
  1556         CT     98    SER     CB   1556     0.2117      12.01   ; qtot 4.127
  1557         H1     98    SER    HB1   1557     0.0352      1.008   ; qtot 4.163
  1558         H1     98    SER    HB2   1558     0.0352      1.008   ; qtot 4.198
  1559         OH     98    SER     OG   1559    -0.6546         16   ; qtot 3.543
  1560         HO     98    SER     HG   1560     0.4275      1.008   ; qtot 3.971
  1561          C     98    SER      C   1561     0.5973      12.01   ; qtot 4.568
  1562          O     98    SER      O   1562    -0.5679         16   ; qtot 4
; residue  99 ASP rtp ASP  q -1.0
  1563          N     99    ASP      N   1563    -0.5163      14.01   ; qtot 3.484
  1564          H     99    ASP      H   1564     0.2936      1.008   ; qtot 3.777
  1565         CT     99    ASP     CA   1565     0.0381      12.01   ; qtot 3.815
  1566         H1     99    ASP     HA   1566      0.088      1.008   ; qtot 3.903
  1567         CT     99    ASP     CB   1567    -0.0303      12.01   ; qtot 3.873
  1568         HC     99    ASP    HB1   1568    -0.0122      1.008   ; qtot 3.861
  1569         HC     99    ASP    HB2   1569    -0.0122      1.008   ; qtot 3.849
  1570          C     99    ASP     CG   1570     0.7994      12.01   ; qtot 4.648
  1571         O2     99    ASP    OD1   1571    -0.8014         16   ; qtot 3.847
  1572         O2     99    ASP    OD2   1572    -0.8014         16   ; qtot 3.045
  1573          C     99    ASP      C   1573     0.5366      12.01   ; qtot 3.582
  1574          O     99    ASP      O   1574    -0.5819         16   ; qtot 3
; residue 100 LEU rtp LEU  q  0.0
  1575          N    100    LEU      N   1575    -0.4157      14.01   ; qtot 2.584
  1576          H    100    LEU      H   1576     0.2719      1.008   ; qtot 2.856
  1577         CT    100    LEU     CA   1577    -0.0518      12.01   ; qtot 2.804
  1578         H1    100    LEU     HA   1578     0.0922      1.008   ; qtot 2.897
  1579         CT    100    LEU     CB   1579    -0.1102      12.01   ; qtot 2.786
  1580         HC    100    LEU    HB1   1580     0.0457      1.008   ; qtot 2.832
  1581         HC    100    LEU    HB2   1581     0.0457      1.008   ; qtot 2.878
  1582         CT    100    LEU     CG   1582     0.3531      12.01   ; qtot 3.231
  1583         HC    100    LEU     HG   1583    -0.0361      1.008   ; qtot 3.195
  1584         CT    100    LEU    CD1   1584    -0.4121      12.01   ; qtot 2.783
  1585         HC    100    LEU   HD11   1585        0.1      1.008   ; qtot 2.883
  1586         HC    100    LEU   HD12   1586        0.1      1.008   ; qtot 2.983
  1587         HC    100    LEU   HD13   1587        0.1      1.008   ; qtot 3.083
  1588         CT    100    LEU    CD2   1588    -0.4121      12.01   ; qtot 2.671
  1589         HC    100    LEU   HD21   1589        0.1      1.008   ; qtot 2.771
  1590         HC    100    LEU   HD22   1590        0.1      1.008   ; qtot 2.871
  1591         HC    100    LEU   HD23   1591        0.1      1.008   ; qtot 2.971
  1592          C    100    LEU      C   1592     0.5973      12.01   ; qtot 3.568
  1593          O    100    LEU      O   1593    -0.5679         16   ; qtot 3
; residue 101 LYS rtp LYS  q +1.0
  1594          N    101    LYS      N   1594    -0.3479      14.01   ; qtot 2.652
  1595          H    101    LYS      H   1595     0.2747      1.008   ; qtot 2.927
  1596         CT    101    LYS     CA   1596      -0.24      12.01   ; qtot 2.687
  1597         H1    101    LYS     HA   1597     0.1426      1.008   ; qtot 2.829
  1598         CT    101    LYS     CB   1598    -0.0094      12.01   ; qtot 2.82
  1599         HC    101    LYS    HB1   1599     0.0362      1.008   ; qtot 2.856
  1600         HC    101    LYS    HB2   1600     0.0362      1.008   ; qtot 2.892
  1601         CT    101    LYS     CG   1601     0.0187      12.01   ; qtot 2.911
  1602         HC    101    LYS    HG1   1602     0.0103      1.008   ; qtot 2.921
  1603         HC    101    LYS    HG2   1603     0.0103      1.008   ; qtot 2.932
  1604         CT    101    LYS     CD   1604    -0.0479      12.01   ; qtot 2.884
  1605         HC    101    LYS    HD1   1605     0.0621      1.008   ; qtot 2.946
  1606         HC    101    LYS    HD2   1606     0.0621      1.008   ; qtot 3.008
  1607         CT    101    LYS     CE   1607    -0.0143      12.01   ; qtot 2.994
  1608         HP    101    LYS    HE1   1608     0.1135      1.008   ; qtot 3.107
  1609         HP    101    LYS    HE2   1609     0.1135      1.008   ; qtot 3.221
  1610         N3    101    LYS     NZ   1610    -0.3854      14.01   ; qtot 2.835
  1611          H    101    LYS    HZ1   1611       0.34      1.008   ; qtot 3.175
  1612          H    101    LYS    HZ2   1612       0.34      1.008   ; qtot 3.515
  1613          H    101    LYS    HZ3   1613       0.34      1.008   ; qtot 3.855
  1614          C    101    LYS      C   1614     0.7341      12.01   ; qtot 4.589
  1615          O    101    LYS      O   1615    -0.5894         16   ; qtot 4
; residue 102 LEU rtp LEU  q  0.0
  1616          N    102    LEU      N   1616    -0.4157      14.01   ; qtot 3.584
  1617          H    102    LEU      H   1617     0.2719      1.008   ; qtot 3.856
  1618         CT    102    LEU     CA   1618    -0.0518      12.01   ; qtot 3.804
  1619         H1    102    LEU     HA   1619     0.0922      1.008   ; qtot 3.897
  1620         CT    102    LEU     CB   1620    -0.1102      12.01   ; qtot 3.786
  1621         HC    102    LEU    HB1   1621     0.0457      1.008   ; qtot 3.832
  1622         HC    102    LEU    HB2   1622     0.0457      1.008   ; qtot 3.878
  1623         CT    102    LEU     CG   1623     0.3531      12.01   ; qtot 4.231
  1624         HC    102    LEU     HG   1624    -0.0361      1.008   ; qtot 4.195
  1625         CT    102    LEU    CD1   1625    -0.4121      12.01   ; qtot 3.783
  1626         HC    102    LEU   HD11   1626        0.1      1.008   ; qtot 3.883
  1627         HC    102    LEU   HD12   1627        0.1      1.008   ; qtot 3.983
  1628         HC    102    LEU   HD13   1628        0.1      1.008   ; qtot 4.083
  1629         CT    102    LEU    CD2   1629    -0.4121      12.01   ; qtot 3.671
  1630         HC    102    LEU   HD21   1630        0.1      1.008   ; qtot 3.771
  1631         HC    102    LEU   HD22   1631        0.1      1.008   ; qtot 3.871
  1632         HC    102    LEU   HD23   1632        0.1      1.008   ; qtot 3.971
  1633          C    102    LEU      C   1633     0.5973      12.01   ; qtot 4.568
  1634          O    102    LEU      O   1634    -0.5679         16   ; qtot 4
; residue 103 ASP rtp ASP  q -1.0
  1635          N    103    ASP      N   1635    -0.5163      14.01   ; qtot 3.484
  1636          H    103    ASP      H   1636     0.2936      1.008   ; qtot 3.777
  1637         CT    103    ASP     CA   1637     0.0381      12.01   ; qtot 3.815
  1638         H1    103    ASP     HA   1638      0.088      1.008   ; qtot 3.903
  1639         CT    103    ASP     CB   1639    -0.0303      12.01   ; qtot 3.873
  1640         HC    103    ASP    HB1   1640    -0.0122      1.008   ; qtot 3.861
  1641         HC    103    ASP    HB2   1641    -0.0122      1.008   ; qtot 3.849
  1642          C    103    ASP     CG   1642     0.7994      12.01   ; qtot 4.648
  1643         O2    103    ASP    OD1   1643    -0.8014         16   ; qtot 3.847
  1644         O2    103    ASP    OD2   1644    -0.8014         16   ; qtot 3.045
  1645          C    103    ASP      C   1645     0.5366      12.01   ; qtot 3.582
  1646          O    103    ASP      O   1646    -0.5819         16   ; qtot 3
; residue 104 TYR rtp TYR  q  0.0
  1647          N    104    TYR      N   1647    -0.4157      14.01   ; qtot 2.584
  1648          H    104    TYR      H   1648     0.2719      1.008   ; qtot 2.856
  1649         CT    104    TYR     CA   1649    -0.0014      12.01   ; qtot 2.855
  1650         H1    104    TYR     HA   1650     0.0876      1.008   ; qtot 2.942
  1651         CT    104    TYR     CB   1651    -0.0152      12.01   ; qtot 2.927
  1652         HC    104    TYR    HB1   1652     0.0295      1.008   ; qtot 2.957
  1653         HC    104    TYR    HB2   1653     0.0295      1.008   ; qtot 2.986
  1654         CA    104    TYR     CG   1654    -0.0011      12.01   ; qtot 2.985
  1655         CA    104    TYR    CD1   1655    -0.1906      12.01   ; qtot 2.795
  1656         HA    104    TYR    HD1   1656     0.1699      1.008   ; qtot 2.964
  1657         CA    104    TYR    CE1   1657    -0.2341      12.01   ; qtot 2.73
  1658         HA    104    TYR    HE1   1658     0.1656      1.008   ; qtot 2.896
  1659          C    104    TYR     CZ   1659     0.3226      12.01   ; qtot 3.219
  1660         OH    104    TYR     OH   1660    -0.5579         16   ; qtot 2.661
  1661         HO    104    TYR     HH   1661     0.3992      1.008   ; qtot 3.06
  1662         CA    104    TYR    CE2   1662    -0.2341      12.01   ; qtot 2.826
  1663         HA    104    TYR    HE2   1663     0.1656      1.008   ; qtot 2.991
  1664         CA    104    TYR    CD2   1664    -0.1906      12.01   ; qtot 2.801
  1665         HA    104    TYR    HD2   1665     0.1699      1.008   ; qtot 2.971
  1666          C    104    TYR      C   1666     0.5973      12.01   ; qtot 3.568
  1667          O    104    TYR      O   1667    -0.5679         16   ; qtot 3
; residue 105 LEU rtp LEU  q  0.0
  1668          N    105    LEU      N   1668    -0.4157      14.01   ; qtot 2.584
  1669          H    105    LEU      H   1669     0.2719      1.008   ; qtot 2.856
  1670         CT    105    LEU     CA   1670    -0.0518      12.01   ; qtot 2.804
  1671         H1    105    LEU     HA   1671     0.0922      1.008   ; qtot 2.897
  1672         CT    105    LEU     CB   1672    -0.1102      12.01   ; qtot 2.786
  1673         HC    105    LEU    HB1   1673     0.0457      1.008   ; qtot 2.832
  1674         HC    105    LEU    HB2   1674     0.0457      1.008   ; qtot 2.878
  1675         CT    105    LEU     CG   1675     0.3531      12.01   ; qtot 3.231
  1676         HC    105    LEU     HG   1676    -0.0361      1.008   ; qtot 3.195
  1677         CT    105    LEU    CD1   1677    -0.4121      12.01   ; qtot 2.783
  1678         HC    105    LEU   HD11   1678        0.1      1.008   ; qtot 2.883
  1679         HC    105    LEU   HD12   1679        0.1      1.008   ; qtot 2.983
  1680         HC    105    LEU   HD13   1680        0.1      1.008   ; qtot 3.083
  1681         CT    105    LEU    CD2   1681    -0.4121      12.01   ; qtot 2.671
  1682         HC    105    LEU   HD21   1682        0.1      1.008   ; qtot 2.771
  1683         HC    105    LEU   HD22   1683        0.1      1.008   ; qtot 2.871
  1684         HC    105    LEU   HD23   1684        0.1      1.008   ; qtot 2.971
  1685          C    105    LEU      C   1685     0.5973      12.01   ; qtot 3.568
  1686          O    105    LEU      O   1686    -0.5679         16   ; qtot 3
; residue 106 ASP rtp ASP  q -1.0
  1687          N    106    ASP      N   1687    -0.5163      14.01   ; qtot 2.484
  1688          H    106    ASP      H   1688     0.2936      1.008   ; qtot 2.777
  1689         CT    106    ASP     CA   1689     0.0381      12.01   ; qtot 2.815
  1690         H1    106    ASP     HA   1690      0.088      1.008   ; qtot 2.903
  1691         CT    106    ASP     CB   1691    -0.0303      12.01   ; qtot 2.873
  1692         HC    106    ASP    HB1   1692    -0.0122      1.008   ; qtot 2.861
  1693         HC    106    ASP    HB2   1693    -0.0122      1.008   ; qtot 2.849
  1694          C    106    ASP     CG   1694     0.7994      12.01   ; qtot 3.648
  1695         O2    106    ASP    OD1   1695    -0.8014         16   ; qtot 2.847
  1696         O2    106    ASP    OD2   1696    -0.8014         16   ; qtot 2.045
  1697          C    106    ASP      C   1697     0.5366      12.01   ; qtot 2.582
  1698          O    106    ASP      O   1698    -0.5819         16   ; qtot 2
; residue 107 LEU rtp LEU  q  0.0
  1699          N    107    LEU      N   1699    -0.4157      14.01   ; qtot 1.584
  1700          H    107    LEU      H   1700     0.2719      1.008   ; qtot 1.856
  1701         CT    107    LEU     CA   1701    -0.0518      12.01   ; qtot 1.804
  1702         H1    107    LEU     HA   1702     0.0922      1.008   ; qtot 1.897
  1703         CT    107    LEU     CB   1703    -0.1102      12.01   ; qtot 1.786
  1704         HC    107    LEU    HB1   1704     0.0457      1.008   ; qtot 1.832
  1705         HC    107    LEU    HB2   1705     0.0457      1.008   ; qtot 1.878
  1706         CT    107    LEU     CG   1706     0.3531      12.01   ; qtot 2.231
  1707         HC    107    LEU     HG   1707    -0.0361      1.008   ; qtot 2.195
  1708         CT    107    LEU    CD1   1708    -0.4121      12.01   ; qtot 1.783
  1709         HC    107    LEU   HD11   1709        0.1      1.008   ; qtot 1.883
  1710         HC    107    LEU   HD12   1710        0.1      1.008   ; qtot 1.983
  1711         HC    107    LEU   HD13   1711        0.1      1.008   ; qtot 2.083
  1712         CT    107    LEU    CD2   1712    -0.4121      12.01   ; qtot 1.671
  1713         HC    107    LEU   HD21   1713        0.1      1.008   ; qtot 1.771
  1714         HC    107    LEU   HD22   1714        0.1      1.008   ; qtot 1.871
  1715         HC    107    LEU   HD23   1715        0.1      1.008   ; qtot 1.971
  1716          C    107    LEU      C   1716     0.5973      12.01   ; qtot 2.568
  1717          O    107    LEU      O   1717    -0.5679         16   ; qtot 2
; residue 108 TYR rtp TYR  q  0.0
  1718          N    108    TYR      N   1718    -0.4157      14.01   ; qtot 1.584
  1719          H    108    TYR      H   1719     0.2719      1.008   ; qtot 1.856
  1720         CT    108    TYR     CA   1720    -0.0014      12.01   ; qtot 1.855
  1721         H1    108    TYR     HA   1721     0.0876      1.008   ; qtot 1.942
  1722         CT    108    TYR     CB   1722    -0.0152      12.01   ; qtot 1.927
  1723         HC    108    TYR    HB1   1723     0.0295      1.008   ; qtot 1.957
  1724         HC    108    TYR    HB2   1724     0.0295      1.008   ; qtot 1.986
  1725         CA    108    TYR     CG   1725    -0.0011      12.01   ; qtot 1.985
  1726         CA    108    TYR    CD1   1726    -0.1906      12.01   ; qtot 1.795
  1727         HA    108    TYR    HD1   1727     0.1699      1.008   ; qtot 1.964
  1728         CA    108    TYR    CE1   1728    -0.2341      12.01   ; qtot 1.73
  1729         HA    108    TYR    HE1   1729     0.1656      1.008   ; qtot 1.896
  1730          C    108    TYR     CZ   1730     0.3226      12.01   ; qtot 2.219
  1731         OH    108    TYR     OH   1731    -0.5579         16   ; qtot 1.661
  1732         HO    108    TYR     HH   1732     0.3992      1.008   ; qtot 2.06
  1733         CA    108    TYR    CE2   1733    -0.2341      12.01   ; qtot 1.826
  1734         HA    108    TYR    HE2   1734     0.1656      1.008   ; qtot 1.991
  1735         CA    108    TYR    CD2   1735    -0.1906      12.01   ; qtot 1.801
  1736         HA    108    TYR    HD2   1736     0.1699      1.008   ; qtot 1.971
  1737          C    108    TYR      C   1737     0.5973      12.01   ; qtot 2.568
  1738          O    108    TYR      O   1738    -0.5679         16   ; qtot 2
; residue 109 LEU rtp LEU  q  0.0
  1739          N    109    LEU      N   1739    -0.4157      14.01   ; qtot 1.584
  1740          H    109    LEU      H   1740     0.2719      1.008   ; qtot 1.856
  1741         CT    109    LEU     CA   1741    -0.0518      12.01   ; qtot 1.804
  1742         H1    109    LEU     HA   1742     0.0922      1.008   ; qtot 1.897
  1743         CT    109    LEU     CB   1743    -0.1102      12.01   ; qtot 1.786
  1744         HC    109    LEU    HB1   1744     0.0457      1.008   ; qtot 1.832
  1745         HC    109    LEU    HB2   1745     0.0457      1.008   ; qtot 1.878
  1746         CT    109    LEU     CG   1746     0.3531      12.01   ; qtot 2.231
  1747         HC    109    LEU     HG   1747    -0.0361      1.008   ; qtot 2.195
  1748         CT    109    LEU    CD1   1748    -0.4121      12.01   ; qtot 1.783
  1749         HC    109    LEU   HD11   1749        0.1      1.008   ; qtot 1.883
  1750         HC    109    LEU   HD12   1750        0.1      1.008   ; qtot 1.983
  1751         HC    109    LEU   HD13   1751        0.1      1.008   ; qtot 2.083
  1752         CT    109    LEU    CD2   1752    -0.4121      12.01   ; qtot 1.671
  1753         HC    109    LEU   HD21   1753        0.1      1.008   ; qtot 1.771
  1754         HC    109    LEU   HD22   1754        0.1      1.008   ; qtot 1.871
  1755         HC    109    LEU   HD23   1755        0.1      1.008   ; qtot 1.971
  1756          C    109    LEU      C   1756     0.5973      12.01   ; qtot 2.568
  1757          O    109    LEU      O   1757    -0.5679         16   ; qtot 2
; residue 110 ILE rtp ILE  q  0.0
  1758          N    110    ILE      N   1758    -0.4157      14.01   ; qtot 1.584
  1759          H    110    ILE      H   1759     0.2719      1.008   ; qtot 1.856
  1760         CT    110    ILE     CA   1760    -0.0597      12.01   ; qtot 1.797
  1761         H1    110    ILE     HA   1761     0.0869      1.008   ; qtot 1.883
  1762         CT    110    ILE     CB   1762     0.1303      12.01   ; qtot 2.014
  1763         HC    110    ILE     HB   1763     0.0187      1.008   ; qtot 2.032
  1764         CT    110    ILE    CG2   1764    -0.3204      12.01   ; qtot 1.712
  1765         HC    110    ILE   HG21   1765     0.0882      1.008   ; qtot 1.8
  1766         HC    110    ILE   HG22   1766     0.0882      1.008   ; qtot 1.888
  1767         HC    110    ILE   HG23   1767     0.0882      1.008   ; qtot 1.977
  1768         CT    110    ILE    CG1   1768     -0.043      12.01   ; qtot 1.934
  1769         HC    110    ILE   HG11   1769     0.0236      1.008   ; qtot 1.957
  1770         HC    110    ILE   HG12   1770     0.0236      1.008   ; qtot 1.981
  1771         CT    110    ILE     CD   1771     -0.066      12.01   ; qtot 1.915
  1772         HC    110    ILE    HD1   1772     0.0186      1.008   ; qtot 1.933
  1773         HC    110    ILE    HD2   1773     0.0186      1.008   ; qtot 1.952
  1774         HC    110    ILE    HD3   1774     0.0186      1.008   ; qtot 1.971
  1775          C    110    ILE      C   1775     0.5973      12.01   ; qtot 2.568
  1776          O    110    ILE      O   1776    -0.5679         16   ; qtot 2
; residue 111 HIS rtp HIE  q  0.0
  1777          N    111    HIS      N   1777    -0.4157      14.01   ; qtot 1.584
  1778          H    111    HIS      H   1778     0.2719      1.008   ; qtot 1.856
  1779         CT    111    HIS     CA   1779    -0.0581      12.01   ; qtot 1.798
  1780         H1    111    HIS     HA   1780      0.136      1.008   ; qtot 1.934
  1781         CT    111    HIS     CB   1781    -0.0074      12.01   ; qtot 1.927
  1782         HC    111    HIS    HB1   1782     0.0367      1.008   ; qtot 1.963
  1783         HC    111    HIS    HB2   1783     0.0367      1.008   ; qtot 2
  1784         CC    111    HIS     CG   1784     0.1868      12.01   ; qtot 2.187
  1785         NB    111    HIS    ND1   1785    -0.5432      14.01   ; qtot 1.644
  1786         CR    111    HIS    CE1   1786     0.1635      12.01   ; qtot 1.807
  1787         H5    111    HIS    HE1   1787     0.1435      1.008   ; qtot 1.951
  1788         NA    111    HIS    NE2   1788    -0.2795      14.01   ; qtot 1.671
  1789          H    111    HIS    HE2   1789     0.3339      1.008   ; qtot 2.005
  1790         CW    111    HIS    CD2   1790    -0.2207      12.01   ; qtot 1.784
  1791         H4    111    HIS    HD2   1791     0.1862      1.008   ; qtot 1.971
  1792          C    111    HIS      C   1792     0.5973      12.01   ; qtot 2.568
  1793          O    111    HIS      O   1793    -0.5679         16   ; qtot 2
; residue 112 TRP rtp TRP  q  0.0
  1794          N    112    TRP      N   1794    -0.4157      14.01   ; qtot 1.584
  1795          H    112    TRP      H   1795     0.2719      1.008   ; qtot 1.856
  1796         CT    112    TRP     CA   1796    -0.0275      12.01   ; qtot 1.829
  1797         H1    112    TRP     HA   1797     0.1123      1.008   ; qtot 1.941
  1798         CT    112    TRP     CB   1798     -0.005      12.01   ; qtot 1.936
  1799         HC    112    TRP    HB1   1799     0.0339      1.008   ; qtot 1.97
  1800         HC    112    TRP    HB2   1800     0.0339      1.008   ; qtot 2.004
  1801         C*    112    TRP     CG   1801    -0.1415      12.01   ; qtot 1.862
  1802         CW    112    TRP    CD1   1802    -0.1638      12.01   ; qtot 1.699
  1803         H4    112    TRP    HD1   1803     0.2062      1.008   ; qtot 1.905
  1804         NA    112    TRP    NE1   1804    -0.3418      14.01   ; qtot 1.563
  1805          H    112    TRP    HE1   1805     0.3412      1.008   ; qtot 1.904
  1806         CN    112    TRP    CE2   1806      0.138      12.01   ; qtot 2.042
  1807         CA    112    TRP    CZ2   1807    -0.2601      12.01   ; qtot 1.782
  1808         HA    112    TRP    HZ2   1808     0.1572      1.008   ; qtot 1.939
  1809         CA    112    TRP    CH2   1809    -0.1134      12.01   ; qtot 1.826
  1810         HA    112    TRP    HH2   1810     0.1417      1.008   ; qtot 1.968
  1811         CA    112    TRP    CZ3   1811    -0.1972      12.01   ; qtot 1.77
  1812         HA    112    TRP    HZ3   1812     0.1447      1.008   ; qtot 1.915
  1813         CA    112    TRP    CE3   1813    -0.2387      12.01   ; qtot 1.676
  1814         HA    112    TRP    HE3   1814       0.17      1.008   ; qtot 1.846
  1815         CB    112    TRP    CD2   1815     0.1243      12.01   ; qtot 1.971
  1816          C    112    TRP      C   1816     0.5973      12.01   ; qtot 2.568
  1817          O    112    TRP      O   1817    -0.5679         16   ; qtot 2
; residue 113 PRO rtp PRO  q  0.0
  1818          N    113    PRO      N   1818    -0.2548      14.01   ; qtot 1.745
  1819         CT    113    PRO     CD   1819     0.0192      12.01   ; qtot 1.764
  1820         H1    113    PRO    HD1   1820     0.0391      1.008   ; qtot 1.804
  1821         H1    113    PRO    HD2   1821     0.0391      1.008   ; qtot 1.843
  1822         CT    113    PRO     CG   1822     0.0189      12.01   ; qtot 1.862
  1823         HC    113    PRO    HG1   1823     0.0213      1.008   ; qtot 1.883
  1824         HC    113    PRO    HG2   1824     0.0213      1.008   ; qtot 1.904
  1825         CT    113    PRO     CB   1825     -0.007      12.01   ; qtot 1.897
  1826         HC    113    PRO    HB1   1826     0.0253      1.008   ; qtot 1.922
  1827         HC    113    PRO    HB2   1827     0.0253      1.008   ; qtot 1.948
  1828         CT    113    PRO     CA   1828    -0.0266      12.01   ; qtot 1.921
  1829         H1    113    PRO     HA   1829     0.0641      1.008   ; qtot 1.985
  1830          C    113    PRO      C   1830     0.5896      12.01   ; qtot 2.575
  1831          O    113    PRO      O   1831    -0.5748         16   ; qtot 2
; residue 114 THR rtp THR  q  0.0
  1832          N    114    THR      N   1832    -0.4157      14.01   ; qtot 1.584
  1833          H    114    THR      H   1833     0.2719      1.008   ; qtot 1.856
  1834         CT    114    THR     CA   1834    -0.0389      12.01   ; qtot 1.817
  1835         H1    114    THR     HA   1835     0.1007      1.008   ; qtot 1.918
  1836         CT    114    THR     CB   1836     0.3654      12.01   ; qtot 2.283
  1837         H1    114    THR     HB   1837     0.0043      1.008   ; qtot 2.288
  1838         CT    114    THR    CG2   1838    -0.2438      12.01   ; qtot 2.044
  1839         HC    114    THR   HG21   1839     0.0642      1.008   ; qtot 2.108
  1840         HC    114    THR   HG22   1840     0.0642      1.008   ; qtot 2.172
  1841         HC    114    THR   HG23   1841     0.0642      1.008   ; qtot 2.237
  1842         OH    114    THR    OG1   1842    -0.6761         16   ; qtot 1.56
  1843         HO    114    THR    HG1   1843     0.4102      1.008   ; qtot 1.971
  1844          C    114    THR      C   1844     0.5973      12.01   ; qtot 2.568
  1845          O    114    THR      O   1845    -0.5679         16   ; qtot 2
; residue 115 GLY rtp GLY  q  0.0
  1846          N    115    GLY      N   1846    -0.4157      14.01   ; qtot 1.584
  1847          H    115    GLY      H   1847     0.2719      1.008   ; qtot 1.856
  1848         CT    115    GLY     CA   1848    -0.0252      12.01   ; qtot 1.831
  1849         H1    115    GLY    HA1   1849     0.0698      1.008   ; qtot 1.901
  1850         H1    115    GLY    HA2   1850     0.0698      1.008   ; qtot 1.971
  1851          C    115    GLY      C   1851     0.5973      12.01   ; qtot 2.568
  1852          O    115    GLY      O   1852    -0.5679         16   ; qtot 2
; residue 116 PHE rtp PHE  q  0.0
  1853          N    116    PHE      N   1853    -0.4157      14.01   ; qtot 1.584
  1854          H    116    PHE      H   1854     0.2719      1.008   ; qtot 1.856
  1855         CT    116    PHE     CA   1855    -0.0024      12.01   ; qtot 1.854
  1856         H1    116    PHE     HA   1856     0.0978      1.008   ; qtot 1.952
  1857         CT    116    PHE     CB   1857    -0.0343      12.01   ; qtot 1.917
  1858         HC    116    PHE    HB1   1858     0.0295      1.008   ; qtot 1.947
  1859         HC    116    PHE    HB2   1859     0.0295      1.008   ; qtot 1.976
  1860         CA    116    PHE     CG   1860     0.0118      12.01   ; qtot 1.988
  1861         CA    116    PHE    CD1   1861    -0.1256      12.01   ; qtot 1.863
  1862         HA    116    PHE    HD1   1862      0.133      1.008   ; qtot 1.996
  1863         CA    116    PHE    CE1   1863    -0.1704      12.01   ; qtot 1.825
  1864         HA    116    PHE    HE1   1864      0.143      1.008   ; qtot 1.968
  1865         CA    116    PHE     CZ   1865    -0.1072      12.01   ; qtot 1.861
  1866         HA    116    PHE     HZ   1866     0.1297      1.008   ; qtot 1.991
  1867         CA    116    PHE    CE2   1867    -0.1704      12.01   ; qtot 1.82
  1868         HA    116    PHE    HE2   1868      0.143      1.008   ; qtot 1.963
  1869         CA    116    PHE    CD2   1869    -0.1256      12.01   ; qtot 1.838
  1870         HA    116    PHE    HD2   1870      0.133      1.008   ; qtot 1.971
  1871          C    116    PHE      C   1871     0.5973      12.01   ; qtot 2.568
  1872          O    116    PHE      O   1872    -0.5679         16   ; qtot 2
; residue 117 LYS rtp LYS  q +1.0
  1873          N    117    LYS      N   1873    -0.3479      14.01   ; qtot 1.652
  1874          H    117    LYS      H   1874     0.2747      1.008   ; qtot 1.927
  1875         CT    117    LYS     CA   1875      -0.24      12.01   ; qtot 1.687
  1876         H1    117    LYS     HA   1876     0.1426      1.008   ; qtot 1.829
  1877         CT    117    LYS     CB   1877    -0.0094      12.01   ; qtot 1.82
  1878         HC    117    LYS    HB1   1878     0.0362      1.008   ; qtot 1.856
  1879         HC    117    LYS    HB2   1879     0.0362      1.008   ; qtot 1.892
  1880         CT    117    LYS     CG   1880     0.0187      12.01   ; qtot 1.911
  1881         HC    117    LYS    HG1   1881     0.0103      1.008   ; qtot 1.921
  1882         HC    117    LYS    HG2   1882     0.0103      1.008   ; qtot 1.932
  1883         CT    117    LYS     CD   1883    -0.0479      12.01   ; qtot 1.884
  1884         HC    117    LYS    HD1   1884     0.0621      1.008   ; qtot 1.946
  1885         HC    117    LYS    HD2   1885     0.0621      1.008   ; qtot 2.008
  1886         CT    117    LYS     CE   1886    -0.0143      12.01   ; qtot 1.994
  1887         HP    117    LYS    HE1   1887     0.1135      1.008   ; qtot 2.107
  1888         HP    117    LYS    HE2   1888     0.1135      1.008   ; qtot 2.221
  1889         N3    117    LYS     NZ   1889    -0.3854      14.01   ; qtot 1.835
  1890          H    117    LYS    HZ1   1890       0.34      1.008   ; qtot 2.175
  1891          H    117    LYS    HZ2   1891       0.34      1.008   ; qtot 2.515
  1892          H    117    LYS    HZ3   1892       0.34      1.008   ; qtot 2.855
  1893          C    117    LYS      C   1893     0.7341      12.01   ; qtot 3.589
  1894          O    117    LYS      O   1894    -0.5894         16   ; qtot 3
; residue 118 PRO rtp PRO  q  0.0
  1895          N    118    PRO      N   1895    -0.2548      14.01   ; qtot 2.745
  1896         CT    118    PRO     CD   1896     0.0192      12.01   ; qtot 2.764
  1897         H1    118    PRO    HD1   1897     0.0391      1.008   ; qtot 2.804
  1898         H1    118    PRO    HD2   1898     0.0391      1.008   ; qtot 2.843
  1899         CT    118    PRO     CG   1899     0.0189      12.01   ; qtot 2.862
  1900         HC    118    PRO    HG1   1900     0.0213      1.008   ; qtot 2.883
  1901         HC    118    PRO    HG2   1901     0.0213      1.008   ; qtot 2.904
  1902         CT    118    PRO     CB   1902     -0.007      12.01   ; qtot 2.897
  1903         HC    118    PRO    HB1   1903     0.0253      1.008   ; qtot 2.922
  1904         HC    118    PRO    HB2   1904     0.0253      1.008   ; qtot 2.948
  1905         CT    118    PRO     CA   1905    -0.0266      12.01   ; qtot 2.921
  1906         H1    118    PRO     HA   1906     0.0641      1.008   ; qtot 2.985
  1907          C    118    PRO      C   1907     0.5896      12.01   ; qtot 3.575
  1908          O    118    PRO      O   1908    -0.5748         16   ; qtot 3
; residue 119 GLY rtp GLY  q  0.0
  1909          N    119    GLY      N   1909    -0.4157      14.01   ; qtot 2.584
  1910          H    119    GLY      H   1910     0.2719      1.008   ; qtot 2.856
  1911         CT    119    GLY     CA   1911    -0.0252      12.01   ; qtot 2.831
  1912         H1    119    GLY    HA1   1912     0.0698      1.008   ; qtot 2.901
  1913         H1    119    GLY    HA2   1913     0.0698      1.008   ; qtot 2.971
  1914          C    119    GLY      C   1914     0.5973      12.01   ; qtot 3.568
  1915          O    119    GLY      O   1915    -0.5679         16   ; qtot 3
; residue 120 LYS rtp LYS  q +1.0
  1916          N    120    LYS      N   1916    -0.3479      14.01   ; qtot 2.652
  1917          H    120    LYS      H   1917     0.2747      1.008   ; qtot 2.927
  1918         CT    120    LYS     CA   1918      -0.24      12.01   ; qtot 2.687
  1919         H1    120    LYS     HA   1919     0.1426      1.008   ; qtot 2.829
  1920         CT    120    LYS     CB   1920    -0.0094      12.01   ; qtot 2.82
  1921         HC    120    LYS    HB1   1921     0.0362      1.008   ; qtot 2.856
  1922         HC    120    LYS    HB2   1922     0.0362      1.008   ; qtot 2.892
  1923         CT    120    LYS     CG   1923     0.0187      12.01   ; qtot 2.911
  1924         HC    120    LYS    HG1   1924     0.0103      1.008   ; qtot 2.921
  1925         HC    120    LYS    HG2   1925     0.0103      1.008   ; qtot 2.932
  1926         CT    120    LYS     CD   1926    -0.0479      12.01   ; qtot 2.884
  1927         HC    120    LYS    HD1   1927     0.0621      1.008   ; qtot 2.946
  1928         HC    120    LYS    HD2   1928     0.0621      1.008   ; qtot 3.008
  1929         CT    120    LYS     CE   1929    -0.0143      12.01   ; qtot 2.994
  1930         HP    120    LYS    HE1   1930     0.1135      1.008   ; qtot 3.107
  1931         HP    120    LYS    HE2   1931     0.1135      1.008   ; qtot 3.221
  1932         N3    120    LYS     NZ   1932    -0.3854      14.01   ; qtot 2.835
  1933          H    120    LYS    HZ1   1933       0.34      1.008   ; qtot 3.175
  1934          H    120    LYS    HZ2   1934       0.34      1.008   ; qtot 3.515
  1935          H    120    LYS    HZ3   1935       0.34      1.008   ; qtot 3.855
  1936          C    120    LYS      C   1936     0.7341      12.01   ; qtot 4.589
  1937          O    120    LYS      O   1937    -0.5894         16   ; qtot 4
; residue 121 GLU rtp GLU  q -1.0
  1938          N    121    GLU      N   1938    -0.5163      14.01   ; qtot 3.484
  1939          H    121    GLU      H   1939     0.2936      1.008   ; qtot 3.777
  1940         CT    121    GLU     CA   1940     0.0397      12.01   ; qtot 3.817
  1941         H1    121    GLU     HA   1941     0.1105      1.008   ; qtot 3.928
  1942         CT    121    GLU     CB   1942      0.056      12.01   ; qtot 3.984
  1943         HC    121    GLU    HB1   1943    -0.0173      1.008   ; qtot 3.966
  1944         HC    121    GLU    HB2   1944    -0.0173      1.008   ; qtot 3.949
  1945         CT    121    GLU     CG   1945     0.0136      12.01   ; qtot 3.963
  1946         HC    121    GLU    HG1   1946    -0.0425      1.008   ; qtot 3.92
  1947         HC    121    GLU    HG2   1947    -0.0425      1.008   ; qtot 3.878
  1948          C    121    GLU     CD   1948     0.8054      12.01   ; qtot 4.683
  1949         O2    121    GLU    OE1   1949    -0.8188         16   ; qtot 3.864
  1950         O2    121    GLU    OE2   1950    -0.8188         16   ; qtot 3.045
  1951          C    121    GLU      C   1951     0.5366      12.01   ; qtot 3.582
  1952          O    121    GLU      O   1952    -0.5819         16   ; qtot 3
; residue 122 PHE rtp PHE  q  0.0
  1953          N    122    PHE      N   1953    -0.4157      14.01   ; qtot 2.584
  1954          H    122    PHE      H   1954     0.2719      1.008   ; qtot 2.856
  1955         CT    122    PHE     CA   1955    -0.0024      12.01   ; qtot 2.854
  1956         H1    122    PHE     HA   1956     0.0978      1.008   ; qtot 2.952
  1957         CT    122    PHE     CB   1957    -0.0343      12.01   ; qtot 2.917
  1958         HC    122    PHE    HB1   1958     0.0295      1.008   ; qtot 2.947
  1959         HC    122    PHE    HB2   1959     0.0295      1.008   ; qtot 2.976
  1960         CA    122    PHE     CG   1960     0.0118      12.01   ; qtot 2.988
  1961         CA    122    PHE    CD1   1961    -0.1256      12.01   ; qtot 2.863
  1962         HA    122    PHE    HD1   1962      0.133      1.008   ; qtot 2.996
  1963         CA    122    PHE    CE1   1963    -0.1704      12.01   ; qtot 2.825
  1964         HA    122    PHE    HE1   1964      0.143      1.008   ; qtot 2.968
  1965         CA    122    PHE     CZ   1965    -0.1072      12.01   ; qtot 2.861
  1966         HA    122    PHE     HZ   1966     0.1297      1.008   ; qtot 2.991
  1967         CA    122    PHE    CE2   1967    -0.1704      12.01   ; qtot 2.82
  1968         HA    122    PHE    HE2   1968      0.143      1.008   ; qtot 2.963
  1969         CA    122    PHE    CD2   1969    -0.1256      12.01   ; qtot 2.838
  1970         HA    122    PHE    HD2   1970      0.133      1.008   ; qtot 2.971
  1971          C    122    PHE      C   1971     0.5973      12.01   ; qtot 3.568
  1972          O    122    PHE      O   1972    -0.5679         16   ; qtot 3
; residue 123 PHE rtp PHE  q  0.0
  1973          N    123    PHE      N   1973    -0.4157      14.01   ; qtot 2.584
  1974          H    123    PHE      H   1974     0.2719      1.008   ; qtot 2.856
  1975         CT    123    PHE     CA   1975    -0.0024      12.01   ; qtot 2.854
  1976         H1    123    PHE     HA   1976     0.0978      1.008   ; qtot 2.952
  1977         CT    123    PHE     CB   1977    -0.0343      12.01   ; qtot 2.917
  1978         HC    123    PHE    HB1   1978     0.0295      1.008   ; qtot 2.947
  1979         HC    123    PHE    HB2   1979     0.0295      1.008   ; qtot 2.976
  1980         CA    123    PHE     CG   1980     0.0118      12.01   ; qtot 2.988
  1981         CA    123    PHE    CD1   1981    -0.1256      12.01   ; qtot 2.863
  1982         HA    123    PHE    HD1   1982      0.133      1.008   ; qtot 2.996
  1983         CA    123    PHE    CE1   1983    -0.1704      12.01   ; qtot 2.825
  1984         HA    123    PHE    HE1   1984      0.143      1.008   ; qtot 2.968
  1985         CA    123    PHE     CZ   1985    -0.1072      12.01   ; qtot 2.861
  1986         HA    123    PHE     HZ   1986     0.1297      1.008   ; qtot 2.991
  1987         CA    123    PHE    CE2   1987    -0.1704      12.01   ; qtot 2.82
  1988         HA    123    PHE    HE2   1988      0.143      1.008   ; qtot 2.963
  1989         CA    123    PHE    CD2   1989    -0.1256      12.01   ; qtot 2.838
  1990         HA    123    PHE    HD2   1990      0.133      1.008   ; qtot 2.971
  1991          C    123    PHE      C   1991     0.5973      12.01   ; qtot 3.568
  1992          O    123    PHE      O   1992    -0.5679         16   ; qtot 3
; residue 124 PRO rtp PRO  q  0.0
  1993          N    124    PRO      N   1993    -0.2548      14.01   ; qtot 2.745
  1994         CT    124    PRO     CD   1994     0.0192      12.01   ; qtot 2.764
  1995         H1    124    PRO    HD1   1995     0.0391      1.008   ; qtot 2.804
  1996         H1    124    PRO    HD2   1996     0.0391      1.008   ; qtot 2.843
  1997         CT    124    PRO     CG   1997     0.0189      12.01   ; qtot 2.862
  1998         HC    124    PRO    HG1   1998     0.0213      1.008   ; qtot 2.883
  1999         HC    124    PRO    HG2   1999     0.0213      1.008   ; qtot 2.904
  2000         CT    124    PRO     CB   2000     -0.007      12.01   ; qtot 2.897
  2001         HC    124    PRO    HB1   2001     0.0253      1.008   ; qtot 2.922
  2002         HC    124    PRO    HB2   2002     0.0253      1.008   ; qtot 2.948
  2003         CT    124    PRO     CA   2003    -0.0266      12.01   ; qtot 2.921
  2004         H1    124    PRO     HA   2004     0.0641      1.008   ; qtot 2.985
  2005          C    124    PRO      C   2005     0.5896      12.01   ; qtot 3.575
  2006          O    124    PRO      O   2006    -0.5748         16   ; qtot 3
; residue 125 LEU rtp LEU  q  0.0
  2007          N    125    LEU      N   2007    -0.4157      14.01   ; qtot 2.584
  2008          H    125    LEU      H   2008     0.2719      1.008   ; qtot 2.856
  2009         CT    125    LEU     CA   2009    -0.0518      12.01   ; qtot 2.804
  2010         H1    125    LEU     HA   2010     0.0922      1.008   ; qtot 2.897
  2011         CT    125    LEU     CB   2011    -0.1102      12.01   ; qtot 2.786
  2012         HC    125    LEU    HB1   2012     0.0457      1.008   ; qtot 2.832
  2013         HC    125    LEU    HB2   2013     0.0457      1.008   ; qtot 2.878
  2014         CT    125    LEU     CG   2014     0.3531      12.01   ; qtot 3.231
  2015         HC    125    LEU     HG   2015    -0.0361      1.008   ; qtot 3.195
  2016         CT    125    LEU    CD1   2016    -0.4121      12.01   ; qtot 2.783
  2017         HC    125    LEU   HD11   2017        0.1      1.008   ; qtot 2.883
  2018         HC    125    LEU   HD12   2018        0.1      1.008   ; qtot 2.983
  2019         HC    125    LEU   HD13   2019        0.1      1.008   ; qtot 3.083
  2020         CT    125    LEU    CD2   2020    -0.4121      12.01   ; qtot 2.671
  2021         HC    125    LEU   HD21   2021        0.1      1.008   ; qtot 2.771
  2022         HC    125    LEU   HD22   2022        0.1      1.008   ; qtot 2.871
  2023         HC    125    LEU   HD23   2023        0.1      1.008   ; qtot 2.971
  2024          C    125    LEU      C   2024     0.5973      12.01   ; qtot 3.568
  2025          O    125    LEU      O   2025    -0.5679         16   ; qtot 3
; residue 126 ASP rtp ASP  q -1.0
  2026          N    126    ASP      N   2026    -0.5163      14.01   ; qtot 2.484
  2027          H    126    ASP      H   2027     0.2936      1.008   ; qtot 2.777
  2028         CT    126    ASP     CA   2028     0.0381      12.01   ; qtot 2.815
  2029         H1    126    ASP     HA   2029      0.088      1.008   ; qtot 2.903
  2030         CT    126    ASP     CB   2030    -0.0303      12.01   ; qtot 2.873
  2031         HC    126    ASP    HB1   2031    -0.0122      1.008   ; qtot 2.861
  2032         HC    126    ASP    HB2   2032    -0.0122      1.008   ; qtot 2.849
  2033          C    126    ASP     CG   2033     0.7994      12.01   ; qtot 3.648
  2034         O2    126    ASP    OD1   2034    -0.8014         16   ; qtot 2.847
  2035         O2    126    ASP    OD2   2035    -0.8014         16   ; qtot 2.045
  2036          C    126    ASP      C   2036     0.5366      12.01   ; qtot 2.582
  2037          O    126    ASP      O   2037    -0.5819         16   ; qtot 2
; residue 127 GLU rtp GLU  q -1.0
  2038          N    127    GLU      N   2038    -0.5163      14.01   ; qtot 1.484
  2039          H    127    GLU      H   2039     0.2936      1.008   ; qtot 1.777
  2040         CT    127    GLU     CA   2040     0.0397      12.01   ; qtot 1.817
  2041         H1    127    GLU     HA   2041     0.1105      1.008   ; qtot 1.928
  2042         CT    127    GLU     CB   2042      0.056      12.01   ; qtot 1.984
  2043         HC    127    GLU    HB1   2043    -0.0173      1.008   ; qtot 1.966
  2044         HC    127    GLU    HB2   2044    -0.0173      1.008   ; qtot 1.949
  2045         CT    127    GLU     CG   2045     0.0136      12.01   ; qtot 1.963
  2046         HC    127    GLU    HG1   2046    -0.0425      1.008   ; qtot 1.92
  2047         HC    127    GLU    HG2   2047    -0.0425      1.008   ; qtot 1.878
  2048          C    127    GLU     CD   2048     0.8054      12.01   ; qtot 2.683
  2049         O2    127    GLU    OE1   2049    -0.8188         16   ; qtot 1.864
  2050         O2    127    GLU    OE2   2050    -0.8188         16   ; qtot 1.045
  2051          C    127    GLU      C   2051     0.5366      12.01   ; qtot 1.582
  2052          O    127    GLU      O   2052    -0.5819         16   ; qtot 1
; residue 128 SER rtp SER  q  0.0
  2053          N    128    SER      N   2053    -0.4157      14.01   ; qtot 0.5843
  2054          H    128    SER      H   2054     0.2719      1.008   ; qtot 0.8562
  2055         CT    128    SER     CA   2055    -0.0249      12.01   ; qtot 0.8313
  2056         H1    128    SER     HA   2056     0.0843      1.008   ; qtot 0.9156
  2057         CT    128    SER     CB   2057     0.2117      12.01   ; qtot 1.127
  2058         H1    128    SER    HB1   2058     0.0352      1.008   ; qtot 1.163
  2059         H1    128    SER    HB2   2059     0.0352      1.008   ; qtot 1.198
  2060         OH    128    SER     OG   2060    -0.6546         16   ; qtot 0.5431
  2061         HO    128    SER     HG   2061     0.4275      1.008   ; qtot 0.9706
  2062          C    128    SER      C   2062     0.5973      12.01   ; qtot 1.568
  2063          O    128    SER      O   2063    -0.5679         16   ; qtot 1
; residue 129 GLY rtp GLY  q  0.0
  2064          N    129    GLY      N   2064    -0.4157      14.01   ; qtot 0.5843
  2065          H    129    GLY      H   2065     0.2719      1.008   ; qtot 0.8562
  2066         CT    129    GLY     CA   2066    -0.0252      12.01   ; qtot 0.831
  2067         H1    129    GLY    HA1   2067     0.0698      1.008   ; qtot 0.9008
  2068         H1    129    GLY    HA2   2068     0.0698      1.008   ; qtot 0.9706
  2069          C    129    GLY      C   2069     0.5973      12.01   ; qtot 1.568
  2070          O    129    GLY      O   2070    -0.5679         16   ; qtot 1
; residue 130 ASN rtp ASN  q  0.0
  2071          N    130    ASN      N   2071    -0.4157      14.01   ; qtot 0.5843
  2072          H    130    ASN      H   2072     0.2719      1.008   ; qtot 0.8562
  2073         CT    130    ASN     CA   2073     0.0143      12.01   ; qtot 0.8705
  2074         H1    130    ASN     HA   2074     0.1048      1.008   ; qtot 0.9753
  2075         CT    130    ASN     CB   2075    -0.2041      12.01   ; qtot 0.7712
  2076         HC    130    ASN    HB1   2076     0.0797      1.008   ; qtot 0.8509
  2077         HC    130    ASN    HB2   2077     0.0797      1.008   ; qtot 0.9306
  2078          C    130    ASN     CG   2078      0.713      12.01   ; qtot 1.644
  2079          O    130    ASN    OD1   2079    -0.5931         16   ; qtot 1.051
  2080          N    130    ASN    ND2   2080    -0.9191      14.01   ; qtot 0.1314
  2081          H    130    ASN   HD21   2081     0.4196      1.008   ; qtot 0.551
  2082          H    130    ASN   HD22   2082     0.4196      1.008   ; qtot 0.9706
  2083          C    130    ASN      C   2083     0.5973      12.01   ; qtot 1.568
  2084          O    130    ASN      O   2084    -0.5679         16   ; qtot 1
; residue 131 VAL rtp VAL  q  0.0
  2085          N    131    VAL      N   2085    -0.4157      14.01   ; qtot 0.5843
  2086          H    131    VAL      H   2086     0.2719      1.008   ; qtot 0.8562
  2087         CT    131    VAL     CA   2087    -0.0875      12.01   ; qtot 0.7687
  2088         H1    131    VAL     HA   2088     0.0969      1.008   ; qtot 0.8656
  2089         CT    131    VAL     CB   2089     0.2985      12.01   ; qtot 1.164
  2090         HC    131    VAL     HB   2090    -0.0297      1.008   ; qtot 1.134
  2091         CT    131    VAL    CG1   2091    -0.3192      12.01   ; qtot 0.8152
  2092         HC    131    VAL   HG11   2092     0.0791      1.008   ; qtot 0.8943
  2093         HC    131    VAL   HG12   2093     0.0791      1.008   ; qtot 0.9734
  2094         HC    131    VAL   HG13   2094     0.0791      1.008   ; qtot 1.053
  2095         CT    131    VAL    CG2   2095    -0.3192      12.01   ; qtot 0.7333
  2096         HC    131    VAL   HG21   2096     0.0791      1.008   ; qtot 0.8124
  2097         HC    131    VAL   HG22   2097     0.0791      1.008   ; qtot 0.8915
  2098         HC    131    VAL   HG23   2098     0.0791      1.008   ; qtot 0.9706
  2099          C    131    VAL      C   2099     0.5973      12.01   ; qtot 1.568
  2100          O    131    VAL      O   2100    -0.5679         16   ; qtot 1
; residue 132 VAL rtp VAL  q  0.0
  2101          N    132    VAL      N   2101    -0.4157      14.01   ; qtot 0.5843
  2102          H    132    VAL      H   2102     0.2719      1.008   ; qtot 0.8562
  2103         CT    132    VAL     CA   2103    -0.0875      12.01   ; qtot 0.7687
  2104         H1    132    VAL     HA   2104     0.0969      1.008   ; qtot 0.8656
  2105         CT    132    VAL     CB   2105     0.2985      12.01   ; qtot 1.164
  2106         HC    132    VAL     HB   2106    -0.0297      1.008   ; qtot 1.134
  2107         CT    132    VAL    CG1   2107    -0.3192      12.01   ; qtot 0.8152
  2108         HC    132    VAL   HG11   2108     0.0791      1.008   ; qtot 0.8943
  2109         HC    132    VAL   HG12   2109     0.0791      1.008   ; qtot 0.9734
  2110         HC    132    VAL   HG13   2110     0.0791      1.008   ; qtot 1.053
  2111         CT    132    VAL    CG2   2111    -0.3192      12.01   ; qtot 0.7333
  2112         HC    132    VAL   HG21   2112     0.0791      1.008   ; qtot 0.8124
  2113         HC    132    VAL   HG22   2113     0.0791      1.008   ; qtot 0.8915
  2114         HC    132    VAL   HG23   2114     0.0791      1.008   ; qtot 0.9706
  2115          C    132    VAL      C   2115     0.5973      12.01   ; qtot 1.568
  2116          O    132    VAL      O   2116    -0.5679         16   ; qtot 1
; residue 133 PRO rtp PRO  q  0.0
  2117          N    133    PRO      N   2117    -0.2548      14.01   ; qtot 0.7452
  2118         CT    133    PRO     CD   2118     0.0192      12.01   ; qtot 0.7644
  2119         H1    133    PRO    HD1   2119     0.0391      1.008   ; qtot 0.8035
  2120         H1    133    PRO    HD2   2120     0.0391      1.008   ; qtot 0.8426
  2121         CT    133    PRO     CG   2121     0.0189      12.01   ; qtot 0.8615
  2122         HC    133    PRO    HG1   2122     0.0213      1.008   ; qtot 0.8828
  2123         HC    133    PRO    HG2   2123     0.0213      1.008   ; qtot 0.9041
  2124         CT    133    PRO     CB   2124     -0.007      12.01   ; qtot 0.8971
  2125         HC    133    PRO    HB1   2125     0.0253      1.008   ; qtot 0.9224
  2126         HC    133    PRO    HB2   2126     0.0253      1.008   ; qtot 0.9477
  2127         CT    133    PRO     CA   2127    -0.0266      12.01   ; qtot 0.9211
  2128         H1    133    PRO     HA   2128     0.0641      1.008   ; qtot 0.9852
  2129          C    133    PRO      C   2129     0.5896      12.01   ; qtot 1.575
  2130          O    133    PRO      O   2130    -0.5748         16   ; qtot 1
; residue 134 SER rtp SER  q  0.0
  2131          N    134    SER      N   2131    -0.4157      14.01   ; qtot 0.5843
  2132          H    134    SER      H   2132     0.2719      1.008   ; qtot 0.8562
  2133         CT    134    SER     CA   2133    -0.0249      12.01   ; qtot 0.8313
  2134         H1    134    SER     HA   2134     0.0843      1.008   ; qtot 0.9156
  2135         CT    134    SER     CB   2135     0.2117      12.01   ; qtot 1.127
  2136         H1    134    SER    HB1   2136     0.0352      1.008   ; qtot 1.163
  2137         H1    134    SER    HB2   2137     0.0352      1.008   ; qtot 1.198
  2138         OH    134    SER     OG   2138    -0.6546         16   ; qtot 0.5431
  2139         HO    134    SER     HG   2139     0.4275      1.008   ; qtot 0.9706
  2140          C    134    SER      C   2140     0.5973      12.01   ; qtot 1.568
  2141          O    134    SER      O   2141    -0.5679         16   ; qtot 1
; residue 135 ASP rtp ASP  q -1.0
  2142          N    135    ASP      N   2142    -0.5163      14.01   ; qtot 0.4837
  2143          H    135    ASP      H   2143     0.2936      1.008   ; qtot 0.7773
  2144         CT    135    ASP     CA   2144     0.0381      12.01   ; qtot 0.8154
  2145         H1    135    ASP     HA   2145      0.088      1.008   ; qtot 0.9034
  2146         CT    135    ASP     CB   2146    -0.0303      12.01   ; qtot 0.8731
  2147         HC    135    ASP    HB1   2147    -0.0122      1.008   ; qtot 0.8609
  2148         HC    135    ASP    HB2   2148    -0.0122      1.008   ; qtot 0.8487
  2149          C    135    ASP     CG   2149     0.7994      12.01   ; qtot 1.648
  2150         O2    135    ASP    OD1   2150    -0.8014         16   ; qtot 0.8467
  2151         O2    135    ASP    OD2   2151    -0.8014         16   ; qtot 0.0453
  2152          C    135    ASP      C   2152     0.5366      12.01   ; qtot 0.5819
  2153          O    135    ASP      O   2153    -0.5819         16   ; qtot 0
; residue 136 THR rtp THR  q  0.0
  2154          N    136    THR      N   2154    -0.4157      14.01   ; qtot -0.4157
  2155          H    136    THR      H   2155     0.2719      1.008   ; qtot -0.1438
  2156         CT    136    THR     CA   2156    -0.0389      12.01   ; qtot -0.1827
  2157         H1    136    THR     HA   2157     0.1007      1.008   ; qtot -0.082
  2158         CT    136    THR     CB   2158     0.3654      12.01   ; qtot 0.2834
  2159         H1    136    THR     HB   2159     0.0043      1.008   ; qtot 0.2877
  2160         CT    136    THR    CG2   2160    -0.2438      12.01   ; qtot 0.0439
  2161         HC    136    THR   HG21   2161     0.0642      1.008   ; qtot 0.1081
  2162         HC    136    THR   HG22   2162     0.0642      1.008   ; qtot 0.1723
  2163         HC    136    THR   HG23   2163     0.0642      1.008   ; qtot 0.2365
  2164         OH    136    THR    OG1   2164    -0.6761         16   ; qtot -0.4396
  2165         HO    136    THR    HG1   2165     0.4102      1.008   ; qtot -0.0294
  2166          C    136    THR      C   2166     0.5973      12.01   ; qtot 0.5679
  2167          O    136    THR      O   2167    -0.5679         16   ; qtot 0
; residue 137 ASN rtp ASN  q  0.0
  2168          N    137    ASN      N   2168    -0.4157      14.01   ; qtot -0.4157
  2169          H    137    ASN      H   2169     0.2719      1.008   ; qtot -0.1438
  2170         CT    137    ASN     CA   2170     0.0143      12.01   ; qtot -0.1295
  2171         H1    137    ASN     HA   2171     0.1048      1.008   ; qtot -0.0247
  2172         CT    137    ASN     CB   2172    -0.2041      12.01   ; qtot -0.2288
  2173         HC    137    ASN    HB1   2173     0.0797      1.008   ; qtot -0.1491
  2174         HC    137    ASN    HB2   2174     0.0797      1.008   ; qtot -0.0694
  2175          C    137    ASN     CG   2175      0.713      12.01   ; qtot 0.6436
  2176          O    137    ASN    OD1   2176    -0.5931         16   ; qtot 0.0505
  2177          N    137    ASN    ND2   2177    -0.9191      14.01   ; qtot -0.8686
  2178          H    137    ASN   HD21   2178     0.4196      1.008   ; qtot -0.449
  2179          H    137    ASN   HD22   2179     0.4196      1.008   ; qtot -0.0294
  2180          C    137    ASN      C   2180     0.5973      12.01   ; qtot 0.5679
  2181          O    137    ASN      O   2181    -0.5679         16   ; qtot 0
; residue 138 ILE rtp ILE  q  0.0
  2182          N    138    ILE      N   2182    -0.4157      14.01   ; qtot -0.4157
  2183          H    138    ILE      H   2183     0.2719      1.008   ; qtot -0.1438
  2184         CT    138    ILE     CA   2184    -0.0597      12.01   ; qtot -0.2035
  2185         H1    138    ILE     HA   2185     0.0869      1.008   ; qtot -0.1166
  2186         CT    138    ILE     CB   2186     0.1303      12.01   ; qtot 0.0137
  2187         HC    138    ILE     HB   2187     0.0187      1.008   ; qtot 0.0324
  2188         CT    138    ILE    CG2   2188    -0.3204      12.01   ; qtot -0.288
  2189         HC    138    ILE   HG21   2189     0.0882      1.008   ; qtot -0.1998
  2190         HC    138    ILE   HG22   2190     0.0882      1.008   ; qtot -0.1116
  2191         HC    138    ILE   HG23   2191     0.0882      1.008   ; qtot -0.0234
  2192         CT    138    ILE    CG1   2192     -0.043      12.01   ; qtot -0.0664
  2193         HC    138    ILE   HG11   2193     0.0236      1.008   ; qtot -0.0428
  2194         HC    138    ILE   HG12   2194     0.0236      1.008   ; qtot -0.0192
  2195         CT    138    ILE     CD   2195     -0.066      12.01   ; qtot -0.0852
  2196         HC    138    ILE    HD1   2196     0.0186      1.008   ; qtot -0.0666
  2197         HC    138    ILE    HD2   2197     0.0186      1.008   ; qtot -0.048
  2198         HC    138    ILE    HD3   2198     0.0186      1.008   ; qtot -0.0294
  2199          C    138    ILE      C   2199     0.5973      12.01   ; qtot 0.5679
  2200          O    138    ILE      O   2200    -0.5679         16   ; qtot 0
; residue 139 LEU rtp LEU  q  0.0
  2201          N    139    LEU      N   2201    -0.4157      14.01   ; qtot -0.4157
  2202          H    139    LEU      H   2202     0.2719      1.008   ; qtot -0.1438
  2203         CT    139    LEU     CA   2203    -0.0518      12.01   ; qtot -0.1956
  2204         H1    139    LEU     HA   2204     0.0922      1.008   ; qtot -0.1034
  2205         CT    139    LEU     CB   2205    -0.1102      12.01   ; qtot -0.2136
  2206         HC    139    LEU    HB1   2206     0.0457      1.008   ; qtot -0.1679
  2207         HC    139    LEU    HB2   2207     0.0457      1.008   ; qtot -0.1222
  2208         CT    139    LEU     CG   2208     0.3531      12.01   ; qtot 0.2309
  2209         HC    139    LEU     HG   2209    -0.0361      1.008   ; qtot 0.1948
  2210         CT    139    LEU    CD1   2210    -0.4121      12.01   ; qtot -0.2173
  2211         HC    139    LEU   HD11   2211        0.1      1.008   ; qtot -0.1173
  2212         HC    139    LEU   HD12   2212        0.1      1.008   ; qtot -0.0173
  2213         HC    139    LEU   HD13   2213        0.1      1.008   ; qtot 0.0827
  2214         CT    139    LEU    CD2   2214    -0.4121      12.01   ; qtot -0.3294
  2215         HC    139    LEU   HD21   2215        0.1      1.008   ; qtot -0.2294
  2216         HC    139    LEU   HD22   2216        0.1      1.008   ; qtot -0.1294
  2217         HC    139    LEU   HD23   2217        0.1      1.008   ; qtot -0.0294
  2218          C    139    LEU      C   2218     0.5973      12.01   ; qtot 0.5679
  2219          O    139    LEU      O   2219    -0.5679         16   ; qtot 0
; residue 140 ASP rtp ASP  q -1.0
  2220          N    140    ASP      N   2220    -0.5163      14.01   ; qtot -0.5163
  2221          H    140    ASP      H   2221     0.2936      1.008   ; qtot -0.2227
  2222         CT    140    ASP     CA   2222     0.0381      12.01   ; qtot -0.1846
  2223         H1    140    ASP     HA   2223      0.088      1.008   ; qtot -0.0966
  2224         CT    140    ASP     CB   2224    -0.0303      12.01   ; qtot -0.1269
  2225         HC    140    ASP    HB1   2225    -0.0122      1.008   ; qtot -0.1391
  2226         HC    140    ASP    HB2   2226    -0.0122      1.008   ; qtot -0.1513
  2227          C    140    ASP     CG   2227     0.7994      12.01   ; qtot 0.6481
  2228         O2    140    ASP    OD1   2228    -0.8014         16   ; qtot -0.1533
  2229         O2    140    ASP    OD2   2229    -0.8014         16   ; qtot -0.9547
  2230          C    140    ASP      C   2230     0.5366      12.01   ; qtot -0.4181
  2231          O    140    ASP      O   2231    -0.5819         16   ; qtot -1
; residue 141 THR rtp THR  q  0.0
  2232          N    141    THR      N   2232    -0.4157      14.01   ; qtot -1.416
  2233          H    141    THR      H   2233     0.2719      1.008   ; qtot -1.144
  2234         CT    141    THR     CA   2234    -0.0389      12.01   ; qtot -1.183
  2235         H1    141    THR     HA   2235     0.1007      1.008   ; qtot -1.082
  2236         CT    141    THR     CB   2236     0.3654      12.01   ; qtot -0.7166
  2237         H1    141    THR     HB   2237     0.0043      1.008   ; qtot -0.7123
  2238         CT    141    THR    CG2   2238    -0.2438      12.01   ; qtot -0.9561
  2239         HC    141    THR   HG21   2239     0.0642      1.008   ; qtot -0.8919
  2240         HC    141    THR   HG22   2240     0.0642      1.008   ; qtot -0.8277
  2241         HC    141    THR   HG23   2241     0.0642      1.008   ; qtot -0.7635
  2242         OH    141    THR    OG1   2242    -0.6761         16   ; qtot -1.44
  2243         HO    141    THR    HG1   2243     0.4102      1.008   ; qtot -1.029
  2244          C    141    THR      C   2244     0.5973      12.01   ; qtot -0.4321
  2245          O    141    THR      O   2245    -0.5679         16   ; qtot -1
; residue 142 TRP rtp TRP  q  0.0
  2246          N    142    TRP      N   2246    -0.4157      14.01   ; qtot -1.416
  2247          H    142    TRP      H   2247     0.2719      1.008   ; qtot -1.144
  2248         CT    142    TRP     CA   2248    -0.0275      12.01   ; qtot -1.171
  2249         H1    142    TRP     HA   2249     0.1123      1.008   ; qtot -1.059
  2250         CT    142    TRP     CB   2250     -0.005      12.01   ; qtot -1.064
  2251         HC    142    TRP    HB1   2251     0.0339      1.008   ; qtot -1.03
  2252         HC    142    TRP    HB2   2252     0.0339      1.008   ; qtot -0.9962
  2253         C*    142    TRP     CG   2253    -0.1415      12.01   ; qtot -1.138
  2254         CW    142    TRP    CD1   2254    -0.1638      12.01   ; qtot -1.302
  2255         H4    142    TRP    HD1   2255     0.2062      1.008   ; qtot -1.095
  2256         NA    142    TRP    NE1   2256    -0.3418      14.01   ; qtot -1.437
  2257          H    142    TRP    HE1   2257     0.3412      1.008   ; qtot -1.096
  2258         CN    142    TRP    CE2   2258      0.138      12.01   ; qtot -0.9579
  2259         CA    142    TRP    CZ2   2259    -0.2601      12.01   ; qtot -1.218
  2260         HA    142    TRP    HZ2   2260     0.1572      1.008   ; qtot -1.061
  2261         CA    142    TRP    CH2   2261    -0.1134      12.01   ; qtot -1.174
  2262         HA    142    TRP    HH2   2262     0.1417      1.008   ; qtot -1.033
  2263         CA    142    TRP    CZ3   2263    -0.1972      12.01   ; qtot -1.23
  2264         HA    142    TRP    HZ3   2264     0.1447      1.008   ; qtot -1.085
  2265         CA    142    TRP    CE3   2265    -0.2387      12.01   ; qtot -1.324
  2266         HA    142    TRP    HE3   2266       0.17      1.008   ; qtot -1.154
  2267         CB    142    TRP    CD2   2267     0.1243      12.01   ; qtot -1.029
  2268          C    142    TRP      C   2268     0.5973      12.01   ; qtot -0.4321
  2269          O    142    TRP      O   2269    -0.5679         16   ; qtot -1
; residue 143 ALA rtp ALA  q  0.0
  2270          N    143    ALA      N   2270    -0.4157      14.01   ; qtot -1.416
  2271          H    143    ALA      H   2271     0.2719      1.008   ; qtot -1.144
  2272         CT    143    ALA     CA   2272     0.0337      12.01   ; qtot -1.11
  2273         H1    143    ALA     HA   2273     0.0823      1.008   ; qtot -1.028
  2274         CT    143    ALA     CB   2274    -0.1825      12.01   ; qtot -1.21
  2275         HC    143    ALA    HB1   2275     0.0603      1.008   ; qtot -1.15
  2276         HC    143    ALA    HB2   2276     0.0603      1.008   ; qtot -1.09
  2277         HC    143    ALA    HB3   2277     0.0603      1.008   ; qtot -1.029
  2278          C    143    ALA      C   2278     0.5973      12.01   ; qtot -0.4321
  2279          O    143    ALA      O   2279    -0.5679         16   ; qtot -1
; residue 144 ALA rtp ALA  q  0.0
  2280          N    144    ALA      N   2280    -0.4157      14.01   ; qtot -1.416
  2281          H    144    ALA      H   2281     0.2719      1.008   ; qtot -1.144
  2282         CT    144    ALA     CA   2282     0.0337      12.01   ; qtot -1.11
  2283         H1    144    ALA     HA   2283     0.0823      1.008   ; qtot -1.028
  2284         CT    144    ALA     CB   2284    -0.1825      12.01   ; qtot -1.21
  2285         HC    144    ALA    HB1   2285     0.0603      1.008   ; qtot -1.15
  2286         HC    144    ALA    HB2   2286     0.0603      1.008   ; qtot -1.09
  2287         HC    144    ALA    HB3   2287     0.0603      1.008   ; qtot -1.029
  2288          C    144    ALA      C   2288     0.5973      12.01   ; qtot -0.4321
  2289          O    144    ALA      O   2289    -0.5679         16   ; qtot -1
; residue 145 MET rtp MET  q  0.0
  2290          N    145    MET      N   2290    -0.4157      14.01   ; qtot -1.416
  2291          H    145    MET      H   2291     0.2719      1.008   ; qtot -1.144
  2292         CT    145    MET     CA   2292    -0.0237      12.01   ; qtot -1.168
  2293         H1    145    MET     HA   2293      0.088      1.008   ; qtot -1.08
  2294         CT    145    MET     CB   2294     0.0342      12.01   ; qtot -1.045
  2295         HC    145    MET    HB1   2295     0.0241      1.008   ; qtot -1.021
  2296         HC    145    MET    HB2   2296     0.0241      1.008   ; qtot -0.9971
  2297         CT    145    MET     CG   2297     0.0018      12.01   ; qtot -0.9953
  2298         H1    145    MET    HG1   2298      0.044      1.008   ; qtot -0.9513
  2299         H1    145    MET    HG2   2299      0.044      1.008   ; qtot -0.9073
  2300          S    145    MET     SD   2300    -0.2737      32.06   ; qtot -1.181
  2301         CT    145    MET     CE   2301    -0.0536      12.01   ; qtot -1.235
  2302         H1    145    MET    HE1   2302     0.0684      1.008   ; qtot -1.166
  2303         H1    145    MET    HE2   2303     0.0684      1.008   ; qtot -1.098
  2304         H1    145    MET    HE3   2304     0.0684      1.008   ; qtot -1.029
  2305          C    145    MET      C   2305     0.5973      12.01   ; qtot -0.4321
  2306          O    145    MET      O   2306    -0.5679         16   ; qtot -1
; residue 146 GLU rtp GLU  q -1.0
  2307          N    146    GLU      N   2307    -0.5163      14.01   ; qtot -1.516
  2308          H    146    GLU      H   2308     0.2936      1.008   ; qtot -1.223
  2309         CT    146    GLU     CA   2309     0.0397      12.01   ; qtot -1.183
  2310         H1    146    GLU     HA   2310     0.1105      1.008   ; qtot -1.073
  2311         CT    146    GLU     CB   2311      0.056      12.01   ; qtot -1.017
  2312         HC    146    GLU    HB1   2312    -0.0173      1.008   ; qtot -1.034
  2313         HC    146    GLU    HB2   2313    -0.0173      1.008   ; qtot -1.051
  2314         CT    146    GLU     CG   2314     0.0136      12.01   ; qtot -1.038
  2315         HC    146    GLU    HG1   2315    -0.0425      1.008   ; qtot -1.08
  2316         HC    146    GLU    HG2   2316    -0.0425      1.008   ; qtot -1.123
  2317          C    146    GLU     CD   2317     0.8054      12.01   ; qtot -0.3171
  2318         O2    146    GLU    OE1   2318    -0.8188         16   ; qtot -1.136
  2319         O2    146    GLU    OE2   2319    -0.8188         16   ; qtot -1.955
  2320          C    146    GLU      C   2320     0.5366      12.01   ; qtot -1.418
  2321          O    146    GLU      O   2321    -0.5819         16   ; qtot -2
; residue 147 GLU rtp GLU  q -1.0
  2322          N    147    GLU      N   2322    -0.5163      14.01   ; qtot -2.516
  2323          H    147    GLU      H   2323     0.2936      1.008   ; qtot -2.223
  2324         CT    147    GLU     CA   2324     0.0397      12.01   ; qtot -2.183
  2325         H1    147    GLU     HA   2325     0.1105      1.008   ; qtot -2.073
  2326         CT    147    GLU     CB   2326      0.056      12.01   ; qtot -2.017
  2327         HC    147    GLU    HB1   2327    -0.0173      1.008   ; qtot -2.034
  2328         HC    147    GLU    HB2   2328    -0.0173      1.008   ; qtot -2.051
  2329         CT    147    GLU     CG   2329     0.0136      12.01   ; qtot -2.038
  2330         HC    147    GLU    HG1   2330    -0.0425      1.008   ; qtot -2.08
  2331         HC    147    GLU    HG2   2331    -0.0425      1.008   ; qtot -2.123
  2332          C    147    GLU     CD   2332     0.8054      12.01   ; qtot -1.317
  2333         O2    147    GLU    OE1   2333    -0.8188         16   ; qtot -2.136
  2334         O2    147    GLU    OE2   2334    -0.8188         16   ; qtot -2.955
  2335          C    147    GLU      C   2335     0.5366      12.01   ; qtot -2.418
  2336          O    147    GLU      O   2336    -0.5819         16   ; qtot -3
; residue 148 LEU rtp LEU  q  0.0
  2337          N    148    LEU      N   2337    -0.4157      14.01   ; qtot -3.416
  2338          H    148    LEU      H   2338     0.2719      1.008   ; qtot -3.144
  2339         CT    148    LEU     CA   2339    -0.0518      12.01   ; qtot -3.196
  2340         H1    148    LEU     HA   2340     0.0922      1.008   ; qtot -3.103
  2341         CT    148    LEU     CB   2341    -0.1102      12.01   ; qtot -3.214
  2342         HC    148    LEU    HB1   2342     0.0457      1.008   ; qtot -3.168
  2343         HC    148    LEU    HB2   2343     0.0457      1.008   ; qtot -3.122
  2344         CT    148    LEU     CG   2344     0.3531      12.01   ; qtot -2.769
  2345         HC    148    LEU     HG   2345    -0.0361      1.008   ; qtot -2.805
  2346         CT    148    LEU    CD1   2346    -0.4121      12.01   ; qtot -3.217
  2347         HC    148    LEU   HD11   2347        0.1      1.008   ; qtot -3.117
  2348         HC    148    LEU   HD12   2348        0.1      1.008   ; qtot -3.017
  2349         HC    148    LEU   HD13   2349        0.1      1.008   ; qtot -2.917
  2350         CT    148    LEU    CD2   2350    -0.4121      12.01   ; qtot -3.329
  2351         HC    148    LEU   HD21   2351        0.1      1.008   ; qtot -3.229
  2352         HC    148    LEU   HD22   2352        0.1      1.008   ; qtot -3.129
  2353         HC    148    LEU   HD23   2353        0.1      1.008   ; qtot -3.029
  2354          C    148    LEU      C   2354     0.5973      12.01   ; qtot -2.432
  2355          O    148    LEU      O   2355    -0.5679         16   ; qtot -3
; residue 149 VAL rtp VAL  q  0.0
  2356          N    149    VAL      N   2356    -0.4157      14.01   ; qtot -3.416
  2357          H    149    VAL      H   2357     0.2719      1.008   ; qtot -3.144
  2358         CT    149    VAL     CA   2358    -0.0875      12.01   ; qtot -3.231
  2359         H1    149    VAL     HA   2359     0.0969      1.008   ; qtot -3.134
  2360         CT    149    VAL     CB   2360     0.2985      12.01   ; qtot -2.836
  2361         HC    149    VAL     HB   2361    -0.0297      1.008   ; qtot -2.866
  2362         CT    149    VAL    CG1   2362    -0.3192      12.01   ; qtot -3.185
  2363         HC    149    VAL   HG11   2363     0.0791      1.008   ; qtot -3.106
  2364         HC    149    VAL   HG12   2364     0.0791      1.008   ; qtot -3.027
  2365         HC    149    VAL   HG13   2365     0.0791      1.008   ; qtot -2.948
  2366         CT    149    VAL    CG2   2366    -0.3192      12.01   ; qtot -3.267
  2367         HC    149    VAL   HG21   2367     0.0791      1.008   ; qtot -3.188
  2368         HC    149    VAL   HG22   2368     0.0791      1.008   ; qtot -3.109
  2369         HC    149    VAL   HG23   2369     0.0791      1.008   ; qtot -3.029
  2370          C    149    VAL      C   2370     0.5973      12.01   ; qtot -2.432
  2371          O    149    VAL      O   2371    -0.5679         16   ; qtot -3
; residue 150 ASP rtp ASP  q -1.0
  2372          N    150    ASP      N   2372    -0.5163      14.01   ; qtot -3.516
  2373          H    150    ASP      H   2373     0.2936      1.008   ; qtot -3.223
  2374         CT    150    ASP     CA   2374     0.0381      12.01   ; qtot -3.185
  2375         H1    150    ASP     HA   2375      0.088      1.008   ; qtot -3.097
  2376         CT    150    ASP     CB   2376    -0.0303      12.01   ; qtot -3.127
  2377         HC    150    ASP    HB1   2377    -0.0122      1.008   ; qtot -3.139
  2378         HC    150    ASP    HB2   2378    -0.0122      1.008   ; qtot -3.151
  2379          C    150    ASP     CG   2379     0.7994      12.01   ; qtot -2.352
  2380         O2    150    ASP    OD1   2380    -0.8014         16   ; qtot -3.153
  2381         O2    150    ASP    OD2   2381    -0.8014         16   ; qtot -3.955
  2382          C    150    ASP      C   2382     0.5366      12.01   ; qtot -3.418
  2383          O    150    ASP      O   2383    -0.5819         16   ; qtot -4
; residue 151 GLU rtp GLU  q -1.0
  2384          N    151    GLU      N   2384    -0.5163      14.01   ; qtot -4.516
  2385          H    151    GLU      H   2385     0.2936      1.008   ; qtot -4.223
  2386         CT    151    GLU     CA   2386     0.0397      12.01   ; qtot -4.183
  2387         H1    151    GLU     HA   2387     0.1105      1.008   ; qtot -4.073
  2388         CT    151    GLU     CB   2388      0.056      12.01   ; qtot -4.017
  2389         HC    151    GLU    HB1   2389    -0.0173      1.008   ; qtot -4.034
  2390         HC    151    GLU    HB2   2390    -0.0173      1.008   ; qtot -4.051
  2391         CT    151    GLU     CG   2391     0.0136      12.01   ; qtot -4.038
  2392         HC    151    GLU    HG1   2392    -0.0425      1.008   ; qtot -4.08
  2393         HC    151    GLU    HG2   2393    -0.0425      1.008   ; qtot -4.123
  2394          C    151    GLU     CD   2394     0.8054      12.01   ; qtot -3.317
  2395         O2    151    GLU    OE1   2395    -0.8188         16   ; qtot -4.136
  2396         O2    151    GLU    OE2   2396    -0.8188         16   ; qtot -4.955
  2397          C    151    GLU      C   2397     0.5366      12.01   ; qtot -4.418
  2398          O    151    GLU      O   2398    -0.5819         16   ; qtot -5
; residue 152 GLY rtp GLY  q  0.0
  2399          N    152    GLY      N   2399    -0.4157      14.01   ; qtot -5.416
  2400          H    152    GLY      H   2400     0.2719      1.008   ; qtot -5.144
  2401         CT    152    GLY     CA   2401    -0.0252      12.01   ; qtot -5.169
  2402         H1    152    GLY    HA1   2402     0.0698      1.008   ; qtot -5.099
  2403         H1    152    GLY    HA2   2403     0.0698      1.008   ; qtot -5.029
  2404          C    152    GLY      C   2404     0.5973      12.01   ; qtot -4.432
  2405          O    152    GLY      O   2405    -0.5679         16   ; qtot -5
; residue 153 LEU rtp LEU  q  0.0
  2406          N    153    LEU      N   2406    -0.4157      14.01   ; qtot -5.416
  2407          H    153    LEU      H   2407     0.2719      1.008   ; qtot -5.144
  2408         CT    153    LEU     CA   2408    -0.0518      12.01   ; qtot -5.196
  2409         H1    153    LEU     HA   2409     0.0922      1.008   ; qtot -5.103
  2410         CT    153    LEU     CB   2410    -0.1102      12.01   ; qtot -5.214
  2411         HC    153    LEU    HB1   2411     0.0457      1.008   ; qtot -5.168
  2412         HC    153    LEU    HB2   2412     0.0457      1.008   ; qtot -5.122
  2413         CT    153    LEU     CG   2413     0.3531      12.01   ; qtot -4.769
  2414         HC    153    LEU     HG   2414    -0.0361      1.008   ; qtot -4.805
  2415         CT    153    LEU    CD1   2415    -0.4121      12.01   ; qtot -5.217
  2416         HC    153    LEU   HD11   2416        0.1      1.008   ; qtot -5.117
  2417         HC    153    LEU   HD12   2417        0.1      1.008   ; qtot -5.017
  2418         HC    153    LEU   HD13   2418        0.1      1.008   ; qtot -4.917
  2419         CT    153    LEU    CD2   2419    -0.4121      12.01   ; qtot -5.329
  2420         HC    153    LEU   HD21   2420        0.1      1.008   ; qtot -5.229
  2421         HC    153    LEU   HD22   2421        0.1      1.008   ; qtot -5.129
  2422         HC    153    LEU   HD23   2422        0.1      1.008   ; qtot -5.029
  2423          C    153    LEU      C   2423     0.5973      12.01   ; qtot -4.432
  2424          O    153    LEU      O   2424    -0.5679         16   ; qtot -5
; residue 154 VAL rtp VAL  q  0.0
  2425          N    154    VAL      N   2425    -0.4157      14.01   ; qtot -5.416
  2426          H    154    VAL      H   2426     0.2719      1.008   ; qtot -5.144
  2427         CT    154    VAL     CA   2427    -0.0875      12.01   ; qtot -5.231
  2428         H1    154    VAL     HA   2428     0.0969      1.008   ; qtot -5.134
  2429         CT    154    VAL     CB   2429     0.2985      12.01   ; qtot -4.836
  2430         HC    154    VAL     HB   2430    -0.0297      1.008   ; qtot -4.866
  2431         CT    154    VAL    CG1   2431    -0.3192      12.01   ; qtot -5.185
  2432         HC    154    VAL   HG11   2432     0.0791      1.008   ; qtot -5.106
  2433         HC    154    VAL   HG12   2433     0.0791      1.008   ; qtot -5.027
  2434         HC    154    VAL   HG13   2434     0.0791      1.008   ; qtot -4.948
  2435         CT    154    VAL    CG2   2435    -0.3192      12.01   ; qtot -5.267
  2436         HC    154    VAL   HG21   2436     0.0791      1.008   ; qtot -5.188
  2437         HC    154    VAL   HG22   2437     0.0791      1.008   ; qtot -5.109
  2438         HC    154    VAL   HG23   2438     0.0791      1.008   ; qtot -5.029
  2439          C    154    VAL      C   2439     0.5973      12.01   ; qtot -4.432
  2440          O    154    VAL      O   2440    -0.5679         16   ; qtot -5
; residue 155 LYS rtp LYS  q +1.0
  2441          N    155    LYS      N   2441    -0.3479      14.01   ; qtot -5.348
  2442          H    155    LYS      H   2442     0.2747      1.008   ; qtot -5.073
  2443         CT    155    LYS     CA   2443      -0.24      12.01   ; qtot -5.313
  2444         H1    155    LYS     HA   2444     0.1426      1.008   ; qtot -5.171
  2445         CT    155    LYS     CB   2445    -0.0094      12.01   ; qtot -5.18
  2446         HC    155    LYS    HB1   2446     0.0362      1.008   ; qtot -5.144
  2447         HC    155    LYS    HB2   2447     0.0362      1.008   ; qtot -5.108
  2448         CT    155    LYS     CG   2448     0.0187      12.01   ; qtot -5.089
  2449         HC    155    LYS    HG1   2449     0.0103      1.008   ; qtot -5.079
  2450         HC    155    LYS    HG2   2450     0.0103      1.008   ; qtot -5.068
  2451         CT    155    LYS     CD   2451    -0.0479      12.01   ; qtot -5.116
  2452         HC    155    LYS    HD1   2452     0.0621      1.008   ; qtot -5.054
  2453         HC    155    LYS    HD2   2453     0.0621      1.008   ; qtot -4.992
  2454         CT    155    LYS     CE   2454    -0.0143      12.01   ; qtot -5.006
  2455         HP    155    LYS    HE1   2455     0.1135      1.008   ; qtot -4.893
  2456         HP    155    LYS    HE2   2456     0.1135      1.008   ; qtot -4.779
  2457         N3    155    LYS     NZ   2457    -0.3854      14.01   ; qtot -5.165
  2458          H    155    LYS    HZ1   2458       0.34      1.008   ; qtot -4.825
  2459          H    155    LYS    HZ2   2459       0.34      1.008   ; qtot -4.485
  2460          H    155    LYS    HZ3   2460       0.34      1.008   ; qtot -4.145
  2461          C    155    LYS      C   2461     0.7341      12.01   ; qtot -3.411
  2462          O    155    LYS      O   2462    -0.5894         16   ; qtot -4
; residue 156 ALA rtp ALA  q  0.0
  2463          N    156    ALA      N   2463    -0.4157      14.01   ; qtot -4.416
  2464          H    156    ALA      H   2464     0.2719      1.008   ; qtot -4.144
  2465         CT    156    ALA     CA   2465     0.0337      12.01   ; qtot -4.11
  2466         H1    156    ALA     HA   2466     0.0823      1.008   ; qtot -4.028
  2467         CT    156    ALA     CB   2467    -0.1825      12.01   ; qtot -4.21
  2468         HC    156    ALA    HB1   2468     0.0603      1.008   ; qtot -4.15
  2469         HC    156    ALA    HB2   2469     0.0603      1.008   ; qtot -4.09
  2470         HC    156    ALA    HB3   2470     0.0603      1.008   ; qtot -4.029
  2471          C    156    ALA      C   2471     0.5973      12.01   ; qtot -3.432
  2472          O    156    ALA      O   2472    -0.5679         16   ; qtot -4
; residue 157 ILE rtp ILE  q  0.0
  2473          N    157    ILE      N   2473    -0.4157      14.01   ; qtot -4.416
  2474          H    157    ILE      H   2474     0.2719      1.008   ; qtot -4.144
  2475         CT    157    ILE     CA   2475    -0.0597      12.01   ; qtot -4.204
  2476         H1    157    ILE     HA   2476     0.0869      1.008   ; qtot -4.117
  2477         CT    157    ILE     CB   2477     0.1303      12.01   ; qtot -3.986
  2478         HC    157    ILE     HB   2478     0.0187      1.008   ; qtot -3.968
  2479         CT    157    ILE    CG2   2479    -0.3204      12.01   ; qtot -4.288
  2480         HC    157    ILE   HG21   2480     0.0882      1.008   ; qtot -4.2
  2481         HC    157    ILE   HG22   2481     0.0882      1.008   ; qtot -4.112
  2482         HC    157    ILE   HG23   2482     0.0882      1.008   ; qtot -4.023
  2483         CT    157    ILE    CG1   2483     -0.043      12.01   ; qtot -4.066
  2484         HC    157    ILE   HG11   2484     0.0236      1.008   ; qtot -4.043
  2485         HC    157    ILE   HG12   2485     0.0236      1.008   ; qtot -4.019
  2486         CT    157    ILE     CD   2486     -0.066      12.01   ; qtot -4.085
  2487         HC    157    ILE    HD1   2487     0.0186      1.008   ; qtot -4.067
  2488         HC    157    ILE    HD2   2488     0.0186      1.008   ; qtot -4.048
  2489         HC    157    ILE    HD3   2489     0.0186      1.008   ; qtot -4.029
  2490          C    157    ILE      C   2490     0.5973      12.01   ; qtot -3.432
  2491          O    157    ILE      O   2491    -0.5679         16   ; qtot -4
; residue 158 GLY rtp GLY  q  0.0
  2492          N    158    GLY      N   2492    -0.4157      14.01   ; qtot -4.416
  2493          H    158    GLY      H   2493     0.2719      1.008   ; qtot -4.144
  2494         CT    158    GLY     CA   2494    -0.0252      12.01   ; qtot -4.169
  2495         H1    158    GLY    HA1   2495     0.0698      1.008   ; qtot -4.099
  2496         H1    158    GLY    HA2   2496     0.0698      1.008   ; qtot -4.029
  2497          C    158    GLY      C   2497     0.5973      12.01   ; qtot -3.432
  2498          O    158    GLY      O   2498    -0.5679         16   ; qtot -4
; residue 159 ILE rtp ILE  q  0.0
  2499          N    159    ILE      N   2499    -0.4157      14.01   ; qtot -4.416
  2500          H    159    ILE      H   2500     0.2719      1.008   ; qtot -4.144
  2501         CT    159    ILE     CA   2501    -0.0597      12.01   ; qtot -4.204
  2502         H1    159    ILE     HA   2502     0.0869      1.008   ; qtot -4.117
  2503         CT    159    ILE     CB   2503     0.1303      12.01   ; qtot -3.986
  2504         HC    159    ILE     HB   2504     0.0187      1.008   ; qtot -3.968
  2505         CT    159    ILE    CG2   2505    -0.3204      12.01   ; qtot -4.288
  2506         HC    159    ILE   HG21   2506     0.0882      1.008   ; qtot -4.2
  2507         HC    159    ILE   HG22   2507     0.0882      1.008   ; qtot -4.112
  2508         HC    159    ILE   HG23   2508     0.0882      1.008   ; qtot -4.023
  2509         CT    159    ILE    CG1   2509     -0.043      12.01   ; qtot -4.066
  2510         HC    159    ILE   HG11   2510     0.0236      1.008   ; qtot -4.043
  2511         HC    159    ILE   HG12   2511     0.0236      1.008   ; qtot -4.019
  2512         CT    159    ILE     CD   2512     -0.066      12.01   ; qtot -4.085
  2513         HC    159    ILE    HD1   2513     0.0186      1.008   ; qtot -4.067
  2514         HC    159    ILE    HD2   2514     0.0186      1.008   ; qtot -4.048
  2515         HC    159    ILE    HD3   2515     0.0186      1.008   ; qtot -4.029
  2516          C    159    ILE      C   2516     0.5973      12.01   ; qtot -3.432
  2517          O    159    ILE      O   2517    -0.5679         16   ; qtot -4
; residue 160 SER rtp SER  q  0.0
  2518          N    160    SER      N   2518    -0.4157      14.01   ; qtot -4.416
  2519          H    160    SER      H   2519     0.2719      1.008   ; qtot -4.144
  2520         CT    160    SER     CA   2520    -0.0249      12.01   ; qtot -4.169
  2521         H1    160    SER     HA   2521     0.0843      1.008   ; qtot -4.084
  2522         CT    160    SER     CB   2522     0.2117      12.01   ; qtot -3.873
  2523         H1    160    SER    HB1   2523     0.0352      1.008   ; qtot -3.838
  2524         H1    160    SER    HB2   2524     0.0352      1.008   ; qtot -3.802
  2525         OH    160    SER     OG   2525    -0.6546         16   ; qtot -4.457
  2526         HO    160    SER     HG   2526     0.4275      1.008   ; qtot -4.029
  2527          C    160    SER      C   2527     0.5973      12.01   ; qtot -3.432
  2528          O    160    SER      O   2528    -0.5679         16   ; qtot -4
; residue 161 ASN rtp ASN  q  0.0
  2529          N    161    ASN      N   2529    -0.4157      14.01   ; qtot -4.416
  2530          H    161    ASN      H   2530     0.2719      1.008   ; qtot -4.144
  2531         CT    161    ASN     CA   2531     0.0143      12.01   ; qtot -4.13
  2532         H1    161    ASN     HA   2532     0.1048      1.008   ; qtot -4.025
  2533         CT    161    ASN     CB   2533    -0.2041      12.01   ; qtot -4.229
  2534         HC    161    ASN    HB1   2534     0.0797      1.008   ; qtot -4.149
  2535         HC    161    ASN    HB2   2535     0.0797      1.008   ; qtot -4.069
  2536          C    161    ASN     CG   2536      0.713      12.01   ; qtot -3.356
  2537          O    161    ASN    OD1   2537    -0.5931         16   ; qtot -3.95
  2538          N    161    ASN    ND2   2538    -0.9191      14.01   ; qtot -4.869
  2539          H    161    ASN   HD21   2539     0.4196      1.008   ; qtot -4.449
  2540          H    161    ASN   HD22   2540     0.4196      1.008   ; qtot -4.029
  2541          C    161    ASN      C   2541     0.5973      12.01   ; qtot -3.432
  2542          O    161    ASN      O   2542    -0.5679         16   ; qtot -4
; residue 162 PHE rtp PHE  q  0.0
  2543          N    162    PHE      N   2543    -0.4157      14.01   ; qtot -4.416
  2544          H    162    PHE      H   2544     0.2719      1.008   ; qtot -4.144
  2545         CT    162    PHE     CA   2545    -0.0024      12.01   ; qtot -4.146
  2546         H1    162    PHE     HA   2546     0.0978      1.008   ; qtot -4.048
  2547         CT    162    PHE     CB   2547    -0.0343      12.01   ; qtot -4.083
  2548         HC    162    PHE    HB1   2548     0.0295      1.008   ; qtot -4.053
  2549         HC    162    PHE    HB2   2549     0.0295      1.008   ; qtot -4.024
  2550         CA    162    PHE     CG   2550     0.0118      12.01   ; qtot -4.012
  2551         CA    162    PHE    CD1   2551    -0.1256      12.01   ; qtot -4.138
  2552         HA    162    PHE    HD1   2552      0.133      1.008   ; qtot -4.005
  2553         CA    162    PHE    CE1   2553    -0.1704      12.01   ; qtot -4.175
  2554         HA    162    PHE    HE1   2554      0.143      1.008   ; qtot -4.032
  2555         CA    162    PHE     CZ   2555    -0.1072      12.01   ; qtot -4.139
  2556         HA    162    PHE     HZ   2556     0.1297      1.008   ; qtot -4.009
  2557         CA    162    PHE    CE2   2557    -0.1704      12.01   ; qtot -4.18
  2558         HA    162    PHE    HE2   2558      0.143      1.008   ; qtot -4.037
  2559         CA    162    PHE    CD2   2559    -0.1256      12.01   ; qtot -4.162
  2560         HA    162    PHE    HD2   2560      0.133      1.008   ; qtot -4.029
  2561          C    162    PHE      C   2561     0.5973      12.01   ; qtot -3.432
  2562          O    162    PHE      O   2562    -0.5679         16   ; qtot -4
; residue 163 ASN rtp ASN  q  0.0
  2563          N    163    ASN      N   2563    -0.4157      14.01   ; qtot -4.416
  2564          H    163    ASN      H   2564     0.2719      1.008   ; qtot -4.144
  2565         CT    163    ASN     CA   2565     0.0143      12.01   ; qtot -4.129
  2566         H1    163    ASN     HA   2566     0.1048      1.008   ; qtot -4.025
  2567         CT    163    ASN     CB   2567    -0.2041      12.01   ; qtot -4.229
  2568         HC    163    ASN    HB1   2568     0.0797      1.008   ; qtot -4.149
  2569         HC    163    ASN    HB2   2569     0.0797      1.008   ; qtot -4.069
  2570          C    163    ASN     CG   2570      0.713      12.01   ; qtot -3.356
  2571          O    163    ASN    OD1   2571    -0.5931         16   ; qtot -3.949
  2572          N    163    ASN    ND2   2572    -0.9191      14.01   ; qtot -4.869
  2573          H    163    ASN   HD21   2573     0.4196      1.008   ; qtot -4.449
  2574          H    163    ASN   HD22   2574     0.4196      1.008   ; qtot -4.029
  2575          C    163    ASN      C   2575     0.5973      12.01   ; qtot -3.432
  2576          O    163    ASN      O   2576    -0.5679         16   ; qtot -4
; residue 164 HIS rtp HIE  q  0.0
  2577          N    164    HIS      N   2577    -0.4157      14.01   ; qtot -4.416
  2578          H    164    HIS      H   2578     0.2719      1.008   ; qtot -4.144
  2579         CT    164    HIS     CA   2579    -0.0581      12.01   ; qtot -4.202
  2580         H1    164    HIS     HA   2580      0.136      1.008   ; qtot -4.066
  2581         CT    164    HIS     CB   2581    -0.0074      12.01   ; qtot -4.073
  2582         HC    164    HIS    HB1   2582     0.0367      1.008   ; qtot -4.037
  2583         HC    164    HIS    HB2   2583     0.0367      1.008   ; qtot -4
  2584         CC    164    HIS     CG   2584     0.1868      12.01   ; qtot -3.813
  2585         NB    164    HIS    ND1   2585    -0.5432      14.01   ; qtot -4.356
  2586         CR    164    HIS    CE1   2586     0.1635      12.01   ; qtot -4.193
  2587         H5    164    HIS    HE1   2587     0.1435      1.008   ; qtot -4.049
  2588         NA    164    HIS    NE2   2588    -0.2795      14.01   ; qtot -4.329
  2589          H    164    HIS    HE2   2589     0.3339      1.008   ; qtot -3.995
  2590         CW    164    HIS    CD2   2590    -0.2207      12.01   ; qtot -4.216
  2591         H4    164    HIS    HD2   2591     0.1862      1.008   ; qtot -4.029
  2592          C    164    HIS      C   2592     0.5973      12.01   ; qtot -3.432
  2593          O    164    HIS      O   2593    -0.5679         16   ; qtot -4
; residue 165 LEU rtp LEU  q  0.0
  2594          N    165    LEU      N   2594    -0.4157      14.01   ; qtot -4.416
  2595          H    165    LEU      H   2595     0.2719      1.008   ; qtot -4.144
  2596         CT    165    LEU     CA   2596    -0.0518      12.01   ; qtot -4.196
  2597         H1    165    LEU     HA   2597     0.0922      1.008   ; qtot -4.103
  2598         CT    165    LEU     CB   2598    -0.1102      12.01   ; qtot -4.214
  2599         HC    165    LEU    HB1   2599     0.0457      1.008   ; qtot -4.168
  2600         HC    165    LEU    HB2   2600     0.0457      1.008   ; qtot -4.122
  2601         CT    165    LEU     CG   2601     0.3531      12.01   ; qtot -3.769
  2602         HC    165    LEU     HG   2602    -0.0361      1.008   ; qtot -3.805
  2603         CT    165    LEU    CD1   2603    -0.4121      12.01   ; qtot -4.217
  2604         HC    165    LEU   HD11   2604        0.1      1.008   ; qtot -4.117
  2605         HC    165    LEU   HD12   2605        0.1      1.008   ; qtot -4.017
  2606         HC    165    LEU   HD13   2606        0.1      1.008   ; qtot -3.917
  2607         CT    165    LEU    CD2   2607    -0.4121      12.01   ; qtot -4.329
  2608         HC    165    LEU   HD21   2608        0.1      1.008   ; qtot -4.229
  2609         HC    165    LEU   HD22   2609        0.1      1.008   ; qtot -4.129
  2610         HC    165    LEU   HD23   2610        0.1      1.008   ; qtot -4.029
  2611          C    165    LEU      C   2611     0.5973      12.01   ; qtot -3.432
  2612          O    165    LEU      O   2612    -0.5679         16   ; qtot -4
; residue 166 GLN rtp GLN  q  0.0
  2613          N    166    GLN      N   2613    -0.4157      14.01   ; qtot -4.416
  2614          H    166    GLN      H   2614     0.2719      1.008   ; qtot -4.144
  2615         CT    166    GLN     CA   2615    -0.0031      12.01   ; qtot -4.147
  2616         H1    166    GLN     HA   2616      0.085      1.008   ; qtot -4.062
  2617         CT    166    GLN     CB   2617    -0.0036      12.01   ; qtot -4.065
  2618         HC    166    GLN    HB1   2618     0.0171      1.008   ; qtot -4.048
  2619         HC    166    GLN    HB2   2619     0.0171      1.008   ; qtot -4.031
  2620         CT    166    GLN     CG   2620    -0.0645      12.01   ; qtot -4.096
  2621         HC    166    GLN    HG1   2621     0.0352      1.008   ; qtot -4.061
  2622         HC    166    GLN    HG2   2622     0.0352      1.008   ; qtot -4.025
  2623          C    166    GLN     CD   2623     0.6951      12.01   ; qtot -3.33
  2624          O    166    GLN    OE1   2624    -0.6086         16   ; qtot -3.939
  2625          N    166    GLN    NE2   2625    -0.9407      14.01   ; qtot -4.88
  2626          H    166    GLN   HE21   2626     0.4251      1.008   ; qtot -4.454
  2627          H    166    GLN   HE22   2627     0.4251      1.008   ; qtot -4.029
  2628          C    166    GLN      C   2628     0.5973      12.01   ; qtot -3.432
  2629          O    166    GLN      O   2629    -0.5679         16   ; qtot -4
; residue 167 VAL rtp VAL  q  0.0
  2630          N    167    VAL      N   2630    -0.4157      14.01   ; qtot -4.416
  2631          H    167    VAL      H   2631     0.2719      1.008   ; qtot -4.144
  2632         CT    167    VAL     CA   2632    -0.0875      12.01   ; qtot -4.231
  2633         H1    167    VAL     HA   2633     0.0969      1.008   ; qtot -4.134
  2634         CT    167    VAL     CB   2634     0.2985      12.01   ; qtot -3.836
  2635         HC    167    VAL     HB   2635    -0.0297      1.008   ; qtot -3.866
  2636         CT    167    VAL    CG1   2636    -0.3192      12.01   ; qtot -4.185
  2637         HC    167    VAL   HG11   2637     0.0791      1.008   ; qtot -4.106
  2638         HC    167    VAL   HG12   2638     0.0791      1.008   ; qtot -4.027
  2639         HC    167    VAL   HG13   2639     0.0791      1.008   ; qtot -3.947
  2640         CT    167    VAL    CG2   2640    -0.3192      12.01   ; qtot -4.267
  2641         HC    167    VAL   HG21   2641     0.0791      1.008   ; qtot -4.188
  2642         HC    167    VAL   HG22   2642     0.0791      1.008   ; qtot -4.108
  2643         HC    167    VAL   HG23   2643     0.0791      1.008   ; qtot -4.029
  2644          C    167    VAL      C   2644     0.5973      12.01   ; qtot -3.432
  2645          O    167    VAL      O   2645    -0.5679         16   ; qtot -4
; residue 168 GLU rtp GLU  q -1.0
  2646          N    168    GLU      N   2646    -0.5163      14.01   ; qtot -4.516
  2647          H    168    GLU      H   2647     0.2936      1.008   ; qtot -4.223
  2648         CT    168    GLU     CA   2648     0.0397      12.01   ; qtot -4.183
  2649         H1    168    GLU     HA   2649     0.1105      1.008   ; qtot -4.073
  2650         CT    168    GLU     CB   2650      0.056      12.01   ; qtot -4.017
  2651         HC    168    GLU    HB1   2651    -0.0173      1.008   ; qtot -4.034
  2652         HC    168    GLU    HB2   2652    -0.0173      1.008   ; qtot -4.051
  2653         CT    168    GLU     CG   2653     0.0136      12.01   ; qtot -4.038
  2654         HC    168    GLU    HG1   2654    -0.0425      1.008   ; qtot -4.08
  2655         HC    168    GLU    HG2   2655    -0.0425      1.008   ; qtot -4.123
  2656          C    168    GLU     CD   2656     0.8054      12.01   ; qtot -3.317
  2657         O2    168    GLU    OE1   2657    -0.8188         16   ; qtot -4.136
  2658         O2    168    GLU    OE2   2658    -0.8188         16   ; qtot -4.955
  2659          C    168    GLU      C   2659     0.5366      12.01   ; qtot -4.418
  2660          O    168    GLU      O   2660    -0.5819         16   ; qtot -5
; residue 169 MET rtp MET  q  0.0
  2661          N    169    MET      N   2661    -0.4157      14.01   ; qtot -5.416
  2662          H    169    MET      H   2662     0.2719      1.008   ; qtot -5.144
  2663         CT    169    MET     CA   2663    -0.0237      12.01   ; qtot -5.167
  2664         H1    169    MET     HA   2664      0.088      1.008   ; qtot -5.079
  2665         CT    169    MET     CB   2665     0.0342      12.01   ; qtot -5.045
  2666         HC    169    MET    HB1   2666     0.0241      1.008   ; qtot -5.021
  2667         HC    169    MET    HB2   2667     0.0241      1.008   ; qtot -4.997
  2668         CT    169    MET     CG   2668     0.0018      12.01   ; qtot -4.995
  2669         H1    169    MET    HG1   2669      0.044      1.008   ; qtot -4.951
  2670         H1    169    MET    HG2   2670      0.044      1.008   ; qtot -4.907
  2671          S    169    MET     SD   2671    -0.2737      32.06   ; qtot -5.181
  2672         CT    169    MET     CE   2672    -0.0536      12.01   ; qtot -5.235
  2673         H1    169    MET    HE1   2673     0.0684      1.008   ; qtot -5.166
  2674         H1    169    MET    HE2   2674     0.0684      1.008   ; qtot -5.098
  2675         H1    169    MET    HE3   2675     0.0684      1.008   ; qtot -5.029
  2676          C    169    MET      C   2676     0.5973      12.01   ; qtot -4.432
  2677          O    169    MET      O   2677    -0.5679         16   ; qtot -5
; residue 170 ILE rtp ILE  q  0.0
  2678          N    170    ILE      N   2678    -0.4157      14.01   ; qtot -5.416
  2679          H    170    ILE      H   2679     0.2719      1.008   ; qtot -5.144
  2680         CT    170    ILE     CA   2680    -0.0597      12.01   ; qtot -5.203
  2681         H1    170    ILE     HA   2681     0.0869      1.008   ; qtot -5.117
  2682         CT    170    ILE     CB   2682     0.1303      12.01   ; qtot -4.986
  2683         HC    170    ILE     HB   2683     0.0187      1.008   ; qtot -4.968
  2684         CT    170    ILE    CG2   2684    -0.3204      12.01   ; qtot -5.288
  2685         HC    170    ILE   HG21   2685     0.0882      1.008   ; qtot -5.2
  2686         HC    170    ILE   HG22   2686     0.0882      1.008   ; qtot -5.112
  2687         HC    170    ILE   HG23   2687     0.0882      1.008   ; qtot -5.023
  2688         CT    170    ILE    CG1   2688     -0.043      12.01   ; qtot -5.066
  2689         HC    170    ILE   HG11   2689     0.0236      1.008   ; qtot -5.043
  2690         HC    170    ILE   HG12   2690     0.0236      1.008   ; qtot -5.019
  2691         CT    170    ILE     CD   2691     -0.066      12.01   ; qtot -5.085
  2692         HC    170    ILE    HD1   2692     0.0186      1.008   ; qtot -5.067
  2693         HC    170    ILE    HD2   2693     0.0186      1.008   ; qtot -5.048
  2694         HC    170    ILE    HD3   2694     0.0186      1.008   ; qtot -5.029
  2695          C    170    ILE      C   2695     0.5973      12.01   ; qtot -4.432
  2696          O    170    ILE      O   2696    -0.5679         16   ; qtot -5
; residue 171 LEU rtp LEU  q  0.0
  2697          N    171    LEU      N   2697    -0.4157      14.01   ; qtot -5.416
  2698          H    171    LEU      H   2698     0.2719      1.008   ; qtot -5.144
  2699         CT    171    LEU     CA   2699    -0.0518      12.01   ; qtot -5.196
  2700         H1    171    LEU     HA   2700     0.0922      1.008   ; qtot -5.103
  2701         CT    171    LEU     CB   2701    -0.1102      12.01   ; qtot -5.214
  2702         HC    171    LEU    HB1   2702     0.0457      1.008   ; qtot -5.168
  2703         HC    171    LEU    HB2   2703     0.0457      1.008   ; qtot -5.122
  2704         CT    171    LEU     CG   2704     0.3531      12.01   ; qtot -4.769
  2705         HC    171    LEU     HG   2705    -0.0361      1.008   ; qtot -4.805
  2706         CT    171    LEU    CD1   2706    -0.4121      12.01   ; qtot -5.217
  2707         HC    171    LEU   HD11   2707        0.1      1.008   ; qtot -5.117
  2708         HC    171    LEU   HD12   2708        0.1      1.008   ; qtot -5.017
  2709         HC    171    LEU   HD13   2709        0.1      1.008   ; qtot -4.917
  2710         CT    171    LEU    CD2   2710    -0.4121      12.01   ; qtot -5.329
  2711         HC    171    LEU   HD21   2711        0.1      1.008   ; qtot -5.229
  2712         HC    171    LEU   HD22   2712        0.1      1.008   ; qtot -5.129
  2713         HC    171    LEU   HD23   2713        0.1      1.008   ; qtot -5.029
  2714          C    171    LEU      C   2714     0.5973      12.01   ; qtot -4.432
  2715          O    171    LEU      O   2715    -0.5679         16   ; qtot -5
; residue 172 ASN rtp ASN  q  0.0
  2716          N    172    ASN      N   2716    -0.4157      14.01   ; qtot -5.416
  2717          H    172    ASN      H   2717     0.2719      1.008   ; qtot -5.144
  2718         CT    172    ASN     CA   2718     0.0143      12.01   ; qtot -5.129
  2719         H1    172    ASN     HA   2719     0.1048      1.008   ; qtot -5.025
  2720         CT    172    ASN     CB   2720    -0.2041      12.01   ; qtot -5.229
  2721         HC    172    ASN    HB1   2721     0.0797      1.008   ; qtot -5.149
  2722         HC    172    ASN    HB2   2722     0.0797      1.008   ; qtot -5.069
  2723          C    172    ASN     CG   2723      0.713      12.01   ; qtot -4.356
  2724          O    172    ASN    OD1   2724    -0.5931         16   ; qtot -4.949
  2725          N    172    ASN    ND2   2725    -0.9191      14.01   ; qtot -5.869
  2726          H    172    ASN   HD21   2726     0.4196      1.008   ; qtot -5.449
  2727          H    172    ASN   HD22   2727     0.4196      1.008   ; qtot -5.029
  2728          C    172    ASN      C   2728     0.5973      12.01   ; qtot -4.432
  2729          O    172    ASN      O   2729    -0.5679         16   ; qtot -5
; residue 173 LYS rtp LYS  q +1.0
  2730          N    173    LYS      N   2730    -0.3479      14.01   ; qtot -5.348
  2731          H    173    LYS      H   2731     0.2747      1.008   ; qtot -5.073
  2732         CT    173    LYS     CA   2732      -0.24      12.01   ; qtot -5.313
  2733         H1    173    LYS     HA   2733     0.1426      1.008   ; qtot -5.171
  2734         CT    173    LYS     CB   2734    -0.0094      12.01   ; qtot -5.18
  2735         HC    173    LYS    HB1   2735     0.0362      1.008   ; qtot -5.144
  2736         HC    173    LYS    HB2   2736     0.0362      1.008   ; qtot -5.108
  2737         CT    173    LYS     CG   2737     0.0187      12.01   ; qtot -5.089
  2738         HC    173    LYS    HG1   2738     0.0103      1.008   ; qtot -5.079
  2739         HC    173    LYS    HG2   2739     0.0103      1.008   ; qtot -5.068
  2740         CT    173    LYS     CD   2740    -0.0479      12.01   ; qtot -5.116
  2741         HC    173    LYS    HD1   2741     0.0621      1.008   ; qtot -5.054
  2742         HC    173    LYS    HD2   2742     0.0621      1.008   ; qtot -4.992
  2743         CT    173    LYS     CE   2743    -0.0143      12.01   ; qtot -5.006
  2744         HP    173    LYS    HE1   2744     0.1135      1.008   ; qtot -4.893
  2745         HP    173    LYS    HE2   2745     0.1135      1.008   ; qtot -4.779
  2746         N3    173    LYS     NZ   2746    -0.3854      14.01   ; qtot -5.165
  2747          H    173    LYS    HZ1   2747       0.34      1.008   ; qtot -4.825
  2748          H    173    LYS    HZ2   2748       0.34      1.008   ; qtot -4.485
  2749          H    173    LYS    HZ3   2749       0.34      1.008   ; qtot -4.145
  2750          C    173    LYS      C   2750     0.7341      12.01   ; qtot -3.411
  2751          O    173    LYS      O   2751    -0.5894         16   ; qtot -4
; residue 174 PRO rtp PRO  q  0.0
  2752          N    174    PRO      N   2752    -0.2548      14.01   ; qtot -4.255
  2753         CT    174    PRO     CD   2753     0.0192      12.01   ; qtot -4.236
  2754         H1    174    PRO    HD1   2754     0.0391      1.008   ; qtot -4.196
  2755         H1    174    PRO    HD2   2755     0.0391      1.008   ; qtot -4.157
  2756         CT    174    PRO     CG   2756     0.0189      12.01   ; qtot -4.138
  2757         HC    174    PRO    HG1   2757     0.0213      1.008   ; qtot -4.117
  2758         HC    174    PRO    HG2   2758     0.0213      1.008   ; qtot -4.096
  2759         CT    174    PRO     CB   2759     -0.007      12.01   ; qtot -4.103
  2760         HC    174    PRO    HB1   2760     0.0253      1.008   ; qtot -4.078
  2761         HC    174    PRO    HB2   2761     0.0253      1.008   ; qtot -4.052
  2762         CT    174    PRO     CA   2762    -0.0266      12.01   ; qtot -4.079
  2763         H1    174    PRO     HA   2763     0.0641      1.008   ; qtot -4.015
  2764          C    174    PRO      C   2764     0.5896      12.01   ; qtot -3.425
  2765          O    174    PRO      O   2765    -0.5748         16   ; qtot -4
; residue 175 GLY rtp GLY  q  0.0
  2766          N    175    GLY      N   2766    -0.4157      14.01   ; qtot -4.416
  2767          H    175    GLY      H   2767     0.2719      1.008   ; qtot -4.144
  2768         CT    175    GLY     CA   2768    -0.0252      12.01   ; qtot -4.169
  2769         H1    175    GLY    HA1   2769     0.0698      1.008   ; qtot -4.099
  2770         H1    175    GLY    HA2   2770     0.0698      1.008   ; qtot -4.029
  2771          C    175    GLY      C   2771     0.5973      12.01   ; qtot -3.432
  2772          O    175    GLY      O   2772    -0.5679         16   ; qtot -4
; residue 176 LEU rtp LEU  q  0.0
  2773          N    176    LEU      N   2773    -0.4157      14.01   ; qtot -4.416
  2774          H    176    LEU      H   2774     0.2719      1.008   ; qtot -4.144
  2775         CT    176    LEU     CA   2775    -0.0518      12.01   ; qtot -4.196
  2776         H1    176    LEU     HA   2776     0.0922      1.008   ; qtot -4.103
  2777         CT    176    LEU     CB   2777    -0.1102      12.01   ; qtot -4.214
  2778         HC    176    LEU    HB1   2778     0.0457      1.008   ; qtot -4.168
  2779         HC    176    LEU    HB2   2779     0.0457      1.008   ; qtot -4.122
  2780         CT    176    LEU     CG   2780     0.3531      12.01   ; qtot -3.769
  2781         HC    176    LEU     HG   2781    -0.0361      1.008   ; qtot -3.805
  2782         CT    176    LEU    CD1   2782    -0.4121      12.01   ; qtot -4.217
  2783         HC    176    LEU   HD11   2783        0.1      1.008   ; qtot -4.117
  2784         HC    176    LEU   HD12   2784        0.1      1.008   ; qtot -4.017
  2785         HC    176    LEU   HD13   2785        0.1      1.008   ; qtot -3.917
  2786         CT    176    LEU    CD2   2786    -0.4121      12.01   ; qtot -4.329
  2787         HC    176    LEU   HD21   2787        0.1      1.008   ; qtot -4.229
  2788         HC    176    LEU   HD22   2788        0.1      1.008   ; qtot -4.129
  2789         HC    176    LEU   HD23   2789        0.1      1.008   ; qtot -4.029
  2790          C    176    LEU      C   2790     0.5973      12.01   ; qtot -3.432
  2791          O    176    LEU      O   2791    -0.5679         16   ; qtot -4
; residue 177 LYS rtp LYS  q +1.0
  2792          N    177    LYS      N   2792    -0.3479      14.01   ; qtot -4.348
  2793          H    177    LYS      H   2793     0.2747      1.008   ; qtot -4.073
  2794         CT    177    LYS     CA   2794      -0.24      12.01   ; qtot -4.313
  2795         H1    177    LYS     HA   2795     0.1426      1.008   ; qtot -4.171
  2796         CT    177    LYS     CB   2796    -0.0094      12.01   ; qtot -4.18
  2797         HC    177    LYS    HB1   2797     0.0362      1.008   ; qtot -4.144
  2798         HC    177    LYS    HB2   2798     0.0362      1.008   ; qtot -4.108
  2799         CT    177    LYS     CG   2799     0.0187      12.01   ; qtot -4.089
  2800         HC    177    LYS    HG1   2800     0.0103      1.008   ; qtot -4.079
  2801         HC    177    LYS    HG2   2801     0.0103      1.008   ; qtot -4.068
  2802         CT    177    LYS     CD   2802    -0.0479      12.01   ; qtot -4.116
  2803         HC    177    LYS    HD1   2803     0.0621      1.008   ; qtot -4.054
  2804         HC    177    LYS    HD2   2804     0.0621      1.008   ; qtot -3.992
  2805         CT    177    LYS     CE   2805    -0.0143      12.01   ; qtot -4.006
  2806         HP    177    LYS    HE1   2806     0.1135      1.008   ; qtot -3.893
  2807         HP    177    LYS    HE2   2807     0.1135      1.008   ; qtot -3.779
  2808         N3    177    LYS     NZ   2808    -0.3854      14.01   ; qtot -4.165
  2809          H    177    LYS    HZ1   2809       0.34      1.008   ; qtot -3.825
  2810          H    177    LYS    HZ2   2810       0.34      1.008   ; qtot -3.485
  2811          H    177    LYS    HZ3   2811       0.34      1.008   ; qtot -3.145
  2812          C    177    LYS      C   2812     0.7341      12.01   ; qtot -2.411
  2813          O    177    LYS      O   2813    -0.5894         16   ; qtot -3
; residue 178 TYR rtp TYR  q  0.0
  2814          N    178    TYR      N   2814    -0.4157      14.01   ; qtot -3.416
  2815          H    178    TYR      H   2815     0.2719      1.008   ; qtot -3.144
  2816         CT    178    TYR     CA   2816    -0.0014      12.01   ; qtot -3.145
  2817         H1    178    TYR     HA   2817     0.0876      1.008   ; qtot -3.058
  2818         CT    178    TYR     CB   2818    -0.0152      12.01   ; qtot -3.073
  2819         HC    178    TYR    HB1   2819     0.0295      1.008   ; qtot -3.043
  2820         HC    178    TYR    HB2   2820     0.0295      1.008   ; qtot -3.014
  2821         CA    178    TYR     CG   2821    -0.0011      12.01   ; qtot -3.015
  2822         CA    178    TYR    CD1   2822    -0.1906      12.01   ; qtot -3.205
  2823         HA    178    TYR    HD1   2823     0.1699      1.008   ; qtot -3.036
  2824         CA    178    TYR    CE1   2824    -0.2341      12.01   ; qtot -3.27
  2825         HA    178    TYR    HE1   2825     0.1656      1.008   ; qtot -3.104
  2826          C    178    TYR     CZ   2826     0.3226      12.01   ; qtot -2.781
  2827         OH    178    TYR     OH   2827    -0.5579         16   ; qtot -3.339
  2828         HO    178    TYR     HH   2828     0.3992      1.008   ; qtot -2.94
  2829         CA    178    TYR    CE2   2829    -0.2341      12.01   ; qtot -3.174
  2830         HA    178    TYR    HE2   2830     0.1656      1.008   ; qtot -3.009
  2831         CA    178    TYR    CD2   2831    -0.1906      12.01   ; qtot -3.199
  2832         HA    178    TYR    HD2   2832     0.1699      1.008   ; qtot -3.029
  2833          C    178    TYR      C   2833     0.5973      12.01   ; qtot -2.432
  2834          O    178    TYR      O   2834    -0.5679         16   ; qtot -3
; residue 179 LYS rtp LYS  q +1.0
  2835          N    179    LYS      N   2835    -0.3479      14.01   ; qtot -3.348
  2836          H    179    LYS      H   2836     0.2747      1.008   ; qtot -3.073
  2837         CT    179    LYS     CA   2837      -0.24      12.01   ; qtot -3.313
  2838         H1    179    LYS     HA   2838     0.1426      1.008   ; qtot -3.171
  2839         CT    179    LYS     CB   2839    -0.0094      12.01   ; qtot -3.18
  2840         HC    179    LYS    HB1   2840     0.0362      1.008   ; qtot -3.144
  2841         HC    179    LYS    HB2   2841     0.0362      1.008   ; qtot -3.108
  2842         CT    179    LYS     CG   2842     0.0187      12.01   ; qtot -3.089
  2843         HC    179    LYS    HG1   2843     0.0103      1.008   ; qtot -3.079
  2844         HC    179    LYS    HG2   2844     0.0103      1.008   ; qtot -3.068
  2845         CT    179    LYS     CD   2845    -0.0479      12.01   ; qtot -3.116
  2846         HC    179    LYS    HD1   2846     0.0621      1.008   ; qtot -3.054
  2847         HC    179    LYS    HD2   2847     0.0621      1.008   ; qtot -2.992
  2848         CT    179    LYS     CE   2848    -0.0143      12.01   ; qtot -3.006
  2849         HP    179    LYS    HE1   2849     0.1135      1.008   ; qtot -2.893
  2850         HP    179    LYS    HE2   2850     0.1135      1.008   ; qtot -2.779
  2851         N3    179    LYS     NZ   2851    -0.3854      14.01   ; qtot -3.165
  2852          H    179    LYS    HZ1   2852       0.34      1.008   ; qtot -2.825
  2853          H    179    LYS    HZ2   2853       0.34      1.008   ; qtot -2.485
  2854          H    179    LYS    HZ3   2854       0.34      1.008   ; qtot -2.145
  2855          C    179    LYS      C   2855     0.7341      12.01   ; qtot -1.411
  2856          O    179    LYS      O   2856    -0.5894         16   ; qtot -2
; residue 180 PRO rtp PRO  q  0.0
  2857          N    180    PRO      N   2857    -0.2548      14.01   ; qtot -2.255
  2858         CT    180    PRO     CD   2858     0.0192      12.01   ; qtot -2.236
  2859         H1    180    PRO    HD1   2859     0.0391      1.008   ; qtot -2.196
  2860         H1    180    PRO    HD2   2860     0.0391      1.008   ; qtot -2.157
  2861         CT    180    PRO     CG   2861     0.0189      12.01   ; qtot -2.138
  2862         HC    180    PRO    HG1   2862     0.0213      1.008   ; qtot -2.117
  2863         HC    180    PRO    HG2   2863     0.0213      1.008   ; qtot -2.096
  2864         CT    180    PRO     CB   2864     -0.007      12.01   ; qtot -2.103
  2865         HC    180    PRO    HB1   2865     0.0253      1.008   ; qtot -2.078
  2866         HC    180    PRO    HB2   2866     0.0253      1.008   ; qtot -2.052
  2867         CT    180    PRO     CA   2867    -0.0266      12.01   ; qtot -2.079
  2868         H1    180    PRO     HA   2868     0.0641      1.008   ; qtot -2.015
  2869          C    180    PRO      C   2869     0.5896      12.01   ; qtot -1.425
  2870          O    180    PRO      O   2870    -0.5748         16   ; qtot -2
; residue 181 ALA rtp ALA  q  0.0
  2871          N    181    ALA      N   2871    -0.4157      14.01   ; qtot -2.416
  2872          H    181    ALA      H   2872     0.2719      1.008   ; qtot -2.144
  2873         CT    181    ALA     CA   2873     0.0337      12.01   ; qtot -2.11
  2874         H1    181    ALA     HA   2874     0.0823      1.008   ; qtot -2.028
  2875         CT    181    ALA     CB   2875    -0.1825      12.01   ; qtot -2.21
  2876         HC    181    ALA    HB1   2876     0.0603      1.008   ; qtot -2.15
  2877         HC    181    ALA    HB2   2877     0.0603      1.008   ; qtot -2.09
  2878         HC    181    ALA    HB3   2878     0.0603      1.008   ; qtot -2.029
  2879          C    181    ALA      C   2879     0.5973      12.01   ; qtot -1.432
  2880          O    181    ALA      O   2880    -0.5679         16   ; qtot -2
; residue 182 VAL rtp VAL  q  0.0
  2881          N    182    VAL      N   2881    -0.4157      14.01   ; qtot -2.416
  2882          H    182    VAL      H   2882     0.2719      1.008   ; qtot -2.144
  2883         CT    182    VAL     CA   2883    -0.0875      12.01   ; qtot -2.231
  2884         H1    182    VAL     HA   2884     0.0969      1.008   ; qtot -2.134
  2885         CT    182    VAL     CB   2885     0.2985      12.01   ; qtot -1.836
  2886         HC    182    VAL     HB   2886    -0.0297      1.008   ; qtot -1.866
  2887         CT    182    VAL    CG1   2887    -0.3192      12.01   ; qtot -2.185
  2888         HC    182    VAL   HG11   2888     0.0791      1.008   ; qtot -2.106
  2889         HC    182    VAL   HG12   2889     0.0791      1.008   ; qtot -2.027
  2890         HC    182    VAL   HG13   2890     0.0791      1.008   ; qtot -1.947
  2891         CT    182    VAL    CG2   2891    -0.3192      12.01   ; qtot -2.267
  2892         HC    182    VAL   HG21   2892     0.0791      1.008   ; qtot -2.188
  2893         HC    182    VAL   HG22   2893     0.0791      1.008   ; qtot -2.108
  2894         HC    182    VAL   HG23   2894     0.0791      1.008   ; qtot -2.029
  2895          C    182    VAL      C   2895     0.5973      12.01   ; qtot -1.432
  2896          O    182    VAL      O   2896    -0.5679         16   ; qtot -2
; residue 183 ASN rtp ASN  q  0.0
  2897          N    183    ASN      N   2897    -0.4157      14.01   ; qtot -2.416
  2898          H    183    ASN      H   2898     0.2719      1.008   ; qtot -2.144
  2899         CT    183    ASN     CA   2899     0.0143      12.01   ; qtot -2.129
  2900         H1    183    ASN     HA   2900     0.1048      1.008   ; qtot -2.025
  2901         CT    183    ASN     CB   2901    -0.2041      12.01   ; qtot -2.229
  2902         HC    183    ASN    HB1   2902     0.0797      1.008   ; qtot -2.149
  2903         HC    183    ASN    HB2   2903     0.0797      1.008   ; qtot -2.069
  2904          C    183    ASN     CG   2904      0.713      12.01   ; qtot -1.356
  2905          O    183    ASN    OD1   2905    -0.5931         16   ; qtot -1.949
  2906          N    183    ASN    ND2   2906    -0.9191      14.01   ; qtot -2.869
  2907          H    183    ASN   HD21   2907     0.4196      1.008   ; qtot -2.449
  2908          H    183    ASN   HD22   2908     0.4196      1.008   ; qtot -2.029
  2909          C    183    ASN      C   2909     0.5973      12.01   ; qtot -1.432
  2910          O    183    ASN      O   2910    -0.5679         16   ; qtot -2
; residue 184 GLN rtp GLN  q  0.0
  2911          N    184    GLN      N   2911    -0.4157      14.01   ; qtot -2.416
  2912          H    184    GLN      H   2912     0.2719      1.008   ; qtot -2.144
  2913         CT    184    GLN     CA   2913    -0.0031      12.01   ; qtot -2.147
  2914         H1    184    GLN     HA   2914      0.085      1.008   ; qtot -2.062
  2915         CT    184    GLN     CB   2915    -0.0036      12.01   ; qtot -2.065
  2916         HC    184    GLN    HB1   2916     0.0171      1.008   ; qtot -2.048
  2917         HC    184    GLN    HB2   2917     0.0171      1.008   ; qtot -2.031
  2918         CT    184    GLN     CG   2918    -0.0645      12.01   ; qtot -2.096
  2919         HC    184    GLN    HG1   2919     0.0352      1.008   ; qtot -2.061
  2920         HC    184    GLN    HG2   2920     0.0352      1.008   ; qtot -2.025
  2921          C    184    GLN     CD   2921     0.6951      12.01   ; qtot -1.33
  2922          O    184    GLN    OE1   2922    -0.6086         16   ; qtot -1.939
  2923          N    184    GLN    NE2   2923    -0.9407      14.01   ; qtot -2.88
  2924          H    184    GLN   HE21   2924     0.4251      1.008   ; qtot -2.454
  2925          H    184    GLN   HE22   2925     0.4251      1.008   ; qtot -2.029
  2926          C    184    GLN      C   2926     0.5973      12.01   ; qtot -1.432
  2927          O    184    GLN      O   2927    -0.5679         16   ; qtot -2
; residue 185 ILE rtp ILE  q  0.0
  2928          N    185    ILE      N   2928    -0.4157      14.01   ; qtot -2.416
  2929          H    185    ILE      H   2929     0.2719      1.008   ; qtot -2.144
  2930         CT    185    ILE     CA   2930    -0.0597      12.01   ; qtot -2.203
  2931         H1    185    ILE     HA   2931     0.0869      1.008   ; qtot -2.117
  2932         CT    185    ILE     CB   2932     0.1303      12.01   ; qtot -1.986
  2933         HC    185    ILE     HB   2933     0.0187      1.008   ; qtot -1.968
  2934         CT    185    ILE    CG2   2934    -0.3204      12.01   ; qtot -2.288
  2935         HC    185    ILE   HG21   2935     0.0882      1.008   ; qtot -2.2
  2936         HC    185    ILE   HG22   2936     0.0882      1.008   ; qtot -2.112
  2937         HC    185    ILE   HG23   2937     0.0882      1.008   ; qtot -2.023
  2938         CT    185    ILE    CG1   2938     -0.043      12.01   ; qtot -2.066
  2939         HC    185    ILE   HG11   2939     0.0236      1.008   ; qtot -2.043
  2940         HC    185    ILE   HG12   2940     0.0236      1.008   ; qtot -2.019
  2941         CT    185    ILE     CD   2941     -0.066      12.01   ; qtot -2.085
  2942         HC    185    ILE    HD1   2942     0.0186      1.008   ; qtot -2.067
  2943         HC    185    ILE    HD2   2943     0.0186      1.008   ; qtot -2.048
  2944         HC    185    ILE    HD3   2944     0.0186      1.008   ; qtot -2.029
  2945          C    185    ILE      C   2945     0.5973      12.01   ; qtot -1.432
  2946          O    185    ILE      O   2946    -0.5679         16   ; qtot -2
; residue 186 GLU rtp GLU  q -1.0
  2947          N    186    GLU      N   2947    -0.5163      14.01   ; qtot -2.516
  2948          H    186    GLU      H   2948     0.2936      1.008   ; qtot -2.223
  2949         CT    186    GLU     CA   2949     0.0397      12.01   ; qtot -2.183
  2950         H1    186    GLU     HA   2950     0.1105      1.008   ; qtot -2.072
  2951         CT    186    GLU     CB   2951      0.056      12.01   ; qtot -2.016
  2952         HC    186    GLU    HB1   2952    -0.0173      1.008   ; qtot -2.034
  2953         HC    186    GLU    HB2   2953    -0.0173      1.008   ; qtot -2.051
  2954         CT    186    GLU     CG   2954     0.0136      12.01   ; qtot -2.037
  2955         HC    186    GLU    HG1   2955    -0.0425      1.008   ; qtot -2.08
  2956         HC    186    GLU    HG2   2956    -0.0425      1.008   ; qtot -2.122
  2957          C    186    GLU     CD   2957     0.8054      12.01   ; qtot -1.317
  2958         O2    186    GLU    OE1   2958    -0.8188         16   ; qtot -2.136
  2959         O2    186    GLU    OE2   2959    -0.8188         16   ; qtot -2.955
  2960          C    186    GLU      C   2960     0.5366      12.01   ; qtot -2.418
  2961          O    186    GLU      O   2961    -0.5819         16   ; qtot -3
; residue 187 CYS rtp CYS  q  0.0
  2962          N    187    CYS      N   2962    -0.4157      14.01   ; qtot -3.416
  2963          H    187    CYS      H   2963     0.2719      1.008   ; qtot -3.144
  2964         CT    187    CYS     CA   2964     0.0213      12.01   ; qtot -3.122
  2965         H1    187    CYS     HA   2965     0.1124      1.008   ; qtot -3.01
  2966         CT    187    CYS     CB   2966    -0.1231      12.01   ; qtot -3.133
  2967         H1    187    CYS    HB1   2967     0.1112      1.008   ; qtot -3.022
  2968         H1    187    CYS    HB2   2968     0.1112      1.008   ; qtot -2.911
  2969         SH    187    CYS     SG   2969    -0.3119      32.06   ; qtot -3.223
  2970         HS    187    CYS     HG   2970     0.1933      1.008   ; qtot -3.029
  2971          C    187    CYS      C   2971     0.5973      12.01   ; qtot -2.432
  2972          O    187    CYS      O   2972    -0.5679         16   ; qtot -3
; residue 188 HIS rtp HIE  q  0.0
  2973          N    188    HIS      N   2973    -0.4157      14.01   ; qtot -3.416
  2974          H    188    HIS      H   2974     0.2719      1.008   ; qtot -3.144
  2975         CT    188    HIS     CA   2975    -0.0581      12.01   ; qtot -3.202
  2976         H1    188    HIS     HA   2976      0.136      1.008   ; qtot -3.066
  2977         CT    188    HIS     CB   2977    -0.0074      12.01   ; qtot -3.073
  2978         HC    188    HIS    HB1   2978     0.0367      1.008   ; qtot -3.037
  2979         HC    188    HIS    HB2   2979     0.0367      1.008   ; qtot -3
  2980         CC    188    HIS     CG   2980     0.1868      12.01   ; qtot -2.813
  2981         NB    188    HIS    ND1   2981    -0.5432      14.01   ; qtot -3.356
  2982         CR    188    HIS    CE1   2982     0.1635      12.01   ; qtot -3.193
  2983         H5    188    HIS    HE1   2983     0.1435      1.008   ; qtot -3.049
  2984         NA    188    HIS    NE2   2984    -0.2795      14.01   ; qtot -3.329
  2985          H    188    HIS    HE2   2985     0.3339      1.008   ; qtot -2.995
  2986         CW    188    HIS    CD2   2986    -0.2207      12.01   ; qtot -3.216
  2987         H4    188    HIS    HD2   2987     0.1862      1.008   ; qtot -3.029
  2988          C    188    HIS      C   2988     0.5973      12.01   ; qtot -2.432
  2989          O    188    HIS      O   2989    -0.5679         16   ; qtot -3
; residue 189 PRO rtp PRO  q  0.0
  2990          N    189    PRO      N   2990    -0.2548      14.01   ; qtot -3.255
  2991         CT    189    PRO     CD   2991     0.0192      12.01   ; qtot -3.236
  2992         H1    189    PRO    HD1   2992     0.0391      1.008   ; qtot -3.196
  2993         H1    189    PRO    HD2   2993     0.0391      1.008   ; qtot -3.157
  2994         CT    189    PRO     CG   2994     0.0189      12.01   ; qtot -3.138
  2995         HC    189    PRO    HG1   2995     0.0213      1.008   ; qtot -3.117
  2996         HC    189    PRO    HG2   2996     0.0213      1.008   ; qtot -3.096
  2997         CT    189    PRO     CB   2997     -0.007      12.01   ; qtot -3.103
  2998         HC    189    PRO    HB1   2998     0.0253      1.008   ; qtot -3.078
  2999         HC    189    PRO    HB2   2999     0.0253      1.008   ; qtot -3.052
  3000         CT    189    PRO     CA   3000    -0.0266      12.01   ; qtot -3.079
  3001         H1    189    PRO     HA   3001     0.0641      1.008   ; qtot -3.015
  3002          C    189    PRO      C   3002     0.5896      12.01   ; qtot -2.425
  3003          O    189    PRO      O   3003    -0.5748         16   ; qtot -3
; residue 190 TYR rtp TYR  q  0.0
  3004          N    190    TYR      N   3004    -0.4157      14.01   ; qtot -3.416
  3005          H    190    TYR      H   3005     0.2719      1.008   ; qtot -3.144
  3006         CT    190    TYR     CA   3006    -0.0014      12.01   ; qtot -3.145
  3007         H1    190    TYR     HA   3007     0.0876      1.008   ; qtot -3.058
  3008         CT    190    TYR     CB   3008    -0.0152      12.01   ; qtot -3.073
  3009         HC    190    TYR    HB1   3009     0.0295      1.008   ; qtot -3.043
  3010         HC    190    TYR    HB2   3010     0.0295      1.008   ; qtot -3.014
  3011         CA    190    TYR     CG   3011    -0.0011      12.01   ; qtot -3.015
  3012         CA    190    TYR    CD1   3012    -0.1906      12.01   ; qtot -3.205
  3013         HA    190    TYR    HD1   3013     0.1699      1.008   ; qtot -3.036
  3014         CA    190    TYR    CE1   3014    -0.2341      12.01   ; qtot -3.27
  3015         HA    190    TYR    HE1   3015     0.1656      1.008   ; qtot -3.104
  3016          C    190    TYR     CZ   3016     0.3226      12.01   ; qtot -2.781
  3017         OH    190    TYR     OH   3017    -0.5579         16   ; qtot -3.339
  3018         HO    190    TYR     HH   3018     0.3992      1.008   ; qtot -2.94
  3019         CA    190    TYR    CE2   3019    -0.2341      12.01   ; qtot -3.174
  3020         HA    190    TYR    HE2   3020     0.1656      1.008   ; qtot -3.009
  3021         CA    190    TYR    CD2   3021    -0.1906      12.01   ; qtot -3.199
  3022         HA    190    TYR    HD2   3022     0.1699      1.008   ; qtot -3.029
  3023          C    190    TYR      C   3023     0.5973      12.01   ; qtot -2.432
  3024          O    190    TYR      O   3024    -0.5679         16   ; qtot -3
; residue 191 LEU rtp LEU  q  0.0
  3025          N    191    LEU      N   3025    -0.4157      14.01   ; qtot -3.416
  3026          H    191    LEU      H   3026     0.2719      1.008   ; qtot -3.144
  3027         CT    191    LEU     CA   3027    -0.0518      12.01   ; qtot -3.196
  3028         H1    191    LEU     HA   3028     0.0922      1.008   ; qtot -3.103
  3029         CT    191    LEU     CB   3029    -0.1102      12.01   ; qtot -3.214
  3030         HC    191    LEU    HB1   3030     0.0457      1.008   ; qtot -3.168
  3031         HC    191    LEU    HB2   3031     0.0457      1.008   ; qtot -3.122
  3032         CT    191    LEU     CG   3032     0.3531      12.01   ; qtot -2.769
  3033         HC    191    LEU     HG   3033    -0.0361      1.008   ; qtot -2.805
  3034         CT    191    LEU    CD1   3034    -0.4121      12.01   ; qtot -3.217
  3035         HC    191    LEU   HD11   3035        0.1      1.008   ; qtot -3.117
  3036         HC    191    LEU   HD12   3036        0.1      1.008   ; qtot -3.017
  3037         HC    191    LEU   HD13   3037        0.1      1.008   ; qtot -2.917
  3038         CT    191    LEU    CD2   3038    -0.4121      12.01   ; qtot -3.329
  3039         HC    191    LEU   HD21   3039        0.1      1.008   ; qtot -3.229
  3040         HC    191    LEU   HD22   3040        0.1      1.008   ; qtot -3.129
  3041         HC    191    LEU   HD23   3041        0.1      1.008   ; qtot -3.029
  3042          C    191    LEU      C   3042     0.5973      12.01   ; qtot -2.432
  3043          O    191    LEU      O   3043    -0.5679         16   ; qtot -3
; residue 192 THR rtp THR  q  0.0
  3044          N    192    THR      N   3044    -0.4157      14.01   ; qtot -3.416
  3045          H    192    THR      H   3045     0.2719      1.008   ; qtot -3.144
  3046         CT    192    THR     CA   3046    -0.0389      12.01   ; qtot -3.183
  3047         H1    192    THR     HA   3047     0.1007      1.008   ; qtot -3.082
  3048         CT    192    THR     CB   3048     0.3654      12.01   ; qtot -2.717
  3049         H1    192    THR     HB   3049     0.0043      1.008   ; qtot -2.712
  3050         CT    192    THR    CG2   3050    -0.2438      12.01   ; qtot -2.956
  3051         HC    192    THR   HG21   3051     0.0642      1.008   ; qtot -2.892
  3052         HC    192    THR   HG22   3052     0.0642      1.008   ; qtot -2.828
  3053         HC    192    THR   HG23   3053     0.0642      1.008   ; qtot -2.763
  3054         OH    192    THR    OG1   3054    -0.6761         16   ; qtot -3.44
  3055         HO    192    THR    HG1   3055     0.4102      1.008   ; qtot -3.029
  3056          C    192    THR      C   3056     0.5973      12.01   ; qtot -2.432
  3057          O    192    THR      O   3057    -0.5679         16   ; qtot -3
; residue 193 GLN rtp GLN  q  0.0
  3058          N    193    GLN      N   3058    -0.4157      14.01   ; qtot -3.416
  3059          H    193    GLN      H   3059     0.2719      1.008   ; qtot -3.144
  3060         CT    193    GLN     CA   3060    -0.0031      12.01   ; qtot -3.147
  3061         H1    193    GLN     HA   3061      0.085      1.008   ; qtot -3.062
  3062         CT    193    GLN     CB   3062    -0.0036      12.01   ; qtot -3.065
  3063         HC    193    GLN    HB1   3063     0.0171      1.008   ; qtot -3.048
  3064         HC    193    GLN    HB2   3064     0.0171      1.008   ; qtot -3.031
  3065         CT    193    GLN     CG   3065    -0.0645      12.01   ; qtot -3.096
  3066         HC    193    GLN    HG1   3066     0.0352      1.008   ; qtot -3.061
  3067         HC    193    GLN    HG2   3067     0.0352      1.008   ; qtot -3.025
  3068          C    193    GLN     CD   3068     0.6951      12.01   ; qtot -2.33
  3069          O    193    GLN    OE1   3069    -0.6086         16   ; qtot -2.939
  3070          N    193    GLN    NE2   3070    -0.9407      14.01   ; qtot -3.88
  3071          H    193    GLN   HE21   3071     0.4251      1.008   ; qtot -3.454
  3072          H    193    GLN   HE22   3072     0.4251      1.008   ; qtot -3.029
  3073          C    193    GLN      C   3073     0.5973      12.01   ; qtot -2.432
  3074          O    193    GLN      O   3074    -0.5679         16   ; qtot -3
; residue 194 GLU rtp GLU  q -1.0
  3075          N    194    GLU      N   3075    -0.5163      14.01   ; qtot -3.516
  3076          H    194    GLU      H   3076     0.2936      1.008   ; qtot -3.223
  3077         CT    194    GLU     CA   3077     0.0397      12.01   ; qtot -3.183
  3078         H1    194    GLU     HA   3078     0.1105      1.008   ; qtot -3.072
  3079         CT    194    GLU     CB   3079      0.056      12.01   ; qtot -3.016
  3080         HC    194    GLU    HB1   3080    -0.0173      1.008   ; qtot -3.034
  3081         HC    194    GLU    HB2   3081    -0.0173      1.008   ; qtot -3.051
  3082         CT    194    GLU     CG   3082     0.0136      12.01   ; qtot -3.037
  3083         HC    194    GLU    HG1   3083    -0.0425      1.008   ; qtot -3.08
  3084         HC    194    GLU    HG2   3084    -0.0425      1.008   ; qtot -3.122
  3085          C    194    GLU     CD   3085     0.8054      12.01   ; qtot -2.317
  3086         O2    194    GLU    OE1   3086    -0.8188         16   ; qtot -3.136
  3087         O2    194    GLU    OE2   3087    -0.8188         16   ; qtot -3.955
  3088          C    194    GLU      C   3088     0.5366      12.01   ; qtot -3.418
  3089          O    194    GLU      O   3089    -0.5819         16   ; qtot -4
; residue 195 LYS rtp LYS  q +1.0
  3090          N    195    LYS      N   3090    -0.3479      14.01   ; qtot -4.348
  3091          H    195    LYS      H   3091     0.2747      1.008   ; qtot -4.073
  3092         CT    195    LYS     CA   3092      -0.24      12.01   ; qtot -4.313
  3093         H1    195    LYS     HA   3093     0.1426      1.008   ; qtot -4.171
  3094         CT    195    LYS     CB   3094    -0.0094      12.01   ; qtot -4.18
  3095         HC    195    LYS    HB1   3095     0.0362      1.008   ; qtot -4.144
  3096         HC    195    LYS    HB2   3096     0.0362      1.008   ; qtot -4.108
  3097         CT    195    LYS     CG   3097     0.0187      12.01   ; qtot -4.089
  3098         HC    195    LYS    HG1   3098     0.0103      1.008   ; qtot -4.079
  3099         HC    195    LYS    HG2   3099     0.0103      1.008   ; qtot -4.068
  3100         CT    195    LYS     CD   3100    -0.0479      12.01   ; qtot -4.116
  3101         HC    195    LYS    HD1   3101     0.0621      1.008   ; qtot -4.054
  3102         HC    195    LYS    HD2   3102     0.0621      1.008   ; qtot -3.992
  3103         CT    195    LYS     CE   3103    -0.0143      12.01   ; qtot -4.006
  3104         HP    195    LYS    HE1   3104     0.1135      1.008   ; qtot -3.893
  3105         HP    195    LYS    HE2   3105     0.1135      1.008   ; qtot -3.779
  3106         N3    195    LYS     NZ   3106    -0.3854      14.01   ; qtot -4.165
  3107          H    195    LYS    HZ1   3107       0.34      1.008   ; qtot -3.825
  3108          H    195    LYS    HZ2   3108       0.34      1.008   ; qtot -3.485
  3109          H    195    LYS    HZ3   3109       0.34      1.008   ; qtot -3.145
  3110          C    195    LYS      C   3110     0.7341      12.01   ; qtot -2.411
  3111          O    195    LYS      O   3111    -0.5894         16   ; qtot -3
; residue 196 LEU rtp LEU  q  0.0
  3112          N    196    LEU      N   3112    -0.4157      14.01   ; qtot -3.416
  3113          H    196    LEU      H   3113     0.2719      1.008   ; qtot -3.144
  3114         CT    196    LEU     CA   3114    -0.0518      12.01   ; qtot -3.196
  3115         H1    196    LEU     HA   3115     0.0922      1.008   ; qtot -3.103
  3116         CT    196    LEU     CB   3116    -0.1102      12.01   ; qtot -3.214
  3117         HC    196    LEU    HB1   3117     0.0457      1.008   ; qtot -3.168
  3118         HC    196    LEU    HB2   3118     0.0457      1.008   ; qtot -3.122
  3119         CT    196    LEU     CG   3119     0.3531      12.01   ; qtot -2.769
  3120         HC    196    LEU     HG   3120    -0.0361      1.008   ; qtot -2.805
  3121         CT    196    LEU    CD1   3121    -0.4121      12.01   ; qtot -3.217
  3122         HC    196    LEU   HD11   3122        0.1      1.008   ; qtot -3.117
  3123         HC    196    LEU   HD12   3123        0.1      1.008   ; qtot -3.017
  3124         HC    196    LEU   HD13   3124        0.1      1.008   ; qtot -2.917
  3125         CT    196    LEU    CD2   3125    -0.4121      12.01   ; qtot -3.329
  3126         HC    196    LEU   HD21   3126        0.1      1.008   ; qtot -3.229
  3127         HC    196    LEU   HD22   3127        0.1      1.008   ; qtot -3.129
  3128         HC    196    LEU   HD23   3128        0.1      1.008   ; qtot -3.029
  3129          C    196    LEU      C   3129     0.5973      12.01   ; qtot -2.432
  3130          O    196    LEU      O   3130    -0.5679         16   ; qtot -3
; residue 197 ILE rtp ILE  q  0.0
  3131          N    197    ILE      N   3131    -0.4157      14.01   ; qtot -3.416
  3132          H    197    ILE      H   3132     0.2719      1.008   ; qtot -3.144
  3133         CT    197    ILE     CA   3133    -0.0597      12.01   ; qtot -3.203
  3134         H1    197    ILE     HA   3134     0.0869      1.008   ; qtot -3.117
  3135         CT    197    ILE     CB   3135     0.1303      12.01   ; qtot -2.986
  3136         HC    197    ILE     HB   3136     0.0187      1.008   ; qtot -2.968
  3137         CT    197    ILE    CG2   3137    -0.3204      12.01   ; qtot -3.288
  3138         HC    197    ILE   HG21   3138     0.0882      1.008   ; qtot -3.2
  3139         HC    197    ILE   HG22   3139     0.0882      1.008   ; qtot -3.112
  3140         HC    197    ILE   HG23   3140     0.0882      1.008   ; qtot -3.023
  3141         CT    197    ILE    CG1   3141     -0.043      12.01   ; qtot -3.066
  3142         HC    197    ILE   HG11   3142     0.0236      1.008   ; qtot -3.043
  3143         HC    197    ILE   HG12   3143     0.0236      1.008   ; qtot -3.019
  3144         CT    197    ILE     CD   3144     -0.066      12.01   ; qtot -3.085
  3145         HC    197    ILE    HD1   3145     0.0186      1.008   ; qtot -3.067
  3146         HC    197    ILE    HD2   3146     0.0186      1.008   ; qtot -3.048
  3147         HC    197    ILE    HD3   3147     0.0186      1.008   ; qtot -3.029
  3148          C    197    ILE      C   3148     0.5973      12.01   ; qtot -2.432
  3149          O    197    ILE      O   3149    -0.5679         16   ; qtot -3
; residue 198 GLN rtp GLN  q  0.0
  3150          N    198    GLN      N   3150    -0.4157      14.01   ; qtot -3.416
  3151          H    198    GLN      H   3151     0.2719      1.008   ; qtot -3.144
  3152         CT    198    GLN     CA   3152    -0.0031      12.01   ; qtot -3.147
  3153         H1    198    GLN     HA   3153      0.085      1.008   ; qtot -3.062
  3154         CT    198    GLN     CB   3154    -0.0036      12.01   ; qtot -3.065
  3155         HC    198    GLN    HB1   3155     0.0171      1.008   ; qtot -3.048
  3156         HC    198    GLN    HB2   3156     0.0171      1.008   ; qtot -3.031
  3157         CT    198    GLN     CG   3157    -0.0645      12.01   ; qtot -3.096
  3158         HC    198    GLN    HG1   3158     0.0352      1.008   ; qtot -3.061
  3159         HC    198    GLN    HG2   3159     0.0352      1.008   ; qtot -3.025
  3160          C    198    GLN     CD   3160     0.6951      12.01   ; qtot -2.33
  3161          O    198    GLN    OE1   3161    -0.6086         16   ; qtot -2.939
  3162          N    198    GLN    NE2   3162    -0.9407      14.01   ; qtot -3.88
  3163          H    198    GLN   HE21   3163     0.4251      1.008   ; qtot -3.454
  3164          H    198    GLN   HE22   3164     0.4251      1.008   ; qtot -3.029
  3165          C    198    GLN      C   3165     0.5973      12.01   ; qtot -2.432
  3166          O    198    GLN      O   3166    -0.5679         16   ; qtot -3
; residue 199 TYR rtp TYR  q  0.0
  3167          N    199    TYR      N   3167    -0.4157      14.01   ; qtot -3.416
  3168          H    199    TYR      H   3168     0.2719      1.008   ; qtot -3.144
  3169         CT    199    TYR     CA   3169    -0.0014      12.01   ; qtot -3.145
  3170         H1    199    TYR     HA   3170     0.0876      1.008   ; qtot -3.058
  3171         CT    199    TYR     CB   3171    -0.0152      12.01   ; qtot -3.073
  3172         HC    199    TYR    HB1   3172     0.0295      1.008   ; qtot -3.043
  3173         HC    199    TYR    HB2   3173     0.0295      1.008   ; qtot -3.014
  3174         CA    199    TYR     CG   3174    -0.0011      12.01   ; qtot -3.015
  3175         CA    199    TYR    CD1   3175    -0.1906      12.01   ; qtot -3.205
  3176         HA    199    TYR    HD1   3176     0.1699      1.008   ; qtot -3.036
  3177         CA    199    TYR    CE1   3177    -0.2341      12.01   ; qtot -3.27
  3178         HA    199    TYR    HE1   3178     0.1656      1.008   ; qtot -3.104
  3179          C    199    TYR     CZ   3179     0.3226      12.01   ; qtot -2.781
  3180         OH    199    TYR     OH   3180    -0.5579         16   ; qtot -3.339
  3181         HO    199    TYR     HH   3181     0.3992      1.008   ; qtot -2.94
  3182         CA    199    TYR    CE2   3182    -0.2341      12.01   ; qtot -3.174
  3183         HA    199    TYR    HE2   3183     0.1656      1.008   ; qtot -3.009
  3184         CA    199    TYR    CD2   3184    -0.1906      12.01   ; qtot -3.199
  3185         HA    199    TYR    HD2   3185     0.1699      1.008   ; qtot -3.029
  3186          C    199    TYR      C   3186     0.5973      12.01   ; qtot -2.432
  3187          O    199    TYR      O   3187    -0.5679         16   ; qtot -3
; residue 200 CYS rtp CYS  q  0.0
  3188          N    200    CYS      N   3188    -0.4157      14.01   ; qtot -3.416
  3189          H    200    CYS      H   3189     0.2719      1.008   ; qtot -3.144
  3190         CT    200    CYS     CA   3190     0.0213      12.01   ; qtot -3.122
  3191         H1    200    CYS     HA   3191     0.1124      1.008   ; qtot -3.01
  3192         CT    200    CYS     CB   3192    -0.1231      12.01   ; qtot -3.133
  3193         H1    200    CYS    HB1   3193     0.1112      1.008   ; qtot -3.022
  3194         H1    200    CYS    HB2   3194     0.1112      1.008   ; qtot -2.911
  3195         SH    200    CYS     SG   3195    -0.3119      32.06   ; qtot -3.223
  3196         HS    200    CYS     HG   3196     0.1933      1.008   ; qtot -3.029
  3197          C    200    CYS      C   3197     0.5973      12.01   ; qtot -2.432
  3198          O    200    CYS      O   3198    -0.5679         16   ; qtot -3
; residue 201 GLN rtp GLN  q  0.0
  3199          N    201    GLN      N   3199    -0.4157      14.01   ; qtot -3.416
  3200          H    201    GLN      H   3200     0.2719      1.008   ; qtot -3.144
  3201         CT    201    GLN     CA   3201    -0.0031      12.01   ; qtot -3.147
  3202         H1    201    GLN     HA   3202      0.085      1.008   ; qtot -3.062
  3203         CT    201    GLN     CB   3203    -0.0036      12.01   ; qtot -3.065
  3204         HC    201    GLN    HB1   3204     0.0171      1.008   ; qtot -3.048
  3205         HC    201    GLN    HB2   3205     0.0171      1.008   ; qtot -3.031
  3206         CT    201    GLN     CG   3206    -0.0645      12.01   ; qtot -3.096
  3207         HC    201    GLN    HG1   3207     0.0352      1.008   ; qtot -3.061
  3208         HC    201    GLN    HG2   3208     0.0352      1.008   ; qtot -3.025
  3209          C    201    GLN     CD   3209     0.6951      12.01   ; qtot -2.33
  3210          O    201    GLN    OE1   3210    -0.6086         16   ; qtot -2.939
  3211          N    201    GLN    NE2   3211    -0.9407      14.01   ; qtot -3.88
  3212          H    201    GLN   HE21   3212     0.4251      1.008   ; qtot -3.454
  3213          H    201    GLN   HE22   3213     0.4251      1.008   ; qtot -3.029
  3214          C    201    GLN      C   3214     0.5973      12.01   ; qtot -2.432
  3215          O    201    GLN      O   3215    -0.5679         16   ; qtot -3
; residue 202 SER rtp SER  q  0.0
  3216          N    202    SER      N   3216    -0.4157      14.01   ; qtot -3.416
  3217          H    202    SER      H   3217     0.2719      1.008   ; qtot -3.144
  3218         CT    202    SER     CA   3218    -0.0249      12.01   ; qtot -3.169
  3219         H1    202    SER     HA   3219     0.0843      1.008   ; qtot -3.084
  3220         CT    202    SER     CB   3220     0.2117      12.01   ; qtot -2.873
  3221         H1    202    SER    HB1   3221     0.0352      1.008   ; qtot -2.837
  3222         H1    202    SER    HB2   3222     0.0352      1.008   ; qtot -2.802
  3223         OH    202    SER     OG   3223    -0.6546         16   ; qtot -3.457
  3224         HO    202    SER     HG   3224     0.4275      1.008   ; qtot -3.029
  3225          C    202    SER      C   3225     0.5973      12.01   ; qtot -2.432
  3226          O    202    SER      O   3226    -0.5679         16   ; qtot -3
; residue 203 LYS rtp LYS  q +1.0
  3227          N    203    LYS      N   3227    -0.3479      14.01   ; qtot -3.348
  3228          H    203    LYS      H   3228     0.2747      1.008   ; qtot -3.073
  3229         CT    203    LYS     CA   3229      -0.24      12.01   ; qtot -3.313
  3230         H1    203    LYS     HA   3230     0.1426      1.008   ; qtot -3.171
  3231         CT    203    LYS     CB   3231    -0.0094      12.01   ; qtot -3.18
  3232         HC    203    LYS    HB1   3232     0.0362      1.008   ; qtot -3.144
  3233         HC    203    LYS    HB2   3233     0.0362      1.008   ; qtot -3.108
  3234         CT    203    LYS     CG   3234     0.0187      12.01   ; qtot -3.089
  3235         HC    203    LYS    HG1   3235     0.0103      1.008   ; qtot -3.079
  3236         HC    203    LYS    HG2   3236     0.0103      1.008   ; qtot -3.068
  3237         CT    203    LYS     CD   3237    -0.0479      12.01   ; qtot -3.116
  3238         HC    203    LYS    HD1   3238     0.0621      1.008   ; qtot -3.054
  3239         HC    203    LYS    HD2   3239     0.0621      1.008   ; qtot -2.992
  3240         CT    203    LYS     CE   3240    -0.0143      12.01   ; qtot -3.006
  3241         HP    203    LYS    HE1   3241     0.1135      1.008   ; qtot -2.893
  3242         HP    203    LYS    HE2   3242     0.1135      1.008   ; qtot -2.779
  3243         N3    203    LYS     NZ   3243    -0.3854      14.01   ; qtot -3.165
  3244          H    203    LYS    HZ1   3244       0.34      1.008   ; qtot -2.825
  3245          H    203    LYS    HZ2   3245       0.34      1.008   ; qtot -2.485
  3246          H    203    LYS    HZ3   3246       0.34      1.008   ; qtot -2.145
  3247          C    203    LYS      C   3247     0.7341      12.01   ; qtot -1.411
  3248          O    203    LYS      O   3248    -0.5894         16   ; qtot -2
; residue 204 GLY rtp GLY  q  0.0
  3249          N    204    GLY      N   3249    -0.4157      14.01   ; qtot -2.416
  3250          H    204    GLY      H   3250     0.2719      1.008   ; qtot -2.144
  3251         CT    204    GLY     CA   3251    -0.0252      12.01   ; qtot -2.169
  3252         H1    204    GLY    HA1   3252     0.0698      1.008   ; qtot -2.099
  3253         H1    204    GLY    HA2   3253     0.0698      1.008   ; qtot -2.029
  3254          C    204    GLY      C   3254     0.5973      12.01   ; qtot -1.432
  3255          O    204    GLY      O   3255    -0.5679         16   ; qtot -2
; residue 205 ILE rtp ILE  q  0.0
  3256          N    205    ILE      N   3256    -0.4157      14.01   ; qtot -2.416
  3257          H    205    ILE      H   3257     0.2719      1.008   ; qtot -2.144
  3258         CT    205    ILE     CA   3258    -0.0597      12.01   ; qtot -2.203
  3259         H1    205    ILE     HA   3259     0.0869      1.008   ; qtot -2.117
  3260         CT    205    ILE     CB   3260     0.1303      12.01   ; qtot -1.986
  3261         HC    205    ILE     HB   3261     0.0187      1.008   ; qtot -1.968
  3262         CT    205    ILE    CG2   3262    -0.3204      12.01   ; qtot -2.288
  3263         HC    205    ILE   HG21   3263     0.0882      1.008   ; qtot -2.2
  3264         HC    205    ILE   HG22   3264     0.0882      1.008   ; qtot -2.112
  3265         HC    205    ILE   HG23   3265     0.0882      1.008   ; qtot -2.023
  3266         CT    205    ILE    CG1   3266     -0.043      12.01   ; qtot -2.066
  3267         HC    205    ILE   HG11   3267     0.0236      1.008   ; qtot -2.043
  3268         HC    205    ILE   HG12   3268     0.0236      1.008   ; qtot -2.019
  3269         CT    205    ILE     CD   3269     -0.066      12.01   ; qtot -2.085
  3270         HC    205    ILE    HD1   3270     0.0186      1.008   ; qtot -2.067
  3271         HC    205    ILE    HD2   3271     0.0186      1.008   ; qtot -2.048
  3272         HC    205    ILE    HD3   3272     0.0186      1.008   ; qtot -2.029
  3273          C    205    ILE      C   3273     0.5973      12.01   ; qtot -1.432
  3274          O    205    ILE      O   3274    -0.5679         16   ; qtot -2
; residue 206 VAL rtp VAL  q  0.0
  3275          N    206    VAL      N   3275    -0.4157      14.01   ; qtot -2.416
  3276          H    206    VAL      H   3276     0.2719      1.008   ; qtot -2.144
  3277         CT    206    VAL     CA   3277    -0.0875      12.01   ; qtot -2.231
  3278         H1    206    VAL     HA   3278     0.0969      1.008   ; qtot -2.134
  3279         CT    206    VAL     CB   3279     0.2985      12.01   ; qtot -1.836
  3280         HC    206    VAL     HB   3280    -0.0297      1.008   ; qtot -1.866
  3281         CT    206    VAL    CG1   3281    -0.3192      12.01   ; qtot -2.185
  3282         HC    206    VAL   HG11   3282     0.0791      1.008   ; qtot -2.106
  3283         HC    206    VAL   HG12   3283     0.0791      1.008   ; qtot -2.027
  3284         HC    206    VAL   HG13   3284     0.0791      1.008   ; qtot -1.947
  3285         CT    206    VAL    CG2   3285    -0.3192      12.01   ; qtot -2.267
  3286         HC    206    VAL   HG21   3286     0.0791      1.008   ; qtot -2.188
  3287         HC    206    VAL   HG22   3287     0.0791      1.008   ; qtot -2.108
  3288         HC    206    VAL   HG23   3288     0.0791      1.008   ; qtot -2.029
  3289          C    206    VAL      C   3289     0.5973      12.01   ; qtot -1.432
  3290          O    206    VAL      O   3290    -0.5679         16   ; qtot -2
; residue 207 VAL rtp VAL  q  0.0
  3291          N    207    VAL      N   3291    -0.4157      14.01   ; qtot -2.416
  3292          H    207    VAL      H   3292     0.2719      1.008   ; qtot -2.144
  3293         CT    207    VAL     CA   3293    -0.0875      12.01   ; qtot -2.231
  3294         H1    207    VAL     HA   3294     0.0969      1.008   ; qtot -2.134
  3295         CT    207    VAL     CB   3295     0.2985      12.01   ; qtot -1.836
  3296         HC    207    VAL     HB   3296    -0.0297      1.008   ; qtot -1.866
  3297         CT    207    VAL    CG1   3297    -0.3192      12.01   ; qtot -2.185
  3298         HC    207    VAL   HG11   3298     0.0791      1.008   ; qtot -2.106
  3299         HC    207    VAL   HG12   3299     0.0791      1.008   ; qtot -2.027
  3300         HC    207    VAL   HG13   3300     0.0791      1.008   ; qtot -1.947
  3301         CT    207    VAL    CG2   3301    -0.3192      12.01   ; qtot -2.267
  3302         HC    207    VAL   HG21   3302     0.0791      1.008   ; qtot -2.188
  3303         HC    207    VAL   HG22   3303     0.0791      1.008   ; qtot -2.108
  3304         HC    207    VAL   HG23   3304     0.0791      1.008   ; qtot -2.029
  3305          C    207    VAL      C   3305     0.5973      12.01   ; qtot -1.432
  3306          O    207    VAL      O   3306    -0.5679         16   ; qtot -2
; residue 208 THR rtp THR  q  0.0
  3307          N    208    THR      N   3307    -0.4157      14.01   ; qtot -2.416
  3308          H    208    THR      H   3308     0.2719      1.008   ; qtot -2.144
  3309         CT    208    THR     CA   3309    -0.0389      12.01   ; qtot -2.183
  3310         H1    208    THR     HA   3310     0.1007      1.008   ; qtot -2.082
  3311         CT    208    THR     CB   3311     0.3654      12.01   ; qtot -1.717
  3312         H1    208    THR     HB   3312     0.0043      1.008   ; qtot -1.712
  3313         CT    208    THR    CG2   3313    -0.2438      12.01   ; qtot -1.956
  3314         HC    208    THR   HG21   3314     0.0642      1.008   ; qtot -1.892
  3315         HC    208    THR   HG22   3315     0.0642      1.008   ; qtot -1.828
  3316         HC    208    THR   HG23   3316     0.0642      1.008   ; qtot -1.763
  3317         OH    208    THR    OG1   3317    -0.6761         16   ; qtot -2.44
  3318         HO    208    THR    HG1   3318     0.4102      1.008   ; qtot -2.029
  3319          C    208    THR      C   3319     0.5973      12.01   ; qtot -1.432
  3320          O    208    THR      O   3320    -0.5679         16   ; qtot -2
; residue 209 ALA rtp ALA  q  0.0
  3321          N    209    ALA      N   3321    -0.4157      14.01   ; qtot -2.416
  3322          H    209    ALA      H   3322     0.2719      1.008   ; qtot -2.144
  3323         CT    209    ALA     CA   3323     0.0337      12.01   ; qtot -2.11
  3324         H1    209    ALA     HA   3324     0.0823      1.008   ; qtot -2.028
  3325         CT    209    ALA     CB   3325    -0.1825      12.01   ; qtot -2.21
  3326         HC    209    ALA    HB1   3326     0.0603      1.008   ; qtot -2.15
  3327         HC    209    ALA    HB2   3327     0.0603      1.008   ; qtot -2.09
  3328         HC    209    ALA    HB3   3328     0.0603      1.008   ; qtot -2.029
  3329          C    209    ALA      C   3329     0.5973      12.01   ; qtot -1.432
  3330          O    209    ALA      O   3330    -0.5679         16   ; qtot -2
; residue 210 TYR rtp TYR  q  0.0
  3331          N    210    TYR      N   3331    -0.4157      14.01   ; qtot -2.416
  3332          H    210    TYR      H   3332     0.2719      1.008   ; qtot -2.144
  3333         CT    210    TYR     CA   3333    -0.0014      12.01   ; qtot -2.145
  3334         H1    210    TYR     HA   3334     0.0876      1.008   ; qtot -2.058
  3335         CT    210    TYR     CB   3335    -0.0152      12.01   ; qtot -2.073
  3336         HC    210    TYR    HB1   3336     0.0295      1.008   ; qtot -2.043
  3337         HC    210    TYR    HB2   3337     0.0295      1.008   ; qtot -2.014
  3338         CA    210    TYR     CG   3338    -0.0011      12.01   ; qtot -2.015
  3339         CA    210    TYR    CD1   3339    -0.1906      12.01   ; qtot -2.205
  3340         HA    210    TYR    HD1   3340     0.1699      1.008   ; qtot -2.036
  3341         CA    210    TYR    CE1   3341    -0.2341      12.01   ; qtot -2.27
  3342         HA    210    TYR    HE1   3342     0.1656      1.008   ; qtot -2.104
  3343          C    210    TYR     CZ   3343     0.3226      12.01   ; qtot -1.781
  3344         OH    210    TYR     OH   3344    -0.5579         16   ; qtot -2.339
  3345         HO    210    TYR     HH   3345     0.3992      1.008   ; qtot -1.94
  3346         CA    210    TYR    CE2   3346    -0.2341      12.01   ; qtot -2.174
  3347         HA    210    TYR    HE2   3347     0.1656      1.008   ; qtot -2.009
  3348         CA    210    TYR    CD2   3348    -0.1906      12.01   ; qtot -2.199
  3349         HA    210    TYR    HD2   3349     0.1699      1.008   ; qtot -2.029
  3350          C    210    TYR      C   3350     0.5973      12.01   ; qtot -1.432
  3351          O    210    TYR      O   3351    -0.5679         16   ; qtot -2
; residue 211 SER rtp SER  q  0.0
  3352          N    211    SER      N   3352    -0.4157      14.01   ; qtot -2.416
  3353          H    211    SER      H   3353     0.2719      1.008   ; qtot -2.144
  3354         CT    211    SER     CA   3354    -0.0249      12.01   ; qtot -2.169
  3355         H1    211    SER     HA   3355     0.0843      1.008   ; qtot -2.084
  3356         CT    211    SER     CB   3356     0.2117      12.01   ; qtot -1.873
  3357         H1    211    SER    HB1   3357     0.0352      1.008   ; qtot -1.837
  3358         H1    211    SER    HB2   3358     0.0352      1.008   ; qtot -1.802
  3359         OH    211    SER     OG   3359    -0.6546         16   ; qtot -2.457
  3360         HO    211    SER     HG   3360     0.4275      1.008   ; qtot -2.029
  3361          C    211    SER      C   3361     0.5973      12.01   ; qtot -1.432
  3362          O    211    SER      O   3362    -0.5679         16   ; qtot -2
; residue 212 PRO rtp PRO  q  0.0
  3363          N    212    PRO      N   3363    -0.2548      14.01   ; qtot -2.255
  3364         CT    212    PRO     CD   3364     0.0192      12.01   ; qtot -2.236
  3365         H1    212    PRO    HD1   3365     0.0391      1.008   ; qtot -2.196
  3366         H1    212    PRO    HD2   3366     0.0391      1.008   ; qtot -2.157
  3367         CT    212    PRO     CG   3367     0.0189      12.01   ; qtot -2.138
  3368         HC    212    PRO    HG1   3368     0.0213      1.008   ; qtot -2.117
  3369         HC    212    PRO    HG2   3369     0.0213      1.008   ; qtot -2.096
  3370         CT    212    PRO     CB   3370     -0.007      12.01   ; qtot -2.103
  3371         HC    212    PRO    HB1   3371     0.0253      1.008   ; qtot -2.078
  3372         HC    212    PRO    HB2   3372     0.0253      1.008   ; qtot -2.052
  3373         CT    212    PRO     CA   3373    -0.0266      12.01   ; qtot -2.079
  3374         H1    212    PRO     HA   3374     0.0641      1.008   ; qtot -2.015
  3375          C    212    PRO      C   3375     0.5896      12.01   ; qtot -1.425
  3376          O    212    PRO      O   3376    -0.5748         16   ; qtot -2
; residue 213 LEU rtp LEU  q  0.0
  3377          N    213    LEU      N   3377    -0.4157      14.01   ; qtot -2.416
  3378          H    213    LEU      H   3378     0.2719      1.008   ; qtot -2.144
  3379         CT    213    LEU     CA   3379    -0.0518      12.01   ; qtot -2.196
  3380         H1    213    LEU     HA   3380     0.0922      1.008   ; qtot -2.103
  3381         CT    213    LEU     CB   3381    -0.1102      12.01   ; qtot -2.214
  3382         HC    213    LEU    HB1   3382     0.0457      1.008   ; qtot -2.168
  3383         HC    213    LEU    HB2   3383     0.0457      1.008   ; qtot -2.122
  3384         CT    213    LEU     CG   3384     0.3531      12.01   ; qtot -1.769
  3385         HC    213    LEU     HG   3385    -0.0361      1.008   ; qtot -1.805
  3386         CT    213    LEU    CD1   3386    -0.4121      12.01   ; qtot -2.217
  3387         HC    213    LEU   HD11   3387        0.1      1.008   ; qtot -2.117
  3388         HC    213    LEU   HD12   3388        0.1      1.008   ; qtot -2.017
  3389         HC    213    LEU   HD13   3389        0.1      1.008   ; qtot -1.917
  3390         CT    213    LEU    CD2   3390    -0.4121      12.01   ; qtot -2.329
  3391         HC    213    LEU   HD21   3391        0.1      1.008   ; qtot -2.229
  3392         HC    213    LEU   HD22   3392        0.1      1.008   ; qtot -2.129
  3393         HC    213    LEU   HD23   3393        0.1      1.008   ; qtot -2.029
  3394          C    213    LEU      C   3394     0.5973      12.01   ; qtot -1.432
  3395          O    213    LEU      O   3395    -0.5679         16   ; qtot -2
; residue 214 GLY rtp GLY  q  0.0
  3396          N    214    GLY      N   3396    -0.4157      14.01   ; qtot -2.416
  3397          H    214    GLY      H   3397     0.2719      1.008   ; qtot -2.144
  3398         CT    214    GLY     CA   3398    -0.0252      12.01   ; qtot -2.169
  3399         H1    214    GLY    HA1   3399     0.0698      1.008   ; qtot -2.099
  3400         H1    214    GLY    HA2   3400     0.0698      1.008   ; qtot -2.029
  3401          C    214    GLY      C   3401     0.5973      12.01   ; qtot -1.432
  3402          O    214    GLY      O   3402    -0.5679         16   ; qtot -2
; residue 215 SER rtp SER  q  0.0
  3403          N    215    SER      N   3403    -0.4157      14.01   ; qtot -2.416
  3404          H    215    SER      H   3404     0.2719      1.008   ; qtot -2.144
  3405         CT    215    SER     CA   3405    -0.0249      12.01   ; qtot -2.169
  3406         H1    215    SER     HA   3406     0.0843      1.008   ; qtot -2.084
  3407         CT    215    SER     CB   3407     0.2117      12.01   ; qtot -1.873
  3408         H1    215    SER    HB1   3408     0.0352      1.008   ; qtot -1.837
  3409         H1    215    SER    HB2   3409     0.0352      1.008   ; qtot -1.802
  3410         OH    215    SER     OG   3410    -0.6546         16   ; qtot -2.457
  3411         HO    215    SER     HG   3411     0.4275      1.008   ; qtot -2.029
  3412          C    215    SER      C   3412     0.5973      12.01   ; qtot -1.432
  3413          O    215    SER      O   3413    -0.5679         16   ; qtot -2
; residue 216 PRO rtp PRO  q  0.0
  3414          N    216    PRO      N   3414    -0.2548      14.01   ; qtot -2.255
  3415         CT    216    PRO     CD   3415     0.0192      12.01   ; qtot -2.236
  3416         H1    216    PRO    HD1   3416     0.0391      1.008   ; qtot -2.196
  3417         H1    216    PRO    HD2   3417     0.0391      1.008   ; qtot -2.157
  3418         CT    216    PRO     CG   3418     0.0189      12.01   ; qtot -2.138
  3419         HC    216    PRO    HG1   3419     0.0213      1.008   ; qtot -2.117
  3420         HC    216    PRO    HG2   3420     0.0213      1.008   ; qtot -2.096
  3421         CT    216    PRO     CB   3421     -0.007      12.01   ; qtot -2.103
  3422         HC    216    PRO    HB1   3422     0.0253      1.008   ; qtot -2.078
  3423         HC    216    PRO    HB2   3423     0.0253      1.008   ; qtot -2.052
  3424         CT    216    PRO     CA   3424    -0.0266      12.01   ; qtot -2.079
  3425         H1    216    PRO     HA   3425     0.0641      1.008   ; qtot -2.015
  3426          C    216    PRO      C   3426     0.5896      12.01   ; qtot -1.425
  3427          O    216    PRO      O   3427    -0.5748         16   ; qtot -2
; residue 217 ASP rtp ASP  q -1.0
  3428          N    217    ASP      N   3428    -0.5163      14.01   ; qtot -2.516
  3429          H    217    ASP      H   3429     0.2936      1.008   ; qtot -2.223
  3430         CT    217    ASP     CA   3430     0.0381      12.01   ; qtot -2.185
  3431         H1    217    ASP     HA   3431      0.088      1.008   ; qtot -2.097
  3432         CT    217    ASP     CB   3432    -0.0303      12.01   ; qtot -2.127
  3433         HC    217    ASP    HB1   3433    -0.0122      1.008   ; qtot -2.139
  3434         HC    217    ASP    HB2   3434    -0.0122      1.008   ; qtot -2.151
  3435          C    217    ASP     CG   3435     0.7994      12.01   ; qtot -1.352
  3436         O2    217    ASP    OD1   3436    -0.8014         16   ; qtot -2.153
  3437         O2    217    ASP    OD2   3437    -0.8014         16   ; qtot -2.955
  3438          C    217    ASP      C   3438     0.5366      12.01   ; qtot -2.418
  3439          O    217    ASP      O   3439    -0.5819         16   ; qtot -3
; residue 218 ARG rtp ARG  q +1.0
  3440          N    218    ARG      N   3440    -0.3479      14.01   ; qtot -3.348
  3441          H    218    ARG      H   3441     0.2747      1.008   ; qtot -3.073
  3442         CT    218    ARG     CA   3442    -0.2637      12.01   ; qtot -3.337
  3443         H1    218    ARG     HA   3443      0.156      1.008   ; qtot -3.181
  3444         CT    218    ARG     CB   3444    -0.0007      12.01   ; qtot -3.182
  3445         HC    218    ARG    HB1   3445     0.0327      1.008   ; qtot -3.149
  3446         HC    218    ARG    HB2   3446     0.0327      1.008   ; qtot -3.116
  3447         CT    218    ARG     CG   3447      0.039      12.01   ; qtot -3.077
  3448         HC    218    ARG    HG1   3448     0.0285      1.008   ; qtot -3.049
  3449         HC    218    ARG    HG2   3449     0.0285      1.008   ; qtot -3.02
  3450         CT    218    ARG     CD   3450     0.0486      12.01   ; qtot -2.972
  3451         H1    218    ARG    HD1   3451     0.0687      1.008   ; qtot -2.903
  3452         H1    218    ARG    HD2   3452     0.0687      1.008   ; qtot -2.834
  3453         N2    218    ARG     NE   3453    -0.5295      14.01   ; qtot -3.364
  3454          H    218    ARG     HE   3454     0.3456      1.008   ; qtot -3.018
  3455         CA    218    ARG     CZ   3455     0.8076      12.01   ; qtot -2.21
  3456         N2    218    ARG    NH1   3456    -0.8627      14.01   ; qtot -3.073
  3457          H    218    ARG   HH11   3457     0.4478      1.008   ; qtot -2.625
  3458          H    218    ARG   HH12   3458     0.4478      1.008   ; qtot -2.178
  3459         N2    218    ARG    NH2   3459    -0.8627      14.01   ; qtot -3.04
  3460          H    218    ARG   HH21   3460     0.4478      1.008   ; qtot -2.592
  3461          H    218    ARG   HH22   3461     0.4478      1.008   ; qtot -2.145
  3462          C    218    ARG      C   3462     0.7341      12.01   ; qtot -1.411
  3463          O    218    ARG      O   3463    -0.5894         16   ; qtot -2
; residue 219 PRO rtp PRO  q  0.0
  3464          N    219    PRO      N   3464    -0.2548      14.01   ; qtot -2.255
  3465         CT    219    PRO     CD   3465     0.0192      12.01   ; qtot -2.236
  3466         H1    219    PRO    HD1   3466     0.0391      1.008   ; qtot -2.196
  3467         H1    219    PRO    HD2   3467     0.0391      1.008   ; qtot -2.157
  3468         CT    219    PRO     CG   3468     0.0189      12.01   ; qtot -2.138
  3469         HC    219    PRO    HG1   3469     0.0213      1.008   ; qtot -2.117
  3470         HC    219    PRO    HG2   3470     0.0213      1.008   ; qtot -2.096
  3471         CT    219    PRO     CB   3471     -0.007      12.01   ; qtot -2.103
  3472         HC    219    PRO    HB1   3472     0.0253      1.008   ; qtot -2.078
  3473         HC    219    PRO    HB2   3473     0.0253      1.008   ; qtot -2.052
  3474         CT    219    PRO     CA   3474    -0.0266      12.01   ; qtot -2.079
  3475         H1    219    PRO     HA   3475     0.0641      1.008   ; qtot -2.015
  3476          C    219    PRO      C   3476     0.5896      12.01   ; qtot -1.425
  3477          O    219    PRO      O   3477    -0.5748         16   ; qtot -2
; residue 220 TRP rtp TRP  q  0.0
  3478          N    220    TRP      N   3478    -0.4157      14.01   ; qtot -2.416
  3479          H    220    TRP      H   3479     0.2719      1.008   ; qtot -2.144
  3480         CT    220    TRP     CA   3480    -0.0275      12.01   ; qtot -2.171
  3481         H1    220    TRP     HA   3481     0.1123      1.008   ; qtot -2.059
  3482         CT    220    TRP     CB   3482     -0.005      12.01   ; qtot -2.064
  3483         HC    220    TRP    HB1   3483     0.0339      1.008   ; qtot -2.03
  3484         HC    220    TRP    HB2   3484     0.0339      1.008   ; qtot -1.996
  3485         C*    220    TRP     CG   3485    -0.1415      12.01   ; qtot -2.138
  3486         CW    220    TRP    CD1   3486    -0.1638      12.01   ; qtot -2.301
  3487         H4    220    TRP    HD1   3487     0.2062      1.008   ; qtot -2.095
  3488         NA    220    TRP    NE1   3488    -0.3418      14.01   ; qtot -2.437
  3489          H    220    TRP    HE1   3489     0.3412      1.008   ; qtot -2.096
  3490         CN    220    TRP    CE2   3490      0.138      12.01   ; qtot -1.958
  3491         CA    220    TRP    CZ2   3491    -0.2601      12.01   ; qtot -2.218
  3492         HA    220    TRP    HZ2   3492     0.1572      1.008   ; qtot -2.061
  3493         CA    220    TRP    CH2   3493    -0.1134      12.01   ; qtot -2.174
  3494         HA    220    TRP    HH2   3494     0.1417      1.008   ; qtot -2.032
  3495         CA    220    TRP    CZ3   3495    -0.1972      12.01   ; qtot -2.23
  3496         HA    220    TRP    HZ3   3496     0.1447      1.008   ; qtot -2.085
  3497         CA    220    TRP    CE3   3497    -0.2387      12.01   ; qtot -2.324
  3498         HA    220    TRP    HE3   3498       0.17      1.008   ; qtot -2.154
  3499         CB    220    TRP    CD2   3499     0.1243      12.01   ; qtot -2.029
  3500          C    220    TRP      C   3500     0.5973      12.01   ; qtot -1.432
  3501          O    220    TRP      O   3501    -0.5679         16   ; qtot -2
; residue 221 ALA rtp ALA  q  0.0
  3502          N    221    ALA      N   3502    -0.4157      14.01   ; qtot -2.416
  3503          H    221    ALA      H   3503     0.2719      1.008   ; qtot -2.144
  3504         CT    221    ALA     CA   3504     0.0337      12.01   ; qtot -2.11
  3505         H1    221    ALA     HA   3505     0.0823      1.008   ; qtot -2.028
  3506         CT    221    ALA     CB   3506    -0.1825      12.01   ; qtot -2.21
  3507         HC    221    ALA    HB1   3507     0.0603      1.008   ; qtot -2.15
  3508         HC    221    ALA    HB2   3508     0.0603      1.008   ; qtot -2.09
  3509         HC    221    ALA    HB3   3509     0.0603      1.008   ; qtot -2.029
  3510          C    221    ALA      C   3510     0.5973      12.01   ; qtot -1.432
  3511          O    221    ALA      O   3511    -0.5679         16   ; qtot -2
; residue 222 LYS rtp LYS  q +1.0
  3512          N    222    LYS      N   3512    -0.3479      14.01   ; qtot -2.348
  3513          H    222    LYS      H   3513     0.2747      1.008   ; qtot -2.073
  3514         CT    222    LYS     CA   3514      -0.24      12.01   ; qtot -2.313
  3515         H1    222    LYS     HA   3515     0.1426      1.008   ; qtot -2.171
  3516         CT    222    LYS     CB   3516    -0.0094      12.01   ; qtot -2.18
  3517         HC    222    LYS    HB1   3517     0.0362      1.008   ; qtot -2.144
  3518         HC    222    LYS    HB2   3518     0.0362      1.008   ; qtot -2.108
  3519         CT    222    LYS     CG   3519     0.0187      12.01   ; qtot -2.089
  3520         HC    222    LYS    HG1   3520     0.0103      1.008   ; qtot -2.079
  3521         HC    222    LYS    HG2   3521     0.0103      1.008   ; qtot -2.068
  3522         CT    222    LYS     CD   3522    -0.0479      12.01   ; qtot -2.116
  3523         HC    222    LYS    HD1   3523     0.0621      1.008   ; qtot -2.054
  3524         HC    222    LYS    HD2   3524     0.0621      1.008   ; qtot -1.992
  3525         CT    222    LYS     CE   3525    -0.0143      12.01   ; qtot -2.006
  3526         HP    222    LYS    HE1   3526     0.1135      1.008   ; qtot -1.893
  3527         HP    222    LYS    HE2   3527     0.1135      1.008   ; qtot -1.779
  3528         N3    222    LYS     NZ   3528    -0.3854      14.01   ; qtot -2.165
  3529          H    222    LYS    HZ1   3529       0.34      1.008   ; qtot -1.825
  3530          H    222    LYS    HZ2   3530       0.34      1.008   ; qtot -1.485
  3531          H    222    LYS    HZ3   3531       0.34      1.008   ; qtot -1.145
  3532          C    222    LYS      C   3532     0.7341      12.01   ; qtot -0.4106
  3533          O    222    LYS      O   3533    -0.5894         16   ; qtot -1
; residue 223 PRO rtp PRO  q  0.0
  3534          N    223    PRO      N   3534    -0.2548      14.01   ; qtot -1.255
  3535         CT    223    PRO     CD   3535     0.0192      12.01   ; qtot -1.236
  3536         H1    223    PRO    HD1   3536     0.0391      1.008   ; qtot -1.196
  3537         H1    223    PRO    HD2   3537     0.0391      1.008   ; qtot -1.157
  3538         CT    223    PRO     CG   3538     0.0189      12.01   ; qtot -1.138
  3539         HC    223    PRO    HG1   3539     0.0213      1.008   ; qtot -1.117
  3540         HC    223    PRO    HG2   3540     0.0213      1.008   ; qtot -1.096
  3541         CT    223    PRO     CB   3541     -0.007      12.01   ; qtot -1.103
  3542         HC    223    PRO    HB1   3542     0.0253      1.008   ; qtot -1.078
  3543         HC    223    PRO    HB2   3543     0.0253      1.008   ; qtot -1.052
  3544         CT    223    PRO     CA   3544    -0.0266      12.01   ; qtot -1.079
  3545         H1    223    PRO     HA   3545     0.0641      1.008   ; qtot -1.015
  3546          C    223    PRO      C   3546     0.5896      12.01   ; qtot -0.4252
  3547          O    223    PRO      O   3547    -0.5748         16   ; qtot -1
; residue 224 GLU rtp GLU  q -1.0
  3548          N    224    GLU      N   3548    -0.5163      14.01   ; qtot -1.516
  3549          H    224    GLU      H   3549     0.2936      1.008   ; qtot -1.223
  3550         CT    224    GLU     CA   3550     0.0397      12.01   ; qtot -1.183
  3551         H1    224    GLU     HA   3551     0.1105      1.008   ; qtot -1.072
  3552         CT    224    GLU     CB   3552      0.056      12.01   ; qtot -1.016
  3553         HC    224    GLU    HB1   3553    -0.0173      1.008   ; qtot -1.034
  3554         HC    224    GLU    HB2   3554    -0.0173      1.008   ; qtot -1.051
  3555         CT    224    GLU     CG   3555     0.0136      12.01   ; qtot -1.037
  3556         HC    224    GLU    HG1   3556    -0.0425      1.008   ; qtot -1.08
  3557         HC    224    GLU    HG2   3557    -0.0425      1.008   ; qtot -1.122
  3558          C    224    GLU     CD   3558     0.8054      12.01   ; qtot -0.3171
  3559         O2    224    GLU    OE1   3559    -0.8188         16   ; qtot -1.136
  3560         O2    224    GLU    OE2   3560    -0.8188         16   ; qtot -1.955
  3561          C    224    GLU      C   3561     0.5366      12.01   ; qtot -1.418
  3562          O    224    GLU      O   3562    -0.5819         16   ; qtot -2
; residue 225 ASP rtp ASP  q -1.0
  3563          N    225    ASP      N   3563    -0.5163      14.01   ; qtot -2.516
  3564          H    225    ASP      H   3564     0.2936      1.008   ; qtot -2.223
  3565         CT    225    ASP     CA   3565     0.0381      12.01   ; qtot -2.185
  3566         H1    225    ASP     HA   3566      0.088      1.008   ; qtot -2.097
  3567         CT    225    ASP     CB   3567    -0.0303      12.01   ; qtot -2.127
  3568         HC    225    ASP    HB1   3568    -0.0122      1.008   ; qtot -2.139
  3569         HC    225    ASP    HB2   3569    -0.0122      1.008   ; qtot -2.151
  3570          C    225    ASP     CG   3570     0.7994      12.01   ; qtot -1.352
  3571         O2    225    ASP    OD1   3571    -0.8014         16   ; qtot -2.153
  3572         O2    225    ASP    OD2   3572    -0.8014         16   ; qtot -2.955
  3573          C    225    ASP      C   3573     0.5366      12.01   ; qtot -2.418
  3574          O    225    ASP      O   3574    -0.5819         16   ; qtot -3
; residue 226 PRO rtp PRO  q  0.0
  3575          N    226    PRO      N   3575    -0.2548      14.01   ; qtot -3.255
  3576         CT    226    PRO     CD   3576     0.0192      12.01   ; qtot -3.236
  3577         H1    226    PRO    HD1   3577     0.0391      1.008   ; qtot -3.196
  3578         H1    226    PRO    HD2   3578     0.0391      1.008   ; qtot -3.157
  3579         CT    226    PRO     CG   3579     0.0189      12.01   ; qtot -3.138
  3580         HC    226    PRO    HG1   3580     0.0213      1.008   ; qtot -3.117
  3581         HC    226    PRO    HG2   3581     0.0213      1.008   ; qtot -3.096
  3582         CT    226    PRO     CB   3582     -0.007      12.01   ; qtot -3.103
  3583         HC    226    PRO    HB1   3583     0.0253      1.008   ; qtot -3.078
  3584         HC    226    PRO    HB2   3584     0.0253      1.008   ; qtot -3.052
  3585         CT    226    PRO     CA   3585    -0.0266      12.01   ; qtot -3.079
  3586         H1    226    PRO     HA   3586     0.0641      1.008   ; qtot -3.015
  3587          C    226    PRO      C   3587     0.5896      12.01   ; qtot -2.425
  3588          O    226    PRO      O   3588    -0.5748         16   ; qtot -3
; residue 227 SER rtp SER  q  0.0
  3589          N    227    SER      N   3589    -0.4157      14.01   ; qtot -3.416
  3590          H    227    SER      H   3590     0.2719      1.008   ; qtot -3.144
  3591         CT    227    SER     CA   3591    -0.0249      12.01   ; qtot -3.169
  3592         H1    227    SER     HA   3592     0.0843      1.008   ; qtot -3.084
  3593         CT    227    SER     CB   3593     0.2117      12.01   ; qtot -2.873
  3594         H1    227    SER    HB1   3594     0.0352      1.008   ; qtot -2.837
  3595         H1    227    SER    HB2   3595     0.0352      1.008   ; qtot -2.802
  3596         OH    227    SER     OG   3596    -0.6546         16   ; qtot -3.457
  3597         HO    227    SER     HG   3597     0.4275      1.008   ; qtot -3.029
  3598          C    227    SER      C   3598     0.5973      12.01   ; qtot -2.432
  3599          O    227    SER      O   3599    -0.5679         16   ; qtot -3
; residue 228 LEU rtp LEU  q  0.0
  3600          N    228    LEU      N   3600    -0.4157      14.01   ; qtot -3.416
  3601          H    228    LEU      H   3601     0.2719      1.008   ; qtot -3.144
  3602         CT    228    LEU     CA   3602    -0.0518      12.01   ; qtot -3.196
  3603         H1    228    LEU     HA   3603     0.0922      1.008   ; qtot -3.103
  3604         CT    228    LEU     CB   3604    -0.1102      12.01   ; qtot -3.214
  3605         HC    228    LEU    HB1   3605     0.0457      1.008   ; qtot -3.168
  3606         HC    228    LEU    HB2   3606     0.0457      1.008   ; qtot -3.122
  3607         CT    228    LEU     CG   3607     0.3531      12.01   ; qtot -2.769
  3608         HC    228    LEU     HG   3608    -0.0361      1.008   ; qtot -2.805
  3609         CT    228    LEU    CD1   3609    -0.4121      12.01   ; qtot -3.217
  3610         HC    228    LEU   HD11   3610        0.1      1.008   ; qtot -3.117
  3611         HC    228    LEU   HD12   3611        0.1      1.008   ; qtot -3.017
  3612         HC    228    LEU   HD13   3612        0.1      1.008   ; qtot -2.917
  3613         CT    228    LEU    CD2   3613    -0.4121      12.01   ; qtot -3.329
  3614         HC    228    LEU   HD21   3614        0.1      1.008   ; qtot -3.229
  3615         HC    228    LEU   HD22   3615        0.1      1.008   ; qtot -3.129
  3616         HC    228    LEU   HD23   3616        0.1      1.008   ; qtot -3.029
  3617          C    228    LEU      C   3617     0.5973      12.01   ; qtot -2.432
  3618          O    228    LEU      O   3618    -0.5679         16   ; qtot -3
; residue 229 LEU rtp LEU  q  0.0
  3619          N    229    LEU      N   3619    -0.4157      14.01   ; qtot -3.416
  3620          H    229    LEU      H   3620     0.2719      1.008   ; qtot -3.144
  3621         CT    229    LEU     CA   3621    -0.0518      12.01   ; qtot -3.196
  3622         H1    229    LEU     HA   3622     0.0922      1.008   ; qtot -3.103
  3623         CT    229    LEU     CB   3623    -0.1102      12.01   ; qtot -3.214
  3624         HC    229    LEU    HB1   3624     0.0457      1.008   ; qtot -3.168
  3625         HC    229    LEU    HB2   3625     0.0457      1.008   ; qtot -3.122
  3626         CT    229    LEU     CG   3626     0.3531      12.01   ; qtot -2.769
  3627         HC    229    LEU     HG   3627    -0.0361      1.008   ; qtot -2.805
  3628         CT    229    LEU    CD1   3628    -0.4121      12.01   ; qtot -3.217
  3629         HC    229    LEU   HD11   3629        0.1      1.008   ; qtot -3.117
  3630         HC    229    LEU   HD12   3630        0.1      1.008   ; qtot -3.017
  3631         HC    229    LEU   HD13   3631        0.1      1.008   ; qtot -2.917
  3632         CT    229    LEU    CD2   3632    -0.4121      12.01   ; qtot -3.329
  3633         HC    229    LEU   HD21   3633        0.1      1.008   ; qtot -3.229
  3634         HC    229    LEU   HD22   3634        0.1      1.008   ; qtot -3.129
  3635         HC    229    LEU   HD23   3635        0.1      1.008   ; qtot -3.029
  3636          C    229    LEU      C   3636     0.5973      12.01   ; qtot -2.432
  3637          O    229    LEU      O   3637    -0.5679         16   ; qtot -3
; residue 230 GLU rtp GLU  q -1.0
  3638          N    230    GLU      N   3638    -0.5163      14.01   ; qtot -3.516
  3639          H    230    GLU      H   3639     0.2936      1.008   ; qtot -3.223
  3640         CT    230    GLU     CA   3640     0.0397      12.01   ; qtot -3.183
  3641         H1    230    GLU     HA   3641     0.1105      1.008   ; qtot -3.072
  3642         CT    230    GLU     CB   3642      0.056      12.01   ; qtot -3.016
  3643         HC    230    GLU    HB1   3643    -0.0173      1.008   ; qtot -3.034
  3644         HC    230    GLU    HB2   3644    -0.0173      1.008   ; qtot -3.051
  3645         CT    230    GLU     CG   3645     0.0136      12.01   ; qtot -3.037
  3646         HC    230    GLU    HG1   3646    -0.0425      1.008   ; qtot -3.08
  3647         HC    230    GLU    HG2   3647    -0.0425      1.008   ; qtot -3.122
  3648          C    230    GLU     CD   3648     0.8054      12.01   ; qtot -2.317
  3649         O2    230    GLU    OE1   3649    -0.8188         16   ; qtot -3.136
  3650         O2    230    GLU    OE2   3650    -0.8188         16   ; qtot -3.955
  3651          C    230    GLU      C   3651     0.5366      12.01   ; qtot -3.418
  3652          O    230    GLU      O   3652    -0.5819         16   ; qtot -4
; residue 231 ASP rtp ASP  q -1.0
  3653          N    231    ASP      N   3653    -0.5163      14.01   ; qtot -4.516
  3654          H    231    ASP      H   3654     0.2936      1.008   ; qtot -4.223
  3655         CT    231    ASP     CA   3655     0.0381      12.01   ; qtot -4.185
  3656         H1    231    ASP     HA   3656      0.088      1.008   ; qtot -4.097
  3657         CT    231    ASP     CB   3657    -0.0303      12.01   ; qtot -4.127
  3658         HC    231    ASP    HB1   3658    -0.0122      1.008   ; qtot -4.139
  3659         HC    231    ASP    HB2   3659    -0.0122      1.008   ; qtot -4.151
  3660          C    231    ASP     CG   3660     0.7994      12.01   ; qtot -3.352
  3661         O2    231    ASP    OD1   3661    -0.8014         16   ; qtot -4.153
  3662         O2    231    ASP    OD2   3662    -0.8014         16   ; qtot -4.955
  3663          C    231    ASP      C   3663     0.5366      12.01   ; qtot -4.418
  3664          O    231    ASP      O   3664    -0.5819         16   ; qtot -5
; residue 232 PRO rtp PRO  q  0.0
  3665          N    232    PRO      N   3665    -0.2548      14.01   ; qtot -5.255
  3666         CT    232    PRO     CD   3666     0.0192      12.01   ; qtot -5.236
  3667         H1    232    PRO    HD1   3667     0.0391      1.008   ; qtot -5.196
  3668         H1    232    PRO    HD2   3668     0.0391      1.008   ; qtot -5.157
  3669         CT    232    PRO     CG   3669     0.0189      12.01   ; qtot -5.138
  3670         HC    232    PRO    HG1   3670     0.0213      1.008   ; qtot -5.117
  3671         HC    232    PRO    HG2   3671     0.0213      1.008   ; qtot -5.096
  3672         CT    232    PRO     CB   3672     -0.007      12.01   ; qtot -5.103
  3673         HC    232    PRO    HB1   3673     0.0253      1.008   ; qtot -5.078
  3674         HC    232    PRO    HB2   3674     0.0253      1.008   ; qtot -5.052
  3675         CT    232    PRO     CA   3675    -0.0266      12.01   ; qtot -5.079
  3676         H1    232    PRO     HA   3676     0.0641      1.008   ; qtot -5.015
  3677          C    232    PRO      C   3677     0.5896      12.01   ; qtot -4.425
  3678          O    232    PRO      O   3678    -0.5748         16   ; qtot -5
; residue 233 ARG rtp ARG  q +1.0
  3679          N    233    ARG      N   3679    -0.3479      14.01   ; qtot -5.348
  3680          H    233    ARG      H   3680     0.2747      1.008   ; qtot -5.073
  3681         CT    233    ARG     CA   3681    -0.2637      12.01   ; qtot -5.337
  3682         H1    233    ARG     HA   3682      0.156      1.008   ; qtot -5.181
  3683         CT    233    ARG     CB   3683    -0.0007      12.01   ; qtot -5.182
  3684         HC    233    ARG    HB1   3684     0.0327      1.008   ; qtot -5.149
  3685         HC    233    ARG    HB2   3685     0.0327      1.008   ; qtot -5.116
  3686         CT    233    ARG     CG   3686      0.039      12.01   ; qtot -5.077
  3687         HC    233    ARG    HG1   3687     0.0285      1.008   ; qtot -5.049
  3688         HC    233    ARG    HG2   3688     0.0285      1.008   ; qtot -5.02
  3689         CT    233    ARG     CD   3689     0.0486      12.01   ; qtot -4.972
  3690         H1    233    ARG    HD1   3690     0.0687      1.008   ; qtot -4.903
  3691         H1    233    ARG    HD2   3691     0.0687      1.008   ; qtot -4.834
  3692         N2    233    ARG     NE   3692    -0.5295      14.01   ; qtot -5.364
  3693          H    233    ARG     HE   3693     0.3456      1.008   ; qtot -5.018
  3694         CA    233    ARG     CZ   3694     0.8076      12.01   ; qtot -4.21
  3695         N2    233    ARG    NH1   3695    -0.8627      14.01   ; qtot -5.073
  3696          H    233    ARG   HH11   3696     0.4478      1.008   ; qtot -4.625
  3697          H    233    ARG   HH12   3697     0.4478      1.008   ; qtot -4.178
  3698         N2    233    ARG    NH2   3698    -0.8627      14.01   ; qtot -5.04
  3699          H    233    ARG   HH21   3699     0.4478      1.008   ; qtot -4.592
  3700          H    233    ARG   HH22   3700     0.4478      1.008   ; qtot -4.145
  3701          C    233    ARG      C   3701     0.7341      12.01   ; qtot -3.411
  3702          O    233    ARG      O   3702    -0.5894         16   ; qtot -4
; residue 234 ILE rtp ILE  q  0.0
  3703          N    234    ILE      N   3703    -0.4157      14.01   ; qtot -4.416
  3704          H    234    ILE      H   3704     0.2719      1.008   ; qtot -4.144
  3705         CT    234    ILE     CA   3705    -0.0597      12.01   ; qtot -4.203
  3706         H1    234    ILE     HA   3706     0.0869      1.008   ; qtot -4.117
  3707         CT    234    ILE     CB   3707     0.1303      12.01   ; qtot -3.986
  3708         HC    234    ILE     HB   3708     0.0187      1.008   ; qtot -3.968
  3709         CT    234    ILE    CG2   3709    -0.3204      12.01   ; qtot -4.288
  3710         HC    234    ILE   HG21   3710     0.0882      1.008   ; qtot -4.2
  3711         HC    234    ILE   HG22   3711     0.0882      1.008   ; qtot -4.112
  3712         HC    234    ILE   HG23   3712     0.0882      1.008   ; qtot -4.023
  3713         CT    234    ILE    CG1   3713     -0.043      12.01   ; qtot -4.066
  3714         HC    234    ILE   HG11   3714     0.0236      1.008   ; qtot -4.043
  3715         HC    234    ILE   HG12   3715     0.0236      1.008   ; qtot -4.019
  3716         CT    234    ILE     CD   3716     -0.066      12.01   ; qtot -4.085
  3717         HC    234    ILE    HD1   3717     0.0186      1.008   ; qtot -4.067
  3718         HC    234    ILE    HD2   3718     0.0186      1.008   ; qtot -4.048
  3719         HC    234    ILE    HD3   3719     0.0186      1.008   ; qtot -4.029
  3720          C    234    ILE      C   3720     0.5973      12.01   ; qtot -3.432
  3721          O    234    ILE      O   3721    -0.5679         16   ; qtot -4
; residue 235 LYS rtp LYS  q +1.0
  3722          N    235    LYS      N   3722    -0.3479      14.01   ; qtot -4.348
  3723          H    235    LYS      H   3723     0.2747      1.008   ; qtot -4.073
  3724         CT    235    LYS     CA   3724      -0.24      12.01   ; qtot -4.313
  3725         H1    235    LYS     HA   3725     0.1426      1.008   ; qtot -4.171
  3726         CT    235    LYS     CB   3726    -0.0094      12.01   ; qtot -4.18
  3727         HC    235    LYS    HB1   3727     0.0362      1.008   ; qtot -4.144
  3728         HC    235    LYS    HB2   3728     0.0362      1.008   ; qtot -4.108
  3729         CT    235    LYS     CG   3729     0.0187      12.01   ; qtot -4.089
  3730         HC    235    LYS    HG1   3730     0.0103      1.008   ; qtot -4.079
  3731         HC    235    LYS    HG2   3731     0.0103      1.008   ; qtot -4.068
  3732         CT    235    LYS     CD   3732    -0.0479      12.01   ; qtot -4.116
  3733         HC    235    LYS    HD1   3733     0.0621      1.008   ; qtot -4.054
  3734         HC    235    LYS    HD2   3734     0.0621      1.008   ; qtot -3.992
  3735         CT    235    LYS     CE   3735    -0.0143      12.01   ; qtot -4.006
  3736         HP    235    LYS    HE1   3736     0.1135      1.008   ; qtot -3.893
  3737         HP    235    LYS    HE2   3737     0.1135      1.008   ; qtot -3.779
  3738         N3    235    LYS     NZ   3738    -0.3854      14.01   ; qtot -4.165
  3739          H    235    LYS    HZ1   3739       0.34      1.008   ; qtot -3.825
  3740          H    235    LYS    HZ2   3740       0.34      1.008   ; qtot -3.485
  3741          H    235    LYS    HZ3   3741       0.34      1.008   ; qtot -3.145
  3742          C    235    LYS      C   3742     0.7341      12.01   ; qtot -2.411
  3743          O    235    LYS      O   3743    -0.5894         16   ; qtot -3
; residue 236 ALA rtp ALA  q  0.0
  3744          N    236    ALA      N   3744    -0.4157      14.01   ; qtot -3.416
  3745          H    236    ALA      H   3745     0.2719      1.008   ; qtot -3.144
  3746         CT    236    ALA     CA   3746     0.0337      12.01   ; qtot -3.11
  3747         H1    236    ALA     HA   3747     0.0823      1.008   ; qtot -3.028
  3748         CT    236    ALA     CB   3748    -0.1825      12.01   ; qtot -3.21
  3749         HC    236    ALA    HB1   3749     0.0603      1.008   ; qtot -3.15
  3750         HC    236    ALA    HB2   3750     0.0603      1.008   ; qtot -3.09
  3751         HC    236    ALA    HB3   3751     0.0603      1.008   ; qtot -3.029
  3752          C    236    ALA      C   3752     0.5973      12.01   ; qtot -2.432
  3753          O    236    ALA      O   3753    -0.5679         16   ; qtot -3
; residue 237 ILE rtp ILE  q  0.0
  3754          N    237    ILE      N   3754    -0.4157      14.01   ; qtot -3.416
  3755          H    237    ILE      H   3755     0.2719      1.008   ; qtot -3.144
  3756         CT    237    ILE     CA   3756    -0.0597      12.01   ; qtot -3.203
  3757         H1    237    ILE     HA   3757     0.0869      1.008   ; qtot -3.117
  3758         CT    237    ILE     CB   3758     0.1303      12.01   ; qtot -2.986
  3759         HC    237    ILE     HB   3759     0.0187      1.008   ; qtot -2.968
  3760         CT    237    ILE    CG2   3760    -0.3204      12.01   ; qtot -3.288
  3761         HC    237    ILE   HG21   3761     0.0882      1.008   ; qtot -3.2
  3762         HC    237    ILE   HG22   3762     0.0882      1.008   ; qtot -3.112
  3763         HC    237    ILE   HG23   3763     0.0882      1.008   ; qtot -3.023
  3764         CT    237    ILE    CG1   3764     -0.043      12.01   ; qtot -3.066
  3765         HC    237    ILE   HG11   3765     0.0236      1.008   ; qtot -3.043
  3766         HC    237    ILE   HG12   3766     0.0236      1.008   ; qtot -3.019
  3767         CT    237    ILE     CD   3767     -0.066      12.01   ; qtot -3.085
  3768         HC    237    ILE    HD1   3768     0.0186      1.008   ; qtot -3.067
  3769         HC    237    ILE    HD2   3769     0.0186      1.008   ; qtot -3.048
  3770         HC    237    ILE    HD3   3770     0.0186      1.008   ; qtot -3.029
  3771          C    237    ILE      C   3771     0.5973      12.01   ; qtot -2.432
  3772          O    237    ILE      O   3772    -0.5679         16   ; qtot -3
; residue 238 ALA rtp ALA  q  0.0
  3773          N    238    ALA      N   3773    -0.4157      14.01   ; qtot -3.416
  3774          H    238    ALA      H   3774     0.2719      1.008   ; qtot -3.144
  3775         CT    238    ALA     CA   3775     0.0337      12.01   ; qtot -3.11
  3776         H1    238    ALA     HA   3776     0.0823      1.008   ; qtot -3.028
  3777         CT    238    ALA     CB   3777    -0.1825      12.01   ; qtot -3.21
  3778         HC    238    ALA    HB1   3778     0.0603      1.008   ; qtot -3.15
  3779         HC    238    ALA    HB2   3779     0.0603      1.008   ; qtot -3.09
  3780         HC    238    ALA    HB3   3780     0.0603      1.008   ; qtot -3.029
  3781          C    238    ALA      C   3781     0.5973      12.01   ; qtot -2.432
  3782          O    238    ALA      O   3782    -0.5679         16   ; qtot -3
; residue 239 ALA rtp ALA  q  0.0
  3783          N    239    ALA      N   3783    -0.4157      14.01   ; qtot -3.416
  3784          H    239    ALA      H   3784     0.2719      1.008   ; qtot -3.144
  3785         CT    239    ALA     CA   3785     0.0337      12.01   ; qtot -3.11
  3786         H1    239    ALA     HA   3786     0.0823      1.008   ; qtot -3.028
  3787         CT    239    ALA     CB   3787    -0.1825      12.01   ; qtot -3.21
  3788         HC    239    ALA    HB1   3788     0.0603      1.008   ; qtot -3.15
  3789         HC    239    ALA    HB2   3789     0.0603      1.008   ; qtot -3.09
  3790         HC    239    ALA    HB3   3790     0.0603      1.008   ; qtot -3.029
  3791          C    239    ALA      C   3791     0.5973      12.01   ; qtot -2.432
  3792          O    239    ALA      O   3792    -0.5679         16   ; qtot -3
; residue 240 LYS rtp LYS  q +1.0
  3793          N    240    LYS      N   3793    -0.3479      14.01   ; qtot -3.348
  3794          H    240    LYS      H   3794     0.2747      1.008   ; qtot -3.073
  3795         CT    240    LYS     CA   3795      -0.24      12.01   ; qtot -3.313
  3796         H1    240    LYS     HA   3796     0.1426      1.008   ; qtot -3.171
  3797         CT    240    LYS     CB   3797    -0.0094      12.01   ; qtot -3.18
  3798         HC    240    LYS    HB1   3798     0.0362      1.008   ; qtot -3.144
  3799         HC    240    LYS    HB2   3799     0.0362      1.008   ; qtot -3.108
  3800         CT    240    LYS     CG   3800     0.0187      12.01   ; qtot -3.089
  3801         HC    240    LYS    HG1   3801     0.0103      1.008   ; qtot -3.079
  3802         HC    240    LYS    HG2   3802     0.0103      1.008   ; qtot -3.068
  3803         CT    240    LYS     CD   3803    -0.0479      12.01   ; qtot -3.116
  3804         HC    240    LYS    HD1   3804     0.0621      1.008   ; qtot -3.054
  3805         HC    240    LYS    HD2   3805     0.0621      1.008   ; qtot -2.992
  3806         CT    240    LYS     CE   3806    -0.0143      12.01   ; qtot -3.006
  3807         HP    240    LYS    HE1   3807     0.1135      1.008   ; qtot -2.893
  3808         HP    240    LYS    HE2   3808     0.1135      1.008   ; qtot -2.779
  3809         N3    240    LYS     NZ   3809    -0.3854      14.01   ; qtot -3.165
  3810          H    240    LYS    HZ1   3810       0.34      1.008   ; qtot -2.825
  3811          H    240    LYS    HZ2   3811       0.34      1.008   ; qtot -2.485
  3812          H    240    LYS    HZ3   3812       0.34      1.008   ; qtot -2.145
  3813          C    240    LYS      C   3813     0.7341      12.01   ; qtot -1.411
  3814          O    240    LYS      O   3814    -0.5894         16   ; qtot -2
; residue 241 HIS rtp HIE  q  0.0
  3815          N    241    HIS      N   3815    -0.4157      14.01   ; qtot -2.416
  3816          H    241    HIS      H   3816     0.2719      1.008   ; qtot -2.144
  3817         CT    241    HIS     CA   3817    -0.0581      12.01   ; qtot -2.202
  3818         H1    241    HIS     HA   3818      0.136      1.008   ; qtot -2.066
  3819         CT    241    HIS     CB   3819    -0.0074      12.01   ; qtot -2.073
  3820         HC    241    HIS    HB1   3820     0.0367      1.008   ; qtot -2.037
  3821         HC    241    HIS    HB2   3821     0.0367      1.008   ; qtot -2
  3822         CC    241    HIS     CG   3822     0.1868      12.01   ; qtot -1.813
  3823         NB    241    HIS    ND1   3823    -0.5432      14.01   ; qtot -2.356
  3824         CR    241    HIS    CE1   3824     0.1635      12.01   ; qtot -2.193
  3825         H5    241    HIS    HE1   3825     0.1435      1.008   ; qtot -2.049
  3826         NA    241    HIS    NE2   3826    -0.2795      14.01   ; qtot -2.329
  3827          H    241    HIS    HE2   3827     0.3339      1.008   ; qtot -1.995
  3828         CW    241    HIS    CD2   3828    -0.2207      12.01   ; qtot -2.216
  3829         H4    241    HIS    HD2   3829     0.1862      1.008   ; qtot -2.029
  3830          C    241    HIS      C   3830     0.5973      12.01   ; qtot -1.432
  3831          O    241    HIS      O   3831    -0.5679         16   ; qtot -2
; residue 242 ASN rtp ASN  q  0.0
  3832          N    242    ASN      N   3832    -0.4157      14.01   ; qtot -2.416
  3833          H    242    ASN      H   3833     0.2719      1.008   ; qtot -2.144
  3834         CT    242    ASN     CA   3834     0.0143      12.01   ; qtot -2.129
  3835         H1    242    ASN     HA   3835     0.1048      1.008   ; qtot -2.025
  3836         CT    242    ASN     CB   3836    -0.2041      12.01   ; qtot -2.229
  3837         HC    242    ASN    HB1   3837     0.0797      1.008   ; qtot -2.149
  3838         HC    242    ASN    HB2   3838     0.0797      1.008   ; qtot -2.069
  3839          C    242    ASN     CG   3839      0.713      12.01   ; qtot -1.356
  3840          O    242    ASN    OD1   3840    -0.5931         16   ; qtot -1.949
  3841          N    242    ASN    ND2   3841    -0.9191      14.01   ; qtot -2.869
  3842          H    242    ASN   HD21   3842     0.4196      1.008   ; qtot -2.449
  3843          H    242    ASN   HD22   3843     0.4196      1.008   ; qtot -2.029
  3844          C    242    ASN      C   3844     0.5973      12.01   ; qtot -1.432
  3845          O    242    ASN      O   3845    -0.5679         16   ; qtot -2
; residue 243 LYS rtp LYS  q +1.0
  3846          N    243    LYS      N   3846    -0.3479      14.01   ; qtot -2.348
  3847          H    243    LYS      H   3847     0.2747      1.008   ; qtot -2.073
  3848         CT    243    LYS     CA   3848      -0.24      12.01   ; qtot -2.313
  3849         H1    243    LYS     HA   3849     0.1426      1.008   ; qtot -2.171
  3850         CT    243    LYS     CB   3850    -0.0094      12.01   ; qtot -2.18
  3851         HC    243    LYS    HB1   3851     0.0362      1.008   ; qtot -2.144
  3852         HC    243    LYS    HB2   3852     0.0362      1.008   ; qtot -2.108
  3853         CT    243    LYS     CG   3853     0.0187      12.01   ; qtot -2.089
  3854         HC    243    LYS    HG1   3854     0.0103      1.008   ; qtot -2.079
  3855         HC    243    LYS    HG2   3855     0.0103      1.008   ; qtot -2.068
  3856         CT    243    LYS     CD   3856    -0.0479      12.01   ; qtot -2.116
  3857         HC    243    LYS    HD1   3857     0.0621      1.008   ; qtot -2.054
  3858         HC    243    LYS    HD2   3858     0.0621      1.008   ; qtot -1.992
  3859         CT    243    LYS     CE   3859    -0.0143      12.01   ; qtot -2.006
  3860         HP    243    LYS    HE1   3860     0.1135      1.008   ; qtot -1.893
  3861         HP    243    LYS    HE2   3861     0.1135      1.008   ; qtot -1.779
  3862         N3    243    LYS     NZ   3862    -0.3854      14.01   ; qtot -2.165
  3863          H    243    LYS    HZ1   3863       0.34      1.008   ; qtot -1.825
  3864          H    243    LYS    HZ2   3864       0.34      1.008   ; qtot -1.485
  3865          H    243    LYS    HZ3   3865       0.34      1.008   ; qtot -1.145
  3866          C    243    LYS      C   3866     0.7341      12.01   ; qtot -0.4106
  3867          O    243    LYS      O   3867    -0.5894         16   ; qtot -1
; residue 244 THR rtp THR  q  0.0
  3868          N    244    THR      N   3868    -0.4157      14.01   ; qtot -1.416
  3869          H    244    THR      H   3869     0.2719      1.008   ; qtot -1.144
  3870         CT    244    THR     CA   3870    -0.0389      12.01   ; qtot -1.183
  3871         H1    244    THR     HA   3871     0.1007      1.008   ; qtot -1.082
  3872         CT    244    THR     CB   3872     0.3654      12.01   ; qtot -0.7166
  3873         H1    244    THR     HB   3873     0.0043      1.008   ; qtot -0.7123
  3874         CT    244    THR    CG2   3874    -0.2438      12.01   ; qtot -0.9561
  3875         HC    244    THR   HG21   3875     0.0642      1.008   ; qtot -0.8919
  3876         HC    244    THR   HG22   3876     0.0642      1.008   ; qtot -0.8277
  3877         HC    244    THR   HG23   3877     0.0642      1.008   ; qtot -0.7635
  3878         OH    244    THR    OG1   3878    -0.6761         16   ; qtot -1.44
  3879         HO    244    THR    HG1   3879     0.4102      1.008   ; qtot -1.029
  3880          C    244    THR      C   3880     0.5973      12.01   ; qtot -0.4321
  3881          O    244    THR      O   3881    -0.5679         16   ; qtot -1
; residue 245 THR rtp THR  q  0.0
  3882          N    245    THR      N   3882    -0.4157      14.01   ; qtot -1.416
  3883          H    245    THR      H   3883     0.2719      1.008   ; qtot -1.144
  3884         CT    245    THR     CA   3884    -0.0389      12.01   ; qtot -1.183
  3885         H1    245    THR     HA   3885     0.1007      1.008   ; qtot -1.082
  3886         CT    245    THR     CB   3886     0.3654      12.01   ; qtot -0.7166
  3887         H1    245    THR     HB   3887     0.0043      1.008   ; qtot -0.7123
  3888         CT    245    THR    CG2   3888    -0.2438      12.01   ; qtot -0.9561
  3889         HC    245    THR   HG21   3889     0.0642      1.008   ; qtot -0.8919
  3890         HC    245    THR   HG22   3890     0.0642      1.008   ; qtot -0.8277
  3891         HC    245    THR   HG23   3891     0.0642      1.008   ; qtot -0.7635
  3892         OH    245    THR    OG1   3892    -0.6761         16   ; qtot -1.44
  3893         HO    245    THR    HG1   3893     0.4102      1.008   ; qtot -1.029
  3894          C    245    THR      C   3894     0.5973      12.01   ; qtot -0.4321
  3895          O    245    THR      O   3895    -0.5679         16   ; qtot -1
; residue 246 ALA rtp ALA  q  0.0
  3896          N    246    ALA      N   3896    -0.4157      14.01   ; qtot -1.416
  3897          H    246    ALA      H   3897     0.2719      1.008   ; qtot -1.144
  3898         CT    246    ALA     CA   3898     0.0337      12.01   ; qtot -1.11
  3899         H1    246    ALA     HA   3899     0.0823      1.008   ; qtot -1.028
  3900         CT    246    ALA     CB   3900    -0.1825      12.01   ; qtot -1.21
  3901         HC    246    ALA    HB1   3901     0.0603      1.008   ; qtot -1.15
  3902         HC    246    ALA    HB2   3902     0.0603      1.008   ; qtot -1.09
  3903         HC    246    ALA    HB3   3903     0.0603      1.008   ; qtot -1.029
  3904          C    246    ALA      C   3904     0.5973      12.01   ; qtot -0.4321
  3905          O    246    ALA      O   3905    -0.5679         16   ; qtot -1
; residue 247 GLN rtp GLN  q  0.0
  3906          N    247    GLN      N   3906    -0.4157      14.01   ; qtot -1.416
  3907          H    247    GLN      H   3907     0.2719      1.008   ; qtot -1.144
  3908         CT    247    GLN     CA   3908    -0.0031      12.01   ; qtot -1.147
  3909         H1    247    GLN     HA   3909      0.085      1.008   ; qtot -1.062
  3910         CT    247    GLN     CB   3910    -0.0036      12.01   ; qtot -1.065
  3911         HC    247    GLN    HB1   3911     0.0171      1.008   ; qtot -1.048
  3912         HC    247    GLN    HB2   3912     0.0171      1.008   ; qtot -1.031
  3913         CT    247    GLN     CG   3913    -0.0645      12.01   ; qtot -1.096
  3914         HC    247    GLN    HG1   3914     0.0352      1.008   ; qtot -1.061
  3915         HC    247    GLN    HG2   3915     0.0352      1.008   ; qtot -1.025
  3916          C    247    GLN     CD   3916     0.6951      12.01   ; qtot -0.3303
  3917          O    247    GLN    OE1   3917    -0.6086         16   ; qtot -0.9389
  3918          N    247    GLN    NE2   3918    -0.9407      14.01   ; qtot -1.88
  3919          H    247    GLN   HE21   3919     0.4251      1.008   ; qtot -1.454
  3920          H    247    GLN   HE22   3920     0.4251      1.008   ; qtot -1.029
  3921          C    247    GLN      C   3921     0.5973      12.01   ; qtot -0.4321
  3922          O    247    GLN      O   3922    -0.5679         16   ; qtot -1
; residue 248 VAL rtp VAL  q  0.0
  3923          N    248    VAL      N   3923    -0.4157      14.01   ; qtot -1.416
  3924          H    248    VAL      H   3924     0.2719      1.008   ; qtot -1.144
  3925         CT    248    VAL     CA   3925    -0.0875      12.01   ; qtot -1.231
  3926         H1    248    VAL     HA   3926     0.0969      1.008   ; qtot -1.134
  3927         CT    248    VAL     CB   3927     0.2985      12.01   ; qtot -0.8359
  3928         HC    248    VAL     HB   3928    -0.0297      1.008   ; qtot -0.8656
  3929         CT    248    VAL    CG1   3929    -0.3192      12.01   ; qtot -1.185
  3930         HC    248    VAL   HG11   3930     0.0791      1.008   ; qtot -1.106
  3931         HC    248    VAL   HG12   3931     0.0791      1.008   ; qtot -1.027
  3932         HC    248    VAL   HG13   3932     0.0791      1.008   ; qtot -0.9475
  3933         CT    248    VAL    CG2   3933    -0.3192      12.01   ; qtot -1.267
  3934         HC    248    VAL   HG21   3934     0.0791      1.008   ; qtot -1.188
  3935         HC    248    VAL   HG22   3935     0.0791      1.008   ; qtot -1.108
  3936         HC    248    VAL   HG23   3936     0.0791      1.008   ; qtot -1.029
  3937          C    248    VAL      C   3937     0.5973      12.01   ; qtot -0.4321
  3938          O    248    VAL      O   3938    -0.5679         16   ; qtot -1
; residue 249 LEU rtp LEU  q  0.0
  3939          N    249    LEU      N   3939    -0.4157      14.01   ; qtot -1.416
  3940          H    249    LEU      H   3940     0.2719      1.008   ; qtot -1.144
  3941         CT    249    LEU     CA   3941    -0.0518      12.01   ; qtot -1.196
  3942         H1    249    LEU     HA   3942     0.0922      1.008   ; qtot -1.103
  3943         CT    249    LEU     CB   3943    -0.1102      12.01   ; qtot -1.214
  3944         HC    249    LEU    HB1   3944     0.0457      1.008   ; qtot -1.168
  3945         HC    249    LEU    HB2   3945     0.0457      1.008   ; qtot -1.122
  3946         CT    249    LEU     CG   3946     0.3531      12.01   ; qtot -0.7691
  3947         HC    249    LEU     HG   3947    -0.0361      1.008   ; qtot -0.8052
  3948         CT    249    LEU    CD1   3948    -0.4121      12.01   ; qtot -1.217
  3949         HC    249    LEU   HD11   3949        0.1      1.008   ; qtot -1.117
  3950         HC    249    LEU   HD12   3950        0.1      1.008   ; qtot -1.017
  3951         HC    249    LEU   HD13   3951        0.1      1.008   ; qtot -0.9173
  3952         CT    249    LEU    CD2   3952    -0.4121      12.01   ; qtot -1.329
  3953         HC    249    LEU   HD21   3953        0.1      1.008   ; qtot -1.229
  3954         HC    249    LEU   HD22   3954        0.1      1.008   ; qtot -1.129
  3955         HC    249    LEU   HD23   3955        0.1      1.008   ; qtot -1.029
  3956          C    249    LEU      C   3956     0.5973      12.01   ; qtot -0.4321
  3957          O    249    LEU      O   3957    -0.5679         16   ; qtot -1
; residue 250 ILE rtp ILE  q  0.0
  3958          N    250    ILE      N   3958    -0.4157      14.01   ; qtot -1.416
  3959          H    250    ILE      H   3959     0.2719      1.008   ; qtot -1.144
  3960         CT    250    ILE     CA   3960    -0.0597      12.01   ; qtot -1.203
  3961         H1    250    ILE     HA   3961     0.0869      1.008   ; qtot -1.117
  3962         CT    250    ILE     CB   3962     0.1303      12.01   ; qtot -0.9863
  3963         HC    250    ILE     HB   3963     0.0187      1.008   ; qtot -0.9676
  3964         CT    250    ILE    CG2   3964    -0.3204      12.01   ; qtot -1.288
  3965         HC    250    ILE   HG21   3965     0.0882      1.008   ; qtot -1.2
  3966         HC    250    ILE   HG22   3966     0.0882      1.008   ; qtot -1.112
  3967         HC    250    ILE   HG23   3967     0.0882      1.008   ; qtot -1.023
  3968         CT    250    ILE    CG1   3968     -0.043      12.01   ; qtot -1.066
  3969         HC    250    ILE   HG11   3969     0.0236      1.008   ; qtot -1.043
  3970         HC    250    ILE   HG12   3970     0.0236      1.008   ; qtot -1.019
  3971         CT    250    ILE     CD   3971     -0.066      12.01   ; qtot -1.085
  3972         HC    250    ILE    HD1   3972     0.0186      1.008   ; qtot -1.067
  3973         HC    250    ILE    HD2   3973     0.0186      1.008   ; qtot -1.048
  3974         HC    250    ILE    HD3   3974     0.0186      1.008   ; qtot -1.029
  3975          C    250    ILE      C   3975     0.5973      12.01   ; qtot -0.4321
  3976          O    250    ILE      O   3976    -0.5679         16   ; qtot -1
; residue 251 ARG rtp ARG  q +1.0
  3977          N    251    ARG      N   3977    -0.3479      14.01   ; qtot -1.348
  3978          H    251    ARG      H   3978     0.2747      1.008   ; qtot -1.073
  3979         CT    251    ARG     CA   3979    -0.2637      12.01   ; qtot -1.337
  3980         H1    251    ARG     HA   3980      0.156      1.008   ; qtot -1.181
  3981         CT    251    ARG     CB   3981    -0.0007      12.01   ; qtot -1.182
  3982         HC    251    ARG    HB1   3982     0.0327      1.008   ; qtot -1.149
  3983         HC    251    ARG    HB2   3983     0.0327      1.008   ; qtot -1.116
  3984         CT    251    ARG     CG   3984      0.039      12.01   ; qtot -1.077
  3985         HC    251    ARG    HG1   3985     0.0285      1.008   ; qtot -1.049
  3986         HC    251    ARG    HG2   3986     0.0285      1.008   ; qtot -1.02
  3987         CT    251    ARG     CD   3987     0.0486      12.01   ; qtot -0.9716
  3988         H1    251    ARG    HD1   3988     0.0687      1.008   ; qtot -0.9029
  3989         H1    251    ARG    HD2   3989     0.0687      1.008   ; qtot -0.8342
  3990         N2    251    ARG     NE   3990    -0.5295      14.01   ; qtot -1.364
  3991          H    251    ARG     HE   3991     0.3456      1.008   ; qtot -1.018
  3992         CA    251    ARG     CZ   3992     0.8076      12.01   ; qtot -0.2105
  3993         N2    251    ARG    NH1   3993    -0.8627      14.01   ; qtot -1.073
  3994          H    251    ARG   HH11   3994     0.4478      1.008   ; qtot -0.6254
  3995          H    251    ARG   HH12   3995     0.4478      1.008   ; qtot -0.1776
  3996         N2    251    ARG    NH2   3996    -0.8627      14.01   ; qtot -1.04
  3997          H    251    ARG   HH21   3997     0.4478      1.008   ; qtot -0.5925
  3998          H    251    ARG   HH22   3998     0.4478      1.008   ; qtot -0.1447
  3999          C    251    ARG      C   3999     0.7341      12.01   ; qtot 0.5894
  4000          O    251    ARG      O   4000    -0.5894         16   ; qtot 0
; residue 252 PHE rtp PHE  q  0.0
  4001          N    252    PHE      N   4001    -0.4157      14.01   ; qtot -0.4157
  4002          H    252    PHE      H   4002     0.2719      1.008   ; qtot -0.1438
  4003         CT    252    PHE     CA   4003    -0.0024      12.01   ; qtot -0.1462
  4004         H1    252    PHE     HA   4004     0.0978      1.008   ; qtot -0.0484
  4005         CT    252    PHE     CB   4005    -0.0343      12.01   ; qtot -0.0827
  4006         HC    252    PHE    HB1   4006     0.0295      1.008   ; qtot -0.0532
  4007         HC    252    PHE    HB2   4007     0.0295      1.008   ; qtot -0.0237
  4008         CA    252    PHE     CG   4008     0.0118      12.01   ; qtot -0.0119
  4009         CA    252    PHE    CD1   4009    -0.1256      12.01   ; qtot -0.1375
  4010         HA    252    PHE    HD1   4010      0.133      1.008   ; qtot -0.0045
  4011         CA    252    PHE    CE1   4011    -0.1704      12.01   ; qtot -0.1749
  4012         HA    252    PHE    HE1   4012      0.143      1.008   ; qtot -0.0319
  4013         CA    252    PHE     CZ   4013    -0.1072      12.01   ; qtot -0.1391
  4014         HA    252    PHE     HZ   4014     0.1297      1.008   ; qtot -0.0094
  4015         CA    252    PHE    CE2   4015    -0.1704      12.01   ; qtot -0.1798
  4016         HA    252    PHE    HE2   4016      0.143      1.008   ; qtot -0.0368
  4017         CA    252    PHE    CD2   4017    -0.1256      12.01   ; qtot -0.1624
  4018         HA    252    PHE    HD2   4018      0.133      1.008   ; qtot -0.0294
  4019          C    252    PHE      C   4019     0.5973      12.01   ; qtot 0.5679
  4020          O    252    PHE      O   4020    -0.5679         16   ; qtot 0
; residue 253 PRO rtp PRO  q  0.0
  4021          N    253    PRO      N   4021    -0.2548      14.01   ; qtot -0.2548
  4022         CT    253    PRO     CD   4022     0.0192      12.01   ; qtot -0.2356
  4023         H1    253    PRO    HD1   4023     0.0391      1.008   ; qtot -0.1965
  4024         H1    253    PRO    HD2   4024     0.0391      1.008   ; qtot -0.1574
  4025         CT    253    PRO     CG   4025     0.0189      12.01   ; qtot -0.1385
  4026         HC    253    PRO    HG1   4026     0.0213      1.008   ; qtot -0.1172
  4027         HC    253    PRO    HG2   4027     0.0213      1.008   ; qtot -0.0959
  4028         CT    253    PRO     CB   4028     -0.007      12.01   ; qtot -0.1029
  4029         HC    253    PRO    HB1   4029     0.0253      1.008   ; qtot -0.0776
  4030         HC    253    PRO    HB2   4030     0.0253      1.008   ; qtot -0.0523
  4031         CT    253    PRO     CA   4031    -0.0266      12.01   ; qtot -0.0789
  4032         H1    253    PRO     HA   4032     0.0641      1.008   ; qtot -0.0148
  4033          C    253    PRO      C   4033     0.5896      12.01   ; qtot 0.5748
  4034          O    253    PRO      O   4034    -0.5748         16   ; qtot 0
; residue 254 MET rtp MET  q  0.0
  4035          N    254    MET      N   4035    -0.4157      14.01   ; qtot -0.4157
  4036          H    254    MET      H   4036     0.2719      1.008   ; qtot -0.1438
  4037         CT    254    MET     CA   4037    -0.0237      12.01   ; qtot -0.1675
  4038         H1    254    MET     HA   4038      0.088      1.008   ; qtot -0.0795
  4039         CT    254    MET     CB   4039     0.0342      12.01   ; qtot -0.0453
  4040         HC    254    MET    HB1   4040     0.0241      1.008   ; qtot -0.0212
  4041         HC    254    MET    HB2   4041     0.0241      1.008   ; qtot 0.0029
  4042         CT    254    MET     CG   4042     0.0018      12.01   ; qtot 0.0047
  4043         H1    254    MET    HG1   4043      0.044      1.008   ; qtot 0.0487
  4044         H1    254    MET    HG2   4044      0.044      1.008   ; qtot 0.0927
  4045          S    254    MET     SD   4045    -0.2737      32.06   ; qtot -0.181
  4046         CT    254    MET     CE   4046    -0.0536      12.01   ; qtot -0.2346
  4047         H1    254    MET    HE1   4047     0.0684      1.008   ; qtot -0.1662
  4048         H1    254    MET    HE2   4048     0.0684      1.008   ; qtot -0.0978
  4049         H1    254    MET    HE3   4049     0.0684      1.008   ; qtot -0.0294
  4050          C    254    MET      C   4050     0.5973      12.01   ; qtot 0.5679
  4051          O    254    MET      O   4051    -0.5679         16   ; qtot 0
; residue 255 GLN rtp GLN  q  0.0
  4052          N    255    GLN      N   4052    -0.4157      14.01   ; qtot -0.4157
  4053          H    255    GLN      H   4053     0.2719      1.008   ; qtot -0.1438
  4054         CT    255    GLN     CA   4054    -0.0031      12.01   ; qtot -0.1469
  4055         H1    255    GLN     HA   4055      0.085      1.008   ; qtot -0.0619
  4056         CT    255    GLN     CB   4056    -0.0036      12.01   ; qtot -0.0655
  4057         HC    255    GLN    HB1   4057     0.0171      1.008   ; qtot -0.0484
  4058         HC    255    GLN    HB2   4058     0.0171      1.008   ; qtot -0.0313
  4059         CT    255    GLN     CG   4059    -0.0645      12.01   ; qtot -0.0958
  4060         HC    255    GLN    HG1   4060     0.0352      1.008   ; qtot -0.0606
  4061         HC    255    GLN    HG2   4061     0.0352      1.008   ; qtot -0.0254
  4062          C    255    GLN     CD   4062     0.6951      12.01   ; qtot 0.6697
  4063          O    255    GLN    OE1   4063    -0.6086         16   ; qtot 0.0611
  4064          N    255    GLN    NE2   4064    -0.9407      14.01   ; qtot -0.8796
  4065          H    255    GLN   HE21   4065     0.4251      1.008   ; qtot -0.4545
  4066          H    255    GLN   HE22   4066     0.4251      1.008   ; qtot -0.0294
  4067          C    255    GLN      C   4067     0.5973      12.01   ; qtot 0.5679
  4068          O    255    GLN      O   4068    -0.5679         16   ; qtot 0
; residue 256 ARG rtp ARG  q +1.0
  4069          N    256    ARG      N   4069    -0.3479      14.01   ; qtot -0.3479
  4070          H    256    ARG      H   4070     0.2747      1.008   ; qtot -0.0732
  4071         CT    256    ARG     CA   4071    -0.2637      12.01   ; qtot -0.3369
  4072         H1    256    ARG     HA   4072      0.156      1.008   ; qtot -0.1809
  4073         CT    256    ARG     CB   4073    -0.0007      12.01   ; qtot -0.1816
  4074         HC    256    ARG    HB1   4074     0.0327      1.008   ; qtot -0.1489
  4075         HC    256    ARG    HB2   4075     0.0327      1.008   ; qtot -0.1162
  4076         CT    256    ARG     CG   4076      0.039      12.01   ; qtot -0.0772
  4077         HC    256    ARG    HG1   4077     0.0285      1.008   ; qtot -0.0487
  4078         HC    256    ARG    HG2   4078     0.0285      1.008   ; qtot -0.0202
  4079         CT    256    ARG     CD   4079     0.0486      12.01   ; qtot 0.0284
  4080         H1    256    ARG    HD1   4080     0.0687      1.008   ; qtot 0.0971
  4081         H1    256    ARG    HD2   4081     0.0687      1.008   ; qtot 0.1658
  4082         N2    256    ARG     NE   4082    -0.5295      14.01   ; qtot -0.3637
  4083          H    256    ARG     HE   4083     0.3456      1.008   ; qtot -0.0181
  4084         CA    256    ARG     CZ   4084     0.8076      12.01   ; qtot 0.7895
  4085         N2    256    ARG    NH1   4085    -0.8627      14.01   ; qtot -0.0732
  4086          H    256    ARG   HH11   4086     0.4478      1.008   ; qtot 0.3746
  4087          H    256    ARG   HH12   4087     0.4478      1.008   ; qtot 0.8224
  4088         N2    256    ARG    NH2   4088    -0.8627      14.01   ; qtot -0.0403
  4089          H    256    ARG   HH21   4089     0.4478      1.008   ; qtot 0.4075
  4090          H    256    ARG   HH22   4090     0.4478      1.008   ; qtot 0.8553
  4091          C    256    ARG      C   4091     0.7341      12.01   ; qtot 1.589
  4092          O    256    ARG      O   4092    -0.5894         16   ; qtot 1
; residue 257 ASN rtp ASN  q  0.0
  4093          N    257    ASN      N   4093    -0.4157      14.01   ; qtot 0.5843
  4094          H    257    ASN      H   4094     0.2719      1.008   ; qtot 0.8562
  4095         CT    257    ASN     CA   4095     0.0143      12.01   ; qtot 0.8705
  4096         H1    257    ASN     HA   4096     0.1048      1.008   ; qtot 0.9753
  4097         CT    257    ASN     CB   4097    -0.2041      12.01   ; qtot 0.7712
  4098         HC    257    ASN    HB1   4098     0.0797      1.008   ; qtot 0.8509
  4099         HC    257    ASN    HB2   4099     0.0797      1.008   ; qtot 0.9306
  4100          C    257    ASN     CG   4100      0.713      12.01   ; qtot 1.644
  4101          O    257    ASN    OD1   4101    -0.5931         16   ; qtot 1.051
  4102          N    257    ASN    ND2   4102    -0.9191      14.01   ; qtot 0.1314
  4103          H    257    ASN   HD21   4103     0.4196      1.008   ; qtot 0.551
  4104          H    257    ASN   HD22   4104     0.4196      1.008   ; qtot 0.9706
  4105          C    257    ASN      C   4105     0.5973      12.01   ; qtot 1.568
  4106          O    257    ASN      O   4106    -0.5679         16   ; qtot 1
; residue 258 LEU rtp LEU  q  0.0
  4107          N    258    LEU      N   4107    -0.4157      14.01   ; qtot 0.5843
  4108          H    258    LEU      H   4108     0.2719      1.008   ; qtot 0.8562
  4109         CT    258    LEU     CA   4109    -0.0518      12.01   ; qtot 0.8044
  4110         H1    258    LEU     HA   4110     0.0922      1.008   ; qtot 0.8966
  4111         CT    258    LEU     CB   4111    -0.1102      12.01   ; qtot 0.7864
  4112         HC    258    LEU    HB1   4112     0.0457      1.008   ; qtot 0.8321
  4113         HC    258    LEU    HB2   4113     0.0457      1.008   ; qtot 0.8778
  4114         CT    258    LEU     CG   4114     0.3531      12.01   ; qtot 1.231
  4115         HC    258    LEU     HG   4115    -0.0361      1.008   ; qtot 1.195
  4116         CT    258    LEU    CD1   4116    -0.4121      12.01   ; qtot 0.7827
  4117         HC    258    LEU   HD11   4117        0.1      1.008   ; qtot 0.8827
  4118         HC    258    LEU   HD12   4118        0.1      1.008   ; qtot 0.9827
  4119         HC    258    LEU   HD13   4119        0.1      1.008   ; qtot 1.083
  4120         CT    258    LEU    CD2   4120    -0.4121      12.01   ; qtot 0.6706
  4121         HC    258    LEU   HD21   4121        0.1      1.008   ; qtot 0.7706
  4122         HC    258    LEU   HD22   4122        0.1      1.008   ; qtot 0.8706
  4123         HC    258    LEU   HD23   4123        0.1      1.008   ; qtot 0.9706
  4124          C    258    LEU      C   4124     0.5973      12.01   ; qtot 1.568
  4125          O    258    LEU      O   4125    -0.5679         16   ; qtot 1
; residue 259 VAL rtp VAL  q  0.0
  4126          N    259    VAL      N   4126    -0.4157      14.01   ; qtot 0.5843
  4127          H    259    VAL      H   4127     0.2719      1.008   ; qtot 0.8562
  4128         CT    259    VAL     CA   4128    -0.0875      12.01   ; qtot 0.7687
  4129         H1    259    VAL     HA   4129     0.0969      1.008   ; qtot 0.8656
  4130         CT    259    VAL     CB   4130     0.2985      12.01   ; qtot 1.164
  4131         HC    259    VAL     HB   4131    -0.0297      1.008   ; qtot 1.134
  4132         CT    259    VAL    CG1   4132    -0.3192      12.01   ; qtot 0.8152
  4133         HC    259    VAL   HG11   4133     0.0791      1.008   ; qtot 0.8943
  4134         HC    259    VAL   HG12   4134     0.0791      1.008   ; qtot 0.9734
  4135         HC    259    VAL   HG13   4135     0.0791      1.008   ; qtot 1.053
  4136         CT    259    VAL    CG2   4136    -0.3192      12.01   ; qtot 0.7333
  4137         HC    259    VAL   HG21   4137     0.0791      1.008   ; qtot 0.8124
  4138         HC    259    VAL   HG22   4138     0.0791      1.008   ; qtot 0.8915
  4139         HC    259    VAL   HG23   4139     0.0791      1.008   ; qtot 0.9706
  4140          C    259    VAL      C   4140     0.5973      12.01   ; qtot 1.568
  4141          O    259    VAL      O   4141    -0.5679         16   ; qtot 1
; residue 260 VAL rtp VAL  q  0.0
  4142          N    260    VAL      N   4142    -0.4157      14.01   ; qtot 0.5843
  4143          H    260    VAL      H   4143     0.2719      1.008   ; qtot 0.8562
  4144         CT    260    VAL     CA   4144    -0.0875      12.01   ; qtot 0.7687
  4145         H1    260    VAL     HA   4145     0.0969      1.008   ; qtot 0.8656
  4146         CT    260    VAL     CB   4146     0.2985      12.01   ; qtot 1.164
  4147         HC    260    VAL     HB   4147    -0.0297      1.008   ; qtot 1.134
  4148         CT    260    VAL    CG1   4148    -0.3192      12.01   ; qtot 0.8152
  4149         HC    260    VAL   HG11   4149     0.0791      1.008   ; qtot 0.8943
  4150         HC    260    VAL   HG12   4150     0.0791      1.008   ; qtot 0.9734
  4151         HC    260    VAL   HG13   4151     0.0791      1.008   ; qtot 1.053
  4152         CT    260    VAL    CG2   4152    -0.3192      12.01   ; qtot 0.7333
  4153         HC    260    VAL   HG21   4153     0.0791      1.008   ; qtot 0.8124
  4154         HC    260    VAL   HG22   4154     0.0791      1.008   ; qtot 0.8915
  4155         HC    260    VAL   HG23   4155     0.0791      1.008   ; qtot 0.9706
  4156          C    260    VAL      C   4156     0.5973      12.01   ; qtot 1.568
  4157          O    260    VAL      O   4157    -0.5679         16   ; qtot 1
; residue 261 ILE rtp ILE  q  0.0
  4158          N    261    ILE      N   4158    -0.4157      14.01   ; qtot 0.5843
  4159          H    261    ILE      H   4159     0.2719      1.008   ; qtot 0.8562
  4160         CT    261    ILE     CA   4160    -0.0597      12.01   ; qtot 0.7965
  4161         H1    261    ILE     HA   4161     0.0869      1.008   ; qtot 0.8834
  4162         CT    261    ILE     CB   4162     0.1303      12.01   ; qtot 1.014
  4163         HC    261    ILE     HB   4163     0.0187      1.008   ; qtot 1.032
  4164         CT    261    ILE    CG2   4164    -0.3204      12.01   ; qtot 0.712
  4165         HC    261    ILE   HG21   4165     0.0882      1.008   ; qtot 0.8002
  4166         HC    261    ILE   HG22   4166     0.0882      1.008   ; qtot 0.8884
  4167         HC    261    ILE   HG23   4167     0.0882      1.008   ; qtot 0.9766
  4168         CT    261    ILE    CG1   4168     -0.043      12.01   ; qtot 0.9336
  4169         HC    261    ILE   HG11   4169     0.0236      1.008   ; qtot 0.9572
  4170         HC    261    ILE   HG12   4170     0.0236      1.008   ; qtot 0.9808
  4171         CT    261    ILE     CD   4171     -0.066      12.01   ; qtot 0.9148
  4172         HC    261    ILE    HD1   4172     0.0186      1.008   ; qtot 0.9334
  4173         HC    261    ILE    HD2   4173     0.0186      1.008   ; qtot 0.952
  4174         HC    261    ILE    HD3   4174     0.0186      1.008   ; qtot 0.9706
  4175          C    261    ILE      C   4175     0.5973      12.01   ; qtot 1.568
  4176          O    261    ILE      O   4176    -0.5679         16   ; qtot 1
; residue 262 PRO rtp PRO  q  0.0
  4177          N    262    PRO      N   4177    -0.2548      14.01   ; qtot 0.7452
  4178         CT    262    PRO     CD   4178     0.0192      12.01   ; qtot 0.7644
  4179         H1    262    PRO    HD1   4179     0.0391      1.008   ; qtot 0.8035
  4180         H1    262    PRO    HD2   4180     0.0391      1.008   ; qtot 0.8426
  4181         CT    262    PRO     CG   4181     0.0189      12.01   ; qtot 0.8615
  4182         HC    262    PRO    HG1   4182     0.0213      1.008   ; qtot 0.8828
  4183         HC    262    PRO    HG2   4183     0.0213      1.008   ; qtot 0.9041
  4184         CT    262    PRO     CB   4184     -0.007      12.01   ; qtot 0.8971
  4185         HC    262    PRO    HB1   4185     0.0253      1.008   ; qtot 0.9224
  4186         HC    262    PRO    HB2   4186     0.0253      1.008   ; qtot 0.9477
  4187         CT    262    PRO     CA   4187    -0.0266      12.01   ; qtot 0.9211
  4188         H1    262    PRO     HA   4188     0.0641      1.008   ; qtot 0.9852
  4189          C    262    PRO      C   4189     0.5896      12.01   ; qtot 1.575
  4190          O    262    PRO      O   4190    -0.5748         16   ; qtot 1
; residue 263 LYS rtp LYS  q +1.0
  4191          N    263    LYS      N   4191    -0.3479      14.01   ; qtot 0.6521
  4192          H    263    LYS      H   4192     0.2747      1.008   ; qtot 0.9268
  4193         CT    263    LYS     CA   4193      -0.24      12.01   ; qtot 0.6868
  4194         H1    263    LYS     HA   4194     0.1426      1.008   ; qtot 0.8294
  4195         CT    263    LYS     CB   4195    -0.0094      12.01   ; qtot 0.82
  4196         HC    263    LYS    HB1   4196     0.0362      1.008   ; qtot 0.8562
  4197         HC    263    LYS    HB2   4197     0.0362      1.008   ; qtot 0.8924
  4198         CT    263    LYS     CG   4198     0.0187      12.01   ; qtot 0.9111
  4199         HC    263    LYS    HG1   4199     0.0103      1.008   ; qtot 0.9214
  4200         HC    263    LYS    HG2   4200     0.0103      1.008   ; qtot 0.9317
  4201         CT    263    LYS     CD   4201    -0.0479      12.01   ; qtot 0.8838
  4202         HC    263    LYS    HD1   4202     0.0621      1.008   ; qtot 0.9459
  4203         HC    263    LYS    HD2   4203     0.0621      1.008   ; qtot 1.008
  4204         CT    263    LYS     CE   4204    -0.0143      12.01   ; qtot 0.9937
  4205         HP    263    LYS    HE1   4205     0.1135      1.008   ; qtot 1.107
  4206         HP    263    LYS    HE2   4206     0.1135      1.008   ; qtot 1.221
  4207         N3    263    LYS     NZ   4207    -0.3854      14.01   ; qtot 0.8353
  4208          H    263    LYS    HZ1   4208       0.34      1.008   ; qtot 1.175
  4209          H    263    LYS    HZ2   4209       0.34      1.008   ; qtot 1.515
  4210          H    263    LYS    HZ3   4210       0.34      1.008   ; qtot 1.855
  4211          C    263    LYS      C   4211     0.7341      12.01   ; qtot 2.589
  4212          O    263    LYS      O   4212    -0.5894         16   ; qtot 2
; residue 264 SER rtp SER  q  0.0
  4213          N    264    SER      N   4213    -0.4157      14.01   ; qtot 1.584
  4214          H    264    SER      H   4214     0.2719      1.008   ; qtot 1.856
  4215         CT    264    SER     CA   4215    -0.0249      12.01   ; qtot 1.831
  4216         H1    264    SER     HA   4216     0.0843      1.008   ; qtot 1.916
  4217         CT    264    SER     CB   4217     0.2117      12.01   ; qtot 2.127
  4218         H1    264    SER    HB1   4218     0.0352      1.008   ; qtot 2.163
  4219         H1    264    SER    HB2   4219     0.0352      1.008   ; qtot 2.198
  4220         OH    264    SER     OG   4220    -0.6546         16   ; qtot 1.543
  4221         HO    264    SER     HG   4221     0.4275      1.008   ; qtot 1.971
  4222          C    264    SER      C   4222     0.5973      12.01   ; qtot 2.568
  4223          O    264    SER      O   4223    -0.5679         16   ; qtot 2
; residue 265 VAL rtp VAL  q  0.0
  4224          N    265    VAL      N   4224    -0.4157      14.01   ; qtot 1.584
  4225          H    265    VAL      H   4225     0.2719      1.008   ; qtot 1.856
  4226         CT    265    VAL     CA   4226    -0.0875      12.01   ; qtot 1.769
  4227         H1    265    VAL     HA   4227     0.0969      1.008   ; qtot 1.866
  4228         CT    265    VAL     CB   4228     0.2985      12.01   ; qtot 2.164
  4229         HC    265    VAL     HB   4229    -0.0297      1.008   ; qtot 2.134
  4230         CT    265    VAL    CG1   4230    -0.3192      12.01   ; qtot 1.815
  4231         HC    265    VAL   HG11   4231     0.0791      1.008   ; qtot 1.894
  4232         HC    265    VAL   HG12   4232     0.0791      1.008   ; qtot 1.973
  4233         HC    265    VAL   HG13   4233     0.0791      1.008   ; qtot 2.053
  4234         CT    265    VAL    CG2   4234    -0.3192      12.01   ; qtot 1.733
  4235         HC    265    VAL   HG21   4235     0.0791      1.008   ; qtot 1.812
  4236         HC    265    VAL   HG22   4236     0.0791      1.008   ; qtot 1.892
  4237         HC    265    VAL   HG23   4237     0.0791      1.008   ; qtot 1.971
  4238          C    265    VAL      C   4238     0.5973      12.01   ; qtot 2.568
  4239          O    265    VAL      O   4239    -0.5679         16   ; qtot 2
; residue 266 THR rtp THR  q  0.0
  4240          N    266    THR      N   4240    -0.4157      14.01   ; qtot 1.584
  4241          H    266    THR      H   4241     0.2719      1.008   ; qtot 1.856
  4242         CT    266    THR     CA   4242    -0.0389      12.01   ; qtot 1.817
  4243         H1    266    THR     HA   4243     0.1007      1.008   ; qtot 1.918
  4244         CT    266    THR     CB   4244     0.3654      12.01   ; qtot 2.283
  4245         H1    266    THR     HB   4245     0.0043      1.008   ; qtot 2.288
  4246         CT    266    THR    CG2   4246    -0.2438      12.01   ; qtot 2.044
  4247         HC    266    THR   HG21   4247     0.0642      1.008   ; qtot 2.108
  4248         HC    266    THR   HG22   4248     0.0642      1.008   ; qtot 2.172
  4249         HC    266    THR   HG23   4249     0.0642      1.008   ; qtot 2.237
  4250         OH    266    THR    OG1   4250    -0.6761         16   ; qtot 1.56
  4251         HO    266    THR    HG1   4251     0.4102      1.008   ; qtot 1.971
  4252          C    266    THR      C   4252     0.5973      12.01   ; qtot 2.568
  4253          O    266    THR      O   4253    -0.5679         16   ; qtot 2
; residue 267 PRO rtp PRO  q  0.0
  4254          N    267    PRO      N   4254    -0.2548      14.01   ; qtot 1.745
  4255         CT    267    PRO     CD   4255     0.0192      12.01   ; qtot 1.764
  4256         H1    267    PRO    HD1   4256     0.0391      1.008   ; qtot 1.804
  4257         H1    267    PRO    HD2   4257     0.0391      1.008   ; qtot 1.843
  4258         CT    267    PRO     CG   4258     0.0189      12.01   ; qtot 1.862
  4259         HC    267    PRO    HG1   4259     0.0213      1.008   ; qtot 1.883
  4260         HC    267    PRO    HG2   4260     0.0213      1.008   ; qtot 1.904
  4261         CT    267    PRO     CB   4261     -0.007      12.01   ; qtot 1.897
  4262         HC    267    PRO    HB1   4262     0.0253      1.008   ; qtot 1.922
  4263         HC    267    PRO    HB2   4263     0.0253      1.008   ; qtot 1.948
  4264         CT    267    PRO     CA   4264    -0.0266      12.01   ; qtot 1.921
  4265         H1    267    PRO     HA   4265     0.0641      1.008   ; qtot 1.985
  4266          C    267    PRO      C   4266     0.5896      12.01   ; qtot 2.575
  4267          O    267    PRO      O   4267    -0.5748         16   ; qtot 2
; residue 268 GLU rtp GLU  q -1.0
  4268          N    268    GLU      N   4268    -0.5163      14.01   ; qtot 1.484
  4269          H    268    GLU      H   4269     0.2936      1.008   ; qtot 1.777
  4270         CT    268    GLU     CA   4270     0.0397      12.01   ; qtot 1.817
  4271         H1    268    GLU     HA   4271     0.1105      1.008   ; qtot 1.928
  4272         CT    268    GLU     CB   4272      0.056      12.01   ; qtot 1.984
  4273         HC    268    GLU    HB1   4273    -0.0173      1.008   ; qtot 1.966
  4274         HC    268    GLU    HB2   4274    -0.0173      1.008   ; qtot 1.949
  4275         CT    268    GLU     CG   4275     0.0136      12.01   ; qtot 1.963
  4276         HC    268    GLU    HG1   4276    -0.0425      1.008   ; qtot 1.92
  4277         HC    268    GLU    HG2   4277    -0.0425      1.008   ; qtot 1.878
  4278          C    268    GLU     CD   4278     0.8054      12.01   ; qtot 2.683
  4279         O2    268    GLU    OE1   4279    -0.8188         16   ; qtot 1.864
  4280         O2    268    GLU    OE2   4280    -0.8188         16   ; qtot 1.045
  4281          C    268    GLU      C   4281     0.5366      12.01   ; qtot 1.582
  4282          O    268    GLU      O   4282    -0.5819         16   ; qtot 1
; residue 269 ARG rtp ARG  q +1.0
  4283          N    269    ARG      N   4283    -0.3479      14.01   ; qtot 0.6521
  4284          H    269    ARG      H   4284     0.2747      1.008   ; qtot 0.9268
  4285         CT    269    ARG     CA   4285    -0.2637      12.01   ; qtot 0.6631
  4286         H1    269    ARG     HA   4286      0.156      1.008   ; qtot 0.8191
  4287         CT    269    ARG     CB   4287    -0.0007      12.01   ; qtot 0.8184
  4288         HC    269    ARG    HB1   4288     0.0327      1.008   ; qtot 0.8511
  4289         HC    269    ARG    HB2   4289     0.0327      1.008   ; qtot 0.8838
  4290         CT    269    ARG     CG   4290      0.039      12.01   ; qtot 0.9228
  4291         HC    269    ARG    HG1   4291     0.0285      1.008   ; qtot 0.9513
  4292         HC    269    ARG    HG2   4292     0.0285      1.008   ; qtot 0.9798
  4293         CT    269    ARG     CD   4293     0.0486      12.01   ; qtot 1.028
  4294         H1    269    ARG    HD1   4294     0.0687      1.008   ; qtot 1.097
  4295         H1    269    ARG    HD2   4295     0.0687      1.008   ; qtot 1.166
  4296         N2    269    ARG     NE   4296    -0.5295      14.01   ; qtot 0.6363
  4297          H    269    ARG     HE   4297     0.3456      1.008   ; qtot 0.9819
  4298         CA    269    ARG     CZ   4298     0.8076      12.01   ; qtot 1.79
  4299         N2    269    ARG    NH1   4299    -0.8627      14.01   ; qtot 0.9268
  4300          H    269    ARG   HH11   4300     0.4478      1.008   ; qtot 1.375
  4301          H    269    ARG   HH12   4301     0.4478      1.008   ; qtot 1.822
  4302         N2    269    ARG    NH2   4302    -0.8627      14.01   ; qtot 0.9597
  4303          H    269    ARG   HH21   4303     0.4478      1.008   ; qtot 1.408
  4304          H    269    ARG   HH22   4304     0.4478      1.008   ; qtot 1.855
  4305          C    269    ARG      C   4305     0.7341      12.01   ; qtot 2.589
  4306          O    269    ARG      O   4306    -0.5894         16   ; qtot 2
; residue 270 ILE rtp ILE  q  0.0
  4307          N    270    ILE      N   4307    -0.4157      14.01   ; qtot 1.584
  4308          H    270    ILE      H   4308     0.2719      1.008   ; qtot 1.856
  4309         CT    270    ILE     CA   4309    -0.0597      12.01   ; qtot 1.797
  4310         H1    270    ILE     HA   4310     0.0869      1.008   ; qtot 1.883
  4311         CT    270    ILE     CB   4311     0.1303      12.01   ; qtot 2.014
  4312         HC    270    ILE     HB   4312     0.0187      1.008   ; qtot 2.032
  4313         CT    270    ILE    CG2   4313    -0.3204      12.01   ; qtot 1.712
  4314         HC    270    ILE   HG21   4314     0.0882      1.008   ; qtot 1.8
  4315         HC    270    ILE   HG22   4315     0.0882      1.008   ; qtot 1.888
  4316         HC    270    ILE   HG23   4316     0.0882      1.008   ; qtot 1.977
  4317         CT    270    ILE    CG1   4317     -0.043      12.01   ; qtot 1.934
  4318         HC    270    ILE   HG11   4318     0.0236      1.008   ; qtot 1.957
  4319         HC    270    ILE   HG12   4319     0.0236      1.008   ; qtot 1.981
  4320         CT    270    ILE     CD   4320     -0.066      12.01   ; qtot 1.915
  4321         HC    270    ILE    HD1   4321     0.0186      1.008   ; qtot 1.933
  4322         HC    270    ILE    HD2   4322     0.0186      1.008   ; qtot 1.952
  4323         HC    270    ILE    HD3   4323     0.0186      1.008   ; qtot 1.971
  4324          C    270    ILE      C   4324     0.5973      12.01   ; qtot 2.568
  4325          O    270    ILE      O   4325    -0.5679         16   ; qtot 2
; residue 271 ALA rtp ALA  q  0.0
  4326          N    271    ALA      N   4326    -0.4157      14.01   ; qtot 1.584
  4327          H    271    ALA      H   4327     0.2719      1.008   ; qtot 1.856
  4328         CT    271    ALA     CA   4328     0.0337      12.01   ; qtot 1.89
  4329         H1    271    ALA     HA   4329     0.0823      1.008   ; qtot 1.972
  4330         CT    271    ALA     CB   4330    -0.1825      12.01   ; qtot 1.79
  4331         HC    271    ALA    HB1   4331     0.0603      1.008   ; qtot 1.85
  4332         HC    271    ALA    HB2   4332     0.0603      1.008   ; qtot 1.91
  4333         HC    271    ALA    HB3   4333     0.0603      1.008   ; qtot 1.971
  4334          C    271    ALA      C   4334     0.5973      12.01   ; qtot 2.568
  4335          O    271    ALA      O   4335    -0.5679         16   ; qtot 2
; residue 272 GLU rtp GLU  q -1.0
  4336          N    272    GLU      N   4336    -0.5163      14.01   ; qtot 1.484
  4337          H    272    GLU      H   4337     0.2936      1.008   ; qtot 1.777
  4338         CT    272    GLU     CA   4338     0.0397      12.01   ; qtot 1.817
  4339         H1    272    GLU     HA   4339     0.1105      1.008   ; qtot 1.928
  4340         CT    272    GLU     CB   4340      0.056      12.01   ; qtot 1.984
  4341         HC    272    GLU    HB1   4341    -0.0173      1.008   ; qtot 1.966
  4342         HC    272    GLU    HB2   4342    -0.0173      1.008   ; qtot 1.949
  4343         CT    272    GLU     CG   4343     0.0136      12.01   ; qtot 1.963
  4344         HC    272    GLU    HG1   4344    -0.0425      1.008   ; qtot 1.92
  4345         HC    272    GLU    HG2   4345    -0.0425      1.008   ; qtot 1.878
  4346          C    272    GLU     CD   4346     0.8054      12.01   ; qtot 2.683
  4347         O2    272    GLU    OE1   4347    -0.8188         16   ; qtot 1.864
  4348         O2    272    GLU    OE2   4348    -0.8188         16   ; qtot 1.045
  4349          C    272    GLU      C   4349     0.5366      12.01   ; qtot 1.582
  4350          O    272    GLU      O   4350    -0.5819         16   ; qtot 1
; residue 273 ASN rtp ASN  q  0.0
  4351          N    273    ASN      N   4351    -0.4157      14.01   ; qtot 0.5843
  4352          H    273    ASN      H   4352     0.2719      1.008   ; qtot 0.8562
  4353         CT    273    ASN     CA   4353     0.0143      12.01   ; qtot 0.8705
  4354         H1    273    ASN     HA   4354     0.1048      1.008   ; qtot 0.9753
  4355         CT    273    ASN     CB   4355    -0.2041      12.01   ; qtot 0.7712
  4356         HC    273    ASN    HB1   4356     0.0797      1.008   ; qtot 0.8509
  4357         HC    273    ASN    HB2   4357     0.0797      1.008   ; qtot 0.9306
  4358          C    273    ASN     CG   4358      0.713      12.01   ; qtot 1.644
  4359          O    273    ASN    OD1   4359    -0.5931         16   ; qtot 1.051
  4360          N    273    ASN    ND2   4360    -0.9191      14.01   ; qtot 0.1314
  4361          H    273    ASN   HD21   4361     0.4196      1.008   ; qtot 0.551
  4362          H    273    ASN   HD22   4362     0.4196      1.008   ; qtot 0.9706
  4363          C    273    ASN      C   4363     0.5973      12.01   ; qtot 1.568
  4364          O    273    ASN      O   4364    -0.5679         16   ; qtot 1
; residue 274 PHE rtp PHE  q  0.0
  4365          N    274    PHE      N   4365    -0.4157      14.01   ; qtot 0.5843
  4366          H    274    PHE      H   4366     0.2719      1.008   ; qtot 0.8562
  4367         CT    274    PHE     CA   4367    -0.0024      12.01   ; qtot 0.8538
  4368         H1    274    PHE     HA   4368     0.0978      1.008   ; qtot 0.9516
  4369         CT    274    PHE     CB   4369    -0.0343      12.01   ; qtot 0.9173
  4370         HC    274    PHE    HB1   4370     0.0295      1.008   ; qtot 0.9468
  4371         HC    274    PHE    HB2   4371     0.0295      1.008   ; qtot 0.9763
  4372         CA    274    PHE     CG   4372     0.0118      12.01   ; qtot 0.9881
  4373         CA    274    PHE    CD1   4373    -0.1256      12.01   ; qtot 0.8625
  4374         HA    274    PHE    HD1   4374      0.133      1.008   ; qtot 0.9955
  4375         CA    274    PHE    CE1   4375    -0.1704      12.01   ; qtot 0.8251
  4376         HA    274    PHE    HE1   4376      0.143      1.008   ; qtot 0.9681
  4377         CA    274    PHE     CZ   4377    -0.1072      12.01   ; qtot 0.8609
  4378         HA    274    PHE     HZ   4378     0.1297      1.008   ; qtot 0.9906
  4379         CA    274    PHE    CE2   4379    -0.1704      12.01   ; qtot 0.8202
  4380         HA    274    PHE    HE2   4380      0.143      1.008   ; qtot 0.9632
  4381         CA    274    PHE    CD2   4381    -0.1256      12.01   ; qtot 0.8376
  4382         HA    274    PHE    HD2   4382      0.133      1.008   ; qtot 0.9706
  4383          C    274    PHE      C   4383     0.5973      12.01   ; qtot 1.568
  4384          O    274    PHE      O   4384    -0.5679         16   ; qtot 1
; residue 275 LYS rtp LYS  q +1.0
  4385          N    275    LYS      N   4385    -0.3479      14.01   ; qtot 0.6521
  4386          H    275    LYS      H   4386     0.2747      1.008   ; qtot 0.9268
  4387         CT    275    LYS     CA   4387      -0.24      12.01   ; qtot 0.6868
  4388         H1    275    LYS     HA   4388     0.1426      1.008   ; qtot 0.8294
  4389         CT    275    LYS     CB   4389    -0.0094      12.01   ; qtot 0.82
  4390         HC    275    LYS    HB1   4390     0.0362      1.008   ; qtot 0.8562
  4391         HC    275    LYS    HB2   4391     0.0362      1.008   ; qtot 0.8924
  4392         CT    275    LYS     CG   4392     0.0187      12.01   ; qtot 0.9111
  4393         HC    275    LYS    HG1   4393     0.0103      1.008   ; qtot 0.9214
  4394         HC    275    LYS    HG2   4394     0.0103      1.008   ; qtot 0.9317
  4395         CT    275    LYS     CD   4395    -0.0479      12.01   ; qtot 0.8838
  4396         HC    275    LYS    HD1   4396     0.0621      1.008   ; qtot 0.9459
  4397         HC    275    LYS    HD2   4397     0.0621      1.008   ; qtot 1.008
  4398         CT    275    LYS     CE   4398    -0.0143      12.01   ; qtot 0.9937
  4399         HP    275    LYS    HE1   4399     0.1135      1.008   ; qtot 1.107
  4400         HP    275    LYS    HE2   4400     0.1135      1.008   ; qtot 1.221
  4401         N3    275    LYS     NZ   4401    -0.3854      14.01   ; qtot 0.8353
  4402          H    275    LYS    HZ1   4402       0.34      1.008   ; qtot 1.175
  4403          H    275    LYS    HZ2   4403       0.34      1.008   ; qtot 1.515
  4404          H    275    LYS    HZ3   4404       0.34      1.008   ; qtot 1.855
  4405          C    275    LYS      C   4405     0.7341      12.01   ; qtot 2.589
  4406          O    275    LYS      O   4406    -0.5894         16   ; qtot 2
; residue 276 VAL rtp VAL  q  0.0
  4407          N    276    VAL      N   4407    -0.4157      14.01   ; qtot 1.584
  4408          H    276    VAL      H   4408     0.2719      1.008   ; qtot 1.856
  4409         CT    276    VAL     CA   4409    -0.0875      12.01   ; qtot 1.769
  4410         H1    276    VAL     HA   4410     0.0969      1.008   ; qtot 1.866
  4411         CT    276    VAL     CB   4411     0.2985      12.01   ; qtot 2.164
  4412         HC    276    VAL     HB   4412    -0.0297      1.008   ; qtot 2.134
  4413         CT    276    VAL    CG1   4413    -0.3192      12.01   ; qtot 1.815
  4414         HC    276    VAL   HG11   4414     0.0791      1.008   ; qtot 1.894
  4415         HC    276    VAL   HG12   4415     0.0791      1.008   ; qtot 1.973
  4416         HC    276    VAL   HG13   4416     0.0791      1.008   ; qtot 2.053
  4417         CT    276    VAL    CG2   4417    -0.3192      12.01   ; qtot 1.733
  4418         HC    276    VAL   HG21   4418     0.0791      1.008   ; qtot 1.812
  4419         HC    276    VAL   HG22   4419     0.0791      1.008   ; qtot 1.892
  4420         HC    276    VAL   HG23   4420     0.0791      1.008   ; qtot 1.971
  4421          C    276    VAL      C   4421     0.5973      12.01   ; qtot 2.568
  4422          O    276    VAL      O   4422    -0.5679         16   ; qtot 2
; residue 277 PHE rtp PHE  q  0.0
  4423          N    277    PHE      N   4423    -0.4157      14.01   ; qtot 1.584
  4424          H    277    PHE      H   4424     0.2719      1.008   ; qtot 1.856
  4425         CT    277    PHE     CA   4425    -0.0024      12.01   ; qtot 1.854
  4426         H1    277    PHE     HA   4426     0.0978      1.008   ; qtot 1.952
  4427         CT    277    PHE     CB   4427    -0.0343      12.01   ; qtot 1.917
  4428         HC    277    PHE    HB1   4428     0.0295      1.008   ; qtot 1.947
  4429         HC    277    PHE    HB2   4429     0.0295      1.008   ; qtot 1.976
  4430         CA    277    PHE     CG   4430     0.0118      12.01   ; qtot 1.988
  4431         CA    277    PHE    CD1   4431    -0.1256      12.01   ; qtot 1.863
  4432         HA    277    PHE    HD1   4432      0.133      1.008   ; qtot 1.996
  4433         CA    277    PHE    CE1   4433    -0.1704      12.01   ; qtot 1.825
  4434         HA    277    PHE    HE1   4434      0.143      1.008   ; qtot 1.968
  4435         CA    277    PHE     CZ   4435    -0.1072      12.01   ; qtot 1.861
  4436         HA    277    PHE     HZ   4436     0.1297      1.008   ; qtot 1.991
  4437         CA    277    PHE    CE2   4437    -0.1704      12.01   ; qtot 1.82
  4438         HA    277    PHE    HE2   4438      0.143      1.008   ; qtot 1.963
  4439         CA    277    PHE    CD2   4439    -0.1256      12.01   ; qtot 1.838
  4440         HA    277    PHE    HD2   4440      0.133      1.008   ; qtot 1.971
  4441          C    277    PHE      C   4441     0.5973      12.01   ; qtot 2.568
  4442          O    277    PHE      O   4442    -0.5679         16   ; qtot 2
; residue 278 ASP rtp ASP  q -1.0
  4443          N    278    ASP      N   4443    -0.5163      14.01   ; qtot 1.484
  4444          H    278    ASP      H   4444     0.2936      1.008   ; qtot 1.777
  4445         CT    278    ASP     CA   4445     0.0381      12.01   ; qtot 1.815
  4446         H1    278    ASP     HA   4446      0.088      1.008   ; qtot 1.903
  4447         CT    278    ASP     CB   4447    -0.0303      12.01   ; qtot 1.873
  4448         HC    278    ASP    HB1   4448    -0.0122      1.008   ; qtot 1.861
  4449         HC    278    ASP    HB2   4449    -0.0122      1.008   ; qtot 1.849
  4450          C    278    ASP     CG   4450     0.7994      12.01   ; qtot 2.648
  4451         O2    278    ASP    OD1   4451    -0.8014         16   ; qtot 1.847
  4452         O2    278    ASP    OD2   4452    -0.8014         16   ; qtot 1.045
  4453          C    278    ASP      C   4453     0.5366      12.01   ; qtot 1.582
  4454          O    278    ASP      O   4454    -0.5819         16   ; qtot 1
; residue 279 PHE rtp PHE  q  0.0
  4455          N    279    PHE      N   4455    -0.4157      14.01   ; qtot 0.5843
  4456          H    279    PHE      H   4456     0.2719      1.008   ; qtot 0.8562
  4457         CT    279    PHE     CA   4457    -0.0024      12.01   ; qtot 0.8538
  4458         H1    279    PHE     HA   4458     0.0978      1.008   ; qtot 0.9516
  4459         CT    279    PHE     CB   4459    -0.0343      12.01   ; qtot 0.9173
  4460         HC    279    PHE    HB1   4460     0.0295      1.008   ; qtot 0.9468
  4461         HC    279    PHE    HB2   4461     0.0295      1.008   ; qtot 0.9763
  4462         CA    279    PHE     CG   4462     0.0118      12.01   ; qtot 0.9881
  4463         CA    279    PHE    CD1   4463    -0.1256      12.01   ; qtot 0.8625
  4464         HA    279    PHE    HD1   4464      0.133      1.008   ; qtot 0.9955
  4465         CA    279    PHE    CE1   4465    -0.1704      12.01   ; qtot 0.8251
  4466         HA    279    PHE    HE1   4466      0.143      1.008   ; qtot 0.9681
  4467         CA    279    PHE     CZ   4467    -0.1072      12.01   ; qtot 0.8609
  4468         HA    279    PHE     HZ   4468     0.1297      1.008   ; qtot 0.9906
  4469         CA    279    PHE    CE2   4469    -0.1704      12.01   ; qtot 0.8202
  4470         HA    279    PHE    HE2   4470      0.143      1.008   ; qtot 0.9632
  4471         CA    279    PHE    CD2   4471    -0.1256      12.01   ; qtot 0.8376
  4472         HA    279    PHE    HD2   4472      0.133      1.008   ; qtot 0.9706
  4473          C    279    PHE      C   4473     0.5973      12.01   ; qtot 1.568
  4474          O    279    PHE      O   4474    -0.5679         16   ; qtot 1
; residue 280 GLU rtp GLU  q -1.0
  4475          N    280    GLU      N   4475    -0.5163      14.01   ; qtot 0.4837
  4476          H    280    GLU      H   4476     0.2936      1.008   ; qtot 0.7773
  4477         CT    280    GLU     CA   4477     0.0397      12.01   ; qtot 0.817
  4478         H1    280    GLU     HA   4478     0.1105      1.008   ; qtot 0.9275
  4479         CT    280    GLU     CB   4479      0.056      12.01   ; qtot 0.9835
  4480         HC    280    GLU    HB1   4480    -0.0173      1.008   ; qtot 0.9662
  4481         HC    280    GLU    HB2   4481    -0.0173      1.008   ; qtot 0.9489
  4482         CT    280    GLU     CG   4482     0.0136      12.01   ; qtot 0.9625
  4483         HC    280    GLU    HG1   4483    -0.0425      1.008   ; qtot 0.92
  4484         HC    280    GLU    HG2   4484    -0.0425      1.008   ; qtot 0.8775
  4485          C    280    GLU     CD   4485     0.8054      12.01   ; qtot 1.683
  4486         O2    280    GLU    OE1   4486    -0.8188         16   ; qtot 0.8641
  4487         O2    280    GLU    OE2   4487    -0.8188         16   ; qtot 0.0453
  4488          C    280    GLU      C   4488     0.5366      12.01   ; qtot 0.5819
  4489          O    280    GLU      O   4489    -0.5819         16   ; qtot 0
; residue 281 LEU rtp LEU  q  0.0
  4490          N    281    LEU      N   4490    -0.4157      14.01   ; qtot -0.4157
  4491          H    281    LEU      H   4491     0.2719      1.008   ; qtot -0.1438
  4492         CT    281    LEU     CA   4492    -0.0518      12.01   ; qtot -0.1956
  4493         H1    281    LEU     HA   4493     0.0922      1.008   ; qtot -0.1034
  4494         CT    281    LEU     CB   4494    -0.1102      12.01   ; qtot -0.2136
  4495         HC    281    LEU    HB1   4495     0.0457      1.008   ; qtot -0.1679
  4496         HC    281    LEU    HB2   4496     0.0457      1.008   ; qtot -0.1222
  4497         CT    281    LEU     CG   4497     0.3531      12.01   ; qtot 0.2309
  4498         HC    281    LEU     HG   4498    -0.0361      1.008   ; qtot 0.1948
  4499         CT    281    LEU    CD1   4499    -0.4121      12.01   ; qtot -0.2173
  4500         HC    281    LEU   HD11   4500        0.1      1.008   ; qtot -0.1173
  4501         HC    281    LEU   HD12   4501        0.1      1.008   ; qtot -0.0173
  4502         HC    281    LEU   HD13   4502        0.1      1.008   ; qtot 0.0827
  4503         CT    281    LEU    CD2   4503    -0.4121      12.01   ; qtot -0.3294
  4504         HC    281    LEU   HD21   4504        0.1      1.008   ; qtot -0.2294
  4505         HC    281    LEU   HD22   4505        0.1      1.008   ; qtot -0.1294
  4506         HC    281    LEU   HD23   4506        0.1      1.008   ; qtot -0.0294
  4507          C    281    LEU      C   4507     0.5973      12.01   ; qtot 0.5679
  4508          O    281    LEU      O   4508    -0.5679         16   ; qtot 0
; residue 282 SER rtp SER  q  0.0
  4509          N    282    SER      N   4509    -0.4157      14.01   ; qtot -0.4157
  4510          H    282    SER      H   4510     0.2719      1.008   ; qtot -0.1438
  4511         CT    282    SER     CA   4511    -0.0249      12.01   ; qtot -0.1687
  4512         H1    282    SER     HA   4512     0.0843      1.008   ; qtot -0.0844
  4513         CT    282    SER     CB   4513     0.2117      12.01   ; qtot 0.1273
  4514         H1    282    SER    HB1   4514     0.0352      1.008   ; qtot 0.1625
  4515         H1    282    SER    HB2   4515     0.0352      1.008   ; qtot 0.1977
  4516         OH    282    SER     OG   4516    -0.6546         16   ; qtot -0.4569
  4517         HO    282    SER     HG   4517     0.4275      1.008   ; qtot -0.0294
  4518          C    282    SER      C   4518     0.5973      12.01   ; qtot 0.5679
  4519          O    282    SER      O   4519    -0.5679         16   ; qtot 0
; residue 283 SER rtp SER  q  0.0
  4520          N    283    SER      N   4520    -0.4157      14.01   ; qtot -0.4157
  4521          H    283    SER      H   4521     0.2719      1.008   ; qtot -0.1438
  4522         CT    283    SER     CA   4522    -0.0249      12.01   ; qtot -0.1687
  4523         H1    283    SER     HA   4523     0.0843      1.008   ; qtot -0.0844
  4524         CT    283    SER     CB   4524     0.2117      12.01   ; qtot 0.1273
  4525         H1    283    SER    HB1   4525     0.0352      1.008   ; qtot 0.1625
  4526         H1    283    SER    HB2   4526     0.0352      1.008   ; qtot 0.1977
  4527         OH    283    SER     OG   4527    -0.6546         16   ; qtot -0.4569
  4528         HO    283    SER     HG   4528     0.4275      1.008   ; qtot -0.0294
  4529          C    283    SER      C   4529     0.5973      12.01   ; qtot 0.5679
  4530          O    283    SER      O   4530    -0.5679         16   ; qtot 0
; residue 284 GLN rtp GLN  q  0.0
  4531          N    284    GLN      N   4531    -0.4157      14.01   ; qtot -0.4157
  4532          H    284    GLN      H   4532     0.2719      1.008   ; qtot -0.1438
  4533         CT    284    GLN     CA   4533    -0.0031      12.01   ; qtot -0.1469
  4534         H1    284    GLN     HA   4534      0.085      1.008   ; qtot -0.0619
  4535         CT    284    GLN     CB   4535    -0.0036      12.01   ; qtot -0.0655
  4536         HC    284    GLN    HB1   4536     0.0171      1.008   ; qtot -0.0484
  4537         HC    284    GLN    HB2   4537     0.0171      1.008   ; qtot -0.0313
  4538         CT    284    GLN     CG   4538    -0.0645      12.01   ; qtot -0.0958
  4539         HC    284    GLN    HG1   4539     0.0352      1.008   ; qtot -0.0606
  4540         HC    284    GLN    HG2   4540     0.0352      1.008   ; qtot -0.0254
  4541          C    284    GLN     CD   4541     0.6951      12.01   ; qtot 0.6697
  4542          O    284    GLN    OE1   4542    -0.6086         16   ; qtot 0.0611
  4543          N    284    GLN    NE2   4543    -0.9407      14.01   ; qtot -0.8796
  4544          H    284    GLN   HE21   4544     0.4251      1.008   ; qtot -0.4545
  4545          H    284    GLN   HE22   4545     0.4251      1.008   ; qtot -0.0294
  4546          C    284    GLN      C   4546     0.5973      12.01   ; qtot 0.5679
  4547          O    284    GLN      O   4547    -0.5679         16   ; qtot 0
; residue 285 ASP rtp ASP  q -1.0
  4548          N    285    ASP      N   4548    -0.5163      14.01   ; qtot -0.5163
  4549          H    285    ASP      H   4549     0.2936      1.008   ; qtot -0.2227
  4550         CT    285    ASP     CA   4550     0.0381      12.01   ; qtot -0.1846
  4551         H1    285    ASP     HA   4551      0.088      1.008   ; qtot -0.0966
  4552         CT    285    ASP     CB   4552    -0.0303      12.01   ; qtot -0.1269
  4553         HC    285    ASP    HB1   4553    -0.0122      1.008   ; qtot -0.1391
  4554         HC    285    ASP    HB2   4554    -0.0122      1.008   ; qtot -0.1513
  4555          C    285    ASP     CG   4555     0.7994      12.01   ; qtot 0.6481
  4556         O2    285    ASP    OD1   4556    -0.8014         16   ; qtot -0.1533
  4557         O2    285    ASP    OD2   4557    -0.8014         16   ; qtot -0.9547
  4558          C    285    ASP      C   4558     0.5366      12.01   ; qtot -0.4181
  4559          O    285    ASP      O   4559    -0.5819         16   ; qtot -1
; residue 286 MET rtp MET  q  0.0
  4560          N    286    MET      N   4560    -0.4157      14.01   ; qtot -1.416
  4561          H    286    MET      H   4561     0.2719      1.008   ; qtot -1.144
  4562         CT    286    MET     CA   4562    -0.0237      12.01   ; qtot -1.168
  4563         H1    286    MET     HA   4563      0.088      1.008   ; qtot -1.08
  4564         CT    286    MET     CB   4564     0.0342      12.01   ; qtot -1.045
  4565         HC    286    MET    HB1   4565     0.0241      1.008   ; qtot -1.021
  4566         HC    286    MET    HB2   4566     0.0241      1.008   ; qtot -0.9971
  4567         CT    286    MET     CG   4567     0.0018      12.01   ; qtot -0.9953
  4568         H1    286    MET    HG1   4568      0.044      1.008   ; qtot -0.9513
  4569         H1    286    MET    HG2   4569      0.044      1.008   ; qtot -0.9073
  4570          S    286    MET     SD   4570    -0.2737      32.06   ; qtot -1.181
  4571         CT    286    MET     CE   4571    -0.0536      12.01   ; qtot -1.235
  4572         H1    286    MET    HE1   4572     0.0684      1.008   ; qtot -1.166
  4573         H1    286    MET    HE2   4573     0.0684      1.008   ; qtot -1.098
  4574         H1    286    MET    HE3   4574     0.0684      1.008   ; qtot -1.029
  4575          C    286    MET      C   4575     0.5973      12.01   ; qtot -0.4321
  4576          O    286    MET      O   4576    -0.5679         16   ; qtot -1
; residue 287 THR rtp THR  q  0.0
  4577          N    287    THR      N   4577    -0.4157      14.01   ; qtot -1.416
  4578          H    287    THR      H   4578     0.2719      1.008   ; qtot -1.144
  4579         CT    287    THR     CA   4579    -0.0389      12.01   ; qtot -1.183
  4580         H1    287    THR     HA   4580     0.1007      1.008   ; qtot -1.082
  4581         CT    287    THR     CB   4581     0.3654      12.01   ; qtot -0.7166
  4582         H1    287    THR     HB   4582     0.0043      1.008   ; qtot -0.7123
  4583         CT    287    THR    CG2   4583    -0.2438      12.01   ; qtot -0.9561
  4584         HC    287    THR   HG21   4584     0.0642      1.008   ; qtot -0.8919
  4585         HC    287    THR   HG22   4585     0.0642      1.008   ; qtot -0.8277
  4586         HC    287    THR   HG23   4586     0.0642      1.008   ; qtot -0.7635
  4587         OH    287    THR    OG1   4587    -0.6761         16   ; qtot -1.44
  4588         HO    287    THR    HG1   4588     0.4102      1.008   ; qtot -1.029
  4589          C    287    THR      C   4589     0.5973      12.01   ; qtot -0.4321
  4590          O    287    THR      O   4590    -0.5679         16   ; qtot -1
; residue 288 THR rtp THR  q  0.0
  4591          N    288    THR      N   4591    -0.4157      14.01   ; qtot -1.416
  4592          H    288    THR      H   4592     0.2719      1.008   ; qtot -1.144
  4593         CT    288    THR     CA   4593    -0.0389      12.01   ; qtot -1.183
  4594         H1    288    THR     HA   4594     0.1007      1.008   ; qtot -1.082
  4595         CT    288    THR     CB   4595     0.3654      12.01   ; qtot -0.7166
  4596         H1    288    THR     HB   4596     0.0043      1.008   ; qtot -0.7123
  4597         CT    288    THR    CG2   4597    -0.2438      12.01   ; qtot -0.9561
  4598         HC    288    THR   HG21   4598     0.0642      1.008   ; qtot -0.8919
  4599         HC    288    THR   HG22   4599     0.0642      1.008   ; qtot -0.8277
  4600         HC    288    THR   HG23   4600     0.0642      1.008   ; qtot -0.7635
  4601         OH    288    THR    OG1   4601    -0.6761         16   ; qtot -1.44
  4602         HO    288    THR    HG1   4602     0.4102      1.008   ; qtot -1.029
  4603          C    288    THR      C   4603     0.5973      12.01   ; qtot -0.4321
  4604          O    288    THR      O   4604    -0.5679         16   ; qtot -1
; residue 289 LEU rtp LEU  q  0.0
  4605          N    289    LEU      N   4605    -0.4157      14.01   ; qtot -1.416
  4606          H    289    LEU      H   4606     0.2719      1.008   ; qtot -1.144
  4607         CT    289    LEU     CA   4607    -0.0518      12.01   ; qtot -1.196
  4608         H1    289    LEU     HA   4608     0.0922      1.008   ; qtot -1.103
  4609         CT    289    LEU     CB   4609    -0.1102      12.01   ; qtot -1.214
  4610         HC    289    LEU    HB1   4610     0.0457      1.008   ; qtot -1.168
  4611         HC    289    LEU    HB2   4611     0.0457      1.008   ; qtot -1.122
  4612         CT    289    LEU     CG   4612     0.3531      12.01   ; qtot -0.7691
  4613         HC    289    LEU     HG   4613    -0.0361      1.008   ; qtot -0.8052
  4614         CT    289    LEU    CD1   4614    -0.4121      12.01   ; qtot -1.217
  4615         HC    289    LEU   HD11   4615        0.1      1.008   ; qtot -1.117
  4616         HC    289    LEU   HD12   4616        0.1      1.008   ; qtot -1.017
  4617         HC    289    LEU   HD13   4617        0.1      1.008   ; qtot -0.9173
  4618         CT    289    LEU    CD2   4618    -0.4121      12.01   ; qtot -1.329
  4619         HC    289    LEU   HD21   4619        0.1      1.008   ; qtot -1.229
  4620         HC    289    LEU   HD22   4620        0.1      1.008   ; qtot -1.129
  4621         HC    289    LEU   HD23   4621        0.1      1.008   ; qtot -1.029
  4622          C    289    LEU      C   4622     0.5973      12.01   ; qtot -0.4321
  4623          O    289    LEU      O   4623    -0.5679         16   ; qtot -1
; residue 290 LEU rtp LEU  q  0.0
  4624          N    290    LEU      N   4624    -0.4157      14.01   ; qtot -1.416
  4625          H    290    LEU      H   4625     0.2719      1.008   ; qtot -1.144
  4626         CT    290    LEU     CA   4626    -0.0518      12.01   ; qtot -1.196
  4627         H1    290    LEU     HA   4627     0.0922      1.008   ; qtot -1.103
  4628         CT    290    LEU     CB   4628    -0.1102      12.01   ; qtot -1.214
  4629         HC    290    LEU    HB1   4629     0.0457      1.008   ; qtot -1.168
  4630         HC    290    LEU    HB2   4630     0.0457      1.008   ; qtot -1.122
  4631         CT    290    LEU     CG   4631     0.3531      12.01   ; qtot -0.7691
  4632         HC    290    LEU     HG   4632    -0.0361      1.008   ; qtot -0.8052
  4633         CT    290    LEU    CD1   4633    -0.4121      12.01   ; qtot -1.217
  4634         HC    290    LEU   HD11   4634        0.1      1.008   ; qtot -1.117
  4635         HC    290    LEU   HD12   4635        0.1      1.008   ; qtot -1.017
  4636         HC    290    LEU   HD13   4636        0.1      1.008   ; qtot -0.9173
  4637         CT    290    LEU    CD2   4637    -0.4121      12.01   ; qtot -1.329
  4638         HC    290    LEU   HD21   4638        0.1      1.008   ; qtot -1.229
  4639         HC    290    LEU   HD22   4639        0.1      1.008   ; qtot -1.129
  4640         HC    290    LEU   HD23   4640        0.1      1.008   ; qtot -1.029
  4641          C    290    LEU      C   4641     0.5973      12.01   ; qtot -0.4321
  4642          O    290    LEU      O   4642    -0.5679         16   ; qtot -1
; residue 291 SER rtp SER  q  0.0
  4643          N    291    SER      N   4643    -0.4157      14.01   ; qtot -1.416
  4644          H    291    SER      H   4644     0.2719      1.008   ; qtot -1.144
  4645         CT    291    SER     CA   4645    -0.0249      12.01   ; qtot -1.169
  4646         H1    291    SER     HA   4646     0.0843      1.008   ; qtot -1.084
  4647         CT    291    SER     CB   4647     0.2117      12.01   ; qtot -0.8727
  4648         H1    291    SER    HB1   4648     0.0352      1.008   ; qtot -0.8375
  4649         H1    291    SER    HB2   4649     0.0352      1.008   ; qtot -0.8023
  4650         OH    291    SER     OG   4650    -0.6546         16   ; qtot -1.457
  4651         HO    291    SER     HG   4651     0.4275      1.008   ; qtot -1.029
  4652          C    291    SER      C   4652     0.5973      12.01   ; qtot -0.4321
  4653          O    291    SER      O   4653    -0.5679         16   ; qtot -1
; residue 292 TYR rtp TYR  q  0.0
  4654          N    292    TYR      N   4654    -0.4157      14.01   ; qtot -1.416
  4655          H    292    TYR      H   4655     0.2719      1.008   ; qtot -1.144
  4656         CT    292    TYR     CA   4656    -0.0014      12.01   ; qtot -1.145
  4657         H1    292    TYR     HA   4657     0.0876      1.008   ; qtot -1.058
  4658         CT    292    TYR     CB   4658    -0.0152      12.01   ; qtot -1.073
  4659         HC    292    TYR    HB1   4659     0.0295      1.008   ; qtot -1.043
  4660         HC    292    TYR    HB2   4660     0.0295      1.008   ; qtot -1.014
  4661         CA    292    TYR     CG   4661    -0.0011      12.01   ; qtot -1.015
  4662         CA    292    TYR    CD1   4662    -0.1906      12.01   ; qtot -1.206
  4663         HA    292    TYR    HD1   4663     0.1699      1.008   ; qtot -1.036
  4664         CA    292    TYR    CE1   4664    -0.2341      12.01   ; qtot -1.27
  4665         HA    292    TYR    HE1   4665     0.1656      1.008   ; qtot -1.104
  4666          C    292    TYR     CZ   4666     0.3226      12.01   ; qtot -0.7815
  4667         OH    292    TYR     OH   4667    -0.5579         16   ; qtot -1.339
  4668         HO    292    TYR     HH   4668     0.3992      1.008   ; qtot -0.9402
  4669         CA    292    TYR    CE2   4669    -0.2341      12.01   ; qtot -1.174
  4670         HA    292    TYR    HE2   4670     0.1656      1.008   ; qtot -1.009
  4671         CA    292    TYR    CD2   4671    -0.1906      12.01   ; qtot -1.199
[truncated: 1,110,661 more chars]
