# Supplementary material for: Improvement in predicting drug sensitivity changes associated with protein mutations using a molecular dynamics based alchemical mutation method
Source: Sci Rep. 2020 Feb 7;10:2161. doi: 10.1038/s41598-020-58877-9 (PMC7005789; doi:10.1038/s41598-020-58877-9)
Supplement: Supplementary file 2 — Supplementary Information. [file 41598_2020_58877_MOESM2_ESM.zip › S1_input/MP-CAFEE/ALR2/FID/Wild_FID/complex_gpu/md_fin.gro]

Generated by trjconv : OXIDOREDUCTASE in water t= 18000.00000
35898
    1MET      N    1   4.195   6.850   2.022
    1MET     H1    2   4.186   6.858   1.921
    1MET     H2    3   4.131   6.915   2.065
    1MET     H3    4   4.293   6.870   2.038
    1MET     CA    5   4.167   6.715   2.072
    1MET     HA    6   4.230   6.640   2.024
    1MET     CB    7   4.213   6.711   2.218
    1MET    HB1    8   4.173   6.797   2.271
    1MET    HB2    9   4.321   6.720   2.228
    1MET     CG   10   4.160   6.586   2.288
    1MET    HG1   11   4.053   6.597   2.303
    1MET    HG2   12   4.208   6.585   2.386
    1MET     SD   13   4.191   6.436   2.190
    1MET     CE   14   4.057   6.331   2.252
    1MET    HE1   15   4.023   6.263   2.174
    1MET    HE2   16   4.077   6.272   2.342
    1MET    HE3   17   3.967   6.386   2.278
    1MET      C   18   4.021   6.679   2.051
    1MET      O   19   3.934   6.736   2.116
    2ALA      N   20   3.998   6.576   1.969
    2ALA      H   21   4.070   6.534   1.911
    2ALA     CA   22   3.871   6.508   1.957
    2ALA     HA   23   3.805   6.541   2.037
    2ALA     CB   24   3.807   6.550   1.825
    2ALA    HB1   25   3.723   6.484   1.801
    2ALA    HB2   26   3.778   6.654   1.838
    2ALA    HB3   27   3.878   6.548   1.742
    2ALA      C   28   3.872   6.356   1.965
    2ALA      O   29   3.974   6.300   1.926
    3SER      N   30   3.763   6.291   2.008
    3SER      H   31   3.690   6.351   2.042
    3SER     CA   32   3.753   6.149   2.035
    3SER     HA   33   3.845   6.131   2.089
    3SER     CB   34   3.630   6.118   2.121
    3SER    HB1   35   3.612   6.011   2.127
    3SER    HB2   36   3.541   6.164   2.079
    3SER     OG   37   3.643   6.170   2.251
    3SER     HG   38   3.574   6.133   2.306
    3SER      C   39   3.758   6.053   1.917
    3SER      O   40   3.807   5.942   1.935
    4ARG      N   41   3.734   6.102   1.795
    4ARG      H   42   3.691   6.193   1.789
    4ARG     CA   43   3.789   6.050   1.672
    4ARG     HA   44   3.890   6.012   1.692
    4ARG     CB   45   3.701   5.944   1.608
    4ARG    HB1   46   3.752   5.909   1.518
    4ARG    HB2   47   3.610   5.994   1.576
    4ARG     CG   48   3.667   5.825   1.698
    4ARG    HG1   49   3.632   5.849   1.799
    4ARG    HG2   50   3.766   5.780   1.706
    4ARG     CD   51   3.582   5.718   1.630
    4ARG    HD1   52   3.572   5.632   1.696
    4ARG    HD2   53   3.629   5.689   1.537
    4ARG     NE   54   3.450   5.771   1.595
    4ARG     HE   55   3.413   5.860   1.626
    4ARG     CZ   56   3.351   5.701   1.540
    4ARG    NH1   57   3.368   5.574   1.499
    4ARG   HH11   58   3.457   5.527   1.506
    4ARG   HH12   59   3.284   5.519   1.494
    4ARG    NH2   60   3.234   5.766   1.529
    4ARG   HH21   61   3.223   5.855   1.576
    4ARG   HH22   62   3.148   5.726   1.495
    4ARG      C   63   3.818   6.159   1.570
    4ARG      O   64   3.753   6.264   1.576
    5ILE      N   65   3.904   6.135   1.471
    5ILE      H   66   3.939   6.040   1.463
    5ILE     CA   67   3.955   6.227   1.372
    5ILE     HA   68   3.930   6.332   1.389
    5ILE     CB   69   4.107   6.232   1.378
    5ILE     HB   70   4.142   6.129   1.383
    5ILE    CG2   71   4.168   6.295   1.254
    5ILE   HG21   72   4.122   6.392   1.239
    5ILE   HG22   73   4.277   6.306   1.248
    5ILE   HG23   74   4.147   6.242   1.161
    5ILE    CG1   75   4.171   6.304   1.497
    5ILE   HG11   76   4.121   6.263   1.585
    5ILE   HG12   77   4.151   6.411   1.499
    5ILE     CD   78   4.320   6.280   1.516
    5ILE    HD1   79   4.374   6.355   1.458
    5ILE    HD2   80   4.350   6.300   1.619
    5ILE    HD3   81   4.348   6.179   1.486
    5ILE      C   82   3.905   6.181   1.236
    5ILE      O   83   3.916   6.063   1.204
    6LEU      N   84   3.841   6.274   1.164
    6LEU      H   85   3.853   6.366   1.202
    6LEU     CA   86   3.791   6.245   1.031
    6LEU     HA   87   3.743   6.147   1.024
    6LEU     CB   88   3.679   6.342   0.995
    6LEU    HB1   89   3.727   6.439   0.985
    6LEU    HB2   90   3.614   6.342   1.082
    6LEU     CG   91   3.598   6.320   0.868
    6LEU     HG   92   3.655   6.275   0.786
    6LEU    CD1   93   3.481   6.225   0.895
    6LEU   HD11   94   3.413   6.267   0.969
    6LEU   HD12   95   3.433   6.214   0.798
    6LEU   HD13   96   3.513   6.126   0.930
    6LEU    CD2   97   3.525   6.445   0.818
    6LEU   HD21   98   3.463   6.423   0.732
    6LEU   HD22   99   3.468   6.481   0.904
    6LEU   HD23  100   3.591   6.526   0.788
    6LEU      C  101   3.906   6.256   0.933
    6LEU      O  102   3.970   6.360   0.918
    7LEU      N  103   3.932   6.140   0.872
    7LEU      H  104   3.863   6.069   0.894
    7LEU     CA  105   4.020   6.121   0.759
    7LEU     HA  106   4.101   6.192   0.770
    7LEU     CB  107   4.071   5.977   0.762
    7LEU    HB1  108   4.142   5.965   0.680
    7LEU    HB2  109   3.989   5.907   0.744
    7LEU     CG  110   4.139   5.930   0.890
    7LEU     HG  111   4.077   5.934   0.980
    7LEU    CD1  112   4.196   5.790   0.868
    7LEU   HD11  113   4.117   5.717   0.851
    7LEU   HD12  114   4.255   5.799   0.777
    7LEU   HD13  115   4.252   5.761   0.956
    7LEU    CD2  116   4.259   6.017   0.926
    7LEU   HD21  117   4.323   5.961   0.995
    7LEU   HD22  118   4.310   6.034   0.831
    7LEU   HD23  119   4.232   6.103   0.987
    7LEU      C  120   3.966   6.157   0.621
    7LEU      O  121   3.844   6.168   0.607
    8ASN      N  122   4.051   6.176   0.520
    8ASN      H  123   4.151   6.175   0.535
    8ASN     CA  124   4.002   6.221   0.391
    8ASN     HA  125   3.951   6.315   0.414
    8ASN     CB  126   4.122   6.236   0.298
    8ASN    HB1  127   4.143   6.143   0.245
    8ASN    HB2  128   4.215   6.258   0.350
    8ASN     CG  129   4.089   6.339   0.191
    8ASN    OD1  130   4.113   6.303   0.076
    8ASN    ND2  131   4.037   6.458   0.224
    8ASN   HD21  132   4.049   6.490   0.319
    8ASN   HD22  133   4.023   6.525   0.150
    8ASN      C  134   3.900   6.137   0.316
    8ASN      O  135   3.809   6.189   0.251
    9ASN      N  136   3.907   6.004   0.332
    9ASN      H  137   3.993   5.970   0.372
    9ASN     CA  138   3.808   5.913   0.278
    9ASN     HA  139   3.795   5.933   0.172
    9ASN     CB  140   3.852   5.767   0.284
    9ASN    HB1  141   3.951   5.752   0.240
    9ASN    HB2  142   3.788   5.709   0.218
    9ASN     CG  143   3.858   5.703   0.422
    9ASN    OD1  144   3.856   5.765   0.529
    9ASN    ND2  145   3.867   5.570   0.425
    9ASN   HD21  146   3.890   5.517   0.342
    9ASN   HD22  147   3.866   5.533   0.519
    9ASN      C  148   3.671   5.926   0.342
    9ASN      O  149   3.572   5.871   0.293
   10GLY      N  150   3.663   5.996   0.455
   10GLY      H  151   3.753   6.008   0.500
   10GLY     CA  152   3.535   6.024   0.517
   10GLY    HA1  153   3.458   5.983   0.451
   10GLY    HA2  154   3.523   6.131   0.534
   10GLY      C  155   3.517   5.936   0.640
   10GLY      O  156   3.412   5.948   0.703
   11ALA      N  157   3.609   5.844   0.672
   11ALA      H  158   3.690   5.844   0.613
   11ALA     CA  159   3.604   5.753   0.785
   11ALA     HA  160   3.499   5.730   0.801
   11ALA     CB  161   3.680   5.625   0.748
   11ALA    HB1  162   3.687   5.569   0.841
   11ALA    HB2  163   3.616   5.577   0.675
   11ALA    HB3  164   3.784   5.639   0.719
   11ALA      C  165   3.668   5.820   0.906
   11ALA      O  166   3.741   5.918   0.894
   12LYS      N  167   3.640   5.768   1.026
   12LYS      H  168   3.584   5.685   1.040
   12LYS     CA  169   3.699   5.823   1.147
   12LYS     HA  170   3.763   5.909   1.127
   12LYS     CB  171   3.589   5.861   1.245
   12LYS    HB1  172   3.629   5.884   1.344
   12LYS    HB2  173   3.518   5.778   1.256
   12LYS     CG  174   3.513   5.986   1.201
   12LYS    HG1  175   3.469   5.968   1.103
   12LYS    HG2  176   3.579   6.072   1.192
   12LYS     CD  177   3.400   6.033   1.292
   12LYS    HD1  178   3.444   6.052   1.390
   12LYS    HD2  179   3.327   5.952   1.302
   12LYS     CE  180   3.331   6.156   1.235
   12LYS    HE1  181   3.286   6.119   1.143
   12LYS    HE2  182   3.412   6.222   1.205
   12LYS     NZ  183   3.234   6.209   1.332
   12LYS    HZ1  184   3.163   6.140   1.350
   12LYS    HZ2  185   3.280   6.231   1.420
   12LYS    HZ3  186   3.190   6.288   1.288
   12LYS      C  187   3.793   5.719   1.205
   12LYS      O  188   3.749   5.609   1.236
   13MET      N  189   3.912   5.771   1.239
   13MET      H  190   3.934   5.867   1.216
   13MET     CA  191   4.019   5.703   1.310
   13MET     HA  192   4.018   5.595   1.298
   13MET     CB  193   4.156   5.744   1.257
   13MET    HB1  194   4.162   5.850   1.283
   13MET    HB2  195   4.153   5.732   1.149
   13MET     CG  196   4.284   5.670   1.292
   13MET    HG1  197   4.280   5.563   1.269
   13MET    HG2  198   4.299   5.675   1.400
   13MET     SD  199   4.425   5.734   1.198
   13MET     CE  200   4.552   5.617   1.251
   13MET    HE1  201   4.525   5.570   1.346
   13MET    HE2  202   4.548   5.527   1.189
   13MET    HE3  203   4.654   5.656   1.246
   13MET      C  204   4.012   5.739   1.457
   13MET      O  205   4.012   5.858   1.488
   14PRO      N  206   4.016   5.639   1.546
   14PRO     CD  207   3.970   5.502   1.530
   14PRO    HD1  208   4.051   5.435   1.501
   14PRO    HD2  209   3.901   5.493   1.446
   14PRO     CG  210   3.904   5.473   1.665
   14PRO    HG1  211   3.886   5.366   1.672
   14PRO    HG2  212   3.808   5.524   1.666
   14PRO     CB  213   4.004   5.535   1.762
   14PRO    HB1  214   4.092   5.471   1.767
   14PRO    HB2  215   3.966   5.562   1.860
   14PRO     CA  216   4.038   5.663   1.687
   14PRO     HA  217   3.970   5.740   1.725
   14PRO      C  218   4.179   5.711   1.719
   14PRO      O  219   4.280   5.673   1.661
   15ILE      N  220   4.185   5.800   1.818
   15ILE      H  221   4.102   5.848   1.848
   15ILE     CA  222   4.307   5.859   1.870
   15ILE     HA  223   4.374   5.853   1.784
   15ILE     CB  224   4.283   6.005   1.907
   15ILE     HB  225   4.377   6.049   1.941
   15ILE    CG2  226   4.241   6.084   1.784
   15ILE   HG21  227   4.270   6.188   1.795
   15ILE   HG22  228   4.302   6.053   1.699
   15ILE   HG23  229   4.139   6.074   1.746
   15ILE    CG1  230   4.188   6.042   2.021
   15ILE   HG11  231   4.094   5.991   1.999
   15ILE   HG12  232   4.184   6.150   2.033
   15ILE     CD  233   4.235   5.991   2.157
   15ILE    HD1  234   4.229   5.882   2.164
   15ILE    HD2  235   4.340   6.017   2.170
   15ILE    HD3  236   4.166   6.031   2.231
   15ILE      C  237   4.378   5.786   1.983
   15ILE      O  238   4.499   5.806   1.990
   16LEU      N  239   4.317   5.684   2.045
   16LEU      H  240   4.221   5.667   2.018
   16LEU     CA  241   4.387   5.584   2.123
   16LEU     HA  242   4.494   5.604   2.131
   16LEU     CB  243   4.330   5.597   2.264
   16LEU    HB1  244   4.222   5.592   2.258
   16LEU    HB2  245   4.344   5.702   2.290
   16LEU     CG  246   4.390   5.508   2.372
   16LEU     HG  247   4.384   5.402   2.344
   16LEU    CD1  248   4.534   5.547   2.401
   16LEU   HD11  249   4.598   5.506   2.322
   16LEU   HD12  250   4.531   5.656   2.409
   16LEU   HD13  251   4.562   5.506   2.498
   16LEU    CD2  252   4.300   5.545   2.490
   16LEU   HD21  253   4.290   5.652   2.502
   16LEU   HD22  254   4.199   5.505   2.478
   16LEU   HD23  255   4.335   5.509   2.587
   16LEU      C  256   4.359   5.454   2.049
   16LEU      O  257   4.249   5.436   1.998
   17GLY      N  258   4.456   5.362   2.047
   17GLY      H  259   4.546   5.390   2.081
   17GLY     CA  260   4.438   5.227   1.995
   17GLY    HA1  261   4.446   5.231   1.887
   17GLY    HA2  262   4.340   5.182   2.011
   17GLY      C  263   4.539   5.130   2.055
   17GLY      O  264   4.631   5.179   2.120
   18LEU      N  265   4.522   4.998   2.043
   18LEU      H  266   4.451   4.965   1.980
   18LEU     CA  267   4.618   4.906   2.100
   18LEU     HA  268   4.684   4.956   2.171
   18LEU     CB  269   4.542   4.795   2.171
   18LEU    HB1  270   4.470   4.752   2.101
   18LEU    HB2  271   4.480   4.827   2.255
   18LEU     CG  272   4.621   4.677   2.227
   18LEU     HG  273   4.664   4.644   2.133
   18LEU    CD1  274   4.735   4.707   2.324
   18LEU   HD11  275   4.696   4.725   2.424
   18LEU   HD12  276   4.810   4.629   2.308
   18LEU   HD13  277   4.786   4.798   2.293
   18LEU    CD2  278   4.541   4.562   2.287
   18LEU   HD21  279   4.497   4.587   2.384
   18LEU   HD22  280   4.459   4.522   2.229
   18LEU   HD23  281   4.606   4.475   2.303
   18LEU      C  282   4.717   4.857   1.995
   18LEU      O  283   4.674   4.822   1.885
   19GLY      N  284   4.846   4.868   2.026
   19GLY      H  285   4.859   4.916   2.114
   19GLY     CA  286   4.960   4.814   1.954
   19GLY    HA1  287   5.041   4.882   1.979
   19GLY    HA2  288   4.944   4.815   1.846
   19GLY      C  289   4.993   4.670   1.989
   19GLY      O  290   4.958   4.624   2.098
   20THR      N  291   5.057   4.599   1.896
   20THR      H  292   5.089   4.654   1.817
   20THR     CA  293   5.089   4.458   1.905
   20THR     HA  294   5.081   4.423   2.008
   20THR     CB  295   4.987   4.377   1.826
   20THR     HB  296   4.995   4.270   1.845
   20THR    CG2  297   4.843   4.410   1.862
   20THR   HG21  298   4.824   4.408   1.970
   20THR   HG22  299   4.811   4.510   1.834
   20THR   HG23  300   4.771   4.343   1.815
   20THR    OG1  301   5.012   4.408   1.690
   20THR    HG1  302   4.955   4.484   1.676
   20THR      C  303   5.231   4.417   1.868
   20THR      O  304   5.262   4.299   1.868
   21TRP      N  305   5.326   4.507   1.842
   21TRP      H  306   5.309   4.606   1.834
   21TRP     CA  307   5.465   4.467   1.830
   21TRP     HA  308   5.484   4.379   1.768
   21TRP     CB  309   5.550   4.574   1.760
   21TRP    HB1  310   5.543   4.672   1.808
   21TRP    HB2  311   5.519   4.588   1.657
   21TRP     CG  312   5.693   4.541   1.735
   21TRP    CD1  313   5.738   4.423   1.687
   21TRP    HD1  314   5.673   4.339   1.664
   21TRP    NE1  315   5.874   4.432   1.664
   21TRP    HE1  316   5.931   4.350   1.651
   21TRP    CE2  317   5.923   4.555   1.704
   21TRP    CZ2  318   6.050   4.612   1.711
   21TRP    HZ2  319   6.138   4.553   1.687
   21TRP    CH2  320   6.065   4.739   1.769
   21TRP    HH2  321   6.165   4.767   1.798
   21TRP    CZ3  322   5.956   4.813   1.815
   21TRP    HZ3  323   5.971   4.911   1.859
   21TRP    CE3  324   5.828   4.758   1.799
   21TRP    HE3  325   5.749   4.819   1.840
   21TRP    CD2  326   5.809   4.628   1.748
   21TRP      C  327   5.514   4.436   1.971
   21TRP      O  328   5.484   4.505   2.068
   22LYS      N  329   5.600   4.334   1.977
   22LYS      H  330   5.629   4.288   1.892
   22LYS     CA  331   5.643   4.265   2.097
   22LYS     HA  332   5.707   4.184   2.063
   22LYS     CB  333   5.736   4.357   2.175
   22LYS    HB1  334   5.768   4.303   2.264
   22LYS    HB2  335   5.683   4.442   2.217
   22LYS     CG  336   5.864   4.405   2.105
   22LYS    HG1  337   5.857   4.409   1.997
   22LYS    HG2  338   5.940   4.330   2.126
   22LYS     CD  339   5.913   4.543   2.148
   22LYS    HD1  340   6.008   4.558   2.097
   22LYS    HD2  341   5.919   4.548   2.257
   22LYS     CE  342   5.822   4.651   2.090
   22LYS    HE1  343   5.782   4.614   1.996
   22LYS    HE2  344   5.888   4.733   2.063
   22LYS     NZ  345   5.718   4.690   2.187
   22LYS    HZ1  346   5.642   4.624   2.199
   22LYS    HZ2  347   5.756   4.705   2.279
   22LYS    HZ3  348   5.662   4.768   2.155
   22LYS      C  349   5.537   4.198   2.184
   22LYS      O  350   5.551   4.167   2.302
   23SER      N  351   5.426   4.170   2.117
   23SER      H  352   5.424   4.191   2.018
   23SER     CA  353   5.322   4.093   2.184
   23SER     HA  354   5.333   4.106   2.291
   23SER     CB  355   5.182   4.141   2.148
   23SER    HB1  356   5.110   4.066   2.182
   23SER    HB2  357   5.182   4.148   2.040
   23SER     OG  358   5.144   4.266   2.203
   23SER     HG  359   5.048   4.269   2.199
   23SER      C  360   5.321   3.945   2.149
   23SER      O  361   5.287   3.903   2.038
   24PRO      N  362   5.358   3.858   2.243
   24PRO     CD  363   5.388   3.873   2.384
   24PRO    HD1  364   5.294   3.867   2.438
   24PRO    HD2  365   5.449   3.963   2.392
   24PRO     CG  366   5.475   3.753   2.422
   24PRO    HG1  367   5.484   3.728   2.527
   24PRO    HG2  368   5.581   3.762   2.398
   24PRO     CB  369   5.406   3.642   2.343
   24PRO    HB1  370   5.317   3.601   2.392
   24PRO    HB2  371   5.472   3.558   2.322
   24PRO     CA  372   5.371   3.716   2.215
   24PRO     HA  373   5.453   3.700   2.146
   24PRO      C  374   5.249   3.652   2.150
   24PRO      O  375   5.137   3.678   2.195
   25PRO      N  376   5.261   3.564   2.050
   25PRO     CD  377   5.387   3.523   1.992
   25PRO    HD1  378   5.456   3.487   2.068
   25PRO    HD2  379   5.435   3.600   1.931
   25PRO     CG  380   5.347   3.401   1.909
   25PRO    HG1  381   5.365   3.313   1.969
   25PRO    HG2  382   5.394   3.381   1.812
   25PRO     CB  383   5.201   3.427   1.873
   25PRO    HB1  384   5.150   3.331   1.864
   25PRO    HB2  385   5.189   3.480   1.779
   25PRO     CA  386   5.143   3.501   1.994
   25PRO     HA  387   5.077   3.583   1.967
   25PRO      C  388   5.059   3.421   2.093
   25PRO      O  389   4.938   3.411   2.080
   26GLY      N  390   5.120   3.366   2.199
   26GLY      H  391   5.220   3.359   2.191
   26GLY     CA  392   5.057   3.290   2.305
   26GLY    HA1  393   5.128   3.225   2.356
   26GLY    HA2  394   4.973   3.234   2.265
   26GLY      C  395   5.014   3.386   2.415
   26GLY      O  396   5.001   3.336   2.527
   27GLN      N  397   5.007   3.519   2.401
   27GLN      H  398   5.031   3.544   2.306
   27GLN     CA  399   4.948   3.616   2.490
   27GLN     HA  400   4.881   3.564   2.559
   27GLN     CB  401   5.054   3.680   2.579
   27GLN    HB1  402   5.000   3.733   2.657
   27GLN    HB2  403   5.108   3.757   2.524
   27GLN     CG  404   5.143   3.575   2.645
   27GLN    HG1  405   5.206   3.524   2.572
   27GLN    HG2  406   5.085   3.500   2.699
   27GLN     CD  407   5.231   3.627   2.757
   27GLN    OE1  408   5.273   3.742   2.760
   27GLN    NE2  409   5.274   3.538   2.847
   27GLN   HE21  410   5.242   3.443   2.837
   27GLN   HE22  411   5.346   3.562   2.914
   27GLN      C  412   4.855   3.716   2.423
   27GLN      O  413   4.769   3.766   2.495
   28VAL      N  414   4.862   3.739   2.291
   28VAL      H  415   4.942   3.706   2.241
   28VAL     CA  416   4.781   3.841   2.226
   28VAL     HA  417   4.777   3.918   2.303
   28VAL     CB  418   4.861   3.889   2.105
   28VAL     HB  419   4.968   3.901   2.121
   28VAL    CG1  420   4.849   3.797   1.984
   28VAL   HG11  421   4.914   3.842   1.910
   28VAL   HG12  422   4.882   3.695   2.001
   28VAL   HG13  423   4.744   3.798   1.953
   28VAL    CG2  424   4.816   4.029   2.064
   28VAL   HG21  425   4.820   4.097   2.149
   28VAL   HG22  426   4.893   4.064   1.995
   28VAL   HG23  427   4.712   4.030   2.028
   28VAL      C  428   4.635   3.817   2.190
   28VAL      O  429   4.554   3.908   2.200
   29THR      N  430   4.595   3.692   2.166
   29THR      H  431   4.657   3.616   2.190
   29THR     CA  432   4.455   3.655   2.153
   29THR     HA  433   4.409   3.701   2.065
   29THR     CB  434   4.443   3.505   2.126
   29THR     HB  435   4.468   3.440   2.210
   29THR    CG2  436   4.298   3.462   2.104
   29THR   HG21  437   4.249   3.457   2.201
   29THR   HG22  438   4.242   3.524   2.035
   29THR   HG23  439   4.297   3.362   2.060
   29THR    OG1  440   4.517   3.479   2.009
   29THR    HG1  441   4.492   3.544   1.943
   29THR      C  442   4.370   3.687   2.275
   29THR      O  443   4.262   3.743   2.256
   30GLU      N  444   4.426   3.663   2.394
   30GLU      H  445   4.516   3.618   2.397
   30GLU     CA  446   4.360   3.695   2.519
   30GLU     HA  447   4.252   3.684   2.511
   30GLU     CB  448   4.421   3.615   2.634
   30GLU    HB1  449   4.397   3.648   2.735
   30GLU    HB2  450   4.529   3.624   2.633
   30GLU     CG  451   4.390   3.466   2.618
   30GLU    HG1  452   4.451   3.404   2.685
   30GLU    HG2  453   4.433   3.427   2.526
   30GLU     CD  454   4.242   3.437   2.634
   30GLU    OE1  455   4.172   3.379   2.547
   30GLU    OE2  456   4.180   3.470   2.737
   30GLU      C  457   4.378   3.841   2.557
   30GLU      O  458   4.294   3.883   2.636
   31ALA      N  459   4.476   3.914   2.503
   31ALA      H  460   4.547   3.873   2.443
   31ALA     CA  461   4.483   4.056   2.532
   31ALA     HA  462   4.439   4.070   2.630
   31ALA     CB  463   4.631   4.093   2.539
   31ALA    HB1  464   4.636   4.193   2.582
   31ALA    HB2  465   4.693   4.019   2.589
   31ALA    HB3  466   4.657   4.093   2.433
   31ALA      C  467   4.399   4.139   2.437
   31ALA      O  468   4.347   4.242   2.478
   32VAL      N  469   4.385   4.095   2.311
   32VAL      H  470   4.444   4.020   2.279
   32VAL     CA  471   4.287   4.159   2.225
   32VAL     HA  472   4.307   4.266   2.228
   32VAL     CB  473   4.312   4.118   2.080
   32VAL     HB  474   4.298   4.010   2.077
   32VAL    CG1  475   4.203   4.175   1.990
   32VAL   HG11  476   4.198   4.281   2.012
   32VAL   HG12  477   4.219   4.152   1.884
   32VAL   HG13  478   4.105   4.137   2.017
   32VAL    CG2  479   4.447   4.170   2.034
   32VAL   HG21  480   4.471   4.139   1.932
   32VAL   HG22  481   4.446   4.279   2.035
   32VAL   HG23  482   4.528   4.141   2.100
   32VAL      C  483   4.145   4.130   2.269
   32VAL      O  484   4.058   4.216   2.257
   33LYS      N  485   4.116   4.016   2.333
   33LYS      H  486   4.192   3.950   2.338
   33LYS     CA  487   3.983   3.985   2.383
   33LYS     HA  488   3.919   4.015   2.300
   33LYS     CB  489   3.968   3.839   2.424
   33LYS    HB1  490   3.876   3.824   2.480
   33LYS    HB2  491   4.046   3.800   2.490
   33LYS     CG  492   3.951   3.736   2.312
   33LYS    HG1  493   4.029   3.756   2.238
   33LYS    HG2  494   3.852   3.752   2.271
   33LYS     CD  495   3.967   3.589   2.350
   33LYS    HD1  496   4.068   3.562   2.379
   33LYS    HD2  497   3.941   3.537   2.258
   33LYS     CE  498   3.880   3.557   2.472
   33LYS    HE1  499   3.778   3.585   2.443
   33LYS    HE2  500   3.902   3.608   2.566
   33LYS     NZ  501   3.889   3.412   2.494
   33LYS    HZ1  502   3.841   3.368   2.418
   33LYS    HZ2  503   3.986   3.387   2.507
   33LYS    HZ3  504   3.832   3.383   2.572
   33LYS      C  505   3.953   4.081   2.497
   33LYS      O  506   3.847   4.143   2.486
   34VAL      N  507   4.040   4.090   2.597
   34VAL      H  508   4.118   4.026   2.609
   34VAL     CA  509   4.031   4.191   2.701
   34VAL     HA  510   3.937   4.174   2.754
   34VAL     CB  511   4.149   4.191   2.797
   34VAL     HB  512   4.245   4.180   2.747
   34VAL    CG1  513   4.143   4.306   2.898
   34VAL   HG11  514   4.045   4.317   2.944
   34VAL   HG12  515   4.212   4.295   2.981
   34VAL   HG13  516   4.168   4.400   2.849
   34VAL    CG2  517   4.128   4.071   2.889
   34VAL   HG21  518   4.035   4.075   2.944
   34VAL   HG22  519   4.136   3.979   2.830
   34VAL   HG23  520   4.204   4.059   2.966
   34VAL      C  521   4.013   4.330   2.642
   34VAL      O  522   3.924   4.402   2.688
   35ALA      N  523   4.085   4.362   2.534
   35ALA      H  524   4.154   4.296   2.501
   35ALA     CA  525   4.080   4.498   2.485
   35ALA     HA  526   4.100   4.573   2.561
   35ALA     CB  527   4.196   4.505   2.386
   35ALA    HB1  528   4.226   4.606   2.359
   35ALA    HB2  529   4.283   4.471   2.441
   35ALA    HB3  530   4.178   4.438   2.302
   35ALA      C  531   3.945   4.541   2.429
   35ALA      O  532   3.896   4.651   2.455
   36ILE      N  533   3.871   4.447   2.371
   36ILE      H  534   3.912   4.354   2.368
   36ILE     CA  535   3.737   4.467   2.320
   36ILE     HA  536   3.727   4.563   2.269
   36ILE     CB  537   3.693   4.360   2.220
   36ILE     HB  538   3.706   4.263   2.268
   36ILE    CG2  539   3.544   4.363   2.187
   36ILE   HG21  540   3.489   4.338   2.278
   36ILE   HG22  541   3.516   4.464   2.155
   36ILE   HG23  542   3.530   4.292   2.106
   36ILE    CG1  543   3.773   4.359   2.091
   36ILE   HG11  544   3.761   4.265   2.037
   36ILE   HG12  545   3.877   4.375   2.118
   36ILE     CD  546   3.741   4.460   1.981
   36ILE    HD1  547   3.650   4.425   1.932
   36ILE    HD2  548   3.721   4.557   2.028
   36ILE    HD3  549   3.824   4.482   1.914
   36ILE      C  550   3.636   4.478   2.433
   36ILE      O  551   3.543   4.559   2.426
   37ASP      N  552   3.654   4.392   2.533
   37ASP      H  553   3.737   4.335   2.534
   37ASP     CA  554   3.574   4.403   2.654
   37ASP     HA  555   3.469   4.414   2.627
   37ASP     CB  556   3.577   4.273   2.734
   37ASP    HB1  557   3.516   4.281   2.824
   37ASP    HB2  558   3.678   4.252   2.768
   37ASP     CG  559   3.534   4.151   2.653
   37ASP    OD1  560   3.588   4.042   2.679
   37ASP    OD2  561   3.441   4.159   2.569
   37ASP      C  562   3.609   4.525   2.738
   37ASP      O  563   3.522   4.564   2.816
   38VAL      N  564   3.724   4.590   2.727
   38VAL      H  565   3.785   4.561   2.652
   38VAL     CA  566   3.750   4.716   2.794
   38VAL     HA  567   3.693   4.718   2.887
   38VAL     CB  568   3.899   4.734   2.825
   38VAL     HB  569   3.960   4.721   2.735
   38VAL    CG1  570   3.935   4.870   2.881
   38VAL   HG11  571   4.038   4.866   2.918
   38VAL   HG12  572   3.926   4.945   2.803
   38VAL   HG13  573   3.870   4.894   2.965
   38VAL    CG2  574   3.939   4.636   2.935
   38VAL   HG21  575   4.048   4.636   2.943
   38VAL   HG22  576   3.913   4.667   3.037
   38VAL   HG23  577   3.915   4.532   2.914
   38VAL      C  578   3.691   4.834   2.718
   38VAL      O  579   3.625   4.915   2.783
   39GLY      N  580   3.714   4.843   2.587
   39GLY      H  581   3.769   4.771   2.543
   39GLY     CA  582   3.664   4.955   2.509
   39GLY    HA1  583   3.676   5.046   2.567
   39GLY    HA2  584   3.561   4.942   2.476
   39GLY      C  585   3.736   4.977   2.377
   39GLY      O  586   3.696   5.066   2.302
   40TYR      N  587   3.841   4.900   2.347
   40TYR      H  588   3.870   4.821   2.402
   40TYR     CA  589   3.919   4.935   2.230
   40TYR     HA  590   3.930   5.044   2.229
   40TYR     CB  591   4.054   4.865   2.245
   40TYR    HB1  592   4.109   4.867   2.152
   40TYR    HB2  593   4.043   4.757   2.256
   40TYR     CG  594   4.146   4.927   2.347
   40TYR    CD1  595   4.132   4.882   2.479
   40TYR    HD1  596   4.063   4.804   2.509
   40TYR    CE1  597   4.213   4.939   2.578
   40TYR    HE1  598   4.213   4.900   2.679
   40TYR     CZ  599   4.311   5.032   2.540
   40TYR     OH  600   4.398   5.086   2.631
   40TYR     HH  601   4.389   5.059   2.723
   40TYR    CE2  602   4.325   5.077   2.407
   40TYR    HE2  603   4.405   5.145   2.381
   40TYR    CD2  604   4.242   5.021   2.309
   40TYR    HD2  605   4.237   5.052   2.206
   40TYR      C  606   3.845   4.885   2.107
   40TYR      O  607   3.776   4.783   2.099
   41ARG      N  608   3.875   4.950   1.994
   41ARG      H  609   3.929   5.035   1.999
   41ARG     CA  610   3.834   4.914   1.859
   41ARG     HA  611   3.819   4.806   1.862
   41ARG     CB  612   3.712   4.996   1.820
   41ARG    HB1  613   3.683   4.962   1.721
   41ARG    HB2  614   3.755   5.096   1.819
   41ARG     CG  615   3.589   4.998   1.910
   41ARG    HG1  616   3.513   5.066   1.872
   41ARG    HG2  617   3.620   5.015   2.013
   41ARG     CD  618   3.537   4.855   1.902
   41ARG    HD1  619   3.613   4.784   1.932
   41ARG    HD2  620   3.525   4.823   1.798
   41ARG     NE  621   3.411   4.835   1.974
   41ARG     HE  622   3.323   4.869   1.939
   41ARG     CZ  623   3.393   4.770   2.090
   41ARG    NH1  624   3.494   4.731   2.169
   41ARG   HH11  625   3.589   4.755   2.143
   41ARG   HH12  626   3.476   4.688   2.259
   41ARG    NH2  627   3.269   4.744   2.133
   41ARG   HH21  628   3.190   4.781   2.081
   41ARG   HH22  629   3.257   4.714   2.228
   41ARG      C  630   3.936   4.934   1.748
   41ARG      O  631   3.917   4.890   1.634
   42HIS      N  632   4.042   5.010   1.774
   42HIS      H  633   4.045   5.051   1.866
   42HIS     CA  634   4.149   5.044   1.682
   42HIS     HA  635   4.127   5.010   1.581
   42HIS     CB  636   4.169   5.195   1.686
   42HIS    HB1  637   4.194   5.213   1.791
   42HIS    HB2  638   4.079   5.243   1.648
   42HIS     CG  639   4.290   5.250   1.615
   42HIS    ND1  640   4.360   5.366   1.647
   42HIS    HD1  641   4.336   5.436   1.715
   42HIS    CE1  642   4.451   5.387   1.550
   42HIS    HE1  643   4.498   5.481   1.525
   42HIS    NE2  644   4.454   5.283   1.467
   42HIS    CD2  645   4.343   5.204   1.497
   42HIS    HD2  646   4.310   5.116   1.443
   42HIS      C  647   4.277   4.971   1.720
   42HIS      O  648   4.340   4.978   1.825
   43ILE      N  649   4.334   4.899   1.623
   43ILE      H  650   4.304   4.910   1.528
   43ILE     CA  651   4.438   4.798   1.637
   43ILE     HA  652   4.485   4.804   1.735
   43ILE     CB  653   4.377   4.660   1.614
   43ILE     HB  654   4.319   4.666   1.522
   43ILE    CG2  655   4.486   4.556   1.588
   43ILE   HG21  656   4.535   4.577   1.492
   43ILE   HG22  657   4.562   4.553   1.666
   43ILE   HG23  658   4.446   4.455   1.582
   43ILE    CG1  659   4.290   4.596   1.722
   43ILE   HG11  660   4.244   4.501   1.695
   43ILE   HG12  661   4.211   4.671   1.723
   43ILE     CD  662   4.345   4.601   1.864
   43ILE    HD1  663   4.441   4.551   1.871
   43ILE    HD2  664   4.351   4.705   1.896
   43ILE    HD3  665   4.287   4.541   1.934
   43ILE      C  666   4.546   4.840   1.539
   43ILE      O  667   4.530   4.917   1.444
   44ASP      N  668   4.669   4.793   1.562
   44ASP      H  669   4.685   4.747   1.651
   44ASP     CA  670   4.785   4.813   1.479
   44ASP     HA  671   4.769   4.842   1.375
   44ASP     CB  672   4.877   4.913   1.549
   44ASP    HB1  673   4.928   4.867   1.633
   44ASP    HB2  674   4.824   5.004   1.578
   44ASP     CG  675   4.991   4.940   1.452
   44ASP    OD1  676   4.974   5.025   1.362
   44ASP    OD2  677   5.097   4.875   1.463
   44ASP      C  678   4.845   4.673   1.469
   44ASP      O  679   4.868   4.605   1.569
   45CYS      N  680   4.866   4.623   1.348
   45CYS      H  681   4.841   4.686   1.273
   45CYS     CA  682   4.929   4.498   1.311
   45CYS     HA  683   4.978   4.455   1.398
   45CYS     CB  684   4.819   4.405   1.259
   45CYS    HB1  685   4.860   4.322   1.203
   45CYS    HB2  686   4.749   4.457   1.194
   45CYS     SG  687   4.744   4.342   1.412
   45CYS     HG  688   4.860   4.303   1.467
   45CYS      C  689   5.039   4.507   1.206
   45CYS      O  690   5.070   4.612   1.151
   46ALA      N  691   5.115   4.397   1.198
   46ALA      H  692   5.094   4.319   1.260
   46ALA     CA  693   5.195   4.368   1.082
   46ALA     HA  694   5.140   4.393   0.991
   46ALA     CB  695   5.328   4.444   1.086
   46ALA    HB1  696   5.326   4.527   1.156
   46ALA    HB2  697   5.409   4.381   1.122
   46ALA    HB3  698   5.356   4.476   0.986
   46ALA      C  699   5.224   4.219   1.070
   46ALA      O  700   5.237   4.146   1.169
   47HIS      N  701   5.245   4.165   0.950
   47HIS      H  702   5.226   4.219   0.867
   47HIS     CA  703   5.294   4.033   0.915
   47HIS     HA  704   5.224   3.966   0.965
   47HIS     CB  705   5.300   4.023   0.763
   47HIS    HB1  706   5.373   4.098   0.732
   47HIS    HB2  707   5.203   4.050   0.722
   47HIS     CG  708   5.341   3.886   0.717
   47HIS    ND1  709   5.440   3.860   0.622
   47HIS    CE1  710   5.441   3.728   0.606
   47HIS    HE1  711   5.523   3.678   0.556
   47HIS    NE2  712   5.350   3.671   0.686
   47HIS    HE2  713   5.337   3.571   0.692
   47HIS    CD2  714   5.286   3.768   0.760
   47HIS    HD2  715   5.220   3.756   0.846
   47HIS      C  716   5.428   4.002   0.979
   47HIS      O  717   5.457   3.892   1.027
   48VAL      N  718   5.515   4.103   0.977
   48VAL      H  719   5.477   4.191   0.945
   48VAL     CA  720   5.645   4.083   1.038
   48VAL     HA  721   5.686   3.990   0.999
   48VAL     CB  722   5.746   4.185   0.985
   48VAL     HB  723   5.754   4.184   0.876
   48VAL    CG1  724   5.698   4.325   1.021
   48VAL   HG11  725   5.601   4.345   0.975
   48VAL   HG12  726   5.691   4.344   1.128
   48VAL   HG13  727   5.765   4.398   0.976
   48VAL    CG2  728   5.885   4.170   1.047
   48VAL   HG21  729   5.952   4.218   0.976
   48VAL   HG22  730   5.892   4.222   1.143
   48VAL   HG23  731   5.915   4.066   1.057
   48VAL      C  732   5.641   4.074   1.190
   48VAL      O  733   5.739   4.033   1.252
   49TYR      N  734   5.533   4.111   1.260
   49TYR      H  735   5.448   4.126   1.207
   49TYR     CA  736   5.522   4.108   1.404
   49TYR     HA  737   5.614   4.130   1.458
   49TYR     CB  738   5.410   4.202   1.448
   49TYR    HB1  739   5.393   4.180   1.553
   49TYR    HB2  740   5.318   4.178   1.394
   49TYR     CG  741   5.437   4.351   1.440
   49TYR    CD1  742   5.557   4.397   1.386
   49TYR    HD1  743   5.641   4.333   1.362
   49TYR    CE1  744   5.578   4.534   1.368
   49TYR    HE1  745   5.668   4.581   1.331
   49TYR     CZ  746   5.474   4.625   1.398
   49TYR     OH  747   5.500   4.757   1.379
   49TYR     HH  748   5.591   4.767   1.352
   49TYR    CE2  749   5.349   4.576   1.439
   49TYR    HE2  750   5.272   4.650   1.455
   49TYR    CD2  751   5.332   4.440   1.468
   49TYR    HD2  752   5.238   4.405   1.508
   49TYR      C  753   5.477   3.969   1.445
   49TYR      O  754   5.458   3.932   1.560
   50GLN      N  755   5.451   3.887   1.342
   50GLN      H  756   5.449   3.926   1.249
   50GLN     CA  757   5.431   3.744   1.355
   50GLN     HA  758   5.386   3.718   1.259
   50GLN     CB  759   5.561   3.666   1.370
   50GLN    HB1  760   5.537   3.560   1.376
   50GLN    HB2  761   5.614   3.690   1.462
   50GLN     CG  762   5.643   3.685   1.243
   50GLN    HG1  763   5.663   3.792   1.237
   50GLN    HG2  764   5.584   3.642   1.162
   50GLN     CD  765   5.777   3.615   1.258
   50GLN    OE1  766   5.787   3.495   1.281
   50GLN    NE2  767   5.889   3.685   1.278
   50GLN   HE21  768   5.885   3.786   1.273
   50GLN   HE22  769   5.975   3.632   1.272
   50GLN      C  770   5.320   3.701   1.449
   50GLN      O  771   5.341   3.610   1.530
   51ASN      N  772   5.208   3.773   1.459
   51ASN      H  773   5.208   3.846   1.389
   51ASN     CA  774   5.092   3.753   1.544
   51ASN     HA  775   5.092   3.645   1.558
   51ASN     CB  776   5.123   3.820   1.677
   51ASN    HB1  777   5.187   3.758   1.739
   51ASN    HB2  778   5.038   3.810   1.745
   51ASN     CG  779   5.173   3.964   1.667
   51ASN    OD1  780   5.170   4.033   1.566
   51ASN    ND2  781   5.209   4.018   1.783
   51ASN   HD21  782   5.218   3.964   1.868
   51ASN   HD22  783   5.241   4.114   1.784
   51ASN      C  784   4.960   3.796   1.482
   51ASN      O  785   4.855   3.801   1.545
   52GLU      N  786   4.966   3.837   1.355
   52GLU      H  787   5.053   3.846   1.305
   52GLU     CA  788   4.857   3.889   1.275
   52GLU     HA  789   4.816   3.979   1.321
   52GLU     CB  790   4.896   3.926   1.132
   52GLU    HB1  791   4.912   3.833   1.078
   52GLU    HB2  792   4.991   3.978   1.141
   52GLU     CG  793   4.797   4.013   1.055
   52GLU    HG1  794   4.748   4.075   1.129
   52GLU    HG2  795   4.726   3.947   1.005
   52GLU     CD  796   4.871   4.094   0.949
   52GLU    OE1  797   4.906   4.038   0.843
   52GLU    OE2  798   4.882   4.216   0.974
   52GLU      C  799   4.743   3.788   1.266
   52GLU      O  800   4.628   3.830   1.281
   53ASN      N  801   4.776   3.659   1.258
   53ASN      H  802   4.872   3.628   1.254
   53ASN     CA  803   4.674   3.557   1.256
   53ASN     HA  804   4.596   3.594   1.190
   53ASN     CB  805   4.736   3.436   1.186
   53ASN    HB1  806   4.787   3.388   1.269
   53ASN    HB2  807   4.807   3.460   1.106
   53ASN     CG  808   4.632   3.336   1.138
   53ASN    OD1  809   4.658   3.216   1.137
   53ASN    ND2  810   4.518   3.380   1.084
   53ASN   HD21  811   4.503   3.480   1.075
   53ASN   HD22  812   4.454   3.309   1.053
   53ASN      C  813   4.615   3.517   1.391
   53ASN      O  814   4.499   3.476   1.395
   54GLU      N  815   4.682   3.551   1.502
   54GLU      H  816   4.772   3.594   1.487
   54GLU     CA  817   4.640   3.537   1.640
   54GLU     HA  818   4.575   3.449   1.640
   54GLU     CB  819   4.765   3.520   1.726
   54GLU    HB1  820   4.743   3.555   1.827
   54GLU    HB2  821   4.847   3.578   1.683
   54GLU     CG  822   4.812   3.376   1.737
   54GLU    HG1  823   4.724   3.314   1.755
   54GLU    HG2  824   4.879   3.357   1.821
   54GLU     CD  825   4.881   3.341   1.606
   54GLU    OE1  826   4.840   3.246   1.536
   54GLU    OE2  827   4.986   3.403   1.578
   54GLU      C  828   4.554   3.654   1.687
   54GLU      O  829   4.455   3.635   1.757
   55VAL      N  830   4.572   3.772   1.628
   55VAL      H  831   4.656   3.788   1.574
   55VAL     CA  832   4.480   3.884   1.628
   55VAL     HA  833   4.433   3.889   1.727
   55VAL     CB  834   4.546   4.018   1.596
   55VAL     HB  835   4.596   4.009   1.500
   55VAL    CG1  836   4.449   4.136   1.606
   55VAL   HG11  837   4.401   4.137   1.704
   55VAL   HG12  838   4.497   4.233   1.594
   55VAL   HG13  839   4.361   4.130   1.541
   55VAL    CG2  840   4.661   4.054   1.689
   55VAL   HG21  841   4.718   3.964   1.710
   55VAL   HG22  842   4.732   4.123   1.643
   55VAL   HG23  843   4.629   4.093   1.786
   55VAL      C  844   4.362   3.852   1.538
   55VAL      O  845   4.249   3.879   1.578
   56GLY      N  846   4.383   3.779   1.428
   56GLY      H  847   4.479   3.770   1.398
   56GLY     CA  848   4.279   3.726   1.343
   56GLY    HA1  849   4.324   3.663   1.266
   56GLY    HA2  850   4.223   3.806   1.293
   56GLY      C  851   4.186   3.634   1.421
   56GLY      O  852   4.066   3.660   1.423
   57VAL      N  853   4.236   3.547   1.509
   57VAL      H  854   4.334   3.553   1.532
   57VAL     CA  855   4.152   3.469   1.598
   57VAL     HA  856   4.083   3.415   1.533
   57VAL     CB  857   4.231   3.363   1.672
   57VAL     HB  858   4.298   3.420   1.737
   57VAL    CG1  859   4.160   3.281   1.779
   57VAL   HG11  860   4.079   3.340   1.823
   57VAL   HG12  861   4.116   3.195   1.730
   57VAL   HG13  862   4.230   3.251   1.857
   57VAL    CG2  863   4.319   3.264   1.595
   57VAL   HG21  864   4.357   3.184   1.658
   57VAL   HG22  865   4.257   3.213   1.521
   57VAL   HG23  866   4.391   3.323   1.539
   57VAL      C  867   4.068   3.558   1.689
   57VAL      O  868   3.947   3.539   1.683
   58ALA      N  869   4.115   3.661   1.760
   58ALA      H  870   4.215   3.656   1.768
   58ALA     CA  871   4.046   3.745   1.856
   58ALA     HA  872   3.991   3.673   1.916
   58ALA     CB  873   4.144   3.825   1.941
   58ALA    HB1  874   4.086   3.873   2.020
   58ALA    HB2  875   4.207   3.759   2.001
   58ALA    HB3  876   4.193   3.903   1.883
   58ALA      C  877   3.931   3.831   1.804
   58ALA      O  878   3.830   3.846   1.871
   59ILE      N  879   3.953   3.877   1.680
   59ILE      H  880   4.037   3.848   1.632
   59ILE     CA  881   3.870   3.976   1.614
   59ILE     HA  882   3.848   4.056   1.684
   59ILE     CB  883   3.955   4.041   1.505
   59ILE     HB  884   4.020   3.966   1.461
   59ILE    CG2  885   3.858   4.096   1.401
   59ILE   HG21  886   3.819   4.017   1.337
   59ILE   HG22  887   3.775   4.151   1.446
   59ILE   HG23  888   3.914   4.163   1.335
   59ILE    CG1  889   4.041   4.156   1.558
   59ILE   HG11  890   4.119   4.182   1.486
   59ILE   HG12  891   4.094   4.121   1.647
   59ILE     CD  892   3.966   4.285   1.589
   59ILE    HD1  893   4.027   4.358   1.641
   59ILE    HD2  894   3.935   4.321   1.490
   59ILE    HD3  895   3.874   4.263   1.644
   59ILE      C  896   3.742   3.903   1.576
   59ILE      O  897   3.632   3.950   1.602
   60GLN      N  898   3.759   3.784   1.518
   60GLN      H  899   3.857   3.766   1.500
   60GLN     CA  900   3.659   3.688   1.475
   60GLN     HA  901   3.576   3.731   1.419
   60GLN     CB  902   3.727   3.580   1.391
   60GLN    HB1  903   3.659   3.495   1.393
   60GLN    HB2  904   3.821   3.546   1.433
   60GLN     CG  905   3.766   3.627   1.251
   60GLN    HG1  906   3.801   3.535   1.204
   60GLN    HG2  907   3.840   3.706   1.264
   60GLN     CD  908   3.653   3.689   1.169
   60GLN    OE1  909   3.536   3.654   1.174
   60GLN    NE2  910   3.683   3.787   1.083
   60GLN   HE21  911   3.782   3.800   1.070
   60GLN   HE22  912   3.608   3.816   1.022
   60GLN      C  913   3.592   3.624   1.595
   60GLN      O  914   3.471   3.604   1.600
   61GLU      N  915   3.668   3.599   1.702
   61GLU      H  916   3.766   3.579   1.686
   61GLU     CA  917   3.608   3.556   1.827
   61GLU     HA  918   3.537   3.477   1.803
   61GLU     CB  919   3.707   3.506   1.932
   61GLU    HB1  920   3.676   3.530   2.033
   61GLU    HB2  921   3.794   3.570   1.923
   61GLU     CG  922   3.753   3.362   1.910
   61GLU    HG1  923   3.850   3.351   1.959
   61GLU    HG2  924   3.777   3.347   1.805
   61GLU     CD  925   3.647   3.266   1.963
   61GLU    OE1  926   3.562   3.229   1.879
   61GLU    OE2  927   3.634   3.240   2.085
   61GLU      C  928   3.511   3.652   1.895
   61GLU      O  929   3.412   3.607   1.952
   62LYS      N  930   3.528   3.785   1.892
   62LYS      H  931   3.616   3.813   1.851
   62LYS     CA  932   3.439   3.888   1.942
   62LYS     HA  933   3.382   3.852   2.028
   62LYS     CB  934   3.523   4.007   1.988
   62LYS    HB1  935   3.463   4.097   1.996
   62LYS    HB2  936   3.588   4.035   1.905
   62LYS     CG  937   3.604   3.988   2.116
   62LYS    HG1  938   3.646   4.081   2.155
   62LYS    HG2  939   3.687   3.924   2.086
   62LYS     CD  940   3.526   3.933   2.235
   62LYS    HD1  941   3.502   3.829   2.213
   62LYS    HD2  942   3.430   3.985   2.238
   62LYS     CE  943   3.590   3.939   2.373
   62LYS    HE1  944   3.599   4.046   2.392
   62LYS    HE2  945   3.684   3.886   2.386
   62LYS     NZ  946   3.496   3.891   2.476
   62LYS    HZ1  947   3.399   3.883   2.447
   62LYS    HZ2  948   3.516   3.803   2.520
   62LYS    HZ3  949   3.508   3.962   2.547
   62LYS      C  950   3.326   3.915   1.845
   62LYS      O  951   3.223   3.960   1.895
   63LEU      N  952   3.334   3.876   1.718
   63LEU      H  953   3.426   3.855   1.680
   63LEU     CA  954   3.228   3.899   1.622
   63LEU     HA  955   3.193   4.000   1.644
   63LEU     CB  956   3.282   3.906   1.480
   63LEU    HB1  957   3.211   3.877   1.402
   63LEU    HB2  958   3.365   3.838   1.461
   63LEU     CG  959   3.340   4.041   1.438
   63LEU     HG  960   3.398   4.083   1.521
   63LEU    CD1  961   3.425   4.033   1.312
   63LEU   HD11  962   3.435   4.131   1.264
   63LEU   HD12  963   3.526   4.000   1.334
   63LEU   HD13  964   3.384   3.954   1.249
   63LEU    CD2  965   3.229   4.139   1.402
   63LEU   HD21  966   3.148   4.141   1.474
   63LEU   HD22  967   3.270   4.239   1.386
   63LEU   HD23  968   3.181   4.101   1.311
   63LEU      C  969   3.118   3.795   1.642
   63LEU      O  970   3.002   3.833   1.644
   64ARG      N  971   3.157   3.669   1.661
   64ARG      H  972   3.255   3.650   1.676
   64ARG     CA  973   3.059   3.567   1.695
   64ARG     HA  974   2.977   3.586   1.626
   64ARG     CB  975   3.111   3.426   1.673
   64ARG    HB1  976   3.127   3.407   1.567
   64ARG    HB2  977   3.029   3.355   1.686
   64ARG     CG  978   3.223   3.376   1.764
   64ARG    HG1  979   3.294   3.456   1.781
   64ARG    HG2  980   3.272   3.292   1.714
   64ARG     CD  981   3.172   3.327   1.899
   64ARG    HD1  982   3.108   3.239   1.887
   64ARG    HD2  983   3.113   3.408   1.941
   64ARG     NE  984   3.277   3.297   1.996
   64ARG     HE  985   3.375   3.293   1.970
   64ARG     CZ  986   3.258   3.278   2.127
   64ARG    NH1  987   3.136   3.281   2.182
   64ARG   HH11  988   3.055   3.303   2.125
   64ARG   HH12  989   3.120   3.260   2.279
   64ARG    NH2  990   3.366   3.254   2.203
   64ARG   HH21  991   3.457   3.253   2.160
   64ARG   HH22  992   3.361   3.221   2.298
   64ARG      C  993   2.996   3.592   1.832
   64ARG      O  994   2.885   3.544   1.856
   65GLU      N  995   3.067   3.663   1.919
   65GLU      H  996   3.141   3.719   1.880
   65GLU     CA  997   3.007   3.699   2.046
   65GLU     HA  998   2.956   3.613   2.090
   65GLU     CB  999   3.125   3.740   2.134
   65GLU    HB1 1000   3.153   3.844   2.117
   65GLU    HB2 1001   3.214   3.680   2.117
   65GLU     CG 1002   3.100   3.715   2.282
   65GLU    HG1 1003   3.073   3.609   2.294
   65GLU    HG2 1004   3.010   3.756   2.328
   65GLU     CD 1005   3.227   3.742   2.362
   65GLU    OE1 1006   3.317   3.657   2.377
   65GLU    OE2 1007   3.230   3.853   2.419
   65GLU      C 1008   2.903   3.809   2.031
   65GLU      O 1009   2.840   3.839   2.133
   66GLN      N 1010   2.887   3.883   1.921
   66GLN      H 1011   2.928   3.850   1.834
   66GLN     CA 1012   2.800   3.997   1.901
   66GLN     HA 1013   2.826   4.028   1.800
   66GLN     CB 1014   2.653   3.955   1.902
   66GLN    HB1 1015   2.594   4.023   1.841
   66GLN    HB2 1016   2.617   3.967   2.004
   66GLN     CG 1017   2.630   3.816   1.844
   66GLN    HG1 1018   2.521   3.812   1.844
   66GLN    HG2 1019   2.672   3.737   1.907
   66GLN     CD 1020   2.689   3.795   1.705
   66GLN    OE1 1021   2.710   3.893   1.634
   66GLN    NE2 1022   2.717   3.672   1.662
   66GLN   HE21 1023   2.717   3.599   1.732
   66GLN   HE22 1024   2.742   3.664   1.564
   66GLN      C 1025   2.834   4.122   1.982
   66GLN      O 1026   2.749   4.210   1.990
   67VAL      N 1027   2.949   4.127   2.049
   67VAL      H 1028   3.018   4.053   2.046
   67VAL     CA 1029   2.985   4.236   2.138
   67VAL     HA 1030   2.890   4.270   2.178
   67VAL     CB 1031   3.083   4.197   2.248
   67VAL     HB 1032   3.090   4.282   2.317
   67VAL    CG1 1033   3.025   4.078   2.325
   67VAL   HG11 1034   2.997   3.997   2.258
   67VAL   HG12 1035   3.090   4.043   2.405
   67VAL   HG13 1036   2.932   4.112   2.371
   67VAL    CG2 1037   3.222   4.168   2.194
   67VAL   HG21 1038   3.260   4.247   2.130
   67VAL   HG22 1039   3.303   4.149   2.264
   67VAL   HG23 1040   3.207   4.075   2.140
   67VAL      C 1041   3.058   4.348   2.065
   67VAL      O 1042   3.080   4.451   2.129
   68VAL      N 1043   3.106   4.330   1.942
   68VAL      H 1044   3.096   4.238   1.902
   68VAL     CA 1045   3.149   4.434   1.852
   68VAL     HA 1046   3.107   4.528   1.887
   68VAL     CB 1047   3.301   4.451   1.856
   68VAL     HB 1048   3.331   4.462   1.961
   68VAL    CG1 1049   3.372   4.319   1.827
   68VAL   HG11 1050   3.386   4.302   1.720
   68VAL   HG12 1051   3.471   4.318   1.872
   68VAL   HG13 1052   3.322   4.230   1.865
   68VAL    CG2 1053   3.352   4.566   1.770
   68VAL   HG21 1054   3.359   4.549   1.663
   68VAL   HG22 1055   3.280   4.647   1.784
   68VAL   HG23 1056   3.444   4.597   1.820
   68VAL      C 1057   3.109   4.397   1.710
   68VAL      O 1058   3.101   4.279   1.675
   69LYS      N 1059   3.093   4.500   1.627
   69LYS      H 1060   3.093   4.593   1.666
   69LYS     CA 1061   3.059   4.493   1.486
   69LYS     HA 1062   3.047   4.387   1.466
   69LYS     CB 1063   2.938   4.581   1.454
   69LYS    HB1 1064   2.894   4.544   1.361
   69LYS    HB2 1065   2.968   4.684   1.440
   69LYS     CG 1066   2.815   4.578   1.545
   69LYS    HG1 1067   2.828   4.639   1.635
   69LYS    HG2 1068   2.810   4.472   1.571
   69LYS     CD 1069   2.697   4.623   1.460
   69LYS    HD1 1070   2.682   4.552   1.379
   69LYS    HD2 1071   2.713   4.723   1.421
   69LYS     CE 1072   2.572   4.613   1.547
   69LYS    HE1 1073   2.581   4.660   1.645
   69LYS    HE2 1074   2.570   4.507   1.573
   69LYS     NZ 1075   2.445   4.650   1.482
   69LYS    HZ1 1076   2.440   4.612   1.388
   69LYS    HZ2 1077   2.369   4.612   1.536
   69LYS    HZ3 1078   2.431   4.750   1.477
   69LYS      C 1079   3.173   4.540   1.396
   69LYS      O 1080   3.249   4.629   1.431
   70ARG      N 1081   3.185   4.484   1.276
   70ARG      H 1082   3.106   4.433   1.240
   70ARG     CA 1083   3.296   4.518   1.188
   70ARG     HA 1084   3.382   4.482   1.245
   70ARG     CB 1085   3.280   4.440   1.058
   70ARG    HB1 1086   3.189   4.469   1.004
   70ARG    HB2 1087   3.275   4.334   1.080
   70ARG     CG 1088   3.389   4.466   0.955
   70ARG    HG1 1089   3.405   4.573   0.938
   70ARG    HG2 1090   3.360   4.410   0.866
   70ARG     CD 1091   3.525   4.407   0.994
   70ARG    HD1 1092   3.522   4.298   0.990
   70ARG    HD2 1093   3.550   4.434   1.096
   70ARG     NE 1094   3.624   4.469   0.905
   70ARG     HE 1095   3.651   4.417   0.823
   70ARG     CZ 1096   3.701   4.576   0.928
   70ARG    NH1 1097   3.681   4.668   1.023
   70ARG   HH11 1098   3.593   4.668   1.073
   70ARG   HH12 1099   3.732   4.754   1.033
   70ARG    NH2 1100   3.803   4.606   0.847
   70ARG   HH21 1101   3.828   4.544   0.771
   70ARG   HH22 1102   3.856   4.691   0.857
   70ARG      C 1103   3.323   4.666   1.166
   70ARG      O 1104   3.436   4.713   1.171
   71GLU      N 1105   3.219   4.748   1.147
   71GLU      H 1106   3.127   4.712   1.168
   71GLU     CA 1107   3.218   4.892   1.138
   71GLU     HA 1108   3.274   4.928   1.052
   71GLU     CB 1109   3.077   4.948   1.118
   71GLU    HB1 1110   3.053   4.934   1.012
   71GLU    HB2 1111   3.079   5.057   1.124
   71GLU     CG 1112   2.986   4.900   1.230
   71GLU    HG1 1113   3.013   4.946   1.325
   71GLU    HG2 1114   2.984   4.791   1.234
   71GLU     CD 1115   2.841   4.939   1.202
   71GLU    OE1 1116   2.769   4.849   1.153
   71GLU    OE2 1117   2.808   5.055   1.233
   71GLU      C 1118   3.285   4.970   1.250
   71GLU      O 1119   3.346   5.074   1.224
   72GLU      N 1120   3.272   4.929   1.376
   72GLU      H 1121   3.221   4.845   1.398
   72GLU     CA 1122   3.339   4.988   1.490
   72GLU     HA 1123   3.322   5.094   1.503
   72GLU     CB 1124   3.288   4.916   1.615
   72GLU    HB1 1125   3.349   4.960   1.693
   72GLU    HB2 1126   3.314   4.810   1.619
   72GLU     CG 1127   3.146   4.946   1.662
   72GLU    HG1 1128   3.087   4.906   1.580
   72GLU    HG2 1129   3.120   5.051   1.674
   72GLU     CD 1130   3.113   4.863   1.785
   72GLU    OE1 1131   3.156   4.895   1.898
   72GLU    OE2 1132   3.047   4.758   1.771
   72GLU      C 1133   3.490   4.964   1.486
   72GLU      O 1134   3.569   5.052   1.519
   73LEU      N 1135   3.530   4.844   1.443
   73LEU      H 1136   3.459   4.785   1.403
   73LEU     CA 1137   3.669   4.806   1.423
   73LEU     HA 1138   3.720   4.821   1.518
   73LEU     CB 1139   3.675   4.655   1.403
   73LEU    HB1 1140   3.780   4.628   1.391
   73LEU    HB2 1141   3.618   4.632   1.313
   73LEU     CG 1142   3.613   4.575   1.517
   73LEU     HG 1143   3.508   4.606   1.521
   73LEU    CD1 1144   3.619   4.424   1.493
   73LEU   HD11 1145   3.588   4.418   1.389
   73LEU   HD12 1146   3.719   4.384   1.507
   73LEU   HD13 1147   3.547   4.372   1.556
   73LEU    CD2 1148   3.682   4.589   1.652
   73LEU   HD21 1149   3.666   4.501   1.715
   73LEU   HD22 1150   3.790   4.586   1.642
   73LEU   HD23 1151   3.637   4.675   1.702
   73LEU      C 1152   3.733   4.888   1.312
   73LEU      O 1153   3.685   4.910   1.202
   74PHE      N 1154   3.848   4.944   1.353
   74PHE      H 1155   3.877   4.937   1.449
   74PHE     CA 1156   3.933   5.020   1.264
   74PHE     HA 1157   3.900   5.011   1.160
   74PHE     CB 1158   3.941   5.166   1.307
   74PHE    HB1 1159   3.995   5.182   1.401
   74PHE    HB2 1160   3.840   5.200   1.332
   74PHE     CG 1161   3.993   5.260   1.201
   74PHE    CD1 1162   4.131   5.267   1.178
   74PHE    HD1 1163   4.194   5.200   1.234
   74PHE    CE1 1164   4.185   5.359   1.087
   74PHE    HE1 1165   4.292   5.369   1.077
   74PHE     CZ 1166   4.101   5.434   1.004
   74PHE     HZ 1167   4.144   5.510   0.940
   74PHE    CE2 1168   3.966   5.436   1.041
   74PHE    HE2 1169   3.903   5.512   0.998
   74PHE    CD2 1170   3.908   5.347   1.133
   74PHE    HD2 1171   3.801   5.349   1.151
   74PHE      C 1172   4.066   4.946   1.268
   74PHE      O 1173   4.141   4.961   1.364
   75ILE      N 1174   4.111   4.874   1.165
   75ILE      H 1175   4.053   4.870   1.083
   75ILE     CA 1176   4.234   4.797   1.158
   75ILE     HA 1177   4.274   4.776   1.257
   75ILE     CB 1178   4.204   4.662   1.094
   75ILE     HB 1179   4.183   4.673   0.988
   75ILE    CG2 1180   4.327   4.572   1.102
   75ILE   HG21 1181   4.310   4.474   1.060
   75ILE   HG22 1182   4.407   4.620   1.045
   75ILE   HG23 1183   4.358   4.561   1.206
   75ILE    CG1 1184   4.086   4.581   1.147
   75ILE   HG11 1185   4.081   4.481   1.104
   75ILE   HG12 1186   3.992   4.624   1.114
   75ILE     CD 1187   4.064   4.562   1.297
   75ILE    HD1 1188   4.140   4.498   1.341
   75ILE    HD2 1189   4.071   4.655   1.352
   75ILE    HD3 1190   3.974   4.505   1.322
   75ILE      C 1191   4.334   4.878   1.077
   75ILE      O 1192   4.309   4.923   0.965
   76VAL      N 1193   4.446   4.899   1.146
   76VAL      H 1194   4.451   4.872   1.243
   76VAL     CA 1195   4.568   4.933   1.076
   76VAL     HA 1196   4.538   4.973   0.979
   76VAL     CB 1197   4.633   5.053   1.143
   76VAL     HB 1198   4.672   5.011   1.236
   76VAL    CG1 1199   4.746   5.104   1.054
   76VAL   HG11 1200   4.830   5.034   1.055
   76VAL   HG12 1201   4.718   5.129   0.952
   76VAL   HG13 1202   4.783   5.194   1.103
   76VAL    CG2 1203   4.534   5.164   1.179
   76VAL   HG21 1204   4.469   5.183   1.094
   76VAL   HG22 1205   4.474   5.135   1.265
   76VAL   HG23 1206   4.583   5.255   1.214
   76VAL      C 1207   4.666   4.817   1.062
   76VAL      O 1208   4.708   4.755   1.160
   77SER      N 1209   4.712   4.783   0.942
   77SER      H 1210   4.678   4.847   0.871
   77SER     CA 1211   4.817   4.690   0.907
   77SER     HA 1212   4.885   4.682   0.992
   77SER     CB 1213   4.765   4.550   0.875
   77SER    HB1 1214   4.716   4.540   0.778
   77SER    HB2 1215   4.701   4.509   0.952
   77SER     OG 1216   4.878   4.466   0.882
   77SER     HG 1217   4.863   4.390   0.938
   77SER      C 1218   4.906   4.738   0.793
   77SER      O 1219   4.887   4.851   0.748
   78LYS      N 1220   5.019   4.673   0.768
   78LYS      H 1221   5.031   4.588   0.821
   78LYS     CA 1222   5.133   4.725   0.695
   78LYS     HA 1223   5.112   4.818   0.643
   78LYS     CB 1224   5.239   4.753   0.801
   78LYS    HB1 1225   5.321   4.801   0.749
   78LYS    HB2 1226   5.291   4.665   0.839
   78LYS     CG 1227   5.197   4.849   0.912
   78LYS    HG1 1228   5.122   4.797   0.971
   78LYS    HG2 1229   5.151   4.936   0.866
   78LYS     CD 1230   5.311   4.883   1.008
   78LYS    HD1 1231   5.370   4.948   0.943
   78LYS    HD2 1232   5.376   4.799   1.034
   78LYS     CE 1233   5.267   4.935   1.144
   78LYS    HE1 1234   5.182   5.004   1.137
   78LYS    HE2 1235   5.355   4.989   1.178
   78LYS     NZ 1236   5.238   4.823   1.235
   78LYS    HZ1 1237   5.190   4.851   1.319
   78LYS    HZ2 1238   5.193   4.750   1.182
   78LYS    HZ3 1239   5.321   4.787   1.279
   78LYS      C 1240   5.182   4.630   0.587
   78LYS      O 1241   5.184   4.508   0.604
   79LEU      N 1242   5.233   4.686   0.477
   79LEU      H 1243   5.215   4.785   0.472
   79LEU     CA 1244   5.319   4.624   0.377
   79LEU     HA 1245   5.288   4.522   0.352
   79LEU     CB 1246   5.278   4.704   0.254
   79LEU    HB1 1247   5.287   4.810   0.277
   79LEU    HB2 1248   5.171   4.691   0.238
   79LEU     CG 1249   5.362   4.677   0.129
   79LEU     HG 1250   5.467   4.653   0.147
   79LEU    CD1 1251   5.304   4.548   0.070
   79LEU   HD11 1252   5.310   4.473   0.148
   79LEU   HD12 1253   5.203   4.567   0.034
   79LEU   HD13 1254   5.360   4.526  -0.021
   79LEU    CD2 1255   5.346   4.791   0.030
   79LEU   HD21 1256   5.244   4.828   0.036
   79LEU   HD22 1257   5.406   4.877   0.059
   79LEU   HD23 1258   5.379   4.757  -0.069
   79LEU      C 1259   5.468   4.631   0.406
   79LEU      O 1260   5.523   4.740   0.390
   80TRP      N 1261   5.536   4.521   0.441
   80TRP      H 1262   5.485   4.434   0.447
   80TRP     CA 1263   5.675   4.521   0.484
   80TRP     HA 1264   5.691   4.606   0.550
   80TRP     CB 1265   5.693   4.399   0.574
   80TRP    HB1 1266   5.650   4.311   0.526
   80TRP    HB2 1267   5.629   4.418   0.660
   80TRP     CG 1268   5.834   4.371   0.612
   80TRP    CD1 1269   5.907   4.272   0.555
   80TRP    HD1 1270   5.878   4.212   0.470
   80TRP    NE1 1271   6.030   4.270   0.618
   80TRP    HE1 1272   6.097   4.199   0.593
   80TRP    CE2 1273   6.041   4.367   0.716
   80TRP    CZ2 1274   6.149   4.410   0.794
   80TRP    HZ2 1275   6.245   4.363   0.780
   80TRP    CH2 1276   6.139   4.528   0.868
   80TRP    HH2 1277   6.217   4.557   0.936
   80TRP    CZ3 1278   6.016   4.595   0.865
   80TRP    HZ3 1279   6.006   4.688   0.921
   80TRP    CE3 1280   5.905   4.552   0.792
   80TRP    HE3 1281   5.817   4.613   0.779
   80TRP    CD2 1282   5.917   4.436   0.713
   80TRP      C 1283   5.774   4.531   0.369
   80TRP      O 1284   5.736   4.519   0.253
   81CYS      N 1285   5.904   4.551   0.390
   81CYS      H 1286   5.932   4.572   0.485
   81CYS     CA 1287   6.005   4.582   0.291
   81CYS     HA 1288   5.988   4.673   0.233
   81CYS     CB 1289   6.139   4.589   0.363
   81CYS    HB1 1290   6.223   4.614   0.298
   81CYS    HB2 1291   6.160   4.488   0.398
   81CYS     SG 1292   6.136   4.707   0.500
   81CYS     HG 1293   6.268   4.707   0.521
   81CYS      C 1294   6.017   4.473   0.185
   81CYS      O 1295   6.029   4.505   0.067
   82THR      N 1296   5.996   4.346   0.221
   82THR      H 1297   5.971   4.326   0.317
   82THR     CA 1298   6.014   4.238   0.126
   82THR     HA 1299   6.102   4.258   0.065
   82THR     CB 1300   6.045   4.106   0.195
   82THR     HB 1301   6.043   4.028   0.118
   82THR    CG2 1302   6.186   4.106   0.254
   82THR   HG21 1303   6.189   4.021   0.322
   82THR   HG22 1304   6.261   4.118   0.176
   82THR   HG23 1305   6.201   4.194   0.316
   82THR    OG1 1306   5.945   4.073   0.289
   82THR    HG1 1307   5.960   3.984   0.320
   82THR      C 1308   5.901   4.222   0.025
   82THR      O 1309   5.905   4.131  -0.058
   83TYR      N 1310   5.800   4.310   0.022
   83TYR      H 1311   5.797   4.377   0.098
   83TYR     CA 1312   5.682   4.307  -0.061
   83TYR     HA 1313   5.691   4.224  -0.131
   83TYR     CB 1314   5.557   4.277   0.022
   83TYR    HB1 1315   5.468   4.264  -0.039
   83TYR    HB2 1316   5.538   4.351   0.100
   83TYR     CG 1317   5.579   4.142   0.086
   83TYR    CD1 1318   5.547   4.029   0.008
   83TYR    HD1 1319   5.538   4.031  -0.099
   83TYR    CE1 1320   5.545   3.906   0.075
   83TYR    HE1 1321   5.540   3.816   0.015
   83TYR     CZ 1322   5.596   3.890   0.205
   83TYR     OH 1323   5.623   3.767   0.256
   83TYR     HH 1324   5.573   3.699   0.209
   83TYR    CE2 1325   5.632   4.004   0.281
   83TYR    HE2 1326   5.651   4.000   0.387
   83TYR    CD2 1327   5.626   4.128   0.217
   83TYR    HD2 1328   5.659   4.213   0.275
   83TYR      C 1329   5.669   4.437  -0.139
   83TYR      O 1330   5.562   4.488  -0.175
   84HIS      N 1331   5.778   4.511  -0.158
   84HIS      H 1332   5.863   4.483  -0.111
   84HIS     CA 1333   5.791   4.638  -0.227
   84HIS     HA 1334   5.721   4.713  -0.191
   84HIS     CB 1335   5.933   4.688  -0.200
   84HIS    HB1 1336   5.973   4.748  -0.281
   84HIS    HB2 1337   6.004   4.610  -0.170
   84HIS     CG 1338   5.911   4.785  -0.087
   84HIS    ND1 1339   5.958   4.916  -0.100
   84HIS    CE1 1340   5.927   4.974   0.017
   84HIS    HE1 1341   5.932   5.080   0.038
   84HIS    NE2 1342   5.867   4.887   0.099
   84HIS    HE2 1343   5.813   4.918   0.179
   84HIS    CD2 1344   5.862   4.762   0.039
   84HIS    HD2 1345   5.822   4.673   0.085
   84HIS      C 1346   5.763   4.622  -0.375
   84HIS      O 1347   5.732   4.719  -0.444
   85GLU      N 1348   5.758   4.501  -0.430
   85GLU      H 1349   5.781   4.425  -0.368
   85GLU     CA 1350   5.732   4.464  -0.568
   85GLU     HA 1351   5.785   4.526  -0.640
   85GLU     CB 1352   5.774   4.319  -0.591
   85GLU    HB1 1353   5.747   4.285  -0.691
   85GLU    HB2 1354   5.722   4.257  -0.518
   85GLU     CG 1355   5.920   4.278  -0.572
   85GLU    HG1 1356   5.943   4.180  -0.614
   85GLU    HG2 1357   5.925   4.259  -0.465
   85GLU     CD 1358   6.032   4.372  -0.614
   85GLU    OE1 1359   6.145   4.381  -0.562
   85GLU    OE2 1360   5.995   4.457  -0.699
   85GLU      C 1361   5.584   4.487  -0.598
   85GLU      O 1362   5.499   4.451  -0.517
   86LYS      N 1363   5.557   4.549  -0.713
   86LYS      H 1364   5.638   4.569  -0.770
   86LYS     CA 1365   5.425   4.586  -0.762
   86LYS     HA 1366   5.375   4.628  -0.675
   86LYS     CB 1367   5.429   4.685  -0.877
   86LYS    HB1 1368   5.486   4.772  -0.843
   86LYS    HB2 1369   5.330   4.726  -0.901
   86LYS     CG 1370   5.511   4.634  -0.995
   86LYS    HG1 1371   5.487   4.528  -1.006
   86LYS    HG2 1372   5.617   4.655  -0.985
   86LYS     CD 1373   5.472   4.710  -1.121
   86LYS    HD1 1374   5.527   4.671  -1.206
   86LYS    HD2 1375   5.491   4.818  -1.117
   86LYS     CE 1376   5.323   4.710  -1.155
   86LYS    HE1 1377   5.269   4.748  -1.069
   86LYS    HE2 1378   5.294   4.608  -1.181
   86LYS     NZ 1379   5.293   4.795  -1.271
   86LYS    HZ1 1380   5.322   4.892  -1.261
   86LYS    HZ2 1381   5.331   4.754  -1.355
   86LYS    HZ3 1382   5.193   4.807  -1.284
   86LYS      C 1383   5.330   4.472  -0.794
   86LYS      O 1384   5.209   4.493  -0.794
   87GLY      N 1385   5.385   4.351  -0.805
   87GLY      H 1386   5.484   4.341  -0.824
   87GLY     CA 1387   5.299   4.236  -0.825
   87GLY    HA1 1388   5.357   4.155  -0.868
   87GLY    HA2 1389   5.205   4.261  -0.875
   87GLY      C 1390   5.257   4.183  -0.689
   87GLY      O 1391   5.166   4.100  -0.686
   88LEU      N 1392   5.328   4.224  -0.583
   88LEU      H 1393   5.400   4.293  -0.598
   88LEU     CA 1394   5.319   4.180  -0.445
   88LEU     HA 1395   5.264   4.087  -0.457
   88LEU     CB 1396   5.457   4.144  -0.391
   88LEU    HB1 1397   5.436   4.099  -0.295
   88LEU    HB2 1398   5.515   4.236  -0.379
   88LEU     CG 1399   5.544   4.047  -0.471
   88LEU     HG 1400   5.585   4.086  -0.564
   88LEU    CD1 1401   5.662   3.998  -0.387
   88LEU   HD11 1402   5.619   3.952  -0.299
   88LEU   HD12 1403   5.723   3.919  -0.431
   88LEU   HD13 1404   5.731   4.081  -0.368
   88LEU    CD2 1405   5.469   3.918  -0.500
   88LEU   HD21 1406   5.539   3.844  -0.540
   88LEU   HD22 1407   5.420   3.886  -0.407
   88LEU   HD23 1408   5.384   3.940  -0.565
   88LEU      C 1409   5.230   4.243  -0.339
   88LEU      O 1410   5.185   4.177  -0.245
   89VAL      N 1411   5.192   4.368  -0.361
   89VAL      H 1412   5.229   4.423  -0.437
   89VAL     CA 1413   5.119   4.451  -0.266
   89VAL     HA 1414   5.165   4.448  -0.167
   89VAL     CB 1415   5.112   4.599  -0.304
   89VAL     HB 1416   5.061   4.600  -0.401
   89VAL    CG1 1417   5.049   4.696  -0.205
   89VAL   HG11 1418   4.948   4.663  -0.182
   89VAL   HG12 1419   5.111   4.698  -0.114
   89VAL   HG13 1420   5.047   4.787  -0.265
   89VAL    CG2 1421   5.254   4.649  -0.326
   89VAL   HG21 1422   5.300   4.598  -0.410
   89VAL   HG22 1423   5.261   4.755  -0.350
   89VAL   HG23 1424   5.307   4.628  -0.233
   89VAL      C 1425   4.973   4.411  -0.249
   89VAL      O 1426   4.934   4.386  -0.135
   90LYS      N 1427   4.911   4.393  -0.366
   90LYS      H 1428   4.949   4.434  -0.450
   90LYS     CA 1429   4.784   4.324  -0.377
   90LYS     HA 1430   4.710   4.375  -0.316
   90LYS     CB 1431   4.729   4.308  -0.518
   90LYS    HB1 1432   4.762   4.211  -0.557
   90LYS    HB2 1433   4.762   4.389  -0.582
   90LYS     CG 1434   4.577   4.320  -0.511
   90LYS    HG1 1435   4.547   4.419  -0.477
   90LYS    HG2 1436   4.550   4.244  -0.438
   90LYS     CD 1437   4.501   4.287  -0.640
   90LYS    HD1 1438   4.395   4.297  -0.617
   90LYS    HD2 1439   4.526   4.181  -0.650
   90LYS     CE 1440   4.554   4.358  -0.764
   90LYS    HE1 1441   4.659   4.335  -0.782
   90LYS    HE2 1442   4.542   4.466  -0.755
   90LYS     NZ 1443   4.480   4.314  -0.884
   90LYS    HZ1 1444   4.494   4.215  -0.898
   90LYS    HZ2 1445   4.384   4.344  -0.879
   90LYS    HZ3 1446   4.517   4.357  -0.968
   90LYS      C 1447   4.785   4.189  -0.307
   90LYS      O 1448   4.685   4.153  -0.244
   91GLY      N 1449   4.889   4.106  -0.326
   91GLY      H 1450   4.971   4.152  -0.363
   91GLY     CA 1451   4.904   3.976  -0.265
   91GLY    HA1 1452   4.991   3.921  -0.300
   91GLY    HA2 1453   4.811   3.920  -0.279
   91GLY      C 1454   4.929   3.990  -0.116
   91GLY      O 1455   4.864   3.915  -0.044
   92ALA      N 1456   5.003   4.087  -0.060
   92ALA      H 1457   5.050   4.157  -0.115
   92ALA     CA 1458   5.045   4.083   0.079
   92ALA     HA 1459   5.045   3.983   0.121
   92ALA     CB 1460   5.181   4.150   0.092
   92ALA    HB1 1461   5.182   4.251   0.052
   92ALA    HB2 1462   5.209   4.120   0.193
   92ALA    HB3 1463   5.246   4.084   0.034
   92ALA      C 1464   4.941   4.145   0.172
   92ALA      O 1465   4.902   4.082   0.269
   93CYS      N 1466   4.874   4.252   0.128
   93CYS      H 1467   4.902   4.283   0.036
   93CYS     CA 1468   4.746   4.295   0.181
   93CYS     HA 1469   4.759   4.335   0.282
   93CYS     CB 1470   4.709   4.409   0.086
   93CYS    HB1 1471   4.703   4.393  -0.022
   93CYS    HB2 1472   4.795   4.475   0.099
   93CYS     SG 1473   4.570   4.498   0.161
   93CYS     HG 1474   4.626   4.619   0.165
   93CYS      C 1475   4.645   4.182   0.177
   93CYS      O 1476   4.566   4.176   0.271
   94GLN      N 1477   4.633   4.105   0.069
   94GLN      H 1478   4.696   4.128  -0.007
   94GLN     CA 1479   4.535   3.998   0.057
   94GLN     HA 1480   4.437   4.039   0.082
   94GLN     CB 1481   4.523   3.948  -0.087
   94GLN    HB1 1482   4.619   3.914  -0.124
   94GLN    HB2 1483   4.508   4.039  -0.144
   94GLN     CG 1484   4.419   3.839  -0.114
   94GLN    HG1 1485   4.448   3.748  -0.060
   94GLN    HG2 1486   4.411   3.819  -0.221
   94GLN     CD 1487   4.280   3.866  -0.059
   94GLN    OE1 1488   4.202   3.941  -0.117
   94GLN    NE2 1489   4.232   3.807   0.051
   94GLN   HE21 1490   4.283   3.733   0.097
   94GLN   HE22 1491   4.137   3.819   0.081
   94GLN      C 1492   4.564   3.882   0.151
   94GLN      O 1493   4.464   3.844   0.210
   95LYS      N 1494   4.691   3.848   0.174
   95LYS      H 1495   4.764   3.871   0.107
   95LYS     CA 1496   4.731   3.756   0.278
   95LYS     HA 1497   4.697   3.654   0.257
   95LYS     CB 1498   4.883   3.740   0.282
   95LYS    HB1 1499   4.926   3.833   0.319
   95LYS    HB2 1500   4.915   3.707   0.184
   95LYS     CG 1501   4.931   3.634   0.381
   95LYS    HG1 1502   4.901   3.534   0.349
   95LYS    HG2 1503   4.885   3.656   0.478
   95LYS     CD 1504   5.083   3.634   0.389
   95LYS    HD1 1505   5.114   3.727   0.436
   95LYS    HD2 1506   5.133   3.631   0.292
   95LYS     CE 1507   5.144   3.518   0.468
   95LYS    HE1 1508   5.250   3.534   0.484
   95LYS    HE2 1509   5.143   3.431   0.402
   95LYS     NZ 1510   5.075   3.507   0.597
   95LYS    HZ1 1511   5.128   3.458   0.667
   95LYS    HZ2 1512   5.046   3.592   0.643
   95LYS    HZ3 1513   4.990   3.452   0.593
   95LYS      C 1514   4.681   3.800   0.415
   95LYS      O 1515   4.633   3.718   0.492
   96THR      N 1516   4.703   3.928   0.447
   96THR      H 1517   4.751   3.982   0.377
   96THR     CA 1518   4.658   3.991   0.569
   96THR     HA 1519   4.696   3.936   0.656
   96THR     CB 1520   4.707   4.135   0.576
   96THR     HB 1521   4.689   4.192   0.484
   96THR    CG2 1522   4.654   4.205   0.701
   96THR   HG21 1523   4.711   4.294   0.729
   96THR   HG22 1524   4.552   4.238   0.680
   96THR   HG23 1525   4.660   4.140   0.788
   96THR    OG1 1526   4.846   4.129   0.597
   96THR    HG1 1527   4.871   4.088   0.680
   96THR      C 1528   4.507   3.993   0.581
   96THR      O 1529   4.462   3.948   0.686
   97LEU      N 1530   4.434   4.025   0.473
   97LEU      H 1531   4.493   4.046   0.393
   97LEU     CA 1532   4.290   4.012   0.478
   97LEU     HA 1533   4.244   4.078   0.552
   97LEU     CB 1534   4.231   4.035   0.339
   97LEU    HB1 1535   4.152   3.965   0.313
   97LEU    HB2 1536   4.306   4.009   0.264
   97LEU     CG 1537   4.193   4.179   0.305
   97LEU     HG 1538   4.275   4.247   0.327
   97LEU    CD1 1539   4.150   4.199   0.160
   97LEU   HD11 1540   4.060   4.144   0.131
   97LEU   HD12 1541   4.132   4.305   0.143
   97LEU   HD13 1542   4.230   4.160   0.097
   97LEU    CD2 1543   4.063   4.216   0.375
   97LEU   HD21 1544   4.034   4.317   0.348
   97LEU   HD22 1545   3.992   4.134   0.364
   97LEU   HD23 1546   4.078   4.207   0.483
   97LEU      C 1547   4.246   3.872   0.519
   97LEU      O 1548   4.184   3.861   0.625
   98SER      N 1549   4.294   3.771   0.446
   98SER      H 1550   4.350   3.788   0.364
   98SER     CA 1551   4.267   3.629   0.460
   98SER     HA 1552   4.165   3.603   0.432
   98SER     CB 1553   4.357   3.561   0.357
   98SER    HB1 1554   4.363   3.454   0.377
   98SER    HB2 1555   4.459   3.600   0.358
   98SER     OG 1556   4.305   3.574   0.227
   98SER     HG 1557   4.214   3.543   0.234
   98SER      C 1558   4.304   3.575   0.597
   98SER      O 1559   4.229   3.491   0.648
   99ASP      N 1560   4.415   3.618   0.657
   99ASP      H 1561   4.475   3.674   0.597
   99ASP     CA 1562   4.466   3.581   0.788
   99ASP     HA 1563   4.459   3.472   0.793
   99ASP     CB 1564   4.607   3.636   0.799
   99ASP    HB1 1565   4.631   3.635   0.906
   99ASP    HB2 1566   4.619   3.739   0.763
   99ASP     CG 1567   4.714   3.558   0.725
   99ASP    OD1 1568   4.684   3.446   0.678
   99ASP    OD2 1569   4.831   3.603   0.728
   99ASP      C 1570   4.369   3.635   0.892
   99ASP      O 1571   4.345   3.565   0.990
  100LEU      N 1572   4.327   3.761   0.880
  100LEU      H 1573   4.352   3.820   0.801
  100LEU     CA 1574   4.229   3.829   0.963
  100LEU     HA 1575   4.238   3.798   1.067
  100LEU     CB 1576   4.244   3.980   0.944
  100LEU    HB1 1577   4.173   4.029   1.011
  100LEU    HB2 1578   4.224   4.017   0.844
  100LEU     CG 1579   4.378   4.043   0.979
  100LEU     HG 1580   4.457   3.989   0.927
  100LEU    CD1 1581   4.380   4.184   0.919
  100LEU   HD11 1582   4.290   4.235   0.951
  100LEU   HD12 1583   4.477   4.228   0.941
  100LEU   HD13 1584   4.373   4.178   0.810
  100LEU    CD2 1585   4.402   4.051   1.129
  100LEU   HD21 1586   4.313   4.071   1.188
  100LEU   HD22 1587   4.446   3.957   1.161
  100LEU   HD23 1588   4.464   4.139   1.149
  100LEU      C 1589   4.086   3.782   0.938
  100LEU      O 1590   3.991   3.820   1.005
  101LYS      N 1591   4.064   3.693   0.841
  101LYS      H 1592   4.144   3.648   0.799
  101LYS     CA 1593   3.934   3.649   0.795
  101LYS     HA 1594   3.959   3.602   0.700
  101LYS     CB 1595   3.871   3.542   0.884
  101LYS    HB1 1596   3.779   3.513   0.834
  101LYS    HB2 1597   3.833   3.579   0.979
  101LYS     CG 1598   3.964   3.423   0.906
  101LYS    HG1 1599   4.044   3.438   0.978
  101LYS    HG2 1600   4.000   3.395   0.807
  101LYS     CD 1601   3.896   3.294   0.952
  101LYS    HD1 1602   3.830   3.261   0.872
  101LYS    HD2 1603   3.841   3.321   1.043
  101LYS     CE 1604   3.997   3.182   0.976
  101LYS    HE1 1605   4.067   3.218   1.053
  101LYS    HE2 1606   4.052   3.172   0.883
  101LYS     NZ 1607   3.937   3.059   1.029
  101LYS    HZ1 1608   3.866   3.023   0.966
  101LYS    HZ2 1609   4.001   2.985   1.051
  101LYS    HZ3 1610   3.904   3.075   1.123
  101LYS      C 1611   3.844   3.761   0.743
  101LYS      O 1612   3.722   3.744   0.737
  102LEU      N 1613   3.903   3.874   0.705
  102LEU      H 1614   4.003   3.877   0.691
  102LEU     CA 1615   3.832   3.994   0.666
  102LEU     HA 1616   3.727   3.997   0.696
  102LEU     CB 1617   3.899   4.119   0.724
  102LEU    HB1 1618   3.848   4.206   0.684
  102LEU    HB2 1619   4.003   4.118   0.692
  102LEU     CG 1620   3.907   4.134   0.875
  102LEU     HG 1621   3.974   4.056   0.912
  102LEU    CD1 1622   3.961   4.275   0.899
  102LEU   HD11 1623   3.894   4.354   0.866
  102LEU   HD12 1624   3.962   4.277   1.008
  102LEU   HD13 1625   4.061   4.294   0.860
  102LEU    CD2 1626   3.766   4.120   0.932
  102LEU   HD21 1627   3.690   4.183   0.887
  102LEU   HD22 1628   3.736   4.018   0.908
  102LEU   HD23 1629   3.776   4.125   1.041
  102LEU      C 1630   3.824   4.009   0.515
  102LEU      O 1631   3.879   3.926   0.442
  103ASP      N 1632   3.746   4.108   0.472
  103ASP      H 1633   3.714   4.172   0.544
  103ASP     CA 1634   3.709   4.140   0.336
  103ASP     HA 1635   3.747   4.064   0.267
  103ASP     CB 1636   3.557   4.131   0.329
  103ASP    HB1 1637   3.542   4.124   0.221
  103ASP    HB2 1638   3.511   4.222   0.368
  103ASP     CG 1639   3.507   4.001   0.390
  103ASP    OD1 1640   3.430   4.007   0.489
  103ASP    OD2 1641   3.554   3.895   0.343
  103ASP      C 1642   3.754   4.278   0.291
  103ASP      O 1643   3.777   4.308   0.174
  104TYR      N 1644   3.777   4.371   0.384
  104TYR      H 1645   3.758   4.343   0.479
  104TYR     CA 1646   3.832   4.502   0.355
  104TYR     HA 1647   3.902   4.513   0.272
  104TYR     CB 1648   3.716   4.596   0.322
  104TYR    HB1 1649   3.656   4.562   0.237
  104TYR    HB2 1650   3.765   4.690   0.296
  104TYR     CG 1651   3.608   4.610   0.427
  104TYR    CD1 1652   3.629   4.695   0.536
  104TYR    HD1 1653   3.714   4.762   0.529
  104TYR    CE1 1654   3.530   4.706   0.634
  104TYR    HE1 1655   3.537   4.784   0.709
  104TYR     CZ 1656   3.412   4.629   0.628
  104TYR     OH 1657   3.314   4.647   0.721
  104TYR     HH 1658   3.247   4.580   0.709
  104TYR    CE2 1659   3.397   4.534   0.525
  104TYR    HE2 1660   3.307   4.476   0.515
  104TYR    CD2 1661   3.495   4.527   0.425
  104TYR    HD2 1662   3.483   4.462   0.340
  104TYR      C 1663   3.913   4.547   0.476
  104TYR      O 1664   3.898   4.509   0.592
  105LEU      N 1665   3.999   4.646   0.452
  105LEU      H 1666   4.026   4.678   0.360
  105LEU     CA 1667   4.090   4.703   0.549
  105LEU     HA 1668   4.073   4.657   0.646
  105LEU     CB 1669   4.234   4.660   0.521
  105LEU    HB1 1670   4.301   4.706   0.594
  105LEU    HB2 1671   4.268   4.700   0.426
  105LEU     CG 1672   4.269   4.512   0.533
  105LEU     HG 1673   4.228   4.455   0.450
  105LEU    CD1 1674   4.420   4.491   0.527
  105LEU   HD11 1675   4.438   4.384   0.516
  105LEU   HD12 1676   4.463   4.555   0.450
  105LEU   HD13 1677   4.469   4.519   0.620
  105LEU    CD2 1678   4.228   4.453   0.668
  105LEU   HD21 1679   4.271   4.354   0.676
  105LEU   HD22 1680   4.260   4.524   0.744
  105LEU   HD23 1681   4.120   4.434   0.669
  105LEU      C 1682   4.069   4.853   0.562
  105LEU      O 1683   4.046   4.919   0.461
  106ASP      N 1684   4.071   4.908   0.684
  106ASP      H 1685   4.090   4.842   0.758
  106ASP     CA 1686   4.037   5.045   0.715
  106ASP     HA 1687   3.956   5.077   0.650
  106ASP     CB 1688   3.979   5.055   0.856
  106ASP    HB1 1689   3.926   5.149   0.870
  106ASP    HB2 1690   4.056   5.052   0.933
  106ASP     CG 1691   3.875   4.948   0.886
  106ASP    OD1 1692   3.758   4.964   0.845
  106ASP    OD2 1693   3.906   4.850   0.957
  106ASP      C 1694   4.145   5.153   0.710
  106ASP      O 1695   4.119   5.258   0.651
  107LEU      N 1696   4.269   5.114   0.738
  107LEU      H 1697   4.282   5.033   0.797
  107LEU     CA 1698   4.389   5.185   0.698
  107LEU     HA 1699   4.365   5.243   0.609
  107LEU     CB 1700   4.421   5.279   0.813
  107LEU    HB1 1701   4.425   5.225   0.907
  107LEU    HB2 1702   4.345   5.356   0.823
  107LEU     CG 1703   4.556   5.348   0.792
  107LEU     HG 1704   4.633   5.274   0.775
  107LEU    CD1 1705   4.567   5.447   0.676
  107LEU   HD11 1706   4.529   5.396   0.588
  107LEU   HD12 1707   4.501   5.533   0.684
  107LEU   HD13 1708   4.672   5.472   0.662
  107LEU    CD2 1709   4.612   5.422   0.914
  107LEU   HD21 1710   4.712   5.455   0.886
  107LEU   HD22 1711   4.544   5.508   0.917
  107LEU   HD23 1712   4.613   5.356   1.000
  107LEU      C 1713   4.510   5.099   0.665
  107LEU      O 1714   4.559   5.023   0.749
  108TYR      N 1715   4.568   5.117   0.546
  108TYR      H 1716   4.529   5.193   0.492
  108TYR     CA 1717   4.681   5.036   0.506
  108TYR     HA 1718   4.702   4.963   0.584
  108TYR     CB 1719   4.649   4.954   0.381
  108TYR    HB1 1720   4.641   5.021   0.296
  108TYR    HB2 1721   4.550   4.909   0.393
  108TYR     CG 1722   4.745   4.839   0.362
  108TYR    CD1 1723   4.818   4.840   0.243
  108TYR    HD1 1724   4.805   4.928   0.182
  108TYR    CE1 1725   4.909   4.737   0.217
  108TYR    HE1 1726   4.981   4.739   0.137
  108TYR     CZ 1727   4.917   4.631   0.310
  108TYR     OH 1728   4.993   4.520   0.288
  108TYR     HH 1729   4.991   4.460   0.363
  108TYR    CE2 1730   4.833   4.625   0.423
  108TYR    HE2 1731   4.847   4.542   0.490
  108TYR    CD2 1732   4.745   4.730   0.451
  108TYR    HD2 1733   4.682   4.733   0.538
  108TYR      C 1734   4.807   5.123   0.500
  108TYR      O 1735   4.798   5.236   0.454
  109LEU      N 1736   4.924   5.078   0.546
  109LEU      H 1737   4.933   4.989   0.594
  109LEU     CA 1738   5.047   5.154   0.544
  109LEU     HA 1739   5.041   5.246   0.487
  109LEU     CB 1740   5.095   5.176   0.687
  109LEU    HB1 1741   5.191   5.225   0.673
  109LEU    HB2 1742   5.114   5.072   0.717
  109LEU     CG 1743   5.011   5.246   0.793
  109LEU     HG 1744   4.921   5.185   0.790
  109LEU    CD1 1745   5.091   5.242   0.923
  109LEU   HD11 1746   5.197   5.262   0.907
  109LEU   HD12 1747   5.043   5.314   0.989
  109LEU   HD13 1748   5.087   5.146   0.975
  109LEU    CD2 1749   4.986   5.393   0.762
  109LEU   HD21 1750   4.919   5.402   0.676
  109LEU   HD22 1751   4.933   5.444   0.843
  109LEU   HD23 1752   5.073   5.456   0.746
  109LEU      C 1753   5.157   5.079   0.469
  109LEU      O 1754   5.169   4.957   0.464
  110ILE      N 1755   5.255   5.149   0.411
  110ILE      H 1756   5.243   5.247   0.389
  110ILE     CA 1757   5.383   5.100   0.364
  110ILE     HA 1758   5.397   4.995   0.341
  110ILE     CB 1759   5.433   5.188   0.250
  110ILE     HB 1760   5.439   5.290   0.288
  110ILE    CG2 1761   5.571   5.145   0.201
  110ILE   HG21 1762   5.627   5.226   0.153
  110ILE   HG22 1763   5.630   5.115   0.288
  110ILE   HG23 1764   5.567   5.072   0.120
  110ILE    CG1 1765   5.334   5.185   0.135
  110ILE   HG11 1766   5.233   5.215   0.164
  110ILE   HG12 1767   5.327   5.088   0.086
  110ILE     CD 1768   5.370   5.273   0.015
  110ILE    HD1 1769   5.287   5.271  -0.056
  110ILE    HD2 1770   5.380   5.381   0.029
  110ILE    HD3 1771   5.459   5.234  -0.035
  110ILE      C 1772   5.481   5.118   0.479
  110ILE      O 1773   5.495   5.227   0.535
  111HIS      N 1774   5.550   5.016   0.530
  111HIS      H 1775   5.546   4.926   0.482
  111HIS     CA 1776   5.622   5.007   0.655
  111HIS     HA 1777   5.547   5.035   0.730
  111HIS     CB 1778   5.652   4.860   0.686
  111HIS    HB1 1779   5.750   4.845   0.641
  111HIS    HB2 1780   5.590   4.789   0.633
  111HIS     CG 1781   5.655   4.822   0.832
  111HIS    ND1 1782   5.593   4.707   0.879
  111HIS    CE1 1783   5.617   4.706   1.010
  111HIS    HE1 1784   5.569   4.631   1.071
  111HIS    NE2 1785   5.672   4.822   1.050
  111HIS    HE2 1786   5.695   4.849   1.145
  111HIS    CD2 1787   5.708   4.892   0.937
  111HIS    HD2 1788   5.764   4.985   0.935
  111HIS      C 1789   5.742   5.100   0.666
  111HIS      O 1790   5.755   5.174   0.763
  112TRP      N 1791   5.825   5.095   0.561
  112TRP      H 1792   5.811   5.024   0.490
  112TRP     CA 1793   5.946   5.172   0.545
  112TRP     HA 1794   5.946   5.258   0.611
  112TRP     CB 1795   6.059   5.075   0.579
  112TRP    HB1 1796   6.156   5.105   0.539
  112TRP    HB2 1797   6.036   4.977   0.538
  112TRP     CG 1798   6.094   5.041   0.721
  112TRP    CD1 1799   6.068   4.924   0.784
  112TRP    HD1 1800   6.028   4.837   0.735
  112TRP    NE1 1801   6.130   4.915   0.907
  112TRP    HE1 1802   6.127   4.833   0.966
  112TRP    CE2 1803   6.165   5.044   0.944
  112TRP    CZ2 1804   6.226   5.091   1.061
  112TRP    HZ2 1805   6.233   5.025   1.145
  112TRP    CH2 1806   6.265   5.225   1.069
  112TRP    HH2 1807   6.309   5.270   1.157
  112TRP    CZ3 1808   6.254   5.304   0.954
  112TRP    HZ3 1809   6.293   5.405   0.946
  112TRP    CE3 1810   6.194   5.256   0.837
  112TRP    HE3 1811   6.188   5.322   0.752
  112TRP    CD2 1812   6.158   5.120   0.825
  112TRP      C 1813   5.958   5.218   0.400
  112TRP      O 1814   5.901   5.152   0.314
  113PRO      N 1815   6.033   5.324   0.368
  113PRO     CD 1816   6.103   5.410   0.461
  113PRO    HD1 1817   6.169   5.359   0.530
  113PRO    HD2 1818   6.034   5.476   0.513
  113PRO     CG 1819   6.181   5.508   0.373
  113PRO    HG1 1820   6.283   5.470   0.369
  113PRO    HG2 1821   6.174   5.607   0.417
  113PRO     CB 1822   6.116   5.510   0.235
  113PRO    HB1 1823   6.190   5.532   0.157
  113PRO    HB2 1824   6.034   5.582   0.233
  113PRO     CA 1825   6.064   5.367   0.233
  113PRO     HA 1826   5.971   5.366   0.176
  113PRO      C 1827   6.162   5.267   0.173
  113PRO      O 1828   6.159   5.238   0.054
  114THR      N 1829   6.257   5.220   0.255
  114THR      H 1830   6.262   5.257   0.349
  114THR     CA 1831   6.353   5.123   0.208
  114THR     HA 1832   6.404   5.167   0.122
  114THR     CB 1833   6.453   5.070   0.310
  114THR     HB 1834   6.506   4.986   0.264
  114THR    CG2 1835   6.562   5.174   0.334
  114THR   HG21 1836   6.527   5.263   0.386
  114THR   HG22 1837   6.643   5.128   0.390
  114THR   HG23 1838   6.604   5.202   0.237
  114THR    OG1 1839   6.391   5.019   0.425
  114THR    HG1 1840   6.315   4.981   0.379
  114THR      C 1841   6.282   5.000   0.154
  114THR      O 1842   6.200   4.951   0.231
  115GLY      N 1843   6.311   4.948   0.034
  115GLY      H 1844   6.337   5.009  -0.042
  115GLY     CA 1845   6.251   4.821  -0.004
  115GLY    HA1 1846   6.209   4.832  -0.103
  115GLY    HA2 1847   6.168   4.797   0.063
  115GLY      C 1848   6.358   4.714  -0.013
  115GLY      O 1849   6.477   4.742  -0.029
  116PHE      N 1850   6.323   4.588   0.016
  116PHE      H 1851   6.222   4.578   0.010
  116PHE     CA 1852   6.411   4.474   0.026
  116PHE     HA 1853   6.516   4.497   0.009
  116PHE     CB 1854   6.413   4.412   0.165
  116PHE    HB1 1855   6.478   4.325   0.155
  116PHE    HB2 1856   6.316   4.372   0.195
  116PHE     CG 1857   6.454   4.486   0.291
  116PHE    CD1 1858   6.533   4.602   0.288
  116PHE    HD1 1859   6.559   4.649   0.195
  116PHE    CE1 1860   6.567   4.671   0.405
  116PHE    HE1 1861   6.619   4.765   0.410
  116PHE     CZ 1862   6.513   4.629   0.527
  116PHE     HZ 1863   6.544   4.680   0.618
  116PHE    CE2 1864   6.446   4.506   0.530
  116PHE    HE2 1865   6.419   4.468   0.627
  116PHE    CD2 1866   6.422   4.430   0.415
  116PHE    HD2 1867   6.380   4.331   0.423
  116PHE      C 1868   6.368   4.367  -0.074
  116PHE      O 1869   6.254   4.356  -0.118
  117LYS      N 1870   6.465   4.287  -0.121
  117LYS      H 1871   6.558   4.328  -0.118
  117LYS     CA 1872   6.441   4.176  -0.210
  117LYS     HA 1873   6.397   4.211  -0.303
  117LYS     CB 1874   6.575   4.108  -0.237
  117LYS    HB1 1875   6.618   4.052  -0.154
  117LYS    HB2 1876   6.644   4.190  -0.256
  117LYS     CG 1877   6.560   4.016  -0.358
  117LYS    HG1 1878   6.527   4.077  -0.442
  117LYS    HG2 1879   6.490   3.935  -0.342
  117LYS     CD 1880   6.692   3.947  -0.388
  117LYS    HD1 1881   6.719   3.877  -0.309
  117LYS    HD2 1882   6.768   4.025  -0.392
  117LYS     CE 1883   6.693   3.876  -0.523
  117LYS    HE1 1884   6.672   3.950  -0.600
  117LYS    HE2 1885   6.630   3.788  -0.513
  117LYS     NZ 1886   6.827   3.818  -0.544
  117LYS    HZ1 1887   6.835   3.789  -0.641
  117LYS    HZ2 1888   6.901   3.883  -0.520
  117LYS    HZ3 1889   6.848   3.733  -0.493
  117LYS      C 1890   6.347   4.069  -0.153
  117LYS      O 1891   6.366   4.034  -0.037
  118PRO      N 1892   6.252   4.014  -0.228
  118PRO     CD 1893   6.212   4.041  -0.365
  118PRO    HD1 1894   6.299   4.036  -0.431
  118PRO    HD2 1895   6.161   4.137  -0.374
  118PRO     CG 1896   6.111   3.933  -0.402
  118PRO    HG1 1897   6.154   3.841  -0.442
  118PRO    HG2 1898   6.044   3.973  -0.479
  118PRO     CB 1899   6.041   3.910  -0.268
  118PRO    HB1 1900   5.979   3.821  -0.255
  118PRO    HB2 1901   5.976   3.994  -0.244
  118PRO     CA 1902   6.159   3.918  -0.173
  118PRO     HA 1903   6.126   3.949  -0.074
  118PRO      C 1904   6.222   3.780  -0.154
  118PRO      O 1905   6.323   3.744  -0.214
  119GLY      N 1906   6.155   3.706  -0.065
  119GLY      H 1907   6.064   3.737  -0.033
  119GLY     CA 1908   6.202   3.579  -0.013
  119GLY    HA1 1909   6.305   3.575   0.024
  119GLY    HA2 1910   6.190   3.504  -0.090
  119GLY      C 1911   6.126   3.538   0.113
  119GLY      O 1912   6.038   3.609   0.161
  120LYS      N 1913   6.159   3.424   0.173
  120LYS      H 1914   6.237   3.370   0.138
  120LYS     CA 1915   6.104   3.370   0.296
  120LYS     HA 1916   5.995   3.382   0.291
  120LYS     CB 1917   6.148   3.224   0.309
  120LYS    HB1 1918   6.102   3.174   0.393
  120LYS    HB2 1919   6.257   3.228   0.309
  120LYS     CG 1920   6.107   3.133   0.193
  120LYS    HG1 1921   6.147   3.036   0.222
  120LYS    HG2 1922   6.158   3.162   0.101
  120LYS     CD 1923   5.958   3.121   0.162
  120LYS    HD1 1924   5.915   3.219   0.142
  120LYS    HD2 1925   5.916   3.077   0.252
  120LYS     CE 1926   5.931   3.032   0.041
  120LYS    HE1 1927   5.966   2.932   0.066
  120LYS    HE2 1928   5.983   3.073  -0.046
  120LYS     NZ 1929   5.787   3.015   0.019
  120LYS    HZ1 1930   5.744   3.099  -0.017
  120LYS    HZ2 1931   5.772   2.940  -0.047
  120LYS    HZ3 1932   5.734   2.987   0.101
  120LYS      C 1933   6.148   3.444   0.421
  120LYS      O 1934   6.067   3.455   0.513
  121GLU      N 1935   6.271   3.496   0.421
  121GLU      H 1936   6.322   3.471   0.337
  121GLU     CA 1937   6.332   3.569   0.529
  121GLU     HA 1938   6.288   3.533   0.622
  121GLU     CB 1939   6.483   3.546   0.541
  121GLU    HB1 1940   6.496   3.444   0.577
  121GLU    HB2 1941   6.526   3.608   0.620
  121GLU     CG 1942   6.557   3.577   0.412
  121GLU    HG1 1943   6.540   3.678   0.374
  121GLU    HG2 1944   6.511   3.508   0.341
  121GLU     CD 1945   6.707   3.550   0.412
  121GLU    OE1 1946   6.777   3.628   0.343
  121GLU    OE2 1947   6.752   3.450   0.473
  121GLU      C 1948   6.288   3.714   0.515
  121GLU      O 1949   6.270   3.773   0.409
  122PHE      N 1950   6.254   3.775   0.629
  122PHE      H 1951   6.252   3.728   0.719
  122PHE     CA 1952   6.212   3.913   0.632
  122PHE     HA 1953   6.142   3.935   0.551
  122PHE     CB 1954   6.139   3.947   0.761
  122PHE    HB1 1955   6.127   4.053   0.782
  122PHE    HB2 1956   6.207   3.924   0.844
  122PHE     CG 1957   6.003   3.886   0.782
  122PHE    CD1 1958   5.970   3.805   0.892
  122PHE    HD1 1959   6.051   3.777   0.958
  122PHE    CE1 1960   5.838   3.760   0.906
  122PHE    HE1 1961   5.815   3.713   1.001
  122PHE     CZ 1962   5.739   3.785   0.811
  122PHE     HZ 1963   5.640   3.750   0.835
  122PHE    CE2 1964   5.776   3.856   0.696
  122PHE    HE2 1965   5.706   3.880   0.617
  122PHE    CD2 1966   5.904   3.912   0.687
  122PHE    HD2 1967   5.932   3.970   0.600
  122PHE      C 1968   6.328   4.012   0.634
  122PHE      O 1969   6.303   4.126   0.598
  123PHE      N 1970   6.446   3.961   0.669
  123PHE      H 1971   6.453   3.870   0.712
  123PHE     CA 1972   6.565   4.044   0.674
  123PHE     HA 1973   6.542   4.136   0.620
  123PHE     CB 1974   6.612   4.081   0.814
  123PHE    HB1 1975   6.701   4.139   0.789
  123PHE    HB2 1976   6.643   3.993   0.871
  123PHE     CG 1977   6.518   4.167   0.894
  123PHE    CD1 1978   6.421   4.117   0.982
  123PHE    HD1 1979   6.413   4.010   0.997
  123PHE    CE1 1980   6.340   4.201   1.059
  123PHE    HE1 1981   6.275   4.158   1.134
  123PHE     CZ 1982   6.342   4.340   1.041
  123PHE     HZ 1983   6.279   4.406   1.098
  123PHE    CE2 1984   6.441   4.391   0.956
  123PHE    HE2 1985   6.440   4.497   0.934
  123PHE    CD2 1986   6.517   4.306   0.874
  123PHE    HD2 1987   6.581   4.344   0.796
  123PHE      C 1988   6.674   3.986   0.585
  123PHE      O 1989   6.764   3.926   0.643
  124PRO      N 1990   6.665   3.994   0.452
  124PRO     CD 1991   6.557   4.057   0.379
  124PRO    HD1 1992   6.537   4.153   0.427
  124PRO    HD2 1993   6.468   3.993   0.385
  124PRO     CG 1994   6.598   4.074   0.234
  124PRO    HG1 1995   6.652   4.168   0.221
  124PRO    HG2 1996   6.520   4.064   0.158
  124PRO     CB 1997   6.706   3.967   0.218
  124PRO    HB1 1998   6.782   3.988   0.143
  124PRO    HB2 1999   6.657   3.871   0.201
  124PRO     CA 2000   6.769   3.959   0.357
  124PRO     HA 2001   6.807   3.858   0.369
  124PRO      C 2002   6.891   4.049   0.376
  124PRO      O 2003   6.882   4.168   0.349
  125LEU      N 2004   7.004   3.987   0.411
  125LEU      H 2005   6.998   3.887   0.423
  125LEU     CA 2006   7.122   4.053   0.465
  125LEU     HA 2007   7.131   4.155   0.429
  125LEU     CB 2008   7.120   4.048   0.617
  125LEU    HB1 2009   7.222   4.047   0.655
  125LEU    HB2 2010   7.091   3.949   0.651
  125LEU     CG 2011   7.029   4.145   0.692
  125LEU     HG 2012   6.930   4.141   0.647
  125LEU    CD1 2013   7.016   4.096   0.836
  125LEU   HD11 2014   7.111   4.104   0.888
  125LEU   HD12 2015   6.945   4.162   0.886
  125LEU   HD13 2016   6.986   3.991   0.844
  125LEU    CD2 2017   7.079   4.289   0.700
  125LEU   HD21 2018   6.998   4.343   0.750
  125LEU   HD22 2019   7.165   4.298   0.767
  125LEU   HD23 2020   7.074   4.334   0.601
  125LEU      C 2021   7.248   3.980   0.420
  125LEU      O 2022   7.251   3.857   0.421
  126ASP      N 2023   7.343   4.051   0.360
  126ASP      H 2024   7.339   4.152   0.359
  126ASP     CA 2025   7.469   3.994   0.317
  126ASP     HA 2026   7.449   3.900   0.267
  126ASP     CB 2027   7.531   4.080   0.207
  126ASP    HB1 2028   7.470   4.094   0.117
  126ASP    HB2 2029   7.626   4.033   0.183
  126ASP     CG 2030   7.580   4.219   0.245
  126ASP    OD1 2031   7.592   4.304   0.154
  126ASP    OD2 2032   7.614   4.240   0.363
  126ASP      C 2033   7.569   3.965   0.428
  126ASP      O 2034   7.538   3.989   0.544
  127GLU      N 2035   7.686   3.909   0.396
  127GLU      H 2036   7.696   3.879   0.300
  127GLU     CA 2037   7.796   3.873   0.483
  127GLU     HA 2038   7.767   3.799   0.558
  127GLU     CB 2039   7.903   3.799   0.402
  127GLU    HB1 2040   7.981   3.764   0.469
  127GLU    HB2 2041   7.934   3.875   0.330
  127GLU     CG 2042   7.858   3.676   0.324
  127GLU    HG1 2043   7.788   3.703   0.245
  127GLU    HG2 2044   7.803   3.606   0.387
  127GLU     CD 2045   7.975   3.599   0.266
  127GLU    OE1 2046   8.028   3.633   0.158
  127GLU    OE2 2047   8.027   3.507   0.332
  127GLU      C 2048   7.849   3.996   0.555
  127GLU      O 2049   7.910   3.983   0.661
  128SER      N 2050   7.822   4.118   0.509
  128SER      H 2051   7.760   4.135   0.431
  128SER     CA 2052   7.878   4.232   0.578
  128SER     HA 2053   7.966   4.198   0.633
  128SER     CB 2054   7.936   4.332   0.479
  128SER    HB1 2055   8.000   4.286   0.404
  128SER    HB2 2056   8.005   4.400   0.529
  128SER     OG 2057   7.834   4.407   0.418
  128SER     HG 2058   7.759   4.349   0.402
  128SER      C 2059   7.780   4.294   0.676
  128SER      O 2060   7.805   4.403   0.727
  129GLY      N 2061   7.660   4.237   0.684
  129GLY      H 2062   7.649   4.153   0.629
  129GLY     CA 2063   7.543   4.276   0.760
  129GLY    HA1 2064   7.572   4.308   0.859
  129GLY    HA2 2065   7.478   4.192   0.784
  129GLY      C 2066   7.458   4.388   0.700
  129GLY      O 2067   7.413   4.473   0.776
  130ASN      N 2068   7.444   4.388   0.568
  130ASN      H 2069   7.468   4.300   0.523
  130ASN     CA 2070   7.375   4.488   0.489
  130ASN     HA 2071   7.325   4.556   0.557
  130ASN     CB 2072   7.473   4.575   0.410
  130ASN    HB1 2073   7.430   4.649   0.343
  130ASN    HB2 2074   7.539   4.516   0.346
  130ASN     CG 2075   7.551   4.657   0.512
  130ASN    OD1 2076   7.497   4.749   0.572
  130ASN    ND2 2077   7.681   4.633   0.529
  130ASN   HD21 2078   7.724   4.548   0.497
  130ASN   HD22 2079   7.725   4.689   0.601
  130ASN      C 2080   7.270   4.433   0.394
  130ASN      O 2081   7.284   4.330   0.328
  131VAL      N 2082   7.157   4.505   0.394
  131VAL      H 2083   7.153   4.594   0.440
  131VAL     CA 2084   7.031   4.464   0.335
  131VAL     HA 2085   7.014   4.362   0.369
  131VAL     CB 2086   6.911   4.546   0.381
  131VAL     HB 2087   6.823   4.539   0.317
  131VAL    CG1 2088   6.876   4.526   0.528
  131VAL   HG11 2089   6.970   4.547   0.580
  131VAL   HG12 2090   6.797   4.596   0.554
  131VAL   HG13 2091   6.837   4.428   0.554
  131VAL    CG2 2092   6.942   4.693   0.357
  131VAL   HG21 2093   6.852   4.749   0.386
  131VAL   HG22 2094   7.017   4.732   0.426
  131VAL   HG23 2095   6.967   4.714   0.253
  131VAL      C 2096   7.030   4.454   0.183
  131VAL      O 2097   7.088   4.536   0.112
  132VAL      N 2098   6.963   4.354   0.126
  132VAL      H 2099   6.903   4.296   0.183
  132VAL     CA 2100   6.960   4.335  -0.018
  132VAL     HA 2101   7.055   4.369  -0.059
  132VAL     CB 2102   6.947   4.186  -0.052
  132VAL     HB 2103   6.856   4.137  -0.018
  132VAL    CG1 2104   6.959   4.167  -0.203
  132VAL   HG11 2105   6.877   4.228  -0.241
  132VAL   HG12 2106   7.063   4.188  -0.229
  132VAL   HG13 2107   6.959   4.061  -0.224
  132VAL    CG2 2108   7.058   4.098   0.005
  132VAL   HG21 2109   7.045   4.109   0.113
  132VAL   HG22 2110   7.038   3.994  -0.023
  132VAL   HG23 2111   7.157   4.132  -0.023
  132VAL      C 2112   6.843   4.410  -0.079
  132VAL      O 2113   6.729   4.386  -0.040
  133PRO      N 2114   6.859   4.488  -0.186
  133PRO     CD 2115   6.986   4.516  -0.250
  133PRO    HD1 2116   7.041   4.436  -0.299
  133PRO    HD2 2117   7.048   4.568  -0.177
  133PRO     CG 2118   6.950   4.615  -0.361
  133PRO    HG1 2119   6.920   4.569  -0.456
  133PRO    HG2 2120   7.033   4.684  -0.371
  133PRO     CB 2121   6.822   4.683  -0.315
  133PRO    HB1 2122   6.747   4.719  -0.385
  133PRO    HB2 2123   6.860   4.772  -0.265
  133PRO     CA 2124   6.753   4.578  -0.228
  133PRO     HA 2125   6.715   4.630  -0.141
  133PRO      C 2126   6.640   4.513  -0.306
  133PRO      O 2127   6.662   4.410  -0.370
  134SER      N 2128   6.520   4.570  -0.315
  134SER      H 2129   6.502   4.653  -0.259
  134SER     CA 2130   6.416   4.540  -0.411
  134SER     HA 2131   6.389   4.435  -0.408
  134SER     CB 2132   6.283   4.603  -0.370
  134SER    HB1 2133   6.249   4.550  -0.281
  134SER    HB2 2134   6.218   4.593  -0.456
  134SER     OG 2135   6.284   4.741  -0.342
  134SER     HG 2136   6.225   4.779  -0.407
  134SER      C 2137   6.442   4.596  -0.551
  134SER      O 2138   6.521   4.688  -0.569
  135ASP      N 2139   6.369   4.544  -0.650
  135ASP      H 2140   6.313   4.463  -0.628
  135ASP     CA 2141   6.370   4.585  -0.789
  135ASP     HA 2142   6.470   4.616  -0.818
  135ASP     CB 2143   6.337   4.462  -0.873
  135ASP    HB1 2144   6.245   4.415  -0.837
  135ASP    HB2 2145   6.420   4.391  -0.873
  135ASP     CG 2146   6.310   4.497  -1.019
  135ASP    OD1 2147   6.190   4.494  -1.053
  135ASP    OD2 2148   6.405   4.512  -1.099
  135ASP      C 2149   6.279   4.704  -0.816
  135ASP      O 2150   6.318   4.800  -0.882
  136THR      N 2151   6.163   4.708  -0.750
  136THR      H 2152   6.136   4.622  -0.705
  136THR     CA 2153   6.068   4.818  -0.744
  136THR     HA 2154   6.067   4.874  -0.838
  136THR     CB 2155   5.927   4.765  -0.719
  136THR     HB 2156   5.919   4.725  -0.618
  136THR    CG2 2157   5.821   4.870  -0.748
  136THR   HG21 2158   5.829   4.900  -0.853
  136THR   HG22 2159   5.719   4.836  -0.733
  136THR   HG23 2160   5.840   4.959  -0.687
  136THR    OG1 2161   5.893   4.660  -0.806
  136THR    HG1 2162   5.933   4.579  -0.774
  136THR      C 2163   6.116   4.912  -0.634
  136THR      O 2164   6.161   4.866  -0.529
  137ASN      N 2165   6.094   5.043  -0.649
  137ASN      H 2166   6.051   5.071  -0.735
  137ASN     CA 2167   6.117   5.150  -0.554
  137ASN     HA 2168   6.151   5.110  -0.458
  137ASN     CB 2169   6.224   5.245  -0.605
  137ASN    HB1 2170   6.221   5.325  -0.530
  137ASN    HB2 2171   6.203   5.281  -0.705
  137ASN     CG 2172   6.361   5.179  -0.592
  137ASN    OD1 2173   6.434   5.198  -0.496
  137ASN    ND2 2174   6.405   5.096  -0.687
  137ASN   HD21 2175   6.342   5.091  -0.766
  137ASN   HD22 2176   6.482   5.031  -0.678
  137ASN      C 2177   5.983   5.217  -0.529
  137ASN      O 2178   5.896   5.208  -0.616
  138ILE      N 2179   5.957   5.272  -0.411
  138ILE      H 2180   6.038   5.274  -0.351
  138ILE     CA 2181   5.831   5.319  -0.356
  138ILE     HA 2182   5.764   5.236  -0.335
  138ILE     CB 2183   5.859   5.393  -0.225
  138ILE     HB 2184   5.783   5.470  -0.210
  138ILE    CG2 2185   5.830   5.296  -0.111
  138ILE   HG21 2186   5.875   5.338  -0.021
  138ILE   HG22 2187   5.726   5.266  -0.098
  138ILE   HG23 2188   5.888   5.205  -0.129
  138ILE    CG1 2189   5.990   5.471  -0.217
  138ILE   HG11 2190   5.989   5.526  -0.311
  138ILE   HG12 2191   6.073   5.401  -0.207
  138ILE     CD 2192   5.978   5.572  -0.103
  138ILE    HD1 2193   5.945   5.530  -0.008
  138ILE    HD2 2194   6.076   5.612  -0.078
  138ILE    HD3 2195   5.910   5.653  -0.129
  138ILE      C 2196   5.748   5.409  -0.447
  138ILE      O 2197   5.627   5.387  -0.444
  139LEU      N 2198   5.801   5.502  -0.526
  139LEU      H 2199   5.901   5.517  -0.517
  139LEU     CA 2200   5.726   5.590  -0.614
  139LEU     HA 2201   5.653   5.640  -0.551
  139LEU     CB 2202   5.820   5.697  -0.667
  139LEU    HB1 2203   5.887   5.647  -0.738
  139LEU    HB2 2204   5.874   5.741  -0.584
  139LEU     CG 2205   5.757   5.820  -0.731
  139LEU     HG 2206   5.697   5.777  -0.812
  139LEU    CD1 2207   5.661   5.893  -0.638
  139LEU   HD11 2208   5.580   5.822  -0.621
  139LEU   HD12 2209   5.710   5.920  -0.545
  139LEU   HD13 2210   5.632   5.984  -0.691
  139LEU    CD2 2211   5.872   5.911  -0.772
  139LEU   HD21 2212   5.932   5.854  -0.843
  139LEU   HD22 2213   5.847   6.008  -0.815
  139LEU   HD23 2214   5.949   5.912  -0.695
  139LEU      C 2215   5.654   5.511  -0.722
  139LEU      O 2216   5.553   5.558  -0.774
  140ASP      N 2217   5.698   5.391  -0.762
  140ASP      H 2218   5.793   5.369  -0.737
  140ASP     CA 2219   5.623   5.292  -0.836
  140ASP     HA 2220   5.567   5.348  -0.911
  140ASP     CB 2221   5.718   5.223  -0.933
  140ASP    HB1 2222   5.661   5.156  -0.997
  140ASP    HB2 2223   5.786   5.164  -0.872
  140ASP     CG 2224   5.798   5.321  -1.018
  140ASP    OD1 2225   5.756   5.418  -1.085
  140ASP    OD2 2226   5.922   5.305  -1.017
  140ASP      C 2227   5.540   5.199  -0.749
  140ASP      O 2228   5.430   5.165  -0.791
  141THR      N 2229   5.583   5.156  -0.629
  141THR      H 2230   5.680   5.173  -0.607
  141THR     CA 2231   5.492   5.095  -0.534
  141THR     HA 2232   5.456   5.004  -0.582
  141THR     CB 2233   5.565   5.057  -0.406
  141THR     HB 2234   5.570   5.140  -0.336
  141THR    CG2 2235   5.495   4.945  -0.330
  141THR   HG21 2236   5.490   4.862  -0.401
  141THR   HG22 2237   5.557   4.900  -0.252
  141THR   HG23 2238   5.401   4.973  -0.282
  141THR    OG1 2239   5.698   5.015  -0.431
  141THR    HG1 2240   5.690   4.921  -0.448
  141THR      C 2241   5.370   5.181  -0.505
  141THR      O 2242   5.264   5.124  -0.481
  142TRP      N 2243   5.377   5.314  -0.507
  142TRP      H 2244   5.468   5.359  -0.498
  142TRP     CA 2245   5.256   5.391  -0.489
  142TRP     HA 2246   5.212   5.365  -0.392
  142TRP     CB 2247   5.297   5.538  -0.477
  142TRP    HB1 2248   5.317   5.582  -0.575
  142TRP    HB2 2249   5.393   5.552  -0.428
  142TRP     CG 2250   5.190   5.613  -0.403
  142TRP    CD1 2251   5.093   5.683  -0.467
  142TRP    HD1 2252   5.088   5.687  -0.575
  142TRP    NE1 2253   5.003   5.736  -0.377
  142TRP    HE1 2254   4.920   5.786  -0.405
  142TRP    CE2 2255   5.024   5.682  -0.252
  142TRP    CZ2 2256   4.950   5.676  -0.134
  142TRP    HZ2 2257   4.853   5.723  -0.126
  142TRP    CH2 2258   4.999   5.608  -0.021
  142TRP    HH2 2259   4.935   5.608   0.065
  142TRP    CZ3 2260   5.127   5.550  -0.024
  142TRP    HZ3 2261   5.163   5.484   0.053
  142TRP    CE3 2262   5.196   5.555  -0.146
  142TRP    HE3 2263   5.291   5.505  -0.152
  142TRP    CD2 2264   5.151   5.618  -0.263
  142TRP      C 2265   5.143   5.365  -0.588
  142TRP      O 2266   5.032   5.349  -0.538
  143ALA      N 2267   5.174   5.335  -0.714
  143ALA      H 2268   5.271   5.333  -0.739
  143ALA     CA 2269   5.063   5.295  -0.798
  143ALA     HA 2270   4.983   5.370  -0.795
  143ALA     CB 2271   5.094   5.293  -0.948
  143ALA    HB1 2272   5.166   5.213  -0.968
  143ALA    HB2 2273   4.999   5.279  -0.999
  143ALA    HB3 2274   5.124   5.393  -0.979
  143ALA      C 2275   5.006   5.159  -0.758
  143ALA      O 2276   4.891   5.130  -0.790
  144ALA      N 2277   5.083   5.075  -0.689
  144ALA      H 2278   5.173   5.115  -0.666
  144ALA     CA 2279   5.046   4.946  -0.635
  144ALA     HA 2280   4.980   4.894  -0.705
  144ALA     CB 2281   5.171   4.860  -0.614
  144ALA    HB1 2282   5.226   4.893  -0.526
  144ALA    HB2 2283   5.143   4.756  -0.596
  144ALA    HB3 2284   5.232   4.863  -0.705
  144ALA      C 2285   4.955   4.959  -0.514
  144ALA      O 2286   4.879   4.868  -0.484
  145MET      N 2287   4.972   5.069  -0.440
  145MET      H 2288   5.052   5.123  -0.468
  145MET     CA 2289   4.907   5.109  -0.317
  145MET     HA 2290   4.894   5.014  -0.264
  145MET     CB 2291   4.996   5.203  -0.236
  145MET    HB1 2292   4.987   5.302  -0.282
  145MET    HB2 2293   5.102   5.175  -0.237
  145MET     CG 2294   4.951   5.227  -0.093
  145MET    HG1 2295   4.843   5.214  -0.084
  145MET    HG2 2296   5.001   5.319  -0.062
  145MET     SD 2297   5.005   5.085   0.005
  145MET     CE 2298   4.959   5.139   0.172
  145MET    HE1 2299   4.853   5.164   0.177
  145MET    HE2 2300   4.973   5.061   0.247
  145MET    HE3 2301   5.014   5.229   0.200
  145MET      C 2302   4.775   5.177  -0.349
  145MET      O 2303   4.667   5.160  -0.292
  146GLU      N 2304   4.767   5.242  -0.466
  146GLU      H 2305   4.856   5.253  -0.513
  146GLU     CA 2306   4.650   5.308  -0.520
  146GLU     HA 2307   4.603   5.364  -0.439
  146GLU     CB 2308   4.699   5.400  -0.631
  146GLU    HB1 2309   4.610   5.431  -0.686
  146GLU    HB2 2310   4.747   5.352  -0.716
  146GLU     CG 2311   4.768   5.527  -0.581
  146GLU    HG1 2312   4.855   5.516  -0.516
  146GLU    HG2 2313   4.693   5.578  -0.520
  146GLU     CD 2314   4.797   5.626  -0.693
  146GLU    OE1 2315   4.705   5.690  -0.749
  146GLU    OE2 2316   4.915   5.641  -0.729
  146GLU      C 2317   4.551   5.207  -0.577
  146GLU      O 2318   4.429   5.221  -0.579
  147GLU      N 2319   4.601   5.094  -0.627
  147GLU      H 2320   4.698   5.077  -0.603
  147GLU     CA 2321   4.532   4.980  -0.683
  147GLU     HA 2322   4.472   5.012  -0.769
  147GLU     CB 2323   4.638   4.885  -0.739
  147GLU    HB1 2324   4.689   4.845  -0.652
  147GLU    HB2 2325   4.708   4.944  -0.798
  147GLU     CG 2326   4.588   4.771  -0.827
  147GLU    HG1 2327   4.519   4.810  -0.902
  147GLU    HG2 2328   4.545   4.696  -0.760
  147GLU     CD 2329   4.698   4.702  -0.908
  147GLU    OE1 2330   4.781   4.636  -0.843
  147GLU    OE2 2331   4.713   4.717  -1.031
  147GLU      C 2332   4.440   4.915  -0.580
  147GLU      O 2333   4.321   4.895  -0.603
  148LEU      N 2334   4.482   4.899  -0.455
  148LEU      H 2335   4.569   4.946  -0.433
  148LEU     CA 2336   4.402   4.849  -0.345
  148LEU     HA 2337   4.371   4.749  -0.378
  148LEU     CB 2338   4.488   4.840  -0.220
  148LEU    HB1 2339   4.431   4.769  -0.159
  148LEU    HB2 2340   4.499   4.936  -0.171
  148LEU     CG 2341   4.630   4.785  -0.221
  148LEU     HG 2342   4.686   4.844  -0.294
  148LEU    CD1 2343   4.696   4.805  -0.085
  148LEU   HD11 2344   4.803   4.786  -0.093
  148LEU   HD12 2345   4.677   4.912  -0.077
  148LEU   HD13 2346   4.646   4.747  -0.007
  148LEU    CD2 2347   4.635   4.637  -0.261
  148LEU   HD21 2348   4.739   4.606  -0.257
  148LEU   HD22 2349   4.584   4.581  -0.183
  148LEU   HD23 2350   4.580   4.625  -0.354
  148LEU      C 2351   4.274   4.925  -0.314
  148LEU      O 2352   4.183   4.865  -0.257
  149VAL      N 2353   4.263   5.054  -0.349
  149VAL      H 2354   4.330   5.084  -0.418
  149VAL     CA 2355   4.139   5.123  -0.319
  149VAL     HA 2356   4.100   5.093  -0.222
  149VAL     CB 2357   4.167   5.273  -0.314
  149VAL     HB 2358   4.166   5.315  -0.414
  149VAL    CG1 2359   4.052   5.341  -0.241
  149VAL   HG11 2360   4.043   5.307  -0.138
  149VAL   HG12 2361   4.072   5.448  -0.246
  149VAL   HG13 2362   3.960   5.326  -0.298
  149VAL    CG2 2363   4.295   5.311  -0.240
  149VAL   HG21 2364   4.391   5.280  -0.281
  149VAL   HG22 2365   4.293   5.420  -0.231
  149VAL   HG23 2366   4.283   5.266  -0.141
  149VAL      C 2367   4.033   5.085  -0.422
  149VAL      O 2368   3.916   5.061  -0.393
  150ASP      N 2369   4.073   5.076  -0.549
  150ASP      H 2370   4.172   5.088  -0.567
  150ASP     CA 2371   3.989   5.025  -0.655
  150ASP     HA 2372   3.895   5.078  -0.639
  150ASP     CB 2373   4.039   5.072  -0.792
  150ASP    HB1 2374   3.976   5.034  -0.873
  150ASP    HB2 2375   4.139   5.033  -0.806
  150ASP     CG 2376   4.046   5.223  -0.812
  150ASP    OD1 2377   3.949   5.290  -0.768
  150ASP    OD2 2378   4.139   5.276  -0.876
  150ASP      C 2379   3.959   4.877  -0.672
  150ASP      O 2380   3.845   4.834  -0.688
  151GLU      N 2381   4.052   4.798  -0.618
  151GLU      H 2382   4.145   4.836  -0.604
  151GLU     CA 2383   4.042   4.654  -0.613
  151GLU     HA 2384   3.969   4.621  -0.687
  151GLU     CB 2385   4.180   4.589  -0.625
  151GLU    HB1 2386   4.174   4.483  -0.602
  151GLU    HB2 2387   4.256   4.644  -0.570
  151GLU     CG 2388   4.234   4.599  -0.767
  151GLU    HG1 2389   4.341   4.579  -0.755
  151GLU    HG2 2390   4.230   4.698  -0.813
  151GLU     CD 2391   4.171   4.495  -0.858
  151GLU    OE1 2392   4.067   4.514  -0.926
  151GLU    OE2 2393   4.223   4.382  -0.861
  151GLU      C 2394   3.974   4.607  -0.485
  151GLU      O 2395   3.976   4.491  -0.446
  152GLY      N 2396   3.925   4.701  -0.403
  152GLY      H 2397   3.918   4.797  -0.433
  152GLY     CA 2398   3.848   4.676  -0.282
  152GLY    HA1 2399   3.765   4.609  -0.304
  152GLY    HA2 2400   3.804   4.771  -0.251
  152GLY      C 2401   3.920   4.608  -0.167
  152GLY      O 2402   3.851   4.556  -0.079
  153LEU      N 2403   4.053   4.601  -0.165
  153LEU      H 2404   4.105   4.656  -0.232
  153LEU     CA 2405   4.123   4.558  -0.045
  153LEU     HA 2406   4.071   4.476   0.003
  153LEU     CB 2407   4.263   4.511  -0.081
  153LEU    HB1 2408   4.322   4.503   0.010
  153LEU    HB2 2409   4.311   4.584  -0.147
  153LEU     CG 2410   4.274   4.373  -0.145
  153LEU     HG 2411   4.213   4.305  -0.085
  153LEU    CD1 2412   4.239   4.361  -0.293
  153LEU   HD11 2413   4.131   4.369  -0.304
  153LEU   HD12 2414   4.287   4.439  -0.351
  153LEU   HD13 2415   4.272   4.265  -0.334
  153LEU    CD2 2416   4.416   4.318  -0.135
  153LEU   HD21 2417   4.410   4.210  -0.127
  153LEU   HD22 2418   4.481   4.350  -0.217
  153LEU   HD23 2419   4.467   4.341  -0.042
  153LEU      C 2420   4.128   4.658   0.070
  153LEU      O 2421   4.125   4.618   0.186
  154VAL      N 2422   4.143   4.788   0.041
  154VAL      H 2423   4.138   4.825  -0.052
  154VAL     CA 2424   4.165   4.888   0.144
  154VAL     HA 2425   4.127   4.846   0.238
  154VAL     CB 2426   4.310   4.928   0.163
  154VAL     HB 2427   4.322   4.964   0.265
  154VAL    CG1 2428   4.407   4.810   0.152
  154VAL   HG11 2429   4.389   4.732   0.226
  154VAL   HG12 2430   4.407   4.770   0.051
  154VAL   HG13 2431   4.506   4.849   0.177
  154VAL    CG2 2432   4.354   5.038   0.067
  154VAL   HG21 2433   4.312   5.132   0.104
  154VAL   HG22 2434   4.462   5.048   0.063
  154VAL   HG23 2435   4.318   5.011  -0.033
  154VAL      C 2436   4.076   5.009   0.120
  154VAL      O 2437   4.031   5.021   0.007
  155LYS      N 2438   4.050   5.086   0.226
  155LYS      H 2439   4.084   5.052   0.315
  155LYS     CA 2440   3.961   5.200   0.232
  155LYS     HA 2441   3.911   5.200   0.136
  155LYS     CB 2442   3.855   5.180   0.341
  155LYS    HB1 2443   3.800   5.275   0.338
  155LYS    HB2 2444   3.893   5.158   0.441
  155LYS     CG 2445   3.763   5.066   0.299
  155LYS    HG1 2446   3.815   4.974   0.275
  155LYS    HG2 2447   3.722   5.092   0.202
  155LYS     CD 2448   3.656   5.034   0.404
  155LYS    HD1 2449   3.709   4.992   0.490
  155LYS    HD2 2450   3.594   4.950   0.373
  155LYS     CE 2451   3.579   5.157   0.451
  155LYS    HE1 2452   3.654   5.229   0.484
  155LYS    HE2 2453   3.521   5.134   0.539
  155LYS     NZ 2454   3.487   5.208   0.348
  155LYS    HZ1 2455   3.430   5.285   0.380
  155LYS    HZ2 2456   3.534   5.231   0.261
  155LYS    HZ3 2457   3.419   5.137   0.329
  155LYS      C 2458   4.029   5.335   0.246
  155LYS      O 2459   3.992   5.425   0.170
  156ALA      N 2460   4.138   5.353   0.321
  156ALA      H 2461   4.145   5.274   0.384
  156ALA     CA 2462   4.238   5.458   0.325
  156ALA     HA 2463   4.214   5.511   0.233
  156ALA     CB 2464   4.222   5.541   0.452
  156ALA    HB1 2465   4.118   5.524   0.482
  156ALA    HB2 2466   4.285   5.500   0.530
  156ALA    HB3 2467   4.241   5.647   0.437
  156ALA      C 2468   4.376   5.394   0.318
  156ALA      O 2469   4.403   5.284   0.365
  157ILE      N 2470   4.472   5.478   0.280
  157ILE      H 2471   4.440   5.572   0.259
  157ILE     CA 2472   4.610   5.445   0.250
  157ILE     HA 2473   4.625   5.347   0.297
  157ILE     CB 2474   4.634   5.429   0.101
  157ILE     HB 2475   4.742   5.410   0.099
  157ILE    CG2 2476   4.575   5.303   0.039
  157ILE   HG21 2477   4.623   5.280  -0.056
  157ILE   HG22 2478   4.579   5.227   0.118
  157ILE   HG23 2479   4.466   5.299   0.030
  157ILE    CG1 2480   4.615   5.552   0.012
  157ILE   HG11 2481   4.683   5.632   0.040
  157ILE   HG12 2482   4.514   5.593   0.025
  157ILE     CD 2483   4.632   5.529  -0.138
  157ILE    HD1 2484   4.627   5.630  -0.179
  157ILE    HD2 2485   4.727   5.481  -0.164
  157ILE    HD3 2486   4.550   5.475  -0.184
  157ILE      C 2487   4.710   5.545   0.306
  157ILE      O 2488   4.670   5.660   0.322
  158GLY      N 2489   4.828   5.503   0.352
  158GLY      H 2490   4.849   5.407   0.333
  158GLY     CA 2491   4.931   5.588   0.411
  158GLY    HA1 2492   4.902   5.617   0.512
  158GLY    HA2 2493   4.937   5.683   0.359
  158GLY      C 2494   5.067   5.520   0.410
  158GLY      O 2495   5.089   5.427   0.333
  159ILE      N 2496   5.157   5.555   0.502
  159ILE      H 2497   5.128   5.626   0.567
  159ILE     CA 2498   5.295   5.514   0.519
  159ILE     HA 2499   5.293   5.407   0.497
  159ILE     CB 2500   5.394   5.578   0.421
  159ILE     HB 2501   5.493   5.533   0.428
  159ILE    CG2 2502   5.355   5.571   0.274
  159ILE   HG21 2503   5.273   5.642   0.264
  159ILE   HG22 2504   5.441   5.597   0.213
  159ILE   HG23 2505   5.316   5.471   0.251
  159ILE    CG1 2506   5.417   5.724   0.458
  159ILE   HG11 2507   5.481   5.764   0.379
  159ILE   HG12 2508   5.483   5.733   0.544
  159ILE     CD 2509   5.302   5.820   0.488
  159ILE    HD1 2510   5.219   5.790   0.424
  159ILE    HD2 2511   5.268   5.790   0.588
  159ILE    HD3 2512   5.343   5.921   0.486
  159ILE      C 2513   5.339   5.528   0.664
  159ILE      O 2514   5.279   5.597   0.746
  160SER      N 2515   5.450   5.462   0.697
  160SER      H 2516   5.489   5.395   0.631
  160SER     CA 2517   5.524   5.486   0.819
  160SER     HA 2518   5.488   5.580   0.861
  160SER     CB 2519   5.517   5.380   0.928
  160SER    HB1 2520   5.417   5.386   0.969
  160SER    HB2 2521   5.581   5.402   1.013
  160SER     OG 2522   5.551   5.246   0.900
  160SER     HG 2523   5.634   5.236   0.854
  160SER      C 2524   5.670   5.517   0.788
  160SER      O 2525   5.720   5.485   0.680
  161ASN      N 2526   5.741   5.585   0.878
  161ASN      H 2527   5.692   5.604   0.964
  161ASN     CA 2528   5.884   5.608   0.873
  161ASN     HA 2529   5.897   5.670   0.962
  161ASN     CB 2530   5.956   5.476   0.896
  161ASN    HB1 2531   6.062   5.494   0.914
  161ASN    HB2 2532   5.946   5.412   0.809
  161ASN     CG 2533   5.901   5.394   1.013
  161ASN    OD1 2534   5.911   5.439   1.127
  161ASN    ND2 2535   5.852   5.272   0.993
  161ASN   HD21 2536   5.850   5.242   0.897
  161ASN   HD22 2537   5.829   5.213   1.072
  161ASN      C 2538   5.945   5.696   0.764
  161ASN      O 2539   6.067   5.702   0.755
  162PHE      N 2540   5.862   5.754   0.676
  162PHE      H 2541   5.768   5.717   0.669
  162PHE     CA 2542   5.921   5.829   0.567
  162PHE     HA 2543   5.995   5.768   0.514
  162PHE     CB 2544   5.819   5.859   0.458
  162PHE    HB1 2545   5.852   5.950   0.408
  162PHE    HB2 2546   5.727   5.882   0.511
  162PHE     CG 2547   5.793   5.762   0.345
  162PHE    CD1 2548   5.769   5.817   0.219
  162PHE    HD1 2549   5.769   5.925   0.210
  162PHE    CE1 2550   5.749   5.735   0.108
  162PHE    HE1 2551   5.736   5.776   0.009
  162PHE     CZ 2552   5.737   5.597   0.126
  162PHE     HZ 2553   5.705   5.536   0.042
  162PHE    CE2 2554   5.764   5.542   0.252
  162PHE    HE2 2555   5.781   5.436   0.268
  162PHE    CD2 2556   5.792   5.623   0.362
  162PHE    HD2 2557   5.822   5.581   0.457
  162PHE      C 2558   5.983   5.956   0.624
  162PHE      O 2559   5.937   6.020   0.719
  163ASN      N 2560   6.094   5.999   0.565
  163ASN      H 2561   6.137   5.935   0.499
  163ASN     CA 2562   6.144   6.134   0.580
  163ASN     HA 2563   6.159   6.154   0.686
  163ASN     CB 2564   6.282   6.131   0.513
  163ASN    HB1 2565   6.270   6.091   0.412
  163ASN    HB2 2566   6.348   6.059   0.561
  163ASN     CG 2567   6.362   6.259   0.500
  163ASN    OD1 2568   6.339   6.344   0.413
  163ASN    ND2 2569   6.475   6.273   0.570
  163ASN   HD21 2570   6.497   6.205   0.642
  163ASN   HD22 2571   6.509   6.367   0.582
  163ASN      C 2572   6.049   6.230   0.511
  163ASN      O 2573   5.966   6.195   0.428
  164HIS      N 2574   6.070   6.360   0.534
  164HIS      H 2575   6.137   6.382   0.607
  164HIS     CA 2576   5.987   6.466   0.480
  164HIS     HA 2577   5.885   6.437   0.507
  164HIS     CB 2578   6.001   6.603   0.545
  164HIS    HB1 2579   5.998   6.591   0.653
  164HIS    HB2 2580   5.921   6.673   0.521
  164HIS     CG 2581   6.130   6.676   0.518
  164HIS    ND1 2582   6.144   6.772   0.418
  164HIS    CE1 2583   6.272   6.809   0.425
  164HIS    HE1 2584   6.325   6.866   0.350
  164HIS    NE2 2585   6.335   6.757   0.532
  164HIS    HE2 2586   6.431   6.774   0.556
  164HIS    CD2 2587   6.246   6.670   0.591
  164HIS    HD2 2588   6.263   6.616   0.683
  164HIS      C 2589   5.989   6.484   0.329
  164HIS      O 2590   5.880   6.496   0.275
  165LEU      N 2591   6.105   6.480   0.263
  165LEU      H 2592   6.190   6.464   0.316
  165LEU     CA 2593   6.117   6.478   0.119
  165LEU     HA 2594   6.069   6.564   0.071
  165LEU     CB 2595   6.265   6.484   0.082
  165LEU    HB1 2596   6.276   6.483  -0.026
  165LEU    HB2 2597   6.322   6.405   0.131
  165LEU     CG 2598   6.337   6.610   0.131
  165LEU     HG 2599   6.319   6.616   0.238
  165LEU    CD1 2600   6.488   6.597   0.114
  165LEU   HD11 2601   6.516   6.602   0.009
  165LEU   HD12 2602   6.539   6.681   0.160
  165LEU   HD13 2603   6.518   6.498   0.148
  165LEU    CD2 2604   6.298   6.742   0.066
  165LEU   HD21 2605   6.310   6.725  -0.041
  165LEU   HD22 2606   6.191   6.759   0.073
  165LEU   HD23 2607   6.365   6.824   0.096
  165LEU      C 2608   6.062   6.353   0.052
  165LEU      O 2609   6.022   6.360  -0.064
  166GLN      N 2610   6.061   6.244   0.129
  166GLN      H 2611   6.091   6.249   0.225
  166GLN     CA 2612   5.995   6.127   0.074
  166GLN     HA 2613   6.018   6.114  -0.032
  166GLN     CB 2614   6.036   6.007   0.159
  166GLN    HB1 2615   5.988   5.913   0.132
  166GLN    HB2 2616   6.018   6.026   0.264
  166GLN     CG 2617   6.184   5.978   0.138
  166GLN    HG1 2618   6.240   6.070   0.155
  166GLN    HG2 2619   6.182   5.942   0.035
  166GLN     CD 2620   6.233   5.867   0.230
  166GLN    OE1 2621   6.176   5.836   0.335
  166GLN    NE2 2622   6.337   5.797   0.185
  166GLN   HE21 2623   6.376   5.820   0.095
  166GLN   HE22 2624   6.364   5.713   0.234
  166GLN      C 2625   5.843   6.140   0.076
  166GLN      O 2626   5.782   6.073  -0.008
  167VAL      N 2627   5.784   6.208   0.174
  167VAL      H 2628   5.831   6.253   0.251
  167VAL     CA 2629   5.639   6.220   0.169
  167VAL     HA 2630   5.598   6.121   0.152
  167VAL     CB 2631   5.582   6.272   0.301
  167VAL     HB 2632   5.640   6.362   0.324
  167VAL    CG1 2633   5.432   6.301   0.304
  167VAL   HG11 2634   5.419   6.394   0.249
  167VAL   HG12 2635   5.388   6.224   0.240
  167VAL   HG13 2636   5.390   6.295   0.404
  167VAL    CG2 2637   5.600   6.178   0.419
  167VAL   HG21 2638   5.534   6.091   0.412
  167VAL   HG22 2639   5.701   6.139   0.430
  167VAL   HG23 2640   5.575   6.231   0.511
  167VAL      C 2641   5.601   6.310   0.053
  167VAL      O 2642   5.512   6.281  -0.027
  168GLU      N 2643   5.672   6.421   0.029
  168GLU      H 2644   5.762   6.421   0.075
  168GLU     CA 2645   5.647   6.521  -0.072
  168GLU     HA 2646   5.545   6.558  -0.064
  168GLU     CB 2647   5.751   6.630  -0.050
  168GLU    HB1 2648   5.855   6.599  -0.055
  168GLU    HB2 2649   5.742   6.673   0.050
  168GLU     CG 2650   5.735   6.750  -0.143
  168GLU    HG1 2651   5.719   6.713  -0.244
  168GLU    HG2 2652   5.831   6.801  -0.139
  168GLU     CD 2653   5.627   6.855  -0.115
  168GLU    OE1 2654   5.562   6.893  -0.214
  168GLU    OE2 2655   5.618   6.901   0.001
  168GLU      C 2656   5.636   6.460  -0.211
  168GLU      O 2657   5.541   6.488  -0.284
  169MET      N 2658   5.729   6.370  -0.246
  169MET      H 2659   5.801   6.353  -0.178
  169MET     CA 2660   5.739   6.311  -0.378
  169MET     HA 2661   5.740   6.398  -0.443
  169MET     CB 2662   5.874   6.242  -0.398
  169MET    HB1 2663   5.956   6.304  -0.362
  169MET    HB2 2664   5.887   6.238  -0.506
  169MET     CG 2665   5.887   6.107  -0.329
  169MET    HG1 2666   5.801   6.050  -0.366
  169MET    HG2 2667   5.897   6.126  -0.222
  169MET     SD 2668   6.030   6.013  -0.389
  169MET     CE 2669   6.054   5.896  -0.253
  169MET    HE1 2670   6.161   5.875  -0.252
  169MET    HE2 2671   6.019   5.933  -0.157
  169MET    HE3 2672   6.007   5.800  -0.271
  169MET      C 2673   5.622   6.226  -0.424
  169MET      O 2674   5.578   6.224  -0.539
  170ILE      N 2675   5.557   6.170  -0.322
  170ILE      H 2676   5.594   6.177  -0.228
  170ILE     CA 2677   5.433   6.097  -0.337
  170ILE     HA 2678   5.431   6.019  -0.414
  170ILE     CB 2679   5.397   6.029  -0.205
  170ILE     HB 2680   5.384   6.101  -0.125
  170ILE    CG2 2681   5.267   5.951  -0.222
  170ILE   HG21 2682   5.184   6.020  -0.215
  170ILE   HG22 2683   5.262   5.888  -0.311
  170ILE   HG23 2684   5.254   5.886  -0.135
  170ILE    CG1 2685   5.506   5.936  -0.153
  170ILE   HG11 2686   5.471   5.896  -0.058
  170ILE   HG12 2687   5.589   6.004  -0.135
  170ILE     CD 2688   5.558   5.816  -0.232
  170ILE    HD1 2689   5.606   5.865  -0.317
  170ILE    HD2 2690   5.640   5.760  -0.188
  170ILE    HD3 2691   5.479   5.752  -0.272
  170ILE      C 2692   5.321   6.188  -0.384
  170ILE      O 2693   5.249   6.166  -0.481
  171LEU      N 2694   5.302   6.299  -0.313
  171LEU      H 2695   5.372   6.329  -0.246
  171LEU     CA 2696   5.193   6.393  -0.336
  171LEU     HA 2697   5.101   6.335  -0.334
  171LEU     CB 2698   5.197   6.494  -0.222
  171LEU    HB1 2699   5.123   6.571  -0.246
  171LEU    HB2 2700   5.290   6.551  -0.218
  171LEU     CG 2701   5.173   6.433  -0.085
  171LEU     HG 2702   5.239   6.350  -0.061
  171LEU    CD1 2703   5.195   6.543   0.019
  171LEU   HD11 2704   5.148   6.516   0.113
  171LEU   HD12 2705   5.301   6.548   0.044
  171LEU   HD13 2706   5.156   6.638  -0.019
  171LEU    CD2 2707   5.033   6.373  -0.077
  171LEU   HD21 2708   5.019   6.324   0.020
  171LEU   HD22 2709   4.962   6.453  -0.097
  171LEU   HD23 2710   5.029   6.294  -0.152
  171LEU      C 2711   5.209   6.460  -0.471
  171LEU      O 2712   5.113   6.519  -0.520
  172ASN      N 2713   5.329   6.452  -0.531
  172ASN      H 2714   5.409   6.405  -0.492
  172ASN     CA 2715   5.355   6.508  -0.662
  172ASN     HA 2716   5.268   6.562  -0.699
  172ASN     CB 2717   5.472   6.606  -0.652
  172ASN    HB1 2718   5.502   6.656  -0.744
  172ASN    HB2 2719   5.554   6.543  -0.617
  172ASN     CG 2720   5.453   6.718  -0.552
  172ASN    OD1 2721   5.347   6.779  -0.542
  172ASN    ND2 2722   5.562   6.753  -0.483
  172ASN   HD21 2723   5.650   6.706  -0.494
  172ASN   HD22 2724   5.549   6.810  -0.400
  172ASN      C 2725   5.383   6.403  -0.769
  172ASN      O 2726   5.454   6.436  -0.863
  173LYS      N 2727   5.331   6.281  -0.751
  173LYS      H 2728   5.291   6.258  -0.662
  173LYS     CA 2729   5.344   6.179  -0.854
  173LYS     HA 2730   5.449   6.175  -0.882
  173LYS     CB 2731   5.305   6.047  -0.788
  173LYS    HB1 2732   5.206   6.063  -0.745
  173LYS    HB2 2733   5.363   6.027  -0.698
  173LYS     CG 2734   5.301   5.923  -0.877
  173LYS    HG1 2735   5.400   5.907  -0.917
  173LYS    HG2 2736   5.236   5.942  -0.962
  173LYS     CD 2737   5.254   5.798  -0.803
  173LYS    HD1 2738   5.163   5.820  -0.748
  173LYS    HD2 2739   5.337   5.769  -0.737
  173LYS     CE 2740   5.216   5.680  -0.891
  173LYS    HE1 2741   5.139   5.704  -0.964
  173LYS    HE2 2742   5.167   5.616  -0.818
  173LYS     NZ 2743   5.334   5.620  -0.956
  173LYS    HZ1 2744   5.377   5.691  -1.014
  173LYS    HZ2 2745   5.409   5.584  -0.898
  173LYS    HZ3 2746   5.311   5.549  -1.023
  173LYS      C 2747   5.255   6.210  -0.973
  173LYS      O 2748   5.137   6.236  -0.950
  174PRO      N 2749   5.301   6.199  -1.098
  174PRO     CD 2750   5.440   6.174  -1.132
  174PRO    HD1 2751   5.444   6.066  -1.121
  174PRO    HD2 2752   5.518   6.223  -1.073
  174PRO     CG 2753   5.444   6.214  -1.279
  174PRO    HG1 2754   5.519   6.162  -1.339
  174PRO    HG2 2755   5.456   6.321  -1.290
  174PRO     CB 2756   5.304   6.184  -1.331
  174PRO    HB1 2757   5.290   6.080  -1.361
  174PRO    HB2 2758   5.275   6.242  -1.419
  174PRO     CA 2759   5.212   6.211  -1.212
  174PRO     HA 2760   5.185   6.317  -1.219
  174PRO      C 2761   5.092   6.118  -1.208
  174PRO      O 2762   5.112   6.007  -1.158
  175GLY      N 2763   4.976   6.149  -1.266
  175GLY      H 2764   4.970   6.234  -1.320
  175GLY     CA 2765   4.866   6.055  -1.279
  175GLY    HA1 2766   4.902   5.976  -1.345
  175GLY    HA2 2767   4.789   6.109  -1.334
  175GLY      C 2768   4.800   5.997  -1.155
  175GLY      O 2769   4.700   5.926  -1.167
  176LEU      N 2770   4.843   6.035  -1.035
  176LEU      H 2771   4.940   6.063  -1.037
  176LEU     CA 2772   4.781   5.987  -0.913
  176LEU     HA 2773   4.790   5.879  -0.905
  176LEU     CB 2774   4.866   6.034  -0.794
  176LEU    HB1 2775   4.967   6.022  -0.832
  176LEU    HB2 2776   4.852   5.968  -0.709
  176LEU     CG 2777   4.844   6.179  -0.752
  176LEU     HG 2778   4.835   6.237  -0.844
  176LEU    CD1 2779   4.730   6.204  -0.653
  176LEU   HD11 2780   4.734   6.309  -0.623
  176LEU   HD12 2781   4.638   6.200  -0.710
  176LEU   HD13 2782   4.734   6.143  -0.562
  176LEU    CD2 2783   4.960   6.233  -0.669
  176LEU   HD21 2784   5.057   6.220  -0.718
  176LEU   HD22 2785   4.933   6.331  -0.630
  176LEU   HD23 2786   4.979   6.173  -0.580
  176LEU      C 2787   4.632   6.015  -0.901
  176LEU      O 2788   4.579   6.110  -0.958
  177LYS      N 2789   4.574   5.930  -0.817
  177LYS      H 2790   4.635   5.854  -0.789
  177LYS     CA 2791   4.434   5.924  -0.780
  177LYS     HA 2792   4.390   6.017  -0.817
  177LYS     CB 2793   4.377   5.800  -0.849
  177LYS    HB1 2794   4.422   5.712  -0.805
  177LYS    HB2 2795   4.395   5.804  -0.956
  177LYS     CG 2796   4.227   5.779  -0.829
  177LYS    HG1 2797   4.175   5.862  -0.877
  177LYS    HG2 2798   4.199   5.776  -0.723
  177LYS     CD 2799   4.194   5.644  -0.892
  177LYS    HD1 2800   4.261   5.575  -0.842
  177LYS    HD2 2801   4.218   5.657  -0.997
  177LYS     CE 2802   4.045   5.622  -0.864
  177LYS    HE1 2803   4.002   5.717  -0.896
  177LYS    HE2 2804   4.020   5.598  -0.761
  177LYS     NZ 2805   3.997   5.516  -0.955
  177LYS    HZ1 2806   4.022   5.428  -0.912
  177LYS    HZ2 2807   3.897   5.512  -0.945
  177LYS    HZ3 2808   4.024   5.533  -1.051
  177LYS      C 2809   4.404   5.933  -0.631
  177LYS      O 2810   4.323   6.015  -0.588
  178TYR      N 2811   4.472   5.850  -0.552
  178TYR      H 2812   4.537   5.788  -0.597
  178TYR     CA 2813   4.459   5.831  -0.409
  178TYR     HA 2814   4.390   5.904  -0.366
  178TYR     CB 2815   4.407   5.692  -0.375
  178TYR    HB1 2816   4.390   5.686  -0.268
  178TYR    HB2 2817   4.489   5.625  -0.403
  178TYR     CG 2818   4.278   5.646  -0.440
  178TYR    CD1 2819   4.159   5.697  -0.388
  178TYR    HD1 2820   4.166   5.769  -0.308
  178TYR    CE1 2821   4.040   5.636  -0.430
  178TYR    HE1 2822   3.945   5.674  -0.395
  178TYR     CZ 2823   4.039   5.539  -0.532
  178TYR     OH 2824   3.920   5.481  -0.565
  178TYR     HH 2825   3.925   5.410  -0.629
  178TYR    CE2 2826   4.163   5.495  -0.584
  178TYR    HE2 2827   4.164   5.410  -0.651
  178TYR    CD2 2828   4.284   5.552  -0.544
  178TYR    HD2 2829   4.379   5.517  -0.581
  178TYR      C 2830   4.586   5.867  -0.333
  178TYR      O 2831   4.695   5.830  -0.377
  179LYS      N 2832   4.581   5.927  -0.214
  179LYS      H 2833   4.485   5.945  -0.190
  179LYS     CA 2834   4.688   5.989  -0.138
  179LYS     HA 2835   4.779   5.962  -0.192
  179LYS     CB 2836   4.654   6.137  -0.132
  179LYS    HB1 2837   4.723   6.181  -0.060
  179LYS    HB2 2838   4.547   6.145  -0.116
  179LYS     CG 2839   4.694   6.194  -0.268
  179LYS    HG1 2840   4.637   6.152  -0.351
  179LYS    HG2 2841   4.801   6.177  -0.274
  179LYS     CD 2842   4.676   6.346  -0.275
  179LYS    HD1 2843   4.755   6.383  -0.340
  179LYS    HD2 2844   4.697   6.391  -0.178
  179LYS     CE 2845   4.531   6.381  -0.306
  179LYS    HE1 2846   4.468   6.349  -0.223
  179LYS    HE2 2847   4.503   6.319  -0.391
  179LYS     NZ 2848   4.506   6.523  -0.335
  179LYS    HZ1 2849   4.410   6.551  -0.322
  179LYS    HZ2 2850   4.560   6.575  -0.267
  179LYS    HZ3 2851   4.521   6.547  -0.432
  179LYS      C 2852   4.707   5.936   0.004
  179LYS      O 2853   4.607   5.897   0.064
  180PRO      N 2854   4.826   5.947   0.064
  180PRO     CD 2855   4.944   6.003   0.001
  180PRO    HD1 2856   4.924   6.103  -0.037
  180PRO    HD2 2857   4.973   5.932  -0.078
  180PRO     CG 2858   5.055   6.003   0.106
  180PRO    HG1 2859   5.074   6.099   0.154
  180PRO    HG2 2860   5.153   5.972   0.070
  180PRO     CB 2861   5.012   5.900   0.210
  180PRO    HB1 2862   5.041   5.927   0.311
  180PRO    HB2 2863   5.056   5.806   0.178
  180PRO     CA 2864   4.859   5.905   0.198
  180PRO     HA 2865   4.828   5.802   0.216
  180PRO      C 2866   4.794   5.999   0.299
  180PRO      O 2867   4.842   6.110   0.321
  181ALA      N 2868   4.678   5.960   0.352
  181ALA      H 2869   4.641   5.874   0.315
  181ALA     CA 2870   4.607   6.038   0.451
  181ALA     HA 2871   4.609   6.144   0.427
  181ALA     CB 2872   4.462   5.993   0.445
  181ALA    HB1 2873   4.458   5.884   0.449
  181ALA    HB2 2874   4.405   6.038   0.527
  181ALA    HB3 2875   4.421   6.007   0.345
  181ALA      C 2876   4.677   6.025   0.586
  181ALA      O 2877   4.653   6.110   0.672
  182VAL      N 2878   4.767   5.929   0.606
  182VAL      H 2879   4.804   5.871   0.532
  182VAL     CA 2880   4.815   5.897   0.739
  182VAL     HA 2881   4.805   5.987   0.799
  182VAL     CB 2882   4.740   5.785   0.810
  182VAL     HB 2883   4.724   5.705   0.737
  182VAL    CG1 2884   4.815   5.732   0.931
  182VAL   HG11 2885   4.887   5.657   0.900
  182VAL   HG12 2886   4.864   5.809   0.991
  182VAL   HG13 2887   4.741   5.691   0.999
  182VAL    CG2 2888   4.604   5.834   0.860
  182VAL   HG21 2889   4.603   5.904   0.943
  182VAL   HG22 2890   4.552   5.885   0.779
  182VAL   HG23 2891   4.536   5.756   0.895
  182VAL      C 2892   4.964   5.864   0.739
  182VAL      O 2893   5.004   5.780   0.659
  183ASN      N 2894   5.044   5.932   0.822
  183ASN      H 2895   5.012   6.010   0.877
  183ASN     CA 2896   5.183   5.898   0.846
  183ASN     HA 2897   5.209   5.814   0.782
  183ASN     CB 2898   5.275   6.014   0.806
  183ASN    HB1 2899   5.255   6.095   0.876
  183ASN    HB2 2900   5.255   6.038   0.702
  183ASN     CG 2901   5.424   5.992   0.829
  183ASN    OD1 2902   5.482   5.888   0.800
  183ASN    ND2 2903   5.495   6.097   0.871
  183ASN   HD21 2904   5.449   6.183   0.898
  183ASN   HD22 2905   5.592   6.084   0.893
  183ASN      C 2906   5.201   5.850   0.989
  183ASN      O 2907   5.169   5.925   1.081
  184GLN      N 2908   5.248   5.728   1.016
  184GLN      H 2909   5.256   5.669   0.935
  184GLN     CA 2910   5.278   5.672   1.146
  184GLN     HA 2911   5.238   5.730   1.228
  184GLN     CB 2912   5.211   5.535   1.148
  184GLN    HB1 2913   5.237   5.467   1.066
  184GLN    HB2 2914   5.102   5.539   1.145
  184GLN     CG 2915   5.249   5.453   1.271
  184GLN    HG1 2916   5.236   5.493   1.371
  184GLN    HG2 2917   5.356   5.431   1.264
  184GLN     CD 2918   5.192   5.312   1.276
  184GLN    OE1 2919   5.268   5.215   1.279
  184GLN    NE2 2920   5.063   5.284   1.259
  184GLN   HE21 2921   4.994   5.354   1.238
  184GLN   HE22 2922   5.038   5.186   1.260
  184GLN      C 2923   5.428   5.680   1.172
  184GLN      O 2924   5.512   5.642   1.091
  185ILE      N 2925   5.477   5.736   1.283
  185ILE      H 2926   5.406   5.766   1.348
  185ILE     CA 2927   5.614   5.772   1.315
  185ILE     HA 2928   5.679   5.704   1.260
  185ILE     CB 2929   5.643   5.914   1.269
  185ILE     HB 2930   5.733   5.945   1.322
  185ILE    CG2 2931   5.669   5.911   1.118
  185ILE   HG21 2932   5.734   5.825   1.101
  185ILE   HG22 2933   5.581   5.893   1.055
  185ILE   HG23 2934   5.712   6.006   1.087
  185ILE    CG1 2935   5.533   6.013   1.307
  185ILE   HG11 2936   5.521   6.012   1.415
  185ILE   HG12 2937   5.444   5.988   1.249
  185ILE     CD 2938   5.565   6.154   1.259
  185ILE    HD1 2939   5.489   6.224   1.294
  185ILE    HD2 2940   5.664   6.177   1.300
  185ILE    HD3 2941   5.571   6.158   1.150
  185ILE      C 2942   5.635   5.756   1.465
  185ILE      O 2943   5.543   5.766   1.547
  186GLU      N 2944   5.763   5.737   1.496
  186GLU      H 2945   5.834   5.715   1.428
  186GLU     CA 2946   5.803   5.738   1.636
  186GLU     HA 2947   5.733   5.675   1.690
  186GLU     CB 2948   5.944   5.682   1.654
  186GLU    HB1 2949   6.015   5.754   1.612
  186GLU    HB2 2950   5.959   5.603   1.581
  186GLU     CG 2951   5.978   5.640   1.796
  186GLU    HG1 2952   5.927   5.546   1.817
  186GLU    HG2 2953   5.943   5.715   1.867
  186GLU     CD 2954   6.125   5.608   1.822
  186GLU    OE1 2955   6.191   5.555   1.731
  186GLU    OE2 2956   6.168   5.647   1.932
  186GLU      C 2957   5.789   5.878   1.692
  186GLU      O 2958   5.830   5.966   1.617
  187CYS      N 2959   5.726   5.900   1.808
  187CYS      H 2960   5.694   5.820   1.860
  187CYS     CA 2961   5.730   6.028   1.877
  187CYS     HA 2962   5.832   6.064   1.884
  187CYS     CB 2963   5.627   6.121   1.813
  187CYS    HB1 2964   5.528   6.082   1.837
  187CYS    HB2 2965   5.644   6.132   1.706
  187CYS     SG 2966   5.650   6.288   1.877
  187CYS     HG 2967   5.726   6.330   1.776
  187CYS      C 2968   5.695   6.011   2.024
  187CYS      O 2969   5.595   5.946   2.056
  188HIS      N 2970   5.780   6.069   2.109
  188HIS      H 2971   5.851   6.125   2.062
  188HIS     CA 2972   5.768   6.073   2.253
  188HIS     HA 2973   5.665   6.094   2.279
  188HIS     CB 2974   5.809   5.940   2.316
  188HIS    HB1 2975   5.730   5.871   2.288
  188HIS    HB2 2976   5.810   5.952   2.424
  188HIS     CG 2977   5.943   5.897   2.264
  188HIS    ND1 2978   6.063   5.966   2.286
  188HIS    CE1 2979   6.153   5.890   2.223
  188HIS    HE1 2980   6.259   5.909   2.216
  188HIS    NE2 2981   6.100   5.782   2.164
  188HIS    HE2 2982   6.145   5.715   2.103
  188HIS    CD2 2983   5.964   5.786   2.187
  188HIS    HD2 2984   5.886   5.718   2.155
  188HIS      C 2985   5.856   6.181   2.315
  188HIS      O 2986   5.926   6.243   2.234
  189PRO      N 2987   5.863   6.212   2.445
  189PRO     CD 2988   5.775   6.172   2.552
  189PRO    HD1 2989   5.812   6.080   2.598
  189PRO    HD2 2990   5.670   6.166   2.522
  189PRO     CG 2991   5.795   6.275   2.663
  189PRO    HG1 2992   5.782   6.231   2.761
  189PRO    HG2 2993   5.722   6.355   2.647
  189PRO     CB 2994   5.933   6.335   2.639
  189PRO    HB1 2995   6.000   6.260   2.683
  189PRO    HB2 2996   5.937   6.441   2.664
  189PRO     CA 2997   5.940   6.327   2.487
  189PRO     HA 2998   5.875   6.408   2.453
  189PRO      C 2999   6.086   6.341   2.446
  189PRO      O 3000   6.135   6.451   2.469
  190TYR      N 3001   6.158   6.239   2.400
  190TYR      H 3002   6.110   6.151   2.386
  190TYR     CA 3003   6.296   6.252   2.358
  190TYR     HA 3004   6.332   6.348   2.394
  190TYR     CB 3005   6.388   6.142   2.411
  190TYR    HB1 3006   6.490   6.168   2.383
  190TYR    HB2 3007   6.352   6.049   2.368
  190TYR     CG 3008   6.388   6.121   2.561
  190TYR    CD1 3009   6.418   6.232   2.641
  190TYR    HD1 3010   6.432   6.333   2.604
  190TYR    CE1 3011   6.411   6.221   2.780
  190TYR    HE1 3012   6.419   6.302   2.852
  190TYR     CZ 3013   6.390   6.092   2.831
  190TYR     OH 3014   6.397   6.073   2.966
  190TYR     HH 3015   6.362   5.988   2.993
  190TYR    CE2 3016   6.378   5.976   2.752
  190TYR    HE2 3017   6.369   5.876   2.793
  190TYR    CD2 3018   6.379   5.991   2.613
  190TYR    HD2 3019   6.374   5.902   2.553
  190TYR      C 3020   6.308   6.271   2.207
  190TYR      O 3021   6.419   6.295   2.160
  191LEU      N 3022   6.195   6.271   2.136
  191LEU      H 3023   6.109   6.272   2.189
  191LEU     CA 3024   6.193   6.265   1.992
  191LEU     HA 3025   6.286   6.310   1.956
  191LEU     CB 3026   6.188   6.118   1.952
  191LEU    HB1 3027   6.092   6.077   1.982
  191LEU    HB2 3028   6.264   6.062   2.007
  191LEU     CG 3029   6.200   6.101   1.801
  191LEU     HG 3030   6.114   6.145   1.750
  191LEU    CD1 3031   6.331   6.150   1.742
  191LEU   HD11 3032   6.334   6.124   1.636
  191LEU   HD12 3033   6.326   6.258   1.731
  191LEU   HD13 3034   6.420   6.119   1.796
  191LEU    CD2 3035   6.192   5.953   1.762
  191LEU   HD21 3036   6.196   5.946   1.653
  191LEU   HD22 3037   6.275   5.899   1.807
  191LEU   HD23 3038   6.094   5.912   1.786
  191LEU      C 3039   6.072   6.348   1.951
  191LEU      O 3040   5.974   6.293   1.902
  192THR      N 3041   6.079   6.480   1.971
  192THR      H 3042   6.163   6.527   2.004
  192THR     CA 3043   5.959   6.561   1.965
  192THR     HA 3044   5.878   6.503   2.008
  192THR     CB 3045   5.968   6.691   2.046
  192THR     HB 3046   5.871   6.741   2.040
  192THR    CG2 3047   5.984   6.655   2.194
  192THR   HG21 3048   6.068   6.586   2.204
  192THR   HG22 3049   6.013   6.745   2.247
  192THR   HG23 3050   5.890   6.606   2.220
  192THR    OG1 3051   6.062   6.782   1.995
  192THR    HG1 3052   6.055   6.874   2.024
  192THR      C 3053   5.904   6.588   1.826
  192THR      O 3054   5.785   6.613   1.812
  193GLN      N 3055   5.986   6.576   1.721
  193GLN      H 3056   6.085   6.574   1.744
  193GLN     CA 3057   5.957   6.578   1.579
  193GLN     HA 3058   6.046   6.591   1.517
  193GLN     CB 3059   5.909   6.439   1.537
  193GLN    HB1 3060   5.883   6.425   1.432
  193GLN    HB2 3061   5.820   6.425   1.597
  193GLN     CG 3062   6.000   6.323   1.575
  193GLN    HG1 3063   5.949   6.258   1.646
  193GLN    HG2 3064   6.086   6.357   1.633
  193GLN     CD 3065   6.047   6.239   1.457
  193GLN    OE1 3066   6.122   6.275   1.366
  193GLN    NE2 3067   6.000   6.114   1.448
  193GLN   HE21 3068   5.925   6.080   1.506
  193GLN   HE22 3069   6.033   6.057   1.371
  193GLN      C 3070   5.867   6.692   1.537
  193GLN      O 3071   5.787   6.671   1.446
  194GLU      N 3072   5.874   6.804   1.610
  194GLU      H 3073   5.948   6.807   1.679
  194GLU     CA 3074   5.787   6.919   1.594
  194GLU     HA 3075   5.693   6.893   1.643
  194GLU     CB 3076   5.843   7.035   1.676
  194GLU    HB1 3077   5.801   7.130   1.643
  194GLU    HB2 3078   5.950   7.038   1.653
  194GLU     CG 3079   5.829   7.009   1.826
  194GLU    HG1 3080   5.892   6.923   1.849
  194GLU    HG2 3081   5.724   6.992   1.849
  194GLU     CD 3082   5.879   7.121   1.915
  194GLU    OE1 3083   5.999   7.156   1.929
  194GLU    OE2 3084   5.791   7.183   1.979
  194GLU      C 3085   5.756   6.966   1.452
  194GLU      O 3086   5.642   7.003   1.425
  195LYS      N 3087   5.863   6.972   1.372
  195LYS      H 3088   5.949   6.953   1.420
  195LYS     CA 3089   5.853   7.012   1.233
  195LYS     HA 3090   5.790   7.100   1.223
  195LYS     CB 3091   5.994   7.048   1.187
  195LYS    HB1 3092   6.002   7.036   1.079
  195LYS    HB2 3093   6.056   6.976   1.242
  195LYS     CG 3094   6.038   7.188   1.227
  195LYS    HG1 3095   6.022   7.183   1.335
  195LYS    HG2 3096   5.973   7.267   1.191
  195LYS     CD 3097   6.183   7.232   1.203
  195LYS    HD1 3098   6.249   7.184   1.275
  195LYS    HD2 3099   6.183   7.337   1.232
  195LYS     CE 3100   6.237   7.212   1.062
  195LYS    HE1 3101   6.220   7.310   1.015
  195LYS    HE2 3102   6.181   7.144   0.998
  195LYS     NZ 3103   6.382   7.193   1.050
  195LYS    HZ1 3104   6.418   7.108   1.091
  195LYS    HZ2 3105   6.419   7.189   0.956
  195LYS    HZ3 3106   6.431   7.270   1.094
  195LYS      C 3107   5.796   6.906   1.140
  195LYS      O 3108   5.717   6.938   1.052
  196LEU      N 3109   5.814   6.774   1.151
  196LEU      H 3110   5.874   6.756   1.231
  196LEU     CA 3111   5.749   6.671   1.073
  196LEU     HA 3112   5.756   6.686   0.966
  196LEU     CB 3113   5.821   6.538   1.087
  196LEU    HB1 3114   5.833   6.525   1.195
  196LEU    HB2 3115   5.927   6.549   1.063
  196LEU     CG 3116   5.765   6.414   1.018
  196LEU     HG 3117   5.663   6.391   1.047
  196LEU    CD1 3118   5.771   6.428   0.866
  196LEU   HD11 3119   5.699   6.503   0.834
  196LEU   HD12 3120   5.874   6.454   0.840
  196LEU   HD13 3121   5.739   6.337   0.814
  196LEU    CD2 3122   5.841   6.289   1.061
  196LEU   HD21 3123   5.945   6.305   1.031
  196LEU   HD22 3124   5.838   6.274   1.169
  196LEU   HD23 3125   5.804   6.206   1.000
  196LEU      C 3126   5.603   6.642   1.105
  196LEU      O 3127   5.526   6.595   1.021
  197ILE      N 3128   5.568   6.674   1.230
  197ILE      H 3129   5.645   6.701   1.289
  197ILE     CA 3130   5.434   6.685   1.284
  197ILE     HA 3131   5.382   6.598   1.242
  197ILE     CB 3132   5.428   6.683   1.437
  197ILE     HB 3133   5.510   6.748   1.467
  197ILE    CG2 3134   5.294   6.721   1.499
  197ILE   HG21 3135   5.256   6.812   1.453
  197ILE   HG22 3136   5.219   6.645   1.477
  197ILE   HG23 3137   5.304   6.731   1.607
  197ILE    CG1 3138   5.474   6.548   1.490
  197ILE   HG11 3139   5.557   6.504   1.435
  197ILE   HG12 3140   5.395   6.474   1.476
  197ILE     CD 3141   5.513   6.550   1.638
  197ILE    HD1 3142   5.571   6.462   1.663
  197ILE    HD2 3143   5.563   6.646   1.654
  197ILE    HD3 3144   5.419   6.545   1.694
  197ILE      C 3145   5.363   6.805   1.223
  197ILE      O 3146   5.259   6.781   1.161
  198GLN      N 3147   5.422   6.924   1.219
  198GLN      H 3148   5.508   6.929   1.272
  198GLN     CA 3149   5.367   7.045   1.160
  198GLN     HA 3150   5.260   7.050   1.184
  198GLN     CB 3151   5.448   7.163   1.213
  198GLN    HB1 3152   5.552   7.141   1.187
  198GLN    HB2 3153   5.449   7.172   1.321
  198GLN     CG 3154   5.406   7.299   1.160
  198GLN    HG1 3155   5.405   7.307   1.051
  198GLN    HG2 3156   5.464   7.379   1.206
  198GLN     CD 3157   5.259   7.321   1.194
  198GLN    OE1 3158   5.193   7.241   1.260
  198GLN    NE2 3159   5.203   7.434   1.151
  198GLN   HE21 3160   5.244   7.510   1.098
  198GLN   HE22 3161   5.105   7.449   1.170
  198GLN      C 3162   5.354   7.039   1.009
  198GLN      O 3163   5.263   7.095   0.949
  199TYR      N 3164   5.450   6.977   0.940
  199TYR      H 3165   5.534   6.959   0.993
  199TYR     CA 3166   5.453   6.937   0.801
  199TYR     HA 3167   5.443   7.030   0.744
  199TYR     CB 3168   5.584   6.866   0.767
  199TYR    HB1 3169   5.595   6.780   0.833
  199TYR    HB2 3170   5.656   6.942   0.798
  199TYR     CG 3171   5.582   6.812   0.626
  199TYR    CD1 3172   5.605   6.904   0.523
  199TYR    HD1 3173   5.640   7.002   0.551
  199TYR    CE1 3174   5.598   6.864   0.388
  199TYR    HE1 3175   5.616   6.937   0.311
  199TYR     CZ 3176   5.560   6.732   0.355
  199TYR     OH 3177   5.529   6.706   0.225
  199TYR     HH 3178   5.548   6.782   0.170
  199TYR    CE2 3179   5.539   6.642   0.462
  199TYR    HE2 3180   5.513   6.543   0.428
  199TYR    CD2 3181   5.553   6.679   0.596
  199TYR    HD2 3182   5.537   6.611   0.679
  199TYR      C 3183   5.337   6.850   0.755
  199TYR      O 3184   5.279   6.876   0.650
  200CYS      N 3185   5.300   6.754   0.841
  200CYS      H 3186   5.370   6.720   0.905
  200CYS     CA 3187   5.185   6.671   0.811
  200CYS     HA 3188   5.183   6.649   0.704
  200CYS     CB 3189   5.200   6.542   0.891
  200CYS    HB1 3190   5.112   6.480   0.878
  200CYS    HB2 3191   5.217   6.570   0.995
  200CYS     SG 3192   5.345   6.453   0.829
  200CYS     HG 3193   5.445   6.510   0.896
  200CYS      C 3194   5.052   6.740   0.840
  200CYS      O 3195   4.968   6.744   0.750
  201GLN      N 3196   5.037   6.803   0.957
  201GLN      H 3197   5.112   6.799   1.025
  201GLN     CA 3198   4.919   6.881   0.989
  201GLN     HA 3199   4.836   6.812   0.976
  201GLN     CB 3200   4.922   6.917   1.137
  201GLN    HB1 3201   4.828   6.971   1.150
  201GLN    HB2 3202   5.013   6.976   1.153
  201GLN     CG 3203   4.923   6.803   1.239
  201GLN    HG1 3204   5.011   6.742   1.216
  201GLN    HG2 3205   4.838   6.740   1.216
  201GLN     CD 3206   4.926   6.853   1.383
  201GLN    OE1 3207   4.916   6.970   1.417
  201GLN    NE2 3208   4.931   6.755   1.474
  201GLN   HE21 3209   4.906   6.661   1.449
  201GLN   HE22 3210   4.939   6.779   1.572
  201GLN      C 3211   4.893   6.994   0.891
  201GLN      O 3212   4.778   7.016   0.855
  202SER      N 3213   4.990   7.066   0.833
  202SER      H 3214   5.082   7.050   0.872
  202SER     CA 3215   4.971   7.162   0.727
  202SER     HA 3216   4.896   7.231   0.765
  202SER     CB 3217   5.103   7.230   0.691
  202SER    HB1 3218   5.081   7.305   0.614
  202SER    HB2 3219   5.174   7.158   0.650
  202SER     OG 3220   5.159   7.299   0.800
  202SER     HG 3221   5.176   7.234   0.868
  202SER      C 3222   4.913   7.096   0.603
  202SER      O 3223   4.851   7.166   0.522
  203LYS      N 3224   4.933   6.968   0.575
  203LYS      H 3225   4.986   6.912   0.641
  203LYS     CA 3226   4.886   6.897   0.457
  203LYS     HA 3227   4.841   6.969   0.389
  203LYS     CB 3228   5.006   6.839   0.382
  203LYS    HB1 3229   4.962   6.780   0.302
  203LYS    HB2 3230   5.061   6.772   0.449
  203LYS     CG 3231   5.109   6.932   0.319
  203LYS    HG1 3232   5.166   6.981   0.398
  203LYS    HG2 3233   5.066   7.014   0.262
  203LYS     CD 3234   5.196   6.851   0.223
  203LYS    HD1 3235   5.125   6.801   0.157
  203LYS    HD2 3236   5.262   6.783   0.276
  203LYS     CE 3237   5.290   6.933   0.135
  203LYS    HE1 3238   5.371   6.874   0.092
  203LYS    HE2 3239   5.340   7.010   0.194
  203LYS     NZ 3240   5.226   7.003   0.023
  203LYS    HZ1 3241   5.297   7.027  -0.045
  203LYS    HZ2 3242   5.177   6.939  -0.040
  203LYS    HZ3 3243   5.167   7.081   0.048
  203LYS      C 3244   4.771   6.799   0.474
  203LYS      O 3245   4.739   6.720   0.386
  204GLY      N 3246   4.698   6.802   0.586
  204GLY      H 3247   4.726   6.874   0.651
  204GLY     CA 3248   4.582   6.717   0.608
  204GLY    HA1 3249   4.509   6.711   0.527
  204GLY    HA2 3250   4.534   6.753   0.699
  204GLY      C 3251   4.617   6.576   0.652
  204GLY      O 3252   4.527   6.492   0.657
  205ILE      N 3253   4.744   6.556   0.687
  205ILE      H 3254   4.810   6.632   0.691
  205ILE     CA 3255   4.797   6.424   0.713
  205ILE     HA 3256   4.727   6.358   0.662
  205ILE     CB 3257   4.930   6.398   0.643
  205ILE     HB 3258   4.991   6.487   0.661
  205ILE    CG2 3259   5.004   6.278   0.699
  205ILE   HG21 3260   4.925   6.203   0.698
  205ILE   HG22 3261   5.084   6.241   0.634
  205ILE   HG23 3262   5.040   6.288   0.801
  205ILE    CG1 3263   4.891   6.390   0.496
  205ILE   HG11 3264   4.824   6.468   0.460
  205ILE   HG12 3265   4.847   6.290   0.488
  205ILE     CD 3266   5.015   6.406   0.408
  205ILE    HD1 3267   5.088   6.333   0.442
  205ILE    HD2 3268   4.982   6.385   0.307
  205ILE    HD3 3269   5.054   6.506   0.428
  205ILE      C 3270   4.804   6.397   0.862
  205ILE      O 3271   4.886   6.456   0.933
  206VAL      N 3272   4.719   6.304   0.906
  206VAL      H 3273   4.685   6.239   0.836
  206VAL     CA 3274   4.702   6.271   1.046
  206VAL     HA 3275   4.705   6.366   1.100
  206VAL     CB 3276   4.572   6.194   1.066
  206VAL     HB 3277   4.567   6.111   0.996
  206VAL    CG1 3278   4.567   6.129   1.205
  206VAL   HG11 3279   4.608   6.028   1.201
  206VAL   HG12 3280   4.600   6.195   1.285
  206VAL   HG13 3281   4.459   6.128   1.219
  206VAL    CG2 3282   4.457   6.292   1.047
  206VAL   HG21 3283   4.362   6.240   1.056
  206VAL   HG22 3284   4.456   6.369   1.124
  206VAL   HG23 3285   4.462   6.346   0.952
  206VAL      C 3286   4.821   6.182   1.077
  206VAL      O 3287   4.843   6.080   1.011
  207VAL      N 3288   4.886   6.224   1.186
  207VAL      H 3289   4.839   6.297   1.237
  207VAL     CA 3290   5.009   6.170   1.240
  207VAL     HA 3291   5.076   6.131   1.164
  207VAL     CB 3292   5.096   6.279   1.303
  207VAL     HB 3293   5.032   6.356   1.347
  207VAL    CG1 3294   5.206   6.228   1.395
  207VAL   HG11 3295   5.163   6.188   1.487
  207VAL   HG12 3296   5.265   6.149   1.349
  207VAL   HG13 3297   5.277   6.307   1.423
  207VAL    CG2 3298   5.166   6.353   1.190
  207VAL   HG21 3299   5.086   6.385   1.123
  207VAL   HG22 3300   5.215   6.443   1.226
  207VAL   HG23 3301   5.231   6.282   1.137
  207VAL      C 3302   4.972   6.064   1.343
  207VAL      O 3303   4.904   6.096   1.440
  208THR      N 3304   5.030   5.945   1.329
  208THR      H 3305   5.092   5.938   1.250
  208THR     CA 3306   5.030   5.841   1.431
  208THR     HA 3307   4.965   5.869   1.514
  208THR     CB 3308   4.985   5.704   1.382
  208THR     HB 3309   5.061   5.666   1.315
  208THR    CG2 3310   4.945   5.606   1.493
  208THR   HG21 3311   4.890   5.666   1.565
  208THR   HG22 3312   4.888   5.519   1.460
  208THR   HG23 3313   5.031   5.560   1.543
  208THR    OG1 3314   4.877   5.711   1.291
  208THR    HG1 3315   4.895   5.783   1.230
  208THR      C 3316   5.163   5.839   1.505
  208THR      O 3317   5.264   5.846   1.435
  209ALA      N 3318   5.157   5.833   1.638
  209ALA      H 3319   5.069   5.850   1.684
  209ALA     CA 3320   5.273   5.834   1.725
  209ALA     HA 3321   5.368   5.851   1.674
  209ALA     CB 3322   5.260   5.950   1.823
  209ALA    HB1 3323   5.348   5.961   1.887
  209ALA    HB2 3324   5.240   6.048   1.780
  209ALA    HB3 3325   5.170   5.938   1.884
  209ALA      C 3326   5.283   5.697   1.792
  209ALA      O 3327   5.213   5.668   1.889
  210TYR      N 3328   5.359   5.607   1.731
  210TYR      H 3329   5.422   5.634   1.657
  210TYR     CA 3330   5.398   5.477   1.783
  210TYR     HA 3331   5.310   5.433   1.830
  210TYR     CB 3332   5.454   5.383   1.676
  210TYR    HB1 3333   5.369   5.368   1.610
  210TYR    HB2 3334   5.474   5.293   1.734
  210TYR     CG 3335   5.583   5.412   1.604
  210TYR    CD1 3336   5.707   5.376   1.659
  210TYR    HD1 3337   5.713   5.349   1.763
  210TYR    CE1 3338   5.826   5.367   1.587
  210TYR    HE1 3339   5.920   5.343   1.634
  210TYR     CZ 3340   5.819   5.404   1.451
  210TYR     OH 3341   5.937   5.396   1.384
  210TYR     HH 3342   5.932   5.402   1.288
  210TYR    CE2 3343   5.695   5.427   1.387
  210TYR    HE2 3344   5.680   5.428   1.281
  210TYR    CD2 3345   5.579   5.429   1.465
  210TYR    HD2 3346   5.486   5.419   1.411
  210TYR      C 3347   5.509   5.488   1.886
  210TYR      O 3348   5.593   5.578   1.883
  211SER      N 3349   5.519   5.382   1.967
  211SER      H 3350   5.462   5.301   1.949
  211SER     CA 3351   5.607   5.357   2.079
  211SER     HA 3352   5.557   5.277   2.133
  211SER     CB 3353   5.743   5.313   2.027
  211SER    HB1 3354   5.807   5.295   2.114
  211SER    HB2 3355   5.777   5.393   1.962
  211SER     OG 3356   5.754   5.192   1.955
  211SER     HG 3357   5.740   5.110   2.004
  211SER      C 3358   5.612   5.473   2.178
  211SER      O 3359   5.723   5.518   2.209
  212PRO      N 3360   5.496   5.508   2.234
  212PRO     CD 3361   5.360   5.464   2.213
  212PRO    HD1 3362   5.354   5.355   2.225
  212PRO    HD2 3363   5.327   5.495   2.114
  212PRO     CG 3364   5.274   5.540   2.313
  212PRO    HG1 3365   5.288   5.519   2.419
  212PRO    HG2 3366   5.169   5.542   2.284
  212PRO     CB 3367   5.340   5.676   2.295
  212PRO    HB1 3368   5.311   5.743   2.376
  212PRO    HB2 3369   5.315   5.721   2.199
  212PRO     CA 3370   5.488   5.638   2.298
  212PRO     HA 3371   5.539   5.714   2.238
  212PRO      C 3372   5.546   5.638   2.438
  212PRO      O 3373   5.568   5.747   2.490
  213LEU      N 3374   5.569   5.518   2.492
  213LEU      H 3375   5.537   5.438   2.439
  213LEU     CA 3376   5.631   5.489   2.620
  213LEU     HA 3377   5.617   5.573   2.687
  213LEU     CB 3378   5.567   5.375   2.698
  213LEU    HB1 3379   5.604   5.373   2.800
  213LEU    HB2 3380   5.607   5.285   2.651
  213LEU     CG 3381   5.415   5.369   2.709
  213LEU     HG 3382   5.385   5.365   2.605
  213LEU    CD1 3383   5.361   5.236   2.761
  213LEU   HD11 3384   5.364   5.229   2.870
  213LEU   HD12 3385   5.255   5.234   2.737
  213LEU   HD13 3386   5.400   5.149   2.708
  213LEU    CD2 3387   5.356   5.493   2.776
  213LEU   HD21 3388   5.400   5.587   2.744
  213LEU   HD22 3389   5.250   5.492   2.749
  213LEU   HD23 3390   5.365   5.487   2.884
  213LEU      C 3391   5.782   5.468   2.614
  213LEU      O 3392   5.841   5.429   2.715
  214GLY      N 3393   5.836   5.478   2.492
  214GLY      H 3394   5.774   5.511   2.419
  214GLY     CA 3395   5.974   5.448   2.462
  214GLY    HA1 3396   6.046   5.501   2.525
  214GLY    HA2 3397   5.983   5.488   2.360
  214GLY      C 3398   6.008   5.300   2.458
  214GLY      O 3399   6.124   5.258   2.459
  215SER      N 3400   5.910   5.210   2.452
  215SER      H 3401   5.821   5.258   2.447
  215SER     CA 3402   5.917   5.065   2.450
  215SER     HA 3403   5.818   5.031   2.481
  215SER     CB 3404   5.945   5.028   2.305
  215SER    HB1 3405   6.044   5.072   2.289
  215SER    HB2 3406   5.864   5.068   2.245
  215SER     OG 3407   5.946   4.889   2.280
  215SER     HG 3408   5.899   4.837   2.345
  215SER      C 3409   6.018   5.000   2.544
  215SER      O 3410   6.126   4.950   2.515
  216PRO      N 3411   5.990   5.001   2.675
  216PRO     CD 3412   5.875   5.060   2.740
  216PRO    HD1 3413   5.787   5.086   2.681
  216PRO    HD2 3414   5.909   5.150   2.792
  216PRO     CG 3415   5.842   4.958   2.848
  216PRO    HG1 3416   5.798   4.874   2.795
  216PRO    HG2 3417   5.765   5.002   2.911
  216PRO     CB 3418   5.981   4.926   2.904
  216PRO    HB1 3419   5.989   4.835   2.963
  216PRO    HB2 3420   6.023   5.012   2.956
  216PRO     CA 3421   6.061   4.922   2.774
  216PRO     HA 3422   6.156   4.971   2.795
  216PRO      C 3423   6.079   4.776   2.735
  216PRO      O 3424   6.173   4.709   2.778
  217ASP      N 3425   5.998   4.720   2.645
  217ASP      H 3426   5.923   4.776   2.607
  217ASP     CA 3427   6.011   4.585   2.594
  217ASP     HA 3428   6.060   4.520   2.667
  217ASP     CB 3429   5.870   4.530   2.574
  217ASP    HB1 3430   5.817   4.527   2.669
  217ASP    HB2 3431   5.874   4.424   2.549
  217ASP     CG 3432   5.784   4.613   2.480
  217ASP    OD1 3433   5.816   4.729   2.446
  217ASP    OD2 3434   5.687   4.552   2.429
  217ASP      C 3435   6.108   4.560   2.480
  217ASP      O 3436   6.111   4.444   2.438
  218ARG      N 3437   6.178   4.663   2.431
  218ARG      H 3438   6.160   4.749   2.480
  218ARG     CA 3439   6.255   4.663   2.308
  218ARG     HA 3440   6.181   4.630   2.236
  218ARG     CB 3441   6.299   4.804   2.269
  218ARG    HB1 3442   6.210   4.866   2.277
  218ARG    HB2 3443   6.338   4.803   2.167
  218ARG     CG 3444   6.409   4.862   2.357
  218ARG    HG1 3445   6.510   4.825   2.338
  218ARG    HG2 3446   6.378   4.835   2.458
  218ARG     CD 3447   6.417   5.013   2.343
  218ARG    HD1 3448   6.318   5.057   2.362
  218ARG    HD2 3449   6.457   5.027   2.243
  218ARG     NE 3450   6.509   5.065   2.445
  218ARG     HE 3451   6.606   5.071   2.418
  218ARG     CZ 3452   6.481   5.105   2.570
  218ARG    NH1 3453   6.353   5.111   2.607
  218ARG   HH11 3454   6.280   5.070   2.551
  218ARG   HH12 3455   6.322   5.146   2.697
  218ARG    NH2 3456   6.581   5.133   2.655
  218ARG   HH21 3457   6.678   5.112   2.635
  218ARG   HH22 3458   6.548   5.162   2.746
  218ARG      C 3459   6.366   4.559   2.309
  218ARG      O 3460   6.444   4.564   2.404
  219PRO      N 3461   6.404   4.497   2.197
  219PRO     CD 3462   6.312   4.478   2.086
  219PRO    HD1 3463   6.326   4.560   2.015
  219PRO    HD2 3464   6.210   4.471   2.124
  219PRO     CG 3465   6.347   4.345   2.019
  219PRO    HG1 3466   6.338   4.348   1.910
  219PRO    HG2 3467   6.282   4.271   2.063
  219PRO     CB 3468   6.490   4.314   2.063
  219PRO    HB1 3469   6.555   4.338   1.980
  219PRO    HB2 3470   6.508   4.208   2.080
  219PRO     CA 3471   6.512   4.401   2.187
  219PRO     HA 3472   6.489   4.335   2.270
  219PRO      C 3473   6.656   4.446   2.208
  219PRO      O 3474   6.743   4.359   2.215
  220TRP      N 3475   6.672   4.576   2.234
  220TRP      H 3476   6.595   4.640   2.224
  220TRP     CA 3477   6.804   4.634   2.246
  220TRP     HA 3478   6.876   4.553   2.263
  220TRP     CB 3479   6.851   4.692   2.113
  220TRP    HB1 3480   6.884   4.613   2.046
  220TRP    HB2 3481   6.939   4.754   2.132
  220TRP     CG 3482   6.744   4.769   2.042
  220TRP    CD1 3483   6.695   4.890   2.075
  220TRP    HD1 3484   6.729   4.944   2.162
  220TRP    NE1 3485   6.593   4.925   1.988
  220TRP    HE1 3486   6.533   5.006   1.997
  220TRP    CE2 3487   6.567   4.820   1.902
  220TRP    CZ2 3488   6.466   4.801   1.807
  220TRP    HZ2 3489   6.400   4.882   1.778
  220TRP    CH2 3490   6.444   4.676   1.750
  220TRP    HH2 3491   6.357   4.658   1.688
  220TRP    CZ3 3492   6.530   4.570   1.781
  220TRP    HZ3 3493   6.513   4.471   1.741
  220TRP    CE3 3494   6.635   4.595   1.870
  220TRP    HE3 3495   6.696   4.508   1.889
  220TRP    CD2 3496   6.656   4.716   1.938
  220TRP      C 3497   6.830   4.729   2.362
  220TRP      O 3498   6.920   4.813   2.360
  221ALA      N 3499   6.745   4.720   2.465
  221ALA      H 3500   6.668   4.656   2.451
  221ALA     CA 3501   6.752   4.811   2.577
  221ALA     HA 3502   6.758   4.917   2.550
  221ALA     CB 3503   6.625   4.804   2.662
  221ALA    HB1 3504   6.541   4.828   2.598
  221ALA    HB2 3505   6.606   4.702   2.695
  221ALA    HB3 3506   6.623   4.873   2.747
  221ALA      C 3507   6.874   4.780   2.663
  221ALA      O 3508   6.915   4.665   2.672
  222LYS      N 3509   6.946   4.883   2.708
  222LYS      H 3510   6.909   4.977   2.703
  222LYS     CA 3511   7.052   4.874   2.806
  222LYS     HA 3512   7.061   4.775   2.851
  222LYS     CB 3513   7.192   4.900   2.752
  222LYS    HB1 3514   7.264   4.888   2.833
  222LYS    HB2 3515   7.205   4.997   2.703
  222LYS     CG 3516   7.252   4.801   2.653
  222LYS    HG1 3517   7.204   4.792   2.555
  222LYS    HG2 3518   7.230   4.706   2.700
  222LYS     CD 3519   7.401   4.828   2.641
  222LYS    HD1 3520   7.441   4.861   2.737
  222LYS    HD2 3521   7.409   4.904   2.563
  222LYS     CE 3522   7.475   4.704   2.592
  222LYS    HE1 3523   7.576   4.734   2.565
  222LYS    HE2 3524   7.422   4.670   2.502
  222LYS     NZ 3525   7.466   4.589   2.683
  222LYS    HZ1 3526   7.534   4.519   2.661
  222LYS    HZ2 3527   7.483   4.621   2.777
  222LYS    HZ3 3528   7.375   4.544   2.682
  222LYS      C 3529   7.025   4.976   2.916
  222LYS      O 3530   6.955   5.073   2.888
  223PRO      N 3531   7.077   4.958   3.038
  223PRO     CD 3532   7.156   4.849   3.090
  223PRO    HD1 3533   7.259   4.857   3.054
  223PRO    HD2 3534   7.123   4.748   3.064
  223PRO     CG 3535   7.148   4.864   3.241
  223PRO    HG1 3536   7.227   4.823   3.305
  223PRO    HG2 3537   7.055   4.821   3.277
  223PRO     CB 3538   7.150   5.016   3.259
  223PRO    HB1 3539   7.255   5.042   3.264
  223PRO    HB2 3540   7.097   5.043   3.350
  223PRO     CA 3541   7.074   5.065   3.136
  223PRO     HA 3542   6.968   5.089   3.150
  223PRO      C 3543   7.128   5.199   3.088
  223PRO      O 3544   7.086   5.298   3.148
  224GLU      N 3545   7.207   5.210   2.981
  224GLU      H 3546   7.248   5.126   2.943
  224GLU     CA 3547   7.253   5.341   2.937
  224GLU     HA 3548   7.302   5.387   3.023
  224GLU     CB 3549   7.353   5.317   2.824
  224GLU    HB1 3550   7.369   5.410   2.769
  224GLU    HB2 3551   7.308   5.246   2.755
  224GLU     CG 3552   7.489   5.264   2.869
  224GLU    HG1 3553   7.540   5.261   2.773
  224GLU    HG2 3554   7.494   5.165   2.913
  224GLU     CD 3555   7.560   5.361   2.963
  224GLU    OE1 3556   7.539   5.348   3.085
  224GLU    OE2 3557   7.636   5.441   2.905
  224GLU      C 3558   7.149   5.435   2.878
  224GLU      O 3559   7.168   5.556   2.872
  225ASP      N 3560   7.040   5.379   2.827
  225ASP      H 3561   7.036   5.279   2.842
  225ASP     CA 3562   6.937   5.444   2.748
  225ASP     HA 3563   6.986   5.499   2.668
  225ASP     CB 3564   6.845   5.339   2.685
  225ASP    HB1 3565   6.758   5.392   2.647
  225ASP    HB2 3566   6.805   5.287   2.772
  225ASP     CG 3567   6.908   5.231   2.599
  225ASP    OD1 3568   7.020   5.244   2.544
  225ASP    OD2 3569   6.843   5.126   2.580
  225ASP      C 3570   6.855   5.539   2.834
  225ASP      O 3571   6.835   5.520   2.954
  226PRO      N 3572   6.798   5.642   2.770
  226PRO     CD 3573   6.843   5.696   2.643
  226PRO    HD1 3574   6.821   5.632   2.558
  226PRO    HD2 3575   6.948   5.724   2.648
  226PRO     CG 3576   6.750   5.816   2.626
  226PRO    HG1 3577   6.658   5.781   2.579
  226PRO    HG2 3578   6.787   5.896   2.563
  226PRO     CB 3579   6.715   5.859   2.768
  226PRO    HB1 3580   6.619   5.908   2.783
  226PRO    HB2 3581   6.795   5.924   2.805
  226PRO     CA 3582   6.709   5.728   2.846
  226PRO     HA 3583   6.741   5.753   2.947
  226PRO      C 3584   6.573   5.662   2.856
  226PRO      O 3585   6.524   5.583   2.776
  227SER      N 3586   6.504   5.698   2.965
  227SER      H 3587   6.552   5.764   3.024
  227SER     CA 3588   6.386   5.637   3.023
  227SER     HA 3589   6.349   5.557   2.959
  227SER     CB 3590   6.408   5.585   3.164
  227SER    HB1 3591   6.357   5.489   3.173
  227SER    HB2 3592   6.365   5.649   3.240
  227SER     OG 3593   6.541   5.570   3.210
  227SER     HG 3594   6.546   5.532   3.298
  227SER      C 3595   6.268   5.733   3.033
  227SER      O 3596   6.289   5.853   3.046
  228LEU      N 3597   6.143   5.686   3.037
  228LEU      H 3598   6.118   5.593   3.006
  228LEU     CA 3599   6.030   5.775   3.053
  228LEU     HA 3600   6.058   5.879   3.076
  228LEU     CB 3601   5.958   5.783   2.919
  228LEU    HB1 3602   5.865   5.837   2.937
  228LEU    HB2 3603   5.930   5.682   2.888
  228LEU     CG 3604   6.043   5.851   2.812
  228LEU     HG 3605   6.144   5.811   2.822
  228LEU    CD1 3606   5.987   5.797   2.680
  228LEU   HD11 3607   6.031   5.701   2.654
  228LEU   HD12 3608   5.880   5.785   2.696
  228LEU   HD13 3609   5.998   5.864   2.595
  228LEU    CD2 3610   6.043   6.003   2.810
  228LEU   HD21 3611   6.079   6.045   2.904
  228LEU   HD22 3612   6.108   6.047   2.734
  228LEU   HD23 3613   5.942   6.033   2.784
  228LEU      C 3614   5.937   5.736   3.167
  228LEU      O 3615   5.888   5.824   3.237
  229LEU      N 3616   5.905   5.608   3.185
  229LEU      H 3617   5.945   5.542   3.120
  229LEU     CA 3618   5.801   5.555   3.270
  229LEU     HA 3619   5.706   5.603   3.248
  229LEU     CB 3620   5.790   5.405   3.243
  229LEU    HB1 3621   5.738   5.347   3.320
  229LEU    HB2 3622   5.887   5.355   3.236
  229LEU     CG 3623   5.726   5.371   3.108
  229LEU     HG 3624   5.763   5.442   3.034
  229LEU    CD1 3625   5.760   5.230   3.064
  229LEU   HD11 3626   5.722   5.213   2.963
  229LEU   HD12 3627   5.865   5.203   3.052
  229LEU   HD13 3628   5.707   5.168   3.136
  229LEU    CD2 3629   5.575   5.395   3.112
  229LEU   HD21 3630   5.542   5.320   3.183
  229LEU   HD22 3631   5.563   5.495   3.154
  229LEU   HD23 3632   5.533   5.391   3.011
  229LEU      C 3633   5.817   5.583   3.419
  229LEU      O 3634   5.723   5.594   3.496
  230GLU      N 3635   5.940   5.618   3.460
  230GLU      H 3636   6.010   5.622   3.388
  230GLU     CA 3637   5.974   5.633   3.600
  230GLU     HA 3638   5.886   5.669   3.653
  230GLU     CB 3639   6.006   5.492   3.647
  230GLU    HB1 3640   5.918   5.432   3.627
  230GLU    HB2 3641   6.009   5.495   3.756
  230GLU     CG 3642   6.139   5.427   3.608
  230GLU    HG1 3643   6.216   5.489   3.653
  230GLU    HG2 3644   6.155   5.431   3.501
  230GLU     CD 3645   6.141   5.281   3.651
  230GLU    OE1 3646   6.227   5.250   3.737
  230GLU    OE2 3647   6.058   5.201   3.603
  230GLU      C 3648   6.077   5.742   3.628
  230GLU      O 3649   6.156   5.735   3.722
  231ASP      N 3650   6.083   5.845   3.544
  231ASP      H 3651   6.002   5.861   3.486
  231ASP     CA 3652   6.185   5.948   3.537
  231ASP     HA 3653   6.277   5.913   3.584
  231ASP     CB 3654   6.219   5.974   3.391
  231ASP    HB1 3655   6.142   6.037   3.347
  231ASP    HB2 3656   6.235   5.881   3.337
  231ASP     CG 3657   6.357   6.040   3.389
  231ASP    OD1 3658   6.459   5.968   3.383
  231ASP    OD2 3659   6.365   6.163   3.407
  231ASP      C 3660   6.141   6.073   3.613
  231ASP      O 3661   6.028   6.116   3.591
  232PRO      N 3662   6.224   6.139   3.695
  232PRO     CD 3663   6.352   6.093   3.745
  232PRO    HD1 3664   6.420   6.069   3.663
  232PRO    HD2 3665   6.351   6.003   3.807
  232PRO     CG 3666   6.414   6.212   3.817
  232PRO    HG1 3667   6.519   6.230   3.795
  232PRO    HG2 3668   6.405   6.199   3.925
  232PRO     CB 3669   6.327   6.333   3.785
  232PRO    HB1 3670   6.368   6.380   3.696
  232PRO    HB2 3671   6.332   6.408   3.863
  232PRO     CA 3672   6.193   6.272   3.744
  232PRO     HA 3673   6.133   6.269   3.835
  232PRO      C 3674   6.116   6.361   3.647
  232PRO      O 3675   6.018   6.427   3.683
  233ARG      N 3676   6.152   6.352   3.519
  233ARG      H 3677   6.213   6.276   3.497
  233ARG     CA 3678   6.107   6.446   3.418
  233ARG     HA 3679   6.115   6.548   3.456
  233ARG     CB 3680   6.184   6.429   3.288
  233ARG    HB1 3681   6.124   6.446   3.199
  233ARG    HB2 3682   6.215   6.325   3.273
  233ARG     CG 3683   6.314   6.508   3.289
  233ARG    HG1 3684   6.365   6.490   3.383
  233ARG    HG2 3685   6.291   6.614   3.272
  233ARG     CD 3686   6.403   6.452   3.178
  233ARG    HD1 3687   6.484   6.523   3.160
  233ARG    HD2 3688   6.345   6.433   3.088
  233ARG     NE 3689   6.471   6.327   3.212
  233ARG     HE 3690   6.431   6.273   3.288
  233ARG     CZ 3691   6.579   6.266   3.160
  233ARG    NH1 3692   6.665   6.324   3.076
  233ARG   HH11 3693   6.653   6.423   3.057
  233ARG   HH12 3694   6.747   6.275   3.045
  233ARG    NH2 3695   6.617   6.142   3.195
  233ARG   HH21 3696   6.557   6.101   3.265
  233ARG   HH22 3697   6.683   6.084   3.146
  233ARG      C 3698   5.957   6.439   3.395
  233ARG      O 3699   5.897   6.544   3.368
  234ILE      N 3700   5.906   6.316   3.400
  234ILE      H 3701   5.970   6.245   3.433
  234ILE     CA 3702   5.767   6.279   3.385
  234ILE     HA 3703   5.723   6.364   3.332
  234ILE     CB 3704   5.734   6.153   3.306
  234ILE     HB 3705   5.765   6.067   3.365
  234ILE    CG2 3706   5.586   6.136   3.274
  234ILE   HG21 3707   5.569   6.046   3.215
  234ILE   HG22 3708   5.522   6.127   3.362
  234ILE   HG23 3709   5.549   6.220   3.215
  234ILE    CG1 3710   5.820   6.137   3.181
  234ILE   HG11 3711   5.788   6.041   3.140
  234ILE   HG12 3712   5.925   6.136   3.208
  234ILE     CD 3713   5.799   6.239   3.070
  234ILE    HD1 3714   5.848   6.201   2.980
  234ILE    HD2 3715   5.695   6.238   3.038
  234ILE    HD3 3716   5.844   6.334   3.098
  234ILE      C 3717   5.695   6.264   3.519
  234ILE      O 3718   5.584   6.316   3.525
  235LYS      N 3719   5.755   6.196   3.616
  235LYS      H 3720   5.852   6.169   3.604
  235LYS     CA 3721   5.695   6.181   3.748
  235LYS     HA 3722   5.604   6.123   3.735
  235LYS     CB 3723   5.781   6.105   3.848
  235LYS    HB1 3724   5.726   6.104   3.942
  235LYS    HB2 3725   5.875   6.156   3.870
  235LYS     CG 3726   5.810   5.959   3.812
  235LYS    HG1 3727   5.864   5.962   3.717
  235LYS    HG2 3728   5.716   5.906   3.802
  235LYS     CD 3729   5.889   5.885   3.919
  235LYS    HD1 3730   5.981   5.944   3.927
  235LYS    HD2 3731   5.923   5.786   3.888
  235LYS     CE 3732   5.826   5.876   4.058
  235LYS    HE1 3733   5.777   5.968   4.090
  235LYS    HE2 3734   5.906   5.889   4.131
  235LYS     NZ 3735   5.739   5.762   4.090
  235LYS    HZ1 3736   5.714   5.763   4.187
  235LYS    HZ2 3737   5.654   5.759   4.035
  235LYS    HZ3 3738   5.777   5.673   4.060
  235LYS      C 3739   5.644   6.307   3.816
  235LYS      O 3740   5.536   6.313   3.873
  236ALA      N 3741   5.725   6.413   3.811
  236ALA      H 3742   5.818   6.404   3.772
  236ALA     CA 3743   5.677   6.540   3.862
  236ALA     HA 3744   5.654   6.525   3.968
  236ALA     CB 3745   5.787   6.645   3.850
  236ALA    HB1 3746   5.799   6.669   3.744
  236ALA    HB2 3747   5.743   6.734   3.896
  236ALA    HB3 3748   5.877   6.626   3.907
  236ALA      C 3749   5.543   6.587   3.807
  236ALA      O 3750   5.471   6.658   3.877
  237ILE      N 3751   5.517   6.553   3.681
  237ILE      H 3752   5.592   6.521   3.621
  237ILE     CA 3753   5.393   6.580   3.611
  237ILE     HA 3754   5.362   6.678   3.648
  237ILE     CB 3755   5.414   6.584   3.459
  237ILE     HB 3756   5.424   6.483   3.421
  237ILE    CG2 3757   5.290   6.635   3.387
  237ILE   HG21 3758   5.270   6.739   3.414
  237ILE   HG22 3759   5.304   6.632   3.279
  237ILE   HG23 3760   5.207   6.572   3.419
  237ILE    CG1 3761   5.535   6.667   3.419
  237ILE   HG11 3762   5.625   6.628   3.465
  237ILE   HG12 3763   5.518   6.763   3.467
  237ILE     CD 3764   5.560   6.684   3.269
  237ILE    HD1 3765   5.540   6.580   3.241
  237ILE    HD2 3766   5.496   6.752   3.213
  237ILE    HD3 3767   5.662   6.719   3.252
  237ILE      C 3768   5.282   6.487   3.656
  237ILE      O 3769   5.169   6.529   3.681
  238ALA      N 3770   5.312   6.357   3.666
  238ALA      H 3771   5.407   6.334   3.638
  238ALA     CA 3772   5.227   6.253   3.720
  238ALA     HA 3773   5.145   6.238   3.650
  238ALA     CB 3774   5.315   6.128   3.722
  238ALA    HB1 3775   5.365   6.122   3.625
  238ALA    HB2 3776   5.396   6.135   3.794
  238ALA    HB3 3777   5.266   6.031   3.731
  238ALA      C 3778   5.170   6.286   3.857
  238ALA      O 3779   5.049   6.290   3.877
  239ALA      N 3780   5.258   6.319   3.951
  239ALA      H 3781   5.358   6.303   3.944
  239ALA     CA 3782   5.215   6.361   4.083
  239ALA     HA 3783   5.167   6.280   4.138
  239ALA     CB 3784   5.347   6.379   4.158
  239ALA    HB1 3785   5.401   6.286   4.180
  239ALA    HB2 3786   5.417   6.443   4.105
  239ALA    HB3 3787   5.326   6.426   4.253
  239ALA      C 3788   5.134   6.490   4.082
  239ALA      O 3789   5.058   6.518   4.175
  240LYS      N 3790   5.168   6.579   3.989
  240LYS      H 3791   5.246   6.556   3.930
  240LYS     CA 3792   5.102   6.706   3.968
  240LYS     HA 3793   5.096   6.756   4.065
  240LYS     CB 3794   5.176   6.800   3.873
  240LYS    HB1 3795   5.201   6.748   3.780
  240LYS    HB2 3796   5.271   6.828   3.918
  240LYS     CG 3797   5.100   6.929   3.845
  240LYS    HG1 3798   5.079   6.978   3.940
  240LYS    HG2 3799   5.006   6.897   3.798
  240LYS     CD 3800   5.177   7.036   3.769
  240LYS    HD1 3801   5.208   6.998   3.671
  240LYS    HD2 3802   5.266   7.068   3.822
  240LYS     CE 3803   5.086   7.157   3.749
  240LYS    HE1 3804   5.072   7.208   3.844
  240LYS    HE2 3805   4.995   7.126   3.698
  240LYS     NZ 3806   5.147   7.250   3.653
  240LYS    HZ1 3807   5.150   7.211   3.560
  240LYS    HZ2 3808   5.099   7.339   3.658
  240LYS    HZ3 3809   5.241   7.279   3.679
  240LYS      C 3810   4.959   6.685   3.921
  240LYS      O 3811   4.880   6.768   3.964
  241HIS      N 3812   4.917   6.580   3.849
  241HIS      H 3813   4.987   6.517   3.813
  241HIS     CA 3814   4.781   6.559   3.805
  241HIS     HA 3815   4.715   6.643   3.829
  241HIS     CB 3816   4.788   6.555   3.652
  241HIS    HB1 3817   4.711   6.492   3.609
  241HIS    HB2 3818   4.882   6.505   3.631
  241HIS     CG 3819   4.788   6.693   3.592
  241HIS    ND1 3820   4.678   6.778   3.582
  241HIS    CE1 3821   4.716   6.887   3.514
  241HIS    HE1 3822   4.642   6.961   3.487
  241HIS    NE2 3823   4.838   6.864   3.463
  241HIS    HE2 3824   4.883   6.927   3.399
  241HIS    CD2 3825   4.888   6.746   3.514
  241HIS    HD2 3826   4.987   6.704   3.511
  241HIS      C 3827   4.711   6.450   3.885
  241HIS      O 3828   4.589   6.431   3.880
  242ASN      N 3829   4.785   6.375   3.966
  242ASN      H 3830   4.879   6.408   3.983
  242ASN     CA 3831   4.749   6.250   4.030
  242ASN     HA 3832   4.842   6.203   4.062
  242ASN     CB 3833   4.661   6.272   4.153
  242ASN    HB1 3834   4.646   6.175   4.200
  242ASN    HB2 3835   4.563   6.313   4.131
  242ASN     CG 3836   4.724   6.363   4.257
  242ASN    OD1 3837   4.659   6.452   4.313
  242ASN    ND2 3838   4.844   6.326   4.304
  242ASN   HD21 3839   4.889   6.244   4.265
  242ASN   HD22 3840   4.890   6.373   4.380
  242ASN      C 3841   4.697   6.143   3.934
  242ASN      O 3842   4.584   6.094   3.933
  243LYS      N 3843   4.784   6.126   3.835
  243LYS      H 3844   4.875   6.168   3.849
  243LYS     CA 3845   4.770   6.024   3.733
  243LYS     HA 3846   4.685   5.961   3.761
  243LYS     CB 3847   4.734   6.091   3.600
  243LYS    HB1 3848   4.727   6.009   3.528
  243LYS    HB2 3849   4.819   6.153   3.571
  243LYS     CG 3850   4.616   6.186   3.597
  243LYS    HG1 3851   4.616   6.237   3.500
  243LYS    HG2 3852   4.634   6.267   3.668
  243LYS     CD 3853   4.482   6.116   3.617
  243LYS    HD1 3854   4.402   6.188   3.635
  243LYS    HD2 3855   4.480   6.050   3.703
  243LYS     CE 3856   4.449   6.028   3.497
  243LYS    HE1 3857   4.541   5.982   3.458
  243LYS    HE2 3858   4.417   6.090   3.413
  243LYS     NZ 3859   4.345   5.927   3.516
  243LYS    HZ1 3860   4.255   5.973   3.515
  243LYS    HZ2 3861   4.344   5.850   3.451
  243LYS    HZ3 3862   4.361   5.874   3.601
  243LYS      C 3863   4.897   5.941   3.722
  243LYS      O 3864   5.000   5.974   3.779
  244THR      N 3865   4.904   5.832   3.645
  244THR      H 3866   4.818   5.811   3.595
  244THR     CA 3867   5.024   5.756   3.618
  244THR     HA 3868   5.090   5.761   3.705
  244THR     CB 3869   4.994   5.609   3.590
  244THR     HB 3870   5.081   5.545   3.602
  244THR    CG2 3871   4.879   5.560   3.679
  244THR   HG21 3872   4.889   5.602   3.779
  244THR   HG22 3873   4.780   5.588   3.642
  244THR   HG23 3874   4.885   5.452   3.694
  244THR    OG1 3875   4.948   5.590   3.459
  244THR    HG1 3876   4.950   5.496   3.439
  244THR      C 3877   5.112   5.812   3.507
  244THR      O 3878   5.068   5.884   3.417
  245THR      N 3879   5.238   5.769   3.496
  245THR      H 3880   5.269   5.704   3.566
  245THR     CA 3881   5.334   5.823   3.401
  245THR     HA 3882   5.327   5.931   3.390
  245THR     CB 3883   5.477   5.785   3.438
  245THR     HB 3884   5.545   5.817   3.359
  245THR    CG2 3885   5.522   5.852   3.567
  245THR   HG21 3886   5.444   5.831   3.640
  245THR   HG22 3887   5.613   5.810   3.611
  245THR   HG23 3888   5.521   5.961   3.567
  245THR    OG1 3889   5.481   5.645   3.458
  245THR    HG1 3890   5.574   5.626   3.469
  245THR      C 3891   5.304   5.784   3.257
  245THR      O 3892   5.312   5.861   3.162
  246ALA      N 3893   5.259   5.659   3.242
  246ALA      H 3894   5.271   5.590   3.314
  246ALA     CA 3895   5.201   5.618   3.116
  246ALA     HA 3896   5.265   5.625   3.027
  246ALA     CB 3897   5.152   5.474   3.111
  246ALA    HB1 3898   5.241   5.411   3.123
  246ALA    HB2 3899   5.068   5.463   3.180
  246ALA    HB3 3900   5.112   5.463   3.011
  246ALA      C 3901   5.088   5.715   3.082
  246ALA      O 3902   5.075   5.764   2.971
  247GLN      N 3903   5.004   5.753   3.179
  247GLN      H 3904   5.011   5.731   3.277
  247GLN     CA 3905   4.888   5.838   3.158
  247GLN     HA 3906   4.831   5.802   3.072
  247GLN     CB 3907   4.795   5.831   3.278
  247GLN    HB1 3908   4.740   5.925   3.274
  247GLN    HB2 3909   4.850   5.825   3.372
  247GLN     CG 3910   4.696   5.715   3.275
  247GLN    HG1 3911   4.743   5.625   3.237
  247GLN    HG2 3912   4.620   5.742   3.201
  247GLN     CD 3913   4.620   5.684   3.403
  247GLN    OE1 3914   4.623   5.763   3.497
  247GLN    NE2 3915   4.554   5.570   3.421
  247GLN   HE21 3916   4.546   5.507   3.342
  247GLN   HE22 3917   4.519   5.539   3.511
  247GLN      C 3918   4.928   5.980   3.120
  247GLN      O 3919   4.859   6.047   3.043
  248VAL      N 3920   5.042   6.035   3.163
  248VAL      H 3921   5.093   5.981   3.231
  248VAL     CA 3922   5.104   6.154   3.108
  248VAL     HA 3923   5.022   6.224   3.094
  248VAL     CB 3924   5.205   6.204   3.211
  248VAL     HB 3925   5.272   6.130   3.254
  248VAL    CG1 3926   5.285   6.323   3.159
  248VAL   HG11 3927   5.213   6.396   3.122
  248VAL   HG12 3928   5.340   6.374   3.239
  248VAL   HG13 3929   5.351   6.293   3.077
  248VAL    CG2 3930   5.128   6.250   3.334
  248VAL   HG21 3931   5.182   6.311   3.407
  248VAL   HG22 3932   5.055   6.325   3.301
  248VAL   HG23 3933   5.078   6.169   3.387
  248VAL      C 3934   5.159   6.132   2.968
  248VAL      O 3935   5.134   6.213   2.879
  249LEU      N 3936   5.235   6.026   2.939
  249LEU      H 3937   5.264   5.970   3.018
  249LEU     CA 3938   5.302   6.003   2.813
  249LEU     HA 3939   5.357   6.094   2.790
  249LEU     CB 3940   5.399   5.886   2.827
  249LEU    HB1 3941   5.431   5.845   2.731
  249LEU    HB2 3942   5.343   5.804   2.874
  249LEU     CG 3943   5.525   5.909   2.909
  249LEU     HG 3944   5.503   5.977   2.991
  249LEU    CD1 3945   5.584   5.777   2.960
  249LEU   HD11 3946   5.657   5.802   3.038
  249LEU   HD12 3947   5.504   5.715   3.001
  249LEU   HD13 3948   5.635   5.719   2.884
  249LEU    CD2 3949   5.634   5.983   2.831
  249LEU   HD21 3950   5.605   6.076   2.782
  249LEU   HD22 3951   5.713   6.011   2.900
  249LEU   HD23 3952   5.677   5.921   2.752
  249LEU      C 3953   5.195   5.971   2.710
  249LEU      O 3954   5.222   5.991   2.592
  250ILE      N 3955   5.079   5.916   2.744
  250ILE      H 3956   5.059   5.896   2.841
  250ILE     CA 3957   4.973   5.890   2.648
  250ILE     HA 3958   5.017   5.865   2.552
  250ILE     CB 3959   4.898   5.763   2.688
  250ILE     HB 3960   4.850   5.777   2.785
  250ILE    CG2 3961   4.780   5.721   2.601
  250ILE   HG21 3962   4.736   5.628   2.635
  250ILE   HG22 3963   4.710   5.803   2.612
  250ILE   HG23 3964   4.808   5.720   2.495
  250ILE    CG1 3965   4.998   5.648   2.688
  250ILE   HG11 3966   4.951   5.556   2.723
  250ILE   HG12 3967   5.072   5.670   2.766
  250ILE     CD 3968   5.072   5.614   2.559
  250ILE    HD1 3969   5.122   5.700   2.515
  250ILE    HD2 3970   5.140   5.531   2.576
  250ILE    HD3 3971   5.000   5.582   2.483
  250ILE      C 3972   4.883   6.011   2.635
  250ILE      O 3973   4.821   6.023   2.529
  251ARG      N 3974   4.879   6.103   2.732
  251ARG      H 3975   4.920   6.080   2.821
  251ARG     CA 3976   4.800   6.224   2.720
  251ARG     HA 3977   4.721   6.211   2.647
  251ARG     CB 3978   4.741   6.271   2.853
  251ARG    HB1 3979   4.824   6.304   2.915
  251ARG    HB2 3980   4.705   6.184   2.907
  251ARG     CG 3981   4.633   6.379   2.857
  251ARG    HG1 3982   4.677   6.461   2.801
  251ARG    HG2 3983   4.605   6.414   2.957
  251ARG     CD 3984   4.506   6.333   2.787
  251ARG    HD1 3985   4.476   6.233   2.820
  251ARG    HD2 3986   4.531   6.341   2.681
  251ARG     NE 3987   4.397   6.428   2.805
  251ARG     HE 3988   4.392   6.467   2.898
  251ARG     CZ 3989   4.289   6.457   2.731
  251ARG    NH1 3990   4.264   6.393   2.616
  251ARG   HH11 3991   4.298   6.298   2.607
  251ARG   HH12 3992   4.171   6.409   2.580
  251ARG    NH2 3993   4.210   6.562   2.757
  251ARG   HH21 3994   4.213   6.608   2.847
  251ARG   HH22 3995   4.164   6.600   2.676
  251ARG      C 3996   4.880   6.330   2.647
  251ARG      O 3997   4.817   6.409   2.577
  252PHE      N 3998   5.012   6.337   2.660
  252PHE      H 3999   5.057   6.269   2.720
  252PHE     CA 4000   5.098   6.429   2.587
  252PHE     HA 4001   5.086   6.534   2.614
  252PHE     CB 4002   5.239   6.389   2.629
  252PHE    HB1 4003   5.254   6.281   2.633
  252PHE    HB2 4004   5.253   6.427   2.731
  252PHE     CG 4005   5.354   6.452   2.555
  252PHE    CD1 4006   5.361   6.590   2.536
  252PHE    HD1 4007   5.286   6.653   2.582
  252PHE    CE1 4008   5.459   6.645   2.452
  252PHE    HE1 4009   5.455   6.752   2.436
  252PHE     CZ 4010   5.555   6.565   2.389
  252PHE     HZ 4011   5.634   6.616   2.336
  252PHE    CE2 4012   5.565   6.433   2.434
  252PHE    HE2 4013   5.652   6.379   2.400
  252PHE    CD2 4014   5.459   6.374   2.505
  252PHE    HD2 4015   5.456   6.268   2.525
  252PHE      C 4016   5.072   6.430   2.437
  252PHE      O 4017   5.053   6.532   2.371
  253PRO      N 4018   5.060   6.317   2.367
  253PRO     CD 4019   5.095   6.183   2.408
  253PRO    HD1 4020   5.039   6.147   2.494
  253PRO    HD2 4021   5.204   6.182   2.412
  253PRO     CG 4022   5.049   6.092   2.295
  253PRO    HG1 4023   4.947   6.058   2.313
  253PRO    HG2 4024   5.111   6.004   2.278
  253PRO     CB 4025   5.059   6.183   2.173
  253PRO    HB1 4026   5.009   6.135   2.089
  253PRO    HB2 4027   5.167   6.178   2.160
  253PRO     CA 4028   5.021   6.320   2.227
  253PRO     HA 4029   5.096   6.388   2.187
  253PRO      C 4030   4.879   6.351   2.185
  253PRO      O 4031   4.868   6.410   2.077
  254MET      N 4032   4.782   6.318   2.270
  254MET      H 4033   4.810   6.272   2.356
  254MET     CA 4034   4.647   6.366   2.247
  254MET     HA 4035   4.617   6.318   2.154
  254MET     CB 4036   4.555   6.318   2.359
  254MET    HB1 4037   4.456   6.363   2.348
  254MET    HB2 4038   4.590   6.360   2.453
  254MET     CG 4039   4.557   6.165   2.365
  254MET    HG1 4040   4.654   6.136   2.406
  254MET    HG2 4041   4.555   6.123   2.265
  254MET     SD 4042   4.441   6.078   2.474
  254MET     CE 4043   4.468   5.907   2.422
  254MET    HE1 4044   4.385   5.845   2.457
  254MET    HE2 4045   4.479   5.899   2.314
  254MET    HE3 4046   4.553   5.868   2.477
  254MET      C 4047   4.630   6.516   2.229
  254MET      O 4048   4.595   6.565   2.122
  255GLN      N 4049   4.678   6.590   2.330
  255GLN      H 4050   4.728   6.547   2.406
  255GLN     CA 4051   4.686   6.735   2.329
  255GLN     HA 4052   4.589   6.769   2.291
  255GLN     CB 4053   4.693   6.779   2.475
  255GLN    HB1 4054   4.714   6.885   2.483
  255GLN    HB2 4055   4.776   6.726   2.521
  255GLN     CG 4056   4.572   6.737   2.558
  255GLN    HG1 4057   4.566   6.629   2.567
  255GLN    HG2 4058   4.481   6.781   2.515
  255GLN     CD 4059   4.594   6.789   2.699
  255GLN    OE1 4060   4.648   6.724   2.789
  255GLN    NE2 4061   4.565   6.917   2.720
  255GLN   HE21 4062   4.510   6.969   2.653
  255GLN   HE22 4063   4.613   6.969   2.793
  255GLN      C 4064   4.789   6.797   2.236
  255GLN      O 4065   4.822   6.915   2.252
  256ARG      N 4066   4.839   6.735   2.129
  256ARG      H 4067   4.813   6.637   2.130
  256ARG     CA 4068   4.909   6.777   2.010
  256ARG     HA 4069   4.916   6.886   2.012
  256ARG     CB 4070   5.049   6.716   2.010
  256ARG    HB1 4071   5.089   6.729   1.909
  256ARG    HB2 4072   5.046   6.609   2.034
  256ARG     CG 4073   5.135   6.792   2.110
  256ARG    HG1 4074   5.088   6.779   2.208
  256ARG    HG2 4075   5.140   6.896   2.080
  256ARG     CD 4076   5.280   6.746   2.116
  256ARG    HD1 4077   5.286   6.638   2.135
  256ARG    HD2 4078   5.326   6.796   2.201
  256ARG     NE 4079   5.355   6.780   1.995
  256ARG     HE 4080   5.316   6.856   1.942
  256ARG     CZ 4081   5.473   6.731   1.954
  256ARG    NH1 4082   5.522   6.610   1.984
  256ARG   HH11 4083   5.482   6.542   2.047
  256ARG   HH12 4084   5.610   6.592   1.937
  256ARG    NH2 4085   5.550   6.804   1.872
  256ARG   HH21 4086   5.535   6.904   1.871
  256ARG   HH22 4087   5.636   6.763   1.839
  256ARG      C 4088   4.838   6.747   1.879
  256ARG      O 4089   4.896   6.753   1.770
  257ASN      N 4090   4.714   6.699   1.882
  257ASN      H 4091   4.672   6.699   1.974
  257ASN     CA 4092   4.634   6.640   1.777
  257ASN     HA 4093   4.548   6.599   1.830
  257ASN     CB 4094   4.570   6.740   1.681
  257ASN    HB1 4095   4.512   6.682   1.609
  257ASN    HB2 4096   4.647   6.799   1.630
  257ASN     CG 4097   4.475   6.835   1.753
  257ASN    OD1 4098   4.377   6.792   1.815
  257ASN    ND2 4099   4.490   6.966   1.735
  257ASN   HD21 4100   4.565   6.994   1.674
  257ASN   HD22 4101   4.419   7.036   1.754
  257ASN      C 4102   4.714   6.527   1.714
  257ASN      O 4103   4.738   6.524   1.594
  258LEU      N 4104   4.759   6.426   1.788
  258LEU      H 4105   4.750   6.442   1.888
  258LEU     CA 4106   4.819   6.301   1.745
  258LEU     HA 4107   4.847   6.299   1.639
  258LEU     CB 4108   4.956   6.284   1.811
  258LEU    HB1 4109   5.010   6.195   1.781
  258LEU    HB2 4110   4.942   6.261   1.917
  258LEU     CG 4111   5.059   6.396   1.814
  258LEU     HG 4112   5.020   6.485   1.864
  258LEU    CD1 4113   5.187   6.362   1.889
  258LEU   HD11 4114   5.245   6.454   1.886
  258LEU   HD12 4115   5.162   6.325   1.989
  258LEU   HD13 4116   5.246   6.282   1.843
  258LEU    CD2 4117   5.097   6.432   1.671
  258LEU   HD21 4118   5.138   6.344   1.621
  258LEU   HD22 4119   5.005   6.467   1.623
  258LEU   HD23 4120   5.166   6.516   1.663
  258LEU      C 4121   4.720   6.187   1.761
  258LEU      O 4122   4.654   6.191   1.865
  259VAL      N 4123   4.751   6.079   1.690
  259VAL      H 4124   4.830   6.089   1.629
  259VAL     CA 4125   4.690   5.950   1.717
  259VAL     HA 4126   4.598   5.960   1.774
  259VAL     CB 4127   4.655   5.878   1.587
  259VAL     HB 4128   4.730   5.881   1.509
  259VAL    CG1 4129   4.609   5.734   1.608
  259VAL   HG11 4130   4.679   5.686   1.676
  259VAL   HG12 4131   4.516   5.733   1.665
  259VAL   HG13 4132   4.607   5.684   1.511
  259VAL    CG2 4133   4.532   5.945   1.526
  259VAL   HG21 4134   4.506   5.894   1.433
  259VAL   HG22 4135   4.447   5.931   1.592
  259VAL   HG23 4136   4.557   6.049   1.507
  259VAL      C 4137   4.794   5.875   1.798
  259VAL      O 4138   4.906   5.863   1.748
  260VAL      N 4139   4.761   5.813   1.912
  260VAL      H 4140   4.665   5.813   1.941
  260VAL     CA 4141   4.851   5.731   1.991
  260VAL     HA 4142   4.947   5.725   1.940
  260VAL     CB 4143   4.871   5.803   2.124
  260VAL     HB 4144   4.871   5.909   2.099
  260VAL    CG1 4145   4.761   5.776   2.225
  260VAL   HG11 4146   4.674   5.805   2.165
  260VAL   HG12 4147   4.760   5.675   2.264
  260VAL   HG13 4148   4.769   5.842   2.312
  260VAL    CG2 4149   5.005   5.755   2.179
  260VAL   HG21 4150   5.083   5.805   2.120
  260VAL   HG22 4151   5.020   5.783   2.283
  260VAL   HG23 4152   5.016   5.647   2.183
  260VAL      C 4153   4.808   5.585   2.005
  260VAL      O 4154   4.692   5.558   2.034
  261ILE      N 4155   4.909   5.500   1.989
  261ILE      H 4156   5.004   5.531   1.970
  261ILE     CA 4157   4.894   5.356   1.982
  261ILE     HA 4158   4.793   5.330   2.011
  261ILE     CB 4159   4.896   5.309   1.837
  261ILE     HB 4160   4.884   5.200   1.834
  261ILE    CG2 4161   4.783   5.378   1.762
  261ILE   HG21 4162   4.686   5.357   1.806
  261ILE   HG22 4163   4.795   5.485   1.744
  261ILE   HG23 4164   4.782   5.329   1.664
  261ILE    CG1 4165   5.029   5.342   1.770
  261ILE   HG11 4166   5.113   5.337   1.840
  261ILE   HG12 4167   5.028   5.447   1.742
  261ILE     CD 4168   5.058   5.252   1.650
  261ILE    HD1 4169   5.155   5.277   1.608
  261ILE    HD2 4170   5.063   5.147   1.676
  261ILE    HD3 4171   4.983   5.279   1.575
  261ILE      C 4172   4.981   5.272   2.074
  261ILE      O 4173   5.048   5.182   2.025
  262PRO      N 4174   4.968   5.293   2.205
  262PRO     CD 4175   4.866   5.373   2.270
  262PRO    HD1 4176   4.763   5.363   2.235
  262PRO    HD2 4177   4.896   5.478   2.264
  262PRO     CG 4178   4.856   5.334   2.417
  262PRO    HG1 4179   4.777   5.260   2.427
  262PRO    HG2 4180   4.822   5.410   2.487
  262PRO     CB 4181   4.994   5.277   2.447
  262PRO    HB1 4182   4.995   5.204   2.528
  262PRO    HB2 4183   5.074   5.349   2.466
  262PRO     CA 4184   5.033   5.219   2.311
  262PRO     HA 4185   5.142   5.227   2.314
  262PRO      C 4186   5.000   5.070   2.314
  262PRO      O 4187   4.885   5.038   2.285
  263LYS      N 4188   5.100   4.984   2.333
  263LYS      H 4189   5.190   5.027   2.349
  263LYS     CA 4190   5.085   4.840   2.348
  263LYS     HA 4191   4.987   4.814   2.308
  263LYS     CB 4192   5.193   4.782   2.256
  263LYS    HB1 4193   5.285   4.834   2.283
  263LYS    HB2 4194   5.162   4.801   2.154
  263LYS     CG 4195   5.220   4.634   2.279
  263LYS    HG1 4196   5.244   4.588   2.183
  263LYS    HG2 4197   5.123   4.587   2.296
  263LYS     CD 4198   5.323   4.590   2.382
  263LYS    HD1 4199   5.287   4.612   2.483
  263LYS    HD2 4200   5.411   4.654   2.376
  263LYS     CE 4201   5.358   4.442   2.372
  263LYS    HE1 4202   5.414   4.432   2.279
  263LYS    HE2 4203   5.273   4.374   2.366
  263LYS     NZ 4204   5.448   4.387   2.475
  263LYS    HZ1 4205   5.539   4.431   2.481
  263LYS    HZ2 4206   5.402   4.405   2.563
  263LYS    HZ3 4207   5.460   4.287   2.467
  263LYS      C 4208   5.104   4.787   2.489
  263LYS      O 4209   5.188   4.831   2.568
  264SER      N 4210   5.014   4.692   2.518
  264SER      H 4211   4.957   4.663   2.440
  264SER     CA 4212   5.022   4.607   2.634
  264SER     HA 4213   5.128   4.594   2.657
  264SER     CB 4214   4.959   4.673   2.757
  264SER    HB1 4215   4.852   4.686   2.750
  264SER    HB2 4216   5.002   4.772   2.766
  264SER     OG 4217   4.990   4.600   2.874
  264SER     HG 4218   5.073   4.552   2.864
  264SER      C 4219   4.969   4.468   2.601
  264SER      O 4220   4.877   4.457   2.519
  265VAL      N 4221   5.017   4.360   2.663
  265VAL      H 4222   5.098   4.378   2.721
  265VAL     CA 4223   4.952   4.232   2.680
  265VAL     HA 4224   4.858   4.225   2.625
  265VAL     CB 4225   5.037   4.119   2.621
  265VAL     HB 4226   4.992   4.023   2.646
  265VAL    CG1 4227   5.030   4.120   2.469
  265VAL   HG11 4228   5.096   4.046   2.424
  265VAL   HG12 4229   4.928   4.093   2.443
  265VAL   HG13 4230   5.061   4.220   2.439
  265VAL    CG2 4231   5.188   4.111   2.646
  265VAL   HG21 4232   5.243   4.195   2.604
  265VAL   HG22 4233   5.204   4.125   2.753
  265VAL   HG23 4234   5.223   4.016   2.606
  265VAL      C 4235   4.903   4.211   2.822
  265VAL      O 4236   4.843   4.107   2.848
  266THR      N 4237   4.923   4.305   2.916
  266THR      H 4238   4.969   4.392   2.897
  266THR     CA 4239   4.885   4.291   3.055
  266THR     HA 4240   4.891   4.183   3.064
  266THR     CB 4241   4.993   4.366   3.132
  266THR     HB 4242   4.998   4.468   3.094
  266THR    CG2 4243   4.979   4.376   3.284
  266THR   HG21 4244   4.949   4.276   3.316
  266THR   HG22 4245   5.077   4.407   3.320
  266THR   HG23 4246   4.911   4.452   3.323
  266THR    OG1 4247   5.112   4.291   3.122
  266THR    HG1 4248   5.159   4.342   3.055
  266THR      C 4249   4.746   4.348   3.080
  266THR      O 4250   4.733   4.469   3.062
  267PRO      N 4251   4.642   4.277   3.124
  267PRO     CD 4252   4.642   4.136   3.156
  267PRO    HD1 4253   4.736   4.107   3.204
  267PRO    HD2 4254   4.628   4.080   3.064
  267PRO     CG 4255   4.517   4.115   3.242
  267PRO    HG1 4256   4.541   4.139   3.345
  267PRO    HG2 4257   4.476   4.016   3.221
  267PRO     CB 4258   4.424   4.218   3.179
  267PRO    HB1 4259   4.352   4.256   3.251
  267PRO    HB2 4260   4.371   4.174   3.095
  267PRO     CA 4261   4.509   4.335   3.129
  267PRO     HA 4262   4.483   4.363   3.027
  267PRO      C 4263   4.495   4.455   3.220
  267PRO      O 4264   4.409   4.538   3.193
  268GLU      N 4265   4.566   4.461   3.333
  268GLU      H 4266   4.638   4.393   3.354
  268GLU     CA 4267   4.567   4.578   3.418
  268GLU     HA 4268   4.465   4.600   3.448
  268GLU     CB 4269   4.652   4.547   3.541
  268GLU    HB1 4270   4.687   4.634   3.597
  268GLU    HB2 4271   4.744   4.498   3.510
  268GLU     CG 4272   4.574   4.457   3.636
  268GLU    HG1 4273   4.532   4.369   3.586
  268GLU    HG2 4274   4.504   4.524   3.685
  268GLU     CD 4275   4.673   4.418   3.745
  268GLU    OE1 4276   4.703   4.508   3.827
  268GLU    OE2 4277   4.719   4.302   3.750
  268GLU      C 4278   4.607   4.707   3.347
  268GLU      O 4279   4.539   4.808   3.362
  269ARG      N 4280   4.710   4.697   3.262
  269ARG      H 4281   4.728   4.601   3.234
  269ARG     CA 4282   4.769   4.805   3.187
  269ARG     HA 4283   4.768   4.895   3.250
  269ARG     CB 4284   4.910   4.759   3.151
  269ARG    HB1 4285   4.953   4.836   3.085
  269ARG    HB2 4286   4.915   4.673   3.085
  269ARG     CG 4287   5.011   4.759   3.265
  269ARG    HG1 4288   4.973   4.686   3.336
  269ARG    HG2 4289   5.021   4.862   3.300
  269ARG     CD 4290   5.148   4.723   3.208
  269ARG    HD1 4291   5.161   4.780   3.116
  269ARG    HD2 4292   5.146   4.618   3.179
  269ARG     NE 4293   5.257   4.739   3.304
  269ARG     HE 4294   5.227   4.748   3.400
  269ARG     CZ 4295   5.389   4.727   3.285
  269ARG    NH1 4296   5.447   4.673   3.176
  269ARG   HH11 4297   5.392   4.648   3.096
  269ARG   HH12 4298   5.546   4.681   3.158
  269ARG    NH2 4299   5.465   4.759   3.391
  269ARG   HH21 4300   5.438   4.783   3.485
  269ARG   HH22 4301   5.559   4.722   3.390
  269ARG      C 4302   4.686   4.847   3.066
  269ARG      O 4303   4.669   4.968   3.053
  270ILE      N 4304   4.619   4.752   3.001
  270ILE      H 4305   4.637   4.654   3.020
  270ILE     CA 4306   4.515   4.780   2.903
  270ILE     HA 4307   4.566   4.825   2.818
  270ILE     CB 4308   4.466   4.647   2.845
  270ILE     HB 4309   4.443   4.584   2.931
  270ILE    CG2 4310   4.347   4.656   2.750
  270ILE   HG21 4311   4.371   4.720   2.666
  270ILE   HG22 4312   4.311   4.556   2.727
  270ILE   HG23 4313   4.255   4.697   2.793
  270ILE    CG1 4314   4.577   4.579   2.766
  270ILE   HG11 4315   4.665   4.575   2.830
  270ILE   HG12 4316   4.602   4.643   2.681
  270ILE     CD 4317   4.552   4.441   2.705
  270ILE    HD1 4318   4.503   4.449   2.609
  270ILE    HD2 4319   4.652   4.406   2.680
  270ILE    HD3 4320   4.501   4.374   2.774
  270ILE      C 4321   4.408   4.878   2.949
  270ILE      O 4322   4.372   4.963   2.869
  271ALA      N 4323   4.355   4.866   3.071
  271ALA      H 4324   4.386   4.797   3.138
  271ALA     CA 4325   4.264   4.964   3.126
  271ALA     HA 4326   4.202   5.003   3.044
  271ALA     CB 4327   4.182   4.888   3.230
  271ALA    HB1 4328   4.095   4.939   3.270
  271ALA    HB2 4329   4.147   4.794   3.186
  271ALA    HB3 4330   4.242   4.849   3.312
  271ALA      C 4331   4.320   5.085   3.199
  271ALA      O 4332   4.248   5.181   3.225
  272GLU      N 4333   4.452   5.085   3.222
  272GLU      H 4334   4.509   5.006   3.196
  272GLU     CA 4335   4.523   5.196   3.282
  272GLU     HA 4336   4.472   5.247   3.364
  272GLU     CB 4337   4.663   5.164   3.334
  272GLU    HB1 4338   4.728   5.128   3.255
  272GLU    HB2 4339   4.655   5.083   3.407
  272GLU     CG 4340   4.721   5.278   3.418
  272GLU    HG1 4341   4.645   5.300   3.492
  272GLU    HG2 4342   4.741   5.357   3.346
  272GLU     CD 4343   4.851   5.243   3.488
  272GLU    OE1 4344   4.856   5.157   3.579
  272GLU    OE2 4345   4.952   5.312   3.461
  272GLU      C 4346   4.539   5.290   3.164
  272GLU      O 4347   4.499   5.406   3.174
  273ASN      N 4348   4.588   5.245   3.048
  273ASN      H 4349   4.635   5.156   3.057
  273ASN     CA 4350   4.604   5.323   2.927
  273ASN     HA 4351   4.663   5.409   2.959
  273ASN     CB 4352   4.688   5.249   2.824
  273ASN    HB1 4353   4.683   5.306   2.731
  273ASN    HB2 4354   4.646   5.151   2.803
  273ASN     CG 4355   4.831   5.225   2.871
  273ASN    OD1 4356   4.891   5.299   2.947
  273ASN    ND2 4357   4.892   5.110   2.838
  273ASN   HD21 4358   4.840   5.042   2.785
  273ASN   HD22 4359   4.973   5.097   2.896
  273ASN      C 4360   4.474   5.368   2.862
  273ASN      O 4361   4.484   5.445   2.766
  274PHE      N 4362   4.362   5.309   2.902
  274PHE      H 4363   4.373   5.238   2.974
  274PHE     CA 4364   4.229   5.352   2.862
  274PHE     HA 4365   4.241   5.370   2.755
  274PHE     CB 4366   4.129   5.237   2.876
  274PHE    HB1 4367   4.107   5.222   2.982
  274PHE    HB2 4368   4.170   5.140   2.850
  274PHE     CG 4369   4.016   5.255   2.778
  274PHE    CD1 4370   4.034   5.241   2.640
  274PHE    HD1 4371   4.137   5.222   2.612
  274PHE    CE1 4372   3.923   5.240   2.555
  274PHE    HE1 4373   3.943   5.238   2.449
  274PHE     CZ 4374   3.794   5.264   2.604
  274PHE     HZ 4375   3.711   5.270   2.535
  274PHE    CE2 4376   3.777   5.281   2.742
  274PHE    HE2 4377   3.677   5.294   2.781
  274PHE    CD2 4378   3.887   5.272   2.829
  274PHE    HD2 4379   3.865   5.257   2.933
  274PHE      C 4380   4.185   5.471   2.946
  274PHE      O 4381   4.119   5.563   2.899
  275LYS      N 4382   4.236   5.484   3.069
  275LYS      H 4383   4.322   5.435   3.088
  275LYS     CA 4384   4.198   5.579   3.171
  275LYS     HA 4385   4.100   5.620   3.145
  275LYS     CB 4386   4.182   5.509   3.306
  275LYS    HB1 4387   4.285   5.495   3.336
  275LYS    HB2 4388   4.125   5.416   3.298
  275LYS     CG 4389   4.112   5.592   3.413
  275LYS    HG1 4390   4.018   5.617   3.364
  275LYS    HG2 4391   4.178   5.678   3.426
  275LYS     CD 4392   4.081   5.531   3.549
  275LYS    HD1 4393   4.172   5.501   3.600
  275LYS    HD2 4394   4.023   5.439   3.536
  275LYS     CE 4395   3.991   5.625   3.628
  275LYS    HE1 4396   3.900   5.638   3.570
  275LYS    HE2 4397   4.049   5.718   3.631
  275LYS     NZ 4398   3.963   5.586   3.767
  275LYS    HZ1 4399   4.041   5.563   3.827
  275LYS    HZ2 4400   3.916   5.664   3.809
  275LYS    HZ3 4401   3.906   5.503   3.757
  275LYS      C 4402   4.283   5.705   3.173
  275LYS      O 4403   4.331   5.749   3.277
  276VAL      N 4404   4.303   5.758   3.052
  276VAL      H 4405   4.244   5.719   2.980
  276VAL     CA 4406   4.389   5.873   3.031
  276VAL     HA 4407   4.439   5.898   3.124
  276VAL     CB 4408   4.489   5.822   2.927
  276VAL     HB 4409   4.538   5.733   2.968
  276VAL    CG1 4410   4.424   5.788   2.793
  276VAL   HG11 4411   4.361   5.703   2.817
  276VAL   HG12 4412   4.365   5.869   2.749
  276VAL   HG13 4413   4.495   5.741   2.725
  276VAL    CG2 4414   4.594   5.930   2.904
  276VAL   HG21 4415   4.555   6.024   2.865
  276VAL   HG22 4416   4.645   5.946   2.998
  276VAL   HG23 4417   4.664   5.889   2.832
  276VAL      C 4418   4.314   5.998   2.987
  276VAL      O 4419   4.365   6.109   2.994
  277PHE      N 4420   4.184   5.985   2.957
  277PHE      H 4421   4.138   5.909   3.005
  277PHE     CA 4422   4.100   6.093   2.909
  277PHE     HA 4423   4.156   6.132   2.824
  277PHE     CB 4424   3.968   6.042   2.852
  277PHE    HB1 4425   3.903   6.128   2.837
  277PHE    HB2 4426   3.920   5.972   2.921
  277PHE     CG 4427   3.986   5.965   2.723
  277PHE    CD1 4428   3.993   6.031   2.600
  277PHE    HD1 4429   3.993   6.139   2.598
  277PHE    CE1 4430   4.013   5.959   2.482
  277PHE    HE1 4431   4.017   6.008   2.386
  277PHE     CZ 4432   4.047   5.823   2.487
  277PHE     HZ 4433   4.081   5.770   2.399
  277PHE    CE2 4434   4.029   5.761   2.611
  277PHE    HE2 4435   4.055   5.658   2.628
  277PHE    CD2 4436   4.004   5.827   2.732
  277PHE    HD2 4437   3.988   5.770   2.823
  277PHE      C 4438   4.080   6.202   3.013
  277PHE      O 4439   4.058   6.316   2.973
  278ASP      N 4440   4.074   6.173   3.143
  278ASP      H 4441   4.082   6.074   3.164
  278ASP     CA 4442   4.004   6.252   3.242
  278ASP     HA 4443   3.914   6.297   3.201
  278ASP     CB 4444   3.957   6.158   3.352
  278ASP    HB1 4445   3.887   6.083   3.313
  278ASP    HB2 4446   3.892   6.214   3.420
  278ASP     CG 4447   4.067   6.087   3.429
  278ASP    OD1 4448   4.149   6.158   3.491
  278ASP    OD2 4449   4.065   5.962   3.435
  278ASP      C 4450   4.069   6.374   3.305
  278ASP      O 4451   4.022   6.438   3.399
  279PHE      N 4452   4.182   6.407   3.242
  279PHE      H 4453   4.210   6.373   3.151
  279PHE     CA 4454   4.254   6.527   3.282
  279PHE     HA 4455   4.181   6.591   3.332
  279PHE     CB 4456   4.367   6.498   3.381
  279PHE    HB1 4457   4.328   6.435   3.461
  279PHE    HB2 4458   4.400   6.589   3.431
  279PHE     CG 4459   4.490   6.440   3.316
  279PHE    CD1 4460   4.490   6.308   3.270
  279PHE    HD1 4461   4.396   6.254   3.270
  279PHE    CE1 4462   4.609   6.251   3.225
  279PHE    HE1 4463   4.606   6.149   3.188
  279PHE     CZ 4464   4.728   6.325   3.222
  279PHE     HZ 4465   4.810   6.294   3.159
  279PHE    CE2 4466   4.732   6.455   3.273
  279PHE    HE2 4467   4.817   6.516   3.246
  279PHE    CD2 4468   4.611   6.510   3.318
  279PHE    HD2 4469   4.616   6.606   3.367
  279PHE      C 4470   4.299   6.599   3.156
  279PHE      O 4471   4.269   6.557   3.045
  280GLU      N 4472   4.375   6.709   3.168
  280GLU      H 4473   4.388   6.736   3.264
  280GLU     CA 4474   4.429   6.796   3.066
  280GLU     HA 4475   4.451   6.742   2.973
  280GLU     CB 4476   4.328   6.907   3.044
  280GLU    HB1 4477   4.370   7.004   3.017
  280GLU    HB2 4478   4.280   6.920   3.141
  280GLU     CG 4479   4.222   6.866   2.942
  280GLU    HG1 4480   4.166   6.780   2.979
  280GLU    HG2 4481   4.270   6.825   2.853
  280GLU     CD 4482   4.146   6.986   2.888
  280GLU    OE1 4483   4.173   7.029   2.774
  280GLU    OE2 4484   4.047   7.033   2.949
  280GLU      C 4485   4.554   6.859   3.125
  280GLU      O 4486   4.552   6.929   3.227
  281LEU      N 4487   4.666   6.851   3.053
  281LEU      H 4488   4.659   6.799   2.966
  281LEU     CA 4489   4.784   6.934   3.069
  281LEU     HA 4490   4.808   6.941   3.175
  281LEU     CB 4491   4.891   6.880   2.974
  281LEU    HB1 4492   4.973   6.946   3.000
  281LEU    HB2 4493   4.867   6.892   2.869
  281LEU     CG 4494   4.937   6.736   2.997
  281LEU     HG 4495   4.862   6.668   2.957
  281LEU    CD1 4496   5.066   6.724   2.917
  281LEU   HD11 4497   5.114   6.626   2.926
  281LEU   HD12 4498   5.035   6.732   2.813
  281LEU   HD13 4499   5.134   6.804   2.943
  281LEU    CD2 4500   4.983   6.685   3.133
  281LEU   HD21 4501   4.899   6.710   3.198
  281LEU   HD22 4502   5.014   6.581   3.126
  281LEU   HD23 4503   5.073   6.740   3.162
  281LEU      C 4504   4.754   7.078   3.033
  281LEU      O 4505   4.692   7.106   2.931
  282SER      N 4506   4.814   7.162   3.119
  282SER      H 4507   4.875   7.120   3.187
  282SER     CA 4508   4.828   7.303   3.092
  282SER     HA 4509   4.737   7.349   3.055
  282SER     CB 4510   4.860   7.366   3.228
  282SER    HB1 4511   4.864   7.474   3.219
  282SER    HB2 4512   4.955   7.330   3.269
  282SER     OG 4513   4.762   7.331   3.323
  282SER     HG 4514   4.693   7.397   3.318
  282SER      C 4515   4.946   7.334   3.001
  282SER      O 4516   5.027   7.245   2.978
  283SER      N 4517   4.954   7.456   2.947
  283SER      H 4518   4.883   7.524   2.969
  283SER     CA 4519   5.062   7.509   2.866
  283SER     HA 4520   5.052   7.460   2.769
  283SER     CB 4521   5.048   7.660   2.848
  283SER    HB1 4522   5.122   7.695   2.775
  283SER    HB2 4523   5.081   7.709   2.940
  283SER     OG 4524   4.921   7.691   2.796
  283SER     HG 4525   4.910   7.784   2.779
  283SER      C 4526   5.200   7.474   2.920
  283SER      O 4527   5.293   7.439   2.848
  284GLN      N 4528   5.219   7.505   3.049
  284GLN      H 4529   5.140   7.541   3.100
  284GLN     CA 4530   5.341   7.482   3.123
  284GLN     HA 4531   5.421   7.529   3.065
  284GLN     CB 4532   5.340   7.552   3.259
  284GLN    HB1 4533   5.435   7.542   3.311
  284GLN    HB2 4534   5.263   7.515   3.326
  284GLN     CG 4535   5.323   7.704   3.249
  284GLN    HG1 4536   5.391   7.746   3.175
  284GLN    HG2 4537   5.330   7.737   3.352
  284GLN     CD 4538   5.179   7.741   3.217
  284GLN    OE1 4539   5.080   7.676   3.251
  284GLN    NE2 4540   5.168   7.847   3.138
  284GLN   HE21 4541   5.246   7.889   3.090
  284GLN   HE22 4542   5.070   7.872   3.128
  284GLN      C 4543   5.380   7.335   3.126
  284GLN      O 4544   5.499   7.304   3.116
  285ASP      N 4545   5.289   7.242   3.153
  285ASP      H 4546   5.194   7.266   3.180
  285ASP     CA 4547   5.322   7.101   3.154
  285ASP     HA 4548   5.408   7.091   3.221
  285ASP     CB 4549   5.209   7.015   3.209
  285ASP    HB1 4550   5.249   6.926   3.257
  285ASP    HB2 4551   5.148   6.975   3.129
  285ASP     CG 4552   5.125   7.075   3.321
  285ASP    OD1 4553   5.000   7.074   3.314
  285ASP    OD2 4554   5.179   7.120   3.425
  285ASP      C 4555   5.360   7.050   3.015
  285ASP      O 4556   5.433   6.952   3.001
  286MET      N 4557   5.294   7.108   2.915
  286MET      H 4558   5.240   7.192   2.929
  286MET     CA 4559   5.311   7.071   2.775
  286MET     HA 4560   5.303   6.963   2.770
  286MET     CB 4561   5.198   7.125   2.688
  286MET    HB1 4562   5.193   7.233   2.689
  286MET    HB2 4563   5.104   7.087   2.729
  286MET     CG 4564   5.206   7.092   2.539
  286MET    HG1 4565   5.297   7.145   2.510
  286MET    HG2 4566   5.127   7.149   2.490
  286MET     SD 4567   5.207   6.918   2.488
  286MET     CE 4568   5.044   6.863   2.543
  286MET    HE1 4569   5.032   6.887   2.648
  286MET    HE2 4570   4.966   6.916   2.487
  286MET    HE3 4571   5.042   6.754   2.533
  286MET      C 4572   5.450   7.109   2.728
  286MET      O 4573   5.537   7.031   2.689
  287THR      N 4574   5.486   7.236   2.751
  287THR      H 4575   5.414   7.294   2.792
  287THR     CA 4576   5.617   7.288   2.720
  287THR     HA 4577   5.621   7.271   2.613
  287THR     CB 4578   5.628   7.439   2.739
  287THR     HB 4579   5.733   7.465   2.731
  287THR    CG2 4580   5.557   7.518   2.630
  287THR   HG21 4581   5.453   7.486   2.630
  287THR   HG22 4582   5.551   7.626   2.646
  287THR   HG23 4583   5.601   7.504   2.531
  287THR    OG1 4584   5.574   7.473   2.865
  287THR    HG1 4585   5.479   7.461   2.856
  287THR      C 4586   5.730   7.212   2.790
  287THR      O 4587   5.834   7.198   2.727
  288THR      N 4588   5.703   7.169   2.913
  288THR      H 4589   5.609   7.193   2.943
  288THR     CA 4590   5.789   7.087   2.996
  288THR     HA 4591   5.882   7.138   3.019
  288THR     CB 4592   5.732   7.056   3.134
  288THR     HB 4593   5.638   7.004   3.117
  288THR    CG2 4594   5.829   6.970   3.215
  288THR   HG21 4595   5.808   6.978   3.321
  288THR   HG22 4596   5.809   6.866   3.189
  288THR   HG23 4597   5.931   7.003   3.196
  288THR    OG1 4598   5.706   7.177   3.203
  288THR    HG1 4599   5.632   7.226   3.165
  288THR      C 4600   5.830   6.964   2.916
  288THR      O 4601   5.950   6.947   2.899
  289LEU      N 4602   5.731   6.885   2.873
  289LEU      H 4603   5.637   6.920   2.885
  289LEU     CA 4604   5.759   6.769   2.790
  289LEU     HA 4605   5.833   6.713   2.846
  289LEU     CB 4606   5.621   6.707   2.772
  289LEU    HB1 4607   5.621   6.629   2.696
  289LEU    HB2 4608   5.541   6.776   2.743
  289LEU     CG 4609   5.579   6.631   2.898
  289LEU     HG 4610   5.610   6.690   2.984
  289LEU    CD1 4611   5.429   6.608   2.900
  289LEU   HD11 4612   5.405   6.565   2.803
  289LEU   HD12 4613   5.412   6.544   2.987
  289LEU   HD13 4614   5.380   6.705   2.900
  289LEU    CD2 4615   5.649   6.496   2.914
  289LEU   HD21 4616   5.637   6.466   3.018
  289LEU   HD22 4617   5.604   6.421   2.850
  289LEU   HD23 4618   5.754   6.498   2.884
  289LEU      C 4619   5.822   6.782   2.652
  289LEU      O 4620   5.871   6.687   2.592
  290LEU      N 4621   5.835   6.907   2.608
  290LEU      H 4622   5.786   6.976   2.663
  290LEU     CA 4623   5.909   6.945   2.489
  290LEU     HA 4624   5.930   6.860   2.424
  290LEU     CB 4625   5.814   7.040   2.417
  290LEU    HB1 4626   5.870   7.096   2.342
  290LEU    HB2 4627   5.788   7.117   2.490
  290LEU     CG 4628   5.685   6.990   2.354
  290LEU     HG 4629   5.623   6.929   2.420
  290LEU    CD1 4630   5.606   7.105   2.291
  290LEU   HD11 4631   5.582   7.171   2.374
  290LEU   HD12 4632   5.672   7.146   2.215
  290LEU   HD13 4633   5.513   7.068   2.248
  290LEU    CD2 4634   5.714   6.899   2.235
  290LEU   HD21 4635   5.764   6.809   2.270
  290LEU   HD22 4636   5.624   6.866   2.183
  290LEU   HD23 4637   5.786   6.938   2.163
  290LEU      C 4638   6.045   7.011   2.511
  290LEU      O 4639   6.115   7.048   2.418
  291SER      N 4640   6.090   7.021   2.636
  291SER      H 4641   6.032   6.984   2.710
  291SER     CA 4642   6.210   7.094   2.674
  291SER     HA 4643   6.231   7.168   2.597
  291SER     CB 4644   6.189   7.165   2.808
  291SER    HB1 4645   6.286   7.191   2.851
  291SER    HB2 4646   6.146   7.095   2.879
  291SER     OG 4647   6.098   7.271   2.787
  291SER     HG 4648   6.007   7.242   2.779
  291SER      C 4649   6.334   7.008   2.690
  291SER      O 4650   6.438   7.070   2.710
  292TYR      N 4651   6.323   6.877   2.668
  292TYR      H 4652   6.235   6.837   2.638
  292TYR     CA 4653   6.436   6.787   2.684
  292TYR     HA 4654   6.527   6.843   2.667
  292TYR     CB 4655   6.440   6.730   2.825
  292TYR    HB1 4656   6.486   6.807   2.886
  292TYR    HB2 4657   6.513   6.650   2.836
  292TYR     CG 4658   6.314   6.687   2.897
  292TYR    CD1 4659   6.240   6.574   2.861
  292TYR    HD1 4660   6.280   6.513   2.782
  292TYR    CE1 4661   6.118   6.546   2.925
  292TYR    HE1 4662   6.055   6.468   2.886
  292TYR     CZ 4663   6.070   6.629   3.028
  292TYR     OH 4664   5.948   6.596   3.081
  292TYR     HH 4665   5.918   6.647   3.156
  292TYR    CE2 4666   6.152   6.736   3.068
  292TYR    HE2 4667   6.112   6.810   3.137
  292TYR    CD2 4668   6.276   6.762   3.009
  292TYR    HD2 4669   6.327   6.855   3.031
  292TYR      C 4670   6.444   6.686   2.570
  292TYR      O 4671   6.473   6.569   2.596
  293ASN      N 4672   6.420   6.731   2.447
  293ASN      H 4673   6.380   6.821   2.427
  293ASN     CA 4674   6.448   6.648   2.331
  293ASN     HA 4675   6.378   6.565   2.333
  293ASN     CB 4676   6.428   6.729   2.204
  293ASN    HB1 4677   6.518   6.787   2.180
  293ASN    HB2 4678   6.347   6.801   2.211
  293ASN     CG 4679   6.406   6.645   2.079
  293ASN    OD1 4680   6.329   6.549   2.073
  293ASN    ND2 4681   6.468   6.683   1.967
  293ASN   HD21 4682   6.539   6.755   1.972
  293ASN   HD22 4683   6.458   6.635   1.879
  293ASN      C 4684   6.587   6.587   2.331
  293ASN      O 4685   6.681   6.642   2.388
  294ARG      N 4686   6.602   6.469   2.269
  294ARG      H 4687   6.522   6.417   2.236
  294ARG     CA 4688   6.734   6.419   2.238
  294ARG     HA 4689   6.808   6.498   2.248
  294ARG     CB 4690   6.757   6.305   2.337
  294ARG    HB1 4691   6.863   6.277   2.331
  294ARG    HB2 4692   6.702   6.218   2.302
  294ARG     CG 4693   6.734   6.334   2.485
  294ARG    HG1 4694   6.634   6.372   2.507
  294ARG    HG2 4695   6.803   6.412   2.516
  294ARG     CD 4696   6.763   6.210   2.569
  294ARG    HD1 4697   6.718   6.124   2.519
  294ARG    HD2 4698   6.722   6.217   2.669
  294ARG     NE 4699   6.904   6.180   2.592
  294ARG     HE 4700   6.948   6.114   2.530
  294ARG     CZ 4701   6.990   6.231   2.681
  294ARG    NH1 4702   7.120   6.199   2.695
  294ARG   HH11 4703   7.170   6.154   2.620
  294ARG   HH12 4704   7.183   6.253   2.753
  294ARG    NH2 4705   6.942   6.327   2.761
  294ARG   HH21 4706   6.843   6.346   2.755
  294ARG   HH22 4707   6.999   6.362   2.837
  294ARG      C 4708   6.753   6.361   2.098
  294ARG      O 4709   6.860   6.310   2.065
  295ASN      N 4710   6.648   6.360   2.015
  295ASN      H 4711   6.564   6.412   2.038
  295ASN     CA 4712   6.635   6.287   1.891
  295ASN     HA 4713   6.530   6.296   1.863
  295ASN     CB 4714   6.700   6.356   1.771
  295ASN    HB1 4715   6.683   6.305   1.676
  295ASN    HB2 4716   6.808   6.363   1.785
  295ASN     CG 4717   6.647   6.497   1.750
  295ASN    OD1 4718   6.526   6.516   1.750
  295ASN    ND2 4719   6.734   6.597   1.732
  295ASN   HD21 4720   6.832   6.579   1.718
  295ASN   HD22 4721   6.694   6.689   1.718
  295ASN      C 4722   6.670   6.139   1.898
  295ASN      O 4723   6.709   6.070   1.804
  296TRP      N 4724   6.644   6.084   2.017
  296TRP      H 4725   6.591   6.143   2.081
  296TRP     CA 4726   6.670   5.949   2.060
  296TRP     HA 4727   6.764   5.917   2.015
  296TRP     CB 4728   6.682   5.923   2.210
  296TRP    HB1 4729   6.593   5.968   2.256
  296TRP    HB2 4730   6.770   5.980   2.240
  296TRP     CG 4731   6.706   5.782   2.251
  296TRP    CD1 4732   6.828   5.725   2.266
  296TRP    HD1 4733   6.918   5.777   2.237
  296TRP    NE1 4734   6.815   5.590   2.296
  296TRP    HE1 4735   6.887   5.520   2.303
  296TRP    CE2 4736   6.681   5.559   2.311
  296TRP    CZ2 4737   6.618   5.447   2.367
  296TRP    HZ2 4738   6.667   5.354   2.392
  296TRP    CH2 4739   6.481   5.454   2.392
  296TRP    HH2 4740   6.427   5.366   2.425
  296TRP    CZ3 4741   6.408   5.569   2.362
  296TRP    HZ3 4742   6.301   5.569   2.377
  296TRP    CE3 4743   6.472   5.684   2.314
  296TRP    HE3 4744   6.416   5.772   2.285
  296TRP    CD2 4745   6.610   5.679   2.289
  296TRP      C 4746   6.559   5.851   2.025
  296TRP      O 4747   6.443   5.877   2.054
  297ARG      N 4748   6.594   5.746   1.951
  297ARG      H 4749   6.689   5.745   1.916
  297ARG     CA 4750   6.507   5.656   1.878
  297ARG     HA 4751   6.408   5.703   1.883
  297ARG     CB 4752   6.547   5.648   1.731
  297ARG    HB1 4753   6.495   5.567   1.680
  297ARG    HB2 4754   6.654   5.628   1.728
  297ARG     CG 4755   6.504   5.774   1.655
  297ARG    HG1 4756   6.560   5.861   1.690
  297ARG    HG2 4757   6.396   5.785   1.667
  297ARG     CD 4758   6.521   5.768   1.504
  297ARG    HD1 4759   6.463   5.688   1.458
  297ARG    HD2 4760   6.625   5.741   1.486
  297ARG     NE 4761   6.485   5.899   1.448
  297ARG     HE 4762   6.559   5.966   1.432
  297ARG     CZ 4763   6.362   5.937   1.414
  297ARG    NH1 4764   6.251   5.863   1.399
  297ARG   HH11 4765   6.270   5.765   1.416
  297ARG   HH12 4766   6.168   5.897   1.352
  297ARG    NH2 4767   6.347   6.068   1.389
  297ARG   HH21 4768   6.428   6.125   1.410
  297ARG   HH22 4769   6.260   6.113   1.363
  297ARG      C 4770   6.502   5.521   1.947
  297ARG      O 4771   6.607   5.469   1.984
  298VAL      N 4772   6.381   5.465   1.957
  298VAL      H 4773   6.310   5.529   1.924
  298VAL     CA 4774   6.353   5.325   1.983
  298VAL     HA 4775   6.415   5.290   2.065
  298VAL     CB 4776   6.208   5.309   2.028
  298VAL     HB 4777   6.138   5.359   1.961
  298VAL    CG1 4778   6.172   5.161   2.041
  298VAL   HG11 4779   6.227   5.101   2.113
  298VAL   HG12 4780   6.069   5.148   2.075
  298VAL   HG13 4781   6.180   5.113   1.944
  298VAL    CG2 4782   6.184   5.374   2.164
  298VAL   HG21 4783   6.241   5.322   2.240
  298VAL   HG22 4784   6.223   5.475   2.166
  298VAL   HG23 4785   6.076   5.366   2.183
  298VAL      C 4786   6.368   5.242   1.856
  298VAL      O 4787   6.427   5.134   1.865
  299CYS      N 4788   6.321   5.295   1.743
  299CYS      H 4789   6.289   5.391   1.740
  299CYS     CA 4790   6.326   5.227   1.616
  299CYS     HA 4791   6.356   5.125   1.639
  299CYS     CB 4792   6.189   5.224   1.548
  299CYS    HB1 4793   6.205   5.197   1.444
  299CYS    HB2 4794   6.143   5.323   1.541
  299CYS     SG 4795   6.081   5.105   1.630
  299CYS     HG 4796   6.074   5.167   1.748
  299CYS      C 4797   6.430   5.280   1.519
  299CYS      O 4798   6.409   5.385   1.458
  300ALA      N 4799   6.545   5.212   1.508
  300ALA      H 4800   6.550   5.125   1.559
  300ALA     CA 4801   6.661   5.253   1.432
  300ALA     HA 4802   6.628   5.302   1.340
  300ALA     CB 4803   6.743   5.365   1.495
  300ALA    HB1 4804   6.681   5.453   1.515
  300ALA    HB2 4805   6.794   5.331   1.585
  300ALA    HB3 4806   6.811   5.394   1.415
  300ALA      C 4807   6.739   5.132   1.384
  300ALA      O 4808   6.756   5.045   1.469
  301LEU      N 4809   6.775   5.118   1.256
  301LEU      H 4810   6.765   5.199   1.196
  301LEU     CA 4811   6.805   4.994   1.186
  301LEU     HA 4812   6.809   4.906   1.250
  301LEU     CB 4813   6.690   4.976   1.087
  301LEU    HB1 4814   6.698   5.063   1.023
  301LEU    HB2 4815   6.596   4.983   1.143
  301LEU     CG 4816   6.691   4.852   0.998
  301LEU     HG 4817   6.769   4.866   0.923
  301LEU    CD1 4818   6.742   4.724   1.064
  301LEU   HD11 4819   6.686   4.693   1.152
  301LEU   HD12 4820   6.741   4.643   0.992
  301LEU   HD13 4821   6.848   4.739   1.084
  301LEU    CD2 4822   6.553   4.841   0.934
  301LEU   HD21 4823   6.472   4.813   1.000
  301LEU   HD22 4824   6.537   4.932   0.876
  301LEU   HD23 4825   6.556   4.750   0.874
  301LEU      C 4826   6.945   5.002   1.127
  301LEU      O 4827   6.965   5.051   1.016
  302LEU      N 4828   7.043   4.946   1.199
  302LEU      H 4829   7.024   4.885   1.277
  302LEU     CA 4830   7.182   4.954   1.159
  302LEU     HA 4831   7.203   5.059   1.142
  302LEU     CB 4832   7.279   4.883   1.253
  302LEU    HB1 4833   7.381   4.891   1.215
  302LEU    HB2 4834   7.247   4.779   1.258
  302LEU     CG 4835   7.287   4.941   1.394
  302LEU     HG 4836   7.196   4.913   1.447
  302LEU    CD1 4837   7.395   4.864   1.470
  302LEU   HD11 4838   7.493   4.862   1.423
  302LEU   HD12 4839   7.391   4.916   1.566
  302LEU   HD13 4840   7.369   4.759   1.480
  302LEU    CD2 4841   7.311   5.092   1.391
  302LEU   HD21 4842   7.318   5.137   1.490
  302LEU   HD22 4843   7.398   5.127   1.336
  302LEU   HD23 4844   7.218   5.138   1.355
  302LEU      C 4845   7.218   4.902   1.021
  302LEU      O 4846   7.280   4.970   0.940
  303SER      N 4847   7.158   4.787   0.988
  303SER      H 4848   7.104   4.733   1.054
  303SER     CA 4849   7.168   4.725   0.857
  303SER     HA 4850   7.273   4.711   0.830
  303SER     CB 4851   7.100   4.589   0.849
  303SER    HB1 4852   7.143   4.523   0.923
  303SER    HB2 4853   7.117   4.537   0.755
  303SER     OG 4854   6.963   4.615   0.874
  303SER     HG 4855   6.925   4.535   0.911
  303SER      C 4856   7.123   4.809   0.738
  303SER      O 4857   7.156   4.782   0.623
  304CYS      N 4858   7.035   4.905   0.766
  304CYS      H 4859   6.995   4.915   0.858
  304CYS     CA 4860   6.977   4.987   0.662
  304CYS     HA 4861   6.972   4.929   0.570
  304CYS     CB 4862   6.831   5.020   0.692
  304CYS    HB1 4863   6.804   5.107   0.632
  304CYS    HB2 4864   6.822   5.039   0.799
  304CYS     SG 4865   6.714   4.895   0.633
  304CYS     HG 4866   6.624   4.986   0.595
  304CYS      C 4867   7.061   5.109   0.627
  304CYS      O 4868   7.017   5.178   0.535
  305THR      N 4869   7.161   5.148   0.706
  305THR      H 4870   7.195   5.100   0.788
  305THR     CA 4871   7.210   5.284   0.696
  305THR     HA 4872   7.120   5.346   0.703
  305THR     CB 4873   7.298   5.321   0.815
  305THR     HB 4874   7.331   5.425   0.809
  305THR    CG2 4875   7.222   5.320   0.947
  305THR   HG21 4876   7.289   5.363   1.022
  305THR   HG22 4877   7.136   5.386   0.935
  305THR   HG23 4878   7.196   5.217   0.971
  305THR    OG1 4879   7.409   5.234   0.824
  305THR    HG1 4880   7.379   5.165   0.884
  305THR      C 4881   7.279   5.321   0.565
  305THR      O 4882   7.291   5.441   0.541
  306SER      N 4883   7.318   5.222   0.485
  306SER      H 4884   7.334   5.127   0.516
  306SER     CA 4885   7.378   5.238   0.354
  306SER     HA 4886   7.419   5.339   0.341
  306SER     CB 4887   7.492   5.139   0.333
  306SER    HB1 4888   7.576   5.168   0.396
  306SER    HB2 4889   7.516   5.136   0.227
  306SER     OG 4890   7.454   5.005   0.359
  306SER     HG 4891   7.493   4.977   0.442
  306SER      C 4892   7.272   5.224   0.245
  306SER      O 4893   7.309   5.240   0.129
  307HIS      N 4894   7.145   5.198   0.274
  307HIS      H 4895   7.115   5.187   0.370
  307HIS     CA 4896   7.037   5.197   0.177
  307HIS     HA 4897   7.069   5.145   0.087
  307HIS     CB 4898   6.922   5.119   0.238
  307HIS    HB1 4899   6.867   5.176   0.313
  307HIS    HB2 4900   6.962   5.029   0.283
  307HIS     CG 4901   6.822   5.077   0.132
  307HIS    ND1 4902   6.801   5.150   0.016
  307HIS    CE1 4903   6.715   5.076  -0.056
  307HIS    HE1 4904   6.678   5.103  -0.154
  307HIS    NE2 4905   6.678   4.967   0.013
  307HIS    HE2 4906   6.610   4.901  -0.021
  307HIS    CD2 4907   6.746   4.964   0.133
  307HIS    HD2 4908   6.729   4.893   0.213
  307HIS      C 4909   7.001   5.342   0.147
  307HIS      O 4910   6.959   5.411   0.240
  308LYS      N 4911   6.997   5.384   0.021
  308LYS      H 4912   7.023   5.316  -0.050
  308LYS     CA 4913   6.967   5.516  -0.030
  308LYS     HA 4914   7.047   5.581   0.008
  308LYS     CB 4915   6.970   5.518  -0.183
  308LYS    HB1 4916   7.069   5.485  -0.217
  308LYS    HB2 4917   6.964   5.617  -0.228
  308LYS     CG 4918   6.857   5.432  -0.238
  308LYS    HG1 4919   6.757   5.472  -0.222
  308LYS    HG2 4920   6.855   5.330  -0.201
  308LYS     CD 4921   6.872   5.420  -0.389
  308LYS    HD1 4922   6.928   5.331  -0.418
  308LYS    HD2 4923   6.925   5.506  -0.429
  308LYS     CE 4924   6.733   5.404  -0.452
  308LYS    HE1 4925   6.747   5.382  -0.558
  308LYS    HE2 4926   6.680   5.498  -0.441
  308LYS     NZ 4927   6.659   5.291  -0.395
  308LYS    HZ1 4928   6.713   5.206  -0.407
  308LYS    HZ2 4929   6.623   5.310  -0.302
  308LYS    HZ3 4930   6.569   5.275  -0.438
  308LYS      C 4931   6.846   5.582   0.033
  308LYS      O 4932   6.839   5.699   0.072
  309ASP      N 4933   6.740   5.503   0.048
  309ASP      H 4934   6.746   5.411   0.007
  309ASP     CA 4935   6.610   5.533   0.106
  309ASP     HA 4936   6.582   5.629   0.061
  309ASP     CB 4937   6.501   5.447   0.044
  309ASP    HB1 4938   6.407   5.494   0.073
  309ASP    HB2 4939   6.501   5.343   0.074
  309ASP     CG 4940   6.501   5.465  -0.108
  309ASP    OD1 4941   6.492   5.580  -0.157
  309ASP    OD2 4942   6.511   5.363  -0.179
  309ASP      C 4943   6.602   5.559   0.256
  309ASP      O 4944   6.494   5.590   0.304
  310TYR      N 4945   6.703   5.524   0.336
  310TYR      H 4946   6.787   5.479   0.301
  310TYR     CA 4947   6.700   5.536   0.480
  310TYR     HA 4948   6.632   5.464   0.525
  310TYR     CB 4949   6.843   5.503   0.524
  310TYR    HB1 4950   6.917   5.576   0.490
  310TYR    HB2 4951   6.877   5.417   0.466
  310TYR     CG 4952   6.848   5.471   0.671
  310TYR    CD1 4953   6.782   5.356   0.718
  310TYR    HD1 4954   6.727   5.286   0.658
  310TYR    CE1 4955   6.776   5.328   0.855
  310TYR    HE1 4956   6.699   5.258   0.885
  310TYR     CZ 4957   6.833   5.414   0.951
  310TYR     OH 4958   6.821   5.392   1.085
  310TYR     HH 4959   6.875   5.448   1.140
  310TYR    CE2 4960   6.899   5.529   0.902
  310TYR    HE2 4961   6.944   5.595   0.975
  310TYR    CD2 4962   6.910   5.554   0.765
  310TYR    HD2 4963   6.967   5.642   0.737
  310TYR      C 4964   6.656   5.672   0.532
  310TYR      O 4965   6.713   5.772   0.489
  311PRO      N 4966   6.565   5.685   0.628
  311PRO     CD 4967   6.486   5.585   0.696
  311PRO    HD1 4968   6.553   5.529   0.762
  311PRO    HD2 4969   6.440   5.518   0.624
  311PRO     CG 4970   6.362   5.646   0.761
  311PRO    HG1 4971   6.385   5.658   0.867
  311PRO    HG2 4972   6.272   5.585   0.750
  311PRO     CB 4973   6.356   5.778   0.684
  311PRO    HB1 4974   6.317   5.855   0.751
  311PRO    HB2 4975   6.289   5.773   0.599
  311PRO     CA 4976   6.500   5.814   0.646
  311PRO     HA 4977   6.500   5.873   0.554
  311PRO      C 4978   6.554   5.910   0.750
  311PRO      O 4979   6.535   6.032   0.752
  312PHE      N 4980   6.626   5.854   0.848
  312PHE      H 4981   6.619   5.753   0.848
  312PHE     CA 4982   6.678   5.916   0.968
  312PHE     HA 4983   6.613   6.003   0.985
  312PHE     CB 4984   6.672   5.820   1.086
  312PHE    HB1 4985   6.680   5.876   1.179
  312PHE    HB2 4986   6.754   5.749   1.076
  312PHE     CG 4987   6.545   5.748   1.120
  312PHE    CD1 4988   6.420   5.807   1.095
  312PHE    HD1 4989   6.415   5.909   1.060
  312PHE    CE1 4990   6.298   5.739   1.106
  312PHE    HE1 4991   6.205   5.786   1.080
  312PHE     CZ 4992   6.301   5.605   1.147
  312PHE     HZ 4993   6.208   5.550   1.155
  312PHE    CE2 4994   6.422   5.549   1.190
  312PHE    HE2 4995   6.415   5.444   1.215
  312PHE    CD2 4996   6.542   5.619   1.174
  312PHE    HD2 4997   6.631   5.564   1.202
  312PHE      C 4998   6.820   5.967   0.950
  312PHE      O 4999   6.892   5.966   1.049
  313HIS      N 5000   6.862   5.987   0.824
  313HIS      H 5001   6.786   5.995   0.758
  313HIS     CA 5002   6.999   6.019   0.793
  313HIS     HA 5003   7.061   5.948   0.848
  313HIS     CB 5004   7.031   6.019   0.643
  313HIS    HB1 5005   7.025   5.914   0.614
  313HIS    HB2 5006   7.135   6.051   0.640
  313HIS     CG 5007   6.952   6.104   0.547
  313HIS    ND1 5008   6.821   6.151   0.558
  313HIS    CE1 5009   6.800   6.252   0.472
  313HIS    HE1 5010   6.715   6.315   0.493
  313HIS    NE2 5011   6.915   6.278   0.410
  313HIS    HE2 5012   6.931   6.367   0.365
  313HIS    CD2 5013   7.008   6.184   0.450
  313HIS    HD2 5014   7.113   6.180   0.426
  313HIS      C 5015   7.021   6.159   0.847
  313HIS      O 5016   7.133   6.184   0.890
  314GLU      N 5017   6.918   6.244   0.854
  314GLU      H 5018   6.832   6.201   0.821
  314GLU     CA 5019   6.921   6.360   0.939
  314GLU     HA 5020   6.996   6.344   1.016
  314GLU     CB 5021   6.962   6.481   0.855
  314GLU    HB1 5022   7.066   6.464   0.827
  314GLU    HB2 5023   6.958   6.563   0.927
  314GLU     CG 5024   6.886   6.512   0.727
  314GLU    HG1 5025   6.782   6.522   0.757
  314GLU    HG2 5026   6.895   6.432   0.653
  314GLU     CD 5027   6.938   6.638   0.659
  314GLU    OE1 5028   7.059   6.668   0.652
  314GLU    OE2 5029   6.856   6.709   0.597
  314GLU      C 5030   6.787   6.386   1.008
  314GLU      O 5031   6.680   6.366   0.950
  315GLU      N 5032   6.794   6.427   1.134
  315GLU      H 5033   6.890   6.445   1.159
  315GLU     CA 5034   6.682   6.493   1.199
  315GLU     HA 5035   6.598   6.425   1.191
  315GLU     CB 5036   6.714   6.509   1.347
  315GLU    HB1 5037   6.625   6.542   1.400
  315GLU    HB2 5038   6.790   6.583   1.375
  315GLU     CG 5039   6.741   6.370   1.404
  315GLU    HG1 5040   6.764   6.395   1.507
  315GLU    HG2 5041   6.825   6.318   1.356
  315GLU     CD 5042   6.621   6.277   1.407
  315GLU    OE1 5043   6.647   6.159   1.438
  315GLU    OE2 5044   6.505   6.309   1.373
  315GLU      C 5045   6.648   6.624   1.129
  315GLU      O 5046   6.721   6.684   1.051
  316PHE      N 5047   6.522   6.661   1.154
  316PHE      H 5048   6.471   6.611   1.225
  316PHE     CA 5049   6.456   6.774   1.091
  316PHE     HA 5050   6.531   6.837   1.042
  316PHE     CB 5051   6.355   6.721   0.989
  316PHE    HB1 5052   6.290   6.644   1.029
  316PHE    HB2 5053   6.418   6.672   0.915
  316PHE     CG 5054   6.257   6.814   0.922
  316PHE    CD1 5055   6.308   6.929   0.861
  316PHE    HD1 5056   6.414   6.943   0.849
  316PHE    CE1 5057   6.214   7.006   0.791
  316PHE    HE1 5058   6.244   7.090   0.730
  316PHE     CZ 5059   6.075   6.988   0.790
  316PHE     HZ 5060   6.010   7.050   0.731
  316PHE    CE2 5061   6.028   6.874   0.855
  316PHE    HE2 5062   5.922   6.854   0.851
  316PHE    CD2 5063   6.119   6.788   0.918
  316PHE    HD2 5064   6.080   6.711   0.982
  316PHE      C 5065   6.389   6.869   1.188
  316PHE    OC1 5066   6.442   6.981   1.208
  316PHE    OC2 5067   6.299   6.827   1.264
  317LIG    C2I 5068   5.898   4.783   1.324
  317LIG     N4 5069   5.966   4.791   1.208
  317LIG     H4 5070   5.928   4.839   1.127
  317LIG     C5 5071   6.088   4.736   1.215
  317LIG    C7I 5072   6.111   4.699   1.360
  317LIG    C12 5073   6.162   4.557   1.372
  317LIG    C13 5074   6.072   4.454   1.351
  317LIG    H13 5075   5.974   4.475   1.309
  317LIG    C14 5076   6.115   4.324   1.374
  317LIG    F17 5077   6.026   4.226   1.355
  317LIG    C15 5078   6.244   4.293   1.414
  317LIG    H15 5079   6.273   4.189   1.426
  317LIG    C16 5080   6.333   4.399   1.424
  317LIG    H16 5081   6.439   4.388   1.447
  317LIG    C11 5082   6.294   4.531   1.406
  317LIG    O10 5083   6.392   4.626   1.416
  317LIG     C9 5084   6.355   4.762   1.385
  317LIG     H9 5085   6.356   4.777   1.277
  317LIG    C19 5086   6.457   4.865   1.426
  317LIG    N21 5087   6.573   4.823   1.480
  317LIG   H211 5088   6.644   4.893   1.492
  317LIG   H212 5089   6.574   4.723   1.495
  317LIG    O20 5090   6.447   4.979   1.383
  317LIG    C8I 5091   6.212   4.791   1.430
  317LIG   H8I1 5092   6.203   4.769   1.536
  317LIG   H8I2 5093   6.187   4.897   1.418
  317LIG    N1I 5094   5.978   4.724   1.415
  317LIG    H1I 5095   5.949   4.700   1.508
  317LIG    O6I 5096   6.164   4.724   1.122
  317LIG    O3I 5097   5.781   4.811   1.339
  318NAP     PA 5098   5.505   5.110   2.363
  318NAP    O2A 5099   5.523   5.256   2.375
  318NAP    O1A 5100   5.361   5.087   2.338
  318NAP    O5B 5101   5.555   5.026   2.490
  318NAP    C5B 5102   5.508   4.892   2.514
  318NAP   H51A 5103   5.550   4.831   2.433
  318NAP   H52A 5104   5.399   4.891   2.505
  318NAP    C4B 5105   5.546   4.843   2.654
  318NAP    H4B 5106   5.655   4.848   2.646
  318NAP    O4B 5107   5.492   4.926   2.758
  318NAP    C3B 5108   5.506   4.701   2.697
  318NAP    H3B 5109   5.476   4.645   2.608
  318NAP    O3B 5110   5.612   4.620   2.750
  318NAP   HO3A 5111   5.570   4.532   2.753
  318NAP    C2B 5112   5.394   4.704   2.802
  318NAP    H2B 5113   5.300   4.709   2.747
  318NAP    O2B 5114   5.407   4.600   2.900
  318NAP    C1B 5115   5.432   4.842   2.859
  318NAP    H1B 5116   5.512   4.832   2.933
  318NAP    N9A 5117   5.330   4.921   2.927
  318NAP    C8A 5118   5.212   4.951   2.864
  318NAP    H8A 5119   5.180   4.927   2.764
  318NAP    N7A 5120   5.129   5.004   2.954
  318NAP    C5A 5121   5.204   5.028   3.062
  318NAP    C6A 5122   5.174   5.091   3.182
  318NAP    N6A 5123   5.056   5.153   3.208
  318NAP   H61A 5124   5.056   5.231   3.273
  318NAP   H62A 5125   4.983   5.142   3.138
  318NAP    N1A 5126   5.269   5.119   3.273
  318NAP    C2A 5127   5.392   5.072   3.245
  318NAP    H2A 5128   5.473   5.084   3.317
  318NAP    N3A 5129   5.430   5.001   3.138
  318NAP    C4A 5130   5.336   4.988   3.044
  318NAP     O3 5131   5.604   5.054   2.249
  318NAP     PN 5132   5.564   4.972   2.118
  318NAP    O1N 5133   5.497   4.840   2.122
  318NAP    O2N 5134   5.686   4.941   2.039
  318NAP    O5D 5135   5.484   5.081   2.032
  318NAP    C5D 5136   5.342   5.077   2.010
  318NAP   H51N 5137   5.307   5.180   2.001
  318NAP   H52N 5138   5.304   5.022   2.097
  318NAP    C4D 5139   5.294   5.007   1.882
  318NAP    H4D 5140   5.185   5.002   1.886
  318NAP    O4D 5141   5.335   5.087   1.770
  318NAP    C3D 5142   5.362   4.874   1.848
  318NAP    H3D 5143   5.471   4.880   1.850
  318NAP    O3D 5144   5.321   4.766   1.932
  318NAP   HO3N 5145   5.371   4.778   2.014
  318NAP    C2D 5146   5.324   4.868   1.700
  318NAP    H2D 5147   5.395   4.809   1.640
  318NAP    O2D 5148   5.188   4.826   1.689
  318NAP   HO2N 5149   5.167   4.835   1.594
  318NAP    C1D 5150   5.352   5.010   1.650
  318NAP    H1D 5151   5.264   5.048   1.595
  318NAP    N1N 5152   5.483   5.041   1.594
  318NAP    C2N 5153   5.502   5.060   1.462
  318NAP    H2N 5154   5.408   5.076   1.410
  318NAP    C3N 5155   5.627   5.061   1.402
  318NAP    C7N 5156   5.648   5.104   1.262
  318NAP    O7N 5157   5.755   5.101   1.205
  318NAP    N7N 5158   5.545   5.124   1.178
  318NAP   H72N 5159   5.559   5.147   1.081
  318NAP   H71N 5160   5.453   5.138   1.218
  318NAP    C4N 5161   5.737   5.058   1.487
  318NAP    H4N 5162   5.833   5.074   1.440
  318NAP    C5N 5163   5.720   5.043   1.624
  318NAP    H5N 5164   5.804   5.032   1.693
  318NAP    C6N 5165   5.591   5.040   1.675
  318NAP    H6N 5166   5.571   5.052   1.781
  318NAP    P2B 5167   5.349   4.455   2.862
  318NAP    O1X 5168   5.202   4.458   2.852
  318NAP    O2X 5169   5.413   4.398   2.741
  318NAP    O3X 5170   5.380   4.353   2.965
  319SOL     OW 5171   3.804   1.988   2.922
  319SOL    HW1 5172   3.808   1.995   3.017
  319SOL    HW2 5173   3.726   2.038   2.897
  320SOL     OW 5174   7.152   9.660   4.186
  320SOL    HW1 5175   7.124   9.688   4.099
  320SOL    HW2 5176   7.115   9.724   4.246
  321SOL     OW 5177   3.991   2.041   2.119
  321SOL    HW1 5178   4.032   2.059   2.204
  321SOL    HW2 5179   3.961   1.951   2.126
  322SOL     OW 5180   2.620   5.125   5.764
  322SOL    HW1 5181   2.646   5.117   5.672
  322SOL    HW2 5182   2.700   5.109   5.813
  323SOL     OW 5183   4.968   2.940   4.017
  323SOL    HW1 5184   5.062   2.937   4.037
  323SOL    HW2 5185   4.959   2.883   3.940
  324SOL     OW 5186   6.988   9.210   3.381
  324SOL    HW1 5187   7.010   9.177   3.468
  324SOL    HW2 5188   7.069   9.201   3.331
  325SOL     OW 5189   0.966   3.666   2.296
  325SOL    HW1 5190   1.007   3.583   2.271
  325SOL    HW2 5191   0.941   3.654   2.387
  326SOL     OW 5192   5.550   7.650   5.913
  326SOL    HW1 5193   5.619   7.683   5.855
  326SOL    HW2 5194   5.596   7.626   5.994
  327SOL     OW 5195   0.302   2.954   2.086
  327SOL    HW1 5196   0.266   2.927   2.002
  327SOL    HW2 5197   0.232   2.936   2.149
  328SOL     OW 5198   4.577   8.143   4.216
  328SOL    HW1 5199   4.548   8.209   4.153
  328SOL    HW2 5200   4.567   8.060   4.170
  329SOL     OW 5201   3.846   1.600   1.247
  329SOL    HW1 5202   3.770   1.544   1.263
  329SOL    HW2 5203   3.858   1.647   1.329
  330SOL     OW 5204  -0.828   5.541   4.713
  330SOL    HW1 5205  -0.885   5.490   4.656
  330SOL    HW2 5206  -0.741   5.534   4.674
  331SOL     OW 5207   1.253   4.330   5.541
  331SOL    HW1 5208   1.323   4.275   5.505
  331SOL    HW2 5209   1.286   4.356   5.627
  332SOL     OW 5210   0.240   5.939   3.538
  332SOL    HW1 5211   0.203   5.933   3.450
  332SOL    HW2 5212   0.224   6.030   3.564
  333SOL     OW 5213   2.538   3.460   4.731
  333SOL    HW1 5214   2.578   3.374   4.746
  333SOL    HW2 5215   2.535   3.469   4.636
  334SOL     OW 5216   4.932   5.754   4.712
  334SOL    HW1 5217   4.891   5.713   4.635
  334SOL    HW2 5218   4.864   5.813   4.746
  335SOL     OW 5219   8.076   7.261   0.590
  335SOL    HW1 5220   7.995   7.211   0.590
  335SOL    HW2 5221   8.048   7.352   0.599
  336SOL     OW 5222   2.726   6.861   0.019
  336SOL    HW1 5223   2.755   6.805  -0.053
  336SOL    HW2 5224   2.786   6.935   0.019
  337SOL     OW 5225   5.971   8.613   5.002
  337SOL    HW1 5226   5.879   8.591   5.018
  337SOL    HW2 5227   5.990   8.682   5.066
  338SOL     OW 5228   1.078   1.566   2.008
  338SOL    HW1 5229   1.056   1.499   2.073
  338SOL    HW2 5230   1.058   1.649   2.052
  339SOL     OW 5231   0.673   9.051   4.372
  339SOL    HW1 5232   0.649   8.990   4.302
  339SOL    HW2 5233   0.631   9.133   4.346
  340SOL     OW 5234   1.389   5.742   2.308
  340SOL    HW1 5235   1.444   5.723   2.384
  340SOL    HW2 5236   1.400   5.667   2.250
  341SOL     OW 5237   1.544   5.105   0.800
  341SOL    HW1 5238   1.587   5.188   0.782
  341SOL    HW2 5239   1.602   5.060   0.861
  342SOL     OW 5240   5.743   2.407   3.327
  342SOL    HW1 5241   5.739   2.477   3.262
  342SOL    HW2 5242   5.809   2.436   3.390
  343SOL     OW 5243   0.798   9.485   4.475
  343SOL    HW1 5244   0.797   9.409   4.533
  343SOL    HW2 5245   0.885   9.483   4.434
  344SOL     OW 5246   1.899   4.796   3.909
  344SOL    HW1 5247   1.913   4.861   3.840
  344SOL    HW2 5248   1.835   4.736   3.871
  345SOL     OW 5249   3.841   8.301   4.969
  345SOL    HW1 5250   3.843   8.261   5.056
  345SOL    HW2 5251   3.907   8.370   4.972
  346SOL     OW 5252   4.111   7.153   5.957
  346SOL    HW1 5253   4.083   7.062   5.964
  346SOL    HW2 5254   4.029   7.201   5.943
  347SOL     OW 5255   4.262   3.997   4.639
  347SOL    HW1 5256   4.255   4.087   4.670
  347SOL    HW2 5257   4.315   3.952   4.705
  348SOL     OW 5258   2.364   5.768   1.902
  348SOL    HW1 5259   2.435   5.832   1.901
  348SOL    HW2 5260   2.397   5.695   1.954
  349SOL     OW 5261   2.015   5.992   3.129
  349SOL    HW1 5262   1.927   6.011   3.161
  349SOL    HW2 5263   2.056   5.941   3.200
  350SOL     OW 5264   2.867   4.610   1.916
  350SOL    HW1 5265   2.788   4.645   1.874
  350SOL    HW2 5266   2.939   4.652   1.869
  351SOL     OW 5267   1.069   2.410   0.267
  351SOL    HW1 5268   0.999   2.395   0.204
  351SOL    HW2 5269   1.125   2.477   0.226
  352SOL     OW 5270   8.155   6.557   2.315
  352SOL    HW1 5271   8.068   6.541   2.351
  352SOL    HW2 5272   8.214   6.510   2.375
  353SOL     OW 5273  -0.004   6.099   5.520
  353SOL    HW1 5274   0.086   6.120   5.545
  353SOL    HW2 5275  -0.043   6.184   5.500
  354SOL     OW 5276   1.042   2.101   2.733
  354SOL    HW1 5277   0.973   2.040   2.759
  354SOL    HW2 5278   1.101   2.103   2.809
  355SOL     OW 5279   2.324   5.510   2.880
  355SOL    HW1 5280   2.285   5.476   2.799
  355SOL    HW2 5281   2.282   5.594   2.894
  356SOL     OW 5282   6.827   1.757   1.770
  356SOL    HW1 5283   6.892   1.814   1.812
  356SOL    HW2 5284   6.815   1.685   1.832
  357SOL     OW 5285   4.894   2.797   3.105
  357SOL    HW1 5286   4.939   2.777   3.023
  357SOL    HW2 5287   4.959   2.780   3.173
  358SOL     OW 5288   4.448   3.515   4.287
  358SOL    HW1 5289   4.417   3.429   4.315
  358SOL    HW2 5290   4.383   3.544   4.223
  359SOL     OW 5291   5.405   7.680   1.512
  359SOL    HW1 5292   5.443   7.607   1.562
  359SOL    HW2 5293   5.465   7.694   1.439
  360SOL     OW 5294   5.964   7.502   4.063
  360SOL    HW1 5295   5.964   7.545   4.148
  360SOL    HW2 5296   6.048   7.527   4.023
  361SOL     OW 5297   4.125   2.959   4.367
  361SOL    HW1 5298   4.136   3.022   4.438
  361SOL    HW2 5299   4.112   2.875   4.411
  362SOL     OW 5300   7.105   7.565   2.425
  362SOL    HW1 5301   7.175   7.606   2.374
  362SOL    HW2 5302   7.089   7.626   2.497
  363SOL     OW 5303   0.959   2.064   2.103
  363SOL    HW1 5304   0.969   2.127   2.175
  363SOL    HW2 5305   1.019   2.096   2.036
  364SOL     OW 5306   1.507   2.887   0.863
  364SOL    HW1 5307   1.525   2.837   0.943
  364SOL    HW2 5308   1.422   2.854   0.833
  365SOL     OW 5309   2.425   4.270   3.824
  365SOL    HW1 5310   2.471   4.223   3.893
  365SOL    HW2 5311   2.449   4.362   3.837
  366SOL     OW 5312  -1.146   6.088   5.668
  366SOL    HW1 5313  -1.184   6.171   5.640
  366SOL    HW2 5314  -1.202   6.058   5.740
  367SOL     OW 5315   1.629  10.197   6.005
  367SOL    HW1 5316   1.589  10.224   6.087
  367SOL    HW2 5317   1.609  10.103   5.999
  368SOL     OW 5318   2.345   3.766   1.021
  368SOL    HW1 5319   2.383   3.718   0.947
  368SOL    HW2 5320   2.261   3.723   1.038
  369SOL     OW 5321   2.249   5.788   0.254
  369SOL    HW1 5322   2.204   5.731   0.316
  369SOL    HW2 5323   2.190   5.862   0.242
  370SOL     OW 5324   8.411   6.388   1.225
  370SOL    HW1 5325   8.441   6.314   1.277
  370SOL    HW2 5326   8.347   6.432   1.281
  371SOL     OW 5327   4.188   2.030   1.936
  371SOL    HW1 5328   4.104   2.019   1.981
  371SOL    HW2 5329   4.220   2.115   1.965
  372SOL     OW 5330   0.509   3.601   3.050
  372SOL    HW1 5331   0.487   3.509   3.068
  372SOL    HW2 5332   0.603   3.601   3.035
  373SOL     OW 5333   1.359   5.863   1.394
  373SOL    HW1 5334   1.283   5.823   1.436
  373SOL    HW2 5335   1.394   5.794   1.338
  374SOL     OW 5336  -0.166   3.983   4.216
  374SOL    HW1 5337  -0.238   3.932   4.252
  374SOL    HW2 5338  -0.156   3.949   4.126
  375SOL     OW 5339   4.077   8.930   5.105
  375SOL    HW1 5340   4.172   8.917   5.095
  375SOL    HW2 5341   4.041   8.913   5.018
  376SOL     OW 5342   4.245   5.118   5.230
  376SOL    HW1 5343   4.181   5.182   5.198
  376SOL    HW2 5344   4.248   5.133   5.324
  377SOL     OW 5345   8.654   7.700   2.879
  377SOL    HW1 5346   8.567   7.720   2.915
  377SOL    HW2 5347   8.661   7.605   2.887
  378SOL     OW 5348   7.445   4.150   1.591
  378SOL    HW1 5349   7.539   4.159   1.607
  378SOL    HW2 5350   7.429   4.055   1.595
  379SOL     OW 5351  -0.341   5.214   5.432
  379SOL    HW1 5352  -0.388   5.249   5.508
  379SOL    HW2 5353  -0.354   5.278   5.363
  380SOL     OW 5354   4.204   1.948   1.418
  380SOL    HW1 5355   4.238   2.037   1.414
  380SOL    HW2 5356   4.277   1.893   1.391
  381SOL     OW 5357   3.657   3.739   5.747
  381SOL    HW1 5358   3.699   3.756   5.831
  381SOL    HW2 5359   3.643   3.827   5.710
  382SOL     OW 5360   4.057   7.401   2.763
  382SOL    HW1 5361   3.997   7.327   2.773
  382SOL    HW2 5362   4.143   7.360   2.752
  383SOL     OW 5363   1.497   6.513   5.492
  383SOL    HW1 5364   1.512   6.556   5.408
  383SOL    HW2 5365   1.536   6.427   5.482
  384SOL     OW 5366   7.077   7.725   1.801
  384SOL    HW1 5367   7.065   7.683   1.716
  384SOL    HW2 5368   7.167   7.757   1.800
  385SOL     OW 5369   5.727   3.254   2.986
  385SOL    HW1 5370   5.816   3.258   3.021
  385SOL    HW2 5371   5.729   3.311   2.909
  386SOL     OW 5372   4.196   8.659   4.521
  386SOL    HW1 5373   4.128   8.620   4.576
  386SOL    HW2 5374   4.237   8.725   4.577
  387SOL     OW 5375   0.945   6.237   4.425
  387SOL    HW1 5376   0.953   6.237   4.330
  387SOL    HW2 5377   0.861   6.194   4.441
  388SOL     OW 5378   0.416   5.182   4.560
  388SOL    HW1 5379   0.401   5.202   4.467
  388SOL    HW2 5380   0.328   5.168   4.595
  389SOL     OW 5381  -0.293   1.342   1.595
  389SOL    HW1 5382  -0.302   1.303   1.508
  389SOL    HW2 5383  -0.202   1.326   1.620
  390SOL     OW 5384   3.338   4.432   4.517
  390SOL    HW1 5385   3.423   4.389   4.511
  390SOL    HW2 5386   3.332   4.460   4.608
  391SOL     OW 5387   3.049   1.311   0.676
  391SOL    HW1 5388   3.131   1.298   0.628
  391SOL    HW2 5389   2.980   1.284   0.614
  392SOL     OW 5390   2.760   6.247   1.191
  392SOL    HW1 5391   2.787   6.265   1.281
  392SOL    HW2 5392   2.835   6.203   1.152
  393SOL     OW 5393   4.682   9.553   4.241
  393SOL    HW1 5394   4.587   9.547   4.234
  393SOL    HW2 5395   4.713   9.464   4.225
  394SOL     OW 5396   2.232   6.562   0.492
  394SOL    HW1 5397   2.147   6.603   0.476
  394SOL    HW2 5398   2.225   6.527   0.581
  395SOL     OW 5399   1.186   3.006   1.780
  395SOL    HW1 5400   1.164   3.097   1.803
  395SOL    HW2 5401   1.198   2.963   1.865
  396SOL     OW 5402   4.598   6.975   3.774
  396SOL    HW1 5403   4.530   6.995   3.709
  396SOL    HW2 5404   4.642   6.897   3.739
  397SOL     OW 5405   0.481   8.270   4.389
  397SOL    HW1 5406   0.508   8.226   4.469
  397SOL    HW2 5407   0.441   8.352   4.418
  398SOL     OW 5408   1.816   0.742   0.996
  398SOL    HW1 5409   1.850   0.762   0.908
  398SOL    HW2 5410   1.854   0.657   1.017
  399SOL     OW 5411   7.369  10.460   5.774
  399SOL    HW1 5412   7.311  10.456   5.698
  399SOL    HW2 5413   7.410  10.373   5.776
  400SOL     OW 5414   4.020   6.942   1.841
  400SOL    HW1 5415   3.933   6.981   1.844
  400SOL    HW2 5416   4.033   6.919   1.749
  401SOL     OW 5417   4.522   5.635   5.078
  401SOL    HW1 5418   4.605   5.590   5.093
  401SOL    HW2 5419   4.530   5.672   4.990
  402SOL     OW 5420   2.944   2.888   4.850
  402SOL    HW1 5421   2.852   2.859   4.850
  402SOL    HW2 5422   2.960   2.913   4.941
  403SOL     OW 5423   3.538   7.831   4.985
  403SOL    HW1 5424   3.564   7.922   4.996
  403SOL    HW2 5425   3.613   7.790   4.942
  404SOL     OW 5426   7.219   3.671   0.211
  404SOL    HW1 5427   7.226   3.710   0.297
  404SOL    HW2 5428   7.284   3.600   0.212
  405SOL     OW 5429  -0.172   2.387   2.182
  405SOL    HW1 5430  -0.147   2.419   2.268
  405SOL    HW2 5431  -0.128   2.302   2.174
  406SOL     OW 5432   4.860   8.279   4.213
  406SOL    HW1 5433   4.793   8.236   4.160
  406SOL    HW2 5434   4.876   8.362   4.168
  407SOL     OW 5435   4.365   9.414   4.755
  407SOL    HW1 5436   4.384   9.439   4.665
  407SOL    HW2 5437   4.413   9.478   4.808
  408SOL     OW 5438   1.344   7.716   4.028
  408SOL    HW1 5439   1.406   7.705   3.957
  408SOL    HW2 5440   1.380   7.786   4.082
  409SOL     OW 5441   2.471   3.005   3.440
  409SOL    HW1 5442   2.561   3.032   3.460
  409SOL    HW2 5443   2.445   2.951   3.515
  410SOL     OW 5444   6.542   9.424   5.288
  410SOL    HW1 5445   6.628   9.455   5.317
  410SOL    HW2 5446   6.561   9.366   5.214
  411SOL     OW 5447   2.858   8.596   2.431
  411SOL    HW1 5448   2.882   8.549   2.352
  411SOL    HW2 5449   2.763   8.585   2.438
  412SOL     OW 5450   7.426   3.691   2.060
  412SOL    HW1 5451   7.519   3.689   2.080
  412SOL    HW2 5452   7.383   3.680   2.145
  413SOL     OW 5453   4.748   7.652   3.077
  413SOL    HW1 5454   4.669   7.599   3.085
  413SOL    HW2 5455   4.726   7.718   3.012
  414SOL     OW 5456   3.647   2.053   0.479
  414SOL    HW1 5457   3.649   2.034   0.385
  414SOL    HW2 5458   3.724   2.108   0.493
  415SOL     OW 5459  -0.173   3.746   5.194
  415SOL    HW1 5460  -0.100   3.801   5.168
  415SOL    HW2 5461  -0.151   3.659   5.161
  416SOL     OW 5462   5.195   3.422   0.834
  416SOL    HW1 5463   5.250   3.482   0.885
  416SOL    HW2 5464   5.223   3.335   0.862
  417SOL     OW 5465   2.083   1.319   2.253
  417SOL    HW1 5466   2.064   1.259   2.180
  417SOL    HW2 5467   2.060   1.269   2.331
  418SOL     OW 5468   5.864   4.541   4.535
  418SOL    HW1 5469   5.947   4.510   4.572
  418SOL    HW2 5470   5.833   4.607   4.596
  419SOL     OW 5471  -0.732   2.943   4.006
  419SOL    HW1 5472  -0.658   2.989   4.044
  419SOL    HW2 5473  -0.743   2.866   4.061
  420SOL     OW 5474   8.752   7.502   2.262
  420SOL    HW1 5475   8.826   7.450   2.293
  420SOL    HW2 5476   8.689   7.437   2.231
  421SOL     OW 5477   0.357   8.896   6.241
  421SOL    HW1 5478   0.359   8.972   6.299
  421SOL    HW2 5479   0.282   8.910   6.183
  422SOL     OW 5480   6.335   8.636   4.028
  422SOL    HW1 5481   6.323   8.686   4.109
  422SOL    HW2 5482   6.403   8.572   4.049
  423SOL     OW 5483  -0.347   4.755   3.866
  423SOL    HW1 5484  -0.347   4.836   3.917
  423SOL    HW2 5485  -0.297   4.777   3.787
  424SOL     OW 5486   4.684   3.424   3.588
  424SOL    HW1 5487   4.756   3.382   3.635
  424SOL    HW2 5488   4.652   3.490   3.649
  425SOL     OW 5489   3.175   5.747   5.863
  425SOL    HW1 5490   3.119   5.786   5.796
  425SOL    HW2 5491   3.115   5.696   5.918
  426SOL     OW 5492   5.164   6.976   4.199
  426SOL    HW1 5493   5.124   7.057   4.168
  426SOL    HW2 5494   5.234   7.006   4.258
  427SOL     OW 5495   1.955   6.846   3.998
  427SOL    HW1 5496   1.995   6.881   3.918
  427SOL    HW2 5497   1.982   6.907   4.067
  428SOL     OW 5498   1.209   2.209   2.551
  428SOL    HW1 5499   1.146   2.187   2.620
  428SOL    HW2 5500   1.293   2.215   2.596
  429SOL     OW 5501   5.270   2.808   4.620
  429SOL    HW1 5502   5.260   2.718   4.589
  429SOL    HW2 5503   5.283   2.859   4.541
  430SOL     OW 5504   0.485   5.571   4.042
  430SOL    HW1 5505   0.412   5.574   4.104
  430SOL    HW2 5506   0.547   5.510   4.082
  431SOL     OW 5507   1.479   6.358   1.839
  431SOL    HW1 5508   1.557   6.355   1.785
  431SOL    HW2 5509   1.407   6.374   1.778
  432SOL     OW 5510   5.750   3.324   3.364
  432SOL    HW1 5511   5.786   3.369   3.440
  432SOL    HW2 5512   5.671   3.281   3.397
  433SOL     OW 5513   3.057   6.922   0.263
  433SOL    HW1 5514   3.071   6.830   0.244
  433SOL    HW2 5515   2.998   6.953   0.194
  434SOL     OW 5516   2.232   1.722   1.972
  434SOL    HW1 5517   2.179   1.659   2.021
  434SOL    HW2 5518   2.231   1.690   1.882
  435SOL     OW 5519  -0.073   6.243   4.464
  435SOL    HW1 5520  -0.133   6.263   4.392
  435SOL    HW2 5521  -0.124   6.189   4.524
  436SOL     OW 5522   1.938   4.913   1.971
  436SOL    HW1 5523   1.996   4.871   1.907
  436SOL    HW2 5524   1.978   4.895   2.056
  437SOL     OW 5525   1.265   0.319   0.517
  437SOL    HW1 5526   1.262   0.287   0.427
  437SOL    HW2 5527   1.173   0.326   0.544
  438SOL     OW 5528   2.179   6.994   5.281
  438SOL    HW1 5529   2.222   7.060   5.227
  438SOL    HW2 5530   2.186   7.027   5.371
  439SOL     OW 5531   2.838   3.435   4.450
  439SOL    HW1 5532   2.924   3.409   4.418
  439SOL    HW2 5533   2.823   3.380   4.526
  440SOL     OW 5534   8.607   5.500   0.648
  440SOL    HW1 5535   8.668   5.456   0.589
  440SOL    HW2 5536   8.545   5.432   0.674
  441SOL     OW 5537   1.868   2.253   0.326
  441SOL    HW1 5538   1.824   2.209   0.399
  441SOL    HW2 5539   1.800   2.306   0.285
  442SOL     OW 5540   1.742   6.287   5.381
  442SOL    HW1 5541   1.651   6.260   5.390
  442SOL    HW2 5542   1.783   6.215   5.334
  443SOL     OW 5543   6.136   3.529   1.252
  443SOL    HW1 5544   6.117   3.506   1.161
  443SOL    HW2 5545   6.124   3.446   1.300
  444SOL     OW 5546   4.745   6.991   5.269
  444SOL    HW1 5547   4.684   7.020   5.337
  444SOL    HW2 5548   4.831   7.012   5.305
  445SOL     OW 5549   4.081   9.370   6.029
  445SOL    HW1 5550   4.028   9.448   6.012
  445SOL    HW2 5551   4.021   9.309   6.071
  446SOL     OW 5552   3.276   3.046   1.534
  446SOL    HW1 5553   3.204   3.052   1.597
  446SOL    HW2 5554   3.261   2.963   1.489
  447SOL     OW 5555   0.584   3.045   1.958
  447SOL    HW1 5556   0.517   2.987   1.994
  447SOL    HW2 5557   0.536   3.103   1.898
  448SOL     OW 5558   0.373   4.272   5.466
  448SOL    HW1 5559   0.368   4.264   5.370
  448SOL    HW2 5560   0.443   4.211   5.491
  449SOL     OW 5561   4.455   9.197   4.303
  449SOL    HW1 5562   4.533   9.228   4.257
  449SOL    HW2 5563   4.418   9.275   4.345
  450SOL     OW 5564   5.807   8.002   5.668
  450SOL    HW1 5565   5.902   8.015   5.679
  450SOL    HW2 5566   5.767   8.065   5.728
  451SOL     OW 5567   2.973   8.561   4.837
  451SOL    HW1 5568   2.915   8.637   4.839
  451SOL    HW2 5569   3.036   8.580   4.768
  452SOL     OW 5570   5.459   2.785   2.906
  452SOL    HW1 5571   5.501   2.702   2.885
  452SOL    HW2 5572   5.526   2.851   2.891
  453SOL     OW 5573   1.103   4.854   6.191
  453SOL    HW1 5574   1.038   4.825   6.254
  453SOL    HW2 5575   1.088   4.797   6.114
  454SOL     OW 5576   3.788   4.719   6.221
  454SOL    HW1 5577   3.819   4.670   6.144
  454SOL    HW2 5578   3.750   4.651   6.278
  455SOL     OW 5579   2.731   8.583   2.757
  455SOL    HW1 5580   2.655   8.560   2.810
  455SOL    HW2 5581   2.784   8.640   2.813
  456SOL     OW 5582   5.760   1.549   1.782
  456SOL    HW1 5583   5.754   1.598   1.864
  456SOL    HW2 5584   5.830   1.486   1.797
  457SOL     OW 5585   0.828   6.107   4.770
  457SOL    HW1 5586   0.819   6.030   4.826
  457SOL    HW2 5587   0.772   6.089   4.695
  458SOL     OW 5588   4.146   1.259   0.685
  458SOL    HW1 5589   4.198   1.261   0.766
  458SOL    HW2 5590   4.139   1.351   0.660
  459SOL     OW 5591   0.998   7.399   3.967
  459SOL    HW1 5592   1.023   7.351   4.046
  459SOL    HW2 5593   0.954   7.333   3.913
  460SOL     OW 5594   2.367  10.066   4.931
  460SOL    HW1 5595   2.429  10.137   4.917
  460SOL    HW2 5596   2.310  10.069   4.853
  461SOL     OW 5597   6.888   1.351   0.760
  461SOL    HW1 5598   6.943   1.387   0.690
  461SOL    HW2 5599   6.805   1.399   0.754
  462SOL     OW 5600   2.865   1.268   0.492
  462SOL    HW1 5601   2.785   1.216   0.495
  462SOL    HW2 5602   2.835   1.359   0.501
  463SOL     OW 5603   4.102   5.868   5.527
  463SOL    HW1 5604   4.029   5.858   5.467
  463SOL    HW2 5605   4.169   5.808   5.493
  464SOL     OW 5606   5.948   4.420   2.908
  464SOL    HW1 5607   5.951   4.398   3.001
  464SOL    HW2 5608   5.888   4.494   2.902
  465SOL     OW 5609   3.063   8.098   2.374
  465SOL    HW1 5610   3.106   8.183   2.364
  465SOL    HW2 5611   3.026   8.079   2.288
  466SOL     OW 5612   3.355   4.613   6.264
  466SOL    HW1 5613   3.275   4.629   6.213
  466SOL    HW2 5614   3.323   4.594   6.352
  467SOL     OW 5615   5.198   9.454   4.941
  467SOL    HW1 5616   5.249   9.475   5.019
  467SOL    HW2 5617   5.240   9.376   4.905
  468SOL     OW 5618   1.993   4.305   0.105
  468SOL    HW1 5619   2.071   4.295   0.051
  468SOL    HW2 5620   2.019   4.272   0.192
  469SOL     OW 5621   0.588   0.656   0.530
  469SOL    HW1 5622   0.563   0.726   0.470
  469SOL    HW2 5623   0.603   0.700   0.614
  470SOL     OW 5624   7.634   8.101   4.578
  470SOL    HW1 5625   7.577   8.025   4.589
  470SOL    HW2 5626   7.721   8.069   4.603
  471SOL     OW 5627  -1.028   7.362   5.949
  471SOL    HW1 5628  -1.001   7.319   6.030
  471SOL    HW2 5629  -0.957   7.424   5.930
  472SOL     OW 5630   3.354   7.164   6.078
  472SOL    HW1 5631   3.296   7.209   6.017
  472SOL    HW2 5632   3.309   7.172   6.163
  473SOL     OW 5633   5.717   8.806   6.212
  473SOL    HW1 5634   5.626   8.782   6.197
  473SOL    HW2 5635   5.715   8.863   6.288
  474SOL     OW 5636   4.410   5.364   5.754
  474SOL    HW1 5637   4.487   5.414   5.780
  474SOL    HW2 5638   4.336   5.417   5.783
  475SOL     OW 5639   5.506   3.555   0.118
  475SOL    HW1 5640   5.427   3.521   0.159
  475SOL    HW2 5641   5.481   3.571   0.027
  476SOL     OW 5642   5.920   7.834   4.621
  476SOL    HW1 5643   5.911   7.809   4.529
  476SOL    HW2 5644   5.834   7.814   4.660
  477SOL     OW 5645   2.001   9.546   4.583
  477SOL    HW1 5646   2.067   9.555   4.514
  477SOL    HW2 5647   1.919   9.576   4.543
  478SOL     OW 5648  -0.122   3.434   2.910
  478SOL    HW1 5649  -0.039   3.396   2.881
  478SOL    HW2 5650  -0.189   3.376   2.874
  479SOL     OW 5651   1.306   5.032   5.319
  479SOL    HW1 5652   1.269   5.114   5.288
  479SOL    HW2 5653   1.248   4.965   5.284
  480SOL     OW 5654   6.922   0.985   0.247
  480SOL    HW1 5655   6.951   0.899   0.218
  480SOL    HW2 5656   6.946   0.988   0.340
  481SOL     OW 5657   2.734   7.520   6.162
  481SOL    HW1 5658   2.693   7.475   6.088
  481SOL    HW2 5659   2.704   7.611   6.155
  482SOL     OW 5660   3.391   6.329   2.605
  482SOL    HW1 5661   3.481   6.362   2.614
  482SOL    HW2 5662   3.398   6.257   2.542
  483SOL     OW 5663   9.908   6.550   0.188
  483SOL    HW1 5664   9.921   6.479   0.251
  483SOL    HW2 5665   9.817   6.541   0.160
  484SOL     OW 5666   5.678   4.541   3.396
  484SOL    HW1 5667   5.673   4.448   3.419
  484SOL    HW2 5668   5.768   4.553   3.366
  485SOL     OW 5669   5.969   3.736   4.201
  485SOL    HW1 5670   6.057   3.773   4.216
  485SOL    HW2 5671   5.914   3.812   4.184
  486SOL     OW 5672   0.023   2.510   2.799
  486SOL    HW1 5673   0.111   2.522   2.763
  486SOL    HW2 5674   0.011   2.415   2.801
  487SOL     OW 5675   0.435   9.237   4.799
  487SOL    HW1 5676   0.394   9.302   4.742
  487SOL    HW2 5677   0.515   9.279   4.831
  488SOL     OW 5678   3.214   8.118   2.912
  488SOL    HW1 5679   3.250   8.051   2.969
  488SOL    HW2 5680   3.270   8.116   2.834
  489SOL     OW 5681   1.097   3.993   2.805
  489SOL    HW1 5682   1.051   4.060   2.755
  489SOL    HW2 5683   1.189   4.011   2.790
  490SOL     OW 5684   3.360   4.297   4.239
  490SOL    HW1 5685   3.369   4.217   4.290
  490SOL    HW2 5686   3.323   4.361   4.301
  491SOL     OW 5687   4.786   4.413   4.097
  491SOL    HW1 5688   4.776   4.455   4.012
  491SOL    HW2 5689   4.756   4.323   4.084
  492SOL     OW 5690   0.597   7.603   3.871
  492SOL    HW1 5691   0.603   7.678   3.930
  492SOL    HW2 5692   0.544   7.539   3.918
  493SOL     OW 5693   0.061   1.734   2.285
  493SOL    HW1 5694   0.148   1.772   2.282
  493SOL    HW2 5695   0.074   1.642   2.263
  494SOL     OW 5696   5.397   3.300   0.336
  494SOL    HW1 5697   5.392   3.204   0.333
  494SOL    HW2 5698   5.332   3.330   0.273
  495SOL     OW 5699   0.351   4.593   3.113
  495SOL    HW1 5700   0.346   4.497   3.117
  495SOL    HW2 5701   0.445   4.612   3.112
  496SOL     OW 5702   1.779   5.766   1.398
  496SOL    HW1 5703   1.703   5.711   1.414
  496SOL    HW2 5704   1.759   5.812   1.316
  497SOL     OW 5705   4.949   5.001   5.626
  497SOL    HW1 5706   4.940   4.906   5.617
  497SOL    HW2 5707   4.904   5.022   5.708
  498SOL     OW 5708   0.372   9.380   5.162
  498SOL    HW1 5709   0.304   9.416   5.219
  498SOL    HW2 5710   0.334   9.300   5.126
  499SOL     OW 5711   2.179   8.543   4.452
  499SOL    HW1 5712   2.245   8.503   4.508
  499SOL    HW2 5713   2.101   8.489   4.464
  500SOL     OW 5714   0.871   2.421   0.090
  500SOL    HW1 5715   0.803   2.378   0.038
  500SOL    HW2 5716   0.906   2.489   0.032
  501SOL     OW 5717  -0.726   2.728   4.667
  501SOL    HW1 5718  -0.803   2.761   4.714
  501SOL    HW2 5719  -0.678   2.678   4.733
  502SOL     OW 5720   5.368   5.578   5.312
  502SOL    HW1 5721   5.452   5.534   5.298
  502SOL    HW2 5722   5.354   5.572   5.407
  503SOL     OW 5723   1.946  10.302   6.226
  503SOL    HW1 5724   2.012  10.303   6.295
  503SOL    HW2 5725   1.885  10.372   6.249
  504SOL     OW 5726   1.082   8.582   5.901
  504SOL    HW1 5727   1.031   8.660   5.922
  504SOL    HW2 5728   1.169   8.614   5.882
  505SOL     OW 5729   5.448   0.966   1.222
  505SOL    HW1 5730   5.478   1.004   1.305
  505SOL    HW2 5731   5.528   0.950   1.172
  506SOL     OW 5732   2.263   6.699   0.971
  506SOL    HW1 5733   2.223   6.665   1.051
  506SOL    HW2 5734   2.275   6.793   0.989
  507SOL     OW 5735   4.600   7.458   4.795
  507SOL    HW1 5736   4.636   7.539   4.757
  507SOL    HW2 5737   4.541   7.488   4.863
  508SOL     OW 5738   1.402   2.596   4.489
  508SOL    HW1 5739   1.316   2.577   4.525
  508SOL    HW2 5740   1.457   2.612   4.566
  509SOL     OW 5741   3.963   5.767   5.066
  509SOL    HW1 5742   3.876   5.805   5.075
  509SOL    HW2 5743   3.956   5.708   4.990
  510SOL     OW 5744   5.287   9.823   5.715
  510SOL    HW1 5745   5.298   9.891   5.781
  510SOL    HW2 5746   5.301   9.867   5.631
  511SOL     OW 5747   3.311   6.031   1.625
  511SOL    HW1 5748   3.257   6.077   1.689
  511SOL    HW2 5749   3.377   6.095   1.598
  512SOL     OW 5750   2.850   3.580   0.991
  512SOL    HW1 5751   2.796   3.589   1.070
  512SOL    HW2 5752   2.934   3.546   1.022
  513SOL     OW 5753   6.975   1.952   1.191
  513SOL    HW1 5754   7.043   1.927   1.128
  513SOL    HW2 5755   6.924   2.019   1.145
  514SOL     OW 5756   7.785   1.503  -0.003
  514SOL    HW1 5757   7.849   1.562  -0.042
  514SOL    HW2 5758   7.804   1.505   0.091
  515SOL     OW 5759  -1.499   3.725   4.710
  515SOL    HW1 5760  -1.581   3.772   4.694
  515SOL    HW2 5761  -1.525   3.650   4.764
  516SOL     OW 5762   3.306   4.451   4.799
  516SOL    HW1 5763   3.236   4.482   4.857
  516SOL    HW2 5764   3.381   4.506   4.821
  517SOL     OW 5765   7.908   8.387   2.305
  517SOL    HW1 5766   8.002   8.380   2.318
  517SOL    HW2 5767   7.892   8.481   2.291
  518SOL     OW 5768   0.971   1.726   0.899
  518SOL    HW1 5769   0.926   1.806   0.872
  518SOL    HW2 5770   0.950   1.716   0.992
  519SOL     OW 5771   8.834   7.044   0.493
  519SOL    HW1 5772   8.822   7.063   0.400
  519SOL    HW2 5773   8.783   6.965   0.509
  520SOL     OW 5774  -1.536   4.430   5.488
  520SOL    HW1 5775  -1.449   4.469   5.477
  520SOL    HW2 5776  -1.593   4.481   5.429
  521SOL     OW 5777   2.628   5.869   1.876
  521SOL    HW1 5778   2.677   5.946   1.846
  521SOL    HW2 5779   2.627   5.811   1.799
  522SOL     OW 5780   0.970   9.252   6.214
  522SOL    HW1 5781   1.028   9.324   6.238
  522SOL    HW2 5782   1.029   9.178   6.201
  523SOL     OW 5783   3.568   6.464   4.322
  523SOL    HW1 5784   3.510   6.414   4.265
  523SOL    HW2 5785   3.630   6.399   4.355
  524SOL     OW 5786  -0.641   6.508   5.235
  524SOL    HW1 5787  -0.728   6.519   5.198
  524SOL    HW2 5788  -0.649   6.539   5.325
  525SOL     OW 5789  -0.166   7.859   4.963
  525SOL    HW1 5790  -0.081   7.871   5.005
  525SOL    HW2 5791  -0.229   7.888   5.028
  526SOL     OW 5792   0.758   2.240   1.767
  526SOL    HW1 5793   0.669   2.242   1.731
  526SOL    HW2 5794   0.783   2.333   1.774
  527SOL     OW 5795   4.504   7.149   0.596
  527SOL    HW1 5796   4.532   7.221   0.540
  527SOL    HW2 5797   4.549   7.165   0.679
  528SOL     OW 5798   1.702   4.324   5.640
  528SOL    HW1 5799   1.786   4.312   5.595
  528SOL    HW2 5800   1.687   4.240   5.683
  529SOL     OW 5801   5.484   3.577   3.028
  529SOL    HW1 5802   5.516   3.666   3.013
  529SOL    HW2 5803   5.550   3.537   3.085
  530SOL     OW 5804   6.946   4.592   3.878
  530SOL    HW1 5805   6.927   4.542   3.799
  530SOL    HW2 5806   7.006   4.661   3.849
  531SOL     OW 5807   0.693   1.948   3.133
  531SOL    HW1 5808   0.758   1.935   3.203
  531SOL    HW2 5809   0.704   2.040   3.108
  532SOL     OW 5810   5.071   0.911   0.548
  532SOL    HW1 5811   5.153   0.880   0.511
  532SOL    HW2 5812   5.017   0.832   0.556
  533SOL     OW 5813   3.385   9.127   4.430
  533SOL    HW1 5814   3.307   9.090   4.471
  533SOL    HW2 5815   3.448   9.136   4.501
  534SOL     OW 5816  -0.246   7.202   5.299
  534SOL    HW1 5817  -0.243   7.134   5.366
  534SOL    HW2 5818  -0.336   7.234   5.301
  535SOL     OW 5819   1.475   2.501   0.487
  535SOL    HW1 5820   1.445   2.571   0.428
  535SOL    HW2 5821   1.470   2.540   0.574
  536SOL     OW 5822   1.897   8.517   4.624
  536SOL    HW1 5823   1.949   8.539   4.702
  536SOL    HW2 5824   1.936   8.435   4.592
  537SOL     OW 5825   2.584   2.147   2.620
  537SOL    HW1 5826   2.527   2.195   2.680
  537SOL    HW2 5827   2.525   2.090   2.571
  538SOL     OW 5828   4.782   6.588   0.090
  538SOL    HW1 5829   4.771   6.610   0.183
  538SOL    HW2 5830   4.799   6.494   0.089
  539SOL     OW 5831   7.281   3.183   1.107
  539SOL    HW1 5832   7.189   3.157   1.112
  539SOL    HW2 5833   7.295   3.201   1.014
  540SOL     OW 5834   8.078   6.015   1.253
  540SOL    HW1 5835   8.106   6.091   1.304
  540SOL    HW2 5836   8.117   5.941   1.298
  541SOL     OW 5837   1.895   7.016   4.681
  541SOL    HW1 5838   1.829   7.062   4.733
  541SOL    HW2 5839   1.891   6.926   4.713
  542SOL     OW 5840   2.158   5.783   5.465
  542SOL    HW1 5841   2.195   5.799   5.378
  542SOL    HW2 5842   2.213   5.833   5.525
  543SOL     OW 5843   6.784   7.216   4.855
  543SOL    HW1 5844   6.868   7.177   4.880
  543SOL    HW2 5845   6.724   7.141   4.852
  544SOL     OW 5846   3.654   7.922   1.148
  544SOL    HW1 5847   3.582   7.939   1.087
  544SOL    HW2 5848   3.612   7.914   1.233
  545SOL     OW 5849   5.372   0.628   0.741
  545SOL    HW1 5850   5.340   0.539   0.727
  545SOL    HW2 5851   5.299   0.674   0.781
  546SOL     OW 5852   8.325   2.177   0.202
  546SOL    HW1 5853   8.357   2.238   0.135
  546SOL    HW2 5854   8.233   2.164   0.181
  547SOL     OW 5855   1.383   3.076   1.047
  547SOL    HW1 5856   1.298   3.110   1.019
  547SOL    HW2 5857   1.421   3.038   0.967
  548SOL     OW 5858  -0.094   1.082   1.112
  548SOL    HW1 5859  -0.028   1.046   1.053
  548SOL    HW2 5860  -0.177   1.042   1.083
  549SOL     OW 5861   5.375   6.652   4.451
  549SOL    HW1 5862   5.295   6.634   4.500
  549SOL    HW2 5863   5.402   6.739   4.479
  550SOL     OW 5864   3.755   7.461   0.900
  550SOL    HW1 5865   3.672   7.505   0.883
  550SOL    HW2 5866   3.769   7.472   0.994
  551SOL     OW 5867   3.287   7.362   5.293
  551SOL    HW1 5868   3.308   7.451   5.324
  551SOL    HW2 5869   3.192   7.361   5.288
  552SOL     OW 5870   5.453   4.645   4.640
  552SOL    HW1 5871   5.374   4.618   4.687
  552SOL    HW2 5872   5.522   4.646   4.707
  553SOL     OW 5873   1.951  10.361   5.341
  553SOL    HW1 5874   1.947  10.317   5.426
  553SOL    HW2 5875   1.944  10.289   5.278
  554SOL     OW 5876  -0.264   0.928   0.982
  554SOL    HW1 5877  -0.213   0.850   0.961
  554SOL    HW2 5878  -0.315   0.946   0.903
  555SOL     OW 5879   5.241   5.985   6.303
  555SOL    HW1 5880   5.205   6.032   6.379
  555SOL    HW2 5881   5.240   5.893   6.330
  556SOL     OW 5882   1.529   2.617   4.263
  556SOL    HW1 5883   1.474   2.623   4.341
  556SOL    HW2 5884   1.466   2.612   4.191
  557SOL     OW 5885   3.517   3.112   4.565
  557SOL    HW1 5886   3.461   3.187   4.584
  557SOL    HW2 5887   3.570   3.101   4.644
  558SOL     OW 5888   6.674   7.006   5.488
  558SOL    HW1 5889   6.692   6.991   5.395
  558SOL    HW2 5890   6.679   7.101   5.498
  559SOL     OW 5891   6.485   2.967   0.406
  559SOL    HW1 5892   6.480   3.060   0.427
  559SOL    HW2 5893   6.576   2.944   0.422
  560SOL     OW 5894   3.826   9.476   6.195
  560SOL    HW1 5895   3.920   9.480   6.210
  560SOL    HW2 5896   3.810   9.386   6.166
  561SOL     OW 5897   6.177   7.005   2.088
  561SOL    HW1 5898   6.263   7.044   2.071
  561SOL    HW2 5899   6.116   7.059   2.038
  562SOL     OW 5900  -0.564   4.423   5.079
  562SOL    HW1 5901  -0.496   4.487   5.102
  562SOL    HW2 5902  -0.627   4.472   5.028
  563SOL     OW 5903   6.997   3.192   1.096
  563SOL    HW1 5904   6.933   3.209   1.027
  563SOL    HW2 5905   6.976   3.255   1.165
  564SOL     OW 5906   0.762   9.586   5.978
  564SOL    HW1 5907   0.809   9.618   6.055
  564SOL    HW2 5908   0.826   9.592   5.907
  565SOL     OW 5909   2.093   2.800   4.505
  565SOL    HW1 5910   2.177   2.772   4.467
  565SOL    HW2 5911   2.056   2.859   4.440
  566SOL     OW 5912   3.538   9.623   4.787
  566SOL    HW1 5913   3.468   9.662   4.839
  566SOL    HW2 5914   3.520   9.529   4.790
  567SOL     OW 5915   4.226   4.645   4.127
  567SOL    HW1 5916   4.312   4.661   4.088
  567SOL    HW2 5917   4.175   4.607   4.056
  568SOL     OW 5918   0.410   2.374   3.666
  568SOL    HW1 5919   0.372   2.338   3.746
  568SOL    HW2 5920   0.505   2.364   3.678
  569SOL     OW 5921   2.989   2.947   2.880
  569SOL    HW1 5922   2.948   2.888   2.818
  569SOL    HW2 5923   2.916   2.995   2.920
  570SOL     OW 5924   6.351   7.428   0.437
  570SOL    HW1 5925   6.366   7.338   0.468
  570SOL    HW2 5926   6.273   7.421   0.382
  571SOL     OW 5927   7.421   4.349   2.851
  571SOL    HW1 5928   7.496   4.353   2.911
  571SOL    HW2 5929   7.455   4.306   2.773
  572SOL     OW 5930   6.223   7.296   2.185
  572SOL    HW1 5931   6.301   7.273   2.135
  572SOL    HW2 5932   6.217   7.228   2.253
  573SOL     OW 5933   1.437   5.421   2.328
  573SOL    HW1 5934   1.493   5.345   2.316
  573SOL    HW2 5935   1.390   5.430   2.244
  574SOL     OW 5936   1.274   4.691   2.029
  574SOL    HW1 5937   1.280   4.655   1.940
  574SOL    HW2 5938   1.248   4.782   2.016
  575SOL     OW 5939   1.058   5.339   2.077
  575SOL    HW1 5940   1.140   5.307   2.038
  575SOL    HW2 5941   1.065   5.316   2.170
  576SOL     OW 5942   7.435   9.057   4.198
  576SOL    HW1 5943   7.483   9.045   4.117
  576SOL    HW2 5944   7.424   8.969   4.233
  577SOL     OW 5945   2.740   1.957   0.662
  577SOL    HW1 5946   2.743   2.039   0.712
  577SOL    HW2 5947   2.652   1.924   0.676
  578SOL     OW 5948   7.929   7.659   1.767
  578SOL    HW1 5949   7.922   7.707   1.850
  578SOL    HW2 5950   7.943   7.568   1.792
  579SOL     OW 5951  -0.113   4.065   2.852
  579SOL    HW1 5952  -0.170   4.049   2.776
  579SOL    HW2 5953  -0.171   4.104   2.918
  580SOL     OW 5954   0.635   5.764   3.846
  580SOL    HW1 5955   0.606   5.693   3.789
  580SOL    HW2 5956   0.625   5.729   3.935
  581SOL     OW 5957   5.503   2.059   3.197
  581SOL    HW1 5958   5.487   1.966   3.182
  581SOL    HW2 5959   5.540   2.091   3.114
  582SOL     OW 5960   6.795   7.753   5.949
  582SOL    HW1 5961   6.709   7.738   5.912
  582SOL    HW2 5962   6.831   7.825   5.898
  583SOL     OW 5963   2.237   6.875   3.549
  583SOL    HW1 5964   2.298   6.900   3.619
  583SOL    HW2 5965   2.165   6.831   3.595
  584SOL     OW 5966   1.553   7.409   5.591
  584SOL    HW1 5967   1.498   7.448   5.659
  584SOL    HW2 5968   1.491   7.371   5.529
  585SOL     OW 5969   4.864   4.027   3.680
  585SOL    HW1 5970   4.854   4.121   3.696
  585SOL    HW2 5971   4.898   3.992   3.762
  586SOL     OW 5972   1.789   6.887   3.723
  586SOL    HW1 5973   1.785   6.828   3.798
  586SOL    HW2 5974   1.787   6.975   3.761
  587SOL     OW 5975   4.431   2.954   2.648
  587SOL    HW1 5976   4.406   2.954   2.555
  587SOL    HW2 5977   4.526   2.966   2.646
  588SOL     OW 5978   1.158   7.326   4.456
  588SOL    HW1 5979   1.116   7.304   4.539
  588SOL    HW2 5980   1.211   7.404   4.476
  589SOL     OW 5981   4.905   7.622   4.869
  589SOL    HW1 5982   4.852   7.646   4.793
  589SOL    HW2 5983   4.990   7.664   4.853
  590SOL     OW 5984   2.488   3.716   3.010
  590SOL    HW1 5985   2.568   3.672   3.039
  590SOL    HW2 5986   2.517   3.800   2.976
  591SOL     OW 5987   1.241   8.670   3.406
  591SOL    HW1 5988   1.206   8.612   3.475
  591SOL    HW2 5989   1.330   8.689   3.435
  592SOL     OW 5990   3.907   3.486   5.834
  592SOL    HW1 5991   3.900   3.574   5.871
  592SOL    HW2 5992   3.990   3.452   5.868
  593SOL     OW 5993   1.019   3.832   4.080
  593SOL    HW1 5994   0.972   3.823   3.997
  593SOL    HW2 5995   1.066   3.749   4.090
  594SOL     OW 5996   4.488   6.593   4.842
  594SOL    HW1 5997   4.483   6.512   4.893
  594SOL    HW2 5998   4.543   6.651   4.894
  595SOL     OW 5999   6.933   6.124   3.876
  595SOL    HW1 6000   6.906   6.062   3.944
  595SOL    HW2 6001   6.884   6.098   3.799
  596SOL     OW 6002   6.438   3.760   4.043
  596SOL    HW1 6003   6.357   3.756   3.993
  596SOL    HW2 6004   6.507   3.764   3.977
  597SOL     OW 6005   5.915   2.191   0.143
  597SOL    HW1 6006   5.842   2.142   0.184
  597SOL    HW2 6007   5.988   2.129   0.144
  598SOL     OW 6008   2.380   7.223   1.346
  598SOL    HW1 6009   2.401   7.210   1.253
  598SOL    HW2 6010   2.420   7.148   1.390
  599SOL     OW 6011   9.162   7.244   1.752
  599SOL    HW1 6012   9.239   7.211   1.799
  599SOL    HW2 6013   9.112   7.165   1.731
  600SOL     OW 6014   3.965   5.961   4.261
  600SOL    HW1 6015   3.873   5.935   4.264
  600SOL    HW2 6016   4.005   5.917   4.336
  601SOL     OW 6017   3.595   1.645   1.486
  601SOL    HW1 6018   3.502   1.657   1.505
  601SOL    HW2 6019   3.627   1.733   1.466
  602SOL     OW 6020   0.864   6.831   3.531
  602SOL    HW1 6021   0.800   6.856   3.598
  602SOL    HW2 6022   0.937   6.892   3.544
  603SOL     OW 6023   4.832   6.960   4.667
  603SOL    HW1 6024   4.756   6.988   4.618
  603SOL    HW2 6025   4.859   7.038   4.716
  604SOL     OW 6026   8.302   7.024   0.911
  604SOL    HW1 6027   8.223   7.076   0.894
  604SOL    HW2 6028   8.359   7.084   0.959
  605SOL     OW 6029   1.627   8.606   2.346
  605SOL    HW1 6030   1.558   8.557   2.391
  605SOL    HW2 6031   1.662   8.665   2.412
  606SOL     OW 6032   5.585   1.315   1.161
  606SOL    HW1 6033   5.491   1.300   1.169
  606SOL    HW2 6034   5.607   1.283   1.073
  607SOL     OW 6035   0.004   1.508   1.862
  607SOL    HW1 6036   0.096   1.529   1.877
  607SOL    HW2 6037  -0.038   1.522   1.947
  608SOL     OW 6038  -0.005   0.479   0.526
  608SOL    HW1 6039  -0.029   0.470   0.434
  608SOL    HW2 6040  -0.084   0.454   0.574
  609SOL     OW 6041   1.424   6.086   3.359
  609SOL    HW1 6042   1.508   6.104   3.400
  609SOL    HW2 6043   1.434   5.998   3.323
  610SOL     OW 6044  -1.065   2.265   3.872
  610SOL    HW1 6045  -1.089   2.173   3.880
  610SOL    HW2 6046  -1.016   2.284   3.952
  611SOL     OW 6047   6.950   5.298   4.175
  611SOL    HW1 6048   7.010   5.224   4.182
  611SOL    HW2 6049   6.938   5.310   4.081
  612SOL     OW 6050   8.016   6.399   0.739
  612SOL    HW1 6051   8.008   6.320   0.685
  612SOL    HW2 6052   7.926   6.421   0.764
  613SOL     OW 6053   3.838   7.339   4.206
  613SOL    HW1 6054   3.783   7.316   4.131
  613SOL    HW2 6055   3.874   7.256   4.236
  614SOL     OW 6056   4.811   8.666   5.072
  614SOL    HW1 6057   4.769   8.724   5.009
  614SOL    HW2 6058   4.792   8.706   5.157
  615SOL     OW 6059   5.390   6.924   5.295
  615SOL    HW1 6060   5.403   6.996   5.234
  615SOL    HW2 6061   5.351   6.965   5.372
  616SOL     OW 6062   4.944   1.159   0.608
  616SOL    HW1 6063   4.982   1.075   0.581
  616SOL    HW2 6064   4.906   1.195   0.528
  617SOL     OW 6065   3.136   4.865   5.218
  617SOL    HW1 6066   3.191   4.835   5.145
  617SOL    HW2 6067   3.047   4.840   5.192
  618SOL     OW 6068   6.103   2.486   1.446
  618SOL    HW1 6069   6.019   2.531   1.451
  618SOL    HW2 6070   6.089   2.413   1.385
  619SOL     OW 6071   2.670   5.161   1.049
  619SOL    HW1 6072   2.618   5.230   1.090
  619SOL    HW2 6073   2.712   5.116   1.123
  620SOL     OW 6074   3.625   2.345   2.045
  620SOL    HW1 6075   3.681   2.381   2.112
  620SOL    HW2 6076   3.682   2.286   1.995
  621SOL     OW 6077   1.310   6.864   3.064
  621SOL    HW1 6078   1.330   6.955   3.045
  621SOL    HW2 6079   1.217   6.855   3.046
  622SOL     OW 6080   1.935   2.783   3.434
  622SOL    HW1 6081   1.873   2.716   3.406
  622SOL    HW2 6082   2.018   2.756   3.396
  623SOL     OW 6083   7.125   0.156   0.089
  623SOL    HW1 6084   7.180   0.099   0.142
  623SOL    HW2 6085   7.051   0.102   0.064
  624SOL     OW 6086   0.379   2.658   1.751
  624SOL    HW1 6087   0.356   2.566   1.738
  624SOL    HW2 6088   0.444   2.657   1.821
  625SOL     OW 6089   1.506   8.169   3.971
  625SOL    HW1 6090   1.562   8.118   4.030
  625SOL    HW2 6091   1.418   8.136   3.988
  626SOL     OW 6092   3.876   1.681   0.447
  626SOL    HW1 6093   3.794   1.673   0.496
  626SOL    HW2 6094   3.856   1.645   0.361
  627SOL     OW 6095   5.231   9.499   3.953
  627SOL    HW1 6096   5.143   9.531   3.934
  627SOL    HW2 6097   5.268   9.564   4.012
  628SOL     OW 6098   4.217   8.740   2.621
  628SOL    HW1 6099   4.168   8.667   2.658
  628SOL    HW2 6100   4.270   8.700   2.552
  629SOL     OW 6101   0.527   4.981   5.936
  629SOL    HW1 6102   0.565   4.935   6.011
  629SOL    HW2 6103   0.574   4.947   5.860
  630SOL     OW 6104   4.862   0.497   0.708
  630SOL    HW1 6105   4.880   0.432   0.639
  630SOL    HW2 6106   4.895   0.456   0.788
  631SOL     OW 6107   9.324   7.722   1.077
  631SOL    HW1 6108   9.238   7.733   1.035
  631SOL    HW2 6109   9.382   7.697   1.005
  632SOL     OW 6110   6.079   9.852   5.008
  632SOL    HW1 6111   6.069   9.773   4.954
  632SOL    HW2 6112   6.077   9.924   4.945
  633SOL     OW 6113   0.056   3.387   4.885
  633SOL    HW1 6114  -0.006   3.351   4.821
  633SOL    HW2 6115   0.001   3.425   4.953
  634SOL     OW 6116   5.600   1.879   0.016
  634SOL    HW1 6117   5.560   1.966   0.021
  634SOL    HW2 6118   5.526   1.818   0.020
  635SOL     OW 6119   1.480   6.965   3.701
  635SOL    HW1 6120   1.563   6.936   3.664
  635SOL    HW2 6121   1.414   6.912   3.657
  636SOL     OW 6122   0.348   2.382   1.820
  636SOL    HW1 6123   0.414   2.348   1.881
  636SOL    HW2 6124   0.273   2.403   1.876
  637SOL     OW 6125   0.363   5.845   4.604
  637SOL    HW1 6126   0.280   5.808   4.633
  637SOL    HW2 6127   0.340   5.899   4.528
  638SOL     OW 6128   1.755   7.727   2.953
  638SOL    HW1 6129   1.812   7.801   2.970
  638SOL    HW2 6130   1.811   7.650   2.966
  639SOL     OW 6131  -0.772   7.548   5.847
  639SOL    HW1 6132  -0.822   7.628   5.862
  639SOL    HW2 6133  -0.706   7.546   5.916
  640SOL     OW 6134   1.053   3.683   1.876
  640SOL    HW1 6135   1.021   3.771   1.856
  640SOL    HW2 6136   1.147   3.694   1.894
  641SOL     OW 6137   2.643   0.326   0.289
  641SOL    HW1 6138   2.563   0.318   0.237
  641SOL    HW2 6139   2.679   0.411   0.264
  642SOL     OW 6140   9.014   7.326   0.179
  642SOL    HW1 6141   9.064   7.376   0.243
  642SOL    HW2 6142   8.923   7.335   0.205
  643SOL     OW 6143   4.223   8.452   2.135
  643SOL    HW1 6144   4.287   8.499   2.082
  643SOL    HW2 6145   4.246   8.360   2.125
  644SOL     OW 6146   6.613   7.707   1.815
  644SOL    HW1 6147   6.561   7.679   1.891
  644SOL    HW2 6148   6.647   7.793   1.841
  645SOL     OW 6149   4.814   0.968   1.056
  645SOL    HW1 6150   4.798   0.944   1.147
  645SOL    HW2 6151   4.826   0.884   1.011
  646SOL     OW 6152   3.877   3.354   3.940
  646SOL    HW1 6153   3.826   3.386   3.866
  646SOL    HW2 6154   3.812   3.319   4.001
  647SOL     OW 6155   2.055   5.038   1.627
  647SOL    HW1 6156   2.040   5.040   1.532
  647SOL    HW2 6157   1.969   5.054   1.665
  648SOL     OW 6158   3.028   3.612   6.177
  648SOL    HW1 6159   3.103   3.653   6.134
  648SOL    HW2 6160   3.057   3.523   6.195
  649SOL     OW 6161   2.726   5.899   0.490
  649SOL    HW1 6162   2.681   5.914   0.407
  649SOL    HW2 6163   2.796   5.965   0.491
  650SOL     OW 6164   3.877   3.243   3.119
  650SOL    HW1 6165   3.949   3.188   3.090
  650SOL    HW2 6166   3.872   3.228   3.213
  651SOL     OW 6167   5.324   7.715   5.760
  651SOL    HW1 6168   5.377   7.688   5.835
  651SOL    HW2 6169   5.293   7.633   5.722
  652SOL     OW 6170   7.712   8.865   3.219
  652SOL    HW1 6171   7.632   8.908   3.189
  652SOL    HW2 6172   7.723   8.791   3.160
  653SOL     OW 6173   6.086   8.512   4.075
  653SOL    HW1 6174   6.167   8.539   4.031
  653SOL    HW2 6175   6.046   8.594   4.104
  654SOL     OW 6176   5.987   4.034   1.885
  654SOL    HW1 6177   5.895   4.009   1.896
  654SOL    HW2 6178   6.020   4.038   1.975
  655SOL     OW 6179   0.043   5.633   3.343
  655SOL    HW1 6180  -0.051   5.619   3.349
  655SOL    HW2 6181   0.071   5.646   3.434
  656SOL     OW 6182   7.924   6.513   1.236
  656SOL    HW1 6183   7.939   6.605   1.211
  656SOL    HW2 6184   7.992   6.494   1.301
  657SOL     OW 6185   0.905   2.041   1.046
  657SOL    HW1 6186   0.990   2.007   1.074
  657SOL    HW2 6187   0.905   2.132   1.076
  658SOL     OW 6188   0.006   4.298   6.061
  658SOL    HW1 6189   0.036   4.380   6.022
  658SOL    HW2 6190   0.020   4.232   5.993
  659SOL     OW 6191   5.574   3.811   4.285
  659SOL    HW1 6192   5.560   3.766   4.368
  659SOL    HW2 6193   5.667   3.830   4.283
  660SOL     OW 6194   6.990   4.305   3.227
  660SOL    HW1 6195   6.918   4.250   3.255
  660SOL    HW2 6196   7.069   4.256   3.251
  661SOL     OW 6197   8.195   8.965   3.308
  661SOL    HW1 6198   8.108   9.004   3.294
  661SOL    HW2 6199   8.179   8.890   3.365
  662SOL     OW 6200   8.467   8.296   2.455
  662SOL    HW1 6201   8.466   8.292   2.551
  662SOL    HW2 6202   8.472   8.389   2.435
  663SOL     OW 6203   5.716   8.510   3.834
  663SOL    HW1 6204   5.750   8.543   3.751
  663SOL    HW2 6205   5.695   8.589   3.884
  664SOL     OW 6206   3.591   8.026   3.850
  664SOL    HW1 6207   3.556   7.942   3.877
  664SOL    HW2 6208   3.659   8.005   3.785
  665SOL     OW 6209   2.633   7.855   2.889
  665SOL    HW1 6210   2.606   7.931   2.940
  665SOL    HW2 6211   2.728   7.850   2.901
  666SOL     OW 6212   2.989   7.093   3.419
  666SOL    HW1 6213   3.059   7.050   3.469
  666SOL    HW2 6214   2.961   7.165   3.476
  667SOL     OW 6215   5.922   6.766   0.230
  667SOL    HW1 6216   5.871   6.685   0.228
  667SOL    HW2 6217   5.987   6.751   0.298
  668SOL     OW 6218   5.223   3.831   0.129
  668SOL    HW1 6219   5.267   3.856   0.047
  668SOL    HW2 6220   5.270   3.880   0.197
  669SOL     OW 6221   1.270   2.629   2.002
  669SOL    HW1 6222   1.269   2.597   1.912
  669SOL    HW2 6223   1.344   2.584   2.042
  670SOL     OW 6224   0.780   6.636   4.311
  670SOL    HW1 6225   0.839   6.670   4.379
  670SOL    HW2 6226   0.838   6.597   4.246
  671SOL     OW 6227   3.476   2.074   1.240
  671SOL    HW1 6228   3.404   2.099   1.182
  671SOL    HW2 6229   3.555   2.082   1.186
  672SOL     OW 6230   2.197   4.871   0.419
  672SOL    HW1 6231   2.257   4.831   0.483
  672SOL    HW2 6232   2.112   4.834   0.440
  673SOL     OW 6233   3.724   0.648   0.792
  673SOL    HW1 6234   3.740   0.674   0.882
  673SOL    HW2 6235   3.629   0.643   0.784
  674SOL     OW 6236   5.168   9.035   3.149
  674SOL    HW1 6237   5.091   8.978   3.147
  674SOL    HW2 6238   5.135   9.120   3.121
  675SOL     OW 6239   1.605   1.001   1.308
  675SOL    HW1 6240   1.581   1.064   1.240
  675SOL    HW2 6241   1.686   1.036   1.345
  676SOL     OW 6242   6.716   9.056   4.318
  676SOL    HW1 6243   6.698   9.137   4.366
  676SOL    HW2 6244   6.643   9.048   4.257
  677SOL     OW 6245   0.152   3.130   3.126
  677SOL    HW1 6246   0.120   3.146   3.037
  677SOL    HW2 6247   0.144   3.215   3.170
  678SOL     OW 6248   7.374   1.852   0.373
  678SOL    HW1 6249   7.337   1.934   0.342
  678SOL    HW2 6250   7.354   1.850   0.466
  679SOL     OW 6251   1.360   6.465   2.963
  679SOL    HW1 6252   1.411   6.530   3.012
  679SOL    HW2 6253   1.408   6.383   2.973
  680SOL     OW 6254   6.014   2.645   3.743
  680SOL    HW1 6255   6.072   2.703   3.693
  680SOL    HW2 6256   6.054   2.558   3.735
  681SOL     OW 6257   1.405   7.656   2.167
  681SOL    HW1 6258   1.405   7.690   2.077
  681SOL    HW2 6259   1.391   7.562   2.156
  682SOL     OW 6260   4.715   8.893   3.542
  682SOL    HW1 6261   4.642   8.897   3.481
  682SOL    HW2 6262   4.768   8.970   3.521
  683SOL     OW 6263   1.964   6.837   0.763
  683SOL    HW1 6264   1.966   6.790   0.846
  683SOL    HW2 6265   1.884   6.889   0.767
  684SOL     OW 6266   7.234   4.748   2.274
  684SOL    HW1 6267   7.245   4.654   2.260
  684SOL    HW2 6268   7.165   4.755   2.341
  685SOL     OW 6269   6.719   7.180   3.707
  685SOL    HW1 6270   6.781   7.220   3.768
  685SOL    HW2 6271   6.691   7.253   3.651
  686SOL     OW 6272   3.189   6.424   1.122
  686SOL    HW1 6273   3.283   6.434   1.107
  686SOL    HW2 6274   3.161   6.361   1.056
  687SOL     OW 6275   3.472   1.202   1.047
  687SOL    HW1 6276   3.420   1.156   1.112
  687SOL    HW2 6277   3.436   1.174   0.963
  688SOL     OW 6278   2.187   3.477   4.027
  688SOL    HW1 6279   2.235   3.518   4.099
  688SOL    HW2 6280   2.214   3.525   3.949
  689SOL     OW 6281   5.987   9.412   3.874
  689SOL    HW1 6282   5.974   9.489   3.929
  689SOL    HW2 6283   5.935   9.343   3.917
  690SOL     OW 6284   7.879   6.204   1.561
  690SOL    HW1 6285   7.840   6.250   1.635
  690SOL    HW2 6286   7.809   6.149   1.527
  691SOL     OW 6287   2.010   3.967   2.418
  691SOL    HW1 6288   2.060   3.918   2.352
  691SOL    HW2 6289   1.931   3.915   2.432
  692SOL     OW 6290   5.699   2.536   2.412
  692SOL    HW1 6291   5.737   2.531   2.324
  692SOL    HW2 6292   5.739   2.613   2.451
  693SOL     OW 6293   1.174   5.283   5.831
  693SOL    HW1 6294   1.259   5.307   5.868
  693SOL    HW2 6295   1.192   5.207   5.776
  694SOL     OW 6296   4.007   3.555   3.016
  694SOL    HW1 6297   4.050   3.469   3.020
  694SOL    HW2 6298   4.060   3.606   2.956
  695SOL     OW 6299  -0.265   2.891   3.573
  695SOL    HW1 6300  -0.313   2.847   3.643
  695SOL    HW2 6301  -0.333   2.931   3.519
  696SOL     OW 6302   3.688   6.865   5.312
  696SOL    HW1 6303   3.652   6.788   5.356
  696SOL    HW2 6304   3.613   6.908   5.272
  697SOL     OW 6305   3.859   6.691   2.368
  697SOL    HW1 6306   3.859   6.775   2.415
  697SOL    HW2 6307   3.878   6.715   2.277
  698SOL     OW 6308  -0.140   2.544   4.132
  698SOL    HW1 6309  -0.080   2.511   4.199
  698SOL    HW2 6310  -0.167   2.467   4.083
  699SOL     OW 6311   6.594   2.957   1.606
  699SOL    HW1 6312   6.503   2.932   1.594
  699SOL    HW2 6313   6.602   2.976   1.699
  700SOL     OW 6314   7.516   9.347   5.481
  700SOL    HW1 6315   7.593   9.303   5.517
  700SOL    HW2 6316   7.443   9.317   5.535
  701SOL     OW 6317   2.797   7.315   5.073
  701SOL    HW1 6318   2.840   7.319   4.987
  701SOL    HW2 6319   2.782   7.221   5.088
  702SOL     OW 6320   7.535   7.032   2.917
  702SOL    HW1 6321   7.543   6.948   2.962
  702SOL    HW2 6322   7.574   7.095   2.976
  703SOL     OW 6323   5.167   8.315   4.414
  703SOL    HW1 6324   5.128   8.394   4.377
  703SOL    HW2 6325   5.234   8.347   4.474
  704SOL     OW 6326   6.807   6.814   3.830
  704SOL    HW1 6327   6.792   6.808   3.736
  704SOL    HW2 6328   6.902   6.814   3.839
  705SOL     OW 6329   0.498   4.488   3.732
  705SOL    HW1 6330   0.574   4.430   3.722
  705SOL    HW2 6331   0.463   4.467   3.819
  706SOL     OW 6332   9.154   8.523   2.530
  706SOL    HW1 6333   9.224   8.522   2.596
  706SOL    HW2 6334   9.108   8.440   2.543
  707SOL     OW 6335   7.095   8.242   5.005
  707SOL    HW1 6336   7.145   8.274   5.081
  707SOL    HW2 6337   7.146   8.168   4.973
  708SOL     OW 6338   5.965   2.640   1.930
  708SOL    HW1 6339   5.935   2.717   1.882
  708SOL    HW2 6340   5.981   2.574   1.863
  709SOL     OW 6341   1.881   3.110   3.010
  709SOL    HW1 6342   1.946   3.071   3.069
  709SOL    HW2 6343   1.797   3.083   3.046
  710SOL     OW 6344   3.475  10.169   5.660
  710SOL    HW1 6345   3.428  10.158   5.578
  710SOL    HW2 6346   3.539  10.097   5.661
  711SOL     OW 6347   0.910   7.753   3.560
  711SOL    HW1 6348   0.869   7.673   3.594
  711SOL    HW2 6349   0.996   7.724   3.528
  712SOL     OW 6350   4.066   5.784   4.474
  712SOL    HW1 6351   3.984   5.764   4.519
  712SOL    HW2 6352   4.101   5.699   4.447
  713SOL     OW 6353   0.765   9.063   6.279
  713SOL    HW1 6354   0.825   9.136   6.264
  713SOL    HW2 6355   0.810   8.987   6.240
  714SOL     OW 6356   6.692   1.704   2.629
  714SOL    HW1 6357   6.682   1.616   2.592
  714SOL    HW2 6358   6.779   1.703   2.670
  715SOL     OW 6359   1.522   5.440   3.798
  715SOL    HW1 6360   1.499   5.361   3.749
  715SOL    HW2 6361   1.472   5.433   3.879
  716SOL     OW 6362   9.073   5.193   0.495
  716SOL    HW1 6363   9.144   5.177   0.434
  716SOL    HW2 6364   9.063   5.110   0.542
  717SOL     OW 6365  -0.068   6.973   4.861
  717SOL    HW1 6366  -0.046   7.059   4.826
  717SOL    HW2 6367  -0.160   6.980   4.886
  718SOL     OW 6368   1.391   9.761   5.523
  718SOL    HW1 6369   1.402   9.739   5.430
  718SOL    HW2 6370   1.304   9.729   5.545
  719SOL     OW 6371   5.753   9.089   6.010
  719SOL    HW1 6372   5.784   9.171   5.971
  719SOL    HW2 6373   5.811   9.075   6.085
  720SOL     OW 6374   0.540   9.993   5.815
  720SOL    HW1 6375   0.557  10.001   5.909
  720SOL    HW2 6376   0.483  10.067   5.795
  721SOL     OW 6377   4.308  10.482   6.176
  721SOL    HW1 6378   4.385  10.480   6.120
  721SOL    HW2 6379   4.333  10.537   6.250
  722SOL     OW 6380  -0.244   6.916   5.119
  722SOL    HW1 6381  -0.189   6.990   5.144
  722SOL    HW2 6382  -0.330   6.936   5.156
  723SOL     OW 6383   2.068   5.223   1.876
  723SOL    HW1 6384   2.028   5.278   1.810
  723SOL    HW2 6385   2.122   5.161   1.827
  724SOL     OW 6386   0.863   9.543   4.883
  724SOL    HW1 6387   0.925   9.488   4.836
  724SOL    HW2 6388   0.912   9.624   4.901
  725SOL     OW 6389   3.307   5.231   3.989
  725SOL    HW1 6390   3.316   5.324   3.965
  725SOL    HW2 6391   3.396   5.197   3.985
  726SOL     OW 6392   3.943   7.591   5.166
  726SOL    HW1 6393   3.902   7.507   5.187
  726SOL    HW2 6394   4.007   7.605   5.236
  727SOL     OW 6395   2.641   3.865   6.027
  727SOL    HW1 6396   2.665   3.786   5.978
  727SOL    HW2 6397   2.710   3.874   6.092
  728SOL     OW 6398   2.151   7.206   1.942
  728SOL    HW1 6399   2.097   7.239   2.013
  728SOL    HW2 6400   2.171   7.116   1.967
  729SOL     OW 6401   1.771   3.838   5.933
  729SOL    HW1 6402   1.810   3.769   5.879
  729SOL    HW2 6403   1.711   3.791   5.992
  730SOL     OW 6404   7.585   7.978   4.243
  730SOL    HW1 6405   7.532   8.050   4.209
  730SOL    HW2 6406   7.675   8.011   4.238
  731SOL     OW 6407   4.840   9.057   6.213
  731SOL    HW1 6408   4.934   9.063   6.231
  731SOL    HW2 6409   4.799   9.060   6.300
  732SOL     OW 6410   0.643   6.714   4.008
  732SOL    HW1 6411   0.632   6.805   3.979
  732SOL    HW2 6412   0.632   6.718   4.103
  733SOL     OW 6413   1.751   5.615   2.081
  733SOL    HW1 6414   1.771   5.707   2.061
  733SOL    HW2 6415   1.753   5.610   2.177
  734SOL     OW 6416   5.579   5.320   4.572
  734SOL    HW1 6417   5.531   5.238   4.580
  734SOL    HW2 6418   5.664   5.295   4.535
  735SOL     OW 6419   7.352   4.586   3.147
  735SOL    HW1 6420   7.414   4.513   3.159
  735SOL    HW2 6421   7.345   4.627   3.233
  736SOL     OW 6422   0.381  10.193   5.735
  736SOL    HW1 6423   0.368  10.281   5.772
  736SOL    HW2 6424   0.311  10.184   5.670
  737SOL     OW 6425   4.038   7.112   3.199
  737SOL    HW1 6426   4.047   7.080   3.109
  737SOL    HW2 6427   4.001   7.200   3.190
  738SOL     OW 6428   2.431   4.572   1.204
  738SOL    HW1 6429   2.483   4.551   1.127
  738SOL    HW2 6430   2.369   4.499   1.212
  739SOL     OW 6431   3.186   6.721   5.225
  739SOL    HW1 6432   3.175   6.804   5.177
  739SOL    HW2 6433   3.262   6.680   5.184
  740SOL     OW 6434   2.387   5.516   3.813
  740SOL    HW1 6435   2.389   5.610   3.794
  740SOL    HW2 6436   2.434   5.507   3.896
  741SOL     OW 6437   7.936   6.787   0.063
  741SOL    HW1 6438   8.025   6.767   0.094
  741SOL    HW2 6439   7.918   6.721  -0.004
  742SOL     OW 6440   0.680   5.443   4.619
  742SOL    HW1 6441   0.639   5.409   4.699
  742SOL    HW2 6442   0.645   5.532   4.611
  743SOL     OW 6443   7.912   8.381   2.689
  743SOL    HW1 6444   7.996   8.356   2.652
  743SOL    HW2 6445   7.934   8.433   2.767
  744SOL     OW 6446   2.179   5.236   5.230
  744SOL    HW1 6447   2.116   5.230   5.158
  744SOL    HW2 6448   2.139   5.187   5.301
  745SOL     OW 6449  -0.209   5.287   4.492
  745SOL    HW1 6450  -0.235   5.309   4.403
  745SOL    HW2 6451  -0.142   5.220   4.482
  746SOL     OW 6452   2.660   3.758   4.130
  746SOL    HW1 6453   2.690   3.723   4.214
  746SOL    HW2 6454   2.728   3.821   4.105
  747SOL     OW 6455   3.407   7.342   4.537
  747SOL    HW1 6456   3.317   7.309   4.534
  747SOL    HW2 6457   3.434   7.347   4.445
  748SOL     OW 6458  -0.543   2.623   4.330
  748SOL    HW1 6459  -0.563   2.712   4.300
  748SOL    HW2 6460  -0.477   2.591   4.267
  749SOL     OW 6461   7.978   7.257   1.865
  749SOL    HW1 6462   7.948   7.186   1.923
  749SOL    HW2 6463   7.989   7.332   1.924
  750SOL     OW 6464   7.671   3.519   1.541
  750SOL    HW1 6465   7.599   3.503   1.602
  750SOL    HW2 6466   7.680   3.437   1.491
  751SOL     OW 6467   0.116   0.724   1.121
  751SOL    HW1 6468   0.096   0.703   1.212
  751SOL    HW2 6469   0.057   0.668   1.070
  752SOL     OW 6470   2.452   3.480   5.927
  752SOL    HW1 6471   2.521   3.534   5.888
  752SOL    HW2 6472   2.425   3.527   6.005
  753SOL     OW 6473   3.527   4.735   4.237
  753SOL    HW1 6474   3.541   4.701   4.325
  753SOL    HW2 6475   3.568   4.821   4.237
  754SOL     OW 6476   0.489   5.820   3.088
  754SOL    HW1 6477   0.440   5.772   3.022
  754SOL    HW2 6478   0.548   5.754   3.126
  755SOL     OW 6479   0.684   2.379   3.699
  755SOL    HW1 6480   0.711   2.345   3.785
  755SOL    HW2 6481   0.767   2.392   3.652
  756SOL     OW 6482   4.638   2.335   3.757
  756SOL    HW1 6483   4.548   2.367   3.757
  756SOL    HW2 6484   4.663   2.334   3.664
  757SOL     OW 6485   7.329   6.409   1.626
  757SOL    HW1 6486   7.338   6.314   1.615
  757SOL    HW2 6487   7.377   6.446   1.551
  758SOL     OW 6488   3.765   4.160   3.026
  758SOL    HW1 6489   3.690   4.217   3.007
  758SOL    HW2 6490   3.814   4.207   3.094
  759SOL     OW 6491  -1.019   3.439   5.728
  759SOL    HW1 6492  -0.952   3.379   5.759
  759SOL    HW2 6493  -0.992   3.461   5.638
  760SOL     OW 6494   0.201   3.481   2.595
  760SOL    HW1 6495   0.251   3.560   2.616
  760SOL    HW2 6496   0.258   3.430   2.538
  761SOL     OW 6497   1.612   5.586   4.355
  761SOL    HW1 6498   1.589   5.520   4.289
  761SOL    HW2 6499   1.613   5.538   4.438
  762SOL     OW 6500   4.383   4.935   5.426
  762SOL    HW1 6501   4.416   4.873   5.490
  762SOL    HW2 6502   4.358   5.012   5.478
  763SOL     OW 6503   5.111   4.931   6.175
  763SOL    HW1 6504   5.108   4.947   6.081
  763SOL    HW2 6505   5.133   5.016   6.213
  764SOL     OW 6506  -1.612   4.186   5.538
  764SOL    HW1 6507  -1.627   4.196   5.632
  764SOL    HW2 6508  -1.589   4.274   5.508
  765SOL     OW 6509   5.208   5.399   3.409
  765SOL    HW1 6510   5.123   5.369   3.442
  765SOL    HW2 6511   5.247   5.322   3.367
  766SOL     OW 6512   1.213   4.541   4.152
  766SOL    HW1 6513   1.303   4.556   4.124
  766SOL    HW2 6514   1.208   4.579   4.240
  767SOL     OW 6515   5.918   8.320   4.180
  767SOL    HW1 6516   5.982   8.384   4.149
  767SOL    HW2 6517   5.920   8.250   4.114
  768SOL     OW 6518   3.524  10.527   6.140
  768SOL    HW1 6519   3.596  10.502   6.083
  768SOL    HW2 6520   3.561  10.522   6.229
  769SOL     OW 6521   1.356   6.005   2.188
  769SOL    HW1 6522   1.416   5.936   2.218
  769SOL    HW2 6523   1.375   6.015   2.095
  770SOL     OW 6524   5.182   0.332   0.145
  770SOL    HW1 6525   5.145   0.301   0.062
  770SOL    HW2 6526   5.112   0.382   0.186
  771SOL     OW 6527  -0.785   5.752   5.338
  771SOL    HW1 6528  -0.807   5.831   5.387
  771SOL    HW2 6529  -0.792   5.778   5.246
  772SOL     OW 6530   4.109   1.551   2.301
  772SOL    HW1 6531   4.134   1.582   2.213
  772SOL    HW2 6532   4.075   1.629   2.345
  773SOL     OW 6533   6.719   1.262   1.326
  773SOL    HW1 6534   6.714   1.252   1.231
  773SOL    HW2 6535   6.758   1.179   1.356
  774SOL     OW 6536   1.479   4.012   0.753
  774SOL    HW1 6537   1.400   3.957   0.745
  774SOL    HW2 6538   1.540   3.958   0.804
  775SOL     OW 6539   2.439   3.923   6.243
  775SOL    HW1 6540   2.502   3.887   6.180
  775SOL    HW2 6541   2.354   3.910   6.201
  776SOL     OW 6542   2.949   9.549   4.814
  776SOL    HW1 6543   2.912   9.615   4.755
  776SOL    HW2 6544   2.873   9.500   4.845
  777SOL     OW 6545   0.637   4.843   6.143
  777SOL    HW1 6546   0.607   4.801   6.223
  777SOL    HW2 6547   0.637   4.936   6.163
  778SOL     OW 6548   3.585   6.319   5.796
  778SOL    HW1 6549   3.495   6.331   5.766
  778SOL    HW2 6550   3.579   6.252   5.864
  779SOL     OW 6551   3.946   3.717   5.164
  779SOL    HW1 6552   3.935   3.765   5.247
  779SOL    HW2 6553   3.871   3.745   5.111
  780SOL     OW 6554   9.453   7.282   1.104
  780SOL    HW1 6555   9.366   7.301   1.070
  780SOL    HW2 6556   9.513   7.320   1.039
  781SOL     OW 6557   6.309   9.343   5.853
  781SOL    HW1 6558   6.403   9.357   5.846
  781SOL    HW2 6559   6.299   9.266   5.909
  782SOL     OW 6560  -0.657   2.616   3.986
  782SOL    HW1 6561  -0.601   2.539   3.971
  782SOL    HW2 6562  -0.706   2.626   3.904
  783SOL     OW 6563   6.197   8.286   1.893
  783SOL    HW1 6564   6.232   8.197   1.899
  783SOL    HW2 6565   6.168   8.294   1.802
  784SOL     OW 6566   9.913   7.518   0.398
  784SOL    HW1 6567   9.971   7.510   0.322
  784SOL    HW2 6568   9.898   7.428   0.426
  785SOL     OW 6569   6.163   5.778   5.032
  785SOL    HW1 6570   6.103   5.704   5.039
  785SOL    HW2 6571   6.185   5.782   4.939
  786SOL     OW 6572   0.770   3.182   4.339
  786SOL    HW1 6573   0.862   3.209   4.334
  786SOL    HW2 6574   0.726   3.257   4.378
  787SOL     OW 6575  -0.741   2.607   3.723
  787SOL    HW1 6576  -0.682   2.598   3.648
  787SOL    HW2 6577  -0.810   2.543   3.707
  788SOL     OW 6578   4.168   9.035   3.455
  788SOL    HW1 6579   4.106   9.021   3.526
  788SOL    HW2 6580   4.224   8.957   3.457
  789SOL     OW 6581   6.609   6.851   1.578
  789SOL    HW1 6582   6.548   6.908   1.626
  789SOL    HW2 6583   6.555   6.779   1.547
  790SOL     OW 6584   0.438   9.695   6.062
  790SOL    HW1 6585   0.407   9.785   6.053
  790SOL    HW2 6586   0.458   9.667   5.973
  791SOL     OW 6587   4.390   5.752   0.214
  791SOL    HW1 6588   4.341   5.718   0.139
  791SOL    HW2 6589   4.481   5.756   0.184
  792SOL     OW 6590   5.580   7.306   4.650
  792SOL    HW1 6591   5.600   7.215   4.627
  792SOL    HW2 6592   5.543   7.301   4.738
  793SOL     OW 6593   2.814   7.409   3.391
  793SOL    HW1 6594   2.719   7.410   3.377
  793SOL    HW2 6595   2.825   7.380   3.481
  794SOL     OW 6596   2.230   5.746   3.085
  794SOL    HW1 6597   2.255   5.674   3.143
  794SOL    HW2 6598   2.296   5.814   3.101
  795SOL     OW 6599   6.987   8.165   5.563
  795SOL    HW1 6600   6.997   8.160   5.468
  795SOL    HW2 6601   7.076   8.162   5.596
  796SOL     OW 6602   3.713   8.948   3.089
  796SOL    HW1 6603   3.665   8.960   3.007
  796SOL    HW2 6604   3.669   8.875   3.132
  797SOL     OW 6605   5.578   0.717   0.927
  797SOL    HW1 6606   5.594   0.812   0.925
  797SOL    HW2 6607   5.507   0.703   0.865
  798SOL     OW 6608   1.615   9.585   5.120
  798SOL    HW1 6609   1.610   9.540   5.035
  798SOL    HW2 6610   1.702   9.625   5.121
  799SOL     OW 6611   3.852   6.423   4.994
  799SOL    HW1 6612   3.928   6.366   5.004
  799SOL    HW2 6613   3.820   6.438   5.083
  800SOL     OW 6614   0.865   4.374   4.336
  800SOL    HW1 6615   0.818   4.399   4.416
  800SOL    HW2 6616   0.943   4.428   4.336
  801SOL     OW 6617   6.370   4.518   3.822
  801SOL    HW1 6618   6.308   4.454   3.789
  801SOL    HW2 6619   6.323   4.601   3.818
  802SOL     OW 6620   4.377   5.505   6.309
  802SOL    HW1 6621   4.459   5.482   6.266
  802SOL    HW2 6622   4.364   5.436   6.374
  803SOL     OW 6623   3.316   1.753   2.272
  803SOL    HW1 6624   3.389   1.746   2.210
  803SOL    HW2 6625   3.309   1.847   2.290
  804SOL     OW 6626   7.276   4.737   1.779
  804SOL    HW1 6627   7.369   4.757   1.773
  804SOL    HW2 6628   7.252   4.757   1.869
  805SOL     OW 6629  -0.131   9.800   5.864
  805SOL    HW1 6630  -0.067   9.856   5.820
  805SOL    HW2 6631  -0.089   9.713   5.866
  806SOL     OW 6632   2.735   1.606   2.522
  806SOL    HW1 6633   2.711   1.681   2.469
  806SOL    HW2 6634   2.712   1.630   2.611
  807SOL     OW 6635   3.746   7.135   5.053
  807SOL    HW1 6636   3.651   7.142   5.041
  807SOL    HW2 6637   3.780   7.117   4.966
  808SOL     OW 6638   0.583   6.152   3.529
  808SOL    HW1 6639   0.612   6.108   3.449
  808SOL    HW2 6640   0.604   6.090   3.599
  809SOL     OW 6641   6.965   4.068   3.556
  809SOL    HW1 6642   6.969   4.086   3.650
  809SOL    HW2 6643   6.877   4.033   3.542
  810SOL     OW 6644   7.411   5.252   3.424
  810SOL    HW1 6645   7.443   5.179   3.371
  810SOL    HW2 6646   7.384   5.318   3.359
  811SOL     OW 6647   2.081   1.215   1.014
  811SOL    HW1 6648   2.134   1.169   0.949
  811SOL    HW2 6649   2.022   1.147   1.049
  812SOL     OW 6650   7.453   6.632   0.563
  812SOL    HW1 6651   7.406   6.553   0.536
  812SOL    HW2 6652   7.414   6.654   0.648
  813SOL     OW 6653  -0.567   3.533   5.338
  813SOL    HW1 6654  -0.501   3.465   5.323
  813SOL    HW2 6655  -0.531   3.611   5.295
  814SOL     OW 6656   6.407   1.808   3.112
  814SOL    HW1 6657   6.326   1.826   3.160
  814SOL    HW2 6658   6.476   1.843   3.169
  815SOL     OW 6659   3.839   8.150   4.073
  815SOL    HW1 6660   3.806   8.060   4.067
  815SOL    HW2 6661   3.908   8.146   4.139
  816SOL     OW 6662   0.571  10.479   6.088
  816SOL    HW1 6663   0.587  10.433   6.006
  816SOL    HW2 6664   0.548  10.568   6.061
  817SOL     OW 6665   0.502   3.580   5.246
  817SOL    HW1 6666   0.533   3.574   5.336
  817SOL    HW2 6667   0.471   3.492   5.225
  818SOL     OW 6668   2.177   5.616   4.731
  818SOL    HW1 6669   2.119   5.646   4.801
  818SOL    HW2 6670   2.118   5.588   4.661
  819SOL     OW 6671   0.529   8.797   4.532
  819SOL    HW1 6672   0.523   8.847   4.613
  819SOL    HW2 6673   0.557   8.710   4.559
  820SOL     OW 6674   6.191   4.383   3.638
  820SOL    HW1 6675   6.141   4.302   3.646
  820SOL    HW2 6676   6.254   4.365   3.568
  821SOL     OW 6677   5.314   1.693   1.516
  821SOL    HW1 6678   5.280   1.750   1.447
  821SOL    HW2 6679   5.271   1.724   1.596
  822SOL     OW 6680   1.255   8.699   6.166
  822SOL    HW1 6681   1.284   8.709   6.075
  822SOL    HW2 6682   1.335   8.693   6.217
  823SOL     OW 6683   6.887   1.597   2.020
  823SOL    HW1 6684   6.863   1.664   2.084
  823SOL    HW2 6685   6.852   1.516   2.056
  824SOL     OW 6686   0.890   4.061   3.580
  824SOL    HW1 6687   0.920   4.150   3.565
  824SOL    HW2 6688   0.836   4.040   3.503
  825SOL     OW 6689   5.559   4.924   3.650
  825SOL    HW1 6690   5.608   4.958   3.576
  825SOL    HW2 6691   5.571   4.829   3.646
  826SOL     OW 6692  -0.488   3.105   3.762
  826SOL    HW1 6693  -0.479   3.176   3.826
  826SOL    HW2 6694  -0.561   3.133   3.706
  827SOL     OW 6695   3.638   1.987   0.219
  827SOL    HW1 6696   3.718   1.963   0.173
  827SOL    HW2 6697   3.567   1.962   0.161
  828SOL     OW 6698   4.872   8.010   2.226
  828SOL    HW1 6699   4.847   7.992   2.317
  828SOL    HW2 6700   4.963   8.041   2.232
  829SOL     OW 6701   4.510   7.710   2.484
  829SOL    HW1 6702   4.564   7.648   2.531
  829SOL    HW2 6703   4.422   7.697   2.520
  830SOL     OW 6704   0.567   4.092   5.518
  830SOL    HW1 6705   0.523   4.008   5.520
  830SOL    HW2 6706   0.620   4.090   5.438
  831SOL     OW 6707   2.025   4.951   4.107
  831SOL    HW1 6708   2.009   5.043   4.083
  831SOL    HW2 6709   1.992   4.900   4.033
  832SOL     OW 6710   4.789   1.595   1.410
  832SOL    HW1 6711   4.759   1.519   1.460
  832SOL    HW2 6712   4.825   1.654   1.476
  833SOL     OW 6713   8.859   5.945   0.239
  833SOL    HW1 6714   8.804   6.022   0.225
  833SOL    HW2 6715   8.846   5.892   0.161
  834SOL     OW 6716   3.835   9.613   5.502
  834SOL    HW1 6717   3.767   9.628   5.568
  834SOL    HW2 6718   3.821   9.523   5.472
  835SOL     OW 6719   1.069   6.740   3.317
  835SOL    HW1 6720   1.004   6.801   3.350
  835SOL    HW2 6721   1.107   6.784   3.241
  836SOL     OW 6722   6.615   6.957   3.990
  836SOL    HW1 6723   6.545   6.997   3.938
  836SOL    HW2 6724   6.688   6.949   3.929
  837SOL     OW 6725   1.900   5.899   2.248
  837SOL    HW1 6726   1.821   5.883   2.299
  837SOL    HW2 6727   1.918   5.992   2.258
  838SOL     OW 6728   5.223   7.814   6.231
  838SOL    HW1 6729   5.264   7.859   6.157
  838SOL    HW2 6730   5.271   7.847   6.308
  839SOL     OW 6731   8.546   4.926   1.314
  839SOL    HW1 6732   8.477   4.992   1.314
  839SOL    HW2 6733   8.627   4.977   1.306
  840SOL     OW 6734   4.677   6.965   4.030
  840SOL    HW1 6735   4.739   6.893   4.018
  840SOL    HW2 6736   4.628   6.969   3.949
  841SOL     OW 6737  -0.459   2.522   2.578
  841SOL    HW1 6738  -0.400   2.561   2.513
  841SOL    HW2 6739  -0.429   2.557   2.662
  842SOL     OW 6740   1.126   3.209   0.898
  842SOL    HW1 6741   1.094   3.180   0.983
  842SOL    HW2 6742   1.084   3.294   0.884
  843SOL     OW 6743   5.559   5.328   4.984
  843SOL    HW1 6744   5.468   5.308   4.963
  843SOL    HW2 6745   5.606   5.246   4.966
  844SOL     OW 6746   1.334  10.397   5.510
  844SOL    HW1 6747   1.308  10.309   5.537
  844SOL    HW2 6748   1.427  10.388   5.487
  845SOL     OW 6749   7.377  10.416   6.043
  845SOL    HW1 6750   7.368  10.453   5.955
  845SOL    HW2 6751   7.395  10.492   6.099
  846SOL     OW 6752  -1.034   4.621   5.787
  846SOL    HW1 6753  -1.029   4.571   5.868
  846SOL    HW2 6754  -0.995   4.705   5.808
  847SOL     OW 6755   4.389   9.524   4.199
  847SOL    HW1 6756   4.330   9.489   4.132
  847SOL    HW2 6757   4.331   9.570   4.260
  848SOL     OW 6758  -1.223   6.939   6.134
  848SOL    HW1 6759  -1.310   6.909   6.162
  848SOL    HW2 6760  -1.198   6.879   6.065
  849SOL     OW 6761   5.229   3.360   1.557
  849SOL    HW1 6762   5.136   3.381   1.568
  849SOL    HW2 6763   5.272   3.446   1.552
  850SOL     OW 6764   5.019   0.965   0.172
  850SOL    HW1 6765   5.027   0.884   0.121
  850SOL    HW2 6766   4.997   1.032   0.106
  851SOL     OW 6767   3.271   5.576   3.240
  851SOL    HW1 6768   3.287   5.489   3.205
  851SOL    HW2 6769   3.244   5.628   3.164
  852SOL     OW 6770   1.179   8.400   3.837
  852SOL    HW1 6771   1.130   8.346   3.775
  852SOL    HW2 6772   1.164   8.358   3.922
  853SOL     OW 6773   8.193   6.667   0.065
  853SOL    HW1 6774   8.248   6.641   0.138
  853SOL    HW2 6775   8.250   6.662  -0.012
  854SOL     OW 6776   6.158   1.447   1.028
  854SOL    HW1 6777   6.238   1.444   1.082
  854SOL    HW2 6778   6.145   1.540   1.010
  855SOL     OW 6779   5.087   8.300   6.073
  855SOL    HW1 6780   4.999   8.313   6.109
  855SOL    HW2 6781   5.146   8.317   6.146
  856SOL     OW 6782   3.008   4.667   2.249
  856SOL    HW1 6783   2.957   4.725   2.194
  856SOL    HW2 6784   3.015   4.586   2.198
  857SOL     OW 6785   6.652   3.817   3.891
  857SOL    HW1 6786   6.703   3.774   3.822
  857SOL    HW2 6787   6.715   3.829   3.963
  858SOL     OW 6788   5.692  10.267   5.836
  858SOL    HW1 6789   5.768  10.209   5.829
  858SOL    HW2 6790   5.681  10.303   5.748
  859SOL     OW 6791   3.807   8.648   3.291
  859SOL    HW1 6792   3.769   8.659   3.378
  859SOL    HW2 6793   3.882   8.707   3.289
  860SOL     OW 6794   7.679   4.890   1.272
  860SOL    HW1 6795   7.726   4.863   1.352
  860SOL    HW2 6796   7.641   4.809   1.238
  861SOL     OW 6797   1.128   8.219   3.098
  861SOL    HW1 6798   1.095   8.308   3.087
  861SOL    HW2 6799   1.148   8.212   3.191
  862SOL     OW 6800   3.205   2.052   0.441
  862SOL    HW1 6801   3.183   2.091   0.357
  862SOL    HW2 6802   3.260   1.977   0.419
  863SOL     OW 6803   8.232   3.756   0.450
  863SOL    HW1 6804   8.195   3.843   0.462
  863SOL    HW2 6805   8.184   3.719   0.376
  864SOL     OW 6806   1.343   4.512   3.662
  864SOL    HW1 6807   1.422   4.528   3.715
  864SOL    HW2 6808   1.371   4.446   3.598
  865SOL     OW 6809   5.089   7.693   0.918
  865SOL    HW1 6810   5.074   7.688   1.013
  865SOL    HW2 6811   5.177   7.729   0.910
  866SOL     OW 6812   3.262   2.781   1.472
  866SOL    HW1 6813   3.239   2.752   1.560
  866SOL    HW2 6814   3.350   2.748   1.457
  867SOL     OW 6815   1.089   3.351   3.223
  867SOL    HW1 6816   1.167   3.400   3.197
  867SOL    HW2 6817   1.020   3.417   3.224
  868SOL     OW 6818   4.030   4.846   4.670
  868SOL    HW1 6819   4.031   4.777   4.605
  868SOL    HW2 6820   4.101   4.905   4.644
  869SOL     OW 6821   5.376   7.327   5.442
  869SOL    HW1 6822   5.415   7.372   5.366
  869SOL    HW2 6823   5.285   7.314   5.417
  870SOL     OW 6824   3.937   7.964   5.065
  870SOL    HW1 6825   3.859   7.910   5.052
  870SOL    HW2 6826   3.908   8.033   5.125
  871SOL     OW 6827   4.463   7.546   3.079
  871SOL    HW1 6828   4.397   7.608   3.109
  871SOL    HW2 6829   4.418   7.461   3.077
  872SOL     OW 6830   6.323   6.438   1.494
  872SOL    HW1 6831   6.249   6.399   1.447
  872SOL    HW2 6832   6.400   6.394   1.459
  873SOL     OW 6833   6.014   1.758   3.005
  873SOL    HW1 6834   6.056   1.811   3.073
  873SOL    HW2 6835   5.950   1.705   3.053
  874SOL     OW 6836   2.057   6.410   4.860
  874SOL    HW1 6837   2.096   6.495   4.840
  874SOL    HW2 6838   1.965   6.420   4.836
  875SOL     OW 6839   6.541   7.682   4.809
  875SOL    HW1 6840   6.544   7.777   4.800
  875SOL    HW2 6841   6.629   7.652   4.786
  876SOL     OW 6842   4.155   7.789   2.388
  876SOL    HW1 6843   4.125   7.763   2.300
  876SOL    HW2 6844   4.108   7.731   2.447
  877SOL     OW 6845   1.843   5.754   6.290
  877SOL    HW1 6846   1.894   5.674   6.280
  877SOL    HW2 6847   1.754   5.729   6.264
  878SOL     OW 6848   8.012   5.413   1.891
  878SOL    HW1 6849   7.994   5.364   1.811
  878SOL    HW2 6850   8.098   5.384   1.919
  879SOL     OW 6851   4.126   6.869   2.575
  879SOL    HW1 6852   4.032   6.851   2.574
  879SOL    HW2 6853   4.138   6.930   2.648
  880SOL     OW 6854   4.146   2.831   2.021
  880SOL    HW1 6855   4.169   2.792   2.106
  880SOL    HW2 6856   4.222   2.885   1.998
  881SOL     OW 6857   0.797   3.018   2.517
  881SOL    HW1 6858   0.805   3.071   2.437
  881SOL    HW2 6859   0.877   3.037   2.566
  882SOL     OW 6860   1.374   6.396   1.567
  882SOL    HW1 6861   1.370   6.402   1.471
  882SOL    HW2 6862   1.438   6.463   1.592
  883SOL     OW 6863   4.131   8.018   4.093
  883SOL    HW1 6864   4.137   8.072   4.014
  883SOL    HW2 6865   4.063   7.954   4.073
  884SOL     OW 6866   1.470   1.777   0.751
  884SOL    HW1 6867   1.386   1.752   0.789
  884SOL    HW2 6868   1.515   1.823   0.822
  885SOL     OW 6869   7.095   8.016   3.434
  885SOL    HW1 6870   7.084   8.052   3.522
  885SOL    HW2 6871   7.175   7.963   3.440
  886SOL     OW 6872   2.043   3.960   2.700
  886SOL    HW1 6873   2.036   3.924   2.612
  886SOL    HW2 6874   2.135   3.948   2.724
  887SOL     OW 6875  -0.432   4.521   3.444
  887SOL    HW1 6876  -0.372   4.566   3.504
  887SOL    HW2 6877  -0.377   4.458   3.397
  888SOL     OW 6878   3.922   1.965   0.968
  888SOL    HW1 6879   3.952   2.027   0.902
  888SOL    HW2 6880   4.002   1.925   1.002
  889SOL     OW 6881   2.966   6.075   0.035
  889SOL    HW1 6882   2.963   6.044  -0.056
  889SOL    HW2 6883   2.975   5.995   0.087
  890SOL     OW 6884   7.534   7.793   2.174
  890SOL    HW1 6885   7.605   7.740   2.138
  890SOL    HW2 6886   7.569   7.827   2.256
  891SOL     OW 6887  -0.900   6.440   5.706
  891SOL    HW1 6888  -0.838   6.370   5.727
  891SOL    HW2 6889  -0.853   6.520   5.728
  892SOL     OW 6890   2.787   6.397   5.823
  892SOL    HW1 6891   2.737   6.403   5.742
  892SOL    HW2 6892   2.748   6.322   5.869
  893SOL     OW 6893   6.059   3.073   3.026
  893SOL    HW1 6894   6.155   3.070   3.016
  893SOL    HW2 6895   6.044   3.148   3.082
  894SOL     OW 6896   0.283   5.557   4.210
  894SOL    HW1 6897   0.213   5.585   4.151
  894SOL    HW2 6898   0.242   5.549   4.296
  895SOL     OW 6899   1.626   6.483   4.464
  895SOL    HW1 6900   1.605   6.391   4.481
  895SOL    HW2 6901   1.669   6.513   4.544
  896SOL     OW 6902   2.695   6.337   0.542
  896SOL    HW1 6903   2.692   6.301   0.631
  896SOL    HW2 6904   2.603   6.339   0.514
  897SOL     OW 6905   0.854  10.041   6.043
  897SOL    HW1 6906   0.851   9.963   6.099
  897SOL    HW2 6907   0.770  10.085   6.060
  898SOL     OW 6908   2.324   9.053   4.148
  898SOL    HW1 6909   2.397   9.079   4.205
  898SOL    HW2 6910   2.266   9.003   4.204
  899SOL     OW 6911  -1.691   3.218   4.928
  899SOL    HW1 6912  -1.605   3.185   4.905
  899SOL    HW2 6913  -1.751   3.146   4.908
  900SOL     OW 6914   0.312   4.237   4.734
  900SOL    HW1 6915   0.370   4.296   4.783
  900SOL    HW2 6916   0.253   4.201   4.800
  901SOL     OW 6917   1.755   3.052   0.133
  901SOL    HW1 6918   1.684   3.007   0.179
  901SOL    HW2 6919   1.834   3.026   0.179
  902SOL     OW 6920   8.136   5.921   0.582
  902SOL    HW1 6921   8.120   5.874   0.664
  902SOL    HW2 6922   8.060   5.901   0.528
  903SOL     OW 6923   2.549   6.900   1.884
  903SOL    HW1 6924   2.464   6.871   1.852
  903SOL    HW2 6925   2.531   6.929   1.974
  904SOL     OW 6926   5.062   8.686   2.625
  904SOL    HW1 6927   5.006   8.610   2.606
  904SOL    HW2 6928   5.044   8.747   2.555
  905SOL     OW 6929   5.623   6.737   5.460
  905SOL    HW1 6930   5.640   6.823   5.498
  905SOL    HW2 6931   5.609   6.754   5.367
  906SOL     OW 6932   3.813   7.252   3.756
  906SOL    HW1 6933   3.851   7.165   3.749
  906SOL    HW2 6934   3.721   7.240   3.733
  907SOL     OW 6935   0.046   4.874   4.921
  907SOL    HW1 6936   0.091   4.814   4.980
  907SOL    HW2 6937  -0.040   4.834   4.907
  908SOL     OW 6938   3.216   2.616   4.039
  908SOL    HW1 6939   3.201   2.557   4.113
  908SOL    HW2 6940   3.246   2.558   3.968
  909SOL     OW 6941   6.540   8.832   4.433
  909SOL    HW1 6942   6.607   8.900   4.432
  909SOL    HW2 6943   6.462   8.874   4.469
  910SOL     OW 6944   7.732   7.319   4.055
  910SOL    HW1 6945   7.688   7.308   3.972
  910SOL    HW2 6946   7.780   7.401   4.046
  911SOL     OW 6947   6.556   1.950   0.226
  911SOL    HW1 6948   6.581   1.932   0.317
  911SOL    HW2 6949   6.544   2.045   0.223
  912SOL     OW 6950   5.154   1.942   3.177
  912SOL    HW1 6951   5.126   1.881   3.108
  912SOL    HW2 6952   5.138   2.028   3.140
  913SOL     OW 6953   6.184   5.752   4.762
  913SOL    HW1 6954   6.248   5.789   4.702
  913SOL    HW2 6955   6.165   5.665   4.728
  914SOL     OW 6956   6.818   2.715   2.918
  914SOL    HW1 6957   6.753   2.784   2.902
  914SOL    HW2 6958   6.769   2.633   2.907
  915SOL     OW 6959   1.501   2.917   4.198
  915SOL    HW1 6960   1.589   2.950   4.218
  915SOL    HW2 6961   1.506   2.892   4.105
  916SOL     OW 6962   3.848   3.774   5.980
  916SOL    HW1 6963   3.902   3.759   6.057
  916SOL    HW2 6964   3.812   3.862   5.992
  917SOL     OW 6965   2.416   5.304   5.021
  917SOL    HW1 6966   2.400   5.240   5.090
  917SOL    HW2 6967   2.331   5.317   4.979
  918SOL     OW 6968   5.282   2.955   3.783
  918SOL    HW1 6969   5.266   2.969   3.877
  918SOL    HW2 6970   5.311   2.864   3.777
  919SOL     OW 6971   1.058   7.969   4.823
  919SOL    HW1 6972   1.103   8.026   4.760
  919SOL    HW2 6973   1.067   8.013   4.907
  920SOL     OW 6974   1.135   2.948   4.579
  920SOL    HW1 6975   1.194   2.920   4.508
  920SOL    HW2 6976   1.049   2.955   4.537
  921SOL     OW 6977   1.462   6.446   3.629
  921SOL    HW1 6978   1.475   6.360   3.669
  921SOL    HW2 6979   1.547   6.468   3.590
  922SOL     OW 6980   3.569   5.569   3.751
  922SOL    HW1 6981   3.527   5.493   3.712
  922SOL    HW2 6982   3.587   5.628   3.678
  923SOL     OW 6983   6.933   7.916   5.768
  923SOL    HW1 6984   6.878   7.936   5.692
  923SOL    HW2 6985   7.012   7.967   5.755
  924SOL     OW 6986   0.353   6.719   5.511
  924SOL    HW1 6987   0.337   6.777   5.585
  924SOL    HW2 6988   0.280   6.736   5.451
  925SOL     OW 6989   4.998   4.597   4.303
  925SOL    HW1 6990   5.010   4.684   4.264
  925SOL    HW2 6991   5.087   4.565   4.318
  926SOL     OW 6992   5.879   2.399   2.185
  926SOL    HW1 6993   5.911   2.338   2.251
  926SOL    HW2 6994   5.936   2.386   2.109
  927SOL     OW 6995   9.647   6.495   0.112
  927SOL    HW1 6996   9.590   6.425   0.146
  927SOL    HW2 6997   9.603   6.576   0.139
  928SOL     OW 6998   5.470   3.650   3.662
  928SOL    HW1 6999   5.411   3.725   3.656
  928SOL    HW2 7000   5.453   3.598   3.584
  929SOL     OW 7001   4.253   7.285   3.001
  929SOL    HW1 7002   4.168   7.264   2.962
  929SOL    HW2 7003   4.232   7.309   3.092
  930SOL     OW 7004   4.160   2.857   2.673
  930SOL    HW1 7005   4.249   2.892   2.664
  930SOL    HW2 7006   4.109   2.902   2.606
  931SOL     OW 7007   0.744   5.960   3.640
  931SOL    HW1 7008   0.676   5.904   3.677
  931SOL    HW2 7009   0.827   5.922   3.671
  932SOL     OW 7010   1.391   2.730   0.355
  932SOL    HW1 7011   1.456   2.799   0.370
  932SOL    HW2 7012   1.310   2.765   0.392
  933SOL     OW 7013   1.189   5.144   1.066
  933SOL    HW1 7014   1.263   5.205   1.057
  933SOL    HW2 7015   1.210   5.071   1.008
  934SOL     OW 7016   2.243   8.446   2.102
  934SOL    HW1 7017   2.215   8.518   2.045
  934SOL    HW2 7018   2.164   8.424   2.152
  935SOL     OW 7019   6.146   2.840   4.049
  935SOL    HW1 7020   6.111   2.914   4.099
  935SOL    HW2 7021   6.219   2.878   3.999
  936SOL     OW 7022   3.120   5.299   1.266
  936SOL    HW1 7023   3.168   5.230   1.222
  936SOL    HW2 7024   3.102   5.363   1.198
  937SOL     OW 7025   1.694   3.381   3.749
  937SOL    HW1 7026   1.665   3.353   3.836
  937SOL    HW2 7027   1.615   3.413   3.706
  938SOL     OW 7028   3.909   1.069   1.572
  938SOL    HW1 7029   3.953   1.134   1.518
  938SOL    HW2 7030   3.876   1.118   1.647
  939SOL     OW 7031   7.048   6.996   0.040
  939SOL    HW1 7032   7.092   7.045  -0.030
  939SOL    HW2 7033   7.116   6.937   0.073
  940SOL     OW 7034   2.577   4.893   0.690
  940SOL    HW1 7035   2.650   4.861   0.742
  940SOL    HW2 7036   2.609   4.974   0.650
  941SOL     OW 7037   7.089   7.035   4.356
  941SOL    HW1 7038   7.028   7.104   4.382
  941SOL    HW2 7039   7.039   6.954   4.366
  942SOL     OW 7040   8.206   6.469   0.346
  942SOL    HW1 7041   8.238   6.527   0.415
  942SOL    HW2 7042   8.285   6.435   0.305
  943SOL     OW 7043   8.405   7.998   3.033
  943SOL    HW1 7044   8.495   8.008   3.002
  943SOL    HW2 7045   8.412   8.003   3.128
  944SOL     OW 7046   7.054   7.748   4.453
  944SOL    HW1 7047   7.102   7.807   4.394
  944SOL    HW2 7048   6.997   7.806   4.504
  945SOL     OW 7049   8.104   6.216   1.409
  945SOL    HW1 7050   8.033   6.220   1.473
  945SOL    HW2 7051   8.128   6.307   1.393
  946SOL     OW 7052   0.613   3.571   5.495
  946SOL    HW1 7053   0.673   3.643   5.476
  946SOL    HW2 7054   0.670   3.499   5.521
  947SOL     OW 7055   6.204   6.416   1.150
  947SOL    HW1 7056   6.155   6.351   1.200
  947SOL    HW2 7057   6.288   6.374   1.131
  948SOL     OW 7058   7.663   2.833   0.936
  948SOL    HW1 7059   7.732   2.767   0.948
  948SOL    HW2 7060   7.582   2.786   0.954
  949SOL     OW 7061  -1.853   4.862   6.306
  949SOL    HW1 7062  -1.792   4.798   6.270
  949SOL    HW2 7063  -1.924   4.865   6.242
  950SOL     OW 7064   3.807   7.411   5.350
  950SOL    HW1 7065   3.824   7.450   5.435
  950SOL    HW2 7066   3.718   7.376   5.357
  951SOL     OW 7067   1.096   7.283   6.156
  951SOL    HW1 7068   1.150   7.353   6.121
  951SOL    HW2 7069   1.095   7.217   6.087
  952SOL     OW 7070   7.119   4.653   1.531
  952SOL    HW1 7071   7.096   4.740   1.498
  952SOL    HW2 7072   7.193   4.669   1.590
  953SOL     OW 7073   3.160   2.604   0.598
  953SOL    HW1 7074   3.208   2.521   0.589
  953SOL    HW2 7075   3.082   2.581   0.648
  954SOL     OW 7076   8.236   7.206   1.811
  954SOL    HW1 7077   8.150   7.227   1.848
  954SOL    HW2 7078   8.254   7.278   1.751
  955SOL     OW 7079   1.906   4.725   5.055
  955SOL    HW1 7080   1.991   4.736   5.013
  955SOL    HW2 7081   1.856   4.670   4.995
  956SOL     OW 7082   1.352   3.451   3.845
  956SOL    HW1 7083   1.394   3.469   3.761
  956SOL    HW2 7084   1.313   3.365   3.835
  957SOL     OW 7085   2.527   7.834   4.789
  957SOL    HW1 7086   2.597   7.898   4.774
  957SOL    HW2 7087   2.533   7.774   4.714
  958SOL     OW 7088   5.939   8.949   3.014
  958SOL    HW1 7089   5.935   8.862   2.974
  958SOL    HW2 7090   5.859   8.993   2.984
  959SOL     OW 7091   3.730   2.673   0.097
  959SOL    HW1 7092   3.797   2.653   0.162
  959SOL    HW2 7093   3.764   2.748   0.049
  960SOL     OW 7094   4.426   2.460   1.967
  960SOL    HW1 7095   4.507   2.415   1.992
  960SOL    HW2 7096   4.357   2.396   1.984
  961SOL     OW 7097   8.884   7.319   1.716
  961SOL    HW1 7098   8.952   7.337   1.781
  961SOL    HW2 7099   8.821   7.390   1.726
  962SOL     OW 7100   2.940   4.221   4.517
  962SOL    HW1 7101   3.035   4.210   4.521
  962SOL    HW2 7102   2.927   4.312   4.493
  963SOL     OW 7103   7.659   0.837   0.393
  963SOL    HW1 7104   7.633   0.901   0.459
  963SOL    HW2 7105   7.743   0.804   0.424
  964SOL     OW 7106   7.048   6.040   4.269
  964SOL    HW1 7107   7.134   6.076   4.290
  964SOL    HW2 7108   7.062   5.945   4.266
  965SOL     OW 7109   7.224   3.146   0.772
  965SOL    HW1 7110   7.299   3.204   0.760
  965SOL    HW2 7111   7.261   3.061   0.795
  966SOL     OW 7112   5.497   2.859   0.890
  966SOL    HW1 7113   5.464   2.898   0.971
  966SOL    HW2 7114   5.556   2.925   0.854
  967SOL     OW 7115   1.242   7.895   5.883
  967SOL    HW1 7116   1.306   7.964   5.898
  967SOL    HW2 7117   1.260   7.830   5.951
  968SOL     OW 7118   8.100   7.232   3.543
  968SOL    HW1 7119   8.121   7.223   3.450
  968SOL    HW2 7120   8.051   7.315   3.548
  969SOL     OW 7121   9.568   6.074   0.328
  969SOL    HW1 7122   9.507   6.032   0.268
  969SOL    HW2 7123   9.654   6.042   0.302
  970SOL     OW 7124  -0.319   2.816   3.132
  970SOL    HW1 7125  -0.252   2.876   3.099
  970SOL    HW2 7126  -0.402   2.854   3.104
  971SOL     OW 7127   8.306   5.063   0.801
  971SOL    HW1 7128   8.211   5.060   0.817
  971SOL    HW2 7129   8.319   5.005   0.726
  972SOL     OW 7130   0.947   5.243   4.994
  972SOL    HW1 7131   0.900   5.323   4.968
  972SOL    HW2 7132   0.881   5.174   4.990
  973SOL     OW 7133  -1.276   5.017   6.194
  973SOL    HW1 7134  -1.213   4.954   6.159
  973SOL    HW2 7135  -1.225   5.098   6.205
  974SOL     OW 7136   1.314   5.564   4.615
  974SOL    HW1 7137   1.407   5.541   4.620
  974SOL    HW2 7138   1.301   5.592   4.524
  975SOL     OW 7139   7.736   6.114   1.906
  975SOL    HW1 7140   7.644   6.108   1.878
  975SOL    HW2 7141   7.769   6.191   1.860
  976SOL     OW 7142   4.261   5.399   4.935
  976SOL    HW1 7143   4.203   5.382   5.009
  976SOL    HW2 7144   4.240   5.489   4.909
  977SOL     OW 7145   7.807   9.157   4.353
  977SOL    HW1 7146   7.813   9.227   4.288
  977SOL    HW2 7147   7.881   9.174   4.412
  978SOL     OW 7148   1.324   6.713   4.064
  978SOL    HW1 7149   1.362   6.724   3.977
  978SOL    HW2 7150   1.316   6.801   4.099
  979SOL     OW 7151   5.255  10.088   4.893
  979SOL    HW1 7152   5.245  10.001   4.932
  979SOL    HW2 7153   5.219  10.148   4.959
  980SOL     OW 7154   3.232   7.153   2.875
  980SOL    HW1 7155   3.161   7.097   2.845
  980SOL    HW2 7156   3.223   7.154   2.970
  981SOL     OW 7157   5.827   8.007   1.389
  981SOL    HW1 7158   5.916   7.977   1.368
  981SOL    HW2 7159   5.796   7.946   1.456
  982SOL     OW 7160   6.763   1.271   0.493
  982SOL    HW1 7161   6.679   1.263   0.447
  982SOL    HW2 7162   6.756   1.211   0.567
  983SOL     OW 7163   3.988   5.196   3.290
  983SOL    HW1 7164   3.980   5.197   3.386
  983SOL    HW2 7165   4.082   5.198   3.273
  984SOL     OW 7166   2.038   3.714   2.297
  984SOL    HW1 7167   2.092   3.717   2.376
  984SOL    HW2 7168   2.039   3.622   2.271
  985SOL     OW 7169   0.144   3.411   3.114
  985SOL    HW1 7170   0.052   3.428   3.137
  985SOL    HW2 7171   0.153   3.441   3.024
  986SOL     OW 7172   4.665   3.850   2.797
  986SOL    HW1 7173   4.742   3.896   2.830
  986SOL    HW2 7174   4.674   3.852   2.702
  987SOL     OW 7175  -1.510   3.613   5.039
  987SOL    HW1 7176  -1.562   3.534   5.028
  987SOL    HW2 7177  -1.463   3.600   5.121
  988SOL     OW 7178  -0.519   6.259   5.168
  988SOL    HW1 7179  -0.508   6.354   5.164
  988SOL    HW2 7180  -0.596   6.246   5.224
  989SOL     OW 7181   7.999   9.408   4.671
  989SOL    HW1 7182   8.060   9.438   4.603
  989SOL    HW2 7183   7.914   9.439   4.641
  990SOL     OW 7184   8.401   7.023   1.664
  990SOL    HW1 7185   8.398   7.085   1.736
  990SOL    HW2 7186   8.493   6.994   1.661
  991SOL     OW 7187  -0.985   3.328   5.130
  991SOL    HW1 7188  -1.027   3.408   5.161
  991SOL    HW2 7189  -0.892   3.346   5.137
  992SOL     OW 7190   2.786   5.445   4.276
  992SOL    HW1 7191   2.839   5.391   4.219
  992SOL    HW2 7192   2.730   5.383   4.323
  993SOL     OW 7193   1.567   4.488   0.665
  993SOL    HW1 7194   1.534   4.460   0.751
  993SOL    HW2 7195   1.520   4.433   0.602
  994SOL     OW 7196   6.513   2.220   0.220
  994SOL    HW1 7197   6.419   2.203   0.221
  994SOL    HW2 7198   6.529   2.275   0.296
  995SOL     OW 7199   2.806   6.470   0.324
  995SOL    HW1 7200   2.833   6.386   0.287
  995SOL    HW2 7201   2.773   6.447   0.411
  996SOL     OW 7202   1.473   4.942   2.562
  996SOL    HW1 7203   1.524   5.010   2.607
  996SOL    HW2 7204   1.392   4.987   2.537
  997SOL     OW 7205  -0.711   4.515   5.419
  997SOL    HW1 7206  -0.747   4.427   5.428
  997SOL    HW2 7207  -0.716   4.553   5.507
  998SOL     OW 7208   7.193   3.799   1.451
  998SOL    HW1 7209   7.203   3.790   1.357
  998SOL    HW2 7210   7.207   3.711   1.486
  999SOL     OW 7211   1.168   5.963   4.273
  999SOL    HW1 7212   1.160   5.938   4.366
  999SOL    HW2 7213   1.207   6.050   4.275
 1000SOL     OW 7214   3.200   2.535   1.302
 1000SOL    HW1 7215   3.156   2.455   1.331
 1000SOL    HW2 7216   3.217   2.584   1.383
 1001SOL     OW 7217   4.738   2.288   0.289
 1001SOL    HW1 7218   4.737   2.341   0.368
 1001SOL    HW2 7219   4.770   2.347   0.220
 1002SOL     OW 7220   1.344   4.147   2.816
 1002SOL    HW1 7221   1.393   4.219   2.775
 1002SOL    HW2 7222   1.344   4.167   2.909
 1003SOL     OW 7223   3.678   5.760   5.906
 1003SOL    HW1 7224   3.634   5.738   5.988
 1003SOL    HW2 7225   3.742   5.827   5.931
 1004SOL     OW 7226   2.917   5.237   5.619
 1004SOL    HW1 7227   2.997   5.184   5.614
 1004SOL    HW2 7228   2.886   5.241   5.528
 1005SOL     OW 7229   3.158   8.643   4.181
 1005SOL    HW1 7230   3.097   8.577   4.214
 1005SOL    HW2 7231   3.241   8.623   4.224
 1006SOL     OW 7232   7.774   9.981   4.976
 1006SOL    HW1 7233   7.830   9.926   5.031
 1006SOL    HW2 7234   7.714   9.920   4.933
 1007SOL     OW 7235   0.204   5.214   5.448
 1007SOL    HW1 7236   0.268   5.285   5.447
 1007SOL    HW2 7237   0.177   5.207   5.540
 1008SOL     OW 7238  -0.094   7.230   6.213
 1008SOL    HW1 7239  -0.029   7.192   6.153
 1008SOL    HW2 7240  -0.170   7.173   6.205
 1009SOL     OW 7241   0.386   6.329   3.015
 1009SOL    HW1 7242   0.387   6.256   2.953
 1009SOL    HW2 7243   0.472   6.326   3.057
 1010SOL     OW 7244   5.973   2.471   3.449
 1010SOL    HW1 7245   6.043   2.408   3.431
 1010SOL    HW2 7246   6.000   2.551   3.405
 1011SOL     OW 7247   5.467   6.048   4.665
 1011SOL    HW1 7248   5.471   6.040   4.760
 1011SOL    HW2 7249   5.380   6.014   4.642
 1012SOL     OW 7250   8.121   7.857   3.538
 1012SOL    HW1 7251   8.216   7.860   3.525
 1012SOL    HW2 7252   8.085   7.849   3.450
 1013SOL     OW 7253   3.006   8.761   3.965
 1013SOL    HW1 7254   3.040   8.749   4.054
 1013SOL    HW2 7255   2.911   8.758   3.975
 1014SOL     OW 7256   0.191   5.319   5.056
 1014SOL    HW1 7257   0.160   5.283   5.139
 1014SOL    HW2 7258   0.139   5.275   4.989
 1015SOL     OW 7259   7.504   5.415   2.193
 1015SOL    HW1 7260   7.467   5.395   2.279
 1015SOL    HW2 7261   7.522   5.509   2.196
 1016SOL     OW 7262   6.049   1.828   0.668
 1016SOL    HW1 7263   6.137   1.858   0.642
 1016SOL    HW2 7264   5.991   1.896   0.637
 1017SOL     OW 7265   8.752   6.362   1.733
 1017SOL    HW1 7266   8.693   6.294   1.700
 1017SOL    HW2 7267   8.707   6.444   1.713
 1018SOL     OW 7268   0.704   5.852   4.908
 1018SOL    HW1 7269   0.673   5.780   4.853
 1018SOL    HW2 7270   0.794   5.828   4.930
 1019SOL     OW 7271  -0.416   2.450   4.143
 1019SOL    HW1 7272  -0.461   2.373   4.109
 1019SOL    HW2 7273  -0.354   2.474   4.074
 1020SOL     OW 7274   1.693   4.968   1.008
 1020SOL    HW1 7275   1.703   4.989   1.101
 1020SOL    HW2 7276   1.783   4.953   0.978
 1021SOL     OW 7277   1.017   6.630   3.593
 1021SOL    HW1 7278   0.952   6.697   3.574
 1021SOL    HW2 7279   0.971   6.568   3.650
 1022SOL     OW 7280   8.035   7.164   2.118
 1022SOL    HW1 7281   8.073   7.230   2.176
 1022SOL    HW2 7282   8.014   7.090   2.175
 1023SOL     OW 7283  -0.480   2.981   3.409
 1023SOL    HW1 7284  -0.519   2.898   3.381
 1023SOL    HW2 7285  -0.548   3.022   3.462
 1024SOL     OW 7286   1.381   5.136   2.998
 1024SOL    HW1 7287   1.379   5.191   2.919
 1024SOL    HW2 7288   1.401   5.048   2.966
 1025SOL     OW 7289   4.455   0.256   0.230
 1025SOL    HW1 7290   4.484   0.286   0.316
 1025SOL    HW2 7291   4.365   0.289   0.222
 1026SOL     OW 7292   6.379   4.380   3.420
 1026SOL    HW1 7293   6.439   4.309   3.395
 1026SOL    HW2 7294   6.432   4.459   3.417
 1027SOL     OW 7295   5.080   5.747   4.996
 1027SOL    HW1 7296   5.024   5.802   4.941
 1027SOL    HW2 7297   5.167   5.755   4.957
 1028SOL     OW 7298   7.916   7.720   1.290
 1028SOL    HW1 7299   7.937   7.743   1.381
 1028SOL    HW2 7300   7.938   7.799   1.240
 1029SOL     OW 7301   4.943   4.405   4.556
 1029SOL    HW1 7302   4.932   4.441   4.468
 1029SOL    HW2 7303   4.948   4.311   4.542
 1030SOL     OW 7304   7.634   4.322   2.646
 1030SOL    HW1 7305   7.628   4.328   2.551
 1030SOL    HW2 7306   7.726   4.301   2.664
 1031SOL     OW 7307   6.811   5.378   3.534
 1031SOL    HW1 7308   6.888   5.351   3.485
 1031SOL    HW2 7309   6.840   5.384   3.625
 1032SOL     OW 7310   3.729   4.509   3.559
 1032SOL    HW1 7311   3.788   4.585   3.550
 1032SOL    HW2 7312   3.660   4.539   3.617
 1033SOL     OW 7313   1.403   4.994   3.854
 1033SOL    HW1 7314   1.378   4.906   3.880
 1033SOL    HW2 7315   1.444   4.984   3.769
 1034SOL     OW 7316   5.898   7.554   5.175
 1034SOL    HW1 7317   5.930   7.464   5.180
 1034SOL    HW2 7318   5.815   7.548   5.128
 1035SOL     OW 7319   5.808   1.492   2.238
 1035SOL    HW1 7320   5.794   1.551   2.164
 1035SOL    HW2 7321   5.902   1.479   2.241
 1036SOL     OW 7322   2.633   7.084   5.059
 1036SOL    HW1 7323   2.599   7.040   4.981
 1036SOL    HW2 7324   2.556   7.129   5.096
 1037SOL     OW 7325   1.049   9.498   4.329
 1037SOL    HW1 7326   1.006   9.430   4.277
 1037SOL    HW2 7327   1.139   9.500   4.295
 1038SOL     OW 7328  -0.696   3.830   5.588
 1038SOL    HW1 7329  -0.730   3.807   5.502
 1038SOL    HW2 7330  -0.774   3.858   5.637
 1039SOL     OW 7331   2.578   5.566   2.966
 1039SOL    HW1 7332   2.567   5.619   3.044
 1039SOL    HW2 7333   2.490   5.532   2.947
 1040SOL     OW 7334   0.921   4.686   5.186
 1040SOL    HW1 7335   1.009   4.695   5.149
 1040SOL    HW2 7336   0.911   4.592   5.201
 1041SOL     OW 7337   3.790   3.620   3.321
 1041SOL    HW1 7338   3.827   3.671   3.249
 1041SOL    HW2 7339   3.703   3.595   3.290
 1042SOL     OW 7340   4.779   4.706   5.207
 1042SOL    HW1 7341   4.821   4.623   5.183
 1042SOL    HW2 7342   4.839   4.745   5.270
 1043SOL     OW 7343   1.497   9.597   4.531
 1043SOL    HW1 7344   1.458   9.619   4.447
 1043SOL    HW2 7345   1.515   9.503   4.525
 1044SOL     OW 7346   8.241   9.939   4.624
 1044SOL    HW1 7347   8.312   9.883   4.594
 1044SOL    HW2 7348   8.166   9.879   4.633
 1045SOL     OW 7349   2.607   7.285   4.555
 1045SOL    HW1 7350   2.669   7.310   4.623
 1045SOL    HW2 7351   2.631   7.337   4.479
 1046SOL     OW 7352   4.430   5.656   4.494
 1046SOL    HW1 7353   4.511   5.617   4.462
 1046SOL    HW2 7354   4.373   5.581   4.514
 1047SOL     OW 7355   7.540   6.539   0.042
 1047SOL    HW1 7356   7.546   6.614  -0.017
 1047SOL    HW2 7357   7.483   6.570   0.113
 1048SOL     OW 7358   7.400   6.564   0.279
 1048SOL    HW1 7359   7.336   6.576   0.350
 1048SOL    HW2 7360   7.477   6.614   0.307
 1049SOL     OW 7361   3.399   3.127   0.836
 1049SOL    HW1 7362   3.414   3.037   0.867
 1049SOL    HW2 7363   3.305   3.131   0.822
 1050SOL     OW 7364   3.838   2.778   1.271
 1050SOL    HW1 7365   3.890   2.722   1.330
 1050SOL    HW2 7366   3.853   2.867   1.302
 1051SOL     OW 7367   5.699   1.590   0.030
 1051SOL    HW1 7368   5.649   1.562   0.107
 1051SOL    HW2 7369   5.789   1.567   0.051
 1052SOL     OW 7370   6.574   4.792   4.432
 1052SOL    HW1 7371   6.503   4.803   4.496
 1052SOL    HW2 7372   6.650   4.833   4.473
 1053SOL     OW 7373   6.214   4.639   4.779
 1053SOL    HW1 7374   6.193   4.571   4.715
 1053SOL    HW2 7375   6.294   4.608   4.822
 1054SOL     OW 7376   4.070   3.433   3.589
 1054SOL    HW1 7377   4.081   3.452   3.496
 1054SOL    HW2 7378   3.991   3.482   3.614
 1055SOL     OW 7379  -1.074   3.251   4.886
 1055SOL    HW1 7380  -1.142   3.317   4.897
 1055SOL    HW2 7381  -1.028   3.251   4.970
 1056SOL     OW 7382   2.479   4.837   2.543
 1056SOL    HW1 7383   2.529   4.912   2.509
 1056SOL    HW2 7384   2.541   4.764   2.540
 1057SOL     OW 7385   0.054   4.045   3.701
 1057SOL    HW1 7386   0.035   3.997   3.620
 1057SOL    HW2 7387   0.113   3.987   3.750
 1058SOL     OW 7388   3.864   9.126   5.167
 1058SOL    HW1 7389   3.903   9.209   5.142
 1058SOL    HW2 7390   3.934   9.062   5.156
 1059SOL     OW 7391   1.994   3.422   4.857
 1059SOL    HW1 7392   2.034   3.409   4.943
 1059SOL    HW2 7393   2.069   3.432   4.798
 1060SOL     OW 7394   3.183   5.451   0.790
 1060SOL    HW1 7395   3.140   5.511   0.729
 1060SOL    HW2 7396   3.140   5.367   0.775
 1061SOL     OW 7397   1.612   6.066   2.506
 1061SOL    HW1 7398   1.698   6.085   2.468
 1061SOL    HW2 7399   1.621   5.980   2.547
 1062SOL     OW 7400   4.433   5.609   5.985
 1062SOL    HW1 7401   4.353   5.561   5.962
 1062SOL    HW2 7402   4.405   5.669   6.054
 1063SOL     OW 7403   6.679   2.455   1.276
 1063SOL    HW1 7404   6.712   2.527   1.330
 1063SOL    HW2 7405   6.599   2.427   1.320
 1064SOL     OW 7406   1.786   8.991   4.254
 1064SOL    HW1 7407   1.848   8.919   4.242
 1064SOL    HW2 7408   1.700   8.950   4.247
 1065SOL     OW 7409   2.761   2.935   2.153
 1065SOL    HW1 7410   2.801   2.941   2.240
 1065SOL    HW2 7411   2.673   2.969   2.165
 1066SOL     OW 7412   1.752   5.182   0.329
 1066SOL    HW1 7413   1.704   5.256   0.290
 1066SOL    HW2 7414   1.758   5.117   0.259
 1067SOL     OW 7415   3.278   5.513   6.182
 1067SOL    HW1 7416   3.261   5.426   6.217
 1067SOL    HW2 7417   3.200   5.564   6.207
 1068SOL     OW 7418   1.077   1.556   1.752
 1068SOL    HW1 7419   1.104   1.553   1.844
 1068SOL    HW2 7420   1.005   1.493   1.746
 1069SOL     OW 7421   7.357   3.107   0.362
 1069SOL    HW1 7422   7.317   3.189   0.333
 1069SOL    HW2 7423   7.420   3.133   0.429
 1070SOL     OW 7424   0.745   3.584   5.081
 1070SOL    HW1 7425   0.655   3.578   5.112
 1070SOL    HW2 7426   0.797   3.590   5.161
 1071SOL     OW 7427   2.466   3.277   1.442
 1071SOL    HW1 7428   2.424   3.211   1.497
 1071SOL    HW2 7429   2.545   3.301   1.491
 1072SOL     OW 7430   7.455   8.003   1.544
 1072SOL    HW1 7431   7.418   8.016   1.631
 1072SOL    HW2 7432   7.537   7.956   1.559
 1073SOL     OW 7433   6.162   3.683   2.096
 1073SOL    HW1 7434   6.083   3.653   2.140
 1073SOL    HW2 7435   6.140   3.682   2.003
 1074SOL     OW 7436   6.328   3.973   4.441
 1074SOL    HW1 7437   6.411   3.966   4.392
 1074SOL    HW2 7438   6.309   3.883   4.467
 1075SOL     OW 7439   5.028   1.652   0.944
 1075SOL    HW1 7440   5.056   1.561   0.933
 1075SOL    HW2 7441   5.011   1.661   1.038
 1076SOL     OW 7442   0.499   3.863   3.612
 1076SOL    HW1 7443   0.472   3.790   3.556
 1076SOL    HW2 7444   0.493   3.940   3.556
 1077SOL     OW 7445   3.334   3.009   0.111
 1077SOL    HW1 7446   3.361   3.088   0.157
 1077SOL    HW2 7447   3.255   3.034   0.064
 1078SOL     OW 7448   0.696   5.520   2.622
 1078SOL    HW1 7449   0.707   5.546   2.713
 1078SOL    HW2 7450   0.757   5.577   2.574
 1079SOL     OW 7451   5.922   5.193   4.558
 1079SOL    HW1 7452   5.996   5.230   4.511
 1079SOL    HW2 7453   5.860   5.168   4.489
 1080SOL     OW 7454   2.858   4.465   5.067
 1080SOL    HW1 7455   2.822   4.402   5.004
 1080SOL    HW2 7456   2.820   4.438   5.151
 1081SOL     OW 7457  -1.188   6.574   6.069
 1081SOL    HW1 7458  -1.125   6.568   6.141
 1081SOL    HW2 7459  -1.148   6.635   6.007
 1082SOL     OW 7460   7.405   8.299   3.053
 1082SOL    HW1 7461   7.478   8.237   3.059
 1082SOL    HW2 7462   7.367   8.299   3.141
 1083SOL     OW 7463   2.026   7.154   5.977
 1083SOL    HW1 7464   2.023   7.207   6.056
 1083SOL    HW2 7465   2.048   7.066   6.007
 1084SOL     OW 7466   2.365   2.822   3.647
 1084SOL    HW1 7467   2.415   2.771   3.710
 1084SOL    HW2 7468   2.357   2.909   3.687
 1085SOL     OW 7469   5.944  10.706   6.148
 1085SOL    HW1 7470   5.967  10.645   6.078
 1085SOL    HW2 7471   5.848  10.712   6.145
 1086SOL     OW 7472   3.334   7.536   2.110
 1086SOL    HW1 7473   3.364   7.501   2.194
 1086SOL    HW2 7474   3.253   7.489   2.092
 1087SOL     OW 7475   5.440   3.017   1.826
 1087SOL    HW1 7476   5.472   3.047   1.910
 1087SOL    HW2 7477   5.387   2.940   1.846
 1088SOL     OW 7478   0.124   2.744   4.637
 1088SOL    HW1 7479   0.116   2.839   4.652
 1088SOL    HW2 7480   0.043   2.708   4.671
 1089SOL     OW 7481   0.104   4.084   4.069
 1089SOL    HW1 7482   0.139   4.067   4.156
 1089SOL    HW2 7483   0.047   4.009   4.051
 1090SOL     OW 7484   5.125   0.997   0.814
 1090SOL    HW1 7485   5.058   1.057   0.848
 1090SOL    HW2 7486   5.102   0.984   0.722
 1091SOL     OW 7487   0.656   3.290   1.565
 1091SOL    HW1 7488   0.596   3.275   1.492
 1091SOL    HW2 7489   0.740   3.256   1.534
 1092SOL     OW 7490   2.648   1.066   0.218
 1092SOL    HW1 7491   2.557   1.045   0.236
 1092SOL    HW2 7492   2.646   1.115   0.136
 1093SOL     OW 7493   1.108   6.996   3.578
 1093SOL    HW1 7494   1.128   7.087   3.557
 1093SOL    HW2 7495   1.123   6.988   3.672
 1094SOL     OW 7496   7.233   3.536   2.833
 1094SOL    HW1 7497   7.148   3.539   2.789
 1094SOL    HW2 7498   7.295   3.511   2.764
 1095SOL     OW 7499   2.796   7.406   2.179
 1095SOL    HW1 7500   2.848   7.347   2.125
 1095SOL    HW2 7501   2.797   7.489   2.132
 1096SOL     OW 7502   2.205   6.216   3.083
 1096SOL    HW1 7503   2.213   6.226   2.989
 1096SOL    HW2 7504   2.175   6.126   3.096
 1097SOL     OW 7505  -1.862   3.857   5.952
 1097SOL    HW1 7506  -1.768   3.870   5.952
 1097SOL    HW2 7507  -1.899   3.942   5.928
 1098SOL     OW 7508   2.393   0.753   0.821
 1098SOL    HW1 7509   2.357   0.677   0.775
 1098SOL    HW2 7510   2.436   0.805   0.753
 1099SOL     OW 7511   2.082   8.539   4.849
 1099SOL    HW1 7512   2.036   8.542   4.933
 1099SOL    HW2 7513   2.141   8.464   4.857
 1100SOL     OW 7514   0.064   3.995   4.376
 1100SOL    HW1 7515   0.067   3.912   4.424
 1100SOL    HW2 7516  -0.020   3.991   4.329
 1101SOL     OW 7517   8.640   6.095   0.691
 1101SOL    HW1 7518   8.711   6.138   0.644
 1101SOL    HW2 7519   8.671   6.005   0.705
 1102SOL     OW 7520   5.213   7.266   0.326
 1102SOL    HW1 7521   5.222   7.254   0.232
 1102SOL    HW2 7522   5.123   7.297   0.338
 1103SOL     OW 7523   5.663   9.996   5.683
 1103SOL    HW1 7524   5.645   9.930   5.616
 1103SOL    HW2 7525   5.628  10.077   5.647
 1104SOL     OW 7526   2.987   5.710   2.153
 1104SOL    HW1 7527   2.917   5.696   2.089
 1104SOL    HW2 7528   2.941   5.723   2.236
 1105SOL     OW 7529   3.390   7.620   5.365
 1105SOL    HW1 7530   3.357   7.688   5.308
 1105SOL    HW2 7531   3.485   7.628   5.361
 1106SOL     OW 7532  -1.177   5.348   5.429
 1106SOL    HW1 7533  -1.183   5.385   5.341
 1106SOL    HW2 7534  -1.253   5.290   5.436
 1107SOL     OW 7535  -0.166   3.898   5.925
 1107SOL    HW1 7536  -0.092   3.883   5.866
 1107SOL    HW2 7537  -0.180   3.992   5.924
 1108SOL     OW 7538   8.132   7.217   0.849
 1108SOL    HW1 7539   8.202   7.282   0.858
 1108SOL    HW2 7540   8.109   7.220   0.756
 1109SOL     OW 7541   4.963   4.339   4.867
 1109SOL    HW1 7542   4.889   4.383   4.826
 1109SOL    HW2 7543   4.978   4.261   4.813
 1110SOL     OW 7544   1.531   2.269   0.335
 1110SOL    HW1 7545   1.502   2.185   0.371
 1110SOL    HW2 7546   1.512   2.332   0.404
 1111SOL     OW 7547   7.847   7.715   2.444
 1111SOL    HW1 7548   7.893   7.748   2.522
 1111SOL    HW2 7549   7.795   7.790   2.413
 1112SOL     OW 7550   3.547   6.124   5.992
 1112SOL    HW1 7551   3.509   6.041   5.964
 1112SOL    HW2 7552   3.475   6.171   6.034
 1113SOL     OW 7553   0.966   4.730   4.863
 1113SOL    HW1 7554   0.969   4.636   4.845
 1113SOL    HW2 7555   1.043   4.766   4.817
 1114SOL     OW 7556   2.045   7.988   3.475
 1114SOL    HW1 7557   2.050   7.936   3.555
 1114SOL    HW2 7558   1.970   7.951   3.427
 1115SOL     OW 7559   7.662   5.235   1.787
 1115SOL    HW1 7560   7.692   5.252   1.877
 1115SOL    HW2 7561   7.574   5.272   1.783
 1116SOL     OW 7562   7.033   8.092   5.318
 1116SOL    HW1 7563   7.086   8.119   5.242
 1116SOL    HW2 7564   7.028   7.996   5.310
 1117SOL     OW 7565   6.050   9.695   4.674
 1117SOL    HW1 7566   6.077   9.692   4.582
 1117SOL    HW2 7567   5.981   9.761   4.676
 1118SOL     OW 7568   6.293   7.348   5.876
 1118SOL    HW1 7569   6.269   7.387   5.960
 1118SOL    HW2 7570   6.257   7.408   5.810
 1119SOL     OW 7571   1.325   3.180   0.308
 1119SOL    HW1 7572   1.363   3.232   0.379
 1119SOL    HW2 7573   1.361   3.219   0.228
 1120SOL     OW 7574   1.555   6.269   2.666
 1120SOL    HW1 7575   1.596   6.206   2.606
 1120SOL    HW2 7576   1.507   6.329   2.608
 1121SOL     OW 7577  -2.084   3.663   5.615
 1121SOL    HW1 7578  -2.088   3.661   5.711
 1121SOL    HW2 7579  -1.991   3.671   5.595
 1122SOL     OW 7580   3.749   2.192   0.774
 1122SOL    HW1 7581   3.668   2.141   0.779
 1122SOL    HW2 7582   3.734   2.253   0.703
 1123SOL     OW 7583   0.993   6.946   4.182
 1123SOL    HW1 7584   0.972   6.855   4.161
 1123SOL    HW2 7585   1.088   6.948   4.190
 1124SOL     OW 7586   0.837   7.866   4.720
 1124SOL    HW1 7587   0.922   7.891   4.757
 1124SOL    HW2 7588   0.773   7.905   4.779
 1125SOL     OW 7589   1.086   9.226   4.606
 1125SOL    HW1 7590   1.091   9.158   4.673
 1125SOL    HW2 7591   1.049   9.183   4.529
 1126SOL     OW 7592   1.419   9.697   5.270
 1126SOL    HW1 7593   1.495   9.661   5.224
 1126SOL    HW2 7594   1.344   9.671   5.217
 1127SOL     OW 7595   3.151   6.399   5.445
 1127SOL    HW1 7596   3.194   6.340   5.508
 1127SOL    HW2 7597   3.185   6.486   5.467
 1128SOL     OW 7598   1.884   7.353   1.303
 1128SOL    HW1 7599   1.807   7.342   1.246
 1128SOL    HW2 7600   1.951   7.296   1.264
 1129SOL     OW 7601   5.336   8.357   3.548
 1129SOL    HW1 7602   5.408   8.399   3.595
 1129SOL    HW2 7603   5.351   8.380   3.456
 1130SOL     OW 7604   2.763   4.834   0.878
 1130SOL    HW1 7605   2.756   4.812   0.971
 1130SOL    HW2 7606   2.856   4.852   0.865
 1131SOL     OW 7607  -0.065   4.640   4.652
 1131SOL    HW1 7608  -0.126   4.584   4.604
 1131SOL    HW2 7609  -0.120   4.705   4.695
 1132SOL     OW 7610   4.221   2.040   2.992
 1132SOL    HW1 7611   4.175   1.957   2.982
 1132SOL    HW2 7612   4.215   2.082   2.906
 1133SOL     OW 7613  -0.249   5.777   5.726
 1133SOL    HW1 7614  -0.294   5.763   5.643
 1133SOL    HW2 7615  -0.158   5.752   5.709
 1134SOL     OW 7616   3.181   7.680   1.331
 1134SOL    HW1 7617   3.112   7.620   1.358
 1134SOL    HW2 7618   3.162   7.698   1.239
 1135SOL     OW 7619   1.484   2.429   1.192
 1135SOL    HW1 7620   1.390   2.431   1.210
 1135SOL    HW2 7621   1.495   2.358   1.129
 1136SOL     OW 7622   6.400   7.521   4.996
 1136SOL    HW1 7623   6.304   7.524   4.995
 1136SOL    HW2 7624   6.427   7.588   4.934
 1137SOL     OW 7625  -0.025   8.790   5.723
 1137SOL    HW1 7626   0.057   8.834   5.700
 1137SOL    HW2 7627  -0.015   8.701   5.690
 1138SOL     OW 7628   7.792   5.034   0.445
 1138SOL    HW1 7629   7.783   5.057   0.537
 1138SOL    HW2 7630   7.794   5.118   0.399
 1139SOL     OW 7631   6.680   8.953   5.056
 1139SOL    HW1 7632   6.774   8.946   5.040
 1139SOL    HW2 7633   6.644   8.870   5.024
 1140SOL     OW 7634   7.886   8.465   4.400
 1140SOL    HW1 7635   7.891   8.560   4.413
 1140SOL    HW2 7636   7.860   8.431   4.486
 1141SOL     OW 7637   6.104   6.557   5.091
 1141SOL    HW1 7638   6.188   6.525   5.126
 1141SOL    HW2 7639   6.038   6.511   5.143
 1142SOL     OW 7640   8.782   7.438   0.273
 1142SOL    HW1 7641   8.708   7.498   0.275
 1142SOL    HW2 7642   8.821   7.443   0.360
 1143SOL     OW 7643   0.869   2.513   1.042
 1143SOL    HW1 7644   0.888   2.440   0.983
 1143SOL    HW2 7645   0.864   2.590   0.985
 1144SOL     OW 7646   6.581   7.339   3.936
 1144SOL    HW1 7647   6.663   7.342   3.887
 1144SOL    HW2 7648   6.530   7.270   3.893
 1145SOL     OW 7649   3.557   8.388   3.064
 1145SOL    HW1 7650   3.618   8.392   3.138
 1145SOL    HW2 7651   3.592   8.450   3.001
 1146SOL     OW 7652   1.660   5.493   1.259
 1146SOL    HW1 7653   1.755   5.496   1.266
 1146SOL    HW2 7654   1.633   5.428   1.324
 1147SOL     OW 7655   2.349   6.142   0.383
 1147SOL    HW1 7656   2.363   6.237   0.382
 1147SOL    HW2 7657   2.407   6.108   0.316
 1148SOL     OW 7658   3.176   7.129   0.397
 1148SOL    HW1 7659   3.144   7.043   0.370
 1148SOL    HW2 7660   3.271   7.118   0.404
 1149SOL     OW 7661   0.532   4.421   6.105
 1149SOL    HW1 7662   0.532   4.373   6.188
 1149SOL    HW2 7663   0.450   4.470   6.105
 1150SOL     OW 7664   2.985   5.321   0.407
 1150SOL    HW1 7665   2.942   5.391   0.358
 1150SOL    HW2 7666   3.051   5.286   0.346
 1151SOL     OW 7667   5.546  10.237   5.475
 1151SOL    HW1 7668   5.585  10.203   5.395
 1151SOL    HW2 7669   5.590  10.321   5.489
 1152SOL     OW 7670   2.413   6.256   3.652
 1152SOL    HW1 7671   2.490   6.200   3.659
 1152SOL    HW2 7672   2.384   6.268   3.743
 1153SOL     OW 7673   0.734   6.629   2.830
 1153SOL    HW1 7674   0.787   6.704   2.803
 1153SOL    HW2 7675   0.745   6.625   2.925
 1154SOL     OW 7676   7.611   8.117   3.096
 1154SOL    HW1 7677   7.637   8.152   3.181
 1154SOL    HW2 7678   7.596   8.024   3.111
 1155SOL     OW 7679   4.325   6.303   4.771
 1155SOL    HW1 7680   4.324   6.373   4.706
 1155SOL    HW2 7681   4.389   6.240   4.738
 1156SOL     OW 7682   2.379   1.602   1.386
 1156SOL    HW1 7683   2.413   1.518   1.355
 1156SOL    HW2 7684   2.285   1.587   1.395
 1157SOL     OW 7685   2.237   4.292   4.916
 1157SOL    HW1 7686   2.186   4.213   4.932
 1157SOL    HW2 7687   2.195   4.359   4.969
 1158SOL     OW 7688   3.641   4.075   6.263
 1158SOL    HW1 7689   3.666   4.035   6.346
 1158SOL    HW2 7690   3.631   4.168   6.283
 1159SOL     OW 7691   7.467   5.478   2.515
 1159SOL    HW1 7692   7.441   5.547   2.577
 1159SOL    HW2 7693   7.384   5.442   2.483
 1160SOL     OW 7694   3.941   7.158   2.721
 1160SOL    HW1 7695   4.007   7.124   2.782
 1160SOL    HW2 7696   3.954   7.106   2.641
 1161SOL     OW 7697   5.966   8.786   4.125
 1161SOL    HW1 7698   6.000   8.840   4.197
 1161SOL    HW2 7699   6.017   8.812   4.049
 1162SOL     OW 7700   7.295  10.159   5.958
 1162SOL    HW1 7701   7.237  10.129   6.027
 1162SOL    HW2 7702   7.329  10.243   5.990
 1163SOL     OW 7703   7.712   8.780   2.738
 1163SOL    HW1 7704   7.775   8.851   2.749
 1163SOL    HW2 7705   7.657   8.785   2.816
 1164SOL     OW 7706   3.723   5.124   5.678
 1164SOL    HW1 7707   3.648   5.103   5.622
 1164SOL    HW2 7708   3.685   5.168   5.754
 1165SOL     OW 7709  -1.565   5.340   6.051
 1165SOL    HW1 7710  -1.587   5.255   6.089
 1165SOL    HW2 7711  -1.538   5.321   5.962
 1166SOL     OW 7712   7.440   2.385   0.109
 1166SOL    HW1 7713   7.350   2.416   0.122
 1166SOL    HW2 7714   7.490   2.465   0.091
 1167SOL     OW 7715   4.275   2.172   0.290
 1167SOL    HW1 7716   4.271   2.238   0.221
 1167SOL    HW2 7717   4.283   2.222   0.371
 1168SOL     OW 7718   0.007   7.237   4.713
 1168SOL    HW1 7719   0.001   7.328   4.743
 1168SOL    HW2 7720  -0.039   7.237   4.629
 1169SOL     OW 7721   4.592   6.833   4.775
 1169SOL    HW1 7722   4.606   6.904   4.837
 1169SOL    HW2 7723   4.497   6.816   4.778
 1170SOL     OW 7724   0.188   7.737   5.049
 1170SOL    HW1 7725   0.112   7.784   5.084
 1170SOL    HW2 7726   0.251   7.806   5.027
 1171SOL     OW 7727   0.412   5.047   2.614
 1171SOL    HW1 7728   0.321   5.041   2.645
 1171SOL    HW2 7729   0.405   5.034   2.519
 1172SOL     OW 7730   4.697   7.844   3.896
 1172SOL    HW1 7731   4.631   7.797   3.845
 1172SOL    HW2 7732   4.698   7.932   3.858
 1173SOL     OW 7733   8.433   5.349   1.159
 1173SOL    HW1 7734   8.395   5.296   1.229
 1173SOL    HW2 7735   8.525   5.324   1.156
 1174SOL     OW 7736   3.435   6.668   1.848
 1174SOL    HW1 7737   3.435   6.738   1.783
 1174SOL    HW2 7738   3.365   6.692   1.909
 1175SOL     OW 7739   0.705   2.119   1.986
 1175SOL    HW1 7740   0.727   2.145   1.897
 1175SOL    HW2 7741   0.789   2.093   2.025
 1176SOL     OW 7742   2.129   9.336   4.895
 1176SOL    HW1 7743   2.079   9.331   4.976
 1176SOL    HW2 7744   2.118   9.250   4.854
 1177SOL     OW 7745   7.141   7.613   4.871
 1177SOL    HW1 7746   7.198   7.673   4.823
 1177SOL    HW2 7747   7.155   7.528   4.829
 1178SOL     OW 7748   2.919   1.026   0.821
 1178SOL    HW1 7749   2.999   0.999   0.775
 1178SOL    HW2 7750   2.947   1.041   0.911
 1179SOL     OW 7751   2.102   5.997   3.764
 1179SOL    HW1 7752   2.066   6.081   3.792
 1179SOL    HW2 7753   2.052   5.974   3.685
 1180SOL     OW 7754   1.917  10.499   5.590
 1180SOL    HW1 7755   2.002  10.494   5.635
 1180SOL    HW2 7756   1.934  10.466   5.502
 1181SOL     OW 7757   0.198   4.726   5.076
 1181SOL    HW1 7758   0.227   4.650   5.127
 1181SOL    HW2 7759   0.256   4.797   5.105
 1182SOL     OW 7760   2.412   0.554   0.489
 1182SOL    HW1 7761   2.413   0.648   0.472
 1182SOL    HW2 7762   2.376   0.546   0.578
 1183SOL     OW 7763   3.003   4.954   0.761
 1183SOL    HW1 7764   3.094   4.961   0.788
 1183SOL    HW2 7765   2.976   5.045   0.744
 1184SOL     OW 7766   8.673   6.731   1.866
 1184SOL    HW1 7767   8.756   6.723   1.913
 1184SOL    HW2 7768   8.608   6.750   1.934
 1185SOL     OW 7769   2.326   4.294   5.974
 1185SOL    HW1 7770   2.341   4.383   6.005
 1185SOL    HW2 7771   2.286   4.249   6.049
 1186SOL     OW 7772   3.672   9.404   5.383
 1186SOL    HW1 7773   3.662   9.397   5.288
 1186SOL    HW2 7774   3.651   9.316   5.416
 1187SOL     OW 7775   8.738   6.791   0.539
 1187SOL    HW1 7776   8.793   6.728   0.585
 1187SOL    HW2 7777   8.655   6.791   0.587
 1188SOL     OW 7778   5.963   2.987   3.277
 1188SOL    HW1 7779   5.941   2.962   3.187
 1188SOL    HW2 7780   5.997   3.076   3.269
 1189SOL     OW 7781  -0.509   4.153   5.106
 1189SOL    HW1 7782  -0.556   4.235   5.090
 1189SOL    HW2 7783  -0.428   4.180   5.149
 1190SOL     OW 7784   9.439   7.004   1.146
 1190SOL    HW1 7785   9.435   7.099   1.140
 1190SOL    HW2 7786   9.395   6.972   1.067
 1191SOL     OW 7787   3.484   3.559   4.311
 1191SOL    HW1 7788   3.510   3.535   4.222
 1191SOL    HW2 7789   3.411   3.619   4.300
 1192SOL     OW 7790   1.877   5.539   4.857
 1192SOL    HW1 7791   1.798   5.592   4.853
 1192SOL    HW2 7792   1.932   5.582   4.923
 1193SOL     OW 7793   1.499   2.513   2.921
 1193SOL    HW1 7794   1.549   2.581   2.965
 1193SOL    HW2 7795   1.521   2.524   2.828
 1194SOL     OW 7796   4.133   2.895   1.165
 1194SOL    HW1 7797   4.225   2.883   1.142
 1194SOL    HW2 7798   4.108   2.813   1.206
 1195SOL     OW 7799   4.017   7.611   2.515
 1195SOL    HW1 7800   4.004   7.519   2.492
 1195SOL    HW2 7801   3.969   7.622   2.598
 1196SOL     OW 7802   4.976   3.197   4.976
 1196SOL    HW1 7803   4.965   3.257   5.050
 1196SOL    HW2 7804   5.011   3.117   5.015
 1197SOL     OW 7805   4.633   8.153   5.679
 1197SOL    HW1 7806   4.647   8.208   5.756
 1197SOL    HW2 7807   4.704   8.179   5.619
 1198SOL     OW 7808   5.688   4.274   3.476
 1198SOL    HW1 7809   5.611   4.218   3.468
 1198SOL    HW2 7810   5.695   4.291   3.570
 1199SOL     OW 7811   3.178   3.850   4.647
 1199SOL    HW1 7812   3.223   3.928   4.680
 1199SOL    HW2 7813   3.087   3.878   4.636
 1200SOL     OW 7814   6.438   1.156   1.137
 1200SOL    HW1 7815   6.510   1.092   1.133
 1200SOL    HW2 7816   6.434   1.182   1.228
 1201SOL     OW 7817   6.603   3.591   3.517
 1201SOL    HW1 7818   6.630   3.502   3.536
 1201SOL    HW2 7819   6.508   3.592   3.530
 1202SOL     OW 7820   7.919   3.712   1.073
 1202SOL    HW1 7821   7.844   3.652   1.069
 1202SOL    HW2 7822   7.895   3.775   1.140
 1203SOL     OW 7823   2.983   7.992   1.817
 1203SOL    HW1 7824   2.919   7.965   1.883
 1203SOL    HW2 7825   2.992   7.917   1.760
 1204SOL     OW 7826   3.281   5.082   2.089
 1204SOL    HW1 7827   3.230   5.028   2.029
 1204SOL    HW2 7828   3.265   5.042   2.175
 1205SOL     OW 7829   7.697   3.099   0.128
 1205SOL    HW1 7830   7.732   3.027   0.076
 1205SOL    HW2 7831   7.602   3.092   0.119
 1206SOL     OW 7832  -1.039   4.957   4.941
 1206SOL    HW1 7833  -1.087   4.877   4.960
 1206SOL    HW2 7834  -1.080   4.992   4.861
 1207SOL     OW 7835   5.266   4.134   5.817
 1207SOL    HW1 7836   5.234   4.110   5.730
 1207SOL    HW2 7837   5.306   4.054   5.850
 1208SOL     OW 7838   3.839   3.763   3.081
 1208SOL    HW1 7839   3.908   3.700   3.060
 1208SOL    HW2 7840   3.840   3.825   3.008
 1209SOL     OW 7841   5.012   2.579   2.970
 1209SOL    HW1 7842   4.958   2.546   3.042
 1209SOL    HW2 7843   5.097   2.537   2.983
 1210SOL     OW 7844   4.954   3.840   0.664
 1210SOL    HW1 7845   4.899   3.762   0.677
 1210SOL    HW2 7846   4.948   3.887   0.747
 1211SOL     OW 7847   6.302   8.028   1.817
 1211SOL    HW1 7848   6.360   8.059   1.747
 1211SOL    HW2 7849   6.354   8.034   1.896
 1212SOL     OW 7850   1.926   4.327   2.650
 1212SOL    HW1 7851   1.896   4.236   2.655
 1212SOL    HW2 7852   1.994   4.326   2.582
 1213SOL     OW 7853   6.193   2.461   3.701
 1213SOL    HW1 7854   6.258   2.457   3.772
 1213SOL    HW2 7855   6.185   2.371   3.671
 1214SOL     OW 7856   8.623   3.942   0.175
 1214SOL    HW1 7857   8.709   3.910   0.147
 1214SOL    HW2 7858   8.637   4.035   0.194
 1215SOL     OW 7859   4.747   8.992   4.063
 1215SOL    HW1 7860   4.723   8.900   4.049
 1215SOL    HW2 7861   4.837   8.988   4.095
 1216SOL     OW 7862   1.346   2.525   1.734
 1216SOL    HW1 7863   1.397   2.494   1.659
 1216SOL    HW2 7864   1.399   2.595   1.771
 1217SOL     OW 7865   0.856   2.770   4.629
 1217SOL    HW1 7866   0.846   2.828   4.554
 1217SOL    HW2 7867   0.845   2.827   4.705
 1218SOL     OW 7868   1.553   4.533   4.334
 1218SOL    HW1 7869   1.512   4.456   4.374
 1218SOL    HW2 7870   1.549   4.515   4.240
 1219SOL     OW 7871   0.933   1.543   2.663
 1219SOL    HW1 7872   0.838   1.535   2.656
 1219SOL    HW2 7873   0.959   1.588   2.583
 1220SOL     OW 7874   1.809   6.497   2.055
 1220SOL    HW1 7875   1.874   6.547   2.007
 1220SOL    HW2 7876   1.730   6.550   2.052
 1221SOL     OW 7877  -1.586   3.449   4.723
 1221SOL    HW1 7878  -1.626   3.388   4.785
 1221SOL    HW2 7879  -1.658   3.476   4.665
 1222SOL     OW 7880   4.114   8.470   4.088
 1222SOL    HW1 7881   4.205   8.497   4.103
 1222SOL    HW2 7882   4.114   8.434   4.000
 1223SOL     OW 7883   5.958   8.380   3.879
 1223SOL    HW1 7884   5.992   8.446   3.940
 1223SOL    HW2 7885   5.870   8.410   3.858
 1224SOL     OW 7886   0.615   5.744   4.638
 1224SOL    HW1 7887   0.527   5.781   4.627
 1224SOL    HW2 7888   0.658   5.761   4.554
 1225SOL     OW 7889   7.678  10.534   5.863
 1225SOL    HW1 7890   7.734  10.497   5.795
 1225SOL    HW2 7891   7.597  10.483   5.858
 1226SOL     OW 7892   2.636   3.960   2.309
 1226SOL    HW1 7893   2.689   3.926   2.237
 1226SOL    HW2 7894   2.558   3.995   2.266
 1227SOL     OW 7895   3.122   9.936   5.513
 1227SOL    HW1 7896   3.136  10.030   5.513
 1227SOL    HW2 7897   3.077   9.918   5.596
 1228SOL     OW 7898  -0.344   1.213   1.362
 1228SOL    HW1 7899  -0.303   1.239   1.279
 1228SOL    HW2 7900  -0.327   1.119   1.368
 1229SOL     OW 7901   4.489   4.617   3.973
 1229SOL    HW1 7902   4.429   4.652   3.907
 1229SOL    HW2 7903   4.568   4.594   3.924
 1230SOL     OW 7904   5.008   3.349   4.495
 1230SOL    HW1 7905   4.949   3.418   4.466
 1230SOL    HW2 7906   4.997   3.346   4.590
 1231SOL     OW 7907   6.491   7.768   0.854
 1231SOL    HW1 7908   6.429   7.836   0.830
 1231SOL    HW2 7909   6.437   7.689   0.862
 1232SOL     OW 7910   5.291   5.783   4.843
 1232SOL    HW1 7911   5.303   5.711   4.782
 1232SOL    HW2 7912   5.378   5.821   4.853
 1233SOL     OW 7913   2.725   3.974   2.566
 1233SOL    HW1 7914   2.713   3.995   2.473
 1233SOL    HW2 7915   2.804   3.920   2.568
 1234SOL     OW 7916   7.855   1.747   0.552
 1234SOL    HW1 7917   7.874   1.714   0.639
 1234SOL    HW2 7918   7.767   1.716   0.533
 1235SOL     OW 7919   4.623   1.365   0.201
 1235SOL    HW1 7920   4.539   1.412   0.207
 1235SOL    HW2 7921   4.672   1.393   0.278
 1236SOL     OW 7922   7.842   7.515   2.634
 1236SOL    HW1 7923   7.917   7.568   2.659
 1236SOL    HW2 7924   7.782   7.576   2.592
 1237SOL     OW 7925   3.478   4.401   0.062
 1237SOL    HW1 7926   3.550   4.349   0.024
 1237SOL    HW2 7927   3.473   4.479   0.006
 1238SOL     OW 7928   3.506   3.482   0.013
 1238SOL    HW1 7929   3.548   3.529  -0.059
 1238SOL    HW2 7930   3.462   3.549   0.063
 1239SOL     OW 7931   5.910   4.137   2.537
 1239SOL    HW1 7932   5.891   4.089   2.618
 1239SOL    HW2 7933   5.831   4.188   2.520
 1240SOL     OW 7934   3.247   1.806   1.406
 1240SOL    HW1 7935   3.288   1.866   1.468
 1240SOL    HW2 7936   3.306   1.807   1.330
 1241SOL     OW 7937   0.423   2.791   4.159
 1241SOL    HW1 7938   0.446   2.712   4.111
 1241SOL    HW2 7939   0.506   2.838   4.170
 1242SOL     OW 7940   5.927   7.637   1.312
 1242SOL    HW1 7941   5.954   7.550   1.340
 1242SOL    HW2 7942   5.960   7.695   1.381
 1243SOL     OW 7943   3.438   5.423   4.220
 1243SOL    HW1 7944   3.463   5.483   4.290
 1243SOL    HW2 7945   3.520   5.388   4.187
 1244SOL     OW 7946   3.650   3.736   2.620
 1244SOL    HW1 7947   3.615   3.668   2.678
 1244SOL    HW2 7948   3.743   3.740   2.642
 1245SOL     OW 7949   5.684   4.207   5.474
 1245SOL    HW1 7950   5.673   4.122   5.517
 1245SOL    HW2 7951   5.595   4.242   5.468
 1246SOL     OW 7952   0.543   2.453   0.657
 1246SOL    HW1 7953   0.586   2.512   0.719
 1246SOL    HW2 7954   0.547   2.367   0.698
 1247SOL     OW 7955   0.266   6.017   4.402
 1247SOL    HW1 7956   0.234   6.103   4.430
 1247SOL    HW2 7957   0.194   5.981   4.350
 1248SOL     OW 7958   2.974   5.435   4.048
 1248SOL    HW1 7959   2.907   5.438   3.980
 1248SOL    HW2 7960   3.000   5.527   4.059
 1249SOL     OW 7961   2.287   4.081   5.306
 1249SOL    HW1 7962   2.347   4.026   5.256
 1249SOL    HW2 7963   2.339   4.156   5.334
 1250SOL     OW 7964   2.794   7.508   5.463
 1250SOL    HW1 7965   2.764   7.470   5.545
 1250SOL    HW2 7966   2.728   7.483   5.399
 1251SOL     OW 7967   1.648   3.655   4.472
 1251SOL    HW1 7968   1.631   3.685   4.562
 1251SOL    HW2 7969   1.738   3.623   4.474
 1252SOL     OW 7970   3.527   4.363   5.101
 1252SOL    HW1 7971   3.567   4.343   5.186
 1252SOL    HW2 7972   3.558   4.292   5.043
 1253SOL     OW 7973   3.965   7.615   2.032
 1253SOL    HW1 7974   3.957   7.696   1.982
 1253SOL    HW2 7975   4.047   7.576   2.003
 1254SOL     OW 7976   6.844   3.426   2.340
 1254SOL    HW1 7977   6.767   3.482   2.332
 1254SOL    HW2 7978   6.886   3.454   2.422
 1255SOL     OW 7979   4.556   4.813   5.660
 1255SOL    HW1 7980   4.576   4.906   5.647
 1255SOL    HW2 7981   4.597   4.791   5.743
 1256SOL     OW 7982   6.743   3.741   3.294
 1256SOL    HW1 7983   6.748   3.649   3.268
 1256SOL    HW2 7984   6.744   3.739   3.389
 1257SOL     OW 7985   3.752   2.958   3.435
 1257SOL    HW1 7986   3.666   2.996   3.453
 1257SOL    HW2 7987   3.799   3.026   3.388
 1258SOL     OW 7988   5.113   3.781   3.345
 1258SOL    HW1 7989   5.126   3.866   3.304
 1258SOL    HW2 7990   5.051   3.736   3.288
 1259SOL     OW 7991   7.625   1.179   0.396
 1259SOL    HW1 7992   7.549   1.235   0.413
 1259SOL    HW2 7993   7.627   1.117   0.469
 1260SOL     OW 7994   2.436   8.489   2.868
 1260SOL    HW1 7995   2.406   8.437   2.943
 1260SOL    HW2 7996   2.477   8.426   2.810
 1261SOL     OW 7997   1.923   3.966   0.059
 1261SOL    HW1 7998   1.865   3.935   0.128
 1261SOL    HW2 7999   2.005   3.988   0.103
 1262SOL     OW 8000   2.581   2.331   3.352
 1262SOL    HW1 8001   2.635   2.256   3.377
 1262SOL    HW2 8002   2.581   2.388   3.429
 1263SOL     OW 8003   1.582   6.628   2.045
 1263SOL    HW1 8004   1.594   6.613   1.951
 1263SOL    HW2 8005   1.502   6.581   2.067
 1264SOL     OW 8006   4.830   8.240   1.959
 1264SOL    HW1 8007   4.903   8.300   1.940
 1264SOL    HW2 8008   4.845   8.165   1.901
 1265SOL     OW 8009   5.862   8.250   5.346
 1265SOL    HW1 8010   5.824   8.315   5.405
 1265SOL    HW2 8011   5.893   8.302   5.271
 1266SOL     OW 8012   8.158   9.283   3.959
 1266SOL    HW1 8013   8.102   9.212   3.928
 1266SOL    HW2 8014   8.146   9.284   4.054
 1267SOL     OW 8015   4.353   1.118   1.212
 1267SOL    HW1 8016   4.435   1.149   1.252
 1267SOL    HW2 8017   4.373   1.111   1.119
 1268SOL     OW 8018   5.318   2.305   2.095
 1268SOL    HW1 8019   5.251   2.238   2.113
 1268SOL    HW2 8020   5.400   2.263   2.120
 1269SOL     OW 8021   7.602   1.628   0.548
 1269SOL    HW1 8022   7.543   1.647   0.622
 1269SOL    HW2 8023   7.544   1.623   0.472
 1270SOL     OW 8024   7.112   0.758   0.691
 1270SOL    HW1 8025   7.169   0.700   0.741
 1270SOL    HW2 8026   7.025   0.721   0.700
 1271SOL     OW 8027   2.441   6.248   0.088
 1271SOL    HW1 8028   2.367   6.258   0.027
 1271SOL    HW2 8029   2.472   6.338   0.101
 1272SOL     OW 8030   6.553   6.411   4.354
 1272SOL    HW1 8031   6.458   6.408   4.338
 1272SOL    HW2 8032   6.570   6.338   4.412
 1273SOL     OW 8033   1.206   2.940   2.817
 1273SOL    HW1 8034   1.280   2.887   2.788
 1273SOL    HW2 8035   1.198   2.921   2.910
 1274SOL     OW 8036   6.727   7.993   1.486
 1274SOL    HW1 8037   6.758   7.985   1.396
 1274SOL    HW2 8038   6.751   7.910   1.527
 1275SOL     OW 8039   4.539   1.490   1.251
 1275SOL    HW1 8040   4.575   1.565   1.299
 1275SOL    HW2 8041   4.445   1.495   1.264
 1276SOL     OW 8042   3.929   7.541   4.791
 1276SOL    HW1 8043   4.010   7.591   4.801
 1276SOL    HW2 8044   3.900   7.558   4.702
 1277SOL     OW 8045   6.621   8.764   4.134
 1277SOL    HW1 8046   6.586   8.677   4.155
 1277SOL    HW2 8047   6.645   8.801   4.218
 1278SOL     OW 8048   3.837   7.687   3.445
 1278SOL    HW1 8049   3.876   7.669   3.530
 1278SOL    HW2 8050   3.843   7.604   3.397
 1279SOL     OW 8051   4.187   7.127   3.868
 1279SOL    HW1 8052   4.123   7.198   3.880
 1279SOL    HW2 8053   4.215   7.105   3.957
 1280SOL     OW 8054   2.095   4.286   0.392
 1280SOL    HW1 8055   2.168   4.345   0.414
 1280SOL    HW2 8056   2.138   4.206   0.361
 1281SOL     OW 8057   6.074   2.541   0.919
 1281SOL    HW1 8058   5.995   2.584   0.950
 1281SOL    HW2 8059   6.076   2.559   0.825
 1282SOL     OW 8060   5.127   8.235   3.704
 1282SOL    HW1 8061   5.132   8.144   3.677
 1282SOL    HW2 8062   5.187   8.281   3.645
 1283SOL     OW 8063   0.369   5.823   5.987
 1283SOL    HW1 8064   0.445   5.865   6.027
 1283SOL    HW2 8065   0.342   5.757   6.051
 1284SOL     OW 8066   4.773   3.199   2.020
 1284SOL    HW1 8067   4.847   3.143   1.995
 1284SOL    HW2 8068   4.813   3.276   2.059
 1285SOL     OW 8069   4.140   6.512   4.790
 1285SOL    HW1 8070   4.080   6.491   4.719
 1285SOL    HW2 8071   4.222   6.534   4.747
 1286SOL     OW 8072   2.285   8.758   4.916
 1286SOL    HW1 8073   2.278   8.852   4.932
 1286SOL    HW2 8074   2.198   8.724   4.935
 1287SOL     OW 8075   3.443   2.605   0.876
 1287SOL    HW1 8076   3.387   2.557   0.938
 1287SOL    HW2 8077   3.431   2.559   0.793
 1288SOL     OW 8078   2.651   1.073   0.864
 1288SOL    HW1 8079   2.740   1.055   0.835
 1288SOL    HW2 8080   2.659   1.088   0.959
 1289SOL     OW 8081   1.966   4.511   5.796
 1289SOL    HW1 8082   1.953   4.417   5.807
 1289SOL    HW2 8083   1.982   4.544   5.885
 1290SOL     OW 8084   2.326   4.119   1.285
 1290SOL    HW1 8085   2.311   4.212   1.302
 1290SOL    HW2 8086   2.385   4.091   1.355
 1291SOL     OW 8087   8.417   5.729   1.913
 1291SOL    HW1 8088   8.322   5.743   1.909
 1291SOL    HW2 8089   8.441   5.756   2.002
 1292SOL     OW 8090  -0.818   3.199   3.218
 1292SOL    HW1 8091  -0.815   3.104   3.230
 1292SOL    HW2 8092  -0.739   3.220   3.168
 1293SOL     OW 8093   5.281   7.458   5.679
 1293SOL    HW1 8094   5.320   7.429   5.761
 1293SOL    HW2 8095   5.321   7.403   5.612
 1294SOL     OW 8096   6.411   1.988   0.786
 1294SOL    HW1 8097   6.381   1.922   0.723
 1294SOL    HW2 8098   6.471   2.043   0.736
 1295SOL     OW 8099   0.607   8.763   6.124
 1295SOL    HW1 8100   0.661   8.719   6.190
 1295SOL    HW2 8101   0.539   8.807   6.175
 1296SOL     OW 8102   0.320   2.004   2.591
 1296SOL    HW1 8103   0.293   1.995   2.682
 1296SOL    HW2 8104   0.259   1.950   2.541
 1297SOL     OW 8105   8.133   4.162   0.166
 1297SOL    HW1 8106   8.042   4.133   0.170
 1297SOL    HW2 8107   8.184   4.082   0.160
 1298SOL     OW 8108   2.167   1.593   0.316
 1298SOL    HW1 8109   2.125   1.666   0.270
 1298SOL    HW2 8110   2.141   1.604   0.407
 1299SOL     OW 8111   2.777   4.917   1.721
 1299SOL    HW1 8112   2.745   4.948   1.636
 1299SOL    HW2 8113   2.859   4.871   1.701
 1300SOL     OW 8114   2.063   4.694   5.398
 1300SOL    HW1 8115   2.111   4.672   5.478
 1300SOL    HW2 8116   1.974   4.662   5.414
 1301SOL     OW 8117   5.547   6.852   4.083
 1301SOL    HW1 8118   5.485   6.899   4.140
 1301SOL    HW2 8119   5.496   6.778   4.049
 1302SOL     OW 8120   5.548   8.396   5.638
 1302SOL    HW1 8121   5.534   8.305   5.666
 1302SOL    HW2 8122   5.505   8.448   5.706
 1303SOL     OW 8123   4.654   5.577   5.827
 1303SOL    HW1 8124   4.706   5.568   5.907
 1303SOL    HW2 8125   4.569   5.610   5.857
 1304SOL     OW 8126   4.731   2.468   0.550
 1304SOL    HW1 8127   4.821   2.447   0.574
 1304SOL    HW2 8128   4.734   2.560   0.522
 1305SOL     OW 8129   3.434   3.125   5.005
 1305SOL    HW1 8130   3.415   3.218   5.021
 1305SOL    HW2 8131   3.350   3.087   4.979
 1306SOL     OW 8132   5.592   6.319   4.892
 1306SOL    HW1 8133   5.674   6.273   4.871
 1306SOL    HW2 8134   5.526   6.250   4.893
 1307SOL     OW 8135   2.054   7.006   1.429
 1307SOL    HW1 8136   1.970   7.020   1.473
 1307SOL    HW2 8137   2.057   6.911   1.413
 1308SOL     OW 8138   3.420   3.855   2.768
 1308SOL    HW1 8139   3.469   3.934   2.744
 1308SOL    HW2 8140   3.486   3.794   2.798
 1309SOL     OW 8141   2.575   7.726   2.153
 1309SOL    HW1 8142   2.540   7.763   2.234
 1309SOL    HW2 8143   2.499   7.720   2.095
 1310SOL     OW 8144   1.031   4.320   5.369
 1310SOL    HW1 8145   1.084   4.331   5.448
 1310SOL    HW2 8146   0.948   4.284   5.401
 1311SOL     OW 8147   2.398   7.086   0.723
 1311SOL    HW1 8148   2.413   7.001   0.682
 1311SOL    HW2 8149   2.318   7.074   0.774
 1312SOL     OW 8150   7.578   8.537   2.256
 1312SOL    HW1 8151   7.656   8.534   2.201
 1312SOL    HW2 8152   7.612   8.533   2.345
 1313SOL     OW 8153   8.265   9.538   4.153
 1313SOL    HW1 8154   8.207   9.532   4.078
 1313SOL    HW2 8155   8.292   9.630   4.156
 1314SOL     OW 8156   6.273   4.000   3.930
 1314SOL    HW1 8157   6.259   3.995   3.835
 1314SOL    HW2 8158   6.362   4.035   3.939
 1315SOL     OW 8159   5.594   8.295   2.461
 1315SOL    HW1 8160   5.518   8.257   2.504
 1315SOL    HW2 8161   5.653   8.221   2.446
 1316SOL     OW 8162   8.474   8.100   2.251
 1316SOL    HW1 8163   8.564   8.069   2.239
 1316SOL    HW2 8164   8.481   8.168   2.318
 1317SOL     OW 8165   4.078   7.793   1.283
 1317SOL    HW1 8166   4.036   7.769   1.366
 1317SOL    HW2 8167   4.012   7.775   1.217
 1318SOL     OW 8168   2.881   5.278   6.184
 1318SOL    HW1 8169   2.964   5.261   6.229
 1318SOL    HW2 8170   2.900   5.262   6.092
 1319SOL     OW 8171   7.951   6.792   2.476
 1319SOL    HW1 8172   7.862   6.791   2.514
 1319SOL    HW2 8173   7.939   6.760   2.387
 1320SOL     OW 8174   6.408   9.262   4.045
 1320SOL    HW1 8175   6.323   9.282   4.084
 1320SOL    HW2 8176   6.450   9.348   4.035
 1321SOL     OW 8177   2.225   3.370   1.313
 1321SOL    HW1 8178   2.307   3.332   1.343
 1321SOL    HW2 8179   2.241   3.392   1.221
 1322SOL     OW 8180  -0.477   3.070   4.940
 1322SOL    HW1 8181  -0.437   2.999   4.889
 1322SOL    HW2 8182  -0.541   3.025   4.996
 1323SOL     OW 8183   0.016   1.462   2.206
 1323SOL    HW1 8184  -0.065   1.482   2.158
 1323SOL    HW2 8185  -0.008   1.390   2.264
 1324SOL     OW 8186   3.673   5.646   4.786
 1324SOL    HW1 8187   3.632   5.648   4.872
 1324SOL    HW2 8188   3.767   5.648   4.804
 1325SOL     OW 8189   1.121   4.457   1.359
 1325SOL    HW1 8190   1.097   4.388   1.422
 1325SOL    HW2 8191   1.047   4.517   1.360
 1326SOL     OW 8192   6.513   4.001   2.701
 1326SOL    HW1 8193   6.458   3.924   2.714
 1326SOL    HW2 8194   6.505   4.051   2.782
 1327SOL     OW 8195   5.606   8.038   2.172
 1327SOL    HW1 8196   5.644   8.007   2.255
 1327SOL    HW2 8197   5.618   8.133   2.174
 1328SOL     OW 8198   5.994   4.500   4.124
 1328SOL    HW1 8199   5.974   4.499   4.030
 1328SOL    HW2 8200   6.077   4.546   4.130
 1329SOL     OW 8201   2.837   6.351   1.420
 1329SOL    HW1 8202   2.787   6.425   1.452
 1329SOL    HW2 8203   2.928   6.370   1.444
 1330SOL     OW 8204   2.357   1.938   0.168
 1330SOL    HW1 8205   2.271   1.980   0.175
 1330SOL    HW2 8206   2.384   1.922   0.258
 1331SOL     OW 8207   7.513   2.476   1.476
 1331SOL    HW1 8208   7.607   2.489   1.491
 1331SOL    HW2 8209   7.507   2.391   1.433
 1332SOL     OW 8210   1.471   2.599   3.242
 1332SOL    HW1 8211   1.465   2.661   3.314
 1332SOL    HW2 8212   1.384   2.601   3.202
 1333SOL     OW 8213   5.210   7.350   4.433
 1333SOL    HW1 8214   5.292   7.387   4.465
 1333SOL    HW2 8215   5.169   7.312   4.510
 1334SOL     OW 8216   4.334   6.308   0.588
 1334SOL    HW1 8217   4.411   6.362   0.603
 1334SOL    HW2 8218   4.276   6.328   0.662
 1335SOL     OW 8219   4.126   3.136   2.610
 1335SOL    HW1 8220   4.132   3.229   2.589
 1335SOL    HW2 8221   4.112   3.094   2.525
 1336SOL     OW 8222   5.433   4.027   3.435
 1336SOL    HW1 8223   5.466   3.976   3.361
 1336SOL    HW2 8224   5.393   4.105   3.395
 1337SOL     OW 8225   5.850   8.861   3.510
 1337SOL    HW1 8226   5.869   8.895   3.422
 1337SOL    HW2 8227   5.926   8.886   3.562
 1338SOL     OW 8228   6.898   7.188   0.712
 1338SOL    HW1 8229   6.881   7.125   0.641
 1338SOL    HW2 8230   6.931   7.134   0.784
 1339SOL     OW 8231   7.109   5.520   2.237
 1339SOL    HW1 8232   7.088   5.601   2.190
 1339SOL    HW2 8233   7.103   5.451   2.170
 1340SOL     OW 8234   2.113   9.089   3.310
 1340SOL    HW1 8235   2.044   9.086   3.376
 1340SOL    HW2 8236   2.189   9.050   3.353
 1341SOL     OW 8237   6.493   1.267   0.680
 1341SOL    HW1 8238   6.457   1.196   0.733
 1341SOL    HW2 8239   6.487   1.235   0.590
 1342SOL     OW 8240   5.899   3.737   3.058
 1342SOL    HW1 8241   5.935   3.823   3.078
 1342SOL    HW2 8242   5.807   3.753   3.037
 1343SOL     OW 8243   6.502   8.087   1.629
 1343SOL    HW1 8244   6.570   8.046   1.574
 1343SOL    HW2 8245   6.508   8.180   1.609
 1344SOL     OW 8246   7.930   7.250   1.608
 1344SOL    HW1 8247   7.965   7.247   1.697
 1344SOL    HW2 8248   7.962   7.333   1.572
 1345SOL     OW 8249   4.147   4.196   4.887
 1345SOL    HW1 8250   4.194   4.113   4.892
 1345SOL    HW2 8251   4.188   4.242   4.814
 1346SOL     OW 8252   7.473   0.353   0.609
 1346SOL    HW1 8253   7.437   0.305   0.535
 1346SOL    HW2 8254   7.400   0.405   0.641
 1347SOL     OW 8255   6.795   3.057   1.419
 1347SOL    HW1 8256   6.779   3.147   1.390
 1347SOL    HW2 8257   6.718   3.035   1.472
 1348SOL     OW 8258   1.106   4.456   1.082
 1348SOL    HW1 8259   1.134   4.444   1.173
 1348SOL    HW2 8260   1.017   4.490   1.089
 1349SOL     OW 8261   6.365   6.875   4.458
 1349SOL    HW1 8262   6.442   6.925   4.487
 1349SOL    HW2 8263   6.384   6.785   4.483
 1350SOL     OW 8264   6.813   8.350   4.975
 1350SOL    HW1 8265   6.800   8.297   5.054
 1350SOL    HW2 8266   6.727   8.355   4.935
 1351SOL     OW 8267   1.773   7.920   5.157
 1351SOL    HW1 8268   1.759   7.989   5.092
 1351SOL    HW2 8269   1.860   7.886   5.137
 1352SOL     OW 8270   2.240   4.626   3.553
 1352SOL    HW1 8271   2.259   4.605   3.645
 1352SOL    HW2 8272   2.206   4.545   3.516
 1353SOL     OW 8273   6.007   3.192   3.608
 1353SOL    HW1 8274   5.954   3.255   3.558
 1353SOL    HW2 8275   6.082   3.174   3.553
 1354SOL     OW 8276  -1.499   2.544   4.018
 1354SOL    HW1 8277  -1.518   2.636   4.038
 1354SOL    HW2 8278  -1.409   2.531   4.048
 1355SOL     OW 8279   2.758   3.528   0.407
 1355SOL    HW1 8280   2.805   3.489   0.333
 1355SOL    HW2 8281   2.668   3.497   0.398
 1356SOL     OW 8282   6.547   2.487   1.775
 1356SOL    HW1 8283   6.463   2.442   1.769
 1356SOL    HW2 8284   6.611   2.423   1.744
 1357SOL     OW 8285   2.115   1.589   1.402
 1357SOL    HW1 8286   2.060   1.513   1.421
 1357SOL    HW2 8287   2.053   1.662   1.392
 1358SOL     OW 8288   4.574   9.636   5.934
 1358SOL    HW1 8289   4.500   9.604   5.986
 1358SOL    HW2 8290   4.637   9.668   5.998
 1359SOL     OW 8291   3.543   9.142   4.680
 1359SOL    HW1 8292   3.617   9.083   4.696
 1359SOL    HW2 8293   3.467   9.095   4.712
 1360SOL     OW 8294   2.599   3.946   2.826
 1360SOL    HW1 8295   2.631   3.952   2.736
 1360SOL    HW2 8296   2.645   4.016   2.872
 1361SOL     OW 8297   2.306   5.451   3.407
 1361SOL    HW1 8298   2.299   5.545   3.393
 1361SOL    HW2 8299   2.311   5.413   3.319
 1362SOL     OW 8300   5.325   2.756   1.843
 1362SOL    HW1 8301   5.238   2.745   1.805
 1362SOL    HW2 8302   5.336   2.682   1.902
 1363SOL     OW 8303   6.489   3.936   4.225
 1363SOL    HW1 8304   6.457   4.020   4.191
 1363SOL    HW2 8305   6.485   3.877   4.150
 1364SOL     OW 8306   2.984   1.992   2.059
 1364SOL    HW1 8307   2.896   2.013   2.026
 1364SOL    HW2 8308   3.042   2.017   1.987
 1365SOL     OW 8309   4.398   1.658   2.181
 1365SOL    HW1 8310   4.429   1.574   2.148
 1365SOL    HW2 8311   4.425   1.722   2.115
 1366SOL     OW 8312   3.631   1.982   2.059
 1366SOL    HW1 8313   3.591   1.896   2.075
 1366SOL    HW2 8314   3.669   2.006   2.143
 1367SOL     OW 8315   5.037   6.757   4.323
 1367SOL    HW1 8316   5.063   6.838   4.279
 1367SOL    HW2 8317   5.052   6.688   4.259
 1368SOL     OW 8318   0.866   3.595   2.569
 1368SOL    HW1 8319   0.923   3.584   2.644
 1368SOL    HW2 8320   0.844   3.506   2.542
 1369SOL     OW 8321   5.970   4.160   4.654
 1369SOL    HW1 8322   5.977   4.117   4.568
 1369SOL    HW2 8323   5.894   4.218   4.645
 1370SOL     OW 8324   8.022   8.651   2.371
 1370SOL    HW1 8325   8.108   8.668   2.409
 1370SOL    HW2 8326   7.961   8.672   2.442
 1371SOL     OW 8327   6.243   7.388   3.110
 1371SOL    HW1 8328   6.184   7.394   3.185
 1371SOL    HW2 8329   6.311   7.327   3.137
 1372SOL     OW 8330   1.624   8.407   3.866
 1372SOL    HW1 8331   1.591   8.423   3.778
 1372SOL    HW2 8332   1.562   8.344   3.903
 1373SOL     OW 8333   2.645   5.981   1.124
 1373SOL    HW1 8334   2.655   5.991   1.029
 1373SOL    HW2 8335   2.687   6.059   1.160
 1374SOL     OW 8336   1.558   3.960   2.328
 1374SOL    HW1 8337   1.587   3.935   2.416
 1374SOL    HW2 8338   1.544   4.055   2.333
 1375SOL     OW 8339   2.853   2.401   2.871
 1375SOL    HW1 8340   2.769   2.387   2.914
 1375SOL    HW2 8341   2.897   2.467   2.925
 1376SOL     OW 8342   7.452   7.023   1.789
 1376SOL    HW1 8343   7.369   7.062   1.818
 1376SOL    HW2 8344   7.519   7.083   1.821
 1377SOL     OW 8345  -0.472   0.940   1.580
 1377SOL    HW1 8346  -0.457   0.958   1.673
 1377SOL    HW2 8347  -0.402   0.988   1.535
 1378SOL     OW 8348   1.707   8.174   4.557
 1378SOL    HW1 8349   1.756   8.104   4.600
 1378SOL    HW2 8350   1.688   8.236   4.628
 1379SOL     OW 8351   0.958   3.538   0.584
 1379SOL    HW1 8352   0.882   3.593   0.563
 1379SOL    HW2 8353   0.947   3.460   0.530
 1380SOL     OW 8354   4.988   4.313   0.478
 1380SOL    HW1 8355   5.036   4.335   0.557
 1380SOL    HW2 8356   4.939   4.234   0.500
 1381SOL     OW 8357   5.426   3.606   0.971
 1381SOL    HW1 8358   5.388   3.560   1.046
 1381SOL    HW2 8359   5.452   3.691   1.006
 1382SOL     OW 8360   5.369   7.682   2.291
 1382SOL    HW1 8361   5.408   7.599   2.262
 1382SOL    HW2 8362   5.305   7.703   2.222
 1383SOL     OW 8363   5.449   6.701   5.148
 1383SOL    HW1 8364   5.423   6.786   5.184
 1383SOL    HW2 8365   5.375   6.643   5.167
 1384SOL     OW 8366   5.188   1.629   2.355
 1384SOL    HW1 8367   5.103   1.619   2.398
 1384SOL    HW2 8368   5.209   1.542   2.321
 1385SOL     OW 8369   1.095   8.188   4.048
 1385SOL    HW1 8370   1.017   8.137   4.026
 1385SOL    HW2 8371   1.141   8.133   4.113
 1386SOL     OW 8372   2.139   2.244   2.320
 1386SOL    HW1 8373   2.231   2.240   2.347
 1386SOL    HW2 8374   2.103   2.318   2.370
 1387SOL     OW 8375   0.100   4.835   6.261
 1387SOL    HW1 8376   0.172   4.779   6.234
 1387SOL    HW2 8377   0.133   4.924   6.249
 1388SOL     OW 8378   1.961   7.887   4.469
 1388SOL    HW1 8379   1.973   7.792   4.468
 1388SOL    HW2 8380   1.910   7.905   4.389
 1389SOL     OW 8381   4.557   8.465   2.995
 1389SOL    HW1 8382   4.646   8.477   2.965
 1389SOL    HW2 8383   4.564   8.461   3.091
 1390SOL     OW 8384   1.530   5.168   4.041
 1390SOL    HW1 8385   1.456   5.123   4.081
 1390SOL    HW2 8386   1.547   5.119   3.960
 1391SOL     OW 8387   3.327   7.377   0.784
 1391SOL    HW1 8388   3.236   7.352   0.764
 1391SOL    HW2 8389   3.380   7.318   0.731
 1392SOL     OW 8390   1.973   5.222   5.920
 1392SOL    HW1 8391   1.922   5.277   5.861
 1392SOL    HW2 8392   1.912   5.155   5.950
 1393SOL     OW 8393   5.237   1.124   1.822
 1393SOL    HW1 8394   5.184   1.172   1.758
 1393SOL    HW2 8395   5.217   1.032   1.804
 1394SOL     OW 8396   5.690   8.996   3.692
 1394SOL    HW1 8397   5.742   8.948   3.628
 1394SOL    HW2 8398   5.748   9.068   3.721
 1395SOL     OW 8399   8.109   4.263   0.902
 1395SOL    HW1 8400   8.023   4.304   0.915
 1395SOL    HW2 8401   8.108   4.186   0.959
 1396SOL     OW 8402   9.513   6.480   0.434
 1396SOL    HW1 8403   9.593   6.431   0.414
 1396SOL    HW2 8404   9.506   6.544   0.364
 1397SOL     OW 8405   3.279   1.206   0.355
 1397SOL    HW1 8406   3.207   1.146   0.372
 1397SOL    HW2 8407   3.306   1.237   0.442
 1398SOL     OW 8408   1.512   5.157   1.196
 1398SOL    HW1 8409   1.593   5.106   1.200
 1398SOL    HW2 8410   1.506   5.185   1.105
 1399SOL     OW 8411   1.253   6.153   5.646
 1399SOL    HW1 8412   1.348   6.163   5.638
 1399SOL    HW2 8413   1.231   6.196   5.729
 1400SOL     OW 8414   5.609   7.889   2.739
 1400SOL    HW1 8415   5.679   7.897   2.804
 1400SOL    HW2 8416   5.651   7.851   2.662
 1401SOL     OW 8417   8.040   6.946   0.317
 1401SOL    HW1 8418   8.100   6.943   0.391
 1401SOL    HW2 8419   7.956   6.916   0.353
 1402SOL     OW 8420   0.935   7.489   3.113
 1402SOL    HW1 8421   1.022   7.479   3.077
 1402SOL    HW2 8422   0.936   7.575   3.156
 1403SOL     OW 8423   6.938   7.867   3.126
 1403SOL    HW1 8424   6.896   7.951   3.143
 1403SOL    HW2 8425   7.030   7.880   3.149
 1404SOL     OW 8426   1.572   1.967   2.612
 1404SOL    HW1 8427   1.519   1.942   2.536
 1404SOL    HW2 8428   1.628   2.038   2.580
 1405SOL     OW 8429   7.531   8.911   3.436
 1405SOL    HW1 8430   7.470   8.884   3.367
 1405SOL    HW2 8431   7.617   8.887   3.403
 1406SOL     OW 8432   5.871   3.830   0.034
 1406SOL    HW1 8433   5.848   3.923   0.026
 1406SOL    HW2 8434   5.840   3.791  -0.048
 1407SOL     OW 8435   1.045   4.309   1.568
 1407SOL    HW1 8436   0.961   4.262   1.570
 1407SOL    HW2 8437   1.028   4.390   1.615
 1408SOL     OW 8438   6.672   7.366   2.485
 1408SOL    HW1 8439   6.595   7.385   2.539
 1408SOL    HW2 8440   6.740   7.342   2.548
 1409SOL     OW 8441  -0.221   8.474   5.956
 1409SOL    HW1 8442  -0.313   8.453   5.971
 1409SOL    HW2 8443  -0.173   8.398   5.990
 1410SOL     OW 8444   0.598   1.249   0.326
 1410SOL    HW1 8445   0.616   1.292   0.243
 1410SOL    HW2 8446   0.540   1.309   0.372
 1411SOL     OW 8447  -0.583   8.409   6.293
 1411SOL    HW1 8448  -0.618   8.485   6.248
 1411SOL    HW2 8449  -0.631   8.335   6.256
 1412SOL     OW 8450   3.130   8.558   4.600
 1412SOL    HW1 8451   3.204   8.610   4.568
 1412SOL    HW2 8452   3.167   8.472   4.618
 1413SOL     OW 8453   1.679   3.597   4.878
 1413SOL    HW1 8454   1.724   3.639   4.804
 1413SOL    HW2 8455   1.750   3.577   4.939
 1414SOL     OW 8456   5.120   1.931   1.253
 1414SOL    HW1 8457   5.200   1.983   1.250
 1414SOL    HW2 8458   5.063   1.978   1.314
 1415SOL     OW 8459   2.185   2.549   1.154
 1415SOL    HW1 8460   2.273   2.531   1.121
 1415SOL    HW2 8461   2.188   2.641   1.180
 1416SOL     OW 8462   2.638   5.160   4.135
 1416SOL    HW1 8463   2.545   5.140   4.124
 1416SOL    HW2 8464   2.673   5.161   4.046
 1417SOL     OW 8465   2.059   2.574   2.104
 1417SOL    HW1 8466   2.001   2.530   2.041
 1417SOL    HW2 8467   2.042   2.667   2.092
 1418SOL     OW 8468   6.059   6.068   0.953
 1418SOL    HW1 8469   6.140   6.107   0.923
 1418SOL    HW2 8470   6.001   6.071   0.877
 1419SOL     OW 8471  -0.583   3.188   3.094
 1419SOL    HW1 8472  -0.515   3.236   3.047
 1419SOL    HW2 8473  -0.574   3.097   3.064
 1420SOL     OW 8474   4.586   7.631   5.130
 1420SOL    HW1 8475   4.599   7.690   5.057
 1420SOL    HW2 8476   4.496   7.600   5.120
 1421SOL     OW 8477   6.875   4.172   2.428
 1421SOL    HW1 8478   6.861   4.149   2.336
 1421SOL    HW2 8479   6.788   4.186   2.463
 1422SOL     OW 8480   1.620   8.481   4.954
 1422SOL    HW1 8481   1.680   8.436   5.013
 1422SOL    HW2 8482   1.579   8.548   5.009
 1423SOL     OW 8483   2.173   3.891   6.163
 1423SOL    HW1 8484   2.151   3.955   6.095
 1423SOL    HW2 8485   2.152   3.935   6.245
 1424SOL     OW 8486   1.059   2.739   0.944
 1424SOL    HW1 8487   1.097   2.721   1.030
 1424SOL    HW2 8488   1.001   2.813   0.959
 1425SOL     OW 8489   3.961   5.386   5.992
 1425SOL    HW1 8490   3.969   5.459   6.053
 1425SOL    HW2 8491   3.893   5.414   5.930
 1426SOL     OW 8492   0.180   3.571   5.890
 1426SOL    HW1 8493   0.089   3.597   5.905
 1426SOL    HW2 8494   0.206   3.619   5.811
 1427SOL     OW 8495   5.586   6.484   4.546
 1427SOL    HW1 8496   5.511   6.532   4.510
 1427SOL    HW2 8497   5.555   6.393   4.554
 1428SOL     OW 8498   5.693   7.812   1.603
 1428SOL    HW1 8499   5.599   7.826   1.610
 1428SOL    HW2 8500   5.705   7.719   1.625
 1429SOL     OW 8501  -0.549   6.389   5.670
 1429SOL    HW1 8502  -0.605   6.343   5.732
 1429SOL    HW2 8503  -0.522   6.322   5.608
 1430SOL     OW 8504   0.152   1.292   0.880
 1430SOL    HW1 8505   0.139   1.212   0.828
 1430SOL    HW2 8506   0.067   1.308   0.921
 1431SOL     OW 8507   4.061   3.257   1.320
 1431SOL    HW1 8508   4.139   3.310   1.304
 1431SOL    HW2 8509   4.093   3.181   1.368
 1432SOL     OW 8510   1.313   3.184   3.861
 1432SOL    HW1 8511   1.292   3.129   3.937
 1432SOL    HW2 8512   1.331   3.121   3.791
 1433SOL     OW 8513   3.249   2.548   0.255
 1433SOL    HW1 8514   3.317   2.607   0.289
 1433SOL    HW2 8515   3.191   2.532   0.330
 1434SOL     OW 8516  -1.480   4.176   5.259
 1434SOL    HW1 8517  -1.505   4.086   5.235
 1434SOL    HW2 8518  -1.534   4.196   5.336
 1435SOL     OW 8519   0.814   8.422   5.340
 1435SOL    HW1 8520   0.790   8.486   5.274
 1435SOL    HW2 8521   0.810   8.470   5.423
 1436SOL     OW 8522   1.494   5.160   4.947
 1436SOL    HW1 8523   1.569   5.102   4.935
 1436SOL    HW2 8524   1.531   5.239   4.988
 1437SOL     OW 8525   9.517   7.237   0.058
 1437SOL    HW1 8526   9.436   7.206   0.098
 1437SOL    HW2 8527   9.501   7.231  -0.036
 1438SOL     OW 8528   4.910   8.465   4.004
 1438SOL    HW1 8529   4.975   8.514   3.954
 1438SOL    HW2 8530   4.897   8.384   3.955
 1439SOL     OW 8531   8.426   6.066   1.481
 1439SOL    HW1 8532   8.359   6.053   1.548
 1439SOL    HW2 8533   8.398   6.011   1.407
 1440SOL     OW 8534   6.317   3.070   2.963
 1440SOL    HW1 8535   6.361   3.037   2.884
 1440SOL    HW2 8536   6.377   3.138   2.996
 1441SOL     OW 8537   4.110   6.669   0.765
 1441SOL    HW1 8538   4.155   6.699   0.686
 1441SOL    HW2 8539   4.073   6.749   0.803
 1442SOL     OW 8540   4.220   8.050   2.379
 1442SOL    HW1 8541   4.130   8.069   2.353
 1442SOL    HW2 8542   4.214   7.966   2.425
 1443SOL     OW 8543   1.430   3.410   5.838
 1443SOL    HW1 8544   1.489   3.437   5.909
 1443SOL    HW2 8545   1.482   3.347   5.787
 1444SOL     OW 8546   4.880   4.730   5.586
 1444SOL    HW1 8547   4.811   4.664   5.577
 1444SOL    HW2 8548   4.936   4.696   5.656
 1445SOL     OW 8549   0.862   0.895   0.367
 1445SOL    HW1 8550   0.924   0.930   0.431
 1445SOL    HW2 8551   0.844   0.806   0.397
 1446SOL     OW 8552   2.559   7.717   3.376
 1446SOL    HW1 8553   2.472   7.747   3.404
 1446SOL    HW2 8554   2.609   7.797   3.363
 1447SOL     OW 8555   4.134   9.681   5.102
 1447SOL    HW1 8556   4.121   9.766   5.061
 1447SOL    HW2 8557   4.047   9.652   5.127
 1448SOL     OW 8558   3.656   1.821   0.642
 1448SOL    HW1 8559   3.643   1.861   0.728
 1448SOL    HW2 8560   3.667   1.895   0.582
 1449SOL     OW 8561   2.729   3.641   2.362
 1449SOL    HW1 8562   2.751   3.734   2.373
 1449SOL    HW2 8563   2.668   3.640   2.288
 1450SOL     OW 8564   2.503   2.811   4.661
 1450SOL    HW1 8565   2.575   2.837   4.718
 1450SOL    HW2 8566   2.427   2.805   4.720
 1451SOL     OW 8567   0.284   2.701   1.496
 1451SOL    HW1 8568   0.331   2.680   1.415
 1451SOL    HW2 8569   0.351   2.698   1.564
 1452SOL     OW 8570   7.789   8.797   4.535
 1452SOL    HW1 8571   7.727   8.853   4.488
 1452SOL    HW2 8572   7.874   8.821   4.498
 1453SOL     OW 8573   1.037   5.112   1.322
 1453SOL    HW1 8574   1.000   5.190   1.365
 1453SOL    HW2 8575   1.088   5.146   1.249
 1454SOL     OW 8576   5.516   2.433   1.680
 1454SOL    HW1 8577   5.589   2.440   1.742
 1454SOL    HW2 8578   5.495   2.524   1.657
 1455SOL     OW 8579   6.242   7.278   1.569
 1455SOL    HW1 8580   6.301   7.215   1.529
 1455SOL    HW2 8581   6.292   7.360   1.572
 1456SOL     OW 8582   7.254   0.963   1.200
 1456SOL    HW1 8583   7.327   0.938   1.257
 1456SOL    HW2 8584   7.283   0.938   1.112
 1457SOL     OW 8585   2.539   8.290   2.698
 1457SOL    HW1 8586   2.603   8.282   2.627
 1457SOL    HW2 8587   2.473   8.223   2.680
 1458SOL     OW 8588   5.863   2.111   1.398
 1458SOL    HW1 8589   5.851   2.024   1.436
 1458SOL    HW2 8590   5.950   2.108   1.358
 1459SOL     OW 8591   5.231   4.653   3.579
 1459SOL    HW1 8592   5.274   4.574   3.612
 1459SOL    HW2 8593   5.138   4.641   3.600
 1460SOL     OW 8594   2.380   5.538   5.599
 1460SOL    HW1 8595   2.473   5.515   5.596
 1460SOL    HW2 8596   2.371   5.609   5.535
 1461SOL     OW 8597   5.570   7.729   4.437
 1461SOL    HW1 8598   5.662   7.733   4.413
 1461SOL    HW2 8599   5.524   7.763   4.360
 1462SOL     OW 8600   8.161   4.617   0.577
 1462SOL    HW1 8601   8.140   4.710   0.568
 1462SOL    HW2 8602   8.152   4.598   0.670
 1463SOL     OW 8603   3.769   3.352   5.457
 1463SOL    HW1 8604   3.758   3.346   5.362
 1463SOL    HW2 8605   3.727   3.434   5.481
 1464SOL     OW 8606   4.263   8.436   4.702
 1464SOL    HW1 8607   4.354   8.459   4.725
 1464SOL    HW2 8608   4.240   8.367   4.764
 1465SOL     OW 8609   1.780   3.448   2.274
 1465SOL    HW1 8610   1.797   3.463   2.367
 1465SOL    HW2 8611   1.690   3.415   2.270
 1466SOL     OW 8612   0.569   2.215   0.911
 1466SOL    HW1 8613   0.593   2.123   0.917
 1466SOL    HW2 8614   0.552   2.241   1.002
 1467SOL     OW 8615   1.438   8.606   5.167
 1467SOL    HW1 8616   1.380   8.614   5.091
 1467SOL    HW2 8617   1.425   8.516   5.197
 1468SOL     OW 8618   5.498   8.006   3.090
 1468SOL    HW1 8619   5.563   8.075   3.106
 1468SOL    HW2 8620   5.430   8.048   3.039
 1469SOL     OW 8621   6.440   8.438   2.546
 1469SOL    HW1 8622   6.461   8.479   2.630
 1469SOL    HW2 8623   6.525   8.409   2.512
 1470SOL     OW 8624   7.679   7.337   3.115
 1470SOL    HW1 8625   7.593   7.298   3.100
 1470SOL    HW2 8626   7.738   7.263   3.120
 1471SOL     OW 8627   4.992   9.778   4.847
 1471SOL    HW1 8628   4.984   9.715   4.776
 1471SOL    HW2 8629   4.906   9.819   4.853
 1472SOL     OW 8630  -0.714   3.601   6.050
 1472SOL    HW1 8631  -0.717   3.507   6.066
 1472SOL    HW2 8632  -0.652   3.612   5.978
 1473SOL     OW 8633   1.776   5.333   4.741
 1473SOL    HW1 8634   1.797   5.419   4.776
 1473SOL    HW2 8635   1.813   5.271   4.804
 1474SOL     OW 8636   1.054   5.478   1.572
 1474SOL    HW1 8637   0.999   5.400   1.577
 1474SOL    HW2 8638   1.042   5.522   1.657
 1475SOL     OW 8639   0.593   8.867   4.999
 1475SOL    HW1 8640   0.506   8.865   5.038
 1475SOL    HW2 8641   0.632   8.948   5.032
 1476SOL     OW 8642   4.823   6.778   4.954
 1476SOL    HW1 8643   4.824   6.722   5.031
 1476SOL    HW2 8644   4.771   6.854   4.980
 1477SOL     OW 8645   8.460   9.379   3.933
 1477SOL    HW1 8646   8.437   9.464   3.895
 1477SOL    HW2 8647   8.385   9.357   3.988
 1478SOL     OW 8648   1.625   8.909   4.036
 1478SOL    HW1 8649   1.566   8.945   3.971
 1478SOL    HW2 8650   1.713   8.926   4.001
 1479SOL     OW 8651   6.864  10.481   6.042
 1479SOL    HW1 8652   6.941  10.501   6.096
 1479SOL    HW2 8653   6.864  10.385   6.035
 1480SOL     OW 8654   7.060   7.282   5.279
 1480SOL    HW1 8655   6.994   7.352   5.274
 1480SOL    HW2 8656   7.126   7.316   5.340
 1481SOL     OW 8657   2.651   7.002   0.431
 1481SOL    HW1 8658   2.656   6.915   0.391
 1481SOL    HW2 8659   2.643   7.062   0.357
 1482SOL     OW 8660   6.237   3.958   1.494
 1482SOL    HW1 8661   6.283   3.907   1.561
 1482SOL    HW2 8662   6.153   3.981   1.534
 1483SOL     OW 8663   5.200   5.968   3.999
 1483SOL    HW1 8664   5.244   5.892   3.960
 1483SOL    HW2 8665   5.134   5.993   3.934
 1484SOL     OW 8666   6.267   3.350   2.891
 1484SOL    HW1 8667   6.185   3.394   2.915
 1484SOL    HW2 8668   6.247   3.304   2.810
 1485SOL     OW 8669   5.330   1.621   0.874
 1485SOL    HW1 8670   5.342   1.526   0.869
 1485SOL    HW2 8671   5.336   1.642   0.967
 1486SOL     OW 8672   4.344   6.559   4.607
 1486SOL    HW1 8673   4.392   6.583   4.528
 1486SOL    HW2 8674   4.408   6.567   4.678
 1487SOL     OW 8675   4.607   8.865   5.733
 1487SOL    HW1 8676   4.554   8.941   5.709
 1487SOL    HW2 8677   4.659   8.895   5.808
 1488SOL     OW 8678   7.445   5.663   1.722
 1488SOL    HW1 8679   7.419   5.624   1.639
 1488SOL    HW2 8680   7.377   5.637   1.784
 1489SOL     OW 8681   5.678   6.010   4.828
 1489SOL    HW1 8682   5.726   5.941   4.873
 1489SOL    HW2 8683   5.684   5.986   4.735
 1490SOL     OW 8684   6.304   3.170   2.298
 1490SOL    HW1 8685   6.258   3.254   2.290
 1490SOL    HW2 8686   6.244   3.106   2.261
 1491SOL     OW 8687   1.077   2.700   3.927
 1491SOL    HW1 8688   1.066   2.661   3.840
 1491SOL    HW2 8689   1.091   2.793   3.909
 1492SOL     OW 8690   2.874   6.084   2.941
 1492SOL    HW1 8691   2.873   6.005   2.887
 1492SOL    HW2 8692   2.956   6.079   2.990
 1493SOL     OW 8693   2.011   2.728   4.198
 1493SOL    HW1 8694   1.963   2.784   4.136
 1493SOL    HW2 8695   1.948   2.713   4.269
 1494SOL     OW 8696   2.276   3.667   1.500
 1494SOL    HW1 8697   2.242   3.583   1.468
 1494SOL    HW2 8698   2.305   3.712   1.420
 1495SOL     OW 8699   4.392   4.367   4.062
 1495SOL    HW1 8700   4.313   4.358   4.009
 1495SOL    HW2 8701   4.423   4.456   4.044
 1496SOL     OW 8702   4.905   3.902   4.721
 1496SOL    HW1 8703   4.811   3.909   4.741
 1496SOL    HW2 8704   4.949   3.928   4.802
 1497SOL     OW 8705   1.457   1.394   1.213
 1497SOL    HW1 8706   1.366   1.426   1.210
 1497SOL    HW2 8707   1.502   1.456   1.269
 1498SOL     OW 8708   7.647   7.280   1.584
 1498SOL    HW1 8709   7.606   7.203   1.545
 1498SOL    HW2 8710   7.741   7.264   1.576
 1499SOL     OW 8711   5.775   7.636   6.116
 1499SOL    HW1 8712   5.860   7.591   6.110
 1499SOL    HW2 8713   5.793   7.715   6.166
 1500SOL     OW 8714   1.041   5.991   6.254
 1500SOL    HW1 8715   1.045   6.086   6.248
 1500SOL    HW2 8716   1.099   5.959   6.185
 1501SOL     OW 8717   7.220   4.837   0.343
 1501SOL    HW1 8718   7.225   4.839   0.438
 1501SOL    HW2 8719   7.271   4.914   0.315
 1502SOL     OW 8720   4.119   9.946   4.964
 1502SOL    HW1 8721   4.120   9.936   4.869
 1502SOL    HW2 8722   4.109  10.040   4.978
 1503SOL     OW 8723   0.984   1.137   1.888
 1503SOL    HW1 8724   1.057   1.149   1.948
 1503SOL    HW2 8725   0.980   1.043   1.875
 1504SOL     OW 8726   0.008   0.390   0.237
 1504SOL    HW1 8727   0.010   0.466   0.179
 1504SOL    HW2 8728  -0.077   0.348   0.217
 1505SOL     OW 8729   3.460   6.696   6.061
 1505SOL    HW1 8730   3.382   6.681   6.007
 1505SOL    HW2 8731   3.446   6.783   6.099
 1506SOL     OW 8732   1.751   2.586   3.141
 1506SOL    HW1 8733   1.660   2.606   3.164
 1506SOL    HW2 8734   1.791   2.561   3.224
 1507SOL     OW 8735   5.683   3.951   5.545
 1507SOL    HW1 8736   5.642   3.867   5.564
 1507SOL    HW2 8737   5.721   3.939   5.458
 1508SOL     OW 8738   5.328   4.563   4.999
 1508SOL    HW1 8739   5.310   4.538   4.908
 1508SOL    HW2 8740   5.406   4.618   4.994
 1509SOL     OW 8741   7.201   9.066   5.097
 1509SOL    HW1 8742   7.280   9.061   5.152
 1509SOL    HW2 8743   7.219   9.006   5.025
 1510SOL     OW 8744   4.436   9.105   3.732
 1510SOL    HW1 8745   4.359   9.162   3.736
 1510SOL    HW2 8746   4.446   9.071   3.821
 1511SOL     OW 8747   2.969   4.910   2.114
 1511SOL    HW1 8748   2.889   4.962   2.110
 1511SOL    HW2 8749   3.016   4.933   2.033
 1512SOL     OW 8750   3.113   4.684   3.555
 1512SOL    HW1 8751   3.051   4.751   3.582
 1512SOL    HW2 8752   3.147   4.647   3.637
 1513SOL     OW 8753   3.291   2.658   2.857
 1513SOL    HW1 8754   3.270   2.747   2.886
 1513SOL    HW2 8755   3.369   2.668   2.803
 1514SOL     OW 8756   4.453   2.872   0.140
 1514SOL    HW1 8757   4.445   2.781   0.111
 1514SOL    HW2 8758   4.387   2.880   0.210
 1515SOL     OW 8759   5.915   4.518   3.279
 1515SOL    HW1 8760   5.954   4.554   3.358
 1515SOL    HW2 8761   5.971   4.550   3.208
 1516SOL     OW 8762   6.942   1.294   0.219
 1516SOL    HW1 8763   6.873   1.316   0.156
 1516SOL    HW2 8764   6.901   1.232   0.279
 1517SOL     OW 8765   9.075   4.924   0.522
 1517SOL    HW1 8766   9.159   4.885   0.497
 1517SOL    HW2 8767   9.031   4.856   0.573
 1518SOL     OW 8768   1.953   6.796   4.834
 1518SOL    HW1 8769   2.039   6.771   4.868
 1518SOL    HW2 8770   1.896   6.722   4.854
 1519SOL     OW 8771   2.637   5.475   5.713
 1519SOL    HW1 8772   2.683   5.394   5.692
 1519SOL    HW2 8773   2.697   5.544   5.688
 1520SOL     OW 8774   2.845   7.578   1.818
 1520SOL    HW1 8775   2.825   7.613   1.905
 1520SOL    HW2 8776   2.901   7.503   1.834
 1521SOL     OW 8777   4.910   3.297   0.491
 1521SOL    HW1 8778   4.923   3.281   0.398
 1521SOL    HW2 8779   4.815   3.303   0.501
 1522SOL     OW 8780   3.510   8.350   4.470
 1522SOL    HW1 8781   3.579   8.354   4.535
 1522SOL    HW2 8782   3.545   8.295   4.400
 1523SOL     OW 8783   5.184   3.121   1.696
 1523SOL    HW1 8784   5.187   3.190   1.630
 1523SOL    HW2 8785   5.274   3.116   1.729
 1524SOL     OW 8786   3.585   5.367   2.339
 1524SOL    HW1 8787   3.534   5.323   2.407
 1524SOL    HW2 8788   3.528   5.367   2.262
 1525SOL     OW 8789   0.461   5.145   3.795
 1525SOL    HW1 8790   0.518   5.221   3.804
 1525SOL    HW2 8791   0.422   5.154   3.708
 1526SOL     OW 8792   3.705   9.526   5.026
 1526SOL    HW1 8793   3.686   9.547   4.935
 1526SOL    HW2 8794   3.660   9.443   5.042
 1527SOL     OW 8795   1.519   7.350   3.133
 1527SOL    HW1 8796   1.472   7.282   3.086
 1527SOL    HW2 8797   1.598   7.307   3.166
 1528SOL     OW 8798   9.121   6.489   0.490
 1528SOL    HW1 8799   9.094   6.438   0.566
 1528SOL    HW2 8800   9.190   6.437   0.450
 1529SOL     OW 8801   7.961   3.208   0.107
 1529SOL    HW1 8802   7.889   3.147   0.089
 1529SOL    HW2 8803   7.975   3.253   0.024
 1530SOL     OW 8804   5.322   1.700   1.190
 1530SOL    HW1 8805   5.307   1.605   1.186
 1530SOL    HW2 8806   5.249   1.734   1.242
 1531SOL     OW 8807   3.074   6.009   5.402
 1531SOL    HW1 8808   2.979   6.021   5.402
 1531SOL    HW2 8809   3.107   6.077   5.344
 1532SOL     OW 8810  -0.872   5.416   5.183
 1532SOL    HW1 8811  -0.951   5.373   5.152
 1532SOL    HW2 8812  -0.866   5.390   5.275
 1533SOL     OW 8813   5.332   5.568   3.661
 1533SOL    HW1 8814   5.365   5.487   3.699
 1533SOL    HW2 8815   5.363   5.567   3.571
 1534SOL     OW 8816   8.229   6.506   2.780
 1534SOL    HW1 8817   8.305   6.563   2.789
 1534SOL    HW2 8818   8.211   6.474   2.868
 1535SOL     OW 8819   0.628   2.655   1.903
 1535SOL    HW1 8820   0.654   2.637   1.993
 1535SOL    HW2 8821   0.654   2.746   1.888
 1536SOL     OW 8822   0.811   3.022   3.375
 1536SOL    HW1 8823   0.777   2.933   3.378
 1536SOL    HW2 8824   0.757   3.071   3.437
 1537SOL     OW 8825   4.012   7.235   0.016
 1537SOL    HW1 8826   4.102   7.205   0.021
 1537SOL    HW2 8827   3.973   7.186  -0.056
 1538SOL     OW 8828   0.962   5.150   4.062
 1538SOL    HW1 8829   0.873   5.166   4.031
 1538SOL    HW2 8830   0.980   5.223   4.122
 1539SOL     OW 8831   1.126   6.417   3.162
 1539SOL    HW1 8832   1.094   6.447   3.076
 1539SOL    HW2 8833   1.218   6.397   3.148
 1540SOL     OW 8834   5.093   6.847   4.894
 1540SOL    HW1 8835   5.122   6.773   4.948
 1540SOL    HW2 8836   4.998   6.852   4.909
 1541SOL     OW 8837   0.049   0.972   1.346
 1541SOL    HW1 8838   0.084   0.947   1.260
 1541SOL    HW2 8839  -0.017   1.039   1.326
 1542SOL     OW 8840   6.011   7.408   1.514
 1542SOL    HW1 8841   6.076   7.338   1.509
 1542SOL    HW2 8842   6.042   7.466   1.583
 1543SOL     OW 8843   4.386   0.580   0.808
 1543SOL    HW1 8844   4.334   0.501   0.827
 1543SOL    HW2 8845   4.334   0.628   0.744
 1544SOL     OW 8846   4.197  10.023   5.957
 1544SOL    HW1 8847   4.244  10.018   5.874
 1544SOL    HW2 8848   4.264  10.043   6.022
 1545SOL     OW 8849   3.715   8.486   4.264
 1545SOL    HW1 8850   3.710   8.560   4.324
 1545SOL    HW2 8851   3.784   8.430   4.300
 1546SOL     OW 8852   9.813   6.889   0.364
 1546SOL    HW1 8853   9.743   6.827   0.384
 1546SOL    HW2 8854   9.815   6.949   0.438
 1547SOL     OW 8855   6.594   6.545   0.425
 1547SOL    HW1 8856   6.555   6.621   0.467
 1547SOL    HW2 8857   6.520   6.487   0.406
 1548SOL     OW 8858   6.800   9.357   5.145
 1548SOL    HW1 8859   6.814   9.317   5.231
 1548SOL    HW2 8860   6.887   9.363   5.107
 1549SOL     OW 8861   6.358   9.492   6.264
 1549SOL    HW1 8862   6.263   9.499   6.251
 1549SOL    HW2 8863   6.392   9.579   6.242
 1550SOL     OW 8864  -1.352   2.106   3.616
 1550SOL    HW1 8865  -1.309   2.182   3.578
 1550SOL    HW2 8866  -1.279   2.054   3.651
 1551SOL     OW 8867   3.889   2.636   2.279
 1551SOL    HW1 8868   3.951   2.647   2.351
 1551SOL    HW2 8869   3.902   2.714   2.224
 1552SOL     OW 8870  -0.362   8.289   5.755
 1552SOL    HW1 8871  -0.393   8.300   5.845
 1552SOL    HW2 8872  -0.404   8.361   5.707
 1553SOL     OW 8873   0.884   9.822   5.223
 1553SOL    HW1 8874   0.945   9.859   5.287
 1553SOL    HW2 8875   0.797   9.850   5.253
 1554SOL     OW 8876   6.431   2.853   2.479
 1554SOL    HW1 8877   6.400   2.772   2.438
 1554SOL    HW2 8878   6.426   2.919   2.410
 1555SOL     OW 8879   1.228   2.824   3.087
 1555SOL    HW1 8880   1.146   2.814   3.134
 1555SOL    HW2 8881   1.248   2.737   3.054
 1556SOL     OW 8882   1.864   3.810   5.582
 1556SOL    HW1 8883   1.866   3.740   5.648
 1556SOL    HW2 8884   1.952   3.807   5.542
 1557SOL     OW 8885   2.019   6.905   5.719
 1557SOL    HW1 8886   1.953   6.839   5.698
 1557SOL    HW2 8887   2.098   6.875   5.674
[truncated: 1,215,587 more chars]
