# Supplementary material for: Improvement in predicting drug sensitivity changes associated with protein mutations using a molecular dynamics based alchemical mutation method
Source: Sci Rep. 2020 Feb 7;10:2161. doi: 10.1038/s41598-020-58877-9 (PMC7005789; doi:10.1038/s41598-020-58877-9)
Supplement: Supplementary file 2 — Supplementary Information. [file 41598_2020_58877_MOESM2_ESM.zip › S1_input/MP-CAFEE/ALR2/ZST/F121P_ZST/complex_gpu/md_fin.gro]

Generated by trjconv : OXIDOREDUCTASE in water t= 42000.00000
33862
    1ACE    CH3    1   0.639   8.376   5.444
    1ACE   HH31    2   0.575   8.369   5.532
    1ACE   HH32    3   0.747   8.375   5.459
    1ACE   HH33    4   0.618   8.465   5.384
    1ACE      C    5   0.616   8.255   5.355
    1ACE      O    6   0.619   8.263   5.233
    2ALA      N    7   0.598   8.141   5.423
    2ALA      H    8   0.572   8.160   5.519
    2ALA     CA    9   0.576   8.009   5.367
    2ALA     HA   10   0.626   7.997   5.270
    2ALA     CB   11   0.619   7.898   5.462
    2ALA    HB1   12   0.584   7.802   5.424
    2ALA    HB2   13   0.727   7.891   5.473
    2ALA    HB3   14   0.586   7.923   5.563
    2ALA      C   15   0.427   7.997   5.340
    2ALA      O   16   0.336   8.065   5.388
    3SER      N   17   0.394   7.902   5.252
    3SER      H   18   0.476   7.866   5.206
    3SER     CA   19   0.265   7.869   5.197
    3SER     HA   20   0.188   7.932   5.242
    3SER     CB   21   0.264   7.898   5.048
    3SER    HB1   22   0.175   7.856   4.999
    3SER    HB2   23   0.357   7.863   5.003
    3SER     OG   24   0.259   8.038   5.029
    3SER     HG   25   0.349   8.071   5.034
    3SER      C   26   0.237   7.720   5.217
    3SER      O   27   0.334   7.648   5.239
    4ARG      N   28   0.117   7.673   5.183
    4ARG      H   29   0.034   7.726   5.163
    4ARG     CA   30   0.098   7.537   5.136
    4ARG     HA   31   0.197   7.503   5.107
    4ARG     CB   32   0.023   7.447   5.234
    4ARG    HB1   33   0.008   7.350   5.187
    4ARG    HB2   34  -0.073   7.497   5.243
    4ARG     CG   35   0.099   7.424   5.365
    4ARG    HG1   36   0.144   7.520   5.392
    4ARG    HG2   37   0.180   7.353   5.353
    4ARG     CD   38   0.011   7.377   5.480
    4ARG    HD1   39  -0.067   7.308   5.448
    4ARG    HD2   40  -0.034   7.466   5.524
    4ARG     NE   41   0.084   7.326   5.596
    4ARG     HE   42   0.119   7.390   5.665
    4ARG     CZ   43   0.101   7.200   5.638
    4ARG    NH1   44   0.044   7.095   5.576
    4ARG   HH11   45  -0.007   7.111   5.490
    4ARG   HH12   46   0.033   7.001   5.612
    4ARG    NH2   47   0.174   7.176   5.748
    4ARG   HH21   48   0.227   7.252   5.787
    4ARG   HH22   49   0.157   7.087   5.793
    4ARG      C   50   0.018   7.542   5.007
    4ARG      O   51  -0.050   7.638   4.971
    5ILE      N   52   0.026   7.437   4.924
    5ILE      H   53   0.087   7.361   4.951
    5ILE     CA   54  -0.014   7.431   4.785
    5ILE     HA   55  -0.055   7.528   4.757
    5ILE     CB   56   0.099   7.384   4.695
    5ILE     HB   57   0.117   7.280   4.722
    5ILE    CG2   58   0.055   7.390   4.549
    5ILE   HG21   59   0.031   7.494   4.527
    5ILE   HG22   60   0.131   7.357   4.477
    5ILE   HG23   61  -0.036   7.338   4.521
    5ILE    CG1   62   0.236   7.452   4.701
    5ILE   HG11   63   0.302   7.412   4.624
    5ILE   HG12   64   0.276   7.438   4.801
    5ILE     CD   65   0.241   7.601   4.669
    5ILE    HD1   66   0.176   7.664   4.730
    5ILE    HD2   67   0.345   7.630   4.674
    5ILE    HD3   68   0.222   7.609   4.562
    5ILE      C   69  -0.125   7.327   4.783
    5ILE      O   70  -0.117   7.220   4.844
    6LEU      N   71  -0.230   7.345   4.701
    6LEU      H   72  -0.230   7.424   4.638
    6LEU     CA   73  -0.357   7.277   4.710
    6LEU     HA   74  -0.365   7.244   4.814
    6LEU     CB   75  -0.468   7.377   4.680
    6LEU    HB1   76  -0.467   7.398   4.573
    6LEU    HB2   77  -0.457   7.468   4.738
    6LEU     CG   78  -0.609   7.330   4.713
    6LEU     HG   79  -0.634   7.231   4.674
    6LEU    CD1   80  -0.635   7.326   4.864
    6LEU   HD11   81  -0.738   7.309   4.896
    6LEU   HD12   82  -0.567   7.254   4.908
    6LEU   HD13   83  -0.613   7.422   4.911
    6LEU    CD2   84  -0.715   7.422   4.652
    6LEU   HD21   85  -0.678   7.523   4.667
    6LEU   HD22   86  -0.713   7.391   4.547
    6LEU   HD23   87  -0.818   7.415   4.687
    6LEU      C   88  -0.357   7.168   4.604
    6LEU      O   89  -0.336   7.188   4.484
    7LEU      N   90  -0.390   7.049   4.656
    7LEU      H   91  -0.388   7.034   4.756
    7LEU     CA   92  -0.398   6.928   4.577
    7LEU     HA   93  -0.333   6.931   4.489
    7LEU     CB   94  -0.355   6.810   4.663
    7LEU    HB1   95  -0.401   6.721   4.619
    7LEU    HB2   96  -0.389   6.821   4.766
    7LEU     CG   97  -0.206   6.778   4.666
    7LEU     HG   98  -0.166   6.767   4.565
    7LEU    CD1   99  -0.123   6.885   4.736
    7LEU   HD11  100  -0.023   6.841   4.734
    7LEU   HD12  101  -0.126   6.982   4.686
    7LEU   HD13  102  -0.152   6.911   4.837
    7LEU    CD2  103  -0.185   6.655   4.754
    7LEU   HD21  104  -0.234   6.575   4.698
    7LEU   HD22  105  -0.079   6.631   4.755
    7LEU   HD23  106  -0.226   6.676   4.853
    7LEU      C  107  -0.539   6.905   4.524
    7LEU      O  108  -0.637   6.967   4.567
    8ASN      N  109  -0.555   6.816   4.426
    8ASN      H  110  -0.469   6.790   4.380
    8ASN     CA  111  -0.684   6.786   4.367
    8ASN     HA  112  -0.717   6.885   4.334
    8ASN     CB  113  -0.676   6.698   4.242
    8ASN    HB1  114  -0.618   6.751   4.168
    8ASN    HB2  115  -0.777   6.677   4.207
    8ASN     CG  116  -0.618   6.559   4.271
    8ASN    OD1  117  -0.616   6.512   4.384
    8ASN    ND2  118  -0.563   6.494   4.168
    8ASN   HD21  119  -0.561   6.532   4.074
    8ASN   HD22  120  -0.526   6.401   4.176
    8ASN      C  121  -0.793   6.737   4.461
    8ASN      O  122  -0.910   6.744   4.423
    9ASN      N  123  -0.762   6.696   4.584
    9ASN      H  124  -0.662   6.692   4.602
    9ASN     CA  125  -0.847   6.654   4.693
    9ASN     HA  126  -0.950   6.639   4.658
    9ASN     CB  127  -0.791   6.523   4.747
    9ASN    HB1  128  -0.744   6.461   4.669
    9ASN    HB2  129  -0.866   6.455   4.787
    9ASN     CG  130  -0.678   6.540   4.847
    9ASN    OD1  131  -0.585   6.619   4.832
    9ASN    ND2  132  -0.672   6.471   4.961
    9ASN   HD21  133  -0.741   6.402   4.988
    9ASN   HD22  134  -0.599   6.489   5.029
    9ASN      C  135  -0.859   6.762   4.800
    9ASN      O  136  -0.935   6.745   4.895
   10GLY      N  137  -0.797   6.879   4.790
   10GLY      H  138  -0.734   6.881   4.711
   10GLY     CA  139  -0.810   6.991   4.882
   10GLY    HA1  140  -0.909   6.977   4.926
   10GLY    HA2  141  -0.811   7.084   4.825
   10GLY      C  142  -0.714   6.994   5.000
   10GLY      O  143  -0.712   7.084   5.084
   11ALA      N  144  -0.630   6.891   5.015
   11ALA      H  145  -0.637   6.817   4.946
   11ALA     CA  146  -0.516   6.898   5.103
   11ALA     HA  147  -0.560   6.925   5.199
   11ALA     CB  148  -0.455   6.759   5.115
   11ALA    HB1  149  -0.366   6.750   5.177
   11ALA    HB2  150  -0.526   6.692   5.164
   11ALA    HB3  151  -0.432   6.721   5.016
   11ALA      C  152  -0.411   7.001   5.061
   11ALA      O  153  -0.397   7.031   4.943
   12LYS      N  154  -0.336   7.038   5.164
   12LYS      H  155  -0.345   6.997   5.256
   12LYS     CA  156  -0.239   7.145   5.151
   12LYS     HA  157  -0.235   7.171   5.045
   12LYS     CB  158  -0.294   7.263   5.230
   12LYS    HB1  159  -0.213   7.335   5.237
   12LYS    HB2  160  -0.320   7.221   5.327
   12LYS     CG  161  -0.419   7.316   5.160
   12LYS    HG1  162  -0.483   7.233   5.133
   12LYS    HG2  163  -0.395   7.371   5.069
   12LYS     CD  164  -0.493   7.413   5.251
   12LYS    HD1  165  -0.445   7.509   5.230
   12LYS    HD2  166  -0.478   7.390   5.356
   12LYS     CE  167  -0.644   7.420   5.224
   12LYS    HE1  168  -0.671   7.449   5.122
   12LYS    HE2  169  -0.677   7.497   5.292
   12LYS     NZ  170  -0.716   7.300   5.269
   12LYS    HZ1  171  -0.692   7.274   5.363
   12LYS    HZ2  172  -0.813   7.329   5.279
   12LYS    HZ3  173  -0.714   7.227   5.199
   12LYS      C  174  -0.102   7.097   5.196
   12LYS      O  175  -0.074   7.074   5.313
   13MET      N  176  -0.005   7.096   5.103
   13MET      H  177  -0.041   7.116   5.011
   13MET     CA  178   0.130   7.045   5.111
   13MET     HA  179   0.142   6.964   5.183
   13MET     CB  180   0.157   6.987   4.973
   13MET    HB1  181   0.164   7.068   4.900
   13MET    HB2  182   0.074   6.923   4.940
   13MET     CG  183   0.284   6.903   4.983
   13MET    HG1  184   0.268   6.830   5.062
   13MET    HG2  185   0.362   6.972   5.015
   13MET     SD  186   0.309   6.807   4.831
   13MET     CE  187   0.472   6.738   4.867
   13MET    HE1  188   0.467   6.667   4.950
   13MET    HE2  189   0.505   6.690   4.775
   13MET    HE3  190   0.534   6.823   4.895
   13MET      C  191   0.233   7.151   5.147
   13MET      O  192   0.231   7.251   5.076
   14PRO      N  193   0.330   7.129   5.237
   14PRO     CD  194   0.332   7.034   5.346
   14PRO    HD1  195   0.376   6.940   5.312
   14PRO    HD2  196   0.232   7.014   5.387
   14PRO     CG  197   0.415   7.106   5.451
   14PRO    HG1  198   0.461   7.028   5.512
   14PRO    HG2  199   0.349   7.179   5.497
   14PRO     CB  200   0.521   7.183   5.372
   14PRO    HB1  201   0.606   7.122   5.346
   14PRO    HB2  202   0.558   7.276   5.417
   14PRO     CA  203   0.433   7.229   5.256
   14PRO     HA  204   0.386   7.323   5.284
   14PRO      C  205   0.524   7.253   5.137
   14PRO      O  206   0.552   7.152   5.072
   15ILE      N  207   0.584   7.371   5.123
   15ILE      H  208   0.550   7.437   5.192
   15ILE     CA  209   0.668   7.410   5.012
   15ILE     HA  210   0.622   7.351   4.932
   15ILE     CB  211   0.650   7.556   4.971
   15ILE     HB  212   0.740   7.578   4.913
   15ILE    CG2  213   0.537   7.575   4.870
   15ILE   HG21  214   0.441   7.562   4.919
   15ILE   HG22  215   0.542   7.675   4.827
   15ILE   HG23  216   0.546   7.499   4.792
   15ILE    CG1  217   0.646   7.646   5.094
   15ILE   HG11  218   0.733   7.625   5.156
   15ILE   HG12  219   0.551   7.632   5.147
   15ILE     CD  220   0.659   7.791   5.051
   15ILE    HD1  221   0.647   7.856   5.138
   15ILE    HD2  222   0.756   7.807   5.005
   15ILE    HD3  223   0.573   7.825   4.993
   15ILE      C  224   0.811   7.364   5.031
   15ILE      O  225   0.884   7.345   4.934
   16LEU      N  226   0.856   7.360   5.157
   16LEU      H  227   0.796   7.379   5.235
   16LEU     CA  228   0.988   7.310   5.192
   16LEU     HA  229   1.050   7.306   5.102
   16LEU     CB  230   1.058   7.411   5.282
   16LEU    HB1  231   1.006   7.428   5.376
   16LEU    HB2  232   1.054   7.511   5.241
   16LEU     CG  233   1.205   7.380   5.313
   16LEU     HG  234   1.202   7.284   5.364
   16LEU    CD1  235   1.285   7.360   5.185
   16LEU   HD11  236   1.255   7.443   5.121
   16LEU   HD12  237   1.393   7.364   5.196
   16LEU   HD13  238   1.265   7.259   5.147
   16LEU    CD2  239   1.268   7.491   5.396
   16LEU   HD21  240   1.285   7.579   5.334
   16LEU   HD22  241   1.201   7.510   5.480
   16LEU   HD23  242   1.369   7.476   5.434
   16LEU      C  243   0.982   7.176   5.264
   16LEU      O  244   0.902   7.166   5.358
   17GLY      N  245   1.060   7.074   5.230
   17GLY      H  246   1.124   7.077   5.152
   17GLY     CA  247   1.072   6.959   5.316
   17GLY    HA1  248   1.002   6.877   5.298
   17GLY    HA2  249   1.059   6.982   5.422
   17GLY      C  250   1.210   6.895   5.318
   17GLY      O  251   1.302   6.958   5.267
   18LEU      N  252   1.233   6.781   5.384
   18LEU      H  253   1.160   6.733   5.435
   18LEU     CA  254   1.366   6.724   5.396
   18LEU     HA  255   1.448   6.791   5.370
   18LEU     CB  256   1.389   6.691   5.543
   18LEU    HB1  257   1.338   6.596   5.556
   18LEU    HB2  258   1.338   6.768   5.603
   18LEU     CG  259   1.537   6.681   5.577
   18LEU     HG  260   1.593   6.652   5.488
   18LEU    CD1  261   1.602   6.815   5.612
   18LEU   HD11  262   1.710   6.806   5.626
   18LEU   HD12  263   1.583   6.887   5.532
   18LEU   HD13  264   1.560   6.850   5.706
   18LEU    CD2  265   1.570   6.583   5.688
   18LEU   HD21  266   1.536   6.627   5.782
   18LEU   HD22  267   1.524   6.486   5.667
   18LEU   HD23  268   1.677   6.561   5.691
   18LEU      C  269   1.383   6.598   5.312
   18LEU      O  270   1.294   6.513   5.312
   19GLY      N  271   1.500   6.583   5.250
   19GLY      H  272   1.564   6.659   5.233
   19GLY     CA  273   1.541   6.460   5.185
   19GLY    HA1  274   1.613   6.478   5.105
   19GLY    HA2  275   1.458   6.405   5.141
   19GLY      C  276   1.612   6.368   5.284
   19GLY      O  277   1.666   6.414   5.385
   20THR      N  278   1.607   6.238   5.257
   20THR      H  279   1.568   6.208   5.169
   20THR     CA  280   1.659   6.135   5.346
   20THR     HA  281   1.729   6.175   5.418
   20THR     CB  282   1.551   6.074   5.435
   20THR     HB  283   1.608   6.000   5.491
   20THR    CG2  284   1.487   6.170   5.535
   20THR   HG21  285   1.416   6.219   5.468
   20THR   HG22  286   1.425   6.125   5.612
   20THR   HG23  287   1.564   6.232   5.582
   20THR    OG1  288   1.447   5.999   5.377
   20THR    HG1  289   1.394   6.068   5.336
   20THR      C  290   1.734   6.030   5.266
   20THR      O  291   1.763   5.924   5.321
   21TRP      N  292   1.777   6.052   5.141
   21TRP      H  293   1.748   6.141   5.103
   21TRP     CA  294   1.865   5.963   5.069
   21TRP     HA  295   1.859   5.859   5.102
   21TRP     CB  296   1.827   5.964   4.921
   21TRP    HB1  297   1.821   6.063   4.877
   21TRP    HB2  298   1.723   5.931   4.919
   21TRP     CG  299   1.903   5.864   4.839
   21TRP    CD1  300   1.932   5.734   4.865
   21TRP    HD1  301   1.904   5.676   4.951
   21TRP    NE1  302   2.013   5.681   4.767
   21TRP    HE1  303   2.060   5.591   4.768
   21TRP    CE2  304   2.019   5.768   4.660
   21TRP    CZ2  305   2.085   5.766   4.537
   21TRP    HZ2  306   2.156   5.686   4.521
   21TRP    CH2  307   2.075   5.877   4.452
   21TRP    HH2  308   2.123   5.894   4.357
   21TRP    CZ3  309   1.996   5.987   4.488
   21TRP    HZ3  310   1.980   6.064   4.414
   21TRP    CE3  311   1.937   5.992   4.615
   21TRP    HE3  312   1.886   6.082   4.646
   21TRP    CD2  313   1.957   5.887   4.706
   21TRP      C  314   2.011   5.997   5.098
   21TRP      O  315   2.043   6.109   5.138
   22LYS      N  316   2.099   5.897   5.098
   22LYS      H  317   2.073   5.806   5.062
   22LYS     CA  318   2.239   5.907   5.134
   22LYS     HA  319   2.283   5.808   5.142
   22LYS     CB  320   2.316   5.994   5.035
   22LYS    HB1  321   2.423   5.992   5.059
   22LYS    HB2  322   2.280   6.096   5.045
   22LYS     CG  323   2.289   5.942   4.894
   22LYS    HG1  324   2.183   5.945   4.872
   22LYS    HG2  325   2.312   5.836   4.891
   22LYS     CD  326   2.365   6.021   4.788
   22LYS    HD1  327   2.407   5.948   4.718
   22LYS    HD2  328   2.448   6.076   4.831
   22LYS     CE  329   2.277   6.118   4.709
   22LYS    HE1  330   2.191   6.067   4.666
   22LYS    HE2  331   2.340   6.153   4.628
   22LYS     NZ  332   2.227   6.226   4.796
   22LYS    HZ1  333   2.181   6.189   4.877
   22LYS    HZ2  334   2.300   6.291   4.823
   22LYS    HZ3  335   2.162   6.279   4.739
   22LYS      C  336   2.262   5.948   5.279
   22LYS      O  337   2.336   6.043   5.305
   23SER      N  338   2.185   5.887   5.370
   23SER      H  339   2.131   5.807   5.342
   23SER     CA  340   2.166   5.917   5.510
   23SER     HA  341   2.255   5.970   5.545
   23SER     CB  342   2.048   6.012   5.530
   23SER    HB1  343   2.051   6.051   5.631
   23SER    HB2  344   1.953   5.963   5.509
   23SER     OG  345   2.056   6.129   5.451
   23SER     HG  346   2.029   6.099   5.364
   23SER      C  347   2.147   5.799   5.604
   23SER      O  348   2.038   5.743   5.614
   24PRO      N  349   2.255   5.753   5.667
   24PRO     CD  350   2.392   5.777   5.623
   24PRO    HD1  351   2.421   5.877   5.653
   24PRO    HD2  352   2.395   5.760   5.516
   24PRO     CG  353   2.481   5.679   5.699
   24PRO    HG1  354   2.560   5.726   5.757
   24PRO    HG2  355   2.521   5.601   5.634
   24PRO     CB  356   2.393   5.606   5.799
   24PRO    HB1  357   2.396   5.657   5.896
   24PRO    HB2  358   2.437   5.506   5.805
   24PRO     CA  359   2.257   5.624   5.733
   24PRO     HA  360   2.228   5.552   5.657
   24PRO      C  361   2.154   5.625   5.845
   24PRO      O  362   2.138   5.723   5.917
   25PRO      N  363   2.102   5.509   5.886
   25PRO     CD  364   2.134   5.376   5.836
   25PRO    HD1  365   2.242   5.378   5.825
   25PRO    HD2  366   2.077   5.373   5.743
   25PRO     CG  367   2.076   5.281   5.940
   25PRO    HG1  368   2.150   5.268   6.020
   25PRO    HG2  369   2.062   5.182   5.897
   25PRO     CB  370   1.955   5.358   5.992
   25PRO    HB1  371   1.918   5.331   6.091
   25PRO    HB2  372   1.871   5.338   5.925
   25PRO     CA  373   1.996   5.504   5.984
   25PRO     HA  374   1.912   5.570   5.959
   25PRO      C  375   2.027   5.553   6.124
   25PRO      O  376   1.935   5.582   6.200
   26GLY      N  377   2.153   5.549   6.170
   26GLY      H  378   2.221   5.510   6.106
   26GLY     CA  379   2.190   5.611   6.296
   26GLY    HA1  380   2.295   5.584   6.311
   26GLY    HA2  381   2.137   5.551   6.369
   26GLY      C  382   2.195   5.762   6.317
   26GLY      O  383   2.198   5.812   6.429
   27GLN      N  384   2.185   5.835   6.206
   27GLN      H  385   2.165   5.797   6.114
   27GLN     CA  386   2.199   5.980   6.198
   27GLN     HA  387   2.180   6.022   6.297
   27GLN     CB  388   2.333   6.021   6.140
   27GLN    HB1  389   2.338   6.125   6.107
   27GLN    HB2  390   2.365   5.959   6.056
   27GLN     CG  391   2.435   6.012   6.255
   27GLN    HG1  392   2.394   6.056   6.346
   27GLN    HG2  393   2.523   6.069   6.229
   27GLN     CD  394   2.500   5.879   6.293
   27GLN    OE1  395   2.494   5.777   6.225
   27GLN    NE2  396   2.573   5.872   6.404
   27GLN   HE21  397   2.585   5.952   6.464
   27GLN   HE22  398   2.613   5.782   6.425
   27GLN      C  399   2.093   6.052   6.115
   27GLN      O  400   2.068   6.168   6.147
   28VAL      N  401   2.020   5.986   6.024
   28VAL      H  402   2.045   5.891   6.004
   28VAL     CA  403   1.900   6.040   5.963
   28VAL     HA  404   1.923   6.139   5.923
   28VAL     CB  405   1.850   5.953   5.849
   28VAL     HB  406   1.943   5.932   5.796
   28VAL    CG1  407   1.780   5.825   5.894
   28VAL   HG11  408   1.854   5.779   5.960
   28VAL   HG12  409   1.688   5.852   5.946
   28VAL   HG13  410   1.768   5.763   5.806
   28VAL    CG2  411   1.766   6.038   5.753
   28VAL   HG21  412   1.669   6.051   5.800
   28VAL   HG22  413   1.805   6.138   5.739
   28VAL   HG23  414   1.748   5.984   5.660
   28VAL      C  415   1.794   6.065   6.070
   28VAL      O  416   1.717   6.159   6.054
   29THR      N  417   1.785   5.981   6.173
   29THR      H  418   1.851   5.904   6.178
   29THR     CA  419   1.693   5.993   6.284
   29THR     HA  420   1.591   5.975   6.248
   29THR     CB  421   1.717   5.873   6.375
   29THR     HB  422   1.659   5.893   6.466
   29THR    CG2  423   1.652   5.751   6.311
   29THR   HG21  424   1.547   5.772   6.294
   29THR   HG22  425   1.704   5.731   6.217
   29THR   HG23  426   1.661   5.666   6.378
   29THR    OG1  427   1.846   5.841   6.420
   29THR    HG1  428   1.832   5.835   6.514
   29THR      C  429   1.707   6.118   6.371
   29THR      O  430   1.609   6.162   6.430
   30GLU      N  431   1.828   6.173   6.382
   30GLU      H  432   1.908   6.136   6.332
   30GLU     CA  433   1.858   6.302   6.440
   30GLU     HA  434   1.797   6.318   6.529
   30GLU     CB  435   2.005   6.322   6.477
   30GLU    HB1  436   2.024   6.425   6.509
   30GLU    HB2  437   2.066   6.309   6.388
   30GLU     CG  438   2.059   6.227   6.584
   30GLU    HG1  439   2.124   6.154   6.535
   30GLU    HG2  440   1.986   6.155   6.619
   30GLU     CD  441   2.135   6.297   6.696
   30GLU    OE1  442   2.101   6.285   6.816
   30GLU    OE2  443   2.233   6.369   6.670
   30GLU      C  444   1.810   6.412   6.347
   30GLU      O  445   1.744   6.503   6.396
   31ALA      N  446   1.830   6.402   6.215
   31ALA      H  447   1.888   6.324   6.186
   31ALA     CA  448   1.806   6.504   6.114
   31ALA     HA  449   1.858   6.597   6.137
   31ALA     CB  450   1.867   6.460   5.981
   31ALA    HB1  451   1.975   6.449   5.988
   31ALA    HB2  452   1.844   6.358   5.951
   31ALA    HB3  453   1.843   6.533   5.904
   31ALA      C  454   1.657   6.524   6.092
   31ALA      O  455   1.621   6.642   6.099
   32VAL      N  456   1.571   6.424   6.077
   32VAL      H  457   1.613   6.333   6.064
   32VAL     CA  458   1.427   6.440   6.072
   32VAL     HA  459   1.404   6.518   6.000
   32VAL     CB  460   1.357   6.314   6.019
   32VAL     HB  461   1.250   6.334   6.010
   32VAL    CG1  462   1.409   6.286   5.879
   32VAL   HG11  463   1.356   6.197   5.844
   32VAL   HG12  464   1.376   6.372   5.820
   32VAL   HG13  465   1.516   6.264   5.879
   32VAL    CG2  466   1.367   6.193   6.111
   32VAL   HG21  467   1.472   6.167   6.125
   32VAL   HG22  468   1.320   6.224   6.205
   32VAL   HG23  469   1.314   6.112   6.061
   32VAL      C  470   1.371   6.500   6.200
   32VAL      O  471   1.264   6.560   6.203
   33LYS      N  472   1.438   6.486   6.315
   33LYS      H  473   1.529   6.441   6.316
   33LYS     CA  474   1.391   6.538   6.442
   33LYS     HA  475   1.283   6.549   6.444
   33LYS     CB  476   1.435   6.459   6.565
   33LYS    HB1  477   1.422   6.520   6.655
   33LYS    HB2  478   1.538   6.425   6.560
   33LYS     CG  479   1.358   6.327   6.569
   33LYS    HG1  480   1.386   6.278   6.476
   33LYS    HG2  481   1.253   6.358   6.566
   33LYS     CD  482   1.375   6.241   6.694
   33LYS    HD1  483   1.338   6.144   6.659
   33LYS    HD2  484   1.320   6.283   6.777
   33LYS     CE  485   1.522   6.220   6.732
   33LYS    HE1  486   1.581   6.310   6.752
   33LYS    HE2  487   1.574   6.163   6.655
   33LYS     NZ  488   1.531   6.152   6.862
   33LYS    HZ1  489   1.630   6.142   6.883
   33LYS    HZ2  490   1.477   6.193   6.936
   33LYS    HZ3  491   1.495   6.059   6.844
   33LYS      C  492   1.439   6.682   6.456
   33LYS      O  493   1.359   6.762   6.504
   34VAL      N  494   1.560   6.716   6.413
   34VAL      H  495   1.624   6.641   6.389
   34VAL     CA  496   1.599   6.855   6.402
   34VAL     HA  497   1.584   6.901   6.500
   34VAL     CB  498   1.743   6.885   6.359
   34VAL     HB  499   1.760   6.831   6.266
   34VAL    CG1  500   1.769   7.033   6.334
   34VAL   HG11  501   1.718   7.085   6.253
   34VAL   HG12  502   1.738   7.093   6.420
   34VAL   HG13  503   1.873   7.050   6.303
   34VAL    CG2  504   1.839   6.839   6.468
   34VAL   HG21  505   1.793   6.799   6.559
   34VAL   HG22  506   1.897   6.752   6.436
   34VAL   HG23  507   1.908   6.921   6.487
   34VAL      C  508   1.513   6.928   6.300
   34VAL      O  509   1.476   7.044   6.320
   35ALA      N  510   1.467   6.863   6.193
   35ALA      H  511   1.506   6.773   6.172
   35ALA     CA  512   1.373   6.911   6.093
   35ALA     HA  513   1.417   6.998   6.046
   35ALA     CB  514   1.365   6.800   5.989
   35ALA    HB1  515   1.347   6.843   5.891
   35ALA    HB2  516   1.456   6.741   5.977
   35ALA    HB3  517   1.282   6.734   6.016
   35ALA      C  518   1.243   6.955   6.160
   35ALA      O  519   1.204   7.071   6.160
   36ILE      N  520   1.169   6.866   6.227
   36ILE      H  521   1.198   6.769   6.225
   36ILE     CA  522   1.044   6.898   6.294
   36ILE     HA  523   0.974   6.941   6.222
   36ILE     CB  524   1.002   6.761   6.347
   36ILE     HB  525   1.091   6.710   6.383
   36ILE    CG2  526   0.901   6.759   6.461
   36ILE   HG21  527   0.940   6.817   6.545
   36ILE   HG22  528   0.807   6.811   6.438
   36ILE   HG23  529   0.872   6.658   6.489
   36ILE    CG1  530   0.944   6.680   6.231
   36ILE   HG11  531   0.994   6.698   6.135
   36ILE   HG12  532   0.845   6.718   6.206
   36ILE     CD  533   0.943   6.529   6.249
   36ILE    HD1  534   0.876   6.503   6.331
   36ILE    HD2  535   0.918   6.469   6.161
   36ILE    HD3  536   1.038   6.489   6.286
   36ILE      C  537   1.066   7.005   6.400
   36ILE      O  538   0.986   7.096   6.413
   37ASP      N  539   1.180   7.003   6.470
   37ASP      H  540   1.252   6.934   6.454
   37ASP     CA  541   1.205   7.102   6.572
   37ASP     HA  542   1.122   7.106   6.644
   37ASP     CB  543   1.321   7.056   6.660
   37ASP    HB1  544   1.408   7.052   6.594
   37ASP    HB2  545   1.295   6.958   6.700
   37ASP     CG  546   1.360   7.150   6.773
   37ASP    OD1  547   1.446   7.238   6.750
   37ASP    OD2  548   1.301   7.152   6.883
   37ASP      C  549   1.224   7.243   6.518
   37ASP      O  550   1.174   7.336   6.582
   38VAL      N  551   1.289   7.262   6.403
   38VAL      H  552   1.338   7.184   6.362
   38VAL     CA  553   1.309   7.390   6.339
   38VAL     HA  554   1.334   7.468   6.411
   38VAL     CB  555   1.420   7.377   6.235
   38VAL     HB  556   1.388   7.297   6.168
   38VAL    CG1  557   1.447   7.500   6.147
   38VAL   HG11  558   1.539   7.482   6.092
   38VAL   HG12  559   1.366   7.524   6.080
   38VAL   HG13  560   1.459   7.587   6.212
   38VAL    CG2  561   1.553   7.357   6.306
   38VAL   HG21  562   1.544   7.271   6.372
   38VAL   HG22  563   1.637   7.336   6.240
   38VAL   HG23  564   1.570   7.448   6.364
   38VAL      C  565   1.178   7.441   6.279
   38VAL      O  566   1.152   7.561   6.277
   39GLY      N  567   1.101   7.347   6.224
   39GLY      H  568   1.127   7.251   6.241
   39GLY     CA  569   0.966   7.380   6.182
   39GLY    HA1  570   0.942   7.485   6.168
   39GLY    HA2  571   0.896   7.364   6.265
   39GLY      C  572   0.914   7.309   6.058
   39GLY      O  573   0.820   7.354   5.992
   40TYR      N  574   0.979   7.200   6.017
   40TYR      H  575   1.057   7.170   6.074
   40TYR     CA  576   0.956   7.127   5.894
   40TYR     HA  577   0.933   7.186   5.805
   40TYR     CB  578   1.082   7.051   5.854
   40TYR    HB1  579   1.059   6.981   5.774
   40TYR    HB2  580   1.111   6.994   5.942
   40TYR     CG  581   1.199   7.130   5.800
   40TYR    CD1  582   1.281   7.208   5.883
   40TYR    HD1  583   1.244   7.236   5.980
   40TYR    CE1  584   1.399   7.263   5.832
   40TYR    HE1  585   1.463   7.333   5.884
   40TYR     CZ  586   1.448   7.233   5.703
   40TYR     OH  587   1.558   7.287   5.643
   40TYR     HH  588   1.609   7.332   5.710
   40TYR    CE2  589   1.359   7.160   5.622
   40TYR    HE2  590   1.381   7.143   5.518
   40TYR    CD2  591   1.232   7.118   5.665
   40TYR    HD2  592   1.166   7.064   5.598
   40TYR      C  593   0.845   7.026   5.917
   40TYR      O  594   0.825   6.979   6.029
   41ARG      N  595   0.755   7.015   5.819
   41ARG      H  596   0.774   7.060   5.730
   41ARG     CA  597   0.631   6.941   5.826
   41ARG     HA  598   0.622   6.871   5.910
   41ARG     CB  599   0.515   7.040   5.831
   41ARG    HB1  600   0.421   6.984   5.837
   41ARG    HB2  601   0.514   7.103   5.743
   41ARG     CG  602   0.522   7.131   5.953
   41ARG    HG1  603   0.446   7.208   5.939
   41ARG    HG2  604   0.617   7.186   5.952
   41ARG     CD  605   0.493   7.070   6.089
   41ARG    HD1  606   0.552   6.979   6.093
   41ARG    HD2  607   0.385   7.055   6.093
   41ARG     NE  608   0.516   7.166   6.198
   41ARG     HE  609   0.437   7.218   6.231
   41ARG     CZ  610   0.621   7.177   6.281
   41ARG    NH1  611   0.739   7.118   6.257
   41ARG   HH11  612   0.760   7.060   6.177
   41ARG   HH12  613   0.809   7.109   6.329
   41ARG    NH2  614   0.615   7.255   6.390
   41ARG   HH21  615   0.537   7.319   6.391
   41ARG   HH22  616   0.702   7.289   6.429
   41ARG      C  617   0.609   6.848   5.707
   41ARG      O  618   0.506   6.783   5.688
   42HIS      N  619   0.706   6.847   5.616
   42HIS      H  620   0.781   6.915   5.618
   42HIS     CA  621   0.718   6.745   5.514
   42HIS     HA  622   0.643   6.672   5.546
   42HIS     CB  623   0.680   6.802   5.378
   42HIS    HB1  624   0.748   6.884   5.352
   42HIS    HB2  625   0.583   6.852   5.380
   42HIS     CG  626   0.670   6.703   5.266
   42HIS    ND1  627   0.658   6.565   5.287
   42HIS    CE1  628   0.698   6.504   5.175
   42HIS    HE1  629   0.711   6.397   5.175
   42HIS    NE2  630   0.724   6.591   5.076
   42HIS    HE2  631   0.755   6.560   4.984
   42HIS    CD2  632   0.715   6.714   5.137
   42HIS    HD2  633   0.745   6.806   5.088
   42HIS      C  634   0.859   6.688   5.512
   42HIS      O  635   0.960   6.757   5.520
   43ILE      N  636   0.872   6.558   5.486
   43ILE      H  637   0.785   6.509   5.468
   43ILE     CA  638   0.992   6.477   5.477
   43ILE     HA  639   1.080   6.536   5.452
   43ILE     CB  640   1.008   6.393   5.603
   43ILE     HB  641   0.930   6.317   5.614
   43ILE    CG2  642   1.131   6.303   5.611
   43ILE   HG21  643   1.120   6.230   5.531
   43ILE   HG22  644   1.231   6.348   5.613
   43ILE   HG23  645   1.119   6.249   5.704
   43ILE    CG1  646   0.985   6.475   5.730
   43ILE   HG11  647   0.978   6.403   5.812
   43ILE   HG12  648   0.884   6.514   5.725
   43ILE     CD  649   1.094   6.572   5.776
   43ILE    HD1  650   1.117   6.646   5.699
   43ILE    HD2  651   1.058   6.617   5.868
   43ILE    HD3  652   1.186   6.521   5.802
   43ILE      C  653   0.970   6.372   5.369
   43ILE      O  654   0.858   6.324   5.356
   44ASP      N  655   1.073   6.346   5.289
   44ASP      H  656   1.162   6.387   5.311
   44ASP     CA  657   1.065   6.247   5.183
   44ASP     HA  658   0.960   6.239   5.157
   44ASP     CB  659   1.145   6.304   5.066
   44ASP    HB1  660   1.247   6.325   5.098
   44ASP    HB2  661   1.095   6.393   5.028
   44ASP     CG  662   1.157   6.209   4.948
   44ASP    OD1  663   1.058   6.187   4.874
   44ASP    OD2  664   1.268   6.166   4.911
   44ASP      C  665   1.117   6.110   5.223
   44ASP      O  666   1.237   6.097   5.245
   45CYS      N  667   1.035   6.005   5.218
   45CYS      H  668   0.937   6.018   5.199
   45CYS     CA  669   1.069   5.867   5.248
   45CYS     HA  670   1.173   5.878   5.278
   45CYS     CB  671   0.977   5.826   5.363
   45CYS    HB1  672   0.978   5.718   5.376
   45CYS    HB2  673   0.872   5.844   5.340
   45CYS     SG  674   1.027   5.892   5.524
   45CYS     HG  675   1.135   5.814   5.535
   45CYS      C  676   1.056   5.769   5.133
   45CYS      O  677   0.998   5.803   5.030
   46ALA      N  678   1.134   5.660   5.138
   46ALA      H  679   1.187   5.648   5.223
   46ALA     CA  680   1.127   5.549   5.045
   46ALA     HA  681   1.028   5.534   5.002
   46ALA     CB  682   1.223   5.577   4.929
   46ALA    HB1  683   1.219   5.681   4.898
   46ALA    HB2  684   1.323   5.546   4.958
   46ALA    HB3  685   1.191   5.520   4.842
   46ALA      C  686   1.166   5.411   5.096
   46ALA      O  687   1.236   5.396   5.196
   47HIS      N  688   1.125   5.308   5.023
   47HIS      H  689   1.070   5.315   4.939
   47HIS     CA  690   1.177   5.175   5.051
   47HIS     HA  691   1.162   5.145   5.155
   47HIS     CB  692   1.100   5.072   4.969
   47HIS    HB1  693   1.092   5.100   4.864
   47HIS    HB2  694   1.002   5.062   5.018
   47HIS     CG  695   1.151   4.930   4.962
   47HIS    ND1  696   1.127   4.829   5.055
   47HIS    CE1  697   1.186   4.722   5.001
   47HIS    HE1  698   1.185   4.625   5.049
   47HIS    NE2  699   1.250   4.754   4.887
   47HIS    HE2  700   1.285   4.678   4.831
   47HIS    CD2  701   1.241   4.890   4.868
   47HIS    HD2  702   1.261   4.950   4.780
   47HIS      C  703   1.325   5.173   5.017
   47HIS      O  704   1.402   5.128   5.101
   48VAL      N  705   1.360   5.226   4.900
   48VAL      H  706   1.287   5.277   4.853
   48VAL     CA  707   1.491   5.217   4.838
   48VAL     HA  708   1.530   5.116   4.831
   48VAL     CB  709   1.481   5.249   4.689
   48VAL     HB  710   1.386   5.225   4.643
   48VAL    CG1  711   1.500   5.399   4.667
   48VAL   HG11  712   1.474   5.424   4.564
   48VAL   HG12  713   1.428   5.455   4.726
   48VAL   HG13  714   1.604   5.424   4.689
   48VAL    CG2  715   1.579   5.172   4.600
   48VAL   HG21  716   1.678   5.193   4.638
   48VAL   HG22  717   1.564   5.064   4.600
   48VAL   HG23  718   1.573   5.207   4.497
   48VAL      C  719   1.600   5.287   4.919
   48VAL      O  720   1.716   5.258   4.893
   49TYR      N  721   1.566   5.365   5.022
   49TYR      H  722   1.468   5.380   5.042
   49TYR     CA  723   1.664   5.435   5.102
   49TYR     HA  724   1.751   5.466   5.044
   49TYR     CB  725   1.617   5.575   5.142
   49TYR    HB1  726   1.698   5.622   5.197
   49TYR    HB2  727   1.542   5.567   5.220
   49TYR     CG  728   1.567   5.674   5.039
   49TYR    CD1  729   1.565   5.657   4.900
   49TYR    HD1  730   1.613   5.572   4.854
   49TYR    CE1  731   1.512   5.762   4.825
   49TYR    HE1  732   1.500   5.759   4.717
   49TYR     CZ  733   1.457   5.876   4.887
   49TYR     OH  734   1.380   5.965   4.818
   49TYR     HH  735   1.343   6.036   4.870
   49TYR    CE2  736   1.471   5.898   5.025
   49TYR    HE2  737   1.430   5.989   5.066
   49TYR    CD2  738   1.529   5.795   5.100
   49TYR    HD2  739   1.546   5.812   5.205
   49TYR      C  740   1.717   5.363   5.225
   49TYR      O  741   1.817   5.406   5.283
   50GLN      N  742   1.659   5.248   5.259
   50GLN      H  743   1.571   5.233   5.211
   50GLN     CA  744   1.699   5.160   5.367
   50GLN     HA  745   1.622   5.084   5.378
   50GLN     CB  746   1.826   5.089   5.321
   50GLN    HB1  747   1.858   5.024   5.403
   50GLN    HB2  748   1.900   5.168   5.310
   50GLN     CG  749   1.823   5.002   5.196
   50GLN    HG1  750   1.798   5.068   5.113
   50GLN    HG2  751   1.754   4.918   5.204
   50GLN     CD  752   1.956   4.933   5.172
   50GLN    OE1  753   2.013   4.864   5.256
   50GLN    NE2  754   2.017   4.948   5.054
   50GLN   HE21  755   1.981   5.008   4.981
   50GLN   HE22  756   2.099   4.891   5.038
   50GLN      C  757   1.700   5.220   5.507
   50GLN      O  758   1.781   5.171   5.586
   51ASN      N  759   1.616   5.321   5.529
   51ASN      H  760   1.546   5.347   5.461
   51ASN     CA  761   1.602   5.397   5.651
   51ASN     HA  762   1.630   5.335   5.736
   51ASN     CB  763   1.705   5.507   5.629
   51ASN    HB1  764   1.799   5.458   5.603
   51ASN    HB2  765   1.710   5.559   5.724
   51ASN     CG  766   1.679   5.616   5.526
   51ASN    OD1  767   1.571   5.622   5.467
   51ASN    ND2  768   1.770   5.712   5.508
   51ASN   HD21  769   1.843   5.729   5.576
   51ASN   HD22  770   1.740   5.796   5.460
   51ASN      C  771   1.467   5.458   5.685
   51ASN      O  772   1.449   5.511   5.795
   52GLU      N  773   1.359   5.435   5.610
   52GLU      H  774   1.359   5.377   5.527
   52GLU     CA  775   1.228   5.487   5.644
   52GLU     HA  776   1.257   5.591   5.661
   52GLU     CB  777   1.136   5.480   5.522
   52GLU    HB1  778   1.194   5.498   5.432
   52GLU    HB2  779   1.062   5.559   5.535
   52GLU     CG  780   1.063   5.346   5.514
   52GLU    HG1  781   0.998   5.334   5.601
   52GLU    HG2  782   1.134   5.263   5.513
   52GLU     CD  783   0.967   5.354   5.396
   52GLU    OE1  784   0.916   5.246   5.358
   52GLU    OE2  785   0.923   5.462   5.352
   52GLU      C  786   1.167   5.433   5.772
   52GLU      O  787   1.101   5.510   5.841
   53ASN      N  788   1.189   5.306   5.808
   53ASN      H  789   1.245   5.256   5.740
   53ASN     CA  790   1.144   5.255   5.936
   53ASN     HA  791   1.036   5.242   5.932
   53ASN     CB  792   1.198   5.114   5.958
   53ASN    HB1  793   1.306   5.119   5.972
   53ASN    HB2  794   1.176   5.057   5.867
   53ASN     CG  795   1.135   5.052   6.082
   53ASN    OD1  796   1.019   5.014   6.065
   53ASN    ND2  797   1.197   5.051   6.200
   53ASN   HD21  798   1.295   5.076   6.205
   53ASN   HD22  799   1.146   5.016   6.280
   53ASN      C  800   1.183   5.344   6.053
   53ASN      O  801   1.112   5.364   6.151
   54GLU      N  802   1.307   5.393   6.047
   54GLU      H  803   1.359   5.383   5.961
   54GLU     CA  804   1.370   5.456   6.161
   54GLU     HA  805   1.332   5.416   6.255
   54GLU     CB  806   1.521   5.440   6.145
   54GLU    HB1  807   1.553   5.486   6.239
   54GLU    HB2  808   1.567   5.504   6.069
   54GLU     CG  809   1.571   5.297   6.129
   54GLU    HG1  810   1.679   5.294   6.134
   54GLU    HG2  811   1.549   5.260   6.028
   54GLU     CD  812   1.514   5.196   6.228
   54GLU    OE1  813   1.465   5.088   6.188
   54GLU    OE2  814   1.528   5.217   6.350
   54GLU      C  815   1.338   5.605   6.162
   54GLU      O  816   1.313   5.661   6.269
   55VAL      N  817   1.308   5.656   6.042
   55VAL      H  818   1.314   5.610   5.953
   55VAL     CA  819   1.241   5.785   6.038
   55VAL     HA  820   1.304   5.858   6.088
   55VAL     CB  821   1.235   5.826   5.891
   55VAL     HB  822   1.199   5.738   5.838
   55VAL    CG1  823   1.142   5.945   5.876
   55VAL   HG11  824   1.165   5.991   5.779
   55VAL   HG12  825   1.040   5.907   5.872
   55VAL   HG13  826   1.138   6.024   5.951
   55VAL    CG2  827   1.372   5.870   5.842
   55VAL   HG21  828   1.409   5.954   5.900
   55VAL   HG22  829   1.439   5.786   5.861
   55VAL   HG23  830   1.359   5.903   5.739
   55VAL      C  831   1.103   5.786   6.103
   55VAL      O  832   1.070   5.885   6.168
   56GLY      N  833   1.032   5.674   6.090
   56GLY      H  834   1.065   5.612   6.017
   56GLY     CA  835   0.912   5.631   6.158
   56GLY    HA1  836   0.902   5.523   6.158
   56GLY    HA2  837   0.820   5.678   6.123
   56GLY      C  838   0.910   5.654   6.309
   56GLY      O  839   0.825   5.719   6.371
   57VAL      N  840   1.014   5.606   6.377
   57VAL      H  841   1.087   5.564   6.321
   57VAL     CA  842   1.037   5.617   6.520
   57VAL     HA  843   0.939   5.593   6.560
   57VAL     CB  844   1.147   5.520   6.565
   57VAL     HB  845   1.248   5.546   6.533
   57VAL    CG1  846   1.148   5.511   6.717
   57VAL   HG11  847   1.217   5.430   6.739
   57VAL   HG12  848   1.194   5.600   6.760
   57VAL   HG13  849   1.055   5.483   6.765
   57VAL    CG2  850   1.124   5.377   6.519
   57VAL   HG21  851   1.212   5.313   6.528
   57VAL   HG22  852   1.034   5.337   6.566
   57VAL   HG23  853   1.110   5.371   6.411
   57VAL      C  854   1.071   5.761   6.553
   57VAL      O  855   1.034   5.802   6.663
   58ALA      N  856   1.141   5.836   6.467
   58ALA      H  857   1.156   5.802   6.373
   58ALA     CA  858   1.192   5.969   6.494
   58ALA     HA  859   1.238   5.965   6.592
   58ALA     CB  860   1.309   5.988   6.398
   58ALA    HB1  861   1.375   5.901   6.397
   58ALA    HB2  862   1.264   5.991   6.298
   58ALA    HB3  863   1.371   6.076   6.412
   58ALA      C  864   1.074   6.066   6.499
   58ALA      O  865   1.076   6.148   6.591
   59ILE      N  866   0.977   6.043   6.410
   59ILE      H  867   0.999   5.977   6.338
   59ILE     CA  868   0.849   6.112   6.404
   59ILE     HA  869   0.889   6.214   6.406
   59ILE     CB  870   0.780   6.099   6.269
   59ILE     HB  871   0.778   5.990   6.261
   59ILE    CG2  872   0.635   6.146   6.261
   59ILE   HG21  873   0.622   6.239   6.317
   59ILE   HG22  874   0.595   6.175   6.163
   59ILE   HG23  875   0.570   6.072   6.306
   59ILE    CG1  876   0.868   6.157   6.158
   59ILE   HG11  877   0.975   6.140   6.172
   59ILE   HG12  878   0.867   6.266   6.162
   59ILE     CD  879   0.833   6.103   6.020
   59ILE    HD1  880   0.740   6.133   5.971
   59ILE    HD2  881   0.921   6.130   5.962
   59ILE    HD3  882   0.823   5.994   6.025
   59ILE      C  883   0.762   6.079   6.524
   59ILE      O  884   0.702   6.169   6.583
   60GLN      N  885   0.745   5.951   6.557
   60GLN      H  886   0.775   5.878   6.494
   60GLN     CA  887   0.675   5.907   6.676
   60GLN     HA  888   0.569   5.933   6.665
   60GLN     CB  889   0.681   5.755   6.683
   60GLN    HB1  890   0.784   5.719   6.684
   60GLN    HB2  891   0.636   5.713   6.593
   60GLN     CG  892   0.620   5.691   6.807
   60GLN    HG1  893   0.514   5.711   6.823
   60GLN    HG2  894   0.678   5.712   6.897
   60GLN     CD  895   0.634   5.540   6.795
   60GLN    OE1  896   0.735   5.483   6.836
   60GLN    NE2  897   0.535   5.475   6.734
   60GLN   HE21  898   0.460   5.528   6.692
   60GLN   HE22  899   0.543   5.375   6.724
   60GLN      C  900   0.729   5.961   6.808
   60GLN      O  901   0.648   5.978   6.899
   61GLU      N  902   0.856   5.996   6.829
   61GLU      H  903   0.929   5.984   6.760
   61GLU     CA  904   0.902   6.064   6.948
   61GLU     HA  905   0.859   6.006   7.030
   61GLU     CB  906   1.053   6.048   6.963
   61GLU    HB1  907   1.091   6.108   6.880
   61GLU    HB2  908   1.089   5.946   6.950
   61GLU     CG  909   1.109   6.095   7.096
   61GLU    HG1  910   1.075   6.017   7.165
   61GLU    HG2  911   1.065   6.192   7.120
   61GLU     CD  912   1.261   6.088   7.097
   61GLU    OE1  913   1.324   6.189   7.060
   61GLU    OE2  914   1.327   5.987   7.128
   61GLU      C  915   0.853   6.208   6.963
   61GLU      O  916   0.813   6.248   7.072
   62LYS      N  917   0.844   6.280   6.852
   62LYS      H  918   0.884   6.238   6.769
   62LYS     CA  919   0.800   6.418   6.840
   62LYS     HA  920   0.834   6.475   6.926
   62LYS     CB  921   0.839   6.474   6.704
   62LYS    HB1  922   0.793   6.572   6.690
   62LYS    HB2  923   0.805   6.417   6.617
   62LYS     CG  924   0.990   6.489   6.705
   62LYS    HG1  925   1.019   6.521   6.605
   62LYS    HG2  926   1.044   6.398   6.731
   62LYS     CD  927   1.032   6.588   6.813
   62LYS    HD1  928   1.019   6.549   6.914
   62LYS    HD2  929   0.983   6.685   6.804
   62LYS     CE  930   1.183   6.614   6.809
   62LYS    HE1  931   1.216   6.657   6.715
   62LYS    HE2  932   1.235   6.521   6.829
   62LYS     NZ  933   1.225   6.700   6.921
   62LYS    HZ1  934   1.180   6.791   6.922
   62LYS    HZ2  935   1.191   6.663   7.009
   62LYS    HZ3  936   1.324   6.715   6.925
   62LYS      C  937   0.651   6.429   6.868
   62LYS      O  938   0.601   6.507   6.949
   63LEU      N  939   0.580   6.329   6.815
   63LEU      H  940   0.616   6.277   6.736
   63LEU     CA  941   0.444   6.292   6.849
   63LEU     HA  942   0.384   6.383   6.839
   63LEU     CB  943   0.379   6.198   6.748
   63LEU    HB1  944   0.279   6.173   6.784
   63LEU    HB2  945   0.438   6.107   6.747
   63LEU     CG  946   0.373   6.250   6.604
   63LEU     HG  947   0.470   6.295   6.581
   63LEU    CD1  948   0.364   6.138   6.501
   63LEU   HD11  949   0.270   6.083   6.505
   63LEU   HD12  950   0.356   6.186   6.403
   63LEU   HD13  951   0.456   6.081   6.506
   63LEU    CD2  952   0.262   6.352   6.585
   63LEU   HD21  953   0.168   6.296   6.593
   63LEU   HD22  954   0.268   6.427   6.663
   63LEU   HD23  955   0.261   6.402   6.488
   63LEU      C  956   0.430   6.251   6.994
   63LEU      O  957   0.328   6.291   7.052
   64ARG      N  958   0.520   6.171   7.051
   64ARG      H  959   0.596   6.136   6.994
   64ARG     CA  960   0.515   6.135   7.191
   64ARG     HA  961   0.415   6.100   7.219
   64ARG     CB  962   0.615   6.024   7.222
   64ARG    HB1  963   0.713   6.044   7.180
   64ARG    HB2  964   0.578   5.937   7.167
   64ARG     CG  965   0.634   5.990   7.369
   64ARG    HG1  966   0.537   5.977   7.417
   64ARG    HG2  967   0.683   6.070   7.425
   64ARG     CD  968   0.727   5.871   7.390
   64ARG    HD1  969   0.829   5.897   7.360
   64ARG    HD2  970   0.689   5.792   7.326
   64ARG     NE  971   0.726   5.824   7.529
   64ARG     HE  972   0.713   5.890   7.604
   64ARG     CZ  973   0.751   5.699   7.568
   64ARG    NH1  974   0.775   5.602   7.479
   64ARG   HH11  975   0.786   5.632   7.383
   64ARG   HH12  976   0.794   5.506   7.504
   64ARG    NH2  977   0.763   5.673   7.699
   64ARG   HH21  978   0.755   5.749   7.764
   64ARG   HH22  979   0.806   5.585   7.725
   64ARG      C  980   0.533   6.251   7.288
   64ARG      O  981   0.447   6.272   7.373
   65GLU      N  982   0.633   6.336   7.265
   65GLU      H  983   0.689   6.313   7.184
   65GLU     CA  984   0.662   6.457   7.340
   65GLU     HA  985   0.654   6.435   7.447
   65GLU     CB  986   0.806   6.501   7.315
   65GLU    HB1  987   0.822   6.603   7.350
   65GLU    HB2  988   0.817   6.492   7.207
   65GLU     CG  989   0.915   6.418   7.381
   65GLU    HG1  990   0.902   6.316   7.345
   65GLU    HG2  991   0.901   6.421   7.489
   65GLU     CD  992   1.053   6.478   7.358
   65GLU    OE1  993   1.077   6.593   7.402
   65GLU    OE2  994   1.141   6.410   7.301
   65GLU      C  995   0.563   6.570   7.322
   65GLU      O  996   0.592   6.679   7.371
   66GLN      N  997   0.465   6.549   7.234
   66GLN      H  998   0.473   6.464   7.180
   66GLN     CA  999   0.362   6.646   7.200
   66GLN     HA 1000   0.312   6.601   7.114
   66GLN     CB 1001   0.257   6.637   7.310
   66GLN    HB1 1002   0.191   6.723   7.300
   66GLN    HB2 1003   0.311   6.654   7.403
   66GLN     CG 1004   0.174   6.509   7.322
   66GLN    HG1 1005   0.136   6.527   7.423
   66GLN    HG2 1006   0.227   6.414   7.322
   66GLN     CD 1007   0.049   6.503   7.236
   66GLN    OE1 1008   0.049   6.579   7.138
   66GLN    NE2 1009  -0.052   6.423   7.270
   66GLN   HE21 1010  -0.053   6.354   7.343
   66GLN   HE22 1011  -0.132   6.424   7.208
   66GLN      C 1012   0.416   6.782   7.159
   66GLN      O 1013   0.358   6.884   7.195
   67VAL      N 1014   0.515   6.785   7.070
   67VAL      H 1015   0.542   6.694   7.037
   67VAL     CA 1016   0.565   6.905   7.006
   67VAL     HA 1017   0.532   6.998   7.052
   67VAL     CB 1018   0.718   6.909   7.006
   67VAL     HB 1019   0.744   6.993   6.942
   67VAL    CG1 1020   0.774   6.947   7.143
   67VAL   HG11 1021   0.733   7.041   7.180
   67VAL   HG12 1022   0.752   6.871   7.218
   67VAL   HG13 1023   0.880   6.971   7.134
   67VAL    CG2 1024   0.787   6.783   6.955
   67VAL   HG21 1025   0.739   6.761   6.860
   67VAL   HG22 1026   0.896   6.794   6.952
   67VAL   HG23 1027   0.776   6.700   7.024
   67VAL      C 1028   0.519   6.911   6.861
   67VAL      O 1029   0.532   7.020   6.805
   68VAL      N 1030   0.456   6.808   6.805
   68VAL      H 1031   0.453   6.721   6.857
   68VAL     CA 1032   0.375   6.814   6.685
   68VAL     HA 1033   0.336   6.915   6.672
   68VAL     CB 1034   0.449   6.785   6.555
   68VAL     HB 1035   0.368   6.778   6.482
   68VAL    CG1 1036   0.539   6.900   6.512
   68VAL   HG11 1037   0.485   6.987   6.475
   68VAL   HG12 1038   0.615   6.936   6.581
   68VAL   HG13 1039   0.597   6.875   6.423
   68VAL    CG2 1040   0.526   6.654   6.571
   68VAL   HG21 1041   0.567   6.627   6.474
   68VAL   HG22 1042   0.608   6.661   6.642
   68VAL   HG23 1043   0.458   6.576   6.604
   68VAL      C 1044   0.254   6.722   6.699
   68VAL      O 1045   0.261   6.632   6.783
   69LYS      N 1046   0.145   6.747   6.627
   69LYS      H 1047   0.148   6.826   6.564
   69LYS     CA 1048   0.035   6.654   6.610
   69LYS     HA 1049   0.062   6.562   6.661
   69LYS     CB 1050  -0.093   6.713   6.667
   69LYS    HB1 1051  -0.174   6.640   6.658
   69LYS    HB2 1052  -0.122   6.796   6.602
   69LYS     CG 1053  -0.095   6.762   6.812
   69LYS    HG1 1054  -0.039   6.854   6.825
   69LYS    HG2 1055  -0.071   6.681   6.881
   69LYS     CD 1056  -0.236   6.803   6.855
   69LYS    HD1 1057  -0.303   6.717   6.861
   69LYS    HD2 1058  -0.266   6.873   6.777
   69LYS     CE 1059  -0.233   6.867   6.993
   69LYS    HE1 1060  -0.338   6.865   7.024
   69LYS    HE2 1061  -0.219   6.974   6.979
   69LYS     NZ 1062  -0.142   6.811   7.094
   69LYS    HZ1 1063  -0.155   6.848   7.187
   69LYS    HZ2 1064  -0.152   6.711   7.104
   69LYS    HZ3 1065  -0.046   6.835   7.074
   69LYS      C 1066   0.010   6.609   6.467
   69LYS      O 1067   0.058   6.671   6.372
   70ARG      N 1068  -0.070   6.503   6.450
   70ARG      H 1069  -0.100   6.450   6.531
   70ARG     CA 1070  -0.081   6.433   6.324
   70ARG     HA 1071   0.017   6.396   6.293
   70ARG     CB 1072  -0.163   6.306   6.345
   70ARG    HB1 1073  -0.265   6.338   6.365
   70ARG    HB2 1074  -0.139   6.248   6.434
   70ARG     CG 1075  -0.166   6.216   6.221
   70ARG    HG1 1076  -0.228   6.271   6.151
   70ARG    HG2 1077  -0.225   6.127   6.244
   70ARG     CD 1078  -0.041   6.174   6.145
   70ARG    HD1 1079   0.014   6.100   6.204
   70ARG    HD2 1080   0.025   6.261   6.142
   70ARG     NE 1081  -0.064   6.113   6.014
   70ARG     HE 1082  -0.102   6.020   6.014
   70ARG     CZ 1083  -0.042   6.177   5.898
   70ARG    NH1 1084  -0.034   6.310   5.881
   70ARG   HH11 1085  -0.054   6.376   5.955
   70ARG   HH12 1086  -0.012   6.353   5.793
   70ARG    NH2 1087  -0.024   6.111   5.783
   70ARG   HH21 1088  -0.046   6.012   5.777
   70ARG   HH22 1089  -0.026   6.175   5.705
   70ARG      C 1090  -0.123   6.520   6.206
   70ARG      O 1091  -0.074   6.500   6.095
   71GLU      N 1092  -0.227   6.602   6.223
   71GLU      H 1093  -0.268   6.620   6.313
   71GLU     CA 1094  -0.275   6.679   6.109
   71GLU     HA 1095  -0.278   6.615   6.021
   71GLU     CB 1096  -0.412   6.737   6.142
   71GLU    HB1 1097  -0.443   6.807   6.065
   71GLU    HB2 1098  -0.418   6.792   6.236
   71GLU     CG 1099  -0.518   6.627   6.150
   71GLU    HG1 1100  -0.492   6.541   6.212
   71GLU    HG2 1101  -0.536   6.593   6.048
   71GLU     CD 1102  -0.645   6.691   6.204
   71GLU    OE1 1103  -0.703   6.782   6.140
   71GLU    OE2 1104  -0.705   6.633   6.297
   71GLU      C 1105  -0.181   6.786   6.057
   71GLU      O 1106  -0.203   6.822   5.942
   72GLU      N 1107  -0.087   6.841   6.135
   72GLU      H 1108  -0.085   6.793   6.224
   72GLU     CA 1109   0.000   6.947   6.089
   72GLU     HA 1110  -0.053   7.005   6.014
   72GLU     CB 1111   0.045   7.038   6.203
   72GLU    HB1 1112  -0.040   7.065   6.264
   72GLU    HB2 1113   0.074   7.134   6.158
   72GLU     CG 1114   0.154   6.981   6.294
   72GLU    HG1 1115   0.249   6.966   6.244
   72GLU    HG2 1116   0.122   6.883   6.329
   72GLU     CD 1117   0.170   7.062   6.423
   72GLU    OE1 1118   0.119   7.024   6.530
   72GLU    OE2 1119   0.242   7.164   6.417
   72GLU      C 1120   0.119   6.888   6.013
   72GLU      O 1121   0.186   6.956   5.936
   73LEU      N 1122   0.147   6.758   6.022
   73LEU      H 1123   0.093   6.706   6.089
   73LEU     CA 1124   0.248   6.687   5.945
   73LEU     HA 1125   0.331   6.755   5.930
   73LEU     CB 1126   0.302   6.563   6.016
   73LEU    HB1 1127   0.381   6.521   5.954
   73LEU    HB2 1128   0.218   6.494   6.026
   73LEU     CG 1129   0.374   6.585   6.148
   73LEU     HG 1130   0.302   6.616   6.223
   73LEU    CD1 1131   0.449   6.462   6.200
   73LEU   HD11 1132   0.369   6.390   6.220
   73LEU   HD12 1133   0.508   6.431   6.114
   73LEU   HD13 1134   0.503   6.481   6.292
   73LEU    CD2 1135   0.479   6.696   6.137
   73LEU   HD21 1136   0.422   6.788   6.123
   73LEU   HD22 1137   0.534   6.711   6.231
   73LEU   HD23 1138   0.542   6.689   6.049
   73LEU      C 1139   0.180   6.638   5.818
   73LEU      O 1140   0.064   6.597   5.824
   74PHE      N 1141   0.253   6.634   5.707
   74PHE      H 1142   0.346   6.673   5.709
   74PHE     CA 1143   0.217   6.576   5.579
   74PHE     HA 1144   0.115   6.536   5.582
   74PHE     CB 1145   0.217   6.695   5.483
   74PHE    HB1 1146   0.321   6.727   5.475
   74PHE    HB2 1147   0.156   6.774   5.526
   74PHE     CG 1148   0.173   6.665   5.342
   74PHE    CD1 1149   0.251   6.596   5.248
   74PHE    HD1 1150   0.352   6.571   5.277
   74PHE    CE1 1151   0.206   6.571   5.118
   74PHE    HE1 1152   0.265   6.521   5.043
   74PHE     CZ 1153   0.084   6.629   5.082
   74PHE     HZ 1154   0.048   6.628   4.980
   74PHE    CE2 1155   0.004   6.697   5.175
   74PHE    HE2 1156  -0.093   6.729   5.140
   74PHE    CD2 1157   0.046   6.713   5.307
   74PHE    HD2 1158  -0.019   6.767   5.374
   74PHE      C 1159   0.309   6.458   5.554
   74PHE      O 1160   0.430   6.477   5.544
   75ILE      N 1161   0.263   6.332   5.556
   75ILE      H 1162   0.164   6.315   5.570
   75ILE     CA 1163   0.352   6.219   5.546
   75ILE     HA 1164   0.454   6.257   5.550
   75ILE     CB 1165   0.345   6.135   5.674
   75ILE     HB 1166   0.248   6.086   5.670
   75ILE    CG2 1167   0.463   6.038   5.677
   75ILE   HG21 1168   0.461   5.976   5.766
   75ILE   HG22 1169   0.466   5.959   5.601
   75ILE   HG23 1170   0.563   6.080   5.686
   75ILE    CG1 1171   0.345   6.225   5.797
   75ILE   HG11 1172   0.261   6.295   5.792
   75ILE   HG12 1173   0.435   6.285   5.807
   75ILE     CD 1174   0.329   6.151   5.930
   75ILE    HD1 1175   0.233   6.100   5.941
   75ILE    HD2 1176   0.401   6.070   5.945
   75ILE    HD3 1177   0.335   6.225   6.009
   75ILE      C 1178   0.342   6.140   5.416
   75ILE      O 1179   0.232   6.131   5.361
   76VAL      N 1180   0.455   6.095   5.362
   76VAL      H 1181   0.535   6.117   5.420
   76VAL     CA 1182   0.471   6.049   5.226
   76VAL     HA 1183   0.375   6.007   5.195
   76VAL     CB 1184   0.528   6.160   5.138
   76VAL     HB 1185   0.630   6.178   5.171
   76VAL    CG1 1186   0.518   6.139   4.987
   76VAL   HG11 1187   0.411   6.135   4.965
   76VAL   HG12 1188   0.552   6.221   4.924
   76VAL   HG13 1189   0.573   6.053   4.950
   76VAL    CG2 1190   0.444   6.287   5.155
   76VAL   HG21 1191   0.460   6.357   5.074
   76VAL   HG22 1192   0.340   6.256   5.153
   76VAL   HG23 1193   0.461   6.333   5.253
   76VAL      C 1194   0.568   5.931   5.219
   76VAL      O 1195   0.678   5.948   5.271
   77SER      N 1196   0.541   5.837   5.128
   77SER      H 1197   0.445   5.832   5.099
   77SER     CA 1198   0.644   5.750   5.076
   77SER     HA 1199   0.739   5.804   5.082
   77SER     CB 1200   0.661   5.634   5.174
   77SER    HB1 1201   0.574   5.570   5.162
   77SER    HB2 1202   0.672   5.665   5.278
   77SER     OG 1203   0.777   5.560   5.144
   77SER     HG 1204   0.821   5.522   5.220
   77SER      C 1205   0.617   5.702   4.934
   77SER      O 1206   0.525   5.755   4.873
   78LYS      N 1207   0.695   5.609   4.880
   78LYS      H 1208   0.761   5.563   4.942
   78LYS     CA 1209   0.702   5.581   4.738
   78LYS     HA 1210   0.615   5.625   4.690
   78LYS     CB 1211   0.830   5.655   4.698
   78LYS    HB1 1212   0.856   5.634   4.594
   78LYS    HB2 1213   0.904   5.626   4.771
   78LYS     CG 1214   0.814   5.807   4.689
   78LYS    HG1 1215   0.806   5.855   4.786
   78LYS    HG2 1216   0.734   5.832   4.619
   78LYS     CD 1217   0.939   5.862   4.619
   78LYS    HD1 1218   0.939   5.968   4.594
   78LYS    HD2 1219   0.932   5.824   4.517
   78LYS     CE 1220   1.069   5.830   4.692
   78LYS    HE1 1221   1.151   5.845   4.622
   78LYS    HE2 1222   1.078   5.724   4.714
   78LYS     NZ 1223   1.089   5.918   4.809
   78LYS    HZ1 1224   1.058   6.011   4.787
   78LYS    HZ2 1225   1.034   5.901   4.892
   78LYS    HZ3 1226   1.189   5.928   4.824
   78LYS      C 1227   0.713   5.433   4.703
   78LYS      O 1228   0.808   5.370   4.751
   79LEU      N 1229   0.630   5.390   4.608
   79LEU      H 1230   0.550   5.445   4.580
   79LEU     CA 1231   0.620   5.252   4.565
   79LEU     HA 1232   0.624   5.192   4.656
   79LEU     CB 1233   0.485   5.231   4.498
   79LEU    HB1 1234   0.480   5.307   4.420
   79LEU    HB2 1235   0.401   5.246   4.566
   79LEU     CG 1236   0.457   5.089   4.448
   79LEU     HG 1237   0.549   5.048   4.408
   79LEU    CD1 1238   0.427   5.004   4.571
   79LEU   HD11 1239   0.498   4.997   4.654
   79LEU   HD12 1240   0.335   5.033   4.621
   79LEU   HD13 1241   0.401   4.901   4.548
   79LEU    CD2 1242   0.344   5.090   4.346
   79LEU   HD21 1243   0.266   5.130   4.411
   79LEU   HD22 1244   0.372   5.150   4.259
   79LEU   HD23 1245   0.328   4.987   4.315
   79LEU      C 1246   0.732   5.212   4.470
   79LEU      O 1247   0.729   5.250   4.353
   80TRP      N 1248   0.821   5.125   4.519
   80TRP      H 1249   0.805   5.087   4.611
   80TRP     CA 1250   0.930   5.075   4.439
   80TRP     HA 1251   0.977   5.159   4.388
   80TRP     CB 1252   1.041   5.020   4.528
   80TRP    HB1 1253   1.000   4.928   4.569
   80TRP    HB2 1254   1.061   5.092   4.608
   80TRP     CG 1255   1.165   4.987   4.450
   80TRP    CD1 1256   1.201   4.864   4.410
   80TRP    HD1 1257   1.162   4.766   4.435
   80TRP    NE1 1258   1.322   4.874   4.344
   80TRP    HE1 1259   1.365   4.792   4.303
   80TRP    CE2 1260   1.353   5.005   4.311
   80TRP    CZ2 1261   1.461   5.067   4.248
   80TRP    HZ2 1262   1.540   5.008   4.204
   80TRP    CH2 1263   1.471   5.206   4.246
   80TRP    HH2 1264   1.553   5.258   4.197
   80TRP    CZ3 1265   1.380   5.284   4.319
   80TRP    HZ3 1266   1.390   5.391   4.327
   80TRP    CE3 1267   1.280   5.218   4.391
   80TRP    HE3 1268   1.211   5.280   4.447
   80TRP    CD2 1269   1.260   5.079   4.390
   80TRP      C 1270   0.891   4.968   4.338
   80TRP      O 1271   0.803   4.885   4.359
   81CYS      N 1272   0.964   4.966   4.226
   81CYS      H 1273   1.037   5.032   4.206
   81CYS     CA 1274   0.934   4.886   4.108
   81CYS     HA 1275   0.847   4.935   4.064
   81CYS     CB 1276   1.060   4.899   4.024
   81CYS    HB1 1277   1.034   4.862   3.925
   81CYS    HB2 1278   1.147   4.847   4.064
   81CYS     SG 1279   1.099   5.076   4.007
   81CYS     HG 1280   1.159   5.063   3.889
   81CYS      C 1281   0.904   4.738   4.125
   81CYS      O 1282   0.835   4.681   4.041
   82THR      N 1283   0.941   4.674   4.236
   82THR      H 1284   0.993   4.717   4.311
   82THR     CA 1285   0.911   4.536   4.267
   82THR     HA 1286   0.913   4.478   4.175
   82THR     CB 1287   1.025   4.482   4.354
   82THR     HB 1288   0.994   4.383   4.385
   82THR    CG2 1289   1.156   4.466   4.277
   82THR   HG21 1290   1.145   4.410   4.184
   82THR   HG22 1291   1.196   4.566   4.260
   82THR   HG23 1292   1.224   4.399   4.330
   82THR    OG1 1293   1.047   4.568   4.463
   82THR    HG1 1294   1.107   4.517   4.518
   82THR      C 1295   0.778   4.509   4.337
   82THR      O 1296   0.724   4.400   4.352
   83TYR      N 1297   0.700   4.613   4.369
   83TYR      H 1298   0.741   4.705   4.361
   83TYR     CA 1299   0.575   4.610   4.443
   83TYR     HA 1300   0.555   4.510   4.480
   83TYR     CB 1301   0.578   4.686   4.575
   83TYR    HB1 1302   0.486   4.661   4.627
   83TYR    HB2 1303   0.580   4.794   4.557
   83TYR     CG 1304   0.697   4.644   4.659
   83TYR    CD1 1305   0.693   4.518   4.718
   83TYR    HD1 1306   0.609   4.452   4.701
   83TYR    CE1 1307   0.799   4.473   4.798
   83TYR    HE1 1308   0.805   4.374   4.840
   83TYR     CZ 1309   0.917   4.550   4.805
   83TYR     OH 1310   1.020   4.497   4.876
   83TYR     HH 1311   1.006   4.411   4.915
   83TYR    CE2 1312   0.925   4.672   4.735
   83TYR    HE2 1313   1.018   4.725   4.741
   83TYR    CD2 1314   0.808   4.726   4.679
   83TYR    HD2 1315   0.813   4.823   4.631
   83TYR      C 1316   0.455   4.648   4.356
   83TYR      O 1317   0.348   4.671   4.411
   84HIS      N 1318   0.469   4.658   4.224
   84HIS      H 1319   0.549   4.614   4.182
   84HIS     CA 1320   0.371   4.713   4.132
   84HIS     HA 1321   0.315   4.797   4.171
   84HIS     CB 1322   0.442   4.781   4.015
   84HIS    HB1 1323   0.359   4.797   3.946
   84HIS    HB2 1324   0.493   4.701   3.961
   84HIS     CG 1325   0.529   4.901   4.037
   84HIS    ND1 1326   0.568   4.988   3.935
   84HIS    CE1 1327   0.631   5.089   3.996
   84HIS    HE1 1328   0.674   5.173   3.945
   84HIS    NE2 1329   0.636   5.070   4.129
   84HIS    HE2 1330   0.647   5.145   4.196
   84HIS    CD2 1331   0.570   4.952   4.157
   84HIS    HD2 1332   0.564   4.902   4.253
   84HIS      C 1333   0.264   4.615   4.086
   84HIS      O 1334   0.266   4.577   3.970
   85GLU      N 1335   0.170   4.573   4.172
   85GLU      H 1336   0.179   4.612   4.265
   85GLU     CA 1337   0.072   4.472   4.138
   85GLU     HA 1338   0.019   4.495   4.046
   85GLU     CB 1339   0.148   4.340   4.136
   85GLU    HB1 1340   0.202   4.330   4.230
   85GLU    HB2 1341   0.220   4.338   4.054
   85GLU     CG 1342   0.064   4.213   4.122
   85GLU    HG1 1343  -0.008   4.211   4.204
   85GLU    HG2 1344   0.122   4.127   4.153
   85GLU     CD 1345  -0.012   4.200   3.991
   85GLU    OE1 1346  -0.010   4.088   3.935
   85GLU    OE2 1347  -0.081   4.296   3.949
   85GLU      C 1348  -0.039   4.475   4.243
   85GLU      O 1349  -0.021   4.525   4.353
   86LYS      N 1350  -0.155   4.421   4.204
   86LYS      H 1351  -0.166   4.413   4.104
   86LYS     CA 1352  -0.274   4.420   4.287
   86LYS     HA 1353  -0.292   4.520   4.327
   86LYS     CB 1354  -0.399   4.393   4.204
   86LYS    HB1 1355  -0.402   4.289   4.169
   86LYS    HB2 1356  -0.399   4.447   4.109
   86LYS     CG 1357  -0.523   4.415   4.291
   86LYS    HG1 1358  -0.514   4.519   4.324
   86LYS    HG2 1359  -0.532   4.354   4.381
   86LYS     CD 1360  -0.653   4.404   4.212
   86LYS    HD1 1361  -0.662   4.304   4.170
   86LYS    HD2 1362  -0.658   4.482   4.136
   86LYS     CE 1363  -0.778   4.406   4.299
   86LYS    HE1 1364  -0.762   4.356   4.395
   86LYS    HE2 1365  -0.865   4.364   4.249
   86LYS     NZ 1366  -0.819   4.540   4.344
   86LYS    HZ1 1367  -0.823   4.597   4.260
   86LYS    HZ2 1368  -0.914   4.531   4.378
   86LYS    HZ3 1369  -0.746   4.582   4.399
   86LYS      C 1370  -0.260   4.321   4.401
   86LYS      O 1371  -0.222   4.206   4.379
   87GLY      N 1372  -0.289   4.362   4.525
   87GLY      H 1373  -0.331   4.451   4.546
   87GLY     CA 1374  -0.252   4.289   4.644
   87GLY    HA1 1375  -0.241   4.183   4.620
   87GLY    HA2 1376  -0.335   4.289   4.714
   87GLY      C 1377  -0.117   4.331   4.701
   87GLY      O 1378  -0.108   4.348   4.822
   88LEU      N 1379  -0.015   4.349   4.617
   88LEU      H 1380  -0.031   4.327   4.519
   88LEU     CA 1381   0.120   4.390   4.646
   88LEU     HA 1382   0.144   4.324   4.730
   88LEU     CB 1383   0.204   4.346   4.526
   88LEU    HB1 1384   0.214   4.432   4.460
   88LEU    HB2 1385   0.163   4.255   4.484
   88LEU     CG 1386   0.353   4.317   4.547
   88LEU     HG 1387   0.403   4.406   4.585
   88LEU    CD1 1388   0.373   4.213   4.657
   88LEU   HD11 1389   0.476   4.177   4.659
   88LEU   HD12 1390   0.347   4.264   4.750
   88LEU   HD13 1391   0.310   4.125   4.655
   88LEU    CD2 1392   0.434   4.274   4.426
   88LEU   HD21 1393   0.375   4.197   4.376
   88LEU   HD22 1394   0.442   4.355   4.353
   88LEU   HD23 1395   0.532   4.237   4.458
   88LEU      C 1396   0.152   4.535   4.676
   88LEU      O 1397   0.227   4.571   4.767
   89VAL      N 1398   0.082   4.628   4.610
   89VAL      H 1399   0.023   4.594   4.535
   89VAL     CA 1400   0.077   4.767   4.649
   89VAL     HA 1401   0.175   4.814   4.661
   89VAL     CB 1402  -0.002   4.842   4.541
   89VAL     HB 1403  -0.094   4.787   4.526
   89VAL    CG1 1404  -0.031   4.987   4.577
   89VAL   HG11 1405  -0.105   4.991   4.656
   89VAL   HG12 1406   0.062   5.028   4.617
   89VAL   HG13 1407  -0.050   5.047   4.488
   89VAL    CG2 1408   0.072   4.838   4.408
   89VAL   HG21 1409   0.164   4.897   4.411
   89VAL   HG22 1410   0.096   4.734   4.383
   89VAL   HG23 1411   0.021   4.895   4.331
   89VAL      C 1412   0.015   4.781   4.788
   89VAL      O 1413   0.066   4.856   4.871
   90LYS      N 1414  -0.096   4.711   4.811
   90LYS      H 1415  -0.135   4.645   4.745
   90LYS     CA 1416  -0.162   4.718   4.940
   90LYS     HA 1417  -0.208   4.814   4.962
   90LYS     CB 1418  -0.274   4.614   4.943
   90LYS    HB1 1419  -0.235   4.513   4.957
   90LYS    HB2 1420  -0.339   4.615   4.856
   90LYS     CG 1421  -0.372   4.639   5.058
   90LYS    HG1 1422  -0.387   4.747   5.065
   90LYS    HG2 1423  -0.316   4.601   5.144
   90LYS     CD 1424  -0.509   4.574   5.059
   90LYS    HD1 1425  -0.511   4.470   5.026
   90LYS    HD2 1426  -0.560   4.631   4.981
   90LYS     CE 1427  -0.589   4.585   5.188
   90LYS    HE1 1428  -0.592   4.692   5.210
   90LYS    HE2 1429  -0.530   4.547   5.271
   90LYS     NZ 1430  -0.726   4.532   5.175
   90LYS    HZ1 1431  -0.766   4.532   5.268
   90LYS    HZ2 1432  -0.789   4.589   5.121
   90LYS    HZ3 1433  -0.723   4.441   5.132
   90LYS      C 1434  -0.063   4.682   5.049
   90LYS      O 1435  -0.043   4.763   5.139
   91GLY      N 1436   0.008   4.569   5.031
   91GLY      H 1437  -0.017   4.517   4.948
   91GLY     CA 1438   0.122   4.515   5.101
   91GLY    HA1 1439   0.159   4.435   5.037
   91GLY    HA2 1440   0.089   4.469   5.194
   91GLY      C 1441   0.245   4.603   5.116
   91GLY      O 1442   0.292   4.623   5.228
   92ALA      N 1443   0.280   4.681   5.013
   92ALA      H 1444   0.226   4.674   4.928
   92ALA     CA 1445   0.378   4.788   5.026
   92ALA     HA 1446   0.463   4.748   5.081
   92ALA     CB 1447   0.419   4.826   4.884
   92ALA    HB1 1448   0.506   4.890   4.894
   92ALA    HB2 1449   0.450   4.730   4.843
   92ALA    HB3 1450   0.344   4.879   4.826
   92ALA      C 1451   0.332   4.905   5.112
   92ALA      O 1452   0.406   4.948   5.200
   93CYS      N 1453   0.206   4.947   5.096
   93CYS      H 1454   0.153   4.908   5.020
   93CYS     CA 1455   0.149   5.054   5.174
   93CYS     HA 1456   0.212   5.143   5.178
   93CYS     CB 1457   0.022   5.101   5.104
   93CYS    HB1 1458  -0.059   5.028   5.101
   93CYS    HB2 1459   0.034   5.133   5.001
   93CYS     SG 1460  -0.037   5.248   5.191
   93CYS     HG 1461  -0.128   5.268   5.095
   93CYS      C 1462   0.121   5.014   5.319
   93CYS      O 1463   0.147   5.096   5.407
   94GLN      N 1464   0.069   4.894   5.344
   94GLN      H 1465   0.061   4.830   5.266
   94GLN     CA 1466   0.048   4.843   5.478
   94GLN     HA 1467  -0.019   4.908   5.534
   94GLN     CB 1468  -0.031   4.712   5.473
   94GLN    HB1 1469  -0.019   4.659   5.567
   94GLN    HB2 1470   0.023   4.650   5.402
   94GLN     CG 1471  -0.179   4.716   5.439
   94GLN    HG1 1472  -0.195   4.771   5.346
   94GLN    HG2 1473  -0.231   4.762   5.523
   94GLN     CD 1474  -0.230   4.575   5.416
   94GLN    OE1 1475  -0.166   4.489   5.356
   94GLN    NE2 1476  -0.338   4.539   5.487
   94GLN   HE21 1477  -0.402   4.604   5.529
   94GLN   HE22 1478  -0.336   4.439   5.504
   94GLN      C 1479   0.178   4.831   5.557
   94GLN      O 1480   0.186   4.877   5.670
   95LYS      N 1481   0.282   4.777   5.493
   95LYS      H 1482   0.266   4.747   5.398
   95LYS     CA 1483   0.417   4.768   5.545
   95LYS     HA 1484   0.418   4.720   5.643
   95LYS     CB 1485   0.500   4.679   5.453
   95LYS    HB1 1486   0.510   4.735   5.360
   95LYS    HB2 1487   0.450   4.583   5.439
   95LYS     CG 1488   0.643   4.652   5.501
   95LYS    HG1 1489   0.696   4.746   5.513
   95LYS    HG2 1490   0.687   4.594   5.420
   95LYS     CD 1491   0.642   4.573   5.632
   95LYS    HD1 1492   0.572   4.490   5.626
   95LYS    HD2 1493   0.605   4.643   5.707
   95LYS     CE 1494   0.778   4.511   5.664
   95LYS    HE1 1495   0.815   4.445   5.586
   95LYS    HE2 1496   0.763   4.464   5.761
   95LYS     NZ 1497   0.886   4.609   5.685
   95LYS    HZ1 1498   0.850   4.692   5.731
   95LYS    HZ2 1499   0.967   4.573   5.734
   95LYS    HZ3 1500   0.920   4.641   5.595
   95LYS      C 1501   0.481   4.904   5.567
   95LYS      O 1502   0.516   4.920   5.684
   96THR      N 1503   0.480   4.998   5.472
   96THR      H 1504   0.467   4.963   5.379
   96THR     CA 1505   0.511   5.138   5.486
   96THR     HA 1506   0.611   5.137   5.531
   96THR     CB 1507   0.538   5.214   5.356
   96THR     HB 1508   0.445   5.216   5.300
   96THR    CG2 1509   0.578   5.360   5.372
   96THR   HG21 1510   0.498   5.413   5.423
   96THR   HG22 1511   0.664   5.365   5.438
   96THR   HG23 1512   0.597   5.402   5.273
   96THR    OG1 1513   0.647   5.155   5.289
   96THR    HG1 1514   0.729   5.195   5.317
   96THR      C 1515   0.436   5.224   5.587
   96THR      O 1516   0.503   5.288   5.668
   97LEU      N 1517   0.304   5.212   5.604
   97LEU      H 1518   0.252   5.150   5.544
   97LEU     CA 1519   0.231   5.253   5.722
   97LEU     HA 1520   0.240   5.361   5.733
   97LEU     CB 1521   0.081   5.227   5.708
   97LEU    HB1 1522   0.041   5.245   5.808
   97LEU    HB2 1523   0.075   5.123   5.676
   97LEU     CG 1524   0.016   5.319   5.606
   97LEU     HG 1525   0.084   5.336   5.522
   97LEU    CD1 1526  -0.117   5.254   5.568
   97LEU   HD11 1527  -0.178   5.324   5.511
   97LEU   HD12 1528  -0.100   5.170   5.500
   97LEU   HD13 1529  -0.171   5.232   5.659
   97LEU    CD2 1530  -0.018   5.443   5.688
   97LEU   HD21 1531   0.071   5.498   5.720
   97LEU   HD22 1532  -0.082   5.504   5.623
   97LEU   HD23 1533  -0.086   5.423   5.771
   97LEU      C 1534   0.290   5.198   5.851
   97LEU      O 1535   0.305   5.275   5.946
   98SER      N 1536   0.314   5.067   5.859
   98SER      H 1537   0.277   5.007   5.788
   98SER     CA 1538   0.362   5.002   5.980
   98SER     HA 1539   0.305   5.043   6.063
   98SER     CB 1540   0.349   4.850   5.979
   98SER    HB1 1541   0.367   4.810   6.079
   98SER    HB2 1542   0.409   4.822   5.892
   98SER     OG 1543   0.220   4.813   5.935
   98SER     HG 1544   0.215   4.829   5.841
   98SER      C 1545   0.503   5.046   6.014
   98SER      O 1546   0.540   5.055   6.131
   99ASP      N 1547   0.587   5.076   5.914
   99ASP      H 1548   0.549   5.051   5.824
   99ASP     CA 1549   0.726   5.114   5.917
   99ASP     HA 1550   0.769   5.057   5.999
   99ASP     CB 1551   0.810   5.078   5.794
   99ASP    HB1 1552   0.912   5.107   5.817
   99ASP    HB2 1553   0.782   5.140   5.709
   99ASP     CG 1554   0.817   4.929   5.765
   99ASP    OD1 1555   0.791   4.840   5.849
   99ASP    OD2 1556   0.856   4.889   5.653
   99ASP      C 1557   0.748   5.259   5.958
   99ASP      O 1558   0.837   5.289   6.037
  100LEU      N 1559   0.660   5.351   5.919
  100LEU      H 1560   0.597   5.319   5.846
  100LEU     CA 1561   0.652   5.489   5.963
  100LEU     HA 1562   0.756   5.516   5.980
  100LEU     CB 1563   0.594   5.564   5.844
  100LEU    HB1 1564   0.581   5.666   5.879
  100LEU    HB2 1565   0.498   5.518   5.823
  100LEU     CG 1566   0.669   5.562   5.710
  100LEU     HG 1567   0.649   5.474   5.650
  100LEU    CD1 1568   0.609   5.682   5.638
  100LEU   HD11 1569   0.645   5.774   5.684
  100LEU   HD12 1570   0.634   5.687   5.532
  100LEU   HD13 1571   0.500   5.680   5.629
  100LEU    CD2 1572   0.819   5.578   5.734
  100LEU   HD21 1573   0.863   5.597   5.636
  100LEU   HD22 1574   0.843   5.648   5.814
  100LEU   HD23 1575   0.854   5.479   5.762
  100LEU      C 1576   0.578   5.497   6.096
  100LEU      O 1577   0.583   5.599   6.164
  101LYS      N 1578   0.513   5.390   6.140
  101LYS      H 1579   0.509   5.318   6.068
  101LYS     CA 1580   0.417   5.362   6.246
  101LYS     HA 1581   0.367   5.269   6.220
  101LYS     CB 1582   0.492   5.365   6.379
  101LYS    HB1 1583   0.422   5.328   6.455
  101LYS    HB2 1584   0.537   5.461   6.404
  101LYS     CG 1585   0.614   5.276   6.401
  101LYS    HG1 1586   0.601   5.184   6.344
  101LYS    HG2 1587   0.611   5.234   6.501
  101LYS     CD 1588   0.748   5.337   6.364
  101LYS    HD1 1589   0.765   5.417   6.436
  101LYS    HD2 1590   0.737   5.396   6.273
  101LYS     CE 1591   0.866   5.241   6.357
  101LYS    HE1 1592   0.870   5.178   6.446
  101LYS    HE2 1593   0.965   5.282   6.334
  101LYS     NZ 1594   0.838   5.142   6.251
  101LYS    HZ1 1595   0.742   5.115   6.245
  101LYS    HZ2 1596   0.872   5.180   6.163
  101LYS    HZ3 1597   0.896   5.059   6.258
  101LYS      C 1598   0.304   5.464   6.249
  101LYS      O 1599   0.292   5.545   6.340
  102LEU      N 1600   0.215   5.447   6.150
  102LEU      H 1601   0.230   5.374   6.081
  102LEU     CA 1602   0.106   5.536   6.118
  102LEU     HA 1603   0.083   5.604   6.200
  102LEU     CB 1604   0.138   5.621   5.995
  102LEU    HB1 1605   0.047   5.675   5.971
  102LEU    HB2 1606   0.175   5.556   5.915
  102LEU     CG 1607   0.260   5.712   6.013
  102LEU     HG 1608   0.346   5.649   6.034
  102LEU    CD1 1609   0.292   5.773   5.878
  102LEU   HD11 1610   0.201   5.815   5.835
  102LEU   HD12 1611   0.369   5.849   5.890
  102LEU   HD13 1612   0.325   5.703   5.801
  102LEU    CD2 1613   0.248   5.822   6.118
  102LEU   HD21 1614   0.350   5.857   6.136
  102LEU   HD22 1615   0.183   5.903   6.084
  102LEU   HD23 1616   0.211   5.779   6.211
  102LEU      C 1617  -0.020   5.454   6.092
  102LEU      O 1618  -0.020   5.331   6.094
  103ASP      N 1619  -0.128   5.529   6.070
  103ASP      H 1620  -0.137   5.627   6.092
  103ASP     CA 1621  -0.254   5.478   6.019
  103ASP     HA 1622  -0.242   5.377   5.981
  103ASP     CB 1623  -0.364   5.467   6.124
  103ASP    HB1 1624  -0.323   5.398   6.198
  103ASP    HB2 1625  -0.461   5.432   6.088
  103ASP     CG 1626  -0.394   5.596   6.201
  103ASP    OD1 1627  -0.441   5.598   6.316
  103ASP    OD2 1628  -0.367   5.709   6.154
  103ASP      C 1629  -0.298   5.545   5.889
  103ASP      O 1630  -0.392   5.498   5.826
  104TYR      N 1631  -0.241   5.660   5.850
  104TYR      H 1632  -0.173   5.699   5.914
  104TYR     CA 1633  -0.253   5.713   5.716
  104TYR     HA 1634  -0.282   5.629   5.652
  104TYR     CB 1635  -0.368   5.813   5.703
  104TYR    HB1 1636  -0.459   5.759   5.729
  104TYR    HB2 1637  -0.384   5.843   5.600
  104TYR     CG 1638  -0.369   5.942   5.782
  104TYR    CD1 1639  -0.346   6.064   5.719
  104TYR    HD1 1640  -0.310   6.073   5.617
  104TYR    CE1 1641  -0.371   6.184   5.788
  104TYR    HE1 1642  -0.348   6.275   5.735
  104TYR     CZ 1643  -0.423   6.179   5.918
  104TYR     OH 1644  -0.440   6.297   5.985
  104TYR     HH 1645  -0.491   6.277   6.064
  104TYR    CE2 1646  -0.443   6.055   5.983
  104TYR    HE2 1647  -0.477   6.048   6.085
  104TYR    CD2 1648  -0.421   5.936   5.912
  104TYR    HD2 1649  -0.442   5.840   5.955
  104TYR      C 1650  -0.131   5.783   5.658
  104TYR      O 1651  -0.065   5.847   5.739
  105LEU      N 1652  -0.109   5.771   5.527
  105LEU      H 1653  -0.152   5.697   5.473
  105LEU     CA 1654  -0.029   5.869   5.456
  105LEU     HA 1655   0.040   5.935   5.508
  105LEU     CB 1656   0.052   5.809   5.341
  105LEU    HB1 1657   0.109   5.892   5.298
  105LEU    HB2 1658  -0.022   5.762   5.277
  105LEU     CG 1659   0.151   5.700   5.381
  105LEU     HG 1660   0.099   5.621   5.435
  105LEU    CD1 1661   0.223   5.628   5.267
  105LEU   HD11 1662   0.239   5.529   5.310
  105LEU   HD12 1663   0.156   5.612   5.183
  105LEU   HD13 1664   0.312   5.688   5.249
  105LEU    CD2 1665   0.254   5.766   5.472
  105LEU   HD21 1666   0.317   5.831   5.412
  105LEU   HD22 1667   0.206   5.812   5.559
  105LEU   HD23 1668   0.327   5.690   5.501
  105LEU      C 1669  -0.113   5.984   5.401
  105LEU      O 1670  -0.230   5.972   5.366
  106ASP      N 1671  -0.054   6.104   5.391
  106ASP      H 1672   0.046   6.107   5.402
  106ASP     CA 1673  -0.108   6.222   5.327
  106ASP     HA 1674  -0.215   6.228   5.348
  106ASP     CB 1675  -0.050   6.354   5.379
  106ASP    HB1 1676  -0.087   6.430   5.311
  106ASP    HB2 1677   0.056   6.355   5.353
  106ASP     CG 1678  -0.086   6.371   5.526
  106ASP    OD1 1679  -0.006   6.317   5.605
  106ASP    OD2 1680  -0.190   6.431   5.563
  106ASP      C 1681  -0.097   6.206   5.176
  106ASP      O 1682  -0.192   6.239   5.104
  107LEU      N 1683   0.019   6.161   5.129
  107LEU      H 1684   0.087   6.132   5.197
  107LEU     CA 1685   0.048   6.133   4.989
  107LEU     HA 1686  -0.048   6.128   4.939
  107LEU     CB 1687   0.116   6.258   4.934
  107LEU    HB1 1688   0.199   6.292   4.996
  107LEU    HB2 1689   0.044   6.339   4.927
  107LEU     CG 1690   0.170   6.256   4.791
  107LEU     HG 1691   0.238   6.171   4.780
  107LEU    CD1 1692   0.059   6.256   4.687
  107LEU   HD11 1693   0.101   6.274   4.588
  107LEU   HD12 1694  -0.003   6.167   4.694
  107LEU   HD13 1695  -0.004   6.340   4.718
  107LEU    CD2 1696   0.249   6.386   4.776
  107LEU   HD21 1697   0.272   6.400   4.671
  107LEU   HD22 1698   0.182   6.463   4.813
  107LEU   HD23 1699   0.345   6.391   4.828
  107LEU      C 1700   0.124   6.004   4.965
  107LEU      O 1701   0.216   5.976   5.042
  108TYR      N 1702   0.097   5.939   4.851
  108TYR      H 1703   0.014   5.956   4.797
  108TYR     CA 1704   0.173   5.823   4.807
  108TYR     HA 1705   0.271   5.828   4.854
  108TYR     CB 1706   0.107   5.704   4.876
  108TYR    HB1 1707   0.012   5.697   4.822
  108TYR    HB2 1708   0.102   5.717   4.984
  108TYR     CG 1709   0.186   5.577   4.853
  108TYR    CD1 1710   0.291   5.548   4.941
  108TYR    HD1 1711   0.322   5.616   5.018
  108TYR    CE1 1712   0.356   5.424   4.936
  108TYR    HE1 1713   0.429   5.404   5.014
  108TYR     CZ 1714   0.326   5.335   4.831
  108TYR     OH 1715   0.387   5.213   4.824
  108TYR     HH 1716   0.455   5.196   4.890
  108TYR    CE2 1717   0.224   5.367   4.740
  108TYR    HE2 1718   0.205   5.292   4.665
  108TYR    CD2 1719   0.157   5.491   4.747
  108TYR    HD2 1720   0.074   5.507   4.681
  108TYR      C 1721   0.210   5.814   4.660
  108TYR      O 1722   0.126   5.844   4.576
  109LEU      N 1723   0.333   5.782   4.618
  109LEU      H 1724   0.409   5.773   4.684
  109LEU     CA 1725   0.374   5.804   4.481
  109LEU     HA 1726   0.293   5.840   4.418
  109LEU     CB 1727   0.489   5.903   4.461
  109LEU    HB1 1728   0.511   5.927   4.357
  109LEU    HB2 1729   0.586   5.865   4.491
  109LEU     CG 1730   0.470   6.034   4.537
  109LEU     HG 1731   0.449   6.019   4.643
  109LEU    CD1 1732   0.593   6.125   4.534
  109LEU   HD11 1733   0.584   6.189   4.447
  109LEU   HD12 1734   0.590   6.184   4.626
  109LEU   HD13 1735   0.680   6.064   4.512
  109LEU    CD2 1736   0.364   6.125   4.477
  109LEU   HD21 1737   0.365   6.220   4.530
  109LEU   HD22 1738   0.395   6.139   4.373
  109LEU   HD23 1739   0.264   6.083   4.491
  109LEU      C 1740   0.414   5.668   4.426
  109LEU      O 1741   0.476   5.593   4.500
  110ILE      N 1742   0.403   5.654   4.293
  110ILE      H 1743   0.349   5.716   4.236
  110ILE     CA 1744   0.475   5.552   4.220
  110ILE     HA 1745   0.500   5.462   4.276
  110ILE     CB 1746   0.414   5.523   4.083
  110ILE     HB 1747   0.432   5.611   4.021
  110ILE    CG2 1748   0.487   5.405   4.019
  110ILE   HG21 1749   0.460   5.313   4.072
  110ILE   HG22 1750   0.455   5.401   3.915
  110ILE   HG23 1751   0.595   5.415   4.010
  110ILE    CG1 1752   0.263   5.502   4.095
  110ILE   HG11 1753   0.217   5.600   4.108
  110ILE   HG12 1754   0.247   5.443   4.185
  110ILE     CD 1755   0.206   5.429   3.974
  110ILE    HD1 1756   0.257   5.463   3.884
  110ILE    HD2 1757   0.225   5.323   3.989
  110ILE    HD3 1758   0.099   5.446   3.959
  110ILE      C 1759   0.615   5.607   4.198
  110ILE      O 1760   0.636   5.721   4.160
  111HIS      N 1761   0.720   5.526   4.218
  111HIS      H 1762   0.699   5.434   4.252
  111HIS     CA 1763   0.853   5.584   4.228
  111HIS     HA 1764   0.839   5.684   4.268
  111HIS     CB 1765   0.923   5.505   4.338
  111HIS    HB1 1766   0.950   5.405   4.302
  111HIS    HB2 1767   0.852   5.476   4.415
  111HIS     CG 1768   1.053   5.551   4.397
  111HIS    ND1 1769   1.093   5.522   4.527
  111HIS    CE1 1770   1.221   5.558   4.539
  111HIS    HE1 1771   1.256   5.567   4.640
  111HIS    NE2 1772   1.255   5.629   4.430
  111HIS    HE2 1773   1.349   5.659   4.411
  111HIS    CD2 1774   1.154   5.621   4.335
  111HIS    HD2 1775   1.169   5.663   4.237
  111HIS      C 1776   0.919   5.596   4.091
  111HIS      O 1777   0.981   5.699   4.067
  112TRP      N 1778   0.901   5.498   4.002
  112TRP      H 1779   0.831   5.427   4.019
  112TRP     CA 1780   0.939   5.498   3.862
  112TRP     HA 1781   0.945   5.603   3.835
  112TRP     CB 1782   1.074   5.428   3.848
  112TRP    HB1 1783   1.109   5.440   3.746
  112TRP    HB2 1784   1.078   5.322   3.876
  112TRP     CG 1785   1.188   5.495   3.918
  112TRP    CD1 1786   1.235   5.475   4.043
  112TRP    HD1 1787   1.197   5.402   4.113
  112TRP    NE1 1788   1.348   5.552   4.064
  112TRP    HE1 1789   1.404   5.555   4.147
  112TRP    CE2 1790   1.377   5.629   3.953
  112TRP    CZ2 1791   1.484   5.715   3.924
  112TRP    HZ2 1792   1.558   5.742   3.998
  112TRP    CH2 1793   1.489   5.768   3.795
  112TRP    HH2 1794   1.578   5.811   3.751
  112TRP    CZ3 1795   1.387   5.741   3.703
  112TRP    HZ3 1796   1.399   5.774   3.600
  112TRP    CE3 1797   1.274   5.667   3.739
  112TRP    HE3 1798   1.197   5.648   3.666
  112TRP    CD2 1799   1.271   5.602   3.863
  112TRP      C 1800   0.832   5.437   3.773
  112TRP      O 1801   0.740   5.370   3.818
  113PRO      N 1802   0.844   5.465   3.643
  113PRO     CD 1803   0.909   5.580   3.583
  113PRO    HD1 1804   1.013   5.560   3.609
  113PRO    HD2 1805   0.884   5.677   3.625
  113PRO     CG 1806   0.889   5.563   3.433
  113PRO    HG1 1807   0.974   5.502   3.400
  113PRO    HG2 1808   0.883   5.650   3.368
  113PRO     CB 1809   0.759   5.484   3.421
  113PRO    HB1 1810   0.762   5.418   3.335
  113PRO    HB2 1811   0.676   5.555   3.416
  113PRO     CA 1812   0.748   5.406   3.552
  113PRO     HA 1813   0.650   5.411   3.599
  113PRO      C 1814   0.770   5.258   3.521
  113PRO      O 1815   0.676   5.184   3.493
  114THR      N 1816   0.894   5.213   3.539
  114THR      H 1817   0.961   5.272   3.587
  114THR     CA 1818   0.945   5.083   3.501
  114THR     HA 1819   0.897   5.042   3.412
  114THR     CB 1820   1.091   5.098   3.459
  114THR     HB 1821   1.119   4.997   3.432
  114THR    CG2 1822   1.105   5.189   3.337
  114THR   HG21 1823   1.083   5.295   3.355
  114THR   HG22 1824   1.213   5.185   3.321
  114THR   HG23 1825   1.038   5.155   3.259
  114THR    OG1 1826   1.165   5.151   3.567
  114THR    HG1 1827   1.150   5.093   3.641
  114THR      C 1828   0.919   4.980   3.610
  114THR      O 1829   0.989   4.969   3.711
  115GLY      N 1830   0.830   4.885   3.580
  115GLY      H 1831   0.766   4.896   3.503
  115GLY     CA 1832   0.797   4.780   3.674
  115GLY    HA1 1833   0.693   4.746   3.670
  115GLY    HA2 1834   0.821   4.825   3.770
  115GLY      C 1835   0.898   4.666   3.663
  115GLY      O 1836   0.926   4.616   3.555
  116PHE      N 1837   0.944   4.612   3.776
  116PHE      H 1838   0.918   4.659   3.862
  116PHE     CA 1839   1.031   4.496   3.787
  116PHE     HA 1840   1.065   4.471   3.687
  116PHE     CB 1841   1.155   4.531   3.867
  116PHE    HB1 1842   1.222   4.445   3.865
  116PHE    HB2 1843   1.112   4.552   3.965
  116PHE     CG 1844   1.232   4.659   3.843
  116PHE    CD1 1845   1.228   4.733   3.724
  116PHE    HD1 1846   1.165   4.709   3.640
  116PHE    CE1 1847   1.318   4.838   3.702
  116PHE    HE1 1848   1.321   4.901   3.615
  116PHE     CZ 1849   1.386   4.897   3.810
  116PHE     HZ 1850   1.451   4.983   3.800
  116PHE    CE2 1851   1.394   4.823   3.929
  116PHE    HE2 1852   1.459   4.859   4.007
  116PHE    CD2 1853   1.325   4.702   3.938
  116PHE    HD2 1854   1.346   4.643   4.027
  116PHE      C 1855   0.963   4.372   3.843
  116PHE      O 1856   0.864   4.382   3.916
  117LYS      N 1857   1.031   4.259   3.823
  117LYS      H 1858   1.099   4.259   3.747
  117LYS     CA 1859   0.994   4.130   3.877
  117LYS     HA 1860   0.895   4.111   3.835
  117LYS     CB 1861   1.093   4.022   3.835
  117LYS    HB1 1862   1.191   4.062   3.859
  117LYS    HB2 1863   1.085   4.012   3.727
  117LYS     CG 1864   1.065   3.883   3.891
  117LYS    HG1 1865   0.973   3.846   3.845
  117LYS    HG2 1866   1.059   3.893   4.000
  117LYS     CD 1867   1.180   3.787   3.861
  117LYS    HD1 1868   1.261   3.823   3.924
  117LYS    HD2 1869   1.204   3.785   3.754
  117LYS     CE 1870   1.150   3.648   3.917
  117LYS    HE1 1871   1.052   3.621   3.880
  117LYS    HE2 1872   1.152   3.646   4.026
  117LYS     NZ 1873   1.257   3.558   3.872
  117LYS    HZ1 1874   1.232   3.466   3.907
  117LYS    HZ2 1875   1.250   3.556   3.771
  117LYS    HZ3 1876   1.348   3.588   3.903
  117LYS      C 1877   0.969   4.139   4.027
  117LYS      O 1878   1.064   4.173   4.098
  118PRO      N 1879   0.859   4.092   4.086
  118PRO     CD 1880   0.736   4.043   4.027
  118PRO    HD1 1881   0.755   3.967   3.952
  118PRO    HD2 1882   0.678   4.125   3.985
  118PRO     CG 1883   0.655   3.989   4.144
  118PRO    HG1 1884   0.680   3.886   4.169
  118PRO    HG2 1885   0.547   3.988   4.127
  118PRO     CB 1886   0.699   4.077   4.261
  118PRO    HB1 1887   0.686   4.039   4.363
  118PRO    HB2 1888   0.651   4.174   4.253
  118PRO     CA 1889   0.846   4.102   4.230
  118PRO     HA 1890   0.886   4.196   4.266
  118PRO      C 1891   0.937   4.000   4.296
  118PRO      O 1892   0.942   3.890   4.242
  119GLY      N 1893   1.002   4.031   4.409
  119GLY      H 1894   0.999   4.128   4.439
  119GLY     CA 1895   1.100   3.947   4.474
  119GLY    HA1 1896   1.173   3.913   4.401
  119GLY    HA2 1897   1.055   3.861   4.524
  119GLY      C 1898   1.177   4.029   4.577
  119GLY      O 1899   1.137   4.141   4.610
  120LYS      N 1900   1.280   3.968   4.636
  120LYS      H 1901   1.305   3.877   4.600
  120LYS     CA 1902   1.352   4.032   4.744
  120LYS     HA 1903   1.288   4.067   4.825
  120LYS     CB 1904   1.441   3.926   4.809
  120LYS    HB1 1905   1.516   3.979   4.868
  120LYS    HB2 1906   1.487   3.865   4.732
  120LYS     CG 1907   1.359   3.833   4.899
  120LYS    HG1 1908   1.287   3.772   4.845
  120LYS    HG2 1909   1.292   3.891   4.963
  120LYS     CD 1910   1.458   3.741   4.969
  120LYS    HD1 1911   1.509   3.793   5.051
  120LYS    HD2 1912   1.538   3.717   4.898
  120LYS     CE 1913   1.407   3.608   5.023
  120LYS    HE1 1914   1.494   3.544   5.034
  120LYS    HE2 1915   1.341   3.558   4.952
  120LYS     NZ 1916   1.338   3.610   5.153
  120LYS    HZ1 1917   1.287   3.525   5.172
  120LYS    HZ2 1918   1.399   3.628   5.231
  120LYS    HZ3 1919   1.278   3.690   5.152
  120LYS      C 1920   1.439   4.151   4.706
  120LYS      O 1921   1.446   4.240   4.791
  121GLU      N 1922   1.506   4.151   4.591
  121GLU      H 1923   1.499   4.066   4.536
  121GLU     CA 1924   1.594   4.256   4.544
  121GLU     HA 1925   1.651   4.291   4.630
  121GLU     CB 1926   1.690   4.198   4.441
  121GLU    HB1 1927   1.750   4.281   4.404
  121GLU    HB2 1928   1.637   4.158   4.355
  121GLU     CG 1929   1.789   4.104   4.509
  121GLU    HG1 1930   1.733   4.027   4.563
  121GLU    HG2 1931   1.857   4.158   4.575
  121GLU     CD 1932   1.867   4.031   4.400
  121GLU    OE1 1933   1.967   4.091   4.355
  121GLU    OE2 1934   1.823   3.925   4.349
  121GLU      C 1935   1.524   4.380   4.488
  121GLU      O 1936   1.415   4.367   4.434
  122PRO      N 1937   1.585   4.498   4.503
  122PRO     CD 1938   1.702   4.528   4.583
  122PRO    HD1 1939   1.781   4.457   4.558
  122PRO    HD2 1940   1.672   4.513   4.686
  122PRO     CG 1941   1.741   4.673   4.556
  122PRO    HG1 1942   1.800   4.675   4.465
  122PRO    HG2 1943   1.787   4.711   4.648
  122PRO     CB 1944   1.605   4.732   4.521
  122PRO    HB1 1945   1.610   4.824   4.463
  122PRO    HB2 1946   1.543   4.751   4.609
  122PRO     CA 1947   1.535   4.621   4.443
  122PRO     HA 1948   1.430   4.621   4.470
  122PRO      C 1949   1.565   4.618   4.294
  122PRO      O 1950   1.482   4.671   4.220
  123PHE      N 1951   1.669   4.547   4.251
  123PHE      H 1952   1.716   4.493   4.323
  123PHE     CA 1953   1.712   4.531   4.113
  123PHE     HA 1954   1.632   4.586   4.063
  123PHE     CB 1955   1.837   4.615   4.092
  123PHE    HB1 1956   1.877   4.605   3.991
  123PHE    HB2 1957   1.911   4.572   4.160
  123PHE     CG 1958   1.824   4.764   4.113
  123PHE    CD1 1959   1.778   4.839   4.004
  123PHE    HD1 1960   1.752   4.790   3.912
  123PHE    CE1 1961   1.778   4.979   4.012
  123PHE    HE1 1962   1.744   5.043   3.932
  123PHE     CZ 1963   1.828   5.037   4.129
  123PHE     HZ 1964   1.825   5.144   4.137
  123PHE    CE2 1965   1.874   4.965   4.240
  123PHE    HE2 1966   1.896   5.019   4.331
  123PHE    CD2 1967   1.870   4.825   4.230
  123PHE    HD2 1968   1.904   4.759   4.308
  123PHE      C 1969   1.720   4.381   4.088
  123PHE      O 1970   1.831   4.331   4.103
  124PRO      N 1971   1.618   4.309   4.041
  124PRO     CD 1972   1.482   4.361   4.038
  124PRO    HD1 1973   1.479   4.462   3.996
  124PRO    HD2 1974   1.461   4.368   4.145
  124PRO     CG 1975   1.407   4.256   3.957
  124PRO    HG1 1976   1.401   4.292   3.854
  124PRO    HG2 1977   1.310   4.239   4.004
  124PRO     CB 1978   1.488   4.127   3.971
  124PRO    HB1 1979   1.481   4.057   3.888
  124PRO    HB2 1980   1.456   4.074   4.061
  124PRO     CA 1981   1.631   4.177   3.983
  124PRO     HA 1982   1.686   4.119   4.058
  124PRO      C 1983   1.708   4.185   3.852
  124PRO      O 1984   1.655   4.245   3.759
  125LEU      N 1985   1.828   4.127   3.839
  125LEU      H 1986   1.865   4.072   3.915
  125LEU     CA 1987   1.903   4.144   3.717
  125LEU     HA 1988   1.848   4.216   3.655
  125LEU     CB 1989   2.041   4.204   3.739
  125LEU    HB1 1990   2.087   4.209   3.640
  125LEU    HB2 1991   2.099   4.136   3.802
  125LEU     CG 1992   2.038   4.343   3.803
  125LEU     HG 1993   1.963   4.356   3.881
  125LEU    CD1 1994   2.175   4.378   3.862
  125LEU   HD11 1995   2.264   4.356   3.804
  125LEU   HD12 1996   2.175   4.485   3.885
  125LEU   HD13 1997   2.180   4.321   3.955
  125LEU    CD2 1998   1.995   4.449   3.702
  125LEU   HD21 1999   1.985   4.551   3.740
  125LEU   HD22 2000   2.058   4.444   3.613
  125LEU   HD23 2001   1.891   4.432   3.677
  125LEU      C 2002   1.910   4.015   3.636
  125LEU      O 2003   1.931   3.905   3.687
  126ASP      N 2004   1.912   4.026   3.503
  126ASP      H 2005   1.903   4.119   3.465
  126ASP     CA 2006   1.936   3.914   3.414
  126ASP     HA 2007   1.896   3.821   3.454
  126ASP     CB 2008   1.864   3.954   3.285
  126ASP    HB1 2009   1.902   4.050   3.251
  126ASP    HB2 2010   1.757   3.971   3.298
  126ASP     CG 2011   1.866   3.842   3.183
  126ASP    OD1 2012   1.784   3.747   3.191
  126ASP    OD2 2013   1.952   3.853   3.093
  126ASP      C 2014   2.085   3.894   3.387
  126ASP      O 2015   2.164   3.985   3.414
  127GLU      N 2016   2.126   3.781   3.331
  127GLU      H 2017   2.054   3.714   3.308
  127GLU     CA 2018   2.264   3.747   3.299
  127GLU     HA 2019   2.323   3.748   3.390
  127GLU     CB 2020   2.271   3.605   3.243
  127GLU    HB1 2021   2.241   3.609   3.139
  127GLU    HB2 2022   2.208   3.540   3.303
  127GLU     CG 2023   2.411   3.544   3.239
  127GLU    HG1 2024   2.452   3.547   3.340
  127GLU    HG2 2025   2.466   3.615   3.177
  127GLU     CD 2026   2.420   3.407   3.175
  127GLU    OE1 2027   2.400   3.400   3.052
  127GLU    OE2 2028   2.457   3.309   3.243
  127GLU      C 2029   2.331   3.849   3.208
  127GLU      O 2030   2.450   3.881   3.212
  128SER      N 2031   2.252   3.908   3.118
  128SER      H 2032   2.154   3.886   3.124
  128SER     CA 2033   2.299   4.008   3.023
  128SER     HA 2034   2.391   3.973   2.976
  128SER     CB 2035   2.188   4.031   2.921
  128SER    HB1 2036   2.172   3.940   2.864
  128SER    HB2 2037   2.225   4.107   2.853
  128SER     OG 2038   2.074   4.082   2.987
  128SER     HG 2039   2.036   4.004   3.028
  128SER      C 2040   2.339   4.140   3.087
  128SER      O 2041   2.401   4.228   3.029
  129GLY      N 2042   2.300   4.159   3.213
  129GLY      H 2043   2.250   4.082   3.256
  129GLY     CA 2044   2.324   4.276   3.296
  129GLY    HA1 2045   2.418   4.325   3.272
  129GLY    HA2 2046   2.319   4.240   3.399
  129GLY      C 2047   2.210   4.377   3.296
  129GLY      O 2048   2.232   4.481   3.357
  130ASN      N 2049   2.089   4.355   3.244
  130ASN      H 2050   2.082   4.260   3.210
  130ASN     CA 2051   1.969   4.435   3.238
  130ASN     HA 2052   2.000   4.536   3.264
  130ASN     CB 2053   1.916   4.436   3.095
  130ASN    HB1 2054   1.835   4.509   3.087
  130ASN    HB2 2055   1.888   4.337   3.059
  130ASN     CG 2056   2.023   4.488   2.999
  130ASN    OD1 2057   2.062   4.604   2.997
  130ASN    ND2 2058   2.090   4.407   2.917
  130ASN   HD21 2059   2.066   4.310   2.903
  130ASN   HD22 2060   2.159   4.447   2.855
  130ASN      C 2061   1.864   4.393   3.341
  130ASN      O 2062   1.873   4.281   3.389
  131VAL      N 2063   1.768   4.478   3.377
  131VAL      H 2064   1.768   4.571   3.335
  131VAL     CA 2065   1.666   4.447   3.474
  131VAL     HA 2066   1.715   4.392   3.554
  131VAL     CB 2067   1.599   4.568   3.540
  131VAL     HB 2068   1.688   4.621   3.575
  131VAL    CG1 2069   1.517   4.652   3.443
  131VAL   HG11 2070   1.578   4.685   3.358
  131VAL   HG12 2071   1.429   4.602   3.403
  131VAL   HG13 2072   1.480   4.736   3.501
  131VAL    CG2 2073   1.514   4.529   3.661
  131VAL   HG21 2074   1.430   4.464   3.637
  131VAL   HG22 2075   1.582   4.480   3.730
  131VAL   HG23 2076   1.482   4.620   3.712
  131VAL      C 2077   1.567   4.346   3.418
  131VAL      O 2078   1.536   4.351   3.299
  132VAL      N 2079   1.514   4.255   3.500
  132VAL      H 2080   1.557   4.227   3.586
  132VAL     CA 2081   1.403   4.171   3.460
  132VAL     HA 2082   1.421   4.149   3.355
  132VAL     CB 2083   1.395   4.032   3.523
  132VAL     HB 2084   1.383   4.047   3.630
  132VAL    CG1 2085   1.273   3.962   3.465
  132VAL   HG11 2086   1.268   3.860   3.505
  132VAL   HG12 2087   1.182   4.016   3.490
  132VAL   HG13 2088   1.286   3.945   3.358
  132VAL    CG2 2089   1.524   3.950   3.515
  132VAL   HG21 2090   1.605   4.005   3.563
  132VAL   HG22 2091   1.500   3.863   3.576
  132VAL   HG23 2092   1.546   3.916   3.414
  132VAL      C 2093   1.273   4.244   3.488
  132VAL      O 2094   1.245   4.273   3.604
  133PRO      N 2095   1.183   4.258   3.390
  133PRO     CD 2096   1.208   4.231   3.250
  133PRO    HD1 2097   1.245   4.131   3.228
  133PRO    HD2 2098   1.276   4.308   3.213
  133PRO     CG 2099   1.070   4.257   3.188
  133PRO    HG1 2100   1.011   4.166   3.198
  133PRO    HG2 2101   1.079   4.291   3.085
  133PRO     CB 2102   1.015   4.372   3.272
  133PRO    HB1 2103   0.908   4.383   3.255
  133PRO    HB2 2104   1.069   4.461   3.240
  133PRO     CA 2105   1.061   4.332   3.412
  133PRO     HA 2106   1.090   4.426   3.458
  133PRO      C 2107   0.956   4.260   3.495
  133PRO      O 2108   0.968   4.144   3.532
  134SER      N 2109   0.847   4.332   3.527
  134SER      H 2110   0.855   4.432   3.513
  134SER     CA 2111   0.723   4.273   3.572
  134SER     HA 2112   0.742   4.184   3.631
  134SER     CB 2113   0.653   4.373   3.665
  134SER    HB1 2114   0.719   4.412   3.742
  134SER    HB2 2115   0.572   4.324   3.719
  134SER     OG 2116   0.598   4.483   3.596
  134SER     HG 2117   0.546   4.532   3.661
  134SER      C 2118   0.632   4.235   3.456
  134SER      O 2119   0.644   4.282   3.343
  135ASP      N 2120   0.529   4.153   3.478
  135ASP      H 2121   0.528   4.105   3.566
  135ASP     CA 2122   0.413   4.133   3.393
  135ASP     HA 2123   0.453   4.137   3.292
  135ASP     CB 2124   0.368   3.989   3.418
  135ASP    HB1 2125   0.335   3.978   3.521
  135ASP    HB2 2126   0.454   3.924   3.406
  135ASP     CG 2127   0.258   3.946   3.322
  135ASP    OD1 2128   0.162   3.878   3.365
  135ASP    OD2 2129   0.255   3.991   3.206
  135ASP      C 2130   0.306   4.241   3.402
  135ASP      O 2131   0.202   4.225   3.339
  136THR      N 2132   0.327   4.345   3.482
  136THR      H 2133   0.419   4.356   3.523
  136THR     CA 2134   0.227   4.446   3.513
  136THR     HA 2135   0.132   4.416   3.470
  136THR     CB 2136   0.220   4.485   3.661
  136THR     HB 2137   0.141   4.561   3.666
  136THR    CG2 2138   0.170   4.359   3.732
  136THR   HG21 2139   0.138   4.382   3.834
  136THR   HG22 2140   0.076   4.329   3.686
  136THR   HG23 2141   0.250   4.286   3.729
  136THR    OG1 2142   0.342   4.533   3.710
  136THR    HG1 2143   0.329   4.569   3.798
  136THR      C 2144   0.264   4.573   3.437
  136THR      O 2145   0.376   4.600   3.393
  137ASN      N 2146   0.163   4.659   3.425
  137ASN      H 2147   0.073   4.628   3.460
  137ASN     CA 2148   0.165   4.780   3.346
  137ASN     HA 2149   0.268   4.808   3.324
  137ASN     CB 2150   0.083   4.759   3.219
  137ASN    HB1 2151   0.090   4.845   3.152
  137ASN    HB2 2152  -0.022   4.742   3.240
  137ASN     CG 2153   0.131   4.643   3.132
  137ASN    OD1 2154   0.231   4.652   3.061
  137ASN    ND2 2155   0.050   4.537   3.132
  137ASN   HD21 2156  -0.036   4.542   3.184
  137ASN   HD22 2157   0.076   4.454   3.082
  137ASN      C 2158   0.110   4.892   3.433
  137ASN      O 2159   0.045   4.867   3.534
  138ILE      N 2160   0.139   5.019   3.406
  138ILE      H 2161   0.196   5.024   3.323
  138ILE     CA 2162   0.123   5.131   3.497
  138ILE     HA 2163   0.160   5.100   3.595
  138ILE     CB 2164   0.210   5.246   3.450
  138ILE     HB 2165   0.202   5.337   3.510
  138ILE    CG2 2166   0.357   5.206   3.462
  138ILE   HG21 2167   0.425   5.277   3.414
  138ILE   HG22 2168   0.379   5.197   3.568
  138ILE   HG23 2169   0.385   5.117   3.406
  138ILE    CG1 2170   0.194   5.287   3.304
  138ILE   HG11 2171   0.089   5.291   3.273
  138ILE   HG12 2172   0.243   5.215   3.238
  138ILE     CD 2173   0.254   5.422   3.268
  138ILE    HD1 2174   0.222   5.440   3.165
  138ILE    HD2 2175   0.221   5.510   3.324
  138ILE    HD3 2176   0.362   5.414   3.273
  138ILE      C 2177  -0.023   5.171   3.512
  138ILE      O 2178  -0.050   5.253   3.600
  139LEU      N 2179  -0.103   5.134   3.411
  139LEU      H 2180  -0.066   5.088   3.329
  139LEU     CA 2181  -0.247   5.137   3.424
  139LEU     HA 2182  -0.266   5.233   3.472
  139LEU     CB 2183  -0.320   5.114   3.292
  139LEU    HB1 2184  -0.426   5.113   3.320
  139LEU    HB2 2185  -0.297   5.020   3.242
  139LEU     CG 2186  -0.297   5.211   3.177
  139LEU     HG 2187  -0.190   5.212   3.156
  139LEU    CD1 2188  -0.366   5.183   3.044
  139LEU   HD11 2189  -0.330   5.260   2.974
  139LEU   HD12 2190  -0.323   5.092   3.003
  139LEU   HD13 2191  -0.475   5.189   3.044
  139LEU    CD2 2192  -0.341   5.351   3.220
  139LEU   HD21 2193  -0.304   5.427   3.151
  139LEU   HD22 2194  -0.450   5.344   3.219
  139LEU   HD23 2195  -0.311   5.375   3.322
  139LEU      C 2196  -0.303   5.037   3.524
  139LEU      O 2197  -0.392   5.058   3.606
  140ASP      N 2198  -0.233   4.923   3.530
  140ASP      H 2199  -0.172   4.904   3.452
  140ASP     CA 2200  -0.278   4.818   3.619
  140ASP     HA 2201  -0.387   4.813   3.611
  140ASP     CB 2202  -0.210   4.686   3.582
  140ASP    HB1 2203  -0.268   4.605   3.626
  140ASP    HB2 2204  -0.113   4.692   3.633
  140ASP     CG 2205  -0.198   4.641   3.437
  140ASP    OD1 2206  -0.268   4.691   3.347
  140ASP    OD2 2207  -0.120   4.547   3.411
  140ASP      C 2208  -0.235   4.858   3.759
  140ASP      O 2209  -0.316   4.850   3.852
  141THR      N 2210  -0.117   4.919   3.774
  141THR      H 2211  -0.060   4.927   3.692
  141THR     CA 2212  -0.074   4.984   3.896
  141THR     HA 2213  -0.072   4.912   3.978
  141THR     CB 2214   0.074   5.018   3.886
  141THR     HB 2215   0.083   5.085   3.800
  141THR    CG2 2216   0.125   5.064   4.022
  141THR   HG21 2217   0.224   5.106   4.008
  141THR   HG22 2218   0.065   5.146   4.060
  141THR   HG23 2219   0.131   4.981   4.093
  141THR    OG1 2220   0.158   4.907   3.860
  141THR    HG1 2221   0.236   4.935   3.812
  141THR      C 2222  -0.155   5.105   3.939
  141THR      O 2223  -0.174   5.118   4.060
  142TRP      N 2224  -0.197   5.195   3.850
  142TRP      H 2225  -0.157   5.194   3.757
  142TRP     CA 2226  -0.292   5.299   3.886
  142TRP     HA 2227  -0.254   5.348   3.976
  142TRP     CB 2228  -0.312   5.408   3.782
  142TRP    HB1 2229  -0.375   5.373   3.700
  142TRP    HB2 2230  -0.211   5.429   3.747
  142TRP     CG 2231  -0.364   5.536   3.838
  142TRP    CD1 2232  -0.495   5.564   3.857
  142TRP    HD1 2233  -0.582   5.505   3.834
  142TRP    NE1 2234  -0.502   5.687   3.920
  142TRP    HE1 2235  -0.588   5.704   3.970
  142TRP    CE2 2236  -0.379   5.729   3.967
  142TRP    CZ2 2237  -0.338   5.828   4.057
  142TRP    HZ2 2238  -0.412   5.895   4.097
  142TRP    CH2 2239  -0.203   5.832   4.095
  142TRP    HH2 2240  -0.180   5.902   4.174
  142TRP    CZ3 2241  -0.109   5.747   4.036
  142TRP    HZ3 2242  -0.007   5.758   4.069
  142TRP    CE3 2243  -0.151   5.654   3.940
  142TRP    HE3 2244  -0.088   5.588   3.882
  142TRP    CD2 2245  -0.287   5.639   3.909
  142TRP      C 2246  -0.424   5.244   3.938
  142TRP      O 2247  -0.480   5.320   4.016
  143ALA      N 2248  -0.466   5.121   3.909
  143ALA      H 2249  -0.426   5.056   3.843
  143ALA     CA 2250  -0.581   5.066   3.978
  143ALA     HA 2251  -0.665   5.134   3.962
  143ALA     CB 2252  -0.630   4.944   3.901
  143ALA    HB1 2253  -0.627   4.970   3.795
  143ALA    HB2 2254  -0.562   4.860   3.911
  143ALA    HB3 2255  -0.734   4.923   3.927
  143ALA      C 2256  -0.557   5.036   4.125
  143ALA      O 2257  -0.640   5.062   4.212
  144ALA      N 2258  -0.436   4.983   4.148
  144ALA      H 2259  -0.370   4.983   4.071
  144ALA     CA 2260  -0.387   4.940   4.277
  144ALA     HA 2261  -0.461   4.882   4.332
  144ALA     CB 2262  -0.265   4.850   4.258
  144ALA    HB1 2263  -0.295   4.758   4.208
  144ALA    HB2 2264  -0.184   4.897   4.202
  144ALA    HB3 2265  -0.228   4.815   4.354
  144ALA      C 2266  -0.352   5.062   4.360
  144ALA      O 2267  -0.364   5.052   4.482
  145MET      N 2268  -0.327   5.181   4.305
  145MET      H 2269  -0.325   5.176   4.204
  145MET     CA 2270  -0.311   5.310   4.368
  145MET     HA 2271  -0.252   5.293   4.458
  145MET     CB 2272  -0.225   5.410   4.291
  145MET    HB1 2273  -0.240   5.509   4.333
  145MET    HB2 2274  -0.266   5.416   4.190
  145MET     CG 2275  -0.077   5.381   4.269
  145MET    HG1 2276  -0.049   5.447   4.187
  145MET    HG2 2277  -0.065   5.285   4.218
  145MET     SD 2278   0.026   5.404   4.416
  145MET     CE 2279   0.061   5.581   4.405
  145MET    HE1 2280   0.082   5.603   4.301
  145MET    HE2 2281  -0.034   5.624   4.439
  145MET    HE3 2282   0.152   5.609   4.458
  145MET      C 2283  -0.445   5.371   4.406
  145MET      O 2284  -0.457   5.397   4.525
  146GLU      N 2285  -0.551   5.382   4.325
  146GLU      H 2286  -0.551   5.348   4.229
  146GLU     CA 2287  -0.681   5.430   4.366
  146GLU     HA 2288  -0.666   5.535   4.394
  146GLU     CB 2289  -0.771   5.418   4.243
  146GLU    HB1 2290  -0.875   5.434   4.270
  146GLU    HB2 2291  -0.754   5.323   4.192
  146GLU     CG 2292  -0.739   5.528   4.142
  146GLU    HG1 2293  -0.637   5.502   4.115
  146GLU    HG2 2294  -0.750   5.625   4.190
  146GLU     CD 2295  -0.831   5.525   4.021
  146GLU    OE1 2296  -0.795   5.457   3.922
  146GLU    OE2 2297  -0.944   5.577   4.018
  146GLU      C 2298  -0.753   5.351   4.474
  146GLU      O 2299  -0.833   5.401   4.554
  147GLU      N 2300  -0.709   5.227   4.494
  147GLU      H 2301  -0.654   5.192   4.416
  147GLU     CA 2302  -0.744   5.138   4.603
  147GLU     HA 2303  -0.852   5.143   4.621
  147GLU     CB 2304  -0.704   5.002   4.548
  147GLU    HB1 2305  -0.599   4.976   4.563
  147GLU    HB2 2306  -0.727   4.989   4.442
  147GLU     CG 2307  -0.772   4.895   4.634
  147GLU    HG1 2308  -0.880   4.908   4.631
  147GLU    HG2 2309  -0.734   4.919   4.734
  147GLU     CD 2310  -0.740   4.750   4.600
  147GLU    OE1 2311  -0.660   4.728   4.507
  147GLU    OE2 2312  -0.795   4.655   4.660
  147GLU      C 2313  -0.673   5.159   4.736
  147GLU      O 2314  -0.736   5.132   4.839
  148LEU      N 2315  -0.554   5.218   4.746
  148LEU      H 2316  -0.519   5.266   4.665
  148LEU     CA 2317  -0.521   5.285   4.870
  148LEU     HA 2318  -0.537   5.217   4.954
  148LEU     CB 2319  -0.378   5.335   4.867
  148LEU    HB1 2320  -0.361   5.365   4.971
  148LEU    HB2 2321  -0.379   5.414   4.792
  148LEU     CG 2322  -0.268   5.239   4.823
  148LEU     HG 2323  -0.294   5.201   4.724
  148LEU    CD1 2324  -0.126   5.296   4.828
  148LEU   HD11 2325  -0.061   5.230   4.771
  148LEU   HD12 2326  -0.119   5.391   4.775
  148LEU   HD13 2327  -0.092   5.309   4.931
  148LEU    CD2 2328  -0.271   5.123   4.922
  148LEU   HD21 2329  -0.192   5.050   4.904
  148LEU   HD22 2330  -0.254   5.146   5.027
  148LEU   HD23 2331  -0.366   5.074   4.903
  148LEU      C 2332  -0.618   5.398   4.902
  148LEU      O 2333  -0.655   5.405   5.019
  149VAL      N 2334  -0.666   5.477   4.806
  149VAL      H 2335  -0.663   5.460   4.706
  149VAL     CA 2336  -0.749   5.589   4.846
  149VAL     HA 2337  -0.709   5.641   4.933
  149VAL     CB 2338  -0.759   5.689   4.731
  149VAL     HB 2339  -0.821   5.649   4.651
  149VAL    CG1 2340  -0.836   5.813   4.778
  149VAL   HG11 2341  -0.937   5.791   4.812
  149VAL   HG12 2342  -0.787   5.856   4.865
  149VAL   HG13 2343  -0.845   5.887   4.699
  149VAL    CG2 2344  -0.623   5.724   4.672
  149VAL   HG21 2345  -0.567   5.634   4.646
  149VAL   HG22 2346  -0.631   5.787   4.583
  149VAL   HG23 2347  -0.567   5.786   4.741
  149VAL      C 2348  -0.885   5.536   4.891
  149VAL      O 2349  -0.941   5.576   4.993
  150ASP      N 2350  -0.943   5.439   4.820
  150ASP      H 2351  -0.901   5.413   4.732
  150ASP     CA 2352  -1.067   5.372   4.851
  150ASP     HA 2353  -1.143   5.450   4.847
  150ASP     CB 2354  -1.100   5.265   4.746
  150ASP    HB1 2355  -1.022   5.191   4.766
  150ASP    HB2 2356  -1.093   5.316   4.650
  150ASP     CG 2357  -1.241   5.210   4.765
  150ASP    OD1 2358  -1.253   5.089   4.792
  150ASP    OD2 2359  -1.341   5.285   4.754
  150ASP      C 2360  -1.068   5.307   4.988
  150ASP      O 2361  -1.157   5.334   5.068
  151GLU      N 2362  -0.969   5.229   5.033
  151GLU      H 2363  -0.892   5.207   4.973
  151GLU     CA 2364  -0.955   5.188   5.172
  151GLU     HA 2365  -1.056   5.168   5.207
  151GLU     CB 2366  -0.886   5.053   5.187
  151GLU    HB1 2367  -0.843   5.042   5.287
  151GLU    HB2 2368  -0.799   5.058   5.123
  151GLU     CG 2369  -0.969   4.929   5.156
  151GLU    HG1 2370  -1.009   4.932   5.055
  151GLU    HG2 2371  -1.058   4.922   5.219
  151GLU     CD 2372  -0.891   4.802   5.186
  151GLU    OE1 2373  -0.825   4.758   5.090
  151GLU    OE2 2374  -0.896   4.744   5.297
  151GLU      C 2375  -0.903   5.290   5.273
  151GLU      O 2376  -0.889   5.251   5.389
  152GLY      N 2377  -0.888   5.417   5.235
  152GLY      H 2378  -0.908   5.436   5.138
  152GLY     CA 2379  -0.840   5.524   5.320
  152GLY    HA1 2380  -0.914   5.541   5.397
  152GLY    HA2 2381  -0.837   5.615   5.260
  152GLY      C 2382  -0.704   5.501   5.385
  152GLY      O 2383  -0.681   5.564   5.488
  153LEU      N 2384  -0.617   5.429   5.314
  153LEU      H 2385  -0.645   5.395   5.224
  153LEU     CA 2386  -0.479   5.410   5.355
  153LEU     HA 2387  -0.458   5.393   5.460
  153LEU     CB 2388  -0.432   5.283   5.285
  153LEU    HB1 2389  -0.334   5.261   5.328
  153LEU    HB2 2390  -0.412   5.308   5.181
  153LEU     CG 2391  -0.523   5.160   5.292
  153LEU     HG 2392  -0.623   5.175   5.253
  153LEU    CD1 2393  -0.461   5.047   5.210
  153LEU   HD11 2394  -0.451   5.095   5.113
  153LEU   HD12 2395  -0.365   5.014   5.251
  153LEU   HD13 2396  -0.528   4.962   5.200
  153LEU    CD2 2397  -0.539   5.105   5.434
  153LEU   HD21 2398  -0.579   5.181   5.502
  153LEU   HD22 2399  -0.613   5.025   5.427
  153LEU   HD23 2400  -0.451   5.065   5.484
  153LEU      C 2401  -0.389   5.526   5.314
  153LEU      O 2402  -0.286   5.549   5.376
  154VAL      N 2403  -0.428   5.601   5.211
  154VAL      H 2404  -0.508   5.571   5.156
  154VAL     CA 2405  -0.362   5.722   5.164
  154VAL     HA 2406  -0.313   5.762   5.252
  154VAL     CB 2407  -0.257   5.710   5.054
  154VAL     HB 2408  -0.193   5.798   5.045
  154VAL    CG1 2409  -0.163   5.593   5.076
  154VAL   HG11 2410  -0.208   5.497   5.101
  154VAL   HG12 2411  -0.103   5.577   4.986
  154VAL   HG13 2412  -0.094   5.618   5.157
  154VAL    CG2 2413  -0.320   5.692   4.916
  154VAL   HG21 2414  -0.239   5.659   4.850
  154VAL   HG22 2415  -0.392   5.611   4.907
  154VAL   HG23 2416  -0.370   5.783   4.885
  154VAL      C 2417  -0.463   5.826   5.119
  154VAL      O 2418  -0.558   5.796   5.047
  155LYS      N 2419  -0.458   5.948   5.175
  155LYS      H 2420  -0.384   5.960   5.243
  155LYS     CA 2421  -0.540   6.060   5.134
  155LYS     HA 2422  -0.646   6.035   5.137
  155LYS     CB 2423  -0.516   6.181   5.224
  155LYS    HB1 2424  -0.566   6.268   5.181
  155LYS    HB2 2425  -0.409   6.202   5.223
  155LYS     CG 2426  -0.569   6.168   5.367
  155LYS    HG1 2427  -0.550   6.067   5.401
  155LYS    HG2 2428  -0.676   6.189   5.362
  155LYS     CD 2429  -0.500   6.266   5.462
  155LYS    HD1 2430  -0.391   6.262   5.459
  155LYS    HD2 2431  -0.542   6.250   5.562
  155LYS     CE 2432  -0.532   6.411   5.428
  155LYS    HE1 2433  -0.635   6.443   5.443
  155LYS    HE2 2434  -0.496   6.436   5.328
  155LYS     NZ 2435  -0.460   6.506   5.513
  155LYS    HZ1 2436  -0.477   6.598   5.473
  155LYS    HZ2 2437  -0.511   6.521   5.599
  155LYS    HZ3 2438  -0.365   6.480   5.538
  155LYS      C 2439  -0.520   6.103   4.990
  155LYS      O 2440  -0.621   6.139   4.930
  156ALA      N 2441  -0.399   6.103   4.933
  156ALA      H 2442  -0.317   6.073   4.985
  156ALA     CA 2443  -0.375   6.135   4.794
  156ALA     HA 2444  -0.464   6.118   4.733
  156ALA     CB 2445  -0.343   6.283   4.776
  156ALA    HB1 2446  -0.274   6.320   4.852
  156ALA    HB2 2447  -0.307   6.309   4.677
  156ALA    HB3 2448  -0.429   6.347   4.801
  156ALA      C 2449  -0.272   6.038   4.739
  156ALA      O 2450  -0.196   5.968   4.805
  157ILE      N 2451  -0.266   6.043   4.606
  157ILE      H 2452  -0.339   6.094   4.557
  157ILE     CA 2453  -0.177   5.961   4.526
  157ILE     HA 2454  -0.097   5.935   4.594
  157ILE     CB 2455  -0.242   5.835   4.470
  157ILE     HB 2456  -0.168   5.792   4.403
  157ILE    CG2 2457  -0.249   5.731   4.582
  157ILE   HG21 2458  -0.176   5.746   4.662
  157ILE   HG22 2459  -0.347   5.734   4.629
  157ILE   HG23 2460  -0.252   5.632   4.536
  157ILE    CG1 2461  -0.379   5.850   4.404
  157ILE   HG11 2462  -0.370   5.927   4.327
  157ILE   HG12 2463  -0.452   5.877   4.481
  157ILE     CD 2464  -0.430   5.723   4.338
  157ILE    HD1 2465  -0.529   5.735   4.294
  157ILE    HD2 2466  -0.362   5.680   4.265
  157ILE    HD3 2467  -0.462   5.654   4.416
  157ILE      C 2468  -0.111   6.033   4.409
  157ILE      O 2469  -0.163   6.127   4.350
  158GLY      N 2470   0.007   5.991   4.363
  158GLY      H 2471   0.045   5.911   4.413
  158GLY     CA 2472   0.082   6.049   4.254
  158GLY    HA1 2473   0.134   6.137   4.291
  158GLY    HA2 2474   0.008   6.079   4.180
  158GLY      C 2475   0.183   5.958   4.184
  158GLY      O 2476   0.184   5.836   4.199
  159ILE      N 2477   0.268   6.023   4.105
  159ILE      H 2478   0.261   6.123   4.098
  159ILE     CA 2479   0.372   5.953   4.031
  159ILE     HA 2480   0.398   5.859   4.079
  159ILE     CB 2481   0.337   5.931   3.884
  159ILE     HB 2482   0.410   5.859   3.849
  159ILE    CG2 2483   0.205   5.856   3.866
  159ILE   HG21 2484   0.178   5.837   3.762
  159ILE   HG22 2485   0.210   5.756   3.912
  159ILE   HG23 2486   0.118   5.908   3.905
  159ILE    CG1 2487   0.329   6.047   3.784
  159ILE   HG11 2488   0.307   6.021   3.681
  159ILE   HG12 2489   0.427   6.094   3.776
  159ILE     CD 2490   0.252   6.172   3.826
  159ILE    HD1 2491   0.264   6.254   3.755
  159ILE    HD2 2492   0.145   6.151   3.832
  159ILE    HD3 2493   0.279   6.207   3.926
  159ILE      C 2494   0.504   6.028   4.038
  159ILE      O 2495   0.514   6.142   4.084
  160SER      N 2496   0.616   5.969   3.994
  160SER      H 2497   0.602   5.874   3.964
  160SER     CA 2498   0.752   6.017   3.999
  160SER     HA 2499   0.743   6.124   3.982
  160SER     CB 2500   0.825   5.978   4.127
  160SER    HB1 2501   0.841   5.870   4.128
  160SER    HB2 2502   0.766   6.000   4.216
  160SER     OG 2503   0.953   6.038   4.127
  160SER     HG 2504   0.940   6.126   4.092
  160SER      C 2505   0.815   5.964   3.871
  160SER      O 2506   0.797   5.852   3.825
  161ASN      N 2507   0.898   6.054   3.815
  161ASN      H 2508   0.911   6.135   3.874
  161ASN     CA 2509   0.982   6.032   3.699
  161ASN     HA 2510   1.033   6.126   3.680
  161ASN     CB 2511   1.090   5.934   3.744
  161ASN    HB1 2512   1.158   5.927   3.660
  161ASN    HB2 2513   1.036   5.842   3.768
  161ASN     CG 2514   1.176   5.973   3.863
  161ASN    OD1 2515   1.258   6.063   3.848
  161ASN    ND2 2516   1.168   5.918   3.985
  161ASN   HD21 2517   1.099   5.851   4.016
  161ASN   HD22 2518   1.237   5.952   4.051
  161ASN      C 2519   0.908   5.987   3.574
  161ASN      O 2520   0.972   5.940   3.481
  162PHE      N 2521   0.775   5.999   3.562
  162PHE      H 2522   0.724   6.037   3.640
  162PHE     CA 2523   0.693   5.974   3.445
  162PHE     HA 2524   0.721   5.878   3.400
  162PHE     CB 2525   0.546   5.981   3.483
  162PHE    HB1 2526   0.497   5.997   3.387
  162PHE    HB2 2527   0.526   6.056   3.560
  162PHE     CG 2528   0.475   5.853   3.521
  162PHE    CD1 2529   0.541   5.750   3.588
  162PHE    HD1 2530   0.646   5.752   3.611
  162PHE    CE1 2531   0.472   5.639   3.640
  162PHE    HE1 2532   0.519   5.565   3.703
  162PHE     CZ 2533   0.337   5.626   3.607
  162PHE     HZ 2534   0.287   5.536   3.639
  162PHE    CE2 2535   0.274   5.719   3.523
  162PHE    HE2 2536   0.174   5.691   3.495
  162PHE    CD2 2537   0.340   5.836   3.485
  162PHE    HD2 2538   0.292   5.920   3.437
  162PHE      C 2539   0.724   6.075   3.336
  162PHE      O 2540   0.748   6.192   3.367
  163ASN      N 2541   0.724   6.031   3.210
  163ASN      H 2542   0.705   5.932   3.205
  163ASN     CA 2543   0.721   6.111   3.089
  163ASN     HA 2544   0.787   6.196   3.103
  163ASN     CB 2545   0.771   6.023   2.975
  163ASN    HB1 2546   0.705   5.940   2.949
  163ASN    HB2 2547   0.860   5.969   3.006
  163ASN     CG 2548   0.791   6.107   2.850
  163ASN    OD1 2549   0.697   6.128   2.773
  163ASN    ND2 2550   0.913   6.157   2.833
  163ASN   HD21 2551   0.991   6.133   2.894
  163ASN   HD22 2552   0.924   6.228   2.762
  163ASN      C 2553   0.579   6.158   3.059
  163ASN      O 2554   0.484   6.084   3.082
  164HIS      N 2555   0.567   6.274   2.995
  164HIS      H 2556   0.648   6.333   2.982
  164HIS     CA 2557   0.433   6.328   2.990
  164HIS     HA 2558   0.398   6.333   3.093
  164HIS     CB 2559   0.431   6.469   2.931
  164HIS    HB1 2560   0.510   6.523   2.984
  164HIS    HB2 2561   0.337   6.516   2.957
  164HIS     CG 2562   0.451   6.470   2.782
  164HIS    ND1 2563   0.566   6.446   2.708
  164HIS    HD1 2564   0.660   6.459   2.744
  164HIS    CE1 2565   0.540   6.438   2.577
  164HIS    HE1 2566   0.614   6.438   2.498
  164HIS    NE2 2567   0.408   6.441   2.557
  164HIS    CD2 2568   0.355   6.465   2.684
  164HIS    HD2 2569   0.249   6.485   2.693
  164HIS      C 2570   0.333   6.244   2.911
  164HIS      O 2571   0.218   6.237   2.953
  165LEU      N 2572   0.372   6.160   2.815
  165LEU      H 2573   0.472   6.157   2.797
  165LEU     CA 2574   0.290   6.061   2.748
  165LEU     HA 2575   0.208   6.119   2.705
  165LEU     CB 2576   0.375   5.984   2.648
  165LEU    HB1 2577   0.458   5.926   2.689
  165LEU    HB2 2578   0.426   6.053   2.580
  165LEU     CG 2579   0.300   5.885   2.560
  165LEU     HG 2580   0.253   5.811   2.625
  165LEU    CD1 2581   0.198   5.950   2.467
  165LEU   HD11 2582   0.141   5.876   2.410
  165LEU   HD12 2583   0.135   6.014   2.529
  165LEU   HD13 2584   0.251   6.008   2.392
  165LEU    CD2 2585   0.400   5.795   2.488
  165LEU   HD21 2586   0.442   5.841   2.399
  165LEU   HD22 2587   0.483   5.759   2.550
  165LEU   HD23 2588   0.352   5.705   2.451
  165LEU      C 2589   0.226   5.967   2.850
  165LEU      O 2590   0.107   5.947   2.828
  166GLN      N 2591   0.303   5.916   2.947
  166GLN      H 2592   0.392   5.963   2.952
  166GLN     CA 2593   0.266   5.817   3.046
  166GLN     HA 2594   0.225   5.732   2.992
  166GLN     CB 2595   0.389   5.768   3.123
  166GLN    HB1 2596   0.361   5.686   3.190
  166GLN    HB2 2597   0.426   5.847   3.189
  166GLN     CG 2598   0.501   5.714   3.035
  166GLN    HG1 2599   0.524   5.784   2.955
  166GLN    HG2 2600   0.455   5.627   2.988
  166GLN     CD 2601   0.632   5.675   3.101
  166GLN    OE1 2602   0.668   5.734   3.203
  166GLN    NE2 2603   0.701   5.579   3.040
  166GLN   HE21 2604   0.643   5.538   2.968
  166GLN   HE22 2605   0.791   5.550   3.075
  166GLN      C 2606   0.162   5.875   3.141
  166GLN      O 2607   0.077   5.800   3.189
  167VAL      N 2608   0.177   6.005   3.167
  167VAL      H 2609   0.249   6.055   3.117
  167VAL     CA 2610   0.080   6.070   3.252
  167VAL     HA 2611   0.044   5.997   3.325
  167VAL     CB 2612   0.129   6.202   3.311
  167VAL     HB 2613   0.142   6.274   3.230
  167VAL    CG1 2614   0.036   6.262   3.417
  167VAL   HG11 2615   0.068   6.357   3.459
  167VAL   HG12 2616  -0.059   6.282   3.368
  167VAL   HG13 2617   0.020   6.189   3.496
  167VAL    CG2 2618   0.261   6.180   3.383
  167VAL   HG21 2619   0.244   6.116   3.470
  167VAL   HG22 2620   0.340   6.145   3.316
  167VAL   HG23 2621   0.294   6.275   3.424
  167VAL      C 2622  -0.056   6.087   3.185
  167VAL      O 2623  -0.160   6.070   3.249
  168GLU      N 2624  -0.052   6.114   3.055
  168GLU      H 2625   0.034   6.156   3.022
  168GLU     CA 2626  -0.165   6.117   2.964
  168GLU     HA 2627  -0.233   6.188   3.011
  168GLU     CB 2628  -0.122   6.168   2.827
  168GLU    HB1 2629  -0.079   6.088   2.767
  168GLU    HB2 2630  -0.046   6.247   2.833
  168GLU     CG 2631  -0.234   6.232   2.745
  168GLU    HG1 2632  -0.311   6.158   2.721
  168GLU    HG2 2633  -0.195   6.256   2.647
  168GLU     CD 2634  -0.282   6.360   2.811
  168GLU    OE1 2635  -0.395   6.404   2.779
  168GLU    OE2 2636  -0.210   6.418   2.896
  168GLU      C 2637  -0.242   5.986   2.951
  168GLU      O 2638  -0.364   5.972   2.956
  169MET      N 2639  -0.163   5.880   2.962
  169MET      H 2640  -0.065   5.894   2.940
  169MET     CA 2641  -0.219   5.748   2.982
  169MET     HA 2642  -0.289   5.716   2.905
  169MET     CB 2643  -0.113   5.639   2.973
  169MET    HB1 2644  -0.171   5.547   2.968
  169MET    HB2 2645  -0.042   5.630   3.056
  169MET     CG 2646  -0.037   5.623   2.842
  169MET    HG1 2647   0.008   5.716   2.808
  169MET    HG2 2648  -0.112   5.590   2.769
  169MET     SD 2649   0.093   5.499   2.860
  169MET     CE 2650   0.158   5.480   2.692
  169MET    HE1 2651   0.228   5.396   2.689
  169MET    HE2 2652   0.072   5.456   2.630
  169MET    HE3 2653   0.198   5.574   2.654
  169MET      C 2654  -0.296   5.732   3.112
  169MET      O 2655  -0.411   5.687   3.109
  170ILE      N 2656  -0.242   5.762   3.230
  170ILE      H 2657  -0.150   5.806   3.228
  170ILE     CA 2658  -0.305   5.746   3.360
  170ILE     HA 2659  -0.346   5.645   3.363
  170ILE     CB 2660  -0.200   5.759   3.469
  170ILE     HB 2661  -0.118   5.823   3.434
  170ILE    CG2 2662  -0.244   5.824   3.601
  170ILE   HG21 2663  -0.297   5.918   3.587
  170ILE   HG22 2664  -0.310   5.754   3.652
  170ILE   HG23 2665  -0.162   5.846   3.669
  170ILE    CG1 2666  -0.135   5.626   3.504
  170ILE   HG11 2667  -0.214   5.564   3.549
  170ILE   HG12 2668  -0.057   5.644   3.578
  170ILE     CD 2669  -0.080   5.557   3.380
  170ILE    HD1 2670  -0.147   5.527   3.299
  170ILE    HD2 2671   0.006   5.610   3.339
  170ILE    HD3 2672  -0.039   5.464   3.419
  170ILE      C 2673  -0.428   5.834   3.377
  170ILE      O 2674  -0.528   5.793   3.435
  171LEU      N 2675  -0.436   5.948   3.307
  171LEU      H 2676  -0.354   5.969   3.252
  171LEU     CA 2677  -0.546   6.042   3.302
  171LEU     HA 2678  -0.601   6.037   3.396
  171LEU     CB 2679  -0.488   6.183   3.283
  171LEU    HB1 2680  -0.568   6.253   3.260
  171LEU    HB2 2681  -0.434   6.185   3.189
  171LEU     CG 2682  -0.401   6.247   3.391
  171LEU     HG 2683  -0.331   6.172   3.429
  171LEU    CD1 2684  -0.328   6.368   3.333
  171LEU   HD11 2685  -0.261   6.328   3.257
  171LEU   HD12 2686  -0.393   6.437   3.281
  171LEU   HD13 2687  -0.276   6.422   3.412
  171LEU    CD2 2688  -0.493   6.293   3.503
  171LEU   HD21 2689  -0.560   6.372   3.468
  171LEU   HD22 2690  -0.543   6.202   3.536
  171LEU   HD23 2691  -0.428   6.324   3.586
  171LEU      C 2692  -0.653   5.988   3.209
  171LEU      O 2693  -0.773   5.997   3.234
  172ASN      N 2694  -0.618   5.943   3.088
  172ASN      H 2695  -0.520   5.934   3.066
  172ASN     CA 2696  -0.716   5.914   2.986
  172ASN     HA 2697  -0.801   5.979   3.007
  172ASN     CB 2698  -0.662   5.951   2.848
  172ASN    HB1 2699  -0.577   6.018   2.854
  172ASN    HB2 2700  -0.742   5.997   2.791
  172ASN     CG 2701  -0.615   5.832   2.764
  172ASN    OD1 2702  -0.650   5.824   2.646
  172ASN    ND2 2703  -0.535   5.738   2.814
  172ASN   HD21 2704  -0.487   5.761   2.900
  172ASN   HD22 2705  -0.501   5.656   2.766
  172ASN      C 2706  -0.779   5.776   2.997
  172ASN      O 2707  -0.865   5.748   2.913
  173LYS      N 2708  -0.747   5.691   3.095
  173LYS      H 2709  -0.689   5.730   3.168
  173LYS     CA 2710  -0.821   5.567   3.114
  173LYS     HA 2711  -0.822   5.511   3.021
  173LYS     CB 2712  -0.747   5.483   3.217
  173LYS    HB1 2713  -0.644   5.475   3.181
  173LYS    HB2 2714  -0.787   5.382   3.210
  173LYS     CG 2715  -0.738   5.536   3.360
  173LYS    HG1 2716  -0.779   5.637   3.371
  173LYS    HG2 2717  -0.631   5.541   3.377
  173LYS     CD 2718  -0.807   5.433   3.449
  173LYS    HD1 2719  -0.753   5.339   3.445
  173LYS    HD2 2720  -0.914   5.428   3.433
  173LYS     CE 2721  -0.811   5.462   3.599
  173LYS    HE1 2722  -0.873   5.549   3.623
  173LYS    HE2 2723  -0.708   5.479   3.630
  173LYS     NZ 2724  -0.870   5.347   3.669
  173LYS    HZ1 2725  -0.966   5.334   3.643
  173LYS    HZ2 2726  -0.810   5.266   3.663
  173LYS    HZ3 2727  -0.870   5.376   3.766
  173LYS      C 2728  -0.967   5.593   3.148
  173LYS      O 2729  -0.991   5.691   3.219
  174PRO      N 2730  -1.064   5.516   3.098
  174PRO     CD 2731  -1.055   5.404   3.006
  174PRO    HD1 2732  -0.980   5.327   3.024
  174PRO    HD2 2733  -1.030   5.453   2.912
  174PRO     CG 2734  -1.197   5.359   2.976
  174PRO    HG1 2735  -1.219   5.275   3.042
  174PRO    HG2 2736  -1.207   5.326   2.873
  174PRO     CB 2737  -1.284   5.473   3.028
  174PRO    HB1 2738  -1.384   5.447   3.063
  174PRO    HB2 2739  -1.297   5.549   2.951
  174PRO     CA 2740  -1.201   5.543   3.136
  174PRO     HA 2741  -1.223   5.649   3.129
  174PRO      C 2742  -1.231   5.503   3.280
  174PRO      O 2743  -1.176   5.407   3.333
  175GLY      N 2744  -1.324   5.573   3.344
  175GLY      H 2745  -1.382   5.636   3.290
  175GLY     CA 2746  -1.380   5.540   3.474
  175GLY    HA1 2747  -1.395   5.432   3.480
  175GLY    HA2 2748  -1.480   5.583   3.475
  175GLY      C 2749  -1.293   5.575   3.593
  175GLY      O 2750  -1.332   5.546   3.706
  176LEU      N 2751  -1.180   5.644   3.574
  176LEU      H 2752  -1.151   5.644   3.477
  176LEU     CA 2753  -1.088   5.696   3.674
  176LEU     HA 2754  -1.042   5.613   3.728
  176LEU     CB 2755  -0.980   5.777   3.603
  176LEU    HB1 2756  -1.039   5.854   3.553
  176LEU    HB2 2757  -0.930   5.724   3.522
  176LEU     CG 2758  -0.878   5.859   3.681
  176LEU     HG 2759  -0.928   5.922   3.756
  176LEU    CD1 2760  -0.779   5.763   3.746
  176LEU   HD11 2761  -0.707   5.823   3.801
  176LEU   HD12 2762  -0.829   5.694   3.815
  176LEU   HD13 2763  -0.725   5.723   3.661
  176LEU    CD2 2764  -0.792   5.939   3.584
  176LEU   HD21 2765  -0.760   5.877   3.501
  176LEU   HD22 2766  -0.851   6.019   3.538
  176LEU   HD23 2767  -0.709   5.982   3.640
  176LEU      C 2768  -1.165   5.783   3.772
  176LEU      O 2769  -1.262   5.849   3.736
  177LYS      N 2770  -1.124   5.772   3.899
  177LYS      H 2771  -1.054   5.701   3.918
  177LYS     CA 2772  -1.183   5.838   4.013
  177LYS     HA 2773  -1.264   5.906   3.987
  177LYS     CB 2774  -1.242   5.749   4.122
  177LYS    HB1 2775  -1.161   5.693   4.168
  177LYS    HB2 2776  -1.312   5.675   4.082
  177LYS     CG 2777  -1.318   5.834   4.223
  177LYS    HG1 2778  -1.392   5.889   4.165
  177LYS    HG2 2779  -1.245   5.894   4.278
  177LYS     CD 2780  -1.399   5.746   4.319
  177LYS    HD1 2781  -1.334   5.674   4.369
  177LYS    HD2 2782  -1.477   5.707   4.255
  177LYS     CE 2783  -1.463   5.823   4.435
  177LYS    HE1 2784  -1.530   5.898   4.393
  177LYS    HE2 2785  -1.396   5.882   4.496
  177LYS     NZ 2786  -1.547   5.737   4.520
  177LYS    HZ1 2787  -1.632   5.709   4.474
  177LYS    HZ2 2788  -1.500   5.651   4.548
  177LYS    HZ3 2789  -1.570   5.791   4.602
  177LYS      C 2790  -1.083   5.933   4.078
  177LYS      O 2791  -1.121   6.047   4.106
  178TYR      N 2792  -0.960   5.894   4.112
  178TYR      H 2793  -0.932   5.799   4.092
  178TYR     CA 2794  -0.863   5.978   4.179
  178TYR     HA 2795  -0.904   6.078   4.190
  178TYR     CB 2796  -0.823   5.909   4.309
  178TYR    HB1 2797  -0.758   5.976   4.365
  178TYR    HB2 2798  -0.765   5.820   4.285
  178TYR     CG 2799  -0.941   5.870   4.394
  178TYR    CD1 2800  -1.031   5.956   4.459
  178TYR    HD1 2801  -1.014   6.062   4.452
  178TYR    CE1 2802  -1.127   5.905   4.547
  178TYR    HE1 2803  -1.183   5.973   4.610
  178TYR     CZ 2804  -1.151   5.767   4.568
  178TYR     OH 2805  -1.241   5.728   4.662
  178TYR     HH 2806  -1.266   5.638   4.639
  178TYR    CE2 2807  -1.067   5.683   4.493
  178TYR    HE2 2808  -1.092   5.578   4.493
  178TYR    CD2 2809  -0.958   5.734   4.420
  178TYR    HD2 2810  -0.895   5.663   4.369
  178TYR      C 2811  -0.742   5.994   4.088
  178TYR      O 2812  -0.658   5.904   4.078
  179LYS      N 2813  -0.731   6.112   4.027
  179LYS      H 2814  -0.806   6.179   4.038
  179LYS     CA 2815  -0.619   6.153   3.946
  179LYS     HA 2816  -0.605   6.078   3.867
  179LYS     CB 2817  -0.662   6.281   3.876
  179LYS    HB1 2818  -0.573   6.314   3.822
  179LYS    HB2 2819  -0.692   6.350   3.955
  179LYS     CG 2820  -0.779   6.267   3.779
  179LYS    HG1 2821  -0.850   6.193   3.817
  179LYS    HG2 2822  -0.738   6.229   3.685
  179LYS     CD 2823  -0.842   6.405   3.768
  179LYS    HD1 2824  -0.765   6.465   3.718
  179LYS    HD2 2825  -0.877   6.438   3.866
  179LYS     CE 2826  -0.960   6.406   3.672
  179LYS    HE1 2827  -1.038   6.342   3.713
  179LYS    HE2 2828  -0.931   6.361   3.577
  179LYS     NZ 2829  -1.022   6.537   3.646
  179LYS    HZ1 2830  -1.098   6.550   3.712
  179LYS    HZ2 2831  -0.963   6.618   3.661
  179LYS    HZ3 2832  -1.076   6.540   3.561
  179LYS      C 2833  -0.488   6.177   4.019
  179LYS      O 2834  -0.500   6.218   4.134
  180PRO      N 2835  -0.369   6.165   3.958
  180PRO     CD 2836  -0.349   6.119   3.822
  180PRO    HD1 2837  -0.415   6.166   3.750
  180PRO    HD2 2838  -0.366   6.012   3.811
  180PRO     CG 2839  -0.211   6.171   3.782
  180PRO    HG1 2840  -0.202   6.274   3.749
  180PRO    HG2 2841  -0.175   6.094   3.714
  180PRO     CB 2842  -0.138   6.165   3.916
  180PRO    HB1 2843  -0.056   6.236   3.923
  180PRO    HB2 2844  -0.093   6.067   3.933
  180PRO     CA 2845  -0.243   6.200   4.021
  180PRO     HA 2846  -0.239   6.125   4.099
  180PRO      C 2847  -0.234   6.344   4.072
  180PRO      O 2848  -0.236   6.438   3.994
  181ALA      N 2849  -0.234   6.364   4.204
  181ALA      H 2850  -0.245   6.284   4.266
  181ALA     CA 2851  -0.224   6.494   4.268
  181ALA     HA 2852  -0.277   6.571   4.211
  181ALA     CB 2853  -0.273   6.471   4.410
  181ALA    HB1 2854  -0.255   6.559   4.471
  181ALA    HB2 2855  -0.381   6.458   4.409
  181ALA    HB3 2856  -0.211   6.390   4.449
  181ALA      C 2857  -0.086   6.559   4.263
  181ALA      O 2858  -0.079   6.681   4.253
  182VAL      N 2859   0.020   6.478   4.266
  182VAL      H 2860  -0.001   6.380   4.268
  182VAL     CA 2861   0.158   6.524   4.265
  182VAL     HA 2862   0.159   6.625   4.224
  182VAL     CB 2863   0.214   6.525   4.406
  182VAL     HB 2864   0.253   6.426   4.431
  182VAL    CG1 2865   0.320   6.632   4.433
  182VAL   HG11 2866   0.368   6.638   4.530
  182VAL   HG12 2867   0.403   6.612   4.365
  182VAL   HG13 2868   0.279   6.732   4.419
  182VAL    CG2 2869   0.109   6.556   4.513
  182VAL   HG21 2870   0.026   6.486   4.523
  182VAL   HG22 2871   0.160   6.565   4.609
  182VAL   HG23 2872   0.065   6.653   4.491
  182VAL      C 2873   0.245   6.453   4.163
  182VAL      O 2874   0.232   6.331   4.148
  183ASN      N 2875   0.335   6.519   4.090
  183ASN      H 2876   0.342   6.616   4.118
  183ASN     CA 2877   0.445   6.463   4.014
  183ASN     HA 2878   0.436   6.354   4.018
  183ASN     CB 2879   0.436   6.507   3.869
  183ASN    HB1 2880   0.446   6.616   3.863
  183ASN    HB2 2881   0.341   6.477   3.825
  183ASN     CG 2882   0.532   6.430   3.779
  183ASN    OD1 2883   0.598   6.329   3.806
  183ASN    ND2 2884   0.547   6.483   3.658
  183ASN   HD21 2885   0.498   6.570   3.642
  183ASN   HD22 2886   0.608   6.440   3.590
  183ASN      C 2887   0.571   6.501   4.091
  183ASN      O 2888   0.594   6.617   4.124
  184GLN      N 2889   0.657   6.401   4.111
  184GLN      H 2890   0.633   6.309   4.077
  184GLN     CA 2891   0.786   6.429   4.172
  184GLN     HA 2892   0.794   6.536   4.188
  184GLN     CB 2893   0.790   6.367   4.312
  184GLN    HB1 2894   0.768   6.261   4.299
  184GLN    HB2 2895   0.703   6.402   4.368
  184GLN     CG 2896   0.920   6.373   4.390
  184GLN    HG1 2897   0.970   6.468   4.369
  184GLN    HG2 2898   0.972   6.290   4.343
  184GLN     CD 2899   0.904   6.361   4.541
  184GLN    OE1 2900   0.817   6.416   4.608
  184GLN    NE2 2901   0.982   6.271   4.602
  184GLN   HE21 2902   1.038   6.210   4.543
  184GLN   HE22 2903   0.994   6.269   4.702
  184GLN      C 2904   0.901   6.392   4.080
  184GLN      O 2905   0.911   6.277   4.037
  185ILE      N 2906   0.983   6.490   4.042
  185ILE      H 2907   0.979   6.583   4.079
  185ILE     CA 2908   1.091   6.479   3.946
  185ILE     HA 2909   1.122   6.375   3.944
  185ILE     CB 2910   1.053   6.542   3.812
  185ILE     HB 2911   1.134   6.562   3.743
  185ILE    CG2 2912   0.975   6.438   3.732
  185ILE   HG21 2913   0.882   6.428   3.789
  185ILE   HG22 2914   0.958   6.487   3.635
  185ILE   HG23 2915   1.028   6.346   3.710
  185ILE    CG1 2916   0.971   6.670   3.822
  185ILE   HG11 2917   0.872   6.652   3.864
  185ILE   HG12 2918   0.944   6.711   3.724
  185ILE     CD 2919   1.037   6.789   3.891
  185ILE    HD1 2920   1.038   6.766   3.998
  185ILE    HD2 2921   1.139   6.798   3.853
  185ILE    HD3 2922   0.983   6.879   3.864
  185ILE      C 2923   1.213   6.557   3.994
  185ILE      O 2924   1.205   6.632   4.091
  186GLU      N 2925   1.323   6.540   3.920
  186GLU      H 2926   1.318   6.468   3.849
  186GLU     CA 2927   1.448   6.608   3.945
  186GLU     HA 2928   1.460   6.612   4.054
  186GLU     CB 2929   1.563   6.523   3.891
  186GLU    HB1 2930   1.547   6.525   3.783
  186GLU    HB2 2931   1.547   6.419   3.921
  186GLU     CG 2932   1.705   6.554   3.937
  186GLU    HG1 2933   1.731   6.530   4.040
  186GLU    HG2 2934   1.712   6.663   3.928
  186GLU     CD 2935   1.811   6.492   3.847
  186GLU    OE1 2936   1.800   6.374   3.806
  186GLU    OE2 2937   1.907   6.568   3.826
  186GLU      C 2938   1.450   6.745   3.880
  186GLU      O 2939   1.415   6.752   3.762
  187CYS      N 2940   1.483   6.851   3.955
  187CYS      H 2941   1.524   6.839   4.046
  187CYS     CA 2942   1.483   6.986   3.903
  187CYS     HA 2943   1.505   6.986   3.797
  187CYS     CB 2944   1.339   7.038   3.909
  187CYS    HB1 2945   1.324   7.072   4.011
  187CYS    HB2 2946   1.275   6.952   3.889
  187CYS     SG 2947   1.311   7.167   3.785
  187CYS     HG 2948   1.354   7.094   3.682
  187CYS      C 2949   1.586   7.084   3.958
  187CYS      O 2950   1.586   7.110   4.078
  188HIS      N 2951   1.665   7.151   3.874
  188HIS      H 2952   1.676   7.100   3.787
  188HIS     CA 2953   1.768   7.247   3.905
  188HIS     HA 2954   1.732   7.314   3.982
  188HIS     CB 2955   1.888   7.179   3.972
  188HIS    HB1 2956   1.857   7.156   4.074
  188HIS    HB2 2957   1.964   7.257   3.977
  188HIS     CG 2958   1.945   7.058   3.903
  188HIS    ND1 2959   2.015   7.055   3.783
  188HIS    CE1 2960   2.023   6.925   3.753
  188HIS    HE1 2961   2.076   6.885   3.668
  188HIS    NE2 2962   1.969   6.848   3.849
  188HIS    HE2 2963   1.958   6.748   3.841
  188HIS    CD2 2964   1.920   6.931   3.949
  188HIS    HD2 2965   1.850   6.906   4.027
  188HIS      C 2966   1.813   7.317   3.778
  188HIS      O 2967   1.763   7.290   3.669
  189PRO      N 2968   1.901   7.417   3.785
  189PRO     CD 2969   1.920   7.504   3.899
  189PRO    HD1 2970   1.999   7.483   3.971
  189PRO    HD2 2971   1.826   7.515   3.953
  189PRO     CG 2972   1.952   7.643   3.845
  189PRO    HG1 2973   2.005   7.706   3.917
  189PRO    HG2 2974   1.861   7.695   3.817
  189PRO     CB 2975   2.023   7.608   3.715
  189PRO    HB1 2976   2.122   7.582   3.752
  189PRO    HB2 2977   2.036   7.692   3.646
  189PRO     CA 2978   1.942   7.489   3.666
  189PRO     HA 2979   1.857   7.537   3.616
  189PRO      C 2980   2.010   7.416   3.551
  189PRO      O 2981   2.018   7.478   3.445
  190TYR      N 2982   2.054   7.290   3.563
  190TYR      H 2983   2.061   7.253   3.657
  190TYR     CA 2984   2.096   7.215   3.447
  190TYR     HA 2985   2.118   7.284   3.366
  190TYR     CB 2986   2.224   7.140   3.484
  190TYR    HB1 2987   2.261   7.066   3.413
  190TYR    HB2 2988   2.191   7.086   3.572
  190TYR     CG 2989   2.342   7.225   3.525
  190TYR    CD1 2990   2.377   7.331   3.441
  190TYR    HD1 2991   2.325   7.348   3.348
  190TYR    CE1 2992   2.484   7.413   3.478
  190TYR    HE1 2993   2.510   7.493   3.409
  190TYR     CZ 2994   2.553   7.389   3.598
  190TYR     OH 2995   2.648   7.478   3.640
  190TYR     HH 2996   2.687   7.455   3.725
  190TYR    CE2 2997   2.527   7.272   3.673
  190TYR    HE2 2998   2.592   7.240   3.753
  190TYR    CD2 2999   2.420   7.190   3.636
  190TYR    HD2 3000   2.407   7.099   3.692
  190TYR      C 3001   1.982   7.129   3.394
  190TYR      O 3002   2.007   7.063   3.293
  191LEU      N 3003   1.866   7.125   3.459
  191LEU      H 3004   1.857   7.177   3.545
  191LEU     CA 3005   1.757   7.035   3.423
  191LEU     HA 3006   1.763   7.012   3.316
  191LEU     CB 3007   1.777   6.904   3.497
  191LEU    HB1 3008   1.785   6.932   3.602
  191LEU    HB2 3009   1.874   6.867   3.462
  191LEU     CG 3010   1.670   6.796   3.481
  191LEU     HG 3011   1.571   6.838   3.496
  191LEU    CD1 3012   1.673   6.728   3.344
  191LEU   HD11 3013   1.591   6.656   3.339
  191LEU   HD12 3014   1.647   6.804   3.271
  191LEU   HD13 3015   1.764   6.670   3.329
  191LEU    CD2 3016   1.695   6.683   3.580
  191LEU   HD21 3017   1.801   6.665   3.600
  191LEU   HD22 3018   1.660   6.728   3.672
  191LEU   HD23 3019   1.633   6.596   3.558
  191LEU      C 3020   1.626   7.101   3.463
  191LEU      O 3021   1.569   7.075   3.569
  192THR      N 3022   1.575   7.194   3.382
  192THR      H 3023   1.625   7.213   3.297
  192THR     CA 3024   1.480   7.291   3.433
  192THR     HA 3025   1.513   7.301   3.537
  192THR     CB 3026   1.497   7.424   3.360
  192THR     HB 3027   1.410   7.485   3.385
  192THR    CG2 3028   1.624   7.496   3.404
  192THR   HG21 3029   1.620   7.603   3.384
  192THR   HG22 3030   1.638   7.496   3.512
  192THR   HG23 3031   1.705   7.453   3.345
  192THR    OG1 3032   1.499   7.401   3.221
  192THR    HG1 3033   1.502   7.487   3.177
  192THR      C 3034   1.334   7.250   3.420
  192THR      O 3035   1.247   7.313   3.480
  193GLN      N 3036   1.306   7.136   3.358
  193GLN      H 3037   1.385   7.084   3.322
  193GLN     CA 3038   1.179   7.067   3.347
  193GLN     HA 3039   1.195   6.987   3.275
  193GLN     CB 3040   1.154   7.013   3.488
  193GLN    HB1 3041   1.050   6.983   3.504
  193GLN    HB2 3042   1.167   7.089   3.564
  193GLN     CG 3043   1.235   6.893   3.537
  193GLN    HG1 3044   1.199   6.880   3.639
  193GLN    HG2 3045   1.340   6.922   3.543
  193GLN     CD 3046   1.225   6.750   3.486
  193GLN    OE1 3047   1.137   6.707   3.411
  193GLN    NE2 3048   1.313   6.661   3.533
  193GLN   HE21 3049   1.376   6.686   3.608
  193GLN   HE22 3050   1.297   6.562   3.518
  193GLN      C 3051   1.058   7.140   3.290
  193GLN      O 3052   0.943   7.111   3.324
  194GLU      N 3053   1.084   7.254   3.226
  194GLU      H 3054   1.177   7.260   3.186
  194GLU     CA 3055   0.996   7.353   3.166
  194GLU     HA 3056   0.969   7.416   3.250
  194GLU     CB 3057   1.074   7.438   3.067
  194GLU    HB1 3058   1.006   7.495   3.004
  194GLU    HB2 3059   1.130   7.373   2.999
  194GLU     CG 3060   1.170   7.534   3.136
  194GLU    HG1 3061   1.236   7.566   3.055
  194GLU    HG2 3062   1.232   7.497   3.218
  194GLU     CD 3063   1.087   7.650   3.189
  194GLU    OE1 3064   1.093   7.760   3.131
  194GLU    OE2 3065   1.022   7.643   3.296
  194GLU      C 3066   0.866   7.302   3.105
  194GLU      O 3067   0.758   7.353   3.131
  195LYS      N 3068   0.886   7.203   3.018
  195LYS      H 3069   0.982   7.188   2.993
  195LYS     CA 3070   0.781   7.147   2.934
  195LYS     HA 3071   0.723   7.231   2.897
  195LYS     CB 3072   0.818   7.076   2.804
  195LYS    HB1 3073   0.722   7.043   2.763
  195LYS    HB2 3074   0.879   6.987   2.819
  195LYS     CG 3075   0.884   7.165   2.700
  195LYS    HG1 3076   0.975   7.209   2.739
  195LYS    HG2 3077   0.810   7.238   2.666
  195LYS     CD 3078   0.920   7.088   2.573
  195LYS    HD1 3079   0.830   7.035   2.542
  195LYS    HD2 3080   0.995   7.012   2.594
  195LYS     CE 3081   0.963   7.168   2.450
  195LYS    HE1 3082   0.888   7.245   2.438
  195LYS    HE2 3083   0.942   7.115   2.357
  195LYS     NZ 3084   1.100   7.221   2.453
  195LYS    HZ1 3085   1.116   7.255   2.359
  195LYS    HZ2 3086   1.127   7.288   2.524
  195LYS    HZ3 3087   1.165   7.147   2.475
  195LYS      C 3088   0.695   7.053   3.017
  195LYS      O 3089   0.572   7.055   3.010
  196LEU      N 3090   0.757   6.978   3.108
  196LEU      H 3091   0.858   6.983   3.111
  196LEU     CA 3092   0.684   6.898   3.204
  196LEU     HA 3093   0.602   6.847   3.152
  196LEU     CB 3094   0.782   6.789   3.248
  196LEU    HB1 3095   0.875   6.828   3.289
  196LEU    HB2 3096   0.805   6.736   3.156
  196LEU     CG 3097   0.717   6.684   3.338
  196LEU     HG 3098   0.659   6.730   3.418
  196LEU    CD1 3099   0.634   6.594   3.247
  196LEU   HD11 3100   0.543   6.652   3.235
  196LEU   HD12 3101   0.675   6.575   3.147
  196LEU   HD13 3102   0.605   6.505   3.303
  196LEU    CD2 3103   0.825   6.593   3.395
  196LEU   HD21 3104   0.775   6.514   3.452
  196LEU   HD22 3105   0.879   6.546   3.313
  196LEU   HD23 3106   0.895   6.644   3.461
  196LEU      C 3107   0.611   6.978   3.311
  196LEU      O 3108   0.504   6.937   3.356
  197ILE      N 3109   0.663   7.095   3.347
  197ILE      H 3110   0.757   7.112   3.313
  197ILE     CA 3111   0.603   7.179   3.449
  197ILE     HA 3112   0.557   7.121   3.529
  197ILE     CB 3113   0.709   7.271   3.509
  197ILE     HB 3114   0.778   7.305   3.431
  197ILE    CG2 3115   0.650   7.385   3.591
  197ILE   HG21 3116   0.725   7.444   3.644
  197ILE   HG22 3117   0.592   7.453   3.528
  197ILE   HG23 3118   0.583   7.339   3.663
  197ILE    CG1 3119   0.789   7.186   3.608
  197ILE   HG11 3120   0.793   7.078   3.593
  197ILE   HG12 3121   0.743   7.201   3.705
  197ILE     CD 3122   0.932   7.230   3.637
  197ILE    HD1 3123   0.989   7.152   3.686
  197ILE    HD2 3124   0.978   7.250   3.540
  197ILE    HD3 3125   0.929   7.322   3.695
  197ILE      C 3126   0.485   7.249   3.385
  197ILE      O 3127   0.374   7.246   3.438
  198GLN      N 3128   0.506   7.301   3.263
  198GLN      H 3129   0.593   7.282   3.216
  198GLN     CA 3130   0.391   7.355   3.193
  198GLN     HA 3131   0.346   7.431   3.257
  198GLN     CB 3132   0.445   7.415   3.063
  198GLN    HB1 3133   0.510   7.343   3.015
  198GLN    HB2 3134   0.503   7.504   3.086
  198GLN     CG 3135   0.336   7.450   2.963
  198GLN    HG1 3136   0.285   7.359   2.930
  198GLN    HG2 3137   0.381   7.509   2.883
  198GLN     CD 3138   0.237   7.556   3.010
  198GLN    OE1 3139   0.249   7.625   3.111
  198GLN    NE2 3140   0.117   7.557   2.951
  198GLN   HE21 3141   0.116   7.504   2.865
  198GLN   HE22 3142   0.050   7.632   2.960
  198GLN      C 3143   0.283   7.250   3.171
  198GLN      O 3144   0.165   7.278   3.188
  199TYR      N 3145   0.318   7.123   3.153
  199TYR      H 3146   0.416   7.102   3.168
  199TYR     CA 3147   0.216   7.020   3.145
  199TYR     HA 3148   0.130   7.051   3.087
  199TYR     CB 3149   0.270   6.893   3.079
  199TYR    HB1 3150   0.368   6.888   3.125
  199TYR    HB2 3151   0.307   6.902   2.977
  199TYR     CG 3152   0.201   6.759   3.080
  199TYR    CD1 3153   0.114   6.733   2.973
  199TYR    HD1 3154   0.109   6.801   2.889
  199TYR    CE1 3155   0.027   6.623   2.979
  199TYR    HE1 3156  -0.044   6.619   2.898
  199TYR     CZ 3157   0.031   6.538   3.092
  199TYR     OH 3158  -0.048   6.428   3.103
  199TYR     HH 3159  -0.109   6.423   3.030
  199TYR    CE2 3160   0.121   6.568   3.196
  199TYR    HE2 3161   0.116   6.507   3.285
  199TYR    CD2 3162   0.207   6.679   3.194
  199TYR    HD2 3163   0.261   6.698   3.286
  199TYR      C 3164   0.153   6.984   3.279
  199TYR      O 3165   0.030   6.973   3.278
  200CYS      N 3166   0.224   6.978   3.392
  200CYS      H 3167   0.324   6.987   3.391
  200CYS     CA 3168   0.150   6.949   3.513
  200CYS     HA 3169   0.080   6.867   3.494
  200CYS     CB 3170   0.246   6.905   3.623
  200CYS    HB1 3171   0.196   6.876   3.716
  200CYS    HB2 3172   0.321   6.978   3.653
  200CYS     SG 3173   0.319   6.749   3.566
  200CYS     HG 3174   0.376   6.800   3.457
  200CYS      C 3175   0.064   7.064   3.561
  200CYS      O 3176  -0.041   7.038   3.620
  201GLN      N 3177   0.112   7.187   3.540
  201GLN      H 3178   0.210   7.200   3.523
  201GLN     CA 3179   0.034   7.308   3.559
  201GLN     HA 3180  -0.004   7.313   3.661
  201GLN     CB 3181   0.116   7.432   3.526
  201GLN    HB1 3182   0.049   7.518   3.537
  201GLN    HB2 3183   0.151   7.418   3.424
  201GLN     CG 3184   0.224   7.455   3.632
  201GLN    HG1 3185   0.283   7.366   3.650
  201GLN    HG2 3186   0.185   7.489   3.728
  201GLN     CD 3187   0.330   7.553   3.584
  201GLN    OE1 3188   0.330   7.615   3.478
  201GLN    NE2 3189   0.419   7.592   3.677
  201GLN   HE21 3190   0.420   7.566   3.774
  201GLN   HE22 3191   0.488   7.660   3.647
  201GLN      C 3192  -0.091   7.311   3.471
  201GLN      O 3193  -0.197   7.355   3.513
  202SER      N 3194  -0.089   7.254   3.351
  202SER      H 3195   0.000   7.216   3.319
  202SER     CA 3196  -0.201   7.254   3.259
  202SER     HA 3197  -0.235   7.358   3.257
  202SER     CB 3198  -0.150   7.234   3.117
  202SER    HB1 3199  -0.232   7.251   3.047
  202SER    HB2 3200  -0.095   7.141   3.113
  202SER     OG 3201  -0.061   7.332   3.069
  202SER     HG 3202   0.018   7.324   3.122
  202SER      C 3203  -0.313   7.158   3.296
  202SER      O 3204  -0.429   7.186   3.264
  203LYS      N 3205  -0.272   7.056   3.370
  203LYS      H 3206  -0.173   7.062   3.390
  203LYS     CA 3207  -0.346   6.947   3.430
  203LYS     HA 3208  -0.439   6.934   3.374
  203LYS     CB 3209  -0.256   6.825   3.417
  203LYS    HB1 3210  -0.308   6.748   3.475
  203LYS    HB2 3211  -0.162   6.843   3.469
  203LYS     CG 3212  -0.224   6.770   3.278
  203LYS    HG1 3213  -0.167   6.678   3.289
  203LYS    HG2 3214  -0.168   6.850   3.229
  203LYS     CD 3215  -0.340   6.748   3.182
  203LYS    HD1 3216  -0.373   6.838   3.131
  203LYS    HD2 3217  -0.425   6.699   3.230
  203LYS     CE 3218  -0.289   6.658   3.070
  203LYS    HE1 3219  -0.268   6.562   3.117
  203LYS    HE2 3220  -0.195   6.696   3.030
  203LYS     NZ 3221  -0.390   6.630   2.967
  203LYS    HZ1 3222  -0.477   6.600   3.008
  203LYS    HZ2 3223  -0.420   6.705   2.906
  203LYS    HZ3 3224  -0.362   6.556   2.904
  203LYS      C 3225  -0.384   6.960   3.577
  203LYS      O 3226  -0.466   6.886   3.630
  204GLY      N 3227  -0.320   7.054   3.647
  204GLY      H 3228  -0.246   7.104   3.599
  204GLY     CA 3229  -0.355   7.089   3.784
  204GLY    HA1 3230  -0.462   7.078   3.801
  204GLY    HA2 3231  -0.334   7.194   3.805
  204GLY      C 3232  -0.282   7.008   3.891
  204GLY      O 3233  -0.331   6.993   4.002
  205ILE      N 3234  -0.170   6.946   3.853
  205ILE      H 3235  -0.147   6.972   3.758
  205ILE     CA 3236  -0.078   6.866   3.932
  205ILE     HA 3237  -0.121   6.815   4.018
  205ILE     CB 3238  -0.031   6.748   3.848
  205ILE     HB 3239   0.045   6.783   3.779
  205ILE    CG2 3240   0.044   6.644   3.932
  205ILE   HG21 3241   0.073   6.560   3.869
  205ILE   HG22 3242   0.135   6.688   3.971
  205ILE   HG23 3243  -0.025   6.610   4.009
  205ILE    CG1 3244  -0.140   6.685   3.762
  205ILE   HG11 3245  -0.214   6.758   3.729
  205ILE   HG12 3246  -0.187   6.607   3.821
  205ILE     CD 3247  -0.091   6.607   3.640
  205ILE    HD1 3248  -0.170   6.549   3.594
  205ILE    HD2 3249  -0.045   6.664   3.560
  205ILE    HD3 3250  -0.030   6.522   3.671
  205ILE      C 3251   0.030   6.952   3.998
  205ILE      O 3252   0.094   7.027   3.925
  206VAL      N 3253   0.048   6.935   4.129
  206VAL      H 3254   0.003   6.854   4.169
  206VAL     CA 3255   0.153   6.994   4.210
  206VAL     HA 3256   0.155   7.097   4.174
  206VAL     CB 3257   0.103   6.992   4.354
  206VAL     HB 3258   0.081   6.890   4.383
  206VAL    CG1 3259   0.212   7.030   4.454
  206VAL   HG11 3260   0.178   7.017   4.557
  206VAL   HG12 3261   0.295   6.959   4.449
  206VAL   HG13 3262   0.250   7.130   4.436
  206VAL    CG2 3263  -0.013   7.090   4.373
  206VAL   HG21 3264   0.027   7.190   4.356
  206VAL   HG22 3265  -0.094   7.077   4.301
  206VAL   HG23 3266  -0.053   7.077   4.473
  206VAL      C 3267   0.286   6.924   4.185
  206VAL      O 3268   0.295   6.803   4.166
  207VAL      N 3269   0.399   6.995   4.180
  207VAL      H 3270   0.393   7.096   4.179
  207VAL     CA 3271   0.534   6.948   4.159
  207VAL     HA 3272   0.527   6.841   4.140
  207VAL     CB 3273   0.587   7.003   4.027
  207VAL     HB 3274   0.599   7.111   4.036
  207VAL    CG1 3275   0.726   6.951   3.993
  207VAL   HG11 3276   0.759   7.002   3.902
  207VAL   HG12 3277   0.795   6.974   4.074
  207VAL   HG13 3278   0.726   6.842   3.989
  207VAL    CG2 3279   0.497   6.978   3.905
  207VAL   HG21 3280   0.407   7.039   3.912
  207VAL   HG22 3281   0.552   7.001   3.814
  207VAL   HG23 3282   0.484   6.870   3.897
  207VAL      C 3283   0.634   6.966   4.273
  207VAL      O 3284   0.642   7.078   4.322
  208THR      N 3285   0.713   6.860   4.290
  208THR      H 3286   0.690   6.768   4.254
  208THR     CA 3287   0.816   6.851   4.391
  208THR     HA 3288   0.819   6.946   4.445
  208THR     CB 3289   0.800   6.738   4.492
  208THR     HB 3290   0.805   6.646   4.434
  208THR    CG2 3291   0.912   6.736   4.596
  208THR   HG21 3292   1.014   6.730   4.559
  208THR   HG22 3293   0.901   6.829   4.651
  208THR   HG23 3294   0.895   6.658   4.671
  208THR    OG1 3295   0.676   6.746   4.559
  208THR    HG1 3296   0.639   6.661   4.585
  208THR      C 3297   0.946   6.823   4.317
  208THR      O 3298   0.966   6.723   4.249
  209ALA      N 3299   1.031   6.925   4.326
  209ALA      H 3300   1.008   7.003   4.385
  209ALA     CA 3301   1.165   6.930   4.269
  209ALA     HA 3302   1.168   6.884   4.171
  209ALA     CB 3303   1.196   7.079   4.255
  209ALA    HB1 3304   1.142   7.126   4.173
  209ALA    HB2 3305   1.193   7.126   4.353
  209ALA    HB3 3306   1.296   7.084   4.214
  209ALA      C 3307   1.263   6.861   4.363
  209ALA      O 3308   1.291   6.907   4.473
  210TYR      N 3309   1.322   6.751   4.315
  210TYR      H 3310   1.289   6.711   4.228
  210TYR     CA 3311   1.413   6.670   4.393
  210TYR     HA 3312   1.410   6.711   4.494
  210TYR     CB 3313   1.370   6.524   4.399
  210TYR    HB1 3314   1.262   6.524   4.417
  210TYR    HB2 3315   1.418   6.501   4.494
  210TYR     CG 3316   1.404   6.420   4.295
  210TYR    CD1 3317   1.533   6.380   4.262
  210TYR    HD1 3318   1.620   6.422   4.309
  210TYR    CE1 3319   1.552   6.287   4.158
  210TYR    HE1 3320   1.649   6.271   4.114
  210TYR     CZ 3321   1.442   6.223   4.098
  210TYR     OH 3322   1.472   6.125   4.008
  210TYR     HH 3323   1.392   6.090   3.967
  210TYR    CE2 3324   1.310   6.258   4.136
  210TYR    HE2 3325   1.224   6.230   4.078
  210TYR    CD2 3326   1.294   6.356   4.234
  210TYR    HD2 3327   1.195   6.398   4.247
  210TYR      C 3328   1.559   6.692   4.354
  210TYR      O 3329   1.585   6.746   4.247
  211SER      N 3330   1.655   6.652   4.438
  211SER      H 3331   1.632   6.618   4.531
  211SER     CA 3332   1.795   6.686   4.424
  211SER     HA 3333   1.833   6.679   4.526
  211SER     CB 3334   1.871   6.588   4.335
  211SER    HB1 3335   1.973   6.626   4.332
  211SER    HB2 3336   1.823   6.587   4.237
  211SER     OG 3337   1.865   6.457   4.386
  211SER     HG 3338   1.880   6.450   4.480
  211SER      C 3339   1.831   6.826   4.377
  211SER      O 3340   1.900   6.839   4.276
  212PRO      N 3341   1.793   6.935   4.443
  212PRO     CD 3342   1.729   6.931   4.574
  212PRO    HD1 3343   1.784   6.872   4.647
  212PRO    HD2 3344   1.631   6.885   4.559
  212PRO     CG 3345   1.714   7.076   4.619
  212PRO    HG1 3346   1.808   7.106   4.665
  212PRO    HG2 3347   1.633   7.108   4.684
  212PRO     CB 3348   1.699   7.144   4.483
  212PRO    HB1 3349   1.721   7.251   4.491
  212PRO    HB2 3350   1.594   7.137   4.455
  212PRO     CA 3351   1.801   7.072   4.395
  212PRO     HA 3352   1.767   7.070   4.292
  212PRO      C 3353   1.942   7.129   4.396
  212PRO      O 3354   1.959   7.225   4.321
  213LEU      N 3355   2.040   7.071   4.465
  213LEU      H 3356   2.020   6.984   4.513
  213LEU     CA 3357   2.180   7.110   4.472
  213LEU     HA 3358   2.185   7.215   4.446
  213LEU     CB 3359   2.225   7.085   4.616
  213LEU    HB1 3360   2.328   7.120   4.620
  213LEU    HB2 3361   2.224   6.977   4.631
  213LEU     CG 3362   2.136   7.152   4.720
  213LEU     HG 3363   2.030   7.125   4.714
  213LEU    CD1 3364   2.186   7.112   4.858
  213LEU   HD11 3365   2.291   7.140   4.870
  213LEU   HD12 3366   2.116   7.157   4.927
  213LEU   HD13 3367   2.189   7.003   4.863
  213LEU    CD2 3368   2.153   7.303   4.729
  213LEU   HD21 3369   2.256   7.335   4.748
  213LEU   HD22 3370   2.124   7.342   4.631
  213LEU   HD23 3371   2.079   7.348   4.795
  213LEU      C 3372   2.255   7.031   4.365
  213LEU      O 3373   2.376   7.046   4.352
  214GLY      N 3374   2.189   6.945   4.288
  214GLY      H 3375   2.089   6.938   4.301
  214GLY     CA 3376   2.254   6.856   4.194
  214GLY    HA1 3377   2.327   6.903   4.128
  214GLY    HA2 3378   2.173   6.811   4.135
  214GLY      C 3379   2.317   6.739   4.267
  214GLY      O 3380   2.409   6.674   4.217
  215SER      N 3381   2.278   6.713   4.392
  215SER      H 3382   2.204   6.768   4.432
  215SER     CA 3383   2.333   6.601   4.465
  215SER     HA 3384   2.306   6.612   4.570
  215SER     CB 3385   2.260   6.474   4.421
  215SER    HB1 3386   2.303   6.440   4.327
  215SER    HB2 3387   2.155   6.493   4.400
  215SER     OG 3388   2.273   6.378   4.523
  215SER     HG 3389   2.181   6.363   4.547
  215SER      C 3390   2.484   6.585   4.483
  215SER      O 3391   2.545   6.500   4.419
  216PRO      N 3392   2.553   6.673   4.556
  216PRO     CD 3393   2.506   6.807   4.588
  216PRO    HD1 3394   2.430   6.808   4.666
  216PRO    HD2 3395   2.477   6.853   4.494
  216PRO     CG 3396   2.624   6.893   4.632
  216PRO    HG1 3397   2.589   6.971   4.699
  216PRO    HG2 3398   2.672   6.931   4.541
  216PRO     CB 3399   2.715   6.785   4.690
  216PRO    HB1 3400   2.682   6.751   4.788
  216PRO    HB2 3401   2.816   6.826   4.690
  216PRO     CA 3402   2.692   6.668   4.594
  216PRO     HA 3403   2.752   6.689   4.505
  216PRO      C 3404   2.745   6.537   4.649
  216PRO      O 3405   2.866   6.513   4.645
  217ASP      N 3406   2.657   6.444   4.689
  217ASP      H 3407   2.569   6.479   4.723
  217ASP     CA 3408   2.699   6.314   4.736
  217ASP     HA 3409   2.806   6.310   4.715
  217ASP     CB 3410   2.681   6.306   4.888
  217ASP    HB1 3411   2.758   6.362   4.941
  217ASP    HB2 3412   2.689   6.205   4.927
  217ASP     CG 3413   2.550   6.363   4.942
  217ASP    OD1 3414   2.446   6.372   4.874
  217ASP    OD2 3415   2.552   6.399   5.062
  217ASP      C 3416   2.645   6.198   4.653
  217ASP      O 3417   2.660   6.084   4.696
  218ARG      N 3418   2.598   6.221   4.531
  218ARG      H 3419   2.600   6.319   4.505
  218ARG     CA 3420   2.546   6.123   4.438
  218ARG     HA 3421   2.460   6.073   4.483
  218ARG     CB 3422   2.492   6.178   4.306
  218ARG    HB1 3423   2.424   6.261   4.326
  218ARG    HB2 3424   2.447   6.096   4.250
  218ARG     CG 3425   2.606   6.226   4.216
  218ARG    HG1 3426   2.668   6.145   4.178
  218ARG    HG2 3427   2.669   6.297   4.269
  218ARG     CD 3428   2.545   6.305   4.100
  218ARG    HD1 3429   2.487   6.389   4.136
  218ARG    HD2 3430   2.484   6.246   4.031
  218ARG     NE 3431   2.658   6.360   4.026
  218ARG     HE 3432   2.711   6.294   3.970
  218ARG     CZ 3433   2.726   6.474   4.047
  218ARG    NH1 3434   2.684   6.567   4.134
  218ARG   HH11 3435   2.607   6.539   4.192
  218ARG   HH12 3436   2.717   6.662   4.121
  218ARG    NH2 3437   2.835   6.503   3.975
  218ARG   HH21 3438   2.868   6.444   3.899
  218ARG   HH22 3439   2.877   6.594   3.978
  218ARG      C 3440   2.650   6.015   4.413
  218ARG      O 3441   2.763   6.053   4.386
  219PRO      N 3442   2.625   5.884   4.423
  219PRO     CD 3443   2.494   5.828   4.446
  219PRO    HD1 3444   2.447   5.802   4.351
  219PRO    HD2 3445   2.434   5.895   4.508
  219PRO     CG 3446   2.518   5.697   4.521
  219PRO    HG1 3447   2.434   5.628   4.513
  219PRO    HG2 3448   2.542   5.722   4.624
  219PRO     CB 3449   2.651   5.650   4.463
  219PRO    HB1 3450   2.633   5.587   4.376
  219PRO    HB2 3451   2.708   5.591   4.534
  219PRO     CA 3452   2.725   5.779   4.429
  219PRO     HA 3453   2.798   5.812   4.503
  219PRO      C 3454   2.814   5.755   4.308
  219PRO      O 3455   2.876   5.650   4.296
  220TRP      N 3456   2.802   5.846   4.211
  220TRP      H 3457   2.755   5.931   4.239
  220TRP     CA 3458   2.842   5.820   4.074
  220TRP     HA 3459   2.936   5.764   4.077
  220TRP     CB 3460   2.735   5.736   4.004
  220TRP    HB1 3461   2.731   5.640   4.057
  220TRP    HB2 3462   2.776   5.716   3.905
  220TRP     CG 3463   2.597   5.792   4.001
  220TRP    CD1 3464   2.563   5.909   3.942
  220TRP    HD1 3465   2.628   5.968   3.879
  220TRP    NE1 3466   2.428   5.931   3.958
  220TRP    HE1 3467   2.377   6.012   3.925
  220TRP    CE2 3468   2.374   5.836   4.042
  220TRP    CZ2 3469   2.248   5.818   4.099
  220TRP    HZ2 3470   2.165   5.886   4.087
  220TRP    CH2 3471   2.228   5.709   4.185
  220TRP    HH2 3472   2.131   5.697   4.231
  220TRP    CZ3 3473   2.324   5.611   4.209
  220TRP    HZ3 3474   2.300   5.529   4.276
  220TRP    CE3 3475   2.449   5.631   4.149
  220TRP    HE3 3476   2.527   5.558   4.163
  220TRP    CD2 3477   2.476   5.739   4.064
  220TRP      C 3478   2.898   5.945   4.008
  220TRP      O 3479   2.888   5.973   3.888
  221ALA      N 3480   2.949   6.039   4.088
  221ALA      H 3481   2.972   6.022   4.185
  221ALA     CA 3482   2.994   6.161   4.025
  221ALA     HA 3483   2.915   6.199   3.960
  221ALA     CB 3484   3.014   6.269   4.130
  221ALA    HB1 3485   2.920   6.295   4.178
  221ALA    HB2 3486   3.085   6.250   4.211
  221ALA    HB3 3487   3.063   6.352   4.079
  221ALA      C 3488   3.118   6.130   3.942
  221ALA      O 3489   3.202   6.057   3.993
  222LYS      N 3490   3.124   6.188   3.822
  222LYS      H 3491   3.036   6.225   3.791
  222LYS     CA 3492   3.230   6.171   3.724
  222LYS     HA 3493   3.309   6.119   3.778
  222LYS     CB 3494   3.193   6.072   3.614
  222LYS    HB1 3495   3.187   5.966   3.639
  222LYS    HB2 3496   3.264   6.084   3.533
  222LYS     CG 3497   3.054   6.105   3.560
  222LYS    HG1 3498   3.055   6.208   3.526
  222LYS    HG2 3499   2.984   6.104   3.643
  222LYS     CD 3500   3.002   6.022   3.443
  222LYS    HD1 3501   2.971   5.922   3.475
  222LYS    HD2 3502   3.078   6.008   3.365
  222LYS     CE 3503   2.884   6.073   3.361
  222LYS    HE1 3504   2.861   5.996   3.287
  222LYS    HE2 3505   2.907   6.158   3.297
  222LYS     NZ 3506   2.764   6.117   3.435
  222LYS    HZ1 3507   2.790   6.203   3.482
  222LYS    HZ2 3508   2.688   6.141   3.373
  222LYS    HZ3 3509   2.739   6.043   3.500
  222LYS      C 3510   3.283   6.302   3.667
  222LYS      O 3511   3.206   6.397   3.664
  223PRO      N 3512   3.407   6.310   3.616
  223PRO     CD 3513   3.492   6.194   3.600
  223PRO    HD1 3514   3.487   6.155   3.498
  223PRO    HD2 3515   3.473   6.112   3.669
  223PRO     CG 3516   3.632   6.253   3.611
  223PRO    HG1 3517   3.704   6.196   3.551
  223PRO    HG2 3518   3.661   6.264   3.715
  223PRO     CB 3519   3.619   6.388   3.542
  223PRO    HB1 3520   3.626   6.385   3.433
  223PRO    HB2 3521   3.693   6.464   3.567
  223PRO     CA 3522   3.484   6.432   3.598
  223PRO     HA 3523   3.507   6.471   3.697
  223PRO      C 3524   3.412   6.536   3.512
  223PRO      O 3525   3.434   6.656   3.528
  224GLU      N 3526   3.341   6.480   3.415
  224GLU      H 3527   3.364   6.384   3.394
  224GLU     CA 3528   3.250   6.545   3.322
  224GLU     HA 3529   3.308   6.632   3.290
  224GLU     CB 3530   3.211   6.442   3.216
  224GLU    HB1 3531   3.303   6.399   3.176
  224GLU    HB2 3532   3.160   6.491   3.133
  224GLU     CG 3533   3.129   6.323   3.265
  224GLU    HG1 3534   3.033   6.353   3.306
  224GLU    HG2 3535   3.176   6.273   3.351
  224GLU     CD 3536   3.103   6.224   3.153
  224GLU    OE1 3537   3.200   6.152   3.122
  224GLU    OE2 3538   2.989   6.210   3.103
  224GLU      C 3539   3.122   6.610   3.372
  224GLU      O 3540   3.069   6.690   3.295
  225ASP      N 3541   3.065   6.573   3.487
  225ASP      H 3542   3.109   6.503   3.544
  225ASP     CA 3543   2.951   6.643   3.543
  225ASP     HA 3544   2.873   6.648   3.467
  225ASP     CB 3545   2.909   6.571   3.671
  225ASP    HB1 3546   2.822   6.625   3.708
  225ASP    HB2 3547   2.988   6.581   3.745
  225ASP     CG 3548   2.871   6.424   3.657
  225ASP    OD1 3549   2.902   6.352   3.755
  225ASP    OD2 3550   2.801   6.388   3.560
  225ASP      C 3551   2.988   6.785   3.585
  225ASP      O 3552   3.098   6.811   3.633
  226PRO      N 3553   2.897   6.882   3.575
  226PRO     CD 3554   2.772   6.872   3.502
  226PRO    HD1 3555   2.708   6.793   3.540
  226PRO    HD2 3556   2.792   6.847   3.398
  226PRO     CG 3557   2.705   7.007   3.523
  226PRO    HG1 3558   2.636   6.999   3.607
  226PRO    HG2 3559   2.654   7.026   3.429
  226PRO     CB 3560   2.822   7.102   3.551
  226PRO    HB1 3561   2.780   7.185   3.607
  226PRO    HB2 3562   2.856   7.135   3.453
  226PRO     CA 3563   2.922   7.015   3.628
  226PRO     HA 3564   3.024   7.049   3.610
  226PRO      C 3565   2.879   7.032   3.773
  226PRO      O 3566   2.824   6.940   3.833
  227SER      N 3567   2.884   7.152   3.830
  227SER      H 3568   2.931   7.228   3.783
  227SER     CA 3569   2.856   7.193   3.966
  227SER     HA 3570   2.815   7.109   4.022
  227SER     CB 3571   2.986   7.243   4.029
  227SER    HB1 3572   3.007   7.339   3.982
  227SER    HB2 3573   3.063   7.172   3.999
  227SER     OG 3574   2.975   7.248   4.170
  227SER     HG 3575   3.052   7.201   4.200
  227SER      C 3576   2.758   7.309   3.967
  227SER      O 3577   2.738   7.383   3.871
  228LEU      N 3578   2.694   7.327   4.083
  228LEU      H 3579   2.719   7.266   4.160
  228LEU     CA 3580   2.594   7.428   4.109
  228LEU     HA 3581   2.586   7.507   4.034
  228LEU     CB 3582   2.456   7.364   4.127
  228LEU    HB1 3583   2.395   7.441   4.173
  228LEU    HB2 3584   2.449   7.295   4.210
  228LEU     CG 3585   2.388   7.315   3.999
  228LEU     HG 3586   2.463   7.256   3.946
  228LEU    CD1 3587   2.258   7.238   4.022
  228LEU   HD11 3588   2.195   7.291   4.094
  228LEU   HD12 3589   2.201   7.221   3.931
  228LEU   HD13 3590   2.285   7.142   4.065
  228LEU    CD2 3591   2.367   7.434   3.907
  228LEU   HD21 3592   2.319   7.514   3.962
  228LEU   HD22 3593   2.462   7.473   3.871
  228LEU   HD23 3594   2.306   7.417   3.818
  228LEU      C 3595   2.633   7.510   4.232
  228LEU      O 3596   2.666   7.628   4.220
  229LEU      N 3597   2.644   7.447   4.349
  229LEU      H 3598   2.631   7.347   4.346
  229LEU     CA 3599   2.659   7.516   4.476
  229LEU     HA 3600   2.595   7.604   4.473
  229LEU     CB 3601   2.611   7.422   4.585
  229LEU    HB1 3602   2.565   7.331   4.546
  229LEU    HB2 3603   2.536   7.479   4.639
  229LEU     CG 3604   2.705   7.357   4.687
  229LEU     HG 3605   2.767   7.434   4.734
  229LEU    CD1 3606   2.628   7.297   4.804
  229LEU   HD11 3607   2.689   7.243   4.876
  229LEU   HD12 3608   2.571   7.374   4.856
  229LEU   HD13 3609   2.543   7.240   4.767
  229LEU    CD2 3610   2.785   7.242   4.627
  229LEU   HD21 3611   2.719   7.160   4.600
  229LEU   HD22 3612   2.849   7.274   4.544
  229LEU   HD23 3613   2.851   7.206   4.706
  229LEU      C 3614   2.795   7.576   4.510
  229LEU      O 3615   2.802   7.650   4.608
  230GLU      N 3616   2.895   7.560   4.423
  230GLU      H 3617   2.873   7.508   4.339
  230GLU     CA 3618   3.030   7.613   4.429
  230GLU     HA 3619   3.018   7.699   4.495
  230GLU     CB 3620   3.133   7.512   4.478
  230GLU    HB1 3621   3.231   7.554   4.455
  230GLU    HB2 3622   3.118   7.418   4.424
  230GLU     CG 3623   3.124   7.488   4.628
  230GLU    HG1 3624   3.026   7.455   4.663
  230GLU    HG2 3625   3.141   7.584   4.677
  230GLU     CD 3626   3.226   7.384   4.673
  230GLU    OE1 3627   3.204   7.264   4.646
  230GLU    OE2 3628   3.321   7.423   4.744
  230GLU      C 3629   3.075   7.677   4.299
  230GLU      O 3630   3.192   7.706   4.276
  231ASP      N 3631   2.980   7.706   4.210
  231ASP      H 3632   2.882   7.693   4.230
  231ASP     CA 3633   2.995   7.741   4.070
  231ASP     HA 3634   3.098   7.712   4.050
  231ASP     CB 3635   2.903   7.661   3.978
  231ASP    HB1 3636   2.798   7.692   3.976
  231ASP    HB2 3637   2.909   7.555   4.002
  231ASP     CG 3638   2.935   7.679   3.831
  231ASP    OD1 3639   2.905   7.785   3.770
  231ASP    OD2 3640   3.007   7.596   3.771
  231ASP      C 3641   2.967   7.889   4.048
  231ASP      O 3642   2.867   7.938   4.100
  232PRO      N 3643   3.059   7.970   3.994
  232PRO     CD 3644   3.181   7.918   3.934
  232PRO    HD1 3645   3.150   7.871   3.841
  232PRO    HD2 3646   3.241   7.853   3.998
  232PRO     CG 3647   3.267   8.035   3.888
  232PRO    HG1 3648   3.315   8.017   3.792
  232PRO    HG2 3649   3.338   8.065   3.965
  232PRO     CB 3650   3.164   8.146   3.868
  232PRO    HB1 3651   3.122   8.135   3.768
  232PRO    HB2 3652   3.207   8.244   3.892
  232PRO     CA 3653   3.057   8.113   3.971
  232PRO     HA 3654   3.084   8.161   4.065
  232PRO      C 3655   2.918   8.157   3.926
  232PRO      O 3656   2.875   8.268   3.956
  233ARG      N 3657   2.837   8.075   3.860
  233ARG      H 3658   2.873   7.986   3.827
  233ARG     CA 3659   2.706   8.110   3.809
  233ARG     HA 3660   2.718   8.204   3.755
  233ARG     CB 3661   2.669   8.002   3.708
  233ARG    HB1 3662   2.561   8.012   3.696
  233ARG    HB2 3663   2.680   7.905   3.756
  233ARG     CG 3664   2.741   8.018   3.574
  233ARG    HG1 3665   2.847   8.036   3.589
  233ARG    HG2 3666   2.690   8.094   3.515
  233ARG     CD 3667   2.717   7.898   3.483
  233ARG    HD1 3668   2.729   7.929   3.379
  233ARG    HD2 3669   2.611   7.873   3.493
  233ARG     NE 3670   2.803   7.787   3.523
  233ARG     HE 3671   2.834   7.780   3.618
  233ARG     CZ 3672   2.867   7.702   3.441
  233ARG    NH1 3673   2.850   7.705   3.308
  233ARG   HH11 3674   2.769   7.759   3.282
  233ARG   HH12 3675   2.876   7.623   3.255
  233ARG    NH2 3676   2.930   7.598   3.496
  233ARG   HH21 3677   2.948   7.600   3.596
  233ARG   HH22 3678   2.983   7.530   3.444
  233ARG      C 3679   2.603   8.133   3.919
  233ARG      O 3680   2.533   8.234   3.922
  234ILE      N 3681   2.602   8.046   4.020
  234ILE      H 3682   2.672   7.974   4.013
  234ILE     CA 3683   2.512   8.048   4.134
  234ILE     HA 3684   2.421   8.095   4.096
  234ILE     CB 3685   2.483   7.904   4.174
  234ILE     HB 3686   2.574   7.863   4.219
  234ILE    CG2 3687   2.370   7.901   4.276
  234ILE   HG21 3688   2.277   7.933   4.229
  234ILE   HG22 3689   2.339   7.802   4.312
  234ILE   HG23 3690   2.394   7.960   4.364
  234ILE    CG1 3691   2.450   7.803   4.065
  234ILE   HG11 3692   2.410   7.707   4.096
  234ILE   HG12 3693   2.540   7.787   4.006
  234ILE     CD 3694   2.347   7.849   3.961
  234ILE    HD1 3695   2.252   7.874   4.009
  234ILE    HD2 3696   2.394   7.926   3.900
  234ILE    HD3 3697   2.322   7.766   3.895
  234ILE      C 3698   2.572   8.135   4.244
  234ILE      O 3699   2.510   8.218   4.309
  235LYS      N 3700   2.705   8.131   4.258
  235LYS      H 3701   2.755   8.068   4.197
  235LYS     CA 3702   2.781   8.217   4.346
  235LYS     HA 3703   2.745   8.214   4.449
  235LYS     CB 3704   2.929   8.178   4.344
  235LYS    HB1 3705   2.983   8.268   4.373
  235LYS    HB2 3706   2.967   8.162   4.243
  235LYS     CG 3707   2.963   8.062   4.436
  235LYS    HG1 3708   2.911   7.980   4.387
  235LYS    HG2 3709   2.934   8.082   4.539
  235LYS     CD 3710   3.110   8.021   4.425
  235LYS    HD1 3711   3.137   7.999   4.322
  235LYS    HD2 3712   3.139   7.933   4.483
  235LYS     CE 3713   3.201   8.130   4.480
  235LYS    HE1 3714   3.202   8.122   4.589
  235LYS    HE2 3715   3.172   8.227   4.440
  235LYS     NZ 3716   3.341   8.108   4.441
  235LYS    HZ1 3717   3.351   8.120   4.341
  235LYS    HZ2 3718   3.409   8.174   4.477
  235LYS    HZ3 3719   3.381   8.021   4.471
  235LYS      C 3720   2.755   8.363   4.311
  235LYS      O 3721   2.742   8.431   4.413
  236ALA      N 3722   2.737   8.417   4.191
  236ALA      H 3723   2.748   8.361   4.107
  236ALA     CA 3724   2.705   8.557   4.171
  236ALA     HA 3725   2.772   8.620   4.229
  236ALA     CB 3726   2.719   8.584   4.021
  236ALA    HB1 3727   2.691   8.689   4.008
  236ALA    HB2 3728   2.821   8.562   3.992
  236ALA    HB3 3729   2.646   8.514   3.980
  236ALA      C 3730   2.565   8.587   4.224
  236ALA      O 3731   2.552   8.697   4.279
  237ILE      N 3732   2.467   8.498   4.209
  237ILE      H 3733   2.496   8.408   4.174
  237ILE     CA 3734   2.341   8.515   4.277
  237ILE     HA 3735   2.310   8.615   4.248
  237ILE     CB 3736   2.236   8.410   4.239
  237ILE     HB 3737   2.258   8.315   4.288
  237ILE    CG2 3738   2.101   8.452   4.296
  237ILE   HG21 3739   2.016   8.406   4.246
  237ILE   HG22 3740   2.085   8.427   4.401
  237ILE   HG23 3741   2.089   8.560   4.292
  237ILE    CG1 3742   2.213   8.386   4.090
  237ILE   HG11 3743   2.158   8.292   4.091
  237ILE   HG12 3744   2.313   8.367   4.051
  237ILE     CD 3745   2.144   8.493   4.007
  237ILE    HD1 3746   2.039   8.501   4.035
  237ILE    HD2 3747   2.189   8.589   4.032
  237ILE    HD3 3748   2.147   8.473   3.900
  237ILE      C 3749   2.359   8.520   4.428
  237ILE      O 3750   2.310   8.612   4.493
  238ALA      N 3751   2.427   8.421   4.486
  238ALA      H 3752   2.484   8.366   4.424
  238ALA     CA 3753   2.445   8.411   4.630
  238ALA     HA 3754   2.357   8.384   4.688
  238ALA     CB 3755   2.543   8.295   4.643
  238ALA    HB1 3756   2.635   8.309   4.586
  238ALA    HB2 3757   2.570   8.284   4.748
  238ALA    HB3 3758   2.496   8.200   4.616
  238ALA      C 3759   2.506   8.539   4.685
  238ALA      O 3760   2.453   8.601   4.777
  239ALA      N 3761   2.613   8.591   4.624
  239ALA      H 3762   2.662   8.546   4.548
  239ALA     CA 3763   2.661   8.722   4.663
  239ALA     HA 3764   2.686   8.725   4.769
  239ALA     CB 3765   2.795   8.746   4.593
  239ALA    HB1 3766   2.841   8.839   4.626
  239ALA    HB2 3767   2.860   8.660   4.609
  239ALA    HB3 3768   2.776   8.748   4.485
  239ALA      C 3769   2.564   8.838   4.647
  239ALA      O 3770   2.544   8.918   4.738
  240LYS      N 3771   2.488   8.848   4.537
  240LYS      H 3772   2.499   8.788   4.457
  240LYS     CA 3773   2.391   8.951   4.504
  240LYS     HA 3774   2.438   9.049   4.496
  240LYS     CB 3775   2.318   8.929   4.372
  240LYS    HB1 3776   2.263   8.835   4.380
  240LYS    HB2 3777   2.396   8.912   4.298
  240LYS     CG 3778   2.220   9.039   4.331
  240LYS    HG1 3779   2.280   9.130   4.333
  240LYS    HG2 3780   2.137   9.046   4.402
  240LYS     CD 3781   2.174   9.005   4.190
  240LYS    HD1 3782   2.130   8.905   4.184
  240LYS    HD2 3783   2.257   9.015   4.120
  240LYS     CE 3784   2.069   9.105   4.142
  240LYS    HE1 3785   2.104   9.207   4.155
  240LYS    HE2 3786   1.972   9.103   4.191
  240LYS     NZ 3787   2.028   9.066   4.006
  240LYS    HZ1 3788   1.988   8.974   4.012
  240LYS    HZ2 3789   1.938   9.103   3.980
  240LYS    HZ3 3790   2.092   9.069   3.928
  240LYS      C 3791   2.290   8.957   4.619
  240LYS      O 3792   2.254   9.065   4.662
  241HIS      N 3793   2.248   8.841   4.670
  241HIS      H 3794   2.280   8.757   4.624
  241HIS     CA 3795   2.137   8.835   4.763
  241HIS     HA 3796   2.080   8.928   4.754
  241HIS     CB 3797   2.043   8.721   4.726
  241HIS    HB1 3798   1.982   8.698   4.813
  241HIS    HB2 3799   2.100   8.631   4.702
  241HIS     CG 3800   1.958   8.760   4.608
  241HIS    ND1 3801   1.827   8.807   4.612
  241HIS    CE1 3802   1.794   8.821   4.484
  241HIS    HE1 3803   1.695   8.849   4.450
  241HIS    NE2 3804   1.894   8.792   4.399
  241HIS    HE2 3805   1.892   8.807   4.299
  241HIS    CD2 3806   1.999   8.751   4.477
  241HIS    HD2 3807   2.096   8.722   4.439
  241HIS      C 3808   2.177   8.820   4.909
  241HIS      O 3809   2.094   8.842   4.997
  242ASN      N 3810   2.306   8.803   4.937
  242ASN      H 3811   2.373   8.784   4.864
  242ASN     CA 3812   2.349   8.773   5.072
  242ASN     HA 3813   2.451   8.737   5.068
  242ASN     CB 3814   2.348   8.894   5.166
  242ASN    HB1 3815   2.411   8.873   5.252
  242ASN    HB2 3816   2.248   8.924   5.195
  242ASN     CG 3817   2.417   9.010   5.096
  242ASN    OD1 3818   2.357   9.112   5.062
  242ASN    ND2 3819   2.550   9.006   5.091
  242ASN   HD21 3820   2.600   8.940   5.148
  242ASN   HD22 3821   2.600   9.085   5.051
  242ASN      C 3822   2.280   8.654   5.136
  242ASN      O 3823   2.240   8.658   5.252
  243LYS      N 3824   2.272   8.541   5.064
  243LYS      H 3825   2.312   8.535   4.972
  243LYS     CA 3826   2.212   8.413   5.094
  243LYS     HA 3827   2.202   8.393   5.200
  243LYS     CB 3828   2.074   8.398   5.032
  243LYS    HB1 3829   2.036   8.297   5.044
  243LYS    HB2 3830   2.080   8.427   4.927
  243LYS     CG 3831   1.967   8.492   5.088
  243LYS    HG1 3832   1.889   8.480   5.014
  243LYS    HG2 3833   1.993   8.596   5.109
  243LYS     CD 3834   1.904   8.446   5.220
  243LYS    HD1 3835   1.983   8.450   5.295
  243LYS    HD2 3836   1.861   8.347   5.207
  243LYS     CE 3837   1.786   8.529   5.271
  243LYS    HE1 3838   1.718   8.526   5.186
  243LYS    HE2 3839   1.809   8.632   5.296
  243LYS     NZ 3840   1.729   8.462   5.389
  243LYS    HZ1 3841   1.650   8.509   5.430
  243LYS    HZ2 3842   1.712   8.365   5.370
  243LYS    HZ3 3843   1.799   8.469   5.462
  243LYS      C 3844   2.315   8.314   5.039
  243LYS      O 3845   2.386   8.338   4.942
  244THR      N 3846   2.321   8.193   5.096
  244THR      H 3847   2.257   8.167   5.170
  244THR     CA 3848   2.414   8.094   5.047
  244THR     HA 3849   2.513   8.139   5.037
  244THR     CB 3850   2.444   7.975   5.137
  244THR     HB 3851   2.503   7.897   5.089
  244THR    CG2 3852   2.508   8.018   5.269
  244THR   HG21 3853   2.545   7.924   5.310
  244THR   HG22 3854   2.598   8.074   5.245
  244THR   HG23 3855   2.439   8.076   5.330
  244THR    OG1 3856   2.319   7.925   5.180
  244THR    HG1 3857   2.334   7.871   5.258
  244THR      C 3858   2.366   8.047   4.911
  244THR      O 3859   2.254   8.065   4.863
  245THR      N 3860   2.455   7.977   4.840
  245THR      H 3861   2.551   7.977   4.874
  245THR     CA 3862   2.435   7.904   4.717
  245THR     HA 3863   2.396   7.975   4.643
  245THR     CB 3864   2.564   7.843   4.664
  245THR     HB 3865   2.540   7.782   4.578
  245THR    CG2 3866   2.672   7.944   4.623
  245THR   HG21 3867   2.738   7.884   4.560
  245THR   HG22 3868   2.628   8.026   4.567
  245THR   HG23 3869   2.730   7.972   4.710
  245THR    OG1 3870   2.607   7.746   4.757
  245THR    HG1 3871   2.686   7.706   4.721
  245THR      C 3872   2.328   7.797   4.735
  245THR      O 3873   2.253   7.766   4.643
  246ALA      N 3874   2.313   7.742   4.856
  246ALA      H 3875   2.381   7.759   4.928
  246ALA     CA 3876   2.219   7.640   4.896
  246ALA     HA 3877   2.207   7.563   4.819
  246ALA     CB 3878   2.265   7.584   5.030
  246ALA    HB1 3879   2.358   7.528   5.017
  246ALA    HB2 3880   2.280   7.662   5.104
  246ALA    HB3 3881   2.188   7.519   5.074
  246ALA      C 3882   2.082   7.707   4.905
  246ALA      O 3883   1.996   7.666   4.828
  247GLN      N 3884   2.072   7.815   4.983
  247GLN      H 3885   2.148   7.852   5.038
  247GLN     CA 3886   1.953   7.895   4.998
  247GLN     HA 3887   1.874   7.839   5.048
  247GLN     CB 3888   1.988   8.012   5.090
  247GLN    HB1 3889   1.918   8.092   5.068
  247GLN    HB2 3890   2.085   8.051   5.060
  247GLN     CG 3891   1.999   7.976   5.238
  247GLN    HG1 3892   2.061   7.889   5.261
  247GLN    HG2 3893   1.903   7.937   5.269
  247GLN     CD 3894   2.034   8.095   5.326
  247GLN    OE1 3895   2.105   8.185   5.282
  247GLN    NE2 3896   1.997   8.097   5.454
  247GLN   HE21 3897   1.943   8.017   5.484
  247GLN   HE22 3898   2.014   8.177   5.514
  247GLN      C 3899   1.892   7.928   4.862
  247GLN      O 3900   1.773   7.902   4.843
  248VAL      N 3901   1.983   7.959   4.769
  248VAL      H 3902   2.079   7.964   4.801
  248VAL     CA 3903   1.937   8.009   4.642
  248VAL     HA 3904   1.853   8.072   4.672
  248VAL     CB 3905   2.045   8.090   4.571
  248VAL     HB 3906   2.135   8.032   4.554
  248VAL    CG1 3907   1.990   8.130   4.434
  248VAL   HG11 3908   1.886   8.160   4.447
  248VAL   HG12 3909   2.052   8.204   4.383
  248VAL   HG13 3910   1.993   8.045   4.366
  248VAL    CG2 3911   2.077   8.221   4.642
  248VAL   HG21 3912   2.077   8.213   4.751
  248VAL   HG22 3913   2.175   8.254   4.606
  248VAL   HG23 3914   1.991   8.285   4.626
  248VAL      C 3915   1.887   7.895   4.554
  248VAL      O 3916   1.784   7.916   4.490
  249LEU      N 3917   1.950   7.777   4.554
  249LEU      H 3918   2.038   7.763   4.601
  249LEU     CA 3919   1.898   7.666   4.476
  249LEU     HA 3920   1.862   7.697   4.378
  249LEU     CB 3921   2.013   7.568   4.462
  249LEU    HB1 3922   1.986   7.465   4.436
  249LEU    HB2 3923   2.041   7.556   4.566
  249LEU     CG 3924   2.129   7.616   4.374
  249LEU     HG 3925   2.156   7.718   4.402
  249LEU    CD1 3926   2.247   7.524   4.406
  249LEU   HD11 3927   2.256   7.509   4.513
  249LEU   HD12 3928   2.224   7.431   4.353
  249LEU   HD13 3929   2.338   7.568   4.366
  249LEU    CD2 3930   2.095   7.607   4.226
  249LEU   HD21 3931   2.066   7.506   4.197
  249LEU   HD22 3932   2.010   7.670   4.200
  249LEU   HD23 3933   2.174   7.637   4.158
  249LEU      C 3934   1.776   7.599   4.538
  249LEU      O 3935   1.712   7.520   4.469
  250ILE      N 3936   1.746   7.625   4.666
  250ILE      H 3937   1.816   7.658   4.731
  250ILE     CA 3938   1.617   7.597   4.725
  250ILE     HA 3939   1.579   7.501   4.689
  250ILE     CB 3940   1.630   7.583   4.876
  250ILE     HB 3941   1.684   7.671   4.910
  250ILE    CG2 3942   1.498   7.560   4.951
  250ILE   HG21 3943   1.421   7.628   4.916
  250ILE   HG22 3944   1.458   7.460   4.933
  250ILE   HG23 3945   1.503   7.577   5.058
  250ILE    CG1 3946   1.723   7.468   4.916
  250ILE   HG11 3947   1.803   7.466   4.843
  250ILE   HG12 3948   1.676   7.371   4.900
  250ILE     CD 3949   1.787   7.474   5.054
  250ILE    HD1 3950   1.806   7.375   5.095
  250ILE    HD2 3951   1.872   7.542   5.049
  250ILE    HD3 3952   1.720   7.520   5.127
  250ILE      C 3953   1.507   7.691   4.677
  250ILE      O 3954   1.395   7.650   4.648
  251ARG      N 3955   1.546   7.818   4.666
  251ARG      H 3956   1.635   7.847   4.702
  251ARG     CA 3957   1.461   7.931   4.632
  251ARG     HA 3958   1.370   7.932   4.691
  251ARG     CB 3959   1.528   8.062   4.673
  251ARG    HB1 3960   1.607   8.088   4.603
  251ARG    HB2 3961   1.565   8.057   4.775
  251ARG     CG 3962   1.434   8.182   4.671
  251ARG    HG1 3963   1.399   8.186   4.567
  251ARG    HG2 3964   1.487   8.272   4.700
  251ARG     CD 3965   1.321   8.170   4.772
  251ARG    HD1 3966   1.353   8.224   4.861
  251ARG    HD2 3967   1.295   8.067   4.798
  251ARG     NE 3968   1.198   8.228   4.717
  251ARG     HE 3969   1.191   8.230   4.616
  251ARG     CZ 3970   1.082   8.243   4.784
  251ARG    NH1 3971   1.068   8.196   4.908
  251ARG   HH11 3972   1.147   8.174   4.967
  251ARG   HH12 3973   0.985   8.206   4.965
  251ARG    NH2 3974   0.975   8.287   4.716
  251ARG   HH21 3975   0.979   8.332   4.626
  251ARG   HH22 3976   0.885   8.264   4.755
  251ARG      C 3977   1.425   7.933   4.484
  251ARG      O 3978   1.310   7.966   4.457
  252PHE      N 3979   1.514   7.900   4.390
  252PHE      H 3980   1.607   7.875   4.422
  252PHE     CA 3981   1.480   7.900   4.250
  252PHE     HA 3982   1.462   8.005   4.226
  252PHE     CB 3983   1.600   7.859   4.166
  252PHE    HB1 3984   1.641   7.773   4.219
  252PHE    HB2 3985   1.677   7.934   4.180
  252PHE     CG 3986   1.585   7.825   4.019
  252PHE    CD1 3987   1.550   7.928   3.930
  252PHE    HD1 3988   1.531   8.025   3.974
  252PHE    CE1 3989   1.525   7.901   3.796
  252PHE    HE1 3990   1.494   7.985   3.735
  252PHE     CZ 3991   1.551   7.774   3.743
  252PHE     HZ 3992   1.541   7.772   3.636
  252PHE    CE2 3993   1.587   7.671   3.831
  252PHE    HE2 3994   1.592   7.571   3.791
  252PHE    CD2 3995   1.601   7.696   3.968
  252PHE    HD2 3996   1.635   7.619   4.037
  252PHE      C 3997   1.363   7.809   4.214
  252PHE      O 3998   1.268   7.852   4.148
  253PRO      N 3999   1.357   7.683   4.256
  253PRO     CD 4000   1.460   7.603   4.319
  253PRO    HD1 4001   1.506   7.659   4.401
  253PRO    HD2 4002   1.535   7.590   4.241
  253PRO     CG 4003   1.396   7.471   4.363
  253PRO    HG1 4004   1.365   7.490   4.466
  253PRO    HG2 4005   1.466   7.389   4.349
  253PRO     CB 4006   1.267   7.460   4.282
  253PRO    HB1 4007   1.193   7.409   4.343
  253PRO    HB2 4008   1.292   7.407   4.190
  253PRO     CA 4009   1.235   7.605   4.246
  253PRO     HA 4010   1.209   7.607   4.140
  253PRO      C 4011   1.116   7.647   4.331
  253PRO      O 4012   1.001   7.635   4.291
  254MET      N 4013   1.141   7.699   4.451
  254MET      H 4014   1.235   7.702   4.487
  254MET     CA 4015   1.037   7.751   4.539
  254MET     HA 4016   0.959   7.677   4.556
  254MET     CB 4017   1.105   7.764   4.675
  254MET    HB1 4018   1.198   7.821   4.667
  254MET    HB2 4019   1.123   7.671   4.729
  254MET     CG 4020   1.017   7.841   4.772
  254MET    HG1 4021   0.923   7.787   4.788
  254MET    HG2 4022   0.993   7.938   4.729
  254MET     SD 4023   1.101   7.876   4.929
  254MET     CE 4024   1.068   7.720   5.015
  254MET    HE1 4025   1.093   7.634   4.952
  254MET    HE2 4026   1.137   7.711   5.099
  254MET    HE3 4027   0.967   7.718   5.055
  254MET      C 4028   0.976   7.877   4.479
  254MET      O 4029   0.859   7.904   4.506
  255GLN      N 4030   1.041   7.956   4.394
  255GLN      H 4031   1.139   7.938   4.379
  255GLN     CA 4032   0.982   8.075   4.337
  255GLN     HA 4033   0.920   8.130   4.407
  255GLN     CB 4034   1.100   8.157   4.285
  255GLN    HB1 4035   1.153   8.101   4.208
  255GLN    HB2 4036   1.175   8.170   4.363
  255GLN     CG 4037   1.067   8.299   4.240
  255GLN    HG1 4038   0.996   8.295   4.157
  255GLN    HG2 4039   1.161   8.352   4.221
  255GLN     CD 4040   1.003   8.373   4.355
  255GLN    OE1 4041   1.050   8.370   4.469
  255GLN    NE2 4042   0.900   8.457   4.339
  255GLN   HE21 4043   0.856   8.465   4.248
  255GLN   HE22 4044   0.881   8.535   4.399
  255GLN      C 4045   0.900   8.036   4.215
  255GLN      O 4046   0.795   8.098   4.202
  256ARG      N 4047   0.928   7.935   4.131
  256ARG      H 4048   1.008   7.878   4.151
  256ARG     CA 4049   0.841   7.880   4.030
  256ARG     HA 4050   0.776   7.956   3.986
  256ARG     CB 4051   0.925   7.829   3.913
  256ARG    HB1 4052   0.982   7.912   3.871
  256ARG    HB2 4053   0.866   7.798   3.826
  256ARG     CG 4054   1.020   7.717   3.957
  256ARG    HG1 4055   0.962   7.625   3.945
  256ARG    HG2 4056   1.046   7.728   4.062
  256ARG     CD 4057   1.140   7.704   3.864
  256ARG    HD1 4058   1.205   7.621   3.893
  256ARG    HD2 4059   1.186   7.803   3.861
  256ARG     NE 4060   1.103   7.662   3.729
  256ARG     HE 4061   1.068   7.735   3.669
  256ARG     CZ 4062   1.134   7.548   3.665
  256ARG    NH1 4063   1.206   7.449   3.719
  256ARG   HH11 4064   1.212   7.460   3.819
  256ARG   HH12 4065   1.223   7.363   3.668
  256ARG    NH2 4066   1.106   7.532   3.535
  256ARG   HH21 4067   1.065   7.607   3.482
  256ARG   HH22 4068   1.131   7.447   3.485
  256ARG      C 4069   0.741   7.775   4.076
  256ARG      O 4070   0.692   7.688   4.003
  257ASN      N 4071   0.677   7.819   4.184
  257ASN      H 4072   0.702   7.912   4.216
  257ASN     CA 4073   0.566   7.760   4.256
  257ASN     HA 4074   0.567   7.796   4.359
  257ASN     CB 4075   0.434   7.791   4.184
  257ASN    HB1 4076   0.358   7.752   4.252
  257ASN    HB2 4077   0.437   7.725   4.098
  257ASN     CG 4078   0.396   7.934   4.150
  257ASN    OD1 4079   0.374   7.970   4.035
  257ASN    ND2 4080   0.375   8.022   4.248
  257ASN   HD21 4081   0.394   7.994   4.343
  257ASN   HD22 4082   0.348   8.116   4.225
  257ASN      C 4083   0.575   7.609   4.272
  257ASN      O 4084   0.475   7.550   4.312
  258LEU      N 4085   0.695   7.551   4.280
  258LEU      H 4086   0.782   7.602   4.270
  258LEU     CA 4087   0.711   7.411   4.315
  258LEU     HA 4088   0.631   7.343   4.286
  258LEU     CB 4089   0.832   7.352   4.244
  258LEU    HB1 4090   0.833   7.243   4.247
  258LEU    HB2 4091   0.920   7.377   4.305
  258LEU     CG 4092   0.854   7.395   4.100
  258LEU     HG 4093   0.844   7.504   4.090
  258LEU    CD1 4094   0.988   7.348   4.043
  258LEU   HD11 4095   1.078   7.381   4.095
  258LEU   HD12 4096   0.990   7.239   4.045
  258LEU   HD13 4097   1.003   7.367   3.937
  258LEU    CD2 4098   0.750   7.337   4.005
  258LEU   HD21 4099   0.757   7.228   4.008
  258LEU   HD22 4100   0.652   7.368   4.040
  258LEU   HD23 4101   0.764   7.366   3.900
  258LEU      C 4102   0.727   7.385   4.464
  258LEU      O 4103   0.722   7.477   4.545
  259VAL      N 4104   0.749   7.258   4.500
  259VAL      H 4105   0.768   7.191   4.427
  259VAL     CA 4106   0.791   7.215   4.631
  259VAL     HA 4107   0.787   7.301   4.699
  259VAL     CB 4108   0.701   7.104   4.685
  259VAL     HB 4109   0.700   7.024   4.611
  259VAL    CG1 4110   0.733   7.046   4.822
  259VAL   HG11 4111   0.645   6.994   4.860
  259VAL   HG12 4112   0.810   6.971   4.806
  259VAL   HG13 4113   0.765   7.130   4.884
  259VAL    CG2 4114   0.556   7.152   4.692
  259VAL   HG21 4115   0.555   7.218   4.779
  259VAL   HG22 4116   0.518   7.218   4.614
  259VAL   HG23 4117   0.495   7.062   4.696
  259VAL      C 4118   0.936   7.168   4.625
  259VAL      O 4119   0.975   7.126   4.516
  260VAL      N 4120   1.006   7.156   4.738
  260VAL      H 4121   0.971   7.196   4.824
  260VAL     CA 4122   1.149   7.136   4.730
  260VAL     HA 4123   1.176   7.075   4.644
  260VAL     CB 4124   1.221   7.268   4.702
  260VAL     HB 4125   1.171   7.310   4.614
  260VAL    CG1 4126   1.219   7.376   4.810
  260VAL   HG11 4127   1.270   7.463   4.769
  260VAL   HG12 4128   1.115   7.399   4.831
  260VAL   HG13 4129   1.263   7.337   4.902
  260VAL    CG2 4130   1.367   7.242   4.668
  260VAL   HG21 4131   1.426   7.195   4.747
  260VAL   HG22 4132   1.365   7.176   4.580
  260VAL   HG23 4133   1.416   7.335   4.638
  260VAL      C 4134   1.208   7.063   4.851
  260VAL      O 4135   1.181   7.099   4.965
  261ILE      N 4136   1.286   6.960   4.818
  261ILE      H 4137   1.293   6.948   4.718
  261ILE     CA 4138   1.334   6.862   4.912
  261ILE     HA 4139   1.306   6.895   5.012
  261ILE     CB 4140   1.256   6.731   4.909
  261ILE     HB 4141   1.305   6.655   4.969
  261ILE    CG2 4142   1.112   6.751   4.957
  261ILE   HG21 4143   1.057   6.658   4.972
  261ILE   HG22 4144   1.107   6.799   5.055
  261ILE   HG23 4145   1.064   6.826   4.894
  261ILE    CG1 4146   1.248   6.671   4.768
  261ILE   HG11 4147   1.349   6.684   4.728
  261ILE   HG12 4148   1.184   6.736   4.709
  261ILE     CD 4149   1.213   6.522   4.762
  261ILE    HD1 4150   1.107   6.502   4.775
  261ILE    HD2 4151   1.240   6.485   4.663
  261ILE    HD3 4152   1.264   6.470   4.844
  261ILE      C 4153   1.485   6.844   4.907
  261ILE      O 4154   1.534   6.741   4.861
  262PRO      N 4155   1.554   6.937   4.973
  262PRO     CD 4156   1.506   7.056   5.041
  262PRO    HD1 4157   1.502   7.039   5.149
  262PRO    HD2 4158   1.410   7.094   5.009
  262PRO     CG 4159   1.622   7.151   5.011
  262PRO    HG1 4160   1.640   7.236   5.076
  262PRO    HG2 4161   1.612   7.168   4.903
  262PRO     CB 4162   1.747   7.064   5.015
  262PRO    HB1 4163   1.802   7.083   5.107
  262PRO    HB2 4164   1.822   7.088   4.939
  262PRO     CA 4165   1.697   6.922   4.994
  262PRO     HA 4166   1.745   6.879   4.906
  262PRO      C 4167   1.725   6.830   5.112
  262PRO      O 4168   1.649   6.833   5.208
  263LYS      N 4169   1.833   6.752   5.107
  263LYS      H 4170   1.869   6.743   5.012
  263LYS     CA 4171   1.884   6.658   5.204
  263LYS     HA 4172   1.806   6.626   5.274
  263LYS     CB 4173   1.941   6.536   5.132
  263LYS    HB1 4174   1.998   6.563   5.043
  263LYS    HB2 4175   1.855   6.478   5.098
  263LYS     CG 4176   2.022   6.440   5.219
  263LYS    HG1 4177   1.994   6.343   5.179
  263LYS    HG2 4178   1.997   6.447   5.324
  263LYS     CD 4179   2.173   6.451   5.198
  263LYS    HD1 4180   2.207   6.553   5.218
  263LYS    HD2 4181   2.201   6.422   5.097
  263LYS     CE 4182   2.253   6.353   5.284
  263LYS    HE1 4183   2.242   6.256   5.236
  263LYS    HE2 4184   2.217   6.349   5.386
  263LYS     NZ 4185   2.397   6.380   5.290
  263LYS    HZ1 4186   2.411   6.464   5.343
  263LYS    HZ2 4187   2.450   6.312   5.343
  263LYS    HZ3 4188   2.441   6.383   5.198
  263LYS      C 4189   1.985   6.726   5.294
  263LYS      O 4190   2.068   6.792   5.231
  264SER      N 4191   1.982   6.720   5.428
  264SER      H 4192   1.893   6.695   5.469
  264SER     CA 4193   2.092   6.744   5.518
  264SER     HA 4194   2.184   6.710   5.471
  264SER     CB 4195   2.105   6.891   5.559
  264SER    HB1 4196   2.012   6.917   5.611
  264SER    HB2 4197   2.115   6.951   5.469
  264SER     OG 4198   2.214   6.904   5.647
  264SER     HG 4199   2.286   6.861   5.600
  264SER      C 4200   2.075   6.652   5.638
  264SER      O 4201   1.964   6.639   5.689
  265VAL      N 4202   2.186   6.602   5.693
  265VAL      H 4203   2.274   6.612   5.644
  265VAL     CA 4204   2.196   6.539   5.823
  265VAL     HA 4205   2.095   6.507   5.851
  265VAL     CB 4206   2.294   6.422   5.823
  265VAL     HB 4207   2.315   6.398   5.927
  265VAL    CG1 4208   2.242   6.299   5.748
  265VAL   HG11 4209   2.306   6.212   5.766
  265VAL   HG12 4210   2.156   6.263   5.805
  265VAL   HG13 4211   2.216   6.301   5.643
  265VAL    CG2 4212   2.421   6.451   5.744
  265VAL   HG21 4213   2.459   6.552   5.755
  265VAL   HG22 4214   2.496   6.376   5.768
  265VAL   HG23 4215   2.405   6.442   5.636
  265VAL      C 4216   2.243   6.634   5.932
  265VAL      O 4217   2.229   6.597   6.048
  266THR      N 4218   2.293   6.753   5.897
  266THR      H 4219   2.296   6.775   5.798
  266THR     CA 4220   2.371   6.836   5.986
  266THR     HA 4221   2.415   6.774   6.064
  266THR     CB 4222   2.482   6.893   5.898
  266THR     HB 4223   2.441   6.984   5.855
  266THR    CG2 4224   2.601   6.948   5.977
  266THR   HG21 4225   2.661   7.005   5.907
  266THR   HG22 4226   2.575   7.031   6.044
  266THR   HG23 4227   2.660   6.874   6.031
  266THR    OG1 4228   2.537   6.809   5.799
  266THR    HG1 4229   2.481   6.797   5.722
  266THR      C 4230   2.285   6.949   6.040
  266THR      O 4231   2.247   7.034   5.959
  267PRO      N 4232   2.248   6.956   6.168
  267PRO     CD 4233   2.282   6.856   6.268
  267PRO    HD1 4234   2.388   6.860   6.290
  267PRO    HD2 4235   2.252   6.755   6.239
  267PRO     CG 4236   2.198   6.888   6.391
  267PRO    HG1 4237   2.251   6.872   6.485
  267PRO    HG2 4238   2.110   6.823   6.388
  267PRO     CB 4239   2.156   7.034   6.375
  267PRO    HB1 4240   2.225   7.106   6.418
  267PRO    HB2 4241   2.058   7.054   6.418
  267PRO     CA 4242   2.146   7.043   6.223
  267PRO     HA 4243   2.048   7.008   6.193
  267PRO      C 4244   2.164   7.189   6.184
  267PRO      O 4245   2.065   7.260   6.169
  268GLU      N 4246   2.285   7.242   6.161
  268GLU      H 4247   2.368   7.190   6.182
  268GLU     CA 4248   2.301   7.380   6.120
  268GLU     HA 4249   2.233   7.438   6.183
  268GLU     CB 4250   2.444   7.421   6.153
  268GLU    HB1 4251   2.455   7.429   6.262
  268GLU    HB2 4252   2.455   7.524   6.120
  268GLU     CG 4253   2.559   7.332   6.106
  268GLU    HG1 4254   2.555   7.312   5.999
  268GLU    HG2 4255   2.543   7.235   6.154
  268GLU     CD 4256   2.692   7.394   6.147
  268GLU    OE1 4257   2.727   7.500   6.092
  268GLU    OE2 4258   2.768   7.335   6.228
  268GLU      C 4259   2.268   7.417   5.976
  268GLU      O 4260   2.221   7.528   5.955
  269ARG      N 4261   2.273   7.317   5.887
  269ARG      H 4262   2.286   7.223   5.921
  269ARG     CA 4263   2.229   7.325   5.749
  269ARG     HA 4264   2.240   7.424   5.706
  269ARG     CB 4265   2.296   7.222   5.658
  269ARG    HB1 4266   2.232   7.192   5.575
  269ARG    HB2 4267   2.317   7.133   5.718
  269ARG     CG 4268   2.428   7.285   5.614
  269ARG    HG1 4269   2.494   7.315   5.696
  269ARG    HG2 4270   2.403   7.383   5.574
  269ARG     CD 4271   2.503   7.209   5.505
  269ARG    HD1 4272   2.579   7.277   5.467
  269ARG    HD2 4273   2.434   7.184   5.425
  269ARG     NE 4274   2.556   7.080   5.548
  269ARG     HE 4275   2.501   6.998   5.527
  269ARG     CZ 4276   2.679   7.060   5.597
  269ARG    NH1 4277   2.751   7.162   5.648
  269ARG   HH11 4278   2.724   7.259   5.656
  269ARG   HH12 4279   2.845   7.145   5.680
  269ARG    NH2 4280   2.742   6.942   5.610
  269ARG   HH21 4281   2.695   6.863   5.570
  269ARG   HH22 4282   2.830   6.942   5.661
  269ARG      C 4283   2.079   7.305   5.743
  269ARG      O 4284   2.015   7.366   5.657
  270ILE      N 4285   2.016   7.241   5.842
  270ILE      H 4286   2.073   7.171   5.889
  270ILE     CA 4287   1.873   7.229   5.860
  270ILE     HA 4288   1.828   7.210   5.762
  270ILE     CB 4289   1.836   7.115   5.954
  270ILE     HB 4290   1.872   7.131   6.055
  270ILE    CG2 4291   1.684   7.115   5.968
  270ILE   HG21 4292   1.664   7.206   6.024
  270ILE   HG22 4293   1.644   7.096   5.868
  270ILE   HG23 4294   1.657   7.032   6.033
  270ILE    CG1 4295   1.891   6.980   5.907
  270ILE   HG11 4296   1.999   6.986   5.897
  270ILE   HG12 4297   1.860   6.957   5.805
  270ILE     CD 4298   1.862   6.865   6.003
  270ILE    HD1 4299   1.754   6.855   6.016
  270ILE    HD2 4300   1.901   6.776   5.954
  270ILE    HD3 4301   1.909   6.882   6.100
  270ILE      C 4302   1.820   7.367   5.897
  270ILE      O 4303   1.725   7.412   5.833
  271ALA      N 4304   1.890   7.448   5.976
  271ALA      H 4305   1.960   7.403   6.033
  271ALA     CA 4306   1.853   7.585   6.005
  271ALA     HA 4307   1.746   7.583   6.024
  271ALA     CB 4308   1.923   7.635   6.131
  271ALA    HB1 4309   1.872   7.726   6.164
  271ALA    HB2 4310   1.895   7.563   6.208
  271ALA    HB3 4311   2.029   7.652   6.110
  271ALA      C 4312   1.885   7.673   5.885
  271ALA      O 4313   1.822   7.775   5.861
  272GLU      N 4314   1.998   7.651   5.818
  272GLU      H 4315   2.067   7.592   5.863
  272GLU     CA 4316   2.037   7.740   5.710
  272GLU     HA 4317   2.052   7.840   5.749
  272GLU     CB 4318   2.176   7.706   5.659
  272GLU    HB1 4319   2.185   7.610   5.608
  272GLU    HB2 4320   2.249   7.694   5.739
  272GLU     CG 4321   2.232   7.810   5.562
  272GLU    HG1 4322   2.250   7.904   5.614
  272GLU    HG2 4323   2.159   7.835   5.485
  272GLU     CD 4324   2.359   7.763   5.494
  272GLU    OE1 4325   2.458   7.736   5.566
  272GLU    OE2 4326   2.362   7.753   5.370
  272GLU      C 4327   1.933   7.739   5.599
  272GLU      O 4328   1.896   7.846   5.550
  273ASN      N 4329   1.891   7.618   5.563
  273ASN      H 4330   1.931   7.534   5.603
  273ASN     CA 4331   1.811   7.596   5.444
  273ASN     HA 4332   1.842   7.656   5.358
  273ASN     CB 4333   1.814   7.447   5.412
  273ASN    HB1 4334   1.737   7.414   5.343
  273ASN    HB2 4335   1.797   7.383   5.498
  273ASN     CG 4336   1.948   7.399   5.358
  273ASN    OD1 4337   2.034   7.481   5.327
  273ASN    ND2 4338   1.966   7.267   5.362
  273ASN   HD21 4339   1.894   7.198   5.378
  273ASN   HD22 4340   2.059   7.236   5.339
  273ASN      C 4341   1.667   7.639   5.468
  273ASN      O 4342   1.584   7.654   5.380
  274PHE      N 4343   1.631   7.655   5.596
  274PHE      H 4344   1.681   7.609   5.670
  274PHE     CA 4345   1.500   7.707   5.631
  274PHE     HA 4346   1.421   7.658   5.575
  274PHE     CB 4347   1.472   7.657   5.772
  274PHE    HB1 4348   1.529   7.720   5.841
  274PHE    HB2 4349   1.502   7.553   5.768
  274PHE     CG 4350   1.328   7.651   5.816
  274PHE    CD1 4351   1.248   7.551   5.759
  274PHE    HD1 4352   1.297   7.483   5.690
  274PHE    CE1 4353   1.119   7.526   5.805
  274PHE    HE1 4354   1.055   7.450   5.762
  274PHE     CZ 4355   1.066   7.615   5.899
  274PHE     HZ 4356   0.967   7.598   5.940
  274PHE    CE2 4357   1.139   7.719   5.958
  274PHE    HE2 4358   1.098   7.776   6.040
  274PHE    CD2 4359   1.273   7.728   5.920
  274PHE    HD2 4360   1.334   7.801   5.971
  274PHE      C 4361   1.486   7.859   5.623
  274PHE      O 4362   1.375   7.906   5.648
  275LYS      N 4363   1.592   7.936   5.598
  275LYS      H 4364   1.679   7.885   5.594
  275LYS     CA 4365   1.596   8.080   5.593
  275LYS     HA 4366   1.502   8.117   5.634
  275LYS     CB 4367   1.713   8.133   5.675
  275LYS    HB1 4368   1.730   8.238   5.653
  275LYS    HB2 4369   1.808   8.093   5.639
  275LYS     CG 4370   1.692   8.122   5.826
  275LYS    HG1 4371   1.691   8.019   5.863
  275LYS    HG2 4372   1.593   8.167   5.837
  275LYS     CD 4373   1.790   8.196   5.917
  275LYS    HD1 4374   1.752   8.182   6.018
  275LYS    HD2 4375   1.783   8.302   5.895
  275LYS     CE 4376   1.930   8.136   5.906
  275LYS    HE1 4377   1.992   8.198   5.971
  275LYS    HE2 4378   1.956   8.127   5.800
  275LYS     NZ 4379   1.942   8.003   5.966
  275LYS    HZ1 4380   2.028   7.989   6.017
  275LYS    HZ2 4381   1.869   7.996   6.035
  275LYS    HZ3 4382   1.930   7.925   5.903
  275LYS      C 4383   1.581   8.128   5.449
  275LYS      O 4384   1.673   8.192   5.398
  276VAL      N 4385   1.467   8.092   5.390
  276VAL      H 4386   1.402   8.044   5.449
  276VAL     CA 4387   1.442   8.088   5.247
  276VAL     HA 4388   1.509   8.154   5.193
  276VAL     CB 4389   1.451   7.944   5.198
  276VAL     HB 4390   1.432   7.957   5.092
  276VAL    CG1 4391   1.593   7.887   5.200
  276VAL   HG11 4392   1.660   7.958   5.151
  276VAL   HG12 4393   1.620   7.887   5.305
  276VAL   HG13 4394   1.597   7.785   5.161
  276VAL    CG2 4395   1.348   7.849   5.258
  276VAL   HG21 4396   1.380   7.751   5.222
  276VAL   HG22 4397   1.365   7.849   5.365
  276VAL   HG23 4398   1.247   7.874   5.226
  276VAL      C 4399   1.308   8.152   5.217
  276VAL      O 4400   1.288   8.189   5.101
  277PHE      N 4401   1.212   8.158   5.309
  277PHE      H 4402   1.224   8.111   5.398
  277PHE     CA 4403   1.077   8.205   5.285
  277PHE     HA 4404   1.042   8.174   5.187
  277PHE     CB 4405   0.988   8.149   5.397
  277PHE    HB1 4406   0.883   8.176   5.384
  277PHE    HB2 4407   1.020   8.207   5.483
  277PHE     CG 4408   0.996   8.001   5.422
  277PHE    CD1 4409   0.937   7.906   5.337
  277PHE    HD1 4410   0.887   7.936   5.246
  277PHE    CE1 4411   0.951   7.771   5.370
  277PHE    HE1 4412   0.907   7.704   5.298
  277PHE     CZ 4413   0.999   7.728   5.495
  277PHE     HZ 4414   1.013   7.622   5.510
  277PHE    CE2 4415   1.054   7.822   5.583
  277PHE    HE2 4416   1.094   7.781   5.674
  277PHE    CD2 4417   1.055   7.956   5.542
  277PHE    HD2 4418   1.109   8.018   5.612
  277PHE      C 4419   1.077   8.357   5.286
  277PHE      O 4420   0.975   8.415   5.248
  278ASP      N 4421   1.179   8.421   5.343
  278ASP      H 4422   1.256   8.360   5.366
  278ASP     CA 4423   1.193   8.561   5.378
  278ASP     HA 4424   1.098   8.604   5.411
  278ASP     CB 4425   1.296   8.566   5.491
  278ASP    HB1 4426   1.258   8.498   5.568
  278ASP    HB2 4427   1.303   8.664   5.538
  278ASP     CG 4428   1.438   8.525   5.456
  278ASP    OD1 4429   1.462   8.450   5.359
  278ASP    OD2 4430   1.529   8.576   5.525
  278ASP      C 4431   1.236   8.644   5.259
  278ASP      O 4432   1.197   8.761   5.256
  279PHE      N 4433   1.297   8.585   5.156
  279PHE      H 4434   1.318   8.487   5.164
  279PHE     CA 4435   1.347   8.652   5.037
  279PHE     HA 4436   1.318   8.756   5.052
  279PHE     CB 4437   1.499   8.639   5.038
  279PHE    HB1 4438   1.541   8.670   5.133
  279PHE    HB2 4439   1.537   8.722   4.978
  279PHE     CG 4440   1.561   8.519   4.970
  279PHE    CD1 4441   1.563   8.397   5.040
  279PHE    HD1 4442   1.509   8.391   5.133
  279PHE    CE1 4443   1.648   8.292   5.004
  279PHE    HE1 4444   1.666   8.201   5.059
  279PHE     CZ 4445   1.715   8.303   4.881
  279PHE     HZ 4446   1.768   8.218   4.841
  279PHE    CE2 4447   1.705   8.422   4.808
  279PHE    HE2 4448   1.742   8.432   4.707
  279PHE    CD2 4449   1.630   8.533   4.849
  279PHE    HD2 4450   1.630   8.626   4.794
  279PHE      C 4451   1.283   8.612   4.904
  279PHE      O 4452   1.208   8.515   4.892
  280GLU      N 4453   1.311   8.683   4.795
  280GLU      H 4454   1.371   8.762   4.812
  280GLU     CA 4455   1.252   8.656   4.665
  280GLU     HA 4456   1.237   8.549   4.656
  280GLU     CB 4457   1.121   8.734   4.656
  280GLU    HB1 4458   1.127   8.839   4.684
  280GLU    HB2 4459   1.046   8.688   4.720
  280GLU     CG 4460   1.069   8.736   4.513
  280GLU    HG1 4461   1.076   8.632   4.479
  280GLU    HG2 4462   1.144   8.792   4.456
  280GLU     CD 4463   0.929   8.793   4.506
  280GLU    OE1 4464   0.908   8.914   4.529
  280GLU    OE2 4465   0.833   8.717   4.480
  280GLU      C 4466   1.354   8.688   4.557
  280GLU      O 4467   1.434   8.781   4.571
  281LEU      N 4468   1.346   8.609   4.450
  281LEU      H 4469   1.259   8.558   4.441
  281LEU     CA 4470   1.425   8.624   4.330
  281LEU     HA 4471   1.517   8.674   4.362
  281LEU     CB 4472   1.467   8.488   4.274
  281LEU    HB1 4473   1.523   8.508   4.183
  281LEU    HB2 4474   1.379   8.432   4.242
  281LEU     CG 4475   1.551   8.399   4.364
  281LEU     HG 4476   1.514   8.401   4.466
  281LEU    CD1 4477   1.565   8.259   4.304
  281LEU   HD11 4478   1.612   8.259   4.206
  281LEU   HD12 4479   1.622   8.193   4.370
  281LEU   HD13 4480   1.464   8.218   4.301
  281LEU    CD2 4481   1.684   8.471   4.385
  281LEU   HD21 4482   1.667   8.553   4.454
  281LEU   HD22 4483   1.762   8.409   4.430
  281LEU   HD23 4484   1.723   8.518   4.295
  281LEU      C 4485   1.355   8.715   4.231
  281LEU      O 4486   1.239   8.689   4.200
  282SER      N 4487   1.435   8.808   4.177
  282SER      H 4488   1.531   8.807   4.208
  282SER     CA 4489   1.395   8.893   4.066
  282SER     HA 4490   1.303   8.942   4.096
  282SER     CB 4491   1.495   9.003   4.032
  282SER    HB1 4492   1.516   9.066   4.119
  282SER    HB2 4493   1.449   9.068   3.957
  282SER     OG 4494   1.607   8.946   3.969
  282SER     HG 4495   1.660   8.909   4.041
  282SER      C 4496   1.363   8.796   3.953
  282SER      O 4497   1.404   8.682   3.936
  283SER      N 4498   1.295   8.854   3.854
  283SER      H 4499   1.256   8.946   3.867
  283SER     CA 4500   1.280   8.794   3.723
  283SER     HA 4501   1.245   8.692   3.739
  283SER     CB 4502   1.170   8.873   3.652
  283SER    HB1 4503   1.067   8.850   3.679
  283SER    HB2 4504   1.177   8.838   3.549
  283SER     OG 4505   1.193   9.011   3.661
  283SER     HG 4506   1.118   9.063   3.630
  283SER      C 4507   1.404   8.782   3.636
  283SER      O 4508   1.414   8.683   3.564
  284GLN      N 4509   1.499   8.874   3.655
  284GLN      H 4510   1.473   8.959   3.704
  284GLN     CA 4511   1.633   8.867   3.599
  284GLN     HA 4512   1.622   8.867   3.491
  284GLN     CB 4513   1.703   8.999   3.626
  284GLN    HB1 4514   1.709   9.028   3.731
  284GLN    HB2 4515   1.646   9.077   3.575
  284GLN     CG 4516   1.836   9.007   3.551
  284GLN    HG1 4517   1.815   9.031   3.446
  284GLN    HG2 4518   1.878   8.907   3.548
  284GLN     CD 4519   1.937   9.100   3.616
  284GLN    OE1 4520   2.007   9.060   3.709
  284GLN    NE2 4521   1.932   9.227   3.577
  284GLN   HE21 4522   1.862   9.261   3.513
  284GLN   HE22 4523   1.973   9.303   3.630
  284GLN      C 4524   1.717   8.751   3.652
  284GLN      O 4525   1.778   8.681   3.573
  285ASP      N 4526   1.706   8.723   3.782
  285ASP      H 4527   1.639   8.775   3.836
  285ASP     CA 4528   1.763   8.612   3.856
  285ASP     HA 4529   1.870   8.613   3.835
  285ASP     CB 4530   1.749   8.632   4.007
  285ASP    HB1 4531   1.797   8.546   4.053
  285ASP    HB2 4532   1.642   8.627   4.026
  285ASP     CG 4533   1.807   8.761   4.064
  285ASP    OD1 4534   1.745   8.796   4.166
  285ASP    OD2 4535   1.904   8.815   4.006
  285ASP      C 4536   1.713   8.479   3.801
  285ASP      O 4537   1.794   8.397   3.760
  286MET      N 4538   1.581   8.463   3.804
  286MET      H 4539   1.524   8.534   3.848
  286MET     CA 4540   1.510   8.348   3.749
  286MET     HA 4541   1.544   8.257   3.800
  286MET     CB 4542   1.362   8.365   3.780
  286MET    HB1 4543   1.312   8.280   3.734
  286MET    HB2 4544   1.320   8.456   3.736
  286MET     CG 4545   1.322   8.369   3.928
  286MET    HG1 4546   1.219   8.398   3.946
  286MET    HG2 4547   1.383   8.443   3.979
  286MET     SD 4548   1.332   8.210   4.014
  286MET     CE 4549   1.197   8.109   3.948
  286MET    HE1 4550   1.207   8.098   3.840
  286MET    HE2 4551   1.197   8.009   3.991
  286MET    HE3 4552   1.097   8.150   3.963
  286MET      C 4553   1.534   8.319   3.602
  286MET      O 4554   1.552   8.202   3.567
  287THR      N 4555   1.543   8.423   3.519
  287THR      H 4556   1.540   8.518   3.552
  287THR     CA 4557   1.568   8.409   3.377
  287THR     HA 4558   1.505   8.332   3.331
  287THR     CB 4559   1.536   8.536   3.299
  287THR     HB 4560   1.599   8.611   3.347
  287THR    CG2 4561   1.559   8.549   3.149
  287THR   HG21 4562   1.496   8.479   3.094
  287THR   HG22 4563   1.560   8.653   3.116
  287THR   HG23 4564   1.659   8.513   3.130
  287THR    OG1 4565   1.400   8.573   3.313
  287THR    HG1 4566   1.395   8.619   3.397
  287THR      C 4567   1.708   8.353   3.353
  287THR      O 4568   1.728   8.264   3.271
  288THR      N 4569   1.801   8.402   3.435
  288THR      H 4570   1.771   8.461   3.511
  288THR     CA 4571   1.940   8.364   3.418
  288THR     HA 4572   1.968   8.360   3.313
  288THR     CB 4573   2.019   8.476   3.486
  288THR     HB 4574   1.984   8.491   3.588
  288THR    CG2 4575   2.168   8.447   3.504
  288THR   HG21 4576   2.208   8.537   3.550
  288THR   HG22 4577   2.182   8.360   3.569
  288THR   HG23 4578   2.214   8.453   3.406
  288THR    OG1 4579   1.997   8.596   3.417
  288THR    HG1 4580   1.914   8.634   3.448
  288THR      C 4581   1.969   8.225   3.472
  288THR      O 4582   2.009   8.132   3.402
  289LEU      N 4583   1.906   8.195   3.586
  289LEU      H 4584   1.885   8.272   3.648
  289LEU     CA 4585   1.896   8.062   3.641
  289LEU     HA 4586   1.991   8.016   3.667
  289LEU     CB 4587   1.820   8.077   3.773
  289LEU    HB1 4588   1.781   7.982   3.808
  289LEU    HB2 4589   1.739   8.149   3.760
  289LEU     CG 4590   1.911   8.125   3.885
  289LEU     HG 4591   1.940   8.228   3.860
  289LEU    CD1 4592   1.832   8.135   4.015
  289LEU   HD11 4593   1.733   8.176   3.993
  289LEU   HD12 4594   1.812   8.032   4.043
  289LEU   HD13 4595   1.882   8.196   4.090
  289LEU    CD2 4596   2.040   8.048   3.912
  289LEU   HD21 4597   2.104   8.061   3.825
  289LEU   HD22 4598   2.083   8.085   4.005
  289LEU   HD23 4599   2.017   7.943   3.928
  289LEU      C 4600   1.819   7.961   3.558
  289LEU      O 4601   1.850   7.844   3.581
  290LEU      N 4602   1.730   8.006   3.469
  290LEU      H 4603   1.701   8.101   3.487
  290LEU     CA 4604   1.664   7.919   3.373
  290LEU     HA 4605   1.643   7.824   3.423
  290LEU     CB 4606   1.538   7.989   3.323
  290LEU    HB1 4607   1.518   7.968   3.218
  290LEU    HB2 4608   1.559   8.096   3.331
  290LEU     CG 4609   1.410   7.958   3.399
  290LEU     HG 4610   1.429   7.957   3.507
  290LEU    CD1 4611   1.299   8.060   3.378
  290LEU   HD11 4612   1.297   8.091   3.274
  290LEU   HD12 4613   1.206   8.009   3.406
  290LEU   HD13 4614   1.313   8.147   3.442
  290LEU    CD2 4615   1.361   7.817   3.367
  290LEU   HD21 4616   1.295   7.782   3.446
  290LEU   HD22 4617   1.299   7.819   3.278
  290LEU   HD23 4618   1.447   7.753   3.344
  290LEU      C 4619   1.751   7.885   3.253
  290LEU      O 4620   1.731   7.792   3.176
  291SER      N 4621   1.844   7.975   3.223
  291SER      H 4622   1.851   8.058   3.280
  291SER     CA 4623   1.911   7.984   3.094
  291SER     HA 4624   1.829   7.971   3.023
  291SER     CB 4625   1.967   8.122   3.061
  291SER    HB1 4626   1.889   8.198   3.055
  291SER    HB2 4627   2.012   8.111   2.963
  291SER     OG 4628   2.057   8.170   3.158
  291SER     HG 4629   2.027   8.131   3.241
  291SER      C 4630   2.013   7.874   3.066
  291SER      O 4631   2.044   7.850   2.950
  292TYR      N 4632   2.061   7.806   3.170
  292TYR      H 4633   2.018   7.828   3.259
  292TYR     CA 4634   2.164   7.705   3.172
  292TYR     HA 4635   2.233   7.731   3.091
  292TYR     CB 4636   2.252   7.716   3.296
  292TYR    HB1 4637   2.345   7.660   3.284
  292TYR    HB2 4638   2.210   7.665   3.383
  292TYR     CG 4639   2.286   7.856   3.343
  292TYR    CD1 4640   2.239   7.892   3.470
  292TYR    HD1 4641   2.161   7.840   3.524
  292TYR    CE1 4642   2.288   8.009   3.528
  292TYR    HE1 4643   2.231   8.046   3.611
  292TYR     CZ 4644   2.384   8.090   3.464
  292TYR     OH 4645   2.424   8.213   3.510
  292TYR     HH 4646   2.474   8.262   3.445
  292TYR    CE2 4647   2.422   8.054   3.333
  292TYR    HE2 4648   2.496   8.112   3.280
  292TYR    CD2 4649   2.381   7.933   3.275
  292TYR    HD2 4650   2.414   7.909   3.175
  292TYR      C 4651   2.121   7.562   3.143
  292TYR      O 4652   2.200   7.469   3.148
  293ASN      N 4653   1.997   7.542   3.097
  293ASN      H 4654   1.937   7.621   3.077
  293ASN     CA 4655   1.943   7.409   3.080
  293ASN     HA 4656   1.948   7.355   3.175
  293ASN     CB 4657   1.794   7.400   3.045
  293ASN    HB1 4658   1.771   7.451   2.952
  293ASN    HB2 4659   1.737   7.445   3.126
  293ASN     CG 4660   1.751   7.257   3.017
  293ASN    OD1 4661   1.740   7.170   3.103
  293ASN    ND2 4662   1.736   7.222   2.889
  293ASN   HD21 4663   1.738   7.298   2.822
  293ASN   HD22 4664   1.703   7.128   2.871
  293ASN      C 4665   2.029   7.325   2.987
  293ASN      O 4666   2.070   7.376   2.884
  294ARG      N 4667   2.047   7.200   3.032
  294ARG      H 4668   2.015   7.166   3.121
  294ARG     CA 4669   2.104   7.097   2.949
  294ARG     HA 4670   2.065   7.104   2.847
  294ARG     CB 4671   2.255   7.121   2.953
  294ARG    HB1 4672   2.281   7.223   2.924
  294ARG    HB2 4673   2.308   7.046   2.895
  294ARG     CG 4674   2.313   7.124   3.094
  294ARG    HG1 4675   2.276   7.042   3.156
  294ARG    HG2 4676   2.283   7.217   3.143
  294ARG     CD 4677   2.465   7.135   3.091
  294ARG    HD1 4678   2.505   7.165   3.187
  294ARG    HD2 4679   2.493   7.216   3.024
  294ARG     NE 4680   2.520   7.007   3.047
  294ARG     HE 4681   2.468   6.956   2.977
  294ARG     CZ 4682   2.637   6.952   3.083
  294ARG    NH1 4683   2.733   7.021   3.146
  294ARG   HH11 4684   2.723   7.119   3.165
  294ARG   HH12 4685   2.820   6.976   3.172
  294ARG    NH2 4686   2.656   6.823   3.054
  294ARG   HH21 4687   2.592   6.789   2.983
  294ARG   HH22 4688   2.740   6.773   3.082
  294ARG      C 4689   2.068   6.956   2.994
  294ARG      O 4690   2.136   6.857   2.966
  295ASN      N 4691   1.954   6.944   3.062
  295ASN      H 4692   1.888   7.019   3.081
  295ASN     CA 4693   1.899   6.819   3.108
  295ASN     HA 4694   1.850   6.844   3.202
  295ASN     CB 4695   1.808   6.754   3.004
  295ASN    HB1 4696   1.747   6.676   3.050
  295ASN    HB2 4697   1.868   6.705   2.927
  295ASN     CG 4698   1.718   6.851   2.930
  295ASN    OD1 4699   1.607   6.884   2.971
  295ASN    ND2 4700   1.754   6.900   2.811
  295ASN   HD21 4701   1.843   6.876   2.769
  295ASN   HD22 4702   1.683   6.942   2.753
  295ASN      C 4703   2.000   6.717   3.160
  295ASN      O 4704   1.993   6.595   3.143
  296TRP      N 4705   2.088   6.768   3.246
  296TRP      H 4706   2.077   6.860   3.285
  296TRP     CA 4707   2.186   6.685   3.314
  296TRP     HA 4708   2.213   6.602   3.249
  296TRP     CB 4709   2.314   6.760   3.349
  296TRP    HB1 4710   2.282   6.858   3.386
  296TRP    HB2 4711   2.363   6.778   3.253
  296TRP     CG 4712   2.407   6.687   3.439
  296TRP    CD1 4713   2.498   6.598   3.395
  296TRP    HD1 4714   2.517   6.578   3.290
  296TRP    NE1 4715   2.560   6.540   3.504
  296TRP    HE1 4716   2.624   6.461   3.503
  296TRP    CE2 4717   2.509   6.585   3.624
  296TRP    CZ2 4718   2.526   6.555   3.759
  296TRP    HZ2 4719   2.591   6.474   3.786
  296TRP    CH2 4720   2.436   6.610   3.852
  296TRP    HH2 4721   2.430   6.584   3.956
  296TRP    CZ3 4722   2.347   6.710   3.812
  296TRP    HZ3 4723   2.272   6.753   3.878
  296TRP    CE3 4724   2.340   6.755   3.680
  296TRP    HE3 4725   2.267   6.830   3.654
  296TRP    CD2 4726   2.412   6.680   3.585
  296TRP      C 4727   2.127   6.631   3.443
  296TRP      O 4728   2.048   6.702   3.505
  297ARG      N 4729   2.160   6.508   3.484
  297ARG      H 4730   2.231   6.460   3.431
  297ARG     CA 4731   2.078   6.428   3.574
  297ARG     HA 4732   1.996   6.486   3.614
  297ARG     CB 4733   2.005   6.319   3.496
  297ARG    HB1 4734   1.961   6.258   3.575
  297ARG    HB2 4735   2.070   6.258   3.433
  297ARG     CG 4736   1.890   6.382   3.417
  297ARG    HG1 4737   1.923   6.449   3.338
  297ARG    HG2 4738   1.817   6.427   3.484
  297ARG     CD 4739   1.810   6.271   3.350
  297ARG    HD1 4740   1.770   6.207   3.430
  297ARG    HD2 4741   1.872   6.214   3.280
  297ARG     NE 4742   1.710   6.331   3.262
  297ARG     HE 4743   1.740   6.346   3.167
  297ARG     CZ 4744   1.584   6.360   3.296
  297ARG    NH1 4745   1.544   6.363   3.424
  297ARG   HH11 4746   1.598   6.320   3.498
  297ARG   HH12 4747   1.451   6.394   3.449
  297ARG    NH2 4748   1.501   6.399   3.198
  297ARG   HH21 4749   1.538   6.403   3.104
  297ARG   HH22 4750   1.411   6.440   3.216
  297ARG      C 4751   2.155   6.365   3.689
  297ARG      O 4752   2.258   6.302   3.667
  298VAL      N 4753   2.102   6.381   3.811
  298VAL      H 4754   2.020   6.439   3.813
  298VAL     CA 4755   2.146   6.300   3.923
  298VAL     HA 4756   2.254   6.316   3.931
  298VAL     CB 4757   2.090   6.359   4.052
  298VAL     HB 4758   1.982   6.361   4.040
  298VAL    CG1 4759   2.116   6.272   4.174
  298VAL   HG11 4760   2.089   6.330   4.262
  298VAL   HG12 4761   2.055   6.182   4.168
  298VAL   HG13 4762   2.221   6.247   4.188
  298VAL    CG2 4763   2.140   6.501   4.078
  298VAL   HG21 4764   2.097   6.574   4.011
  298VAL   HG22 4765   2.114   6.536   4.178
  298VAL   HG23 4766   2.248   6.502   4.061
  298VAL      C 4767   2.097   6.157   3.906
  298VAL      O 4768   2.178   6.065   3.899
  299CYS      N 4769   1.965   6.151   3.883
  299CYS      H 4770   1.909   6.235   3.885
  299CYS     CA 4771   1.899   6.024   3.858
  299CYS     HA 4772   1.974   5.953   3.893
  299CYS     CB 4773   1.778   6.014   3.949
  299CYS    HB1 4774   1.722   5.923   3.927
  299CYS    HB2 4775   1.718   6.103   3.929
  299CYS     SG 4776   1.811   6.017   4.127
  299CYS     HG 4777   1.808   5.884   4.142
  299CYS      C 4778   1.870   5.986   3.713
  299CYS      O 4779   1.771   6.021   3.649
  300ALA      N 4780   1.955   5.892   3.670
  300ALA      H 4781   2.026   5.860   3.734
  300ALA     CA 4782   1.944   5.816   3.548
  300ALA     HA 4783   1.841   5.799   3.519
  300ALA     CB 4784   2.010   5.890   3.432
  300ALA    HB1 4785   1.992   5.823   3.347
  300ALA    HB2 4786   1.959   5.985   3.417
  300ALA    HB3 4787   2.116   5.908   3.450
  300ALA      C 4788   2.018   5.684   3.564
  300ALA      O 4789   2.111   5.671   3.644
  301LEU      N 4790   1.976   5.576   3.498
  301LEU      H 4791   1.903   5.588   3.430
  301LEU     CA 4792   2.035   5.444   3.516
  301LEU     HA 4793   2.140   5.463   3.538
  301LEU     CB 4794   1.971   5.367   3.631
  301LEU    HB1 4795   1.863   5.351   3.621
  301LEU    HB2 4796   1.986   5.428   3.720
  301LEU     CG 4797   2.004   5.222   3.665
  301LEU     HG 4798   1.966   5.152   3.591
  301LEU    CD1 4799   2.154   5.200   3.685
  301LEU   HD11 4800   2.202   5.215   3.589
  301LEU   HD12 4801   2.191   5.265   3.764
  301LEU   HD13 4802   2.161   5.094   3.710
  301LEU    CD2 4803   1.939   5.189   3.798
  301LEU   HD21 4804   1.937   5.080   3.805
  301LEU   HD22 4805   1.987   5.246   3.877
  301LEU   HD23 4806   1.831   5.195   3.785
  301LEU      C 4807   2.032   5.360   3.390
  301LEU      O 4808   1.932   5.347   3.321
  302LEU      N 4809   2.149   5.309   3.349
  302LEU      H 4810   2.233   5.319   3.403
  302LEU     CA 4811   2.171   5.221   3.236
  302LEU     HA 4812   2.139   5.270   3.144
  302LEU     CB 4813   2.323   5.216   3.230
  302LEU    HB1 4814   2.373   5.174   3.318
  302LEU    HB2 4815   2.356   5.320   3.238
  302LEU     CG 4816   2.387   5.157   3.105
  302LEU     HG 4817   2.321   5.184   3.022
  302LEU    CD1 4818   2.523   5.221   3.079
  302LEU   HD11 4819   2.557   5.195   2.978
  302LEU   HD12 4820   2.521   5.329   3.095
  302LEU   HD13 4821   2.592   5.173   3.149
  302LEU    CD2 4822   2.397   5.005   3.106
  302LEU   HD21 4823   2.454   4.963   3.023
  302LEU   HD22 4824   2.449   4.975   3.197
  302LEU   HD23 4825   2.295   4.966   3.118
  302LEU      C 4826   2.106   5.083   3.238
  302LEU      O 4827   2.050   5.046   3.135
  303SER      N 4828   2.095   5.009   3.349
  303SER      H 4829   2.137   5.036   3.437
  303SER     CA 4830   2.041   4.875   3.353
  303SER     HA 4831   2.083   4.802   3.284
  303SER     CB 4832   2.066   4.821   3.493
  303SER    HB1 4833   2.171   4.796   3.512
  303SER    HB2 4834   2.015   4.725   3.495
  303SER     OG 4835   2.008   4.895   3.598
  303SER     HG 4836   2.040   4.871   3.685
  303SER      C 4837   1.890   4.866   3.331
  303SER      O 4838   1.829   4.761   3.309
  304CYS      N 4839   1.829   4.984   3.342
  304CYS      H 4840   1.886   5.064   3.365
  304CYS     CA 4841   1.688   5.002   3.314
  304CYS     HA 4842   1.636   4.906   3.306
  304CYS     CB 4843   1.628   5.073   3.436
  304CYS    HB1 4844   1.521   5.059   3.424
  304CYS    HB2 4845   1.648   5.181   3.436
  304CYS     SG 4846   1.679   5.008   3.597
  304CYS     HG 4847   1.790   4.944   3.560
  304CYS      C 4848   1.673   5.085   3.188
  304CYS      O 4849   1.560   5.110   3.146
  305THR      N 4850   1.772   5.118   3.105
  305THR      H 4851   1.863   5.077   3.120
  305THR     CA 4852   1.755   5.206   2.990
  305THR     HA 4853   1.697   5.293   3.020
  305THR     CB 4854   1.893   5.261   2.956
  305THR     HB 4855   1.966   5.180   2.953
  305THR    CG2 4856   1.903   5.338   2.824
  305THR   HG21 4857   1.832   5.419   2.813
  305THR   HG22 4858   2.004   5.377   2.816
  305THR   HG23 4859   1.892   5.268   2.742
  305THR    OG1 4860   1.922   5.357   3.054
  305THR    HG1 4861   1.883   5.329   3.137
  305THR      C 4862   1.678   5.143   2.875
  305THR      O 4863   1.617   5.207   2.789
  306SER      N 4864   1.682   5.010   2.872
  306SER      H 4865   1.740   4.957   2.936
  306SER     CA 4866   1.611   4.932   2.772
  306SER     HA 4867   1.603   4.989   2.679
  306SER     CB 4868   1.698   4.810   2.747
  306SER    HB1 4869   1.800   4.843   2.726
  306SER    HB2 4870   1.659   4.766   2.655
  306SER     OG 4871   1.700   4.719   2.855
  306SER     HG 4872   1.619   4.668   2.852
  306SER      C 4873   1.468   4.891   2.805
  306SER      O 4874   1.411   4.809   2.734
  307HIS      N 4875   1.407   4.934   2.916
  307HIS      H 4876   1.462   4.999   2.972
  307HIS     CA 4877   1.276   4.894   2.963
  307HIS     HA 4878   1.258   4.791   2.936
  307HIS     CB 4879   1.255   4.911   3.114
  307HIS    HB1 4880   1.267   5.016   3.141
  307HIS    HB2 4881   1.337   4.858   3.162
  307HIS     CG 4882   1.131   4.858   3.180
  307HIS    ND1 4883   1.000   4.879   3.136
  307HIS    CE1 4884   0.918   4.811   3.215
  307HIS    HE1 4885   0.810   4.815   3.217
  307HIS    NE2 4886   0.989   4.744   3.307
  307HIS    HE2 4887   0.946   4.688   3.380
  307HIS    CD2 4888   1.123   4.773   3.287
  307HIS    HD2 4889   1.213   4.744   3.339
  307HIS      C 4890   1.169   4.969   2.885
  307HIS      O 4891   1.199   5.078   2.838
  308LYS      N 4892   1.051   4.907   2.869
  308LYS      H 4893   1.039   4.816   2.910
  308LYS     CA 4894   0.937   4.962   2.798
  308LYS     HA 4895   0.960   4.957   2.692
  308LYS     CB 4896   0.820   4.866   2.813
  308LYS    HB1 4897   0.815   4.834   2.918
  308LYS    HB2 4898   0.840   4.789   2.739
  308LYS     CG 4899   0.686   4.922   2.766
  308LYS    HG1 4900   0.705   4.982   2.677
  308LYS    HG2 4901   0.652   4.991   2.843
  308LYS     CD 4902   0.571   4.825   2.741
  308LYS    HD1 4903   0.601   4.760   2.659
  308LYS    HD2 4904   0.485   4.885   2.712
  308LYS     CE 4905   0.544   4.744   2.868
  308LYS    HE1 4906   0.638   4.698   2.899
  308LYS    HE2 4907   0.482   4.665   2.827
  308LYS     NZ 4908   0.483   4.824   2.975
  308LYS    HZ1 4909   0.527   4.912   2.998
  308LYS    HZ2 4910   0.396   4.856   2.935
  308LYS    HZ3 4911   0.456   4.763   3.051
  308LYS      C 4912   0.895   5.106   2.822
  308LYS      O 4913   0.898   5.192   2.735
  309ASP      N 4914   0.862   5.128   2.950
  309ASP      H 4915   0.874   5.045   3.008
  309ASP     CA 4916   0.825   5.256   3.005
  309ASP     HA 4917   0.777   5.318   2.929
  309ASP     CB 4918   0.716   5.240   3.111
  309ASP    HB1 4919   0.660   5.333   3.124
  309ASP    HB2 4920   0.758   5.213   3.208
  309ASP     CG 4921   0.613   5.134   3.073
  309ASP    OD1 4922   0.505   5.166   3.019
  309ASP    OD2 4923   0.649   5.017   3.098
  309ASP      C 4924   0.936   5.350   3.051
  309ASP      O 4925   0.936   5.439   3.136
  310TYR      N 4926   1.037   5.355   2.963
  310TYR      H 4927   1.038   5.291   2.886
  310TYR     CA 4928   1.160   5.427   2.989
  310TYR     HA 4929   1.189   5.410   3.093
  310TYR     CB 4930   1.272   5.383   2.896
  310TYR    HB1 4931   1.243   5.364   2.793
  310TYR    HB2 4932   1.305   5.283   2.924
  310TYR     CG 4933   1.401   5.462   2.899
  310TYR    CD1 4934   1.472   5.448   3.019
  310TYR    HD1 4935   1.439   5.397   3.108
  310TYR    CE1 4936   1.587   5.527   3.034
  310TYR    HE1 4937   1.643   5.522   3.127
  310TYR     CZ 4938   1.629   5.616   2.933
  310TYR     OH 4939   1.747   5.681   2.954
  310TYR     HH 4940   1.774   5.732   2.878
  310TYR    CE2 4941   1.560   5.621   2.810
  310TYR    HE2 4942   1.596   5.687   2.732
  310TYR    CD2 4943   1.442   5.547   2.796
  310TYR    HD2 4944   1.379   5.561   2.709
  310TYR      C 4945   1.126   5.572   2.955
  310TYR      O 4946   1.103   5.606   2.839
  311PRO      N 4947   1.135   5.665   3.051
  311PRO     CD 4948   1.180   5.647   3.188
  311PRO    HD1 4949   1.286   5.625   3.191
  311PRO    HD2 4950   1.130   5.562   3.233
  311PRO     CG 4951   1.150   5.773   3.269
  311PRO    HG1 4952   1.243   5.830   3.280
  311PRO    HG2 4953   1.104   5.750   3.365
  311PRO     CB 4954   1.047   5.844   3.182
  311PRO    HB1 4955   1.058   5.952   3.195
  311PRO    HB2 4956   0.944   5.813   3.197
  311PRO     CA 4957   1.076   5.797   3.040
  311PRO     HA 4958   0.991   5.795   2.972
  311PRO      C 4959   1.172   5.901   2.984
  311PRO      O 4960   1.126   6.011   2.951
  312PHE      N 4961   1.299   5.871   2.958
  312PHE      H 4962   1.332   5.783   2.995
  312PHE     CA 4963   1.399   5.963   2.907
  312PHE     HA 4964   1.342   6.056   2.903
  312PHE     CB 4965   1.514   5.986   3.005
  312PHE    HB1 4966   1.573   6.073   2.976
  312PHE    HB2 4967   1.576   5.897   3.000
  312PHE     CG 4968   1.477   6.004   3.151
  312PHE    CD1 4969   1.364   6.077   3.190
  312PHE    HD1 4970   1.296   6.130   3.125
  312PHE    CE1 4971   1.333   6.084   3.326
  312PHE    HE1 4972   1.243   6.130   3.364
  312PHE     CZ 4973   1.423   6.040   3.424
  312PHE     HZ 4974   1.400   6.064   3.526
  312PHE    CE2 4975   1.539   5.973   3.382
  312PHE    HE2 4976   1.592   5.923   3.461
  312PHE    CD2 4977   1.568   5.956   3.246
  312PHE    HD2 4978   1.657   5.903   3.217
  312PHE      C 4979   1.443   5.952   2.762
  312PHE      O 4980   1.540   6.021   2.732
  313HIS      N 4981   1.380   5.875   2.674
  313HIS      H 4982   1.293   5.834   2.705
  313HIS     CA 4983   1.409   5.885   2.532
  313HIS     HA 4984   1.516   5.875   2.520
  313HIS     CB 4985   1.331   5.770   2.469
  313HIS    HB1 4986   1.361   5.669   2.496
  313HIS    HB2 4987   1.351   5.774   2.362
  313HIS     CG 4988   1.182   5.786   2.482
  313HIS    ND1 4989   1.114   5.807   2.602
  313HIS    CE1 4990   0.984   5.815   2.572
  313HIS    HE1 4991   0.902   5.811   2.641
  313HIS    NE2 4992   0.974   5.815   2.438
  313HIS    HE2 4993   0.890   5.846   2.391
  313HIS    CD2 4994   1.097   5.803   2.376
  313HIS    HD2 4995   1.128   5.808   2.273
  313HIS      C 4996   1.365   6.018   2.471
  313HIS      O 4997   1.386   6.041   2.352
  314GLU      N 4998   1.294   6.109   2.537
  314GLU      H 4999   1.264   6.075   2.627
  314GLU     CA 5000   1.261   6.243   2.493
  314GLU     HA 5001   1.317   6.268   2.403
  314GLU     CB 5002   1.112   6.245   2.459
  314GLU    HB1 5003   1.080   6.349   2.465
  314GLU    HB2 5004   1.050   6.203   2.539
  314GLU     CG 5005   1.077   6.190   2.322
  314GLU    HG1 5006   0.970   6.204   2.307
  314GLU    HG2 5007   1.104   6.085   2.315
  314GLU     CD 5008   1.154   6.254   2.206
  314GLU    OE1 5009   1.194   6.371   2.223
  314GLU    OE2 5010   1.188   6.188   2.106
  314GLU      C 5011   1.301   6.341   2.603
  314GLU      O 5012   1.284   6.313   2.721
  315GLU      N 5013   1.366   6.451   2.564
  315GLU      H 5014   1.366   6.477   2.466
  315GLU     CA 5015   1.397   6.555   2.661
  315GLU     HA 5016   1.454   6.521   2.747
  315GLU     CB 5017   1.485   6.661   2.595
  315GLU    HB1 5018   1.578   6.609   2.572
  315GLU    HB2 5019   1.500   6.737   2.672
  315GLU     CG 5020   1.417   6.724   2.474
  315GLU    HG1 5021   1.325   6.766   2.515
  315GLU    HG2 5022   1.377   6.652   2.404
  315GLU     CD 5023   1.504   6.824   2.400
  315GLU    OE1 5024   1.486   6.841   2.277
  315GLU    OE2 5025   1.590   6.890   2.463
  315GLU      C 5026   1.269   6.610   2.723
  315GLU      O 5027   1.265   6.665   2.833
  316PHE      N 5028   1.157   6.603   2.650
  316PHE      H 5029   1.171   6.592   2.551
  316PHE     CA 5030   1.019   6.600   2.693
  316PHE     HA 5031   1.013   6.574   2.799
  316PHE     CB 5032   0.962   6.740   2.669
  316PHE    HB1 5033   0.977   6.778   2.568
  316PHE    HB2 5034   1.008   6.806   2.742
  316PHE     CG 5035   0.814   6.747   2.699
  316PHE    CD1 5036   0.725   6.774   2.595
  316PHE    HD1 5037   0.754   6.771   2.491
  316PHE    CE1 5038   0.591   6.796   2.630
  316PHE    HE1 5039   0.518   6.817   2.554
  316PHE     CZ 5040   0.542   6.773   2.759
  316PHE     HZ 5041   0.438   6.799   2.772
  316PHE    CE2 5042   0.633   6.736   2.859
  316PHE    HE2 5043   0.598   6.715   2.958
  316PHE    CD2 5044   0.770   6.724   2.830
  316PHE    HD2 5045   0.844   6.701   2.905
  316PHE      C 5046   0.938   6.499   2.614
  316PHE    OC1 5047   0.890   6.403   2.677
  316PHE    OC2 5048   0.916   6.518   2.492
  317LIG     C1 5049   1.981   5.488   4.140
  317LIG     O1 5050   2.058   5.427   4.069
  317LIG     C2 5051   1.967   5.465   4.287
  317LIG     C3 5052   1.872   5.533   4.361
  317LIG     C4 5053   1.813   5.648   4.301
  317LIG     C5 5054   2.037   5.359   4.342
  317LIG     H5 5055   2.104   5.304   4.276
  317LIG     C6 5056   2.012   5.320   4.473
  317LIG     H6 5057   2.063   5.238   4.523
  317LIG     C7 5058   1.905   5.376   4.540
  317LIG     H7 5059   1.887   5.341   4.642
  317LIG     C8 5060   1.832   5.479   4.483
  317LIG     H8 5061   1.760   5.534   4.543
  317LIG     N1 5062   1.911   5.595   4.096
  317LIG     N2 5063   1.836   5.679   4.173
  317LIG     C9 5064   1.903   5.623   3.953
  317LIG    H91 5065   1.996   5.602   3.900
  317LIG    H92 5066   1.890   5.730   3.938
  317LIG    C10 5067   1.780   5.566   3.888
  317LIG    C11 5068   1.603   5.419   3.805
  317LIG    C12 5069   1.659   5.509   3.714
  317LIG    C13 5070   1.496   5.336   3.775
  317LIG    H13 5071   1.446   5.274   3.849
  317LIG    C14 5072   1.439   5.345   3.649
  317LIG    H14 5073   1.360   5.279   3.613
  317LIG    C15 5074   1.496   5.426   3.552
  317LIG    C16 5075   1.604   5.505   3.587
  317LIG    H16 5076   1.653   5.556   3.504
  317LIG     N3 5077   1.762   5.583   3.757
  317LIG     S1 5078   1.682   5.443   3.961
  317LIG    C17 5079   1.722   5.739   4.379
  317LIG   H171 5080   1.715   5.837   4.332
  317LIG   H172 5081   1.757   5.766   4.479
  317LIG    C18 5082   1.576   5.701   4.379
  317LIG     O2 5083   1.512   5.725   4.480
  317LIG     O3 5084   1.521   5.656   4.281
  317LIG    C19 5085   1.433   5.434   3.414
  317LIG     F1 5086   1.463   5.328   3.337
  317LIG     F2 5087   1.472   5.544   3.348
  317LIG     F3 5088   1.300   5.445   3.422
  318NAP     PA 5089   2.069   6.718   4.740
  318NAP    O2A 5090   2.046   6.795   4.616
  318NAP    O1A 5091   1.962   6.743   4.839
  318NAP    O5B 5092   2.218   6.742   4.794
  318NAP    C5B 5093   2.254   6.720   4.932
  318NAP   H51A 5094   2.246   6.612   4.937
  318NAP   H52A 5095   2.179   6.768   4.995
  318NAP    C4B 5096   2.399   6.761   4.959
  318NAP    H4B 5097   2.460   6.731   4.873
  318NAP    O4B 5098   2.422   6.903   4.974
  318NAP    C3B 5099   2.449   6.709   5.094
  318NAP    H3B 5100   2.390   6.628   5.136
  318NAP    O3B 5101   2.581   6.656   5.080
  318NAP   HO3A 5102   2.571   6.560   5.067
  318NAP    C2B 5103   2.433   6.821   5.198
  318NAP    H2B 5104   2.330   6.823   5.235
  318NAP    O2B 5105   2.527   6.819   5.307
  318NAP    C1B 5106   2.463   6.940   5.106
  318NAP    H1B 5107   2.571   6.962   5.109
  318NAP    N9A 5108   2.394   7.062   5.145
  318NAP    C8A 5109   2.271   7.068   5.206
  318NAP    H8A 5110   2.201   6.986   5.203
  318NAP    N7A 5111   2.234   7.188   5.251
  318NAP    C5A 5112   2.346   7.256   5.226
  318NAP    C6A 5113   2.380   7.388   5.249
  318NAP    N6A 5114   2.315   7.477   5.330
  318NAP   H62A 5115   2.319   7.575   5.305
  318NAP   H61A 5116   2.219   7.453   5.352
  318NAP    N1A 5117   2.503   7.440   5.230
  318NAP    C2A 5118   2.587   7.364   5.158
  318NAP    H2A 5119   2.686   7.405   5.142
  318NAP    N3A 5120   2.560   7.240   5.115
  318NAP    C4A 5121   2.442   7.188   5.153
  318NAP     O3 5122   2.095   6.566   4.694
  318NAP     PN 5123   1.997   6.442   4.719
  318NAP    O1N 5124   1.999   6.395   4.860
  318NAP    O2N 5125   2.042   6.333   4.630
  318NAP    O5D 5126   1.851   6.486   4.673
  318NAP    C5D 5127   1.760   6.538   4.772
  318NAP   H51N 5128   1.708   6.620   4.720
  318NAP   H52N 5129   1.808   6.572   4.863
  318NAP    C4D 5130   1.654   6.434   4.812
  318NAP    H4D 5131   1.602   6.472   4.900
  318NAP    O4D 5132   1.555   6.420   4.709
  318NAP    C3D 5133   1.712   6.295   4.845
  318NAP    H3D 5134   1.775   6.263   4.762
  318NAP    O3D 5135   1.788   6.278   4.964
  318NAP   HO3N 5136   1.872   6.320   4.936
  318NAP    C2D 5137   1.578   6.220   4.832
  318NAP    H2D 5138   1.593   6.115   4.806
  318NAP    O2D 5139   1.510   6.229   4.957
  318NAP   HO2N 5140   1.418   6.201   4.939
  318NAP    C1D 5141   1.494   6.291   4.724
  318NAP    H1D 5142   1.391   6.294   4.762
  318NAP    N1N 5143   1.484   6.223   4.596
  318NAP    C2N 5144   1.365   6.188   4.543
  318NAP    H2N 5145   1.268   6.220   4.580
  318NAP    C3N 5146   1.360   6.091   4.444
  318NAP    C7N 5147   1.227   6.038   4.404
  318NAP    O7N 5148   1.123   6.075   4.454
  318NAP    N7N 5149   1.214   5.944   4.308
  318NAP   H72N 5150   1.125   5.941   4.261
  318NAP   H71N 5151   1.299   5.907   4.269
  318NAP    C4N 5152   1.477   6.048   4.383
  318NAP    H4N 5153   1.475   5.973   4.305
  318NAP    C5N 5154   1.599   6.102   4.421
  318NAP    H5N 5155   1.690   6.067   4.372
  318NAP    C6N 5156   1.595   6.195   4.523
  318NAP    H6N 5157   1.681   6.257   4.546
  318NAP    P2B 5158   2.494   6.740   5.442
  318NAP    O1X 5159   2.417   6.814   5.546
  318NAP    O2X 5160   2.438   6.604   5.423
  318NAP    O3X 5161   2.627   6.718   5.502
  319SOL     OW 5162   5.497   4.407   2.904
  319SOL    HW1 5163   5.428   4.374   2.962
  319SOL    HW2 5164   5.544   4.472   2.957
  320SOL     OW 5165   2.665   2.995   3.398
  320SOL    HW1 5166   2.650   3.085   3.425
  320SOL    HW2 5167   2.715   3.002   3.317
  321SOL     OW 5168   5.413   9.590   5.074
  321SOL    HW1 5169   5.453   9.524   5.131
  321SOL    HW2 5170   5.389   9.541   4.995
  322SOL     OW 5171   3.939   1.456   2.231
  322SOL    HW1 5172   3.953   1.373   2.278
  322SOL    HW2 5173   3.936   1.522   2.300
  323SOL     OW 5174   3.692   9.338   5.054
  323SOL    HW1 5175   3.618   9.312   5.110
  323SOL    HW2 5176   3.769   9.305   5.100
  324SOL     OW 5177   1.212   3.610   2.756
  324SOL    HW1 5178   1.175   3.650   2.834
  324SOL    HW2 5179   1.292   3.659   2.739
  325SOL     OW 5180   3.174   3.193   2.298
  325SOL    HW1 5181   3.150   3.108   2.336
  325SOL    HW2 5182   3.245   3.224   2.354
  326SOL     OW 5183   2.854   2.925   4.638
  326SOL    HW1 5184   2.793   2.996   4.617
  326SOL    HW2 5185   2.916   2.965   4.699
  327SOL     OW 5186  -0.823   3.914   3.753
  327SOL    HW1 5187  -0.732   3.893   3.775
  327SOL    HW2 5188  -0.853   3.971   3.823
  328SOL     OW 5189   3.468   2.535   1.811
  328SOL    HW1 5190   3.415   2.456   1.816
  328SOL    HW2 5191   3.414   2.598   1.763
  329SOL     OW 5192   3.204   7.806   5.258
  329SOL    HW1 5193   3.148   7.738   5.295
  329SOL    HW2 5194   3.250   7.842   5.333
  330SOL     OW 5195   6.963   9.248   3.802
  330SOL    HW1 5196   6.972   9.282   3.713
  330SOL    HW2 5197   6.872   9.265   3.826
  331SOL     OW 5198   1.797   5.065   5.843
  331SOL    HW1 5199   1.702   5.064   5.856
  331SOL    HW2 5200   1.808   5.096   5.753
  332SOL     OW 5201   2.962   4.185   1.380
  332SOL    HW1 5202   2.974   4.116   1.315
  332SOL    HW2 5203   3.051   4.203   1.413
  333SOL     OW 5204   2.672   6.679   2.083
  333SOL    HW1 5205   2.706   6.756   2.129
  333SOL    HW2 5206   2.726   6.606   2.114
  334SOL     OW 5207   3.308   6.154   4.324
  334SOL    HW1 5208   3.383   6.173   4.380
  334SOL    HW2 5209   3.346   6.106   4.250
  335SOL     OW 5210   1.852   2.373   1.660
  335SOL    HW1 5211   1.917   2.421   1.609
  335SOL    HW2 5212   1.869   2.398   1.751
  336SOL     OW 5213   5.355   8.933   3.123
  336SOL    HW1 5214   5.439   8.900   3.090
  336SOL    HW2 5215   5.298   8.938   3.046
  337SOL     OW 5216   3.924   3.526   3.665
  337SOL    HW1 5217   4.018   3.537   3.651
  337SOL    HW2 5218   3.883   3.566   3.589
  338SOL     OW 5219   7.866   3.167   1.068
  338SOL    HW1 5220   7.870   3.201   0.979
  338SOL    HW2 5221   7.802   3.224   1.112
  339SOL     OW 5222   3.026  10.049   5.279
  339SOL    HW1 5223   2.951  10.106   5.263
  339SOL    HW2 5224   3.024   9.986   5.208
  340SOL     OW 5225   5.684   5.315   4.865
  340SOL    HW1 5226   5.774   5.330   4.835
  340SOL    HW2 5227   5.635   5.391   4.832
  341SOL     OW 5228   0.809   2.869   4.370
  341SOL    HW1 5229   0.764   2.920   4.438
  341SOL    HW2 5230   0.751   2.873   4.295
  342SOL     OW 5231   6.071   4.286   2.618
  342SOL    HW1 5232   5.997   4.332   2.579
  342SOL    HW2 5233   6.148   4.326   2.577
  343SOL     OW 5234  -0.569   7.663   5.447
  343SOL    HW1 5235  -0.620   7.614   5.512
  343SOL    HW2 5236  -0.601   7.753   5.454
  344SOL     OW 5237   5.874   6.278   4.175
  344SOL    HW1 5238   5.782   6.251   4.169
  344SOL    HW2 5239   5.870   6.373   4.177
  345SOL     OW 5240   3.532   7.675   3.693
  345SOL    HW1 5241   3.522   7.646   3.602
  345SOL    HW2 5242   3.449   7.652   3.735
  346SOL     OW 5243   3.172   9.234   5.659
  346SOL    HW1 5244   3.138   9.311   5.703
  346SOL    HW2 5245   3.180   9.260   5.567
  347SOL     OW 5246   1.922   6.362   3.058
  347SOL    HW1 5247   1.968   6.446   3.064
  347SOL    HW2 5248   1.981   6.299   3.099
  348SOL     OW 5249   2.717   7.923   4.976
  348SOL    HW1 5250   2.744   8.016   4.978
  348SOL    HW2 5251   2.781   7.881   4.918
  349SOL     OW 5252   1.935   3.021   3.818
  349SOL    HW1 5253   1.917   3.039   3.726
  349SOL    HW2 5254   2.027   3.045   3.830
  350SOL     OW 5255   7.667   3.316   1.234
  350SOL    HW1 5256   7.678   3.328   1.328
  350SOL    HW2 5257   7.589   3.367   1.212
  351SOL     OW 5258   1.931   9.977   5.970
  351SOL    HW1 5259   1.927  10.069   5.942
  351SOL    HW2 5260   1.886   9.929   5.900
  352SOL     OW 5261   6.551   5.136   2.677
  352SOL    HW1 5262   6.513   5.157   2.592
  352SOL    HW2 5263   6.623   5.076   2.657
  353SOL     OW 5264  -1.367   3.173   5.309
  353SOL    HW1 5265  -1.386   3.082   5.333
  353SOL    HW2 5266  -1.349   3.169   5.215
  354SOL     OW 5267  -0.784   3.823   4.488
  354SOL    HW1 5268  -0.733   3.827   4.568
  354SOL    HW2 5269  -0.754   3.898   4.436
  355SOL     OW 5270   0.121   3.324   2.677
  355SOL    HW1 5271   0.150   3.409   2.712
  355SOL    HW2 5272   0.040   3.306   2.725
  356SOL     OW 5273   4.001   3.031   2.216
  356SOL    HW1 5274   3.906   3.031   2.203
  356SOL    HW2 5275   4.032   3.111   2.174
  357SOL     OW 5276   0.737   3.790   4.860
  357SOL    HW1 5277   0.649   3.801   4.897
  357SOL    HW2 5278   0.721   3.766   4.768
  358SOL     OW 5279   4.952   3.102   3.188
  358SOL    HW1 5280   5.012   3.175   3.203
  358SOL    HW2 5281   4.993   3.028   3.233
  359SOL     OW 5282   6.194   8.781   4.258
  359SOL    HW1 5283   6.130   8.833   4.209
  359SOL    HW2 5284   6.166   8.690   4.245
  360SOL     OW 5285   6.909   7.196   1.785
  360SOL    HW1 5286   6.825   7.152   1.798
  360SOL    HW2 5287   6.956   7.183   1.867
  361SOL     OW 5288   2.652   4.850   4.162
  361SOL    HW1 5289   2.594   4.807   4.226
  361SOL    HW2 5290   2.606   4.842   4.079
  362SOL     OW 5291   2.540   9.098   5.397
  362SOL    HW1 5292   2.506   9.116   5.485
  362SOL    HW2 5293   2.496   9.162   5.341
  363SOL     OW 5294   2.019   7.081   1.983
  363SOL    HW1 5295   2.108   7.057   1.959
  363SOL    HW2 5296   2.027   7.127   2.066
  364SOL     OW 5297   5.070   4.584   3.310
  364SOL    HW1 5298   5.107   4.521   3.372
  364SOL    HW2 5299   5.141   4.603   3.249
  365SOL     OW 5300   1.088   1.572   2.564
  365SOL    HW1 5301   1.004   1.565   2.517
  365SOL    HW2 5302   1.138   1.636   2.513
  366SOL     OW 5303   2.936   7.677   1.707
  366SOL    HW1 5304   3.020   7.668   1.661
  366SOL    HW2 5305   2.954   7.738   1.778
  367SOL     OW 5306   1.945   5.754   0.654
  367SOL    HW1 5307   1.958   5.704   0.573
  367SOL    HW2 5308   2.012   5.721   0.714
  368SOL     OW 5309   7.367   5.017   0.671
  368SOL    HW1 5310   7.336   4.968   0.747
  368SOL    HW2 5311   7.291   5.067   0.642
  369SOL     OW 5312   4.875   3.300   5.142
  369SOL    HW1 5313   4.923   3.219   5.127
  369SOL    HW2 5314   4.901   3.357   5.070
  370SOL     OW 5315   7.762   0.873   0.104
  370SOL    HW1 5316   7.781   0.808   0.171
  370SOL    HW2 5317   7.716   0.825   0.036
  371SOL     OW 5318   5.764   5.711   6.073
  371SOL    HW1 5319   5.784   5.761   5.994
  371SOL    HW2 5320   5.816   5.754   6.142
  372SOL     OW 5321   7.806   3.086   0.160
  372SOL    HW1 5322   7.887   3.045   0.130
  372SOL    HW2 5323   7.826   3.118   0.248
  373SOL     OW 5324   5.929   5.014   1.738
  373SOL    HW1 5325   5.859   5.054   1.788
  373SOL    HW2 5326   5.902   4.923   1.726
  374SOL     OW 5327   0.562   4.016   5.484
  374SOL    HW1 5328   0.656   4.010   5.473
  374SOL    HW2 5329   0.538   3.938   5.534
  375SOL     OW 5330   3.833   5.890   1.739
  375SOL    HW1 5331   3.813   5.971   1.691
  375SOL    HW2 5332   3.751   5.867   1.782
  376SOL     OW 5333   6.618   4.898   4.386
  376SOL    HW1 5334   6.611   4.874   4.478
  376SOL    HW2 5335   6.548   4.849   4.343
  377SOL     OW 5336  -1.435   5.431   6.129
  377SOL    HW1 5337  -1.465   5.401   6.043
  377SOL    HW2 5338  -1.474   5.517   6.139
  378SOL     OW 5339   6.767   1.072   1.574
  378SOL    HW1 5340   6.710   1.088   1.649
  378SOL    HW2 5341   6.785   0.979   1.577
  379SOL     OW 5342   1.684   1.805   0.843
  379SOL    HW1 5343   1.624   1.791   0.770
  379SOL    HW2 5344   1.650   1.749   0.913
  380SOL     OW 5345   8.962   6.238   0.036
  380SOL    HW1 5346   8.917   6.165  -0.009
  380SOL    HW2 5347   8.909   6.315   0.015
  381SOL     OW 5348   1.502   3.835   2.347
  381SOL    HW1 5349   1.549   3.895   2.289
  381SOL    HW2 5350   1.434   3.890   2.387
  382SOL     OW 5351   0.896   9.612   4.827
  382SOL    HW1 5352   0.921   9.524   4.854
  382SOL    HW2 5353   0.935   9.623   4.741
  383SOL     OW 5354   1.711   3.783   1.328
  383SOL    HW1 5355   1.693   3.691   1.346
  383SOL    HW2 5356   1.628   3.827   1.342
  384SOL     OW 5357   6.472   6.500   1.187
  384SOL    HW1 5358   6.415   6.425   1.171
  384SOL    HW2 5359   6.412   6.571   1.210
  385SOL     OW 5360   5.371   0.952   1.303
  385SOL    HW1 5361   5.288   0.936   1.348
  385SOL    HW2 5362   5.431   0.888   1.341
  386SOL     OW 5363   1.943   3.175   0.565
  386SOL    HW1 5364   1.965   3.261   0.531
  386SOL    HW2 5365   1.897   3.132   0.494
  387SOL     OW 5366   5.099   6.431   2.895
  387SOL    HW1 5367   5.130   6.522   2.898
  387SOL    HW2 5368   5.175   6.380   2.867
  388SOL     OW 5369   4.518   6.976   0.065
  388SOL    HW1 5370   4.536   6.919  -0.010
  388SOL    HW2 5371   4.523   6.919   0.141
  389SOL     OW 5372   7.631   3.156   0.651
  389SOL    HW1 5373   7.635   3.167   0.556
  389SOL    HW2 5374   7.551   3.202   0.676
  390SOL     OW 5375   3.539   2.718   2.019
  390SOL    HW1 5376   3.576   2.790   1.968
  390SOL    HW2 5377   3.541   2.642   1.960
  391SOL     OW 5378   7.109   5.172   0.265
  391SOL    HW1 5379   7.166   5.172   0.189
  391SOL    HW2 5380   7.022   5.195   0.230
  392SOL     OW 5381   3.055   9.907   5.069
  392SOL    HW1 5382   3.099   9.834   5.027
  392SOL    HW2 5383   3.018   9.958   4.997
  393SOL     OW 5384   3.629   6.925   4.989
  393SOL    HW1 5385   3.594   6.906   5.076
  393SOL    HW2 5386   3.565   6.985   4.950
  394SOL     OW 5387   6.943   6.707   3.051
  394SOL    HW1 5388   6.909   6.789   3.087
  394SOL    HW2 5389   6.877   6.681   2.987
  395SOL     OW 5390   4.397   2.822   1.246
  395SOL    HW1 5391   4.307   2.839   1.219
  395SOL    HW2 5392   4.445   2.810   1.164
  396SOL     OW 5393   5.944   8.429   3.124
  396SOL    HW1 5394   5.922   8.522   3.136
  396SOL    HW2 5395   6.034   8.430   3.091
  397SOL     OW 5396   5.586   1.760   2.051
  397SOL    HW1 5397   5.538   1.718   1.979
  397SOL    HW2 5398   5.586   1.853   2.029
  398SOL     OW 5399   5.162   8.795   4.244
  398SOL    HW1 5400   5.110   8.829   4.317
  398SOL    HW2 5401   5.157   8.864   4.178
  399SOL     OW 5402   4.880   7.943   3.792
  399SOL    HW1 5403   4.870   8.038   3.804
  399SOL    HW2 5404   4.939   7.917   3.863
  400SOL     OW 5405   5.672   2.578   1.199
  400SOL    HW1 5406   5.733   2.547   1.265
  400SOL    HW2 5407   5.639   2.661   1.234
  401SOL     OW 5408   4.321   4.053   0.606
  401SOL    HW1 5409   4.334   4.110   0.682
  401SOL    HW2 5410   4.229   4.030   0.608
  402SOL     OW 5411   2.284   9.249   4.857
  402SOL    HW1 5412   2.289   9.180   4.790
  402SOL    HW2 5413   2.296   9.202   4.940
  403SOL     OW 5414   4.021   7.541   5.520
  403SOL    HW1 5415   3.988   7.451   5.518
  403SOL    HW2 5416   4.112   7.534   5.492
  404SOL     OW 5417   8.740   6.640   1.184
  404SOL    HW1 5418   8.760   6.546   1.188
  404SOL    HW2 5419   8.801   6.674   1.119
  405SOL     OW 5420   2.850   7.508   1.490
  405SOL    HW1 5421   2.783   7.560   1.447
  405SOL    HW2 5422   2.873   7.557   1.569
  406SOL     OW 5423   6.926   1.709   1.962
  406SOL    HW1 5424   6.975   1.697   2.044
  406SOL    HW2 5425   6.990   1.747   1.901
  407SOL     OW 5426   6.720   5.125   1.181
  407SOL    HW1 5427   6.791   5.061   1.184
  407SOL    HW2 5428   6.644   5.079   1.215
  408SOL     OW 5429   7.616   3.572   0.338
  408SOL    HW1 5430   7.571   3.615   0.411
  408SOL    HW2 5431   7.654   3.492   0.376
  409SOL     OW 5432   5.400   6.144   3.381
  409SOL    HW1 5433   5.469   6.082   3.355
  409SOL    HW2 5434   5.376   6.187   3.299
  410SOL     OW 5435  -0.055   3.533   4.357
  410SOL    HW1 5436  -0.144   3.498   4.355
  410SOL    HW2 5437  -0.055   3.603   4.292
  411SOL     OW 5438   0.499   3.812   1.647
  411SOL    HW1 5439   0.571   3.827   1.586
  411SOL    HW2 5440   0.433   3.765   1.597
  412SOL     OW 5441   2.757   3.505   2.368
  412SOL    HW1 5442   2.684   3.559   2.337
  412SOL    HW2 5443   2.764   3.435   2.304
  413SOL     OW 5444   3.293   3.508   6.077
  413SOL    HW1 5445   3.272   3.541   5.989
  413SOL    HW2 5446   3.212   3.520   6.127
  414SOL     OW 5447   2.325   7.577   1.213
  414SOL    HW1 5448   2.346   7.528   1.134
  414SOL    HW2 5449   2.238   7.614   1.196
  415SOL     OW 5450   8.649   7.031   1.398
  415SOL    HW1 5451   8.693   6.989   1.473
  415SOL    HW2 5452   8.561   7.051   1.430
  416SOL     OW 5453   5.160   7.874   3.926
  416SOL    HW1 5454   5.190   7.960   3.956
  416SOL    HW2 5455   5.217   7.853   3.852
  417SOL     OW 5456   5.728   8.389   4.960
  417SOL    HW1 5457   5.739   8.305   4.917
  417SOL    HW2 5458   5.739   8.454   4.891
  418SOL     OW 5459   0.443   8.370   4.912
  418SOL    HW1 5460   0.515   8.410   4.960
  418SOL    HW2 5461   0.402   8.443   4.864
  419SOL     OW 5462   7.683   5.321   2.351
  419SOL    HW1 5463   7.721   5.367   2.276
  419SOL    HW2 5464   7.616   5.380   2.384
  420SOL     OW 5465   8.644   7.496   1.444
  420SOL    HW1 5466   8.664   7.447   1.364
  420SOL    HW2 5467   8.549   7.485   1.455
  421SOL     OW 5468   6.087   5.336   4.223
  421SOL    HW1 5469   6.065   5.260   4.169
  421SOL    HW2 5470   6.017   5.339   4.289
  422SOL     OW 5471   5.928   7.060   3.573
  422SOL    HW1 5472   6.001   7.068   3.635
  422SOL    HW2 5473   5.959   6.998   3.507
  423SOL     OW 5474  -0.549   3.606   4.969
  423SOL    HW1 5475  -0.600   3.685   4.949
  423SOL    HW2 5476  -0.610   3.534   4.954
  424SOL     OW 5477   3.567   3.072   2.486
  424SOL    HW1 5478   3.574   2.980   2.511
  424SOL    HW2 5479   3.611   3.120   2.556
  425SOL     OW 5480   6.307   1.053   0.694
  425SOL    HW1 5481   6.310   1.026   0.602
  425SOL    HW2 5482   6.217   1.083   0.706
  426SOL     OW 5483   5.287   2.626   2.340
  426SOL    HW1 5484   5.255   2.648   2.427
  426SOL    HW2 5485   5.362   2.685   2.326
  427SOL     OW 5486   2.490   7.229   1.165
  427SOL    HW1 5487   2.568   7.276   1.194
  427SOL    HW2 5488   2.449   7.286   1.101
  428SOL     OW 5489   6.928   6.007   2.218
  428SOL    HW1 5490   6.923   6.036   2.127
  428SOL    HW2 5491   7.017   6.028   2.245
  429SOL     OW 5492   4.193   7.505   3.400
  429SOL    HW1 5493   4.177   7.583   3.454
  429SOL    HW2 5494   4.288   7.495   3.401
  430SOL     OW 5495   6.398   3.982   3.811
  430SOL    HW1 5496   6.486   4.011   3.839
  430SOL    HW2 5497   6.391   4.011   3.720
  431SOL     OW 5498   5.396   1.861   0.365
  431SOL    HW1 5499   5.366   1.771   0.372
  431SOL    HW2 5500   5.421   1.871   0.273
  432SOL     OW 5501  -0.608   2.771   3.218
  432SOL    HW1 5502  -0.548   2.758   3.291
  432SOL    HW2 5503  -0.679   2.708   3.233
  433SOL     OW 5504   5.805   3.437   3.594
  433SOL    HW1 5505   5.767   3.397   3.672
  433SOL    HW2 5506   5.875   3.493   3.628
  434SOL     OW 5507   2.653   8.880   3.657
  434SOL    HW1 5508   2.640   8.787   3.642
  434SOL    HW2 5509   2.701   8.911   3.580
  435SOL     OW 5510   7.006   2.129   1.930
  435SOL    HW1 5511   6.997   2.223   1.911
  435SOL    HW2 5512   6.981   2.086   1.849
  436SOL     OW 5513   5.403   2.994   3.336
  436SOL    HW1 5514   5.407   3.014   3.243
  436SOL    HW2 5515   5.326   2.939   3.347
  437SOL     OW 5516   0.843   4.395   1.750
  437SOL    HW1 5517   0.843   4.466   1.687
  437SOL    HW2 5518   0.870   4.318   1.699
  438SOL     OW 5519   6.631   7.390   3.157
  438SOL    HW1 5520   6.609   7.458   3.094
  438SOL    HW2 5521   6.604   7.308   3.115
  439SOL     OW 5522   6.119   1.426   0.565
  439SOL    HW1 5523   6.058   1.382   0.506
  439SOL    HW2 5524   6.102   1.519   0.552
  440SOL     OW 5525   4.222   4.846   0.885
  440SOL    HW1 5526   4.216   4.915   0.951
  440SOL    HW2 5527   4.312   4.852   0.853
  441SOL     OW 5528   3.222   4.813   0.400
  441SOL    HW1 5529   3.213   4.736   0.456
  441SOL    HW2 5530   3.174   4.882   0.445
  442SOL     OW 5531   1.785   4.022   4.880
  442SOL    HW1 5532   1.827   3.965   4.815
  442SOL    HW2 5533   1.825   3.997   4.963
  443SOL     OW 5534   3.157   2.928   5.066
  443SOL    HW1 5535   3.152   2.974   4.983
  443SOL    HW2 5536   3.224   2.861   5.053
  444SOL     OW 5537   4.201   3.622   4.195
  444SOL    HW1 5538   4.183   3.669   4.113
  444SOL    HW2 5539   4.256   3.548   4.168
  445SOL     OW 5540   2.847   5.333   3.072
  445SOL    HW1 5541   2.931   5.368   3.039
  445SOL    HW2 5542   2.870   5.286   3.152
  446SOL     OW 5543   5.646   4.611   2.999
  446SOL    HW1 5544   5.631   4.637   2.908
  446SOL    HW2 5545   5.656   4.694   3.046
  447SOL     OW 5546   1.478   2.565   3.224
  447SOL    HW1 5547   1.387   2.590   3.235
  447SOL    HW2 5548   1.488   2.551   3.130
  448SOL     OW 5549   5.659   5.824   1.661
  448SOL    HW1 5550   5.570   5.850   1.686
  448SOL    HW2 5551   5.714   5.859   1.731
  449SOL     OW 5552   3.222   3.206   4.984
  449SOL    HW1 5553   3.268   3.180   5.064
  449SOL    HW2 5554   3.283   3.185   4.913
  450SOL     OW 5555   3.818   4.267   4.894
  450SOL    HW1 5556   3.806   4.238   4.984
  450SOL    HW2 5557   3.738   4.240   4.849
  451SOL     OW 5558   3.037   4.558   3.594
  451SOL    HW1 5559   2.955   4.606   3.587
  451SOL    HW2 5560   3.035   4.495   3.523
  452SOL     OW 5561  -0.179   2.225   2.404
  452SOL    HW1 5562  -0.260   2.272   2.381
  452SOL    HW2 5563  -0.158   2.173   2.326
  453SOL     OW 5564   7.629   9.108   4.316
  453SOL    HW1 5565   7.624   9.059   4.233
  453SOL    HW2 5566   7.696   9.175   4.300
  454SOL     OW 5567   0.093   8.245   6.029
  454SOL    HW1 5568   0.103   8.322   5.974
  454SOL    HW2 5569   0.179   8.232   6.069
  455SOL     OW 5570   5.828   2.214   1.997
  455SOL    HW1 5571   5.853   2.306   1.994
  455SOL    HW2 5572   5.848   2.181   1.909
  456SOL     OW 5573   6.688   3.942   2.208
  456SOL    HW1 5574   6.634   3.887   2.266
  456SOL    HW2 5575   6.634   3.954   2.130
  457SOL     OW 5576   4.009   7.095   3.418
  457SOL    HW1 5577   3.962   7.067   3.497
  457SOL    HW2 5578   4.098   7.061   3.430
  458SOL     OW 5579   2.823   8.441   3.750
  458SOL    HW1 5580   2.869   8.412   3.828
  458SOL    HW2 5581   2.836   8.370   3.686
  459SOL     OW 5582   7.956   3.583   0.544
  459SOL    HW1 5583   7.902   3.596   0.622
  459SOL    HW2 5584   8.045   3.608   0.572
  460SOL     OW 5585   3.471   7.753   4.016
  460SOL    HW1 5586   3.446   7.682   4.076
  460SOL    HW2 5587   3.514   7.708   3.944
  461SOL     OW 5588   3.438   4.104   0.104
  461SOL    HW1 5589   3.530   4.080   0.103
  461SOL    HW2 5590   3.416   4.112   0.197
  462SOL     OW 5591   6.123   3.800   0.301
  462SOL    HW1 5592   6.050   3.862   0.293
  462SOL    HW2 5593   6.201   3.855   0.299
  463SOL     OW 5594   7.643   6.269   2.520
  463SOL    HW1 5595   7.616   6.343   2.575
  463SOL    HW2 5596   7.561   6.227   2.493
  464SOL     OW 5597   6.229   4.872   3.702
  464SOL    HW1 5598   6.292   4.899   3.769
  464SOL    HW2 5599   6.277   4.879   3.619
  465SOL     OW 5600   5.484   2.380   3.422
  465SOL    HW1 5601   5.507   2.441   3.492
  465SOL    HW2 5602   5.542   2.403   3.350
  466SOL     OW 5603   8.117   5.849   0.320
  466SOL    HW1 5604   8.060   5.895   0.381
  466SOL    HW2 5605   8.063   5.834   0.242
  467SOL     OW 5606   2.033   2.879   4.411
  467SOL    HW1 5607   2.122   2.913   4.399
  467SOL    HW2 5608   2.027   2.860   4.504
  468SOL     OW 5609   6.021   6.451   5.968
  468SOL    HW1 5610   5.946   6.405   5.929
  468SOL    HW2 5611   6.020   6.424   6.060
  469SOL     OW 5612   3.041   5.055   2.510
  469SOL    HW1 5613   3.075   5.010   2.433
  469SOL    HW2 5614   3.056   4.993   2.582
  470SOL     OW 5615   3.819   7.942   3.579
  470SOL    HW1 5616   3.769   7.942   3.498
  470SOL    HW2 5617   3.910   7.933   3.551
  471SOL     OW 5618   1.048   7.900   3.601
  471SOL    HW1 5619   1.022   7.909   3.510
  471SOL    HW2 5620   1.024   7.984   3.641
  472SOL     OW 5621   5.094   1.683   1.973
  472SOL    HW1 5622   5.061   1.749   2.033
  472SOL    HW2 5623   5.153   1.730   1.914
  473SOL     OW 5624   1.741   2.185   3.228
  473SOL    HW1 5625   1.764   2.276   3.246
  473SOL    HW2 5626   1.814   2.134   3.262
  474SOL     OW 5627   5.244   8.315   3.067
  474SOL    HW1 5628   5.189   8.390   3.044
  474SOL    HW2 5629   5.196   8.239   3.031
  475SOL     OW 5630   8.226   8.451   2.897
  475SOL    HW1 5631   8.262   8.493   2.975
  475SOL    HW2 5632   8.224   8.358   2.919
  476SOL     OW 5633   4.949   3.262   4.039
  476SOL    HW1 5634   4.979   3.175   4.011
  476SOL    HW2 5635   4.943   3.256   4.135
  477SOL     OW 5636   5.542   6.560   0.446
  477SOL    HW1 5637   5.622   6.511   0.462
  477SOL    HW2 5638   5.567   6.629   0.385
  478SOL     OW 5639   1.241   4.471   5.990
  478SOL    HW1 5640   1.212   4.412   6.060
  478SOL    HW2 5641   1.330   4.442   5.970
  479SOL     OW 5642   3.271   5.789   4.061
  479SOL    HW1 5643   3.222   5.871   4.064
  479SOL    HW2 5644   3.335   5.802   3.990
  480SOL     OW 5645   2.302   3.516   1.626
  480SOL    HW1 5646   2.379   3.534   1.571
  480SOL    HW2 5647   2.236   3.578   1.594
  481SOL     OW 5648   4.697   5.287   5.471
  481SOL    HW1 5649   4.609   5.289   5.510
  481SOL    HW2 5650   4.739   5.366   5.503
  482SOL     OW 5651   8.966   7.685   1.725
  482SOL    HW1 5652   8.945   7.754   1.661
  482SOL    HW2 5653   8.923   7.607   1.692
  483SOL     OW 5654   5.220   3.093   2.145
  483SOL    HW1 5655   5.187   3.007   2.173
  483SOL    HW2 5656   5.296   3.072   2.090
  484SOL     OW 5657   6.657   8.147   1.986
  484SOL    HW1 5658   6.582   8.128   1.929
  484SOL    HW2 5659   6.650   8.241   2.003
  485SOL     OW 5660   5.236   8.776   4.623
  485SOL    HW1 5661   5.182   8.845   4.585
  485SOL    HW2 5662   5.285   8.740   4.549
  486SOL     OW 5663   3.400   8.306   4.661
  486SOL    HW1 5664   3.334   8.271   4.720
  486SOL    HW2 5665   3.475   8.324   4.717
  487SOL     OW 5666   5.203   2.632   4.077
  487SOL    HW1 5667   5.172   2.674   3.997
  487SOL    HW2 5668   5.164   2.544   4.074
  488SOL     OW 5669   2.777   9.211   5.782
  488SOL    HW1 5670   2.735   9.127   5.763
  488SOL    HW2 5671   2.859   9.188   5.825
  489SOL     OW 5672   8.467   6.561   0.989
  489SOL    HW1 5673   8.474   6.656   0.990
  489SOL    HW2 5674   8.461   6.536   1.081
  490SOL     OW 5675   6.909   3.642   1.259
  490SOL    HW1 5676   6.951   3.726   1.241
  490SOL    HW2 5677   6.834   3.640   1.199
  491SOL     OW 5678   5.527   5.519   5.651
  491SOL    HW1 5679   5.589   5.506   5.579
  491SOL    HW2 5680   5.525   5.614   5.664
  492SOL     OW 5681   1.585   4.483   1.901
  492SOL    HW1 5682   1.614   4.420   1.835
  492SOL    HW2 5683   1.584   4.567   1.854
  493SOL     OW 5684   5.400   3.257   3.134
  493SOL    HW1 5685   5.391   3.307   3.215
  493SOL    HW2 5686   5.318   3.207   3.128
  494SOL     OW 5687   3.238   5.508   2.714
  494SOL    HW1 5688   3.185   5.573   2.668
  494SOL    HW2 5689   3.305   5.483   2.651
  495SOL     OW 5690   2.476   3.445   3.627
  495SOL    HW1 5691   2.496   3.535   3.650
  495SOL    HW2 5692   2.385   3.447   3.598
  496SOL     OW 5693  -1.455   4.031   4.746
  496SOL    HW1 5694  -1.541   4.053   4.781
  496SOL    HW2 5695  -1.434   4.104   4.687
  497SOL     OW 5696   4.792   6.227   6.051
  497SOL    HW1 5697   4.711   6.275   6.068
  497SOL    HW2 5698   4.815   6.188   6.136
  498SOL     OW 5699   6.412   7.400   2.087
  498SOL    HW1 5700   6.379   7.317   2.053
  498SOL    HW2 5701   6.455   7.441   2.012
  499SOL     OW 5702   7.922   8.491   2.695
  499SOL    HW1 5703   7.911   8.575   2.651
  499SOL    HW2 5704   7.865   8.496   2.771
  500SOL     OW 5705   3.354   5.090   5.649
  500SOL    HW1 5706   3.401   5.081   5.566
  500SOL    HW2 5707   3.338   5.000   5.677
  501SOL     OW 5708   2.253   8.656   2.851
  501SOL    HW1 5709   2.347   8.664   2.867
  501SOL    HW2 5710   2.227   8.581   2.905
  502SOL     OW 5711   0.954   4.178   1.657
  502SOL    HW1 5712   1.040   4.168   1.616
  502SOL    HW2 5713   0.930   4.090   1.685
  503SOL     OW 5714   6.240   4.276   3.780
  503SOL    HW1 5715   6.217   4.261   3.871
  503SOL    HW2 5716   6.295   4.354   3.781
  504SOL     OW 5717   4.606   4.426   1.362
  504SOL    HW1 5718   4.559   4.505   1.388
  504SOL    HW2 5719   4.680   4.421   1.423
  505SOL     OW 5720   4.511   2.562   1.001
  505SOL    HW1 5721   4.599   2.553   1.039
  505SOL    HW2 5722   4.527   2.577   0.908
  506SOL     OW 5723   3.933   5.903   1.377
  506SOL    HW1 5724   3.992   5.971   1.409
  506SOL    HW2 5725   3.896   5.863   1.456
  507SOL     OW 5726   3.407   8.012   3.299
  507SOL    HW1 5727   3.314   7.994   3.287
  507SOL    HW2 5728   3.419   8.101   3.265
  508SOL     OW 5729   5.212  10.348   5.816
  508SOL    HW1 5730   5.145  10.367   5.882
  508SOL    HW2 5731   5.164  10.304   5.746
  509SOL     OW 5732   5.806   2.635   0.884
  509SOL    HW1 5733   5.773   2.613   0.971
  509SOL    HW2 5734   5.834   2.551   0.847
  510SOL     OW 5735   5.762   7.928   4.355
  510SOL    HW1 5736   5.801   7.920   4.268
  510SOL    HW2 5737   5.703   7.853   4.363
  511SOL     OW 5738   7.122   4.009   0.913
  511SOL    HW1 5739   7.200   3.961   0.942
  511SOL    HW2 5740   7.154   4.069   0.845
  512SOL     OW 5741   6.806   4.481   0.124
  512SOL    HW1 5742   6.840   4.432   0.199
  512SOL    HW2 5743   6.882   4.531   0.092
  513SOL     OW 5744   4.707   6.546   3.549
  513SOL    HW1 5745   4.666   6.462   3.528
  513SOL    HW2 5746   4.648   6.586   3.613
  514SOL     OW 5747   5.345   8.525   3.500
  514SOL    HW1 5748   5.315   8.464   3.432
  514SOL    HW2 5749   5.386   8.469   3.566
  515SOL     OW 5750   5.111   6.061   3.461
  515SOL    HW1 5751   5.148   6.142   3.426
  515SOL    HW2 5752   5.181   5.996   3.452
  516SOL     OW 5753   4.310   5.795   3.421
  516SOL    HW1 5754   4.387   5.740   3.433
  516SOL    HW2 5755   4.280   5.815   3.510
  517SOL     OW 5756   1.501   1.987   1.132
  517SOL    HW1 5757   1.571   2.003   1.196
  517SOL    HW2 5758   1.438   1.933   1.179
  518SOL     OW 5759   6.049   4.711   0.001
  518SOL    HW1 5760   6.124   4.667  -0.040
  518SOL    HW2 5761   6.073   4.719   0.093
  519SOL     OW 5762   4.467   2.569   3.874
  519SOL    HW1 5763   4.385   2.553   3.921
  519SOL    HW2 5764   4.518   2.626   3.931
  520SOL     OW 5765   4.692   8.045   1.995
  520SOL    HW1 5766   4.770   8.004   1.958
  520SOL    HW2 5767   4.716   8.066   2.086
  521SOL     OW 5768   3.800   4.930   4.575
  521SOL    HW1 5769   3.892   4.906   4.585
  521SOL    HW2 5770   3.794   5.018   4.613
  522SOL     OW 5771   5.131   8.693   5.306
  522SOL    HW1 5772   5.125   8.730   5.218
  522SOL    HW2 5773   5.043   8.704   5.342
  523SOL     OW 5774   2.435   1.952   1.694
  523SOL    HW1 5775   2.404   1.987   1.611
  523SOL    HW2 5776   2.429   2.025   1.755
  524SOL     OW 5777   2.893   3.971   4.560
  524SOL    HW1 5778   2.896   3.880   4.590
  524SOL    HW2 5779   2.821   3.972   4.496
  525SOL     OW 5780   6.123   6.691   1.863
  525SOL    HW1 5781   6.195   6.712   1.923
  525SOL    HW2 5782   6.153   6.722   1.777
  526SOL     OW 5783   3.485   6.689   5.928
  526SOL    HW1 5784   3.437   6.607   5.922
  526SOL    HW2 5785   3.503   6.699   6.022
  527SOL     OW 5786   6.110   8.920   4.966
  527SOL    HW1 5787   6.156   8.952   4.889
  527SOL    HW2 5788   6.166   8.850   5.000
  528SOL     OW 5789   5.314   6.246   3.111
  528SOL    HW1 5790   5.371   6.263   3.036
  528SOL    HW2 5791   5.227   6.236   3.074
  529SOL     OW 5792   2.948   6.355   2.874
  529SOL    HW1 5793   2.972   6.299   2.947
  529SOL    HW2 5794   2.858   6.331   2.853
  530SOL     OW 5795   0.483   3.454   3.727
  530SOL    HW1 5796   0.482   3.359   3.714
  530SOL    HW2 5797   0.397   3.474   3.765
  531SOL     OW 5798   1.476  10.338   5.931
  531SOL    HW1 5799   1.448  10.266   5.988
  531SOL    HW2 5800   1.401  10.397   5.928
  532SOL     OW 5801   0.244   8.028   6.149
  532SOL    HW1 5802   0.293   7.946   6.164
  532SOL    HW2 5803   0.303   8.097   6.180
  533SOL     OW 5804   6.395   6.545   2.599
  533SOL    HW1 5805   6.446   6.464   2.593
  533SOL    HW2 5806   6.457   6.610   2.633
  534SOL     OW 5807   5.861   6.880   0.561
  534SOL    HW1 5808   5.905   6.925   0.633
  534SOL    HW2 5809   5.869   6.940   0.487
  535SOL     OW 5810   7.278   8.600   3.906
  535SOL    HW1 5811   7.341   8.539   3.945
  535SOL    HW2 5812   7.237   8.551   3.835
  536SOL     OW 5813   5.639   6.939   4.298
  536SOL    HW1 5814   5.665   7.007   4.236
  536SOL    HW2 5815   5.602   6.869   4.244
  537SOL     OW 5816   3.588   7.954   1.448
  537SOL    HW1 5817   3.620   7.926   1.362
  537SOL    HW2 5818   3.637   7.900   1.510
  538SOL     OW 5819   3.627   7.132   3.762
  538SOL    HW1 5820   3.591   7.177   3.686
  538SOL    HW2 5821   3.562   7.065   3.783
  539SOL     OW 5822   4.707   7.386   5.763
  539SOL    HW1 5823   4.756   7.403   5.843
  539SOL    HW2 5824   4.773   7.387   5.694
  540SOL     OW 5825   4.909   2.063   2.442
  540SOL    HW1 5826   4.855   2.012   2.503
  540SOL    HW2 5827   4.858   2.143   2.426
  541SOL     OW 5828   4.927   1.577   2.567
  541SOL    HW1 5829   4.847   1.620   2.598
  541SOL    HW2 5830   4.896   1.498   2.523
  542SOL     OW 5831   5.966   7.648   2.341
  542SOL    HW1 5832   5.919   7.696   2.408
  542SOL    HW2 5833   6.057   7.646   2.371
  543SOL     OW 5834   3.273   7.851   1.689
  543SOL    HW1 5835   3.300   7.909   1.618
  543SOL    HW2 5836   3.185   7.879   1.712
  544SOL     OW 5837   5.353   4.809   1.520
  544SOL    HW1 5838   5.322   4.854   1.598
  544SOL    HW2 5839   5.374   4.720   1.550
  545SOL     OW 5840   6.512   8.051   1.784
  545SOL    HW1 5841   6.578   7.987   1.757
  545SOL    HW2 5842   6.428   8.005   1.775
  546SOL     OW 5843   3.743   2.274   1.972
  546SOL    HW1 5844   3.737   2.357   1.925
  546SOL    HW2 5845   3.745   2.208   1.903
  547SOL     OW 5846   2.994   6.458   4.416
  547SOL    HW1 5847   2.940   6.467   4.494
  547SOL    HW2 5848   3.070   6.407   4.445
  548SOL     OW 5849   5.682   4.190   3.440
  548SOL    HW1 5850   5.752   4.184   3.505
  548SOL    HW2 5851   5.627   4.114   3.458
  549SOL     OW 5852   6.476   4.463   3.340
  549SOL    HW1 5853   6.512   4.509   3.264
  549SOL    HW2 5854   6.542   4.474   3.409
  550SOL     OW 5855   4.024   6.677   1.755
  550SOL    HW1 5856   4.051   6.736   1.826
  550SOL    HW2 5857   3.990   6.736   1.688
  551SOL     OW 5858   3.523   2.839   1.543
  551SOL    HW1 5859   3.486   2.923   1.514
  551SOL    HW2 5860   3.601   2.828   1.489
  552SOL     OW 5861   7.673   7.740   2.035
  552SOL    HW1 5862   7.613   7.687   1.981
  552SOL    HW2 5863   7.665   7.828   2.000
  553SOL     OW 5864   5.048   4.472   2.809
  553SOL    HW1 5865   5.107   4.397   2.813
  553SOL    HW2 5866   4.962   4.434   2.792
  554SOL     OW 5867   1.941   4.046   0.308
  554SOL    HW1 5868   2.013   4.109   0.304
  554SOL    HW2 5869   1.862   4.099   0.303
  555SOL     OW 5870   4.702   5.090   3.868
  555SOL    HW1 5871   4.780   5.117   3.916
  555SOL    HW2 5872   4.641   5.060   3.935
  556SOL     OW 5873   0.103   1.234   1.889
  556SOL    HW1 5874   0.170   1.166   1.889
  556SOL    HW2 5875   0.145   1.309   1.846
  557SOL     OW 5876   2.794   7.961   1.448
  557SOL    HW1 5877   2.782   8.045   1.404
  557SOL    HW2 5878   2.862   7.976   1.513
  558SOL     OW 5879   4.652   6.172   4.345
  558SOL    HW1 5880   4.697   6.246   4.387
  558SOL    HW2 5881   4.574   6.159   4.399
  559SOL     OW 5882   2.248   1.287   1.943
  559SOL    HW1 5883   2.191   1.363   1.931
  559SOL    HW2 5884   2.262   1.253   1.854
  560SOL     OW 5885  -1.795   5.000   5.854
  560SOL    HW1 5886  -1.873   5.051   5.828
  560SOL    HW2 5887  -1.829   4.929   5.907
  561SOL     OW 5888   4.489   8.334   6.002
  561SOL    HW1 5889   4.510   8.305   6.091
  561SOL    HW2 5890   4.425   8.270   5.970
  562SOL     OW 5891   5.829   6.701   2.674
  562SOL    HW1 5892   5.847   6.792   2.652
  562SOL    HW2 5893   5.822   6.700   2.769
  563SOL     OW 5894   4.371   6.004   5.500
  563SOL    HW1 5895   4.375   6.071   5.568
  563SOL    HW2 5896   4.432   6.034   5.433
  564SOL     OW 5897   4.924   5.621   3.690
  564SOL    HW1 5898   4.984   5.555   3.655
  564SOL    HW2 5899   4.848   5.618   3.632
  565SOL     OW 5900   5.663   3.986   5.406
  565SOL    HW1 5901   5.572   3.987   5.435
  565SOL    HW2 5902   5.658   3.971   5.311
  566SOL     OW 5903   3.021   7.234   4.992
  566SOL    HW1 5904   2.941   7.209   5.038
  566SOL    HW2 5905   3.004   7.323   4.961
  567SOL     OW 5906   3.253   4.204   1.980
  567SOL    HW1 5907   3.326   4.255   2.014
  567SOL    HW2 5908   3.293   4.123   1.948
  568SOL     OW 5909   4.589   4.138   4.514
  568SOL    HW1 5910   4.530   4.201   4.471
  568SOL    HW2 5911   4.545   4.054   4.503
  569SOL     OW 5912   6.688   5.911   0.740
  569SOL    HW1 5913   6.676   5.851   0.666
  569SOL    HW2 5914   6.758   5.970   0.712
  570SOL     OW 5915   2.415   6.001   1.167
  570SOL    HW1 5916   2.403   6.062   1.239
  570SOL    HW2 5917   2.450   6.054   1.096
  571SOL     OW 5918   6.325   4.776   2.157
  571SOL    HW1 5919   6.383   4.833   2.207
  571SOL    HW2 5920   6.245   4.828   2.144
  572SOL     OW 5921   2.071   0.393   0.322
  572SOL    HW1 5922   2.107   0.305   0.309
  572SOL    HW2 5923   2.144   0.445   0.355
  573SOL     OW 5924  -0.384   9.586   6.165
  573SOL    HW1 5925  -0.446   9.593   6.238
  573SOL    HW2 5926  -0.314   9.529   6.199
  574SOL     OW 5927   2.603   9.994   5.043
  574SOL    HW1 5928   2.641   9.945   4.971
  574SOL    HW2 5929   2.667   9.987   5.114
  575SOL     OW 5930   4.176   4.193   3.082
  575SOL    HW1 5931   4.136   4.186   3.169
  575SOL    HW2 5932   4.129   4.128   3.029
  576SOL     OW 5933   4.863   4.055   5.596
  576SOL    HW1 5934   4.830   4.131   5.548
  576SOL    HW2 5935   4.946   4.034   5.553
  577SOL     OW 5936   3.483   4.456   1.659
  577SOL    HW1 5937   3.393   4.480   1.638
  577SOL    HW2 5938   3.536   4.513   1.604
  578SOL     OW 5939   6.782   7.686   2.329
  578SOL    HW1 5940   6.858   7.633   2.305
  578SOL    HW2 5941   6.722   7.624   2.369
  579SOL     OW 5942   1.253   4.151   1.663
  579SOL    HW1 5943   1.253   4.078   1.600
  579SOL    HW2 5944   1.233   4.228   1.610
  580SOL     OW 5945   5.272   4.409   2.334
  580SOL    HW1 5946   5.328   4.336   2.361
  580SOL    HW2 5947   5.213   4.372   2.268
  581SOL     OW 5948   5.042   1.843   2.733
  581SOL    HW1 5949   5.108   1.909   2.713
  581SOL    HW2 5950   5.044   1.783   2.658
  582SOL     OW 5951   7.015   8.576   4.030
  582SOL    HW1 5952   7.032   8.512   3.961
  582SOL    HW2 5953   7.005   8.659   3.985
  583SOL     OW 5954   1.351   9.331   5.040
  583SOL    HW1 5955   1.422   9.337   5.104
  583SOL    HW2 5956   1.385   9.272   4.972
  584SOL     OW 5957   3.159   5.558   3.841
  584SOL    HW1 5958   3.105   5.638   3.843
  584SOL    HW2 5959   3.171   5.536   3.933
  585SOL     OW 5960  -1.638   2.782   4.356
  585SOL    HW1 5961  -1.706   2.715   4.352
  585SOL    HW2 5962  -1.684   2.863   4.334
  586SOL     OW 5963   4.898   5.995   2.798
  586SOL    HW1 5964   4.820   5.958   2.757
  586SOL    HW2 5965   4.923   5.932   2.866
  587SOL     OW 5966   2.575   2.480   2.355
  587SOL    HW1 5967   2.606   2.426   2.427
  587SOL    HW2 5968   2.500   2.528   2.392
  588SOL     OW 5969   3.648   3.405   1.872
  588SOL    HW1 5970   3.636   3.470   1.802
  588SOL    HW2 5971   3.740   3.411   1.895
  589SOL     OW 5972   6.442   3.223   1.028
  589SOL    HW1 5973   6.489   3.185   1.102
  589SOL    HW2 5974   6.400   3.148   0.985
  590SOL     OW 5975   4.953   4.037   0.523
  590SOL    HW1 5976   4.995   4.103   0.577
  590SOL    HW2 5977   4.955   3.957   0.577
  591SOL     OW 5978   7.400   6.825   1.058
  591SOL    HW1 5979   7.460   6.895   1.032
  591SOL    HW2 5980   7.343   6.866   1.123
  592SOL     OW 5981   3.495   4.931   4.125
  592SOL    HW1 5982   3.410   4.957   4.088
  592SOL    HW2 5983   3.551   5.007   4.111
  593SOL     OW 5984  -0.109   4.205   5.059
  593SOL    HW1 5985  -0.157   4.275   5.013
  593SOL    HW2 5986  -0.050   4.169   4.994
  594SOL     OW 5987   6.494   6.104   5.281
  594SOL    HW1 5988   6.545   6.108   5.361
  594SOL    HW2 5989   6.556   6.074   5.214
  595SOL     OW 5990   4.584   7.871   2.735
  595SOL    HW1 5991   4.632   7.788   2.740
  595SOL    HW2 5992   4.571   7.885   2.642
  596SOL     OW 5993   3.216   4.229   5.885
  596SOL    HW1 5994   3.130   4.271   5.889
  596SOL    HW2 5995   3.229   4.192   5.973
  597SOL     OW 5996   5.723   8.938   3.581
  597SOL    HW1 5997   5.732   8.852   3.540
  597SOL    HW2 5998   5.807   8.981   3.565
  598SOL     OW 5999   5.990   2.524   3.616
  598SOL    HW1 6000   5.912   2.526   3.560
  598SOL    HW2 6001   5.955   2.513   3.705
  599SOL     OW 6002   3.478   4.398   0.533
  599SOL    HW1 6003   3.506   4.480   0.492
  599SOL    HW2 6004   3.521   4.398   0.618
  600SOL     OW 6005   3.730   7.614   5.446
  600SOL    HW1 6006   3.776   7.682   5.496
  600SOL    HW2 6007   3.790   7.594   5.374
  601SOL     OW 6008   1.796   0.850   0.568
  601SOL    HW1 6009   1.854   0.800   0.510
  601SOL    HW2 6010   1.801   0.803   0.652
  602SOL     OW 6011   5.141   2.813   1.171
  602SOL    HW1 6012   5.060   2.766   1.188
  602SOL    HW2 6013   5.120   2.873   1.099
  603SOL     OW 6014   5.904   3.888   3.599
  603SOL    HW1 6015   5.856   3.892   3.516
  603SOL    HW2 6016   5.993   3.865   3.574
  604SOL     OW 6017   3.976   3.799   0.792
  604SOL    HW1 6018   3.886   3.766   0.801
  604SOL    HW2 6019   4.006   3.763   0.708
  605SOL     OW 6020   1.011   3.422   2.686
  605SOL    HW1 6021   1.091   3.453   2.727
  605SOL    HW2 6022   1.039   3.349   2.631
  606SOL     OW 6023   7.588   1.421   0.020
  606SOL    HW1 6024   7.641   1.402   0.098
  606SOL    HW2 6025   7.649   1.463  -0.041
  607SOL     OW 6026   3.702   6.416   1.251
  607SOL    HW1 6027   3.625   6.466   1.278
  607SOL    HW2 6028   3.776   6.471   1.275
  608SOL     OW 6029   4.685   3.295   3.439
  608SOL    HW1 6030   4.605   3.348   3.442
  608SOL    HW2 6031   4.698   3.277   3.346
  609SOL     OW 6032   5.240   9.144   4.242
  609SOL    HW1 6033   5.149   9.131   4.270
  609SOL    HW2 6034   5.233   9.178   4.153
  610SOL     OW 6035   2.547   1.993   2.298
  610SOL    HW1 6036   2.518   1.911   2.339
  610SOL    HW2 6037   2.546   2.057   2.369
  611SOL     OW 6038   0.440   4.112   3.752
  611SOL    HW1 6039   0.454   4.176   3.821
  611SOL    HW2 6040   0.349   4.084   3.763
  612SOL     OW 6041   5.194   5.252   0.925
  612SOL    HW1 6042   5.269   5.307   0.949
  612SOL    HW2 6043   5.191   5.258   0.829
  613SOL     OW 6044   4.918   4.106   1.172
  613SOL    HW1 6045   4.939   4.147   1.255
  613SOL    HW2 6046   4.866   4.030   1.195
  614SOL     OW 6047   3.287   4.231   5.352
  614SOL    HW1 6048   3.380   4.246   5.332
  614SOL    HW2 6049   3.270   4.143   5.318
  615SOL     OW 6050   3.476   9.023   3.288
  615SOL    HW1 6051   3.511   9.111   3.301
  615SOL    HW2 6052   3.530   8.968   3.346
  616SOL     OW 6053   4.158   3.589   3.143
  616SOL    HW1 6054   4.207   3.510   3.167
  616SOL    HW2 6055   4.183   3.606   3.053
  617SOL     OW 6056   1.720   3.539   4.220
  617SOL    HW1 6057   1.671   3.486   4.156
  617SOL    HW2 6058   1.655   3.598   4.257
  618SOL     OW 6059   1.813   5.455   0.987
  618SOL    HW1 6060   1.758   5.389   1.027
  618SOL    HW2 6061   1.863   5.493   1.059
  619SOL     OW 6062   7.270   5.347   1.165
  619SOL    HW1 6063   7.194   5.341   1.222
  619SOL    HW2 6064   7.267   5.266   1.113
  620SOL     OW 6065   3.963   1.809   1.010
  620SOL    HW1 6066   3.906   1.780   0.939
  620SOL    HW2 6067   3.908   1.802   1.088
  621SOL     OW 6068   3.035   6.483   0.489
  621SOL    HW1 6069   3.130   6.482   0.501
  621SOL    HW2 6070   3.018   6.564   0.440
  622SOL     OW 6071   0.998   3.774   0.811
  622SOL    HW1 6072   0.963   3.713   0.747
  622SOL    HW2 6073   1.085   3.740   0.832
  623SOL     OW 6074   3.636   3.179   0.981
  623SOL    HW1 6075   3.700   3.244   1.011
  623SOL    HW2 6076   3.622   3.122   1.056
  624SOL     OW 6077   4.084   7.121   3.996
  624SOL    HW1 6078   4.167   7.159   3.968
  624SOL    HW2 6079   4.097   7.027   3.988
  625SOL     OW 6080   0.306   4.184   6.155
  625SOL    HW1 6081   0.379   4.139   6.112
  625SOL    HW2 6082   0.236   4.185   6.089
  626SOL     OW 6083   3.455   7.379   1.513
  626SOL    HW1 6084   3.405   7.415   1.440
  626SOL    HW2 6085   3.406   7.405   1.591
  627SOL     OW 6086   7.104   7.894   2.915
  627SOL    HW1 6087   7.017   7.916   2.880
  627SOL    HW2 6088   7.085   7.840   2.992
  628SOL     OW 6089   0.705   5.222   2.492
  628SOL    HW1 6090   0.789   5.207   2.537
  628SOL    HW2 6091   0.694   5.317   2.492
  629SOL     OW 6092   4.619   7.491   2.465
  629SOL    HW1 6093   4.569   7.439   2.528
  629SOL    HW2 6094   4.668   7.427   2.414
  630SOL     OW 6095   1.697   3.516   3.118
  630SOL    HW1 6096   1.740   3.597   3.145
  630SOL    HW2 6097   1.644   3.541   3.043
  631SOL     OW 6098   5.347   7.056   1.552
  631SOL    HW1 6099   5.397   7.130   1.518
  631SOL    HW2 6100   5.271   7.049   1.494
  632SOL     OW 6101   6.070   8.086   4.480
  632SOL    HW1 6102   5.977   8.081   4.502
  632SOL    HW2 6103   6.111   8.018   4.534
  633SOL     OW 6104   5.561   8.393   5.179
  633SOL    HW1 6105   5.624   8.379   5.109
  633SOL    HW2 6106   5.545   8.487   5.180
  634SOL     OW 6107   0.361   8.958   5.875
  634SOL    HW1 6108   0.427   8.928   5.813
  634SOL    HW2 6109   0.391   8.925   5.960
  635SOL     OW 6110   1.853   6.603   1.771
  635SOL    HW1 6111   1.889   6.637   1.689
  635SOL    HW2 6112   1.758   6.599   1.755
  636SOL     OW 6113  -0.862   3.592   5.119
  636SOL    HW1 6114  -0.791   3.563   5.177
  636SOL    HW2 6115  -0.826   3.668   5.073
  637SOL     OW 6116   7.063   1.249   1.082
  637SOL    HW1 6117   7.095   1.237   1.172
  637SOL    HW2 6118   7.127   1.202   1.028
  638SOL     OW 6119   4.091   1.984   3.008
  638SOL    HW1 6120   4.132   1.990   2.922
  638SOL    HW2 6121   4.164   1.989   3.070
  639SOL     OW 6122   1.908   4.465   0.907
  639SOL    HW1 6123   1.858   4.533   0.952
  639SOL    HW2 6124   1.930   4.504   0.822
  640SOL     OW 6125   5.355   5.897   4.594
  640SOL    HW1 6126   5.366   5.816   4.643
  640SOL    HW2 6127   5.406   5.962   4.642
  641SOL     OW 6128   0.723   3.153   3.569
  641SOL    HW1 6129   0.719   3.059   3.590
  641SOL    HW2 6130   0.680   3.160   3.484
  642SOL     OW 6131   3.987   0.276   0.069
  642SOL    HW1 6132   3.965   0.194   0.112
  642SOL    HW2 6133   4.056   0.314   0.123
  643SOL     OW 6134   2.778   5.406   4.176
  643SOL    HW1 6135   2.696   5.377   4.217
  643SOL    HW2 6136   2.810   5.476   4.233
  644SOL     OW 6137   5.522   3.394   0.034
  644SOL    HW1 6138   5.452   3.459   0.028
  644SOL    HW2 6139   5.585   3.433   0.094
  645SOL     OW 6140   7.554   4.291   1.619
  645SOL    HW1 6141   7.508   4.352   1.561
  645SOL    HW2 6142   7.485   4.248   1.670
  646SOL     OW 6143   6.936   2.902   2.725
  646SOL    HW1 6144   6.980   2.957   2.660
  646SOL    HW2 6145   6.909   2.824   2.676
  647SOL     OW 6146   3.623   4.368   5.390
  647SOL    HW1 6147   3.601   4.442   5.334
  647SOL    HW2 6148   3.593   4.394   5.477
  648SOL     OW 6149   7.945   1.992   0.256
  648SOL    HW1 6150   7.961   2.017   0.165
  648SOL    HW2 6151   7.913   1.901   0.250
  649SOL     OW 6152   3.162   5.737   1.331
  649SOL    HW1 6153   3.172   5.814   1.387
  649SOL    HW2 6154   3.126   5.771   1.249
  650SOL     OW 6155   2.513   7.717   3.710
  650SOL    HW1 6156   2.448   7.724   3.640
  650SOL    HW2 6157   2.559   7.635   3.692
  651SOL     OW 6158   3.657   4.329   1.224
  651SOL    HW1 6159   3.747   4.302   1.205
  651SOL    HW2 6160   3.664   4.376   1.307
  652SOL     OW 6161   9.203   6.343   0.149
  652SOL    HW1 6162   9.119   6.322   0.109
  652SOL    HW2 6163   9.249   6.259   0.155
  653SOL     OW 6164   1.910   8.108   2.531
  653SOL    HW1 6165   1.943   8.082   2.617
  653SOL    HW2 6166   1.874   8.196   2.545
  654SOL     OW 6167   2.158   2.581   3.594
  654SOL    HW1 6168   2.154   2.607   3.687
  654SOL    HW2 6169   2.252   2.572   3.577
  655SOL     OW 6170   5.091   1.896   2.340
  655SOL    HW1 6171   5.173   1.927   2.379
  655SOL    HW2 6172   5.027   1.964   2.361
  656SOL     OW 6173   2.018   9.667   4.964
  656SOL    HW1 6174   1.998   9.699   4.876
  656SOL    HW2 6175   1.992   9.738   5.022
  657SOL     OW 6176   3.031   6.936   3.202
  657SOL    HW1 6177   3.093   6.986   3.255
  657SOL    HW2 6178   3.025   6.851   3.245
  658SOL     OW 6179   5.303   1.134   1.933
  658SOL    HW1 6180   5.276   1.054   1.977
  658SOL    HW2 6181   5.231   1.195   1.948
  659SOL     OW 6182   3.363   5.106   0.834
  659SOL    HW1 6183   3.287   5.131   0.887
  659SOL    HW2 6184   3.393   5.024   0.873
  660SOL     OW 6185   6.442   3.500   2.469
  660SOL    HW1 6186   6.425   3.589   2.500
  660SOL    HW2 6187   6.425   3.504   2.375
  661SOL     OW 6188   0.430   3.797   1.891
  661SOL    HW1 6189   0.453   3.797   1.798
  661SOL    HW2 6190   0.408   3.705   1.910
  662SOL     OW 6191   2.310   1.759   0.247
  662SOL    HW1 6192   2.312   1.669   0.213
  662SOL    HW2 6193   2.226   1.793   0.216
  663SOL     OW 6194   4.877   1.976   1.830
  663SOL    HW1 6195   4.874   1.909   1.761
  663SOL    HW2 6196   4.910   1.930   1.907
  664SOL     OW 6197   4.024   7.983   1.559
  664SOL    HW1 6198   4.093   8.043   1.589
  664SOL    HW2 6199   3.956   7.990   1.627
  665SOL     OW 6200   5.423   6.273   6.116
  665SOL    HW1 6201   5.427   6.237   6.027
  665SOL    HW2 6202   5.331   6.292   6.130
  666SOL     OW 6203   4.439   3.975   3.720
  666SOL    HW1 6204   4.492   3.901   3.750
  666SOL    HW2 6205   4.489   4.014   3.649
  667SOL     OW 6206   6.576   8.264   5.361
  667SOL    HW1 6207   6.507   8.313   5.405
  667SOL    HW2 6208   6.530   8.209   5.297
  668SOL     OW 6209   7.131   8.783   5.460
  668SOL    HW1 6210   7.150   8.691   5.437
  668SOL    HW2 6211   7.176   8.834   5.392
  669SOL     OW 6212   5.131   8.515   4.828
  669SOL    HW1 6213   5.145   8.542   4.737
  669SOL    HW2 6214   5.037   8.502   4.836
  670SOL     OW 6215   5.558   5.941   3.992
  670SOL    HW1 6216   5.541   6.012   3.930
  670SOL    HW2 6217   5.480   5.886   3.987
  671SOL     OW 6218   4.755   3.737   2.191
  671SOL    HW1 6219   4.783   3.811   2.245
  671SOL    HW2 6220   4.826   3.673   2.200
  672SOL     OW 6221   8.982   7.168   1.063
  672SOL    HW1 6222   8.894   7.177   1.026
  672SOL    HW2 6223   8.985   7.233   1.133
  673SOL     OW 6224   1.407   3.269   4.746
  673SOL    HW1 6225   1.462   3.211   4.799
  673SOL    HW2 6226   1.369   3.212   4.680
  674SOL     OW 6227   1.578   2.824   0.825
  674SOL    HW1 6228   1.561   2.852   0.735
  674SOL    HW2 6229   1.563   2.902   0.878
  675SOL     OW 6230   2.722   5.878   3.594
  675SOL    HW1 6231   2.633   5.871   3.629
  675SOL    HW2 6232   2.749   5.787   3.578
  676SOL     OW 6233   2.856  10.183   5.610
  676SOL    HW1 6234   2.782  10.126   5.592
  676SOL    HW2 6235   2.819  10.255   5.661
  677SOL     OW 6236   6.151   6.900   4.270
  677SOL    HW1 6237   6.061   6.867   4.269
  677SOL    HW2 6238   6.190   6.864   4.190
  678SOL     OW 6239   3.258   8.491   3.435
  678SOL    HW1 6240   3.336   8.536   3.465
  678SOL    HW2 6241   3.261   8.405   3.478
  679SOL     OW 6242   1.219   0.870   0.464
  679SOL    HW1 6243   1.314   0.864   0.466
  679SOL    HW2 6244   1.201   0.962   0.444
  680SOL     OW 6245   2.533   4.125   2.543
  680SOL    HW1 6246   2.507   4.188   2.610
  680SOL    HW2 6247   2.453   4.109   2.493
  681SOL     OW 6248   5.088   4.170   4.219
  681SOL    HW1 6249   5.150   4.129   4.157
  681SOL    HW2 6250   5.108   4.263   4.214
  682SOL     OW 6251   5.769   6.891   3.715
  682SOL    HW1 6252   5.688   6.924   3.674
  682SOL    HW2 6253   5.839   6.937   3.670
  683SOL     OW 6254   4.652   5.155   1.586
  683SOL    HW1 6255   4.661   5.083   1.649
  683SOL    HW2 6256   4.593   5.120   1.519
  684SOL     OW 6257   4.255   3.556   1.105
  684SOL    HW1 6258   4.346   3.540   1.130
  684SOL    HW2 6259   4.262   3.610   1.026
  685SOL     OW 6260   3.596   2.049   1.265
  685SOL    HW1 6261   3.650   2.125   1.291
  685SOL    HW2 6262   3.566   2.070   1.177
  686SOL     OW 6263   2.989   6.733   4.344
  686SOL    HW1 6264   2.972   6.642   4.368
  686SOL    HW2 6265   3.069   6.730   4.291
  687SOL     OW 6266   6.496   6.320   2.520
  687SOL    HW1 6267   6.494   6.225   2.530
  687SOL    HW2 6268   6.564   6.336   2.455
  688SOL     OW 6269   6.738   3.134   0.955
  688SOL    HW1 6270   6.768   3.224   0.971
  688SOL    HW2 6271   6.801   3.098   0.894
  689SOL     OW 6272   3.968   5.817   3.635
  689SOL    HW1 6273   4.030   5.745   3.626
  689SOL    HW2 6274   4.011   5.891   3.591
  690SOL     OW 6275   6.162   9.438   4.450
  690SOL    HW1 6276   6.243   9.488   4.441
  690SOL    HW2 6277   6.119   9.474   4.527
  691SOL     OW 6278   2.533   9.242   5.984
  691SOL    HW1 6279   2.570   9.329   5.997
  691SOL    HW2 6280   2.483   9.250   5.903
  692SOL     OW 6281   5.703   3.857   1.446
  692SOL    HW1 6282   5.686   3.774   1.401
  692SOL    HW2 6283   5.626   3.911   1.427
  693SOL     OW 6284   3.804   5.495   0.627
  693SOL    HW1 6285   3.819   5.467   0.717
  693SOL    HW2 6286   3.888   5.483   0.583
  694SOL     OW 6287   5.133   4.448   4.151
  694SOL    HW1 6288   5.041   4.475   4.161
  694SOL    HW2 6289   5.164   4.497   4.075
  695SOL     OW 6290   4.639   3.116   1.237
  695SOL    HW1 6291   4.704   3.155   1.178
  695SOL    HW2 6292   4.574   3.078   1.178
  696SOL     OW 6293   8.241   6.303   1.031
  696SOL    HW1 6294   8.320   6.250   1.036
  696SOL    HW2 6295   8.244   6.358   1.109
  697SOL     OW 6296   4.315  10.042   5.951
  697SOL    HW1 6297   4.348  10.103   5.886
  697SOL    HW2 6298   4.250   9.990   5.905
  698SOL     OW 6299   6.114   0.771   0.577
  698SOL    HW1 6300   6.109   0.823   0.657
  698SOL    HW2 6301   6.114   0.835   0.506
  699SOL     OW 6302  -2.091   4.651   6.193
  699SOL    HW1 6303  -2.171   4.695   6.165
  699SOL    HW2 6304  -2.102   4.561   6.163
  700SOL     OW 6305   6.394   6.772   0.165
  700SOL    HW1 6306   6.350   6.734   0.241
  700SOL    HW2 6307   6.466   6.823   0.202
  701SOL     OW 6308  -0.105   3.037   3.529
  701SOL    HW1 6309  -0.034   3.067   3.585
  701SOL    HW2 6310  -0.065   2.970   3.473
  702SOL     OW 6311   6.271   6.631   2.316
  702SOL    HW1 6312   6.304   6.610   2.403
  702SOL    HW2 6313   6.176   6.624   2.325
  703SOL     OW 6314   5.261   0.547   0.882
  703SOL    HW1 6315   5.251   0.546   0.977
  703SOL    HW2 6316   5.231   0.635   0.857
  704SOL     OW 6317   6.354   1.151   1.239
  704SOL    HW1 6318   6.430   1.110   1.197
  704SOL    HW2 6319   6.279   1.100   1.208
  705SOL     OW 6320  -0.648   4.903   4.967
  705SOL    HW1 6321  -0.694   4.974   4.922
  705SOL    HW2 6322  -0.717   4.854   5.011
  706SOL     OW 6323   5.186   4.113   3.421
  706SOL    HW1 6324   5.251   4.043   3.426
  706SOL    HW2 6325   5.211   4.164   3.343
  707SOL     OW 6326   2.909   6.512   0.007
  707SOL    HW1 6327   2.844   6.538  -0.059
  707SOL    HW2 6328   2.987   6.561  -0.017
  708SOL     OW 6329   3.530   3.438   1.253
  708SOL    HW1 6330   3.550   3.349   1.284
  708SOL    HW2 6331   3.605   3.490   1.280
  709SOL     OW 6332   4.330   6.550   4.682
  709SOL    HW1 6333   4.263   6.537   4.750
  709SOL    HW2 6334   4.294   6.505   4.605
  710SOL     OW 6335   3.038   3.170   3.744
  710SOL    HW1 6336   2.994   3.183   3.660
  710SOL    HW2 6337   2.989   3.099   3.786
  711SOL     OW 6338   3.171   2.664   2.768
  711SOL    HW1 6339   3.253   2.649   2.814
  711SOL    HW2 6340   3.138   2.747   2.802
  712SOL     OW 6341   5.528   4.923   5.114
  712SOL    HW1 6342   5.588   4.968   5.173
  712SOL    HW2 6343   5.563   4.835   5.104
  713SOL     OW 6344   7.337   5.033   2.742
  713SOL    HW1 6345   7.307   4.943   2.727
  713SOL    HW2 6346   7.281   5.086   2.685
  714SOL     OW 6347   2.299   3.386   4.499
  714SOL    HW1 6348   2.373   3.361   4.444
  714SOL    HW2 6349   2.229   3.324   4.476
  715SOL     OW 6350   8.856   6.507   0.006
  715SOL    HW1 6351   8.887   6.562   0.078
  715SOL    HW2 6352   8.762   6.521   0.004
  716SOL     OW 6353   2.965   9.137   5.325
  716SOL    HW1 6354   2.894   9.168   5.267
  716SOL    HW2 6355   2.993   9.216   5.372
  717SOL     OW 6356   6.112   5.875   0.406
  717SOL    HW1 6357   6.045   5.809   0.389
  717SOL    HW2 6358   6.188   5.825   0.436
  718SOL     OW 6359   3.738   2.069   2.572
  718SOL    HW1 6360   3.657   2.039   2.614
  718SOL    HW2 6361   3.709   2.134   2.508
  719SOL     OW 6362   2.178   3.971   6.149
  719SOL    HW1 6363   2.192   3.879   6.171
  719SOL    HW2 6364   2.180   3.973   6.054
  720SOL     OW 6365   7.716   4.291   0.771
  720SOL    HW1 6366   7.720   4.227   0.843
  720SOL    HW2 6367   7.622   4.305   0.758
  721SOL     OW 6368   4.931   5.781   3.021
  721SOL    HW1 6369   5.018   5.766   3.056
  721SOL    HW2 6370   4.924   5.720   2.947
  722SOL     OW 6371   1.227   2.627   3.900
  722SOL    HW1 6372   1.311   2.614   3.944
  722SOL    HW2 6373   1.207   2.541   3.862
  723SOL     OW 6374   4.744   4.590   0.216
  723SOL    HW1 6375   4.782   4.642   0.145
  723SOL    HW2 6376   4.705   4.514   0.172
  724SOL     OW 6377   2.095   7.829   1.209
  724SOL    HW1 6378   2.019   7.851   1.155
  724SOL    HW2 6379   2.057   7.806   1.294
  725SOL     OW 6380   6.014   5.809   2.856
  725SOL    HW1 6381   6.098   5.846   2.830
  725SOL    HW2 6382   5.975   5.874   2.913
  726SOL     OW 6383   3.923   0.769   0.893
  726SOL    HW1 6384   3.900   0.799   0.805
  726SOL    HW2 6385   3.975   0.841   0.930
  727SOL     OW 6386   5.825   5.825   0.323
  727SOL    HW1 6387   5.759   5.858   0.383
  727SOL    HW2 6388   5.864   5.903   0.284
  728SOL     OW 6389   0.543   1.908   1.081
  728SOL    HW1 6390   0.475   1.894   1.014
  728SOL    HW2 6391   0.624   1.920   1.031
  729SOL     OW 6392   4.341   9.076   6.139
  729SOL    HW1 6393   4.316   9.072   6.046
  729SOL    HW2 6394   4.324   9.166   6.165
  730SOL     OW 6395   5.192   2.823   0.190
  730SOL    HW1 6396   5.131   2.896   0.195
  730SOL    HW2 6397   5.137   2.746   0.207
  731SOL     OW 6398   4.409   4.211   1.457
  731SOL    HW1 6399   4.486   4.241   1.409
  731SOL    HW2 6400   4.428   4.119   1.476
  732SOL     OW 6401   7.354   1.983   1.501
  732SOL    HW1 6402   7.262   1.959   1.485
  732SOL    HW2 6403   7.397   1.900   1.520
  733SOL     OW 6404   1.337   8.097   2.523
  733SOL    HW1 6405   1.314   8.131   2.436
  733SOL    HW2 6406   1.402   8.029   2.505
  734SOL     OW 6407   3.746   3.049   1.595
  734SOL    HW1 6408   3.833   3.071   1.629
  734SOL    HW2 6409   3.686   3.096   1.653
  735SOL     OW 6410   1.858   0.232   0.002
  735SOL    HW1 6411   1.805   0.164   0.043
  735SOL    HW2 6412   1.847   0.308   0.059
  736SOL     OW 6413   6.834   2.693   0.971
  736SOL    HW1 6414   6.883   2.614   0.949
  736SOL    HW2 6415   6.791   2.672   1.054
  737SOL     OW 6416  -0.045   1.769   2.756
  737SOL    HW1 6417   0.018   1.825   2.711
  737SOL    HW2 6418  -0.051   1.691   2.701
  738SOL     OW 6419   7.101   4.141   2.277
  738SOL    HW1 6420   7.154   4.094   2.213
  738SOL    HW2 6421   7.071   4.073   2.338
  739SOL     OW 6422   5.761   3.834   0.874
  739SOL    HW1 6423   5.847   3.832   0.833
  739SOL    HW2 6424   5.700   3.839   0.801
  740SOL     OW 6425   1.863   3.060   4.970
  740SOL    HW1 6426   1.924   3.022   5.034
  740SOL    HW2 6427   1.911   3.135   4.934
  741SOL     OW 6428   6.406   6.986   2.106
  741SOL    HW1 6429   6.347   6.912   2.093
  741SOL    HW2 6430   6.493   6.947   2.113
  742SOL     OW 6431   5.479   5.138   1.704
  742SOL    HW1 6432   5.550   5.143   1.640
  742SOL    HW2 6433   5.477   5.225   1.745
  743SOL     OW 6434   6.173   4.780   2.639
  743SOL    HW1 6435   6.147   4.853   2.583
  743SOL    HW2 6436   6.097   4.764   2.696
  744SOL     OW 6437   1.688   2.113   0.975
  744SOL    HW1 6438   1.727   2.094   0.890
  744SOL    HW2 6439   1.621   2.046   0.987
  745SOL     OW 6440   8.455   5.270   0.735
  745SOL    HW1 6441   8.451   5.353   0.783
  745SOL    HW2 6442   8.454   5.295   0.643
  746SOL     OW 6443   2.186   2.878   1.282
  746SOL    HW1 6444   2.200   2.911   1.193
  746SOL    HW2 6445   2.159   2.787   1.269
  747SOL     OW 6446   4.621   4.256   2.502
  747SOL    HW1 6447   4.701   4.208   2.522
  747SOL    HW2 6448   4.561   4.233   2.573
  748SOL     OW 6449   5.031   7.568   1.842
  748SOL    HW1 6450   5.047   7.557   1.749
  748SOL    HW2 6451   5.117   7.555   1.883
  749SOL     OW 6452   2.797   5.105   5.935
  749SOL    HW1 6453   2.720   5.088   5.989
  749SOL    HW2 6454   2.800   5.031   5.874
  750SOL     OW 6455   2.561   0.942   0.027
  750SOL    HW1 6456   2.504   0.869   0.006
  750SOL    HW2 6457   2.550   1.004  -0.046
  751SOL     OW 6458   3.317   5.693   4.333
  751SOL    HW1 6459   3.267   5.767   4.368
  751SOL    HW2 6460   3.335   5.717   4.242
  752SOL     OW 6461   4.232   6.642   0.045
  752SOL    HW1 6462   4.235   6.547   0.036
  752SOL    HW2 6463   4.312   6.664   0.093
  753SOL     OW 6464   0.060   1.642   2.183
  753SOL    HW1 6465   0.132   1.633   2.120
  753SOL    HW2 6466   0.019   1.556   2.183
  754SOL     OW 6467   0.389   1.343   0.472
  754SOL    HW1 6468   0.476   1.371   0.443
  754SOL    HW2 6469   0.357   1.288   0.401
  755SOL     OW 6470   7.958   3.646   0.093
  755SOL    HW1 6471   7.956   3.741   0.106
  755SOL    HW2 6472   8.008   3.612   0.167
  756SOL     OW 6473   5.943   6.741   4.546
  756SOL    HW1 6474   5.951   6.703   4.459
  756SOL    HW2 6475   5.884   6.682   4.593
  757SOL     OW 6476   0.745   2.727   3.844
  757SOL    HW1 6477   0.666   2.678   3.865
  757SOL    HW2 6478   0.796   2.668   3.789
  758SOL     OW 6479   5.799   7.247   0.846
  758SOL    HW1 6480   5.872   7.299   0.813
  758SOL    HW2 6481   5.727   7.267   0.786
  759SOL     OW 6482   8.518   5.692   0.232
  759SOL    HW1 6483   8.551   5.689   0.322
  759SOL    HW2 6484   8.451   5.624   0.229
  760SOL     OW 6485   5.919   3.585   0.892
  760SOL    HW1 6486   5.900   3.580   0.798
  760SOL    HW2 6487   5.935   3.494   0.917
  761SOL     OW 6488   4.508   8.428   5.754
  761SOL    HW1 6489   4.531   8.395   5.841
  761SOL    HW2 6490   4.430   8.379   5.729
  762SOL     OW 6491   1.069   1.650   0.152
  762SOL    HW1 6492   1.072   1.682   0.061
  762SOL    HW2 6493   1.095   1.726   0.204
  763SOL     OW 6494   5.721   2.573   3.391
  763SOL    HW1 6495   5.713   2.650   3.335
  763SOL    HW2 6496   5.676   2.597   3.472
  764SOL     OW 6497   6.724   6.160   4.744
  764SOL    HW1 6498   6.655   6.120   4.796
  764SOL    HW2 6499   6.803   6.153   4.799
  765SOL     OW 6500   4.681   3.815   5.666
  765SOL    HW1 6501   4.588   3.826   5.683
  765SOL    HW2 6502   4.715   3.905   5.662
  766SOL     OW 6503   4.922   2.737   0.274
  766SOL    HW1 6504   4.872   2.750   0.354
  766SOL    HW2 6505   4.860   2.758   0.204
  767SOL     OW 6506   7.682   2.612   0.520
  767SOL    HW1 6507   7.709   2.525   0.491
  767SOL    HW2 6508   7.614   2.596   0.585
  768SOL     OW 6509   6.102   8.962   5.410
  768SOL    HW1 6510   6.023   8.922   5.446
  768SOL    HW2 6511   6.071   9.010   5.332
  769SOL     OW 6512   1.129   3.691   1.180
  769SOL    HW1 6513   1.222   3.686   1.157
  769SOL    HW2 6514   1.100   3.774   1.142
  770SOL     OW 6515   3.368   6.985   4.697
  770SOL    HW1 6516   3.427   6.920   4.660
  770SOL    HW2 6517   3.299   6.934   4.740
  771SOL     OW 6518   8.624   8.795   3.064
  771SOL    HW1 6519   8.622   8.751   2.978
  771SOL    HW2 6520   8.711   8.775   3.099
  772SOL     OW 6521   4.407   5.027   0.238
  772SOL    HW1 6522   4.459   5.055   0.163
  772SOL    HW2 6523   4.364   5.107   0.269
  773SOL     OW 6524   7.038   7.013   2.648
  773SOL    HW1 6525   7.081   6.976   2.570
  773SOL    HW2 6526   7.097   7.082   2.677
  774SOL     OW 6527   5.765   4.796   0.411
  774SOL    HW1 6528   5.788   4.753   0.494
  774SOL    HW2 6529   5.688   4.849   0.433
  775SOL     OW 6530   5.967  10.104   5.561
  775SOL    HW1 6531   5.909  10.117   5.635
  775SOL    HW2 6532   6.018  10.026   5.583
  776SOL     OW 6533   8.240   5.689   0.516
  776SOL    HW1 6534   8.172   5.688   0.583
  776SOL    HW2 6535   8.207   5.750   0.450
  777SOL     OW 6536   0.653   1.960   2.029
  777SOL    HW1 6537   0.744   1.942   2.006
  777SOL    HW2 6538   0.603   1.916   1.960
  778SOL     OW 6539   3.174   2.866   3.813
  778SOL    HW1 6540   3.091   2.896   3.850
  778SOL    HW2 6541   3.239   2.928   3.847
  779SOL     OW 6542   5.120   5.466   3.580
  779SOL    HW1 6543   5.201   5.498   3.540
  779SOL    HW2 6544   5.067   5.435   3.507
  780SOL     OW 6545   4.156   2.713   2.981
  780SOL    HW1 6546   4.087   2.769   2.946
  780SOL    HW2 6547   4.120   2.680   3.064
  781SOL     OW 6548   4.370   1.713   0.911
  781SOL    HW1 6549   4.285   1.725   0.869
  781SOL    HW2 6550   4.385   1.795   0.958
  782SOL     OW 6551   3.772   6.532   2.756
  782SOL    HW1 6552   3.720   6.563   2.830
  782SOL    HW2 6553   3.845   6.593   2.751
  783SOL     OW 6554   5.173   5.831   5.774
  783SOL    HW1 6555   5.135   5.890   5.840
  783SOL    HW2 6556   5.228   5.888   5.720
  784SOL     OW 6557   6.271   8.618   3.314
  784SOL    HW1 6558   6.339   8.640   3.377
  784SOL    HW2 6559   6.226   8.542   3.352
  785SOL     OW 6560   4.485   2.754   3.696
  785SOL    HW1 6561   4.491   2.678   3.754
  785SOL    HW2 6562   4.407   2.801   3.726
  786SOL     OW 6563   6.875   5.882   0.940
  786SOL    HW1 6564   6.801   5.912   0.887
  786SOL    HW2 6565   6.944   5.865   0.876
  787SOL     OW 6566   4.498   5.183   4.266
  787SOL    HW1 6567   4.437   5.172   4.193
  787SOL    HW2 6568   4.457   5.249   4.322
  788SOL     OW 6569   5.185   5.350   5.273
  788SOL    HW1 6570   5.136   5.289   5.218
  788SOL    HW2 6571   5.255   5.383   5.216
  789SOL     OW 6572   2.330   6.333   3.270
  789SOL    HW1 6573   2.364   6.247   3.248
  789SOL    HW2 6574   2.380   6.394   3.215
  790SOL     OW 6575   7.555   6.272   1.816
  790SOL    HW1 6576   7.630   6.314   1.773
  790SOL    HW2 6577   7.588   6.246   1.902
  791SOL     OW 6578   4.169   4.248   3.787
  791SOL    HW1 6579   4.123   4.164   3.791
  791SOL    HW2 6580   4.123   4.297   3.719
  792SOL     OW 6581   3.684   5.067   1.791
  792SOL    HW1 6582   3.713   5.126   1.861
  792SOL    HW2 6583   3.622   5.118   1.740
  793SOL     OW 6584   5.659   6.422   0.055
  793SOL    HW1 6585   5.681   6.419  -0.039
  793SOL    HW2 6586   5.615   6.338   0.072
  794SOL     OW 6587   6.366   7.320   1.085
  794SOL    HW1 6588   6.446   7.279   1.052
  794SOL    HW2 6589   6.360   7.403   1.037
  795SOL     OW 6590  -0.543   5.003   5.743
  795SOL    HW1 6591  -0.490   4.978   5.818
  795SOL    HW2 6592  -0.547   5.098   5.746
  796SOL     OW 6593   4.894   9.305   5.173
  796SOL    HW1 6594   4.926   9.385   5.132
  796SOL    HW2 6595   4.805   9.294   5.139
  797SOL     OW 6596   6.730   3.361   1.361
  797SOL    HW1 6597   6.747   3.330   1.450
  797SOL    HW2 6598   6.642   3.330   1.341
  798SOL     OW 6599   1.453   8.921   5.236
  798SOL    HW1 6600   1.515   8.865   5.283
  798SOL    HW2 6601   1.367   8.897   5.273
  799SOL     OW 6602   2.699   5.942   5.027
  799SOL    HW1 6603   2.751   5.884   5.083
  799SOL    HW2 6604   2.738   5.934   4.940
  800SOL     OW 6605   3.652   3.087   3.708
  800SOL    HW1 6606   3.581   3.145   3.681
  800SOL    HW2 6607   3.728   3.144   3.715
  801SOL     OW 6608   3.205   2.856   4.196
  801SOL    HW1 6609   3.258   2.800   4.254
  801SOL    HW2 6610   3.132   2.800   4.170
  802SOL     OW 6611   4.565   2.874   2.191
  802SOL    HW1 6612   4.595   2.796   2.236
  802SOL    HW2 6613   4.497   2.910   2.249
  803SOL     OW 6614   2.818   4.055   1.076
  803SOL    HW1 6615   2.730   4.020   1.068
  803SOL    HW2 6616   2.863   3.995   1.135
  804SOL     OW 6617   6.506   4.593   4.168
  804SOL    HW1 6618   6.480   4.685   4.176
  804SOL    HW2 6619   6.451   4.547   4.232
  805SOL     OW 6620   3.213   8.169   4.799
  805SOL    HW1 6621   3.264   8.088   4.800
  805SOL    HW2 6622   3.179   8.177   4.888
  806SOL     OW 6623   8.415   3.992   0.774
  806SOL    HW1 6624   8.392   4.014   0.864
  806SOL    HW2 6625   8.496   3.942   0.781
  807SOL     OW 6626   4.133   8.376   4.056
  807SOL    HW1 6627   4.057   8.390   4.113
  807SOL    HW2 6628   4.096   8.332   3.979
  808SOL     OW 6629   5.144   2.152   2.829
  808SOL    HW1 6630   5.207   2.082   2.818
  808SOL    HW2 6631   5.197   2.232   2.830
  809SOL     OW 6632   3.654   3.721   3.644
  809SOL    HW1 6633   3.587   3.728   3.575
  809SOL    HW2 6634   3.611   3.672   3.714
  810SOL     OW 6635   5.007   2.236   0.611
  810SOL    HW1 6636   4.931   2.262   0.664
  810SOL    HW2 6637   5.003   2.140   0.611
  811SOL     OW 6638   4.091   4.079   1.893
  811SOL    HW1 6639   4.088   4.026   1.813
  811SOL    HW2 6640   4.147   4.153   1.870
  812SOL     OW 6641   2.513   5.421   2.774
  812SOL    HW1 6642   2.450   5.436   2.703
  812SOL    HW2 6643   2.522   5.326   2.778
  813SOL     OW 6644   6.142   6.688   3.540
  813SOL    HW1 6645   6.073   6.706   3.605
  813SOL    HW2 6646   6.124   6.748   3.468
  814SOL     OW 6647   5.167   7.531   5.882
  814SOL    HW1 6648   5.191   7.620   5.906
  814SOL    HW2 6649   5.237   7.502   5.823
  815SOL     OW 6650   9.082   7.648   1.415
  815SOL    HW1 6651   9.058   7.638   1.508
  815SOL    HW2 6652   9.001   7.675   1.373
  816SOL     OW 6653   3.344   4.312   3.427
  816SOL    HW1 6654   3.402   4.355   3.490
  816SOL    HW2 6655   3.403   4.272   3.363
  817SOL     OW 6656   2.000   5.205   1.622
  817SOL    HW1 6657   2.088   5.223   1.587
  817SOL    HW2 6658   1.987   5.272   1.689
  818SOL     OW 6659   2.492   7.906   2.130
  818SOL    HW1 6660   2.533   7.962   2.063
  818SOL    HW2 6661   2.399   7.925   2.124
  819SOL     OW 6662   2.649   7.502   0.739
  819SOL    HW1 6663   2.723   7.562   0.740
  819SOL    HW2 6664   2.587   7.542   0.678
  820SOL     OW 6665  -0.726   5.843   5.630
  820SOL    HW1 6666  -0.683   5.769   5.587
  820SOL    HW2 6667  -0.820   5.827   5.617
  821SOL     OW 6668   1.757   5.567   1.809
  821SOL    HW1 6669   1.816   5.509   1.858
  821SOL    HW2 6670   1.682   5.578   1.867
  822SOL     OW 6671   0.187   4.466   2.566
  822SOL    HW1 6672   0.157   4.399   2.627
  822SOL    HW2 6673   0.237   4.528   2.621
  823SOL     OW 6674   3.180   4.725   2.464
  823SOL    HW1 6675   3.085   4.713   2.456
  823SOL    HW2 6676   3.216   4.689   2.383
  824SOL     OW 6677   5.663   2.292   0.597
  824SOL    HW1 6678   5.637   2.201   0.602
  824SOL    HW2 6679   5.624   2.333   0.675
  825SOL     OW 6680   2.646   3.818   0.681
  825SOL    HW1 6681   2.638   3.768   0.600
  825SOL    HW2 6682   2.639   3.753   0.751
  826SOL     OW 6683   4.606   5.121   0.446
  826SOL    HW1 6684   4.598   5.209   0.409
  826SOL    HW2 6685   4.575   5.063   0.377
  827SOL     OW 6686   4.724   3.903   0.923
  827SOL    HW1 6687   4.628   3.906   0.916
  827SOL    HW2 6688   4.743   3.946   1.006
  828SOL     OW 6689   3.358   6.906   1.702
  828SOL    HW1 6690   3.368   6.819   1.740
  828SOL    HW2 6691   3.417   6.961   1.753
  829SOL     OW 6692   6.228   5.183   3.738
  829SOL    HW1 6693   6.292   5.124   3.778
  829SOL    HW2 6694   6.200   5.241   3.809
  830SOL     OW 6695   5.080   4.908   4.370
  830SOL    HW1 6696   5.047   4.833   4.420
  830SOL    HW2 6697   5.173   4.912   4.391
  831SOL     OW 6698   6.009   1.702   2.521
  831SOL    HW1 6699   6.048   1.745   2.444
  831SOL    HW2 6700   5.923   1.674   2.491
  832SOL     OW 6701   5.306   5.247   4.462
  832SOL    HW1 6702   5.339   5.193   4.534
  832SOL    HW2 6703   5.384   5.272   4.413
  833SOL     OW 6704   4.330   6.374   6.095
  833SOL    HW1 6705   4.340   6.466   6.071
  833SOL    HW2 6706   4.237   6.366   6.118
  834SOL     OW 6707   7.800   6.087   0.072
  834SOL    HW1 6708   7.738   6.089  -0.001
  834SOL    HW2 6709   7.746   6.098   0.150
  835SOL     OW 6710   1.679   2.301   3.574
  835SOL    HW1 6711   1.697   2.361   3.502
  835SOL    HW2 6712   1.759   2.303   3.627
  836SOL     OW 6713   6.685   3.749   0.661
  836SOL    HW1 6714   6.644   3.727   0.578
  836SOL    HW2 6715   6.628   3.709   0.727
  837SOL     OW 6716   5.650   7.427   4.517
  837SOL    HW1 6717   5.690   7.495   4.461
  837SOL    HW2 6718   5.667   7.457   4.606
  838SOL     OW 6719   3.198   3.507   4.883
  838SOL    HW1 6720   3.177   3.458   4.803
  838SOL    HW2 6721   3.260   3.451   4.930
  839SOL     OW 6722   4.267   8.717   3.354
  839SOL    HW1 6723   4.259   8.811   3.371
  839SOL    HW2 6724   4.272   8.711   3.258
  840SOL     OW 6725   2.165   3.158   0.286
  840SOL    HW1 6726   2.095   3.133   0.346
  840SOL    HW2 6727   2.146   3.249   0.263
  841SOL     OW 6728   5.018   4.316   0.601
  841SOL    HW1 6729   5.021   4.393   0.657
  841SOL    HW2 6730   5.010   4.350   0.512
  842SOL     OW 6731   3.975   6.602   5.466
  842SOL    HW1 6732   3.940   6.524   5.509
  842SOL    HW2 6733   4.069   6.600   5.485
  843SOL     OW 6734   2.035   7.785   1.688
  843SOL    HW1 6735   1.986   7.826   1.760
  843SOL    HW2 6736   2.077   7.710   1.728
  844SOL     OW 6737   4.638   1.885   2.976
  844SOL    HW1 6738   4.601   1.916   3.058
  844SOL    HW2 6739   4.666   1.965   2.931
  845SOL     OW 6740   3.294   7.405   5.652
  845SOL    HW1 6741   3.357   7.466   5.614
  845SOL    HW2 6742   3.347   7.332   5.683
  846SOL     OW 6743   3.948   9.802   4.860
  846SOL    HW1 6744   4.028   9.763   4.823
  846SOL    HW2 6745   3.893   9.821   4.784
  847SOL     OW 6746   1.797   1.901   0.062
  847SOL    HW1 6747   1.833   1.861  -0.017
  847SOL    HW2 6748   1.724   1.954   0.031
  848SOL     OW 6749   7.703   5.172   0.332
  848SOL    HW1 6750   7.717   5.266   0.336
  848SOL    HW2 6751   7.748   5.144   0.253
  849SOL     OW 6752   0.109   9.258   5.384
  849SOL    HW1 6753   0.053   9.301   5.319
  849SOL    HW2 6754   0.148   9.330   5.433
  850SOL     OW 6755   5.635   5.236   5.535
  850SOL    HW1 6756   5.716   5.287   5.532
  850SOL    HW2 6757   5.568   5.294   5.500
  851SOL     OW 6758   2.831   2.196   0.292
  851SOL    HW1 6759   2.814   2.119   0.238
  851SOL    HW2 6760   2.919   2.224   0.268
  852SOL     OW 6761   4.592   6.048   5.305
  852SOL    HW1 6762   4.635   6.110   5.246
  852SOL    HW2 6763   4.568   5.975   5.248
  853SOL     OW 6764   7.807   9.977   5.292
  853SOL    HW1 6765   7.744   9.932   5.237
  853SOL    HW2 6766   7.879  10.000   5.234
  854SOL     OW 6767   4.944   1.235   0.258
  854SOL    HW1 6768   4.949   1.227   0.163
  854SOL    HW2 6769   4.983   1.155   0.292
  855SOL     OW 6770   4.291  10.140   5.679
  855SOL    HW1 6771   4.371  10.190   5.663
  855SOL    HW2 6772   4.241  10.148   5.597
  856SOL     OW 6773   6.498   7.791   1.922
  856SOL    HW1 6774   6.516   7.807   2.014
  856SOL    HW2 6775   6.539   7.706   1.904
  857SOL     OW 6776   5.512   6.930   3.578
  857SOL    HW1 6777   5.440   6.987   3.551
  857SOL    HW2 6778   5.519   6.866   3.508
  858SOL     OW 6779   5.285   3.992   2.424
  858SOL    HW1 6780   5.328   3.910   2.448
  858SOL    HW2 6781   5.207   3.996   2.479
  859SOL     OW 6782   6.340   2.526   3.278
  859SOL    HW1 6783   6.428   2.488   3.272
  859SOL    HW2 6784   6.309   2.499   3.365
  860SOL     OW 6785   1.916   3.391   2.984
  860SOL    HW1 6786   1.878   3.318   2.935
  860SOL    HW2 6787   1.846   3.421   3.041
  861SOL     OW 6788   6.022   5.638   5.284
  861SOL    HW1 6789   6.110   5.607   5.264
  861SOL    HW2 6790   5.965   5.564   5.262
  862SOL     OW 6791   3.029   5.940   2.137
  862SOL    HW1 6792   3.046   5.993   2.060
  862SOL    HW2 6793   2.997   6.002   2.203
  863SOL     OW 6794   5.539   7.469   1.641
  863SOL    HW1 6795   5.500   7.552   1.667
  863SOL    HW2 6796   5.549   7.420   1.723
  864SOL     OW 6797   2.967   2.768   2.070
  864SOL    HW1 6798   2.911   2.812   2.005
  864SOL    HW2 6799   3.053   2.765   2.030
  865SOL     OW 6800   1.540   5.939   1.697
  865SOL    HW1 6801   1.543   6.012   1.636
  865SOL    HW2 6802   1.587   5.868   1.653
  866SOL     OW 6803   3.144   7.596   3.172
  866SOL    HW1 6804   3.090   7.658   3.123
  866SOL    HW2 6805   3.231   7.637   3.175
  867SOL     OW 6806  -0.359   7.137   6.144
  867SOL    HW1 6807  -0.321   7.222   6.121
  867SOL    HW2 6808  -0.323   7.118   6.232
  868SOL     OW 6809   2.871   3.805   0.101
  868SOL    HW1 6810   2.816   3.754   0.162
  868SOL    HW2 6811   2.821   3.886   0.087
  869SOL     OW 6812   1.092   3.200   2.497
  869SOL    HW1 6813   1.011   3.154   2.475
  869SOL    HW2 6814   1.129   3.226   2.413
  870SOL     OW 6815   4.938   2.454   0.925
  870SOL    HW1 6816   4.921   2.528   0.866
  870SOL    HW2 6817   4.895   2.380   0.883
  871SOL     OW 6818   3.260   9.023   3.692
  871SOL    HW1 6819   3.297   9.110   3.677
  871SOL    HW2 6820   3.220   9.000   3.608
  872SOL     OW 6821   6.149   4.855   3.104
  872SOL    HW1 6822   6.178   4.791   3.168
  872SOL    HW2 6823   6.214   4.852   3.034
  873SOL     OW 6824   4.211   2.564   4.040
  873SOL    HW1 6825   4.120   2.552   4.014
  873SOL    HW2 6826   4.212   2.548   4.134
  874SOL     OW 6827   3.077   4.898   2.758
  874SOL    HW1 6828   3.006   4.838   2.777
  874SOL    HW2 6829   3.092   4.945   2.840
  875SOL     OW 6830   2.444   5.889   0.841
  875SOL    HW1 6831   2.391   5.950   0.892
  875SOL    HW2 6832   2.458   5.814   0.899
  876SOL     OW 6833   3.614   6.561   2.103
  876SOL    HW1 6834   3.565   6.489   2.142
  876SOL    HW2 6835   3.692   6.520   2.067
  877SOL     OW 6836   3.888   6.192   5.873
  877SOL    HW1 6837   3.936   6.109   5.873
  877SOL    HW2 6838   3.796   6.167   5.885
  878SOL     OW 6839   6.239   1.117   1.502
  878SOL    HW1 6840   6.305   1.135   1.436
  878SOL    HW2 6841   6.180   1.193   1.498
  879SOL     OW 6842   4.552   6.404   0.262
  879SOL    HW1 6843   4.471   6.453   0.274
  879SOL    HW2 6844   4.575   6.418   0.170
  880SOL     OW 6845   2.536   4.788   5.431
  880SOL    HW1 6846   2.519   4.734   5.508
  880SOL    HW2 6847   2.450   4.794   5.388
  881SOL     OW 6848   1.577   3.090   3.357
  881SOL    HW1 6849   1.616   3.003   3.353
  881SOL    HW2 6850   1.495   3.083   3.309
  882SOL     OW 6851   4.229   7.220   0.274
  882SOL    HW1 6852   4.239   7.125   0.280
  882SOL    HW2 6853   4.185   7.235   0.191
  883SOL     OW 6854   1.874   2.568   2.435
  883SOL    HW1 6855   1.787   2.606   2.426
  883SOL    HW2 6856   1.886   2.559   2.529
  884SOL     OW 6857   3.643   4.636   2.474
  884SOL    HW1 6858   3.710   4.703   2.463
  884SOL    HW2 6859   3.593   4.638   2.392
  885SOL     OW 6860   2.900   7.478   3.159
  885SOL    HW1 6861   2.995   7.485   3.158
  885SOL    HW2 6862   2.875   7.474   3.067
  886SOL     OW 6863   3.465   5.823   3.862
  886SOL    HW1 6864   3.500   5.734   3.859
  886SOL    HW2 6865   3.496   5.863   3.781
  887SOL     OW 6866   5.481   8.454   3.713
  887SOL    HW1 6867   5.529   8.414   3.786
  887SOL    HW2 6868   5.548   8.499   3.663
  888SOL     OW 6869   5.273   6.069   3.935
  888SOL    HW1 6870   5.251   6.011   4.008
  888SOL    HW2 6871   5.188   6.094   3.898
  889SOL     OW 6872   0.984   4.286   5.661
  889SOL    HW1 6873   0.959   4.322   5.746
  889SOL    HW2 6874   1.048   4.218   5.682
  890SOL     OW 6875   3.569   6.486   4.950
  890SOL    HW1 6876   3.598   6.538   5.024
  890SOL    HW2 6877   3.508   6.543   4.903
  891SOL     OW 6878   6.746   5.374   1.067
  891SOL    HW1 6879   6.656   5.367   1.036
  891SOL    HW2 6880   6.759   5.295   1.120
  892SOL     OW 6881   3.766   6.799   4.707
  892SOL    HW1 6882   3.801   6.883   4.680
  892SOL    HW2 6883   3.807   6.781   4.791
  893SOL     OW 6884   3.540   3.827   3.429
  893SOL    HW1 6885   3.451   3.822   3.394
  893SOL    HW2 6886   3.558   3.921   3.435
  894SOL     OW 6887   1.739   3.468   2.098
  894SOL    HW1 6888   1.746   3.510   2.184
  894SOL    HW2 6889   1.710   3.538   2.040
  895SOL     OW 6890   4.288   5.395   5.298
  895SOL    HW1 6891   4.341   5.465   5.260
  895SOL    HW2 6892   4.329   5.314   5.267
  896SOL     OW 6893   4.725   5.070   3.084
  896SOL    HW1 6894   4.791   5.040   3.147
  896SOL    HW2 6895   4.700   4.990   3.036
  897SOL     OW 6896   2.879   0.385   0.417
  897SOL    HW1 6897   2.951   0.336   0.457
  897SOL    HW2 6898   2.804   0.365   0.473
  898SOL     OW 6899   7.759   7.899   3.147
  898SOL    HW1 6900   7.715   7.851   3.217
  898SOL    HW2 6901   7.792   7.831   3.088
  899SOL     OW 6902   4.115   5.835   6.128
  899SOL    HW1 6903   4.080   5.748   6.148
  899SOL    HW2 6904   4.077   5.856   6.043
  900SOL     OW 6905   0.793   1.417   1.283
  900SOL    HW1 6906   0.831   1.461   1.207
  900SOL    HW2 6907   0.699   1.436   1.278
  901SOL     OW 6908   1.271   2.676   3.596
  901SOL    HW1 6909   1.273   2.665   3.691
  901SOL    HW2 6910   1.279   2.587   3.561
  902SOL     OW 6911   5.339   8.236   3.360
  902SOL    HW1 6912   5.429   8.216   3.332
  902SOL    HW2 6913   5.287   8.232   3.280
  903SOL     OW 6914   0.715   0.618   0.508
  903SOL    HW1 6915   0.769   0.697   0.500
  903SOL    HW2 6916   0.777   0.549   0.533
  904SOL     OW 6917   5.036   4.064   1.793
  904SOL    HW1 6918   4.996   3.977   1.800
  904SOL    HW2 6919   4.978   4.121   1.843
  905SOL     OW 6920   5.746   9.277   3.968
  905SOL    HW1 6921   5.779   9.245   3.884
  905SOL    HW2 6922   5.678   9.215   3.993
  906SOL     OW 6923   5.034   5.104   3.278
  906SOL    HW1 6924   5.127   5.128   3.287
  906SOL    HW2 6925   5.033   5.009   3.287
  907SOL     OW 6926   3.534   7.772   5.698
  907SOL    HW1 6927   3.473   7.801   5.766
  907SOL    HW2 6928   3.490   7.699   5.655
  908SOL     OW 6929   5.755   4.359   1.684
  908SOL    HW1 6930   5.706   4.276   1.679
  908SOL    HW2 6931   5.743   4.398   1.598
  909SOL     OW 6932   3.829   7.522   1.676
  909SOL    HW1 6933   3.781   7.532   1.594
  909SOL    HW2 6934   3.921   7.513   1.650
  910SOL     OW 6935   2.779   8.214   4.993
  910SOL    HW1 6936   2.786   8.240   5.085
  910SOL    HW2 6937   2.824   8.283   4.945
  911SOL     OW 6938   1.690   4.144   2.799
  911SOL    HW1 6939   1.676   4.220   2.856
  911SOL    HW2 6940   1.603   4.120   2.768
  912SOL     OW 6941   2.494   6.816   2.374
  912SOL    HW1 6942   2.567   6.868   2.341
  912SOL    HW2 6943   2.502   6.732   2.330
  913SOL     OW 6944   2.345   4.408   4.855
  913SOL    HW1 6945   2.400   4.330   4.853
  913SOL    HW2 6946   2.299   4.402   4.939
  914SOL     OW 6947   4.540   5.484   3.322
  914SOL    HW1 6948   4.453   5.448   3.301
  914SOL    HW2 6949   4.532   5.514   3.413
  915SOL     OW 6950   7.986   9.384   4.700
  915SOL    HW1 6951   7.958   9.323   4.768
  915SOL    HW2 6952   7.927   9.368   4.627
  916SOL     OW 6953   4.456   3.925   0.958
  916SOL    HW1 6954   4.403   3.856   0.918
  916SOL    HW2 6955   4.412   4.006   0.935
  917SOL     OW 6956  -0.425   3.383   3.388
  917SOL    HW1 6957  -0.517   3.384   3.413
  917SOL    HW2 6958  -0.389   3.463   3.427
  918SOL     OW 6959   5.670   5.460   0.135
  918SOL    HW1 6960   5.705   5.458   0.224
  918SOL    HW2 6961   5.687   5.549   0.105
  919SOL     OW 6962   0.284   8.392   5.325
  919SOL    HW1 6963   0.278   8.296   5.319
  919SOL    HW2 6964   0.293   8.410   5.418
  920SOL     OW 6965   6.012   6.016   1.459
  920SOL    HW1 6966   5.939   5.974   1.414
  920SOL    HW2 6967   5.978   6.101   1.487
  921SOL     OW 6968   2.217   4.955   1.214
  921SOL    HW1 6969   2.133   4.998   1.200
  921SOL    HW2 6970   2.241   4.921   1.127
  922SOL     OW 6971   7.440   3.358   0.668
  922SOL    HW1 6972   7.379   3.365   0.741
  922SOL    HW2 6973   7.459   3.449   0.645
  923SOL     OW 6974   5.536   8.156   2.198
  923SOL    HW1 6975   5.509   8.185   2.111
  923SOL    HW2 6976   5.544   8.236   2.249
  924SOL     OW 6977   6.324   4.516   4.366
  924SOL    HW1 6978   6.278   4.591   4.403
  924SOL    HW2 6979   6.384   4.487   4.435
  925SOL     OW 6980   4.366   2.747   1.521
  925SOL    HW1 6981   4.351   2.760   1.427
  925SOL    HW2 6982   4.311   2.672   1.544
  926SOL     OW 6983   6.020   6.369   3.753
  926SOL    HW1 6984   5.957   6.440   3.743
  926SOL    HW2 6985   5.982   6.295   3.706
  927SOL     OW 6986   4.071   5.160   5.692
  927SOL    HW1 6987   4.104   5.186   5.778
  927SOL    HW2 6988   3.995   5.104   5.711
  928SOL     OW 6989   7.122   5.043   2.134
  928SOL    HW1 6990   7.031   5.028   2.109
  928SOL    HW2 6991   7.118   5.113   2.198
  929SOL     OW 6992   4.106   1.636   2.038
  929SOL    HW1 6993   4.068   1.722   2.020
  929SOL    HW2 6994   4.039   1.590   2.088
  930SOL     OW 6995   4.663   6.218   5.503
  930SOL    HW1 6996   4.581   6.268   5.507
  930SOL    HW2 6997   4.656   6.166   5.423
  931SOL     OW 6998   2.425   5.449   2.389
  931SOL    HW1 6999   2.443   5.524   2.331
  931SOL    HW2 7000   2.345   5.473   2.435
  932SOL     OW 7001   4.171   4.731   5.981
  932SOL    HW1 7002   4.144   4.642   5.956
  932SOL    HW2 7003   4.219   4.764   5.906
  933SOL     OW 7004   3.856   8.430   4.068
  933SOL    HW1 7005   3.817   8.358   4.117
  933SOL    HW2 7006   3.817   8.509   4.106
  934SOL     OW 7007   2.751   6.649   5.791
  934SOL    HW1 7008   2.797   6.668   5.873
  934SOL    HW2 7009   2.688   6.720   5.782
  935SOL     OW 7010   4.931   5.468   1.052
  935SOL    HW1 7011   4.909   5.540   1.111
  935SOL    HW2 7012   4.913   5.502   0.964
  936SOL     OW 7013   4.360   4.146   2.566
  936SOL    HW1 7014   4.284   4.105   2.608
  936SOL    HW2 7015   4.348   4.240   2.582
  937SOL     OW 7016   5.869   4.198   3.688
  937SOL    HW1 7017   5.905   4.110   3.682
  937SOL    HW2 7018   5.933   4.254   3.644
  938SOL     OW 7019   7.041   2.132   0.438
  938SOL    HW1 7020   7.064   2.223   0.458
  938SOL    HW2 7021   7.117   2.097   0.393
  939SOL     OW 7022   1.235   3.894   1.473
  939SOL    HW1 7023   1.173   3.917   1.403
  939SOL    HW2 7024   1.215   3.803   1.494
  940SOL     OW 7025   1.472   3.287   2.902
  940SOL    HW1 7026   1.467   3.263   2.994
  940SOL    HW2 7027   1.406   3.234   2.859
  941SOL     OW 7028   4.880   2.228   1.725
  941SOL    HW1 7029   4.877   2.144   1.771
  941SOL    HW2 7030   4.832   2.213   1.643
  942SOL     OW 7031   3.076   4.214   1.033
  942SOL    HW1 7032   2.990   4.173   1.020
  942SOL    HW2 7033   3.136   4.141   1.049
  943SOL     OW 7034   6.765   8.841   5.342
  943SOL    HW1 7035   6.754   8.754   5.380
  943SOL    HW2 7036   6.741   8.830   5.250
  944SOL     OW 7037   6.147   5.883   3.209
  944SOL    HW1 7038   6.087   5.812   3.188
  944SOL    HW2 7039   6.118   5.916   3.294
  945SOL     OW 7040   4.978  10.277   5.676
  945SOL    HW1 7041   4.884  10.286   5.687
  945SOL    HW2 7042   4.994  10.182   5.685
  946SOL     OW 7043   2.574   2.378   0.237
  946SOL    HW1 7044   2.556   2.441   0.306
  946SOL    HW2 7045   2.651   2.330   0.267
  947SOL     OW 7046   8.913   5.656   0.840
  947SOL    HW1 7047   8.833   5.673   0.791
  947SOL    HW2 7048   8.884   5.606   0.916
  948SOL     OW 7049   4.398   3.999   4.346
  948SOL    HW1 7050   4.433   3.911   4.330
  948SOL    HW2 7051   4.326   3.986   4.407
  949SOL     OW 7052   0.778   3.832   5.563
  949SOL    HW1 7053   0.827   3.846   5.643
  949SOL    HW2 7054   0.815   3.893   5.500
  950SOL     OW 7055   3.365   5.179   3.469
  950SOL    HW1 7056   3.428   5.148   3.535
  950SOL    HW2 7057   3.366   5.112   3.401
  951SOL     OW 7058   5.920   0.553   0.206
  951SOL    HW1 7059   6.001   0.524   0.249
  951SOL    HW2 7060   5.908   0.491   0.134
  952SOL     OW 7061   3.041   3.706   2.933
  952SOL    HW1 7062   2.967   3.721   2.874
  952SOL    HW2 7063   3.113   3.756   2.894
  953SOL     OW 7064   2.492   2.206   1.083
  953SOL    HW1 7065   2.544   2.201   1.163
  953SOL    HW2 7066   2.530   2.140   1.026
  954SOL     OW 7067   6.826   8.565   4.231
  954SOL    HW1 7068   6.881   8.555   4.153
  954SOL    HW2 7069   6.884   8.604   4.296
  955SOL     OW 7070   3.926   6.517   1.352
  955SOL    HW1 7071   3.915   6.579   1.424
  955SOL    HW2 7072   3.994   6.556   1.297
  956SOL     OW 7073   5.229   2.323   3.423
  956SOL    HW1 7074   5.217   2.231   3.398
  956SOL    HW2 7075   5.323   2.339   3.412
  957SOL     OW 7076   8.515   7.197   0.775
  957SOL    HW1 7077   8.478   7.285   0.776
  957SOL    HW2 7078   8.466   7.150   0.842
  958SOL     OW 7079   4.023   4.250   2.178
  958SOL    HW1 7080   4.003   4.340   2.202
  958SOL    HW2 7081   4.084   4.257   2.105
  959SOL     OW 7082   0.603   2.331   2.906
  959SOL    HW1 7083   0.691   2.297   2.918
  959SOL    HW2 7084   0.599   2.356   2.813
  960SOL     OW 7085   6.288   9.193   5.496
  960SOL    HW1 7086   6.268   9.286   5.487
  960SOL    HW2 7087   6.203   9.150   5.498
  961SOL     OW 7088   1.754   7.000   2.036
  961SOL    HW1 7089   1.764   7.030   2.127
  961SOL    HW2 7090   1.844   6.993   2.004
  962SOL     OW 7091   6.068   2.967   1.293
  962SOL    HW1 7092   6.036   2.905   1.227
  962SOL    HW2 7093   6.160   2.942   1.306
  963SOL     OW 7094   5.210   8.017   4.898
  963SOL    HW1 7095   5.124   8.016   4.940
  963SOL    HW2 7096   5.213   8.102   4.854
  964SOL     OW 7097   2.181   6.229   2.886
  964SOL    HW1 7098   2.165   6.235   2.980
  964SOL    HW2 7099   2.162   6.317   2.853
  965SOL     OW 7100   9.023   5.386   0.514
  965SOL    HW1 7101   9.062   5.471   0.534
  965SOL    HW2 7102   8.984   5.357   0.597
  966SOL     OW 7103   4.939   1.751   0.133
  966SOL    HW1 7104   4.950   1.663   0.169
  966SOL    HW2 7105   4.998   1.806   0.184
  967SOL     OW 7106   8.644   5.033   0.683
  967SOL    HW1 7107   8.604   5.069   0.763
  967SOL    HW2 7108   8.726   4.995   0.714
  968SOL     OW 7109  -1.079   4.156   4.890
  968SOL    HW1 7110  -1.157   4.189   4.846
  968SOL    HW2 7111  -1.110   4.130   4.977
  969SOL     OW 7112   6.560   6.732   1.776
  969SOL    HW1 7113   6.653   6.740   1.755
  969SOL    HW2 7114   6.557   6.680   1.856
  970SOL     OW 7115   6.295   4.889   0.387
  970SOL    HW1 7116   6.349   4.851   0.457
  970SOL    HW2 7117   6.359   4.920   0.323
  971SOL     OW 7118   7.712   6.891   2.598
  971SOL    HW1 7119   7.787   6.938   2.562
  971SOL    HW2 7120   7.717   6.803   2.559
  972SOL     OW 7121   6.377   3.352   1.939
  972SOL    HW1 7122   6.432   3.282   1.974
  972SOL    HW2 7123   6.301   3.308   1.901
  973SOL     OW 7124  -0.171   0.868   0.838
  973SOL    HW1 7125  -0.136   0.783   0.864
  973SOL    HW2 7126  -0.263   0.865   0.862
  974SOL     OW 7127   0.028   4.653   3.874
  974SOL    HW1 7128   0.113   4.613   3.891
  974SOL    HW2 7129   0.048   4.743   3.849
  975SOL     OW 7130   5.719   4.029   3.115
  975SOL    HW1 7131   5.705   4.115   3.155
  975SOL    HW2 7132   5.632   4.003   3.084
  976SOL     OW 7133  -0.051   2.696   4.268
  976SOL    HW1 7134  -0.108   2.772   4.262
  976SOL    HW2 7135  -0.067   2.647   4.187
  977SOL     OW 7136   6.683   8.842   4.662
  977SOL    HW1 7137   6.616   8.899   4.626
  977SOL    HW2 7138   6.729   8.896   4.727
  978SOL     OW 7139   4.456   4.295   2.210
  978SOL    HW1 7140   4.500   4.259   2.287
  978SOL    HW2 7141   4.441   4.387   2.232
  979SOL     OW 7142   5.929   6.068   3.959
  979SOL    HW1 7143   6.012   6.056   3.912
  979SOL    HW2 7144   5.948   6.133   4.026
  980SOL     OW 7145   4.032   6.418   2.957
  980SOL    HW1 7146   4.055   6.483   2.890
  980SOL    HW2 7147   3.951   6.450   2.995
  981SOL     OW 7148   5.590   7.676   2.994
  981SOL    HW1 7149   5.643   7.718   3.062
  981SOL    HW2 7150   5.619   7.718   2.912
  982SOL     OW 7151   6.383   2.399   0.070
  982SOL    HW1 7152   6.377   2.463   0.141
  982SOL    HW2 7153   6.462   2.424   0.022
  983SOL     OW 7154   1.470   4.412   0.435
  983SOL    HW1 7155   1.402   4.441   0.373
  983SOL    HW2 7156   1.549   4.455   0.404
  984SOL     OW 7157   1.743   4.795   0.275
  984SOL    HW1 7158   1.661   4.797   0.324
  984SOL    HW2 7159   1.809   4.825   0.338
  985SOL     OW 7160   1.486   8.930   3.281
  985SOL    HW1 7161   1.497   9.020   3.312
  985SOL    HW2 7162   1.530   8.928   3.196
  986SOL     OW 7163   0.443   2.543   4.166
  986SOL    HW1 7164   0.391   2.462   4.165
  986SOL    HW2 7165   0.394   2.602   4.223
  987SOL     OW 7166   5.097   4.661   0.581
  987SOL    HW1 7167   5.056   4.668   0.494
  987SOL    HW2 7168   5.181   4.706   0.571
  988SOL     OW 7169   8.533   6.022   1.342
  988SOL    HW1 7170   8.624   5.994   1.354
  988SOL    HW2 7171   8.487   5.987   1.419
  989SOL     OW 7172   6.411   4.057   0.027
  989SOL    HW1 7173   6.449   4.104  -0.047
  989SOL    HW2 7174   6.409   3.966  -0.002
  990SOL     OW 7175   0.879   3.615   5.053
  990SOL    HW1 7176   0.838   3.683   5.000
  990SOL    HW2 7177   0.955   3.587   5.002
  991SOL     OW 7178   2.950   0.844   0.012
  991SOL    HW1 7179   2.884   0.901   0.050
  991SOL    HW2 7180   2.904   0.761  -0.004
  992SOL     OW 7181   4.386   7.968   1.542
  992SOL    HW1 7182   4.333   8.047   1.547
  992SOL    HW2 7183   4.454   7.988   1.477
  993SOL     OW 7184   6.324   5.767   0.779
  993SOL    HW1 7185   6.276   5.794   0.857
  993SOL    HW2 7186   6.330   5.672   0.787
  994SOL     OW 7187   1.255   3.431   2.367
  994SOL    HW1 7188   1.295   3.461   2.285
  994SOL    HW2 7189   1.161   3.443   2.354
  995SOL     OW 7190   2.422   2.058   1.976
  995SOL    HW1 7191   2.470   2.093   2.051
  995SOL    HW2 7192   2.346   2.115   1.966
  996SOL     OW 7193   6.809   8.564   5.479
  996SOL    HW1 7194   6.838   8.625   5.546
  996SOL    HW2 7195   6.715   8.556   5.492
  997SOL     OW 7196   7.857   5.660   0.272
  997SOL    HW1 7197   7.813   5.729   0.322
  997SOL    HW2 7198   7.829   5.674   0.182
  998SOL     OW 7199   0.779   2.634   0.255
  998SOL    HW1 7200   0.809   2.562   0.311
  998SOL    HW2 7201   0.738   2.695   0.315
  999SOL     OW 7202   1.664   1.542   1.407
  999SOL    HW1 7203   1.672   1.622   1.355
  999SOL    HW2 7204   1.569   1.529   1.416
 1000SOL     OW 7205   4.671   6.691   2.381
 1000SOL    HW1 7206   4.581   6.660   2.390
 1000SOL    HW2 7207   4.683   6.754   2.452
 1001SOL     OW 7208   6.806   6.892   0.690
 1001SOL    HW1 7209   6.831   6.982   0.673
 1001SOL    HW2 7210   6.836   6.875   0.780
 1002SOL     OW 7211   8.506   7.896   1.935
 1002SOL    HW1 7212   8.462   7.813   1.955
 1002SOL    HW2 7213   8.502   7.945   2.017
 1003SOL     OW 7214   5.318   4.742   4.998
 1003SOL    HW1 7215   5.355   4.691   4.925
 1003SOL    HW2 7216   5.387   4.803   5.021
 1004SOL     OW 7217   4.031   0.821   1.202
 1004SOL    HW1 7218   3.982   0.897   1.170
 1004SOL    HW2 7219   4.118   0.832   1.164
 1005SOL     OW 7220   6.658   7.455   5.047
 1005SOL    HW1 7221   6.608   7.473   4.967
 1005SOL    HW2 7222   6.604   7.391   5.094
 1006SOL     OW 7223   0.077   3.139   5.122
 1006SOL    HW1 7224   0.072   3.044   5.111
 1006SOL    HW2 7225  -0.013   3.167   5.138
 1007SOL     OW 7226   0.561   2.884   1.433
 1007SOL    HW1 7227   0.585   2.867   1.342
 1007SOL    HW2 7228   0.483   2.830   1.447
 1008SOL     OW 7229   4.964   2.918   3.434
 1008SOL    HW1 7230   4.953   2.999   3.484
 1008SOL    HW2 7231   4.928   2.849   3.491
 1009SOL     OW 7232   5.501   3.447   4.684
 1009SOL    HW1 7233   5.471   3.370   4.635
 1009SOL    HW2 7234   5.590   3.463   4.652
 1010SOL     OW 7235   3.489   6.422   2.844
 1010SOL    HW1 7236   3.451   6.392   2.927
 1010SOL    HW2 7237   3.463   6.357   2.780
 1011SOL     OW 7238   4.337   2.756   0.630
 1011SOL    HW1 7239   4.324   2.662   0.641
 1011SOL    HW2 7240   4.432   2.768   0.640
 1012SOL     OW 7241   2.899   8.350   3.017
 1012SOL    HW1 7242   2.834   8.312   2.958
 1012SOL    HW2 7243   2.915   8.437   2.982
 1013SOL     OW 7244   4.240   5.174   6.034
 1013SOL    HW1 7245   4.264   5.234   6.105
 1013SOL    HW2 7246   4.159   5.133   6.063
 1014SOL     OW 7247   1.853   3.589   4.978
 1014SOL    HW1 7248   1.875   3.640   4.900
 1014SOL    HW2 7249   1.886   3.641   5.051
 1015SOL     OW 7250   1.262   3.688   4.569
 1015SOL    HW1 7251   1.191   3.626   4.553
 1015SOL    HW2 7252   1.329   3.636   4.613
 1016SOL     OW 7253   5.887   1.993   0.408
 1016SOL    HW1 7254   5.911   2.033   0.324
 1016SOL    HW2 7255   5.793   2.007   0.416
 1017SOL     OW 7256   1.734   3.307   3.273
 1017SOL    HW1 7257   1.670   3.236   3.277
 1017SOL    HW2 7258   1.698   3.369   3.210
 1018SOL     OW 7259   2.359   3.430   4.794
 1018SOL    HW1 7260   2.417   3.364   4.832
 1018SOL    HW2 7261   2.339   3.397   4.707
 1019SOL     OW 7262   2.672   3.028   2.744
 1019SOL    HW1 7263   2.663   2.943   2.787
 1019SOL    HW2 7264   2.585   3.047   2.711
 1020SOL     OW 7265   5.358   6.356   2.827
 1020SOL    HW1 7266   5.425   6.287   2.828
 1020SOL    HW2 7267   5.317   6.347   2.740
 1021SOL     OW 7268   1.263   4.878   0.837
 1021SOL    HW1 7269   1.222   4.855   0.921
 1021SOL    HW2 7270   1.265   4.795   0.789
 1022SOL     OW 7271   7.297   1.559   0.687
 1022SOL    HW1 7272   7.273   1.599   0.771
 1022SOL    HW2 7273   7.364   1.494   0.709
 1023SOL     OW 7274   3.874   8.519   3.654
 1023SOL    HW1 7275   3.918   8.602   3.635
 1023SOL    HW2 7276   3.881   8.469   3.574
 1024SOL     OW 7277   3.224   8.122   2.586
 1024SOL    HW1 7278   3.174   8.204   2.585
 1024SOL    HW2 7279   3.262   8.116   2.498
 1025SOL     OW 7280   7.255   1.120   0.579
 1025SOL    HW1 7281   7.194   1.124   0.653
 1025SOL    HW2 7282   7.255   1.209   0.544
 1026SOL     OW 7283   6.939   4.964   1.196
 1026SOL    HW1 7284   7.027   5.001   1.200
 1026SOL    HW2 7285   6.953   4.870   1.180
 1027SOL     OW 7286   5.855   7.632   5.912
 1027SOL    HW1 7287   5.849   7.710   5.967
 1027SOL    HW2 7288   5.764   7.608   5.895
 1028SOL     OW 7289   2.853   9.722   5.335
 1028SOL    HW1 7290   2.914   9.685   5.398
 1028SOL    HW2 7291   2.893   9.705   5.250
 1029SOL     OW 7292   4.053   4.891   5.348
 1029SOL    HW1 7293   4.037   4.805   5.386
 1029SOL    HW2 7294   4.148   4.903   5.355
 1030SOL     OW 7295   4.603   2.892   0.816
 1030SOL    HW1 7296   4.612   2.845   0.733
 1030SOL    HW2 7297   4.649   2.839   0.880
 1031SOL     OW 7298   5.817   4.545   2.001
 1031SOL    HW1 7299   5.883   4.559   2.069
 1031SOL    HW2 7300   5.860   4.491   1.936
 1032SOL     OW 7301   3.586   3.154   3.995
 1032SOL    HW1 7302   3.545   3.076   3.957
 1032SOL    HW2 7303   3.678   3.147   3.971
 1033SOL     OW 7304   6.734   6.296   2.303
 1033SOL    HW1 7305   6.643   6.273   2.285
 1033SOL    HW2 7306   6.782   6.214   2.290
 1034SOL     OW 7307   2.673   4.992   6.172
 1034SOL    HW1 7308   2.641   5.036   6.251
 1034SOL    HW2 7309   2.747   4.939   6.204
 1035SOL     OW 7310  -1.027   2.405   3.393
 1035SOL    HW1 7311  -0.940   2.371   3.374
 1035SOL    HW2 7312  -1.059   2.350   3.464
 1036SOL     OW 7313   2.010   4.386   2.260
 1036SOL    HW1 7314   1.948   4.424   2.197
 1036SOL    HW2 7315   2.094   4.387   2.215
 1037SOL     OW 7316   2.940   1.609   0.533
 1037SOL    HW1 7317   2.859   1.601   0.483
 1037SOL    HW2 7318   2.989   1.529   0.511
 1038SOL     OW 7319   5.555   0.703   0.129
 1038SOL    HW1 7320   5.599   0.710   0.045
 1038SOL    HW2 7321   5.461   0.704   0.107
 1039SOL     OW 7322   2.581   9.977   5.837
 1039SOL    HW1 7323   2.607   9.885   5.841
 1039SOL    HW2 7324   2.634  10.021   5.903
 1040SOL     OW 7325   3.563   5.167   0.670
 1040SOL    HW1 7326   3.484   5.149   0.721
 1040SOL    HW2 7327   3.620   5.091   0.685
 1041SOL     OW 7328  -0.415   3.141   3.233
 1041SOL    HW1 7329  -0.502   3.109   3.208
 1041SOL    HW2 7330  -0.432   3.225   3.276
 1042SOL     OW 7331   6.559   0.419   0.461
 1042SOL    HW1 7332   6.574   0.363   0.537
 1042SOL    HW2 7333   6.644   0.424   0.418
 1043SOL     OW 7334   4.101   7.481   0.784
 1043SOL    HW1 7335   4.057   7.467   0.700
 1043SOL    HW2 7336   4.156   7.404   0.795
 1044SOL     OW 7337   3.854   6.771   6.009
 1044SOL    HW1 7338   3.793   6.835   5.974
 1044SOL    HW2 7339   3.923   6.823   6.049
 1045SOL     OW 7340   1.965   7.316   2.597
 1045SOL    HW1 7341   1.882   7.356   2.624
 1045SOL    HW2 7342   2.029   7.347   2.661
 1046SOL     OW 7343   7.305   0.971   0.238
 1046SOL    HW1 7344   7.347   1.039   0.184
 1046SOL    HW2 7345   7.221   0.955   0.195
 1047SOL     OW 7346   1.358   1.829   1.296
 1047SOL    HW1 7347   1.417   1.859   1.365
 1047SOL    HW2 7348   1.300   1.767   1.340
 1048SOL     OW 7349   4.310   2.035   2.495
 1048SOL    HW1 7350   4.243   2.100   2.475
 1048SOL    HW2 7351   4.364   2.076   2.562
 1049SOL     OW 7352   4.298   7.143   5.942
 1049SOL    HW1 7353   4.389   7.173   5.947
 1049SOL    HW2 7354   4.277   7.116   6.032
 1050SOL     OW 7355   9.018   7.171   0.095
 1050SOL    HW1 7356   8.975   7.142   0.014
 1050SOL    HW2 7357   9.112   7.159   0.077
 1051SOL     OW 7358   7.960   3.910   0.295
 1051SOL    HW1 7359   7.911   3.888   0.375
 1051SOL    HW2 7360   7.944   4.003   0.282
 1052SOL     OW 7361   9.042   8.020   2.229
 1052SOL    HW1 7362   8.970   7.997   2.170
 1052SOL    HW2 7363   9.048   8.115   2.223
 1053SOL     OW 7364   4.049   3.020   3.779
 1053SOL    HW1 7365   4.018   3.060   3.697
 1053SOL    HW2 7366   3.978   2.962   3.806
 1054SOL     OW 7367   2.965   8.027   2.644
 1054SOL    HW1 7368   2.918   8.074   2.576
 1054SOL    HW2 7369   3.055   8.058   2.637
 1055SOL     OW 7370   9.010   6.865   0.029
 1055SOL    HW1 7371   8.954   6.830   0.098
 1055SOL    HW2 7372   9.099   6.843   0.058
 1056SOL     OW 7373   7.192   5.178   2.561
 1056SOL    HW1 7374   7.201   5.160   2.468
 1056SOL    HW2 7375   7.122   5.244   2.566
 1057SOL     OW 7376   4.026   9.090   4.030
 1057SOL    HW1 7377   4.065   9.103   3.944
 1057SOL    HW2 7378   4.073   9.015   4.067
 1058SOL     OW 7379   4.788   8.171   5.903
 1058SOL    HW1 7380   4.796   8.149   5.810
 1058SOL    HW2 7381   4.849   8.243   5.917
 1059SOL     OW 7382   2.271   7.344   2.454
 1059SOL    HW1 7383   2.217   7.306   2.523
 1059SOL    HW2 7384   2.326   7.271   2.424
 1060SOL     OW 7385   2.922   7.037   1.456
 1060SOL    HW1 7386   2.915   7.104   1.524
 1060SOL    HW2 7387   2.904   7.084   1.374
 1061SOL     OW 7388   0.737   4.763   1.854
 1061SOL    HW1 7389   0.676   4.702   1.812
 1061SOL    HW2 7390   0.682   4.816   1.911
 1062SOL     OW 7391   5.992   6.853   2.033
 1062SOL    HW1 7392   6.074   6.814   2.002
 1062SOL    HW2 7393   5.989   6.939   1.991
 1063SOL     OW 7394   8.385   6.732   1.501
 1063SOL    HW1 7395   8.393   6.655   1.445
 1063SOL    HW2 7396   8.471   6.739   1.544
 1064SOL     OW 7397   0.016   3.543   2.313
 1064SOL    HW1 7398  -0.075   3.553   2.286
 1064SOL    HW2 7399   0.018   3.461   2.362
 1065SOL     OW 7400  -1.510   5.695   6.165
 1065SOL    HW1 7401  -1.537   5.745   6.242
 1065SOL    HW2 7402  -1.441   5.749   6.124
 1066SOL     OW 7403   6.263   7.361   4.175
 1066SOL    HW1 7404   6.197   7.310   4.222
 1066SOL    HW2 7405   6.342   7.354   4.230
 1067SOL     OW 7406   3.822   7.915   1.756
 1067SOL    HW1 7407   3.747   7.858   1.737
 1067SOL    HW2 7408   3.789   7.980   1.817
 1068SOL     OW 7409   6.883   1.361   1.564
 1068SOL    HW1 7410   6.978   1.375   1.568
 1068SOL    HW2 7411   6.868   1.285   1.621
 1069SOL     OW 7412   4.004   5.031   3.698
 1069SOL    HW1 7413   4.050   4.995   3.775
 1069SOL    HW2 7414   3.921   5.063   3.733
 1070SOL     OW 7415   3.971   7.063   0.878
 1070SOL    HW1 7416   3.915   7.111   0.938
 1070SOL    HW2 7417   4.059   7.098   0.894
 1071SOL     OW 7418   5.874   3.715   1.119
 1071SOL    HW1 7419   5.870   3.685   1.028
 1071SOL    HW2 7420   5.887   3.810   1.113
 1072SOL     OW 7421   2.204   8.895   3.109
 1072SOL    HW1 7422   2.161   8.915   3.026
 1072SOL    HW2 7423   2.288   8.858   3.084
 1073SOL     OW 7424   5.971   2.959   0.971
 1073SOL    HW1 7425   5.936   3.047   0.981
 1073SOL    HW2 7426   5.965   2.942   0.877
 1074SOL     OW 7427  -0.642   3.654   3.249
 1074SOL    HW1 7428  -0.689   3.666   3.331
 1074SOL    HW2 7429  -0.641   3.740   3.208
 1075SOL     OW 7430   6.064   8.326   5.849
 1075SOL    HW1 7431   5.980   8.280   5.850
 1075SOL    HW2 7432   6.126   8.261   5.817
 1076SOL     OW 7433   3.463   6.954   5.808
 1076SOL    HW1 7434   3.521   6.898   5.756
 1076SOL    HW2 7435   3.452   6.907   5.891
 1077SOL     OW 7436   8.203   6.701   0.002
 1077SOL    HW1 7437   8.207   6.651   0.083
 1077SOL    HW2 7438   8.287   6.747  -0.003
 1078SOL     OW 7439   2.974   3.433   1.579
 1078SOL    HW1 7440   3.062   3.405   1.603
 1078SOL    HW2 7441   2.932   3.353   1.546
 1079SOL     OW 7442   1.929   4.456   0.213
 1079SOL    HW1 7443   1.869   4.446   0.139
 1079SOL    HW2 7444   1.981   4.376   0.212
 1080SOL     OW 7445  -1.090   4.778   6.100
 1080SOL    HW1 7446  -1.130   4.781   6.013
 1080SOL    HW2 7447  -1.154   4.822   6.156
 1081SOL     OW 7448   4.312   4.121   5.932
 1081SOL    HW1 7449   4.395   4.163   5.955
 1081SOL    HW2 7450   4.262   4.190   5.888
 1082SOL     OW 7451   1.715   7.446   2.693
 1082SOL    HW1 7452   1.661   7.494   2.630
 1082SOL    HW2 7453   1.736   7.510   2.761
 1083SOL     OW 7454   3.016   9.077   4.758
 1083SOL    HW1 7455   3.011   9.171   4.742
 1083SOL    HW2 7456   2.937   9.057   4.808
 1084SOL     OW 7457   2.305   5.797   2.770
 1084SOL    HW1 7458   2.386   5.753   2.744
 1084SOL    HW2 7459   2.282   5.851   2.694
 1085SOL     OW 7460   3.644   3.575   2.247
 1085SOL    HW1 7461   3.626   3.483   2.266
 1085SOL    HW2 7462   3.595   3.593   2.167
 1086SOL     OW 7463   2.366   5.521   1.453
 1086SOL    HW1 7464   2.314   5.536   1.374
 1086SOL    HW2 7465   2.453   5.500   1.421
 1087SOL     OW 7466   3.631   8.337   3.208
 1087SOL    HW1 7467   3.579   8.298   3.137
 1087SOL    HW2 7468   3.714   8.290   3.205
 1088SOL     OW 7469   3.358   9.705   5.708
 1088SOL    HW1 7470   3.341   9.651   5.785
 1088SOL    HW2 7471   3.362   9.794   5.742
 1089SOL     OW 7472   2.844   4.919   5.726
 1089SOL    HW1 7473   2.894   4.849   5.769
 1089SOL    HW2 7474   2.912   4.976   5.690
 1090SOL     OW 7475   0.088   2.543   2.653
 1090SOL    HW1 7476   0.103   2.596   2.574
 1090SOL    HW2 7477   0.140   2.464   2.640
 1091SOL     OW 7478   4.103   4.868   0.389
 1091SOL    HW1 7479   4.182   4.898   0.435
 1091SOL    HW2 7480   4.087   4.780   0.425
 1092SOL     OW 7481   7.226   2.245   0.946
 1092SOL    HW1 7482   7.242   2.331   0.908
 1092SOL    HW2 7483   7.149   2.212   0.899
 1093SOL     OW 7484   1.979   3.320   2.195
 1093SOL    HW1 7485   2.071   3.347   2.192
 1093SOL    HW2 7486   1.937   3.383   2.253
 1094SOL     OW 7487   8.594   5.869   0.041
 1094SOL    HW1 7488   8.553   5.806   0.100
 1094SOL    HW2 7489   8.568   5.840  -0.047
 1095SOL     OW 7490   5.892   1.943   0.668
 1095SOL    HW1 7491   5.981   1.967   0.694
 1095SOL    HW2 7492   5.887   1.968   0.576
 1096SOL     OW 7493   2.091   4.294   4.997
 1096SOL    HW1 7494   2.121   4.342   5.074
 1096SOL    HW2 7495   2.079   4.205   5.027
 1097SOL     OW 7496   4.062   4.307   4.137
 1097SOL    HW1 7497   4.068   4.385   4.193
 1097SOL    HW2 7498   4.154   4.284   4.119
 1098SOL     OW 7499   3.160   3.478   2.627
 1098SOL    HW1 7500   3.074   3.442   2.604
 1098SOL    HW2 7501   3.164   3.561   2.581
 1099SOL     OW 7502   6.482   7.491   0.612
 1099SOL    HW1 7503   6.469   7.473   0.519
 1099SOL    HW2 7504   6.507   7.583   0.617
 1100SOL     OW 7505   6.618   1.391   2.180
 1100SOL    HW1 7506   6.662   1.432   2.106
 1100SOL    HW2 7507   6.534   1.436   2.188
 1101SOL     OW 7508   2.189   4.877   2.254
 1101SOL    HW1 7509   2.134   4.932   2.309
 1101SOL    HW2 7510   2.143   4.874   2.170
 1102SOL     OW 7511   1.146   1.886   0.293
 1102SOL    HW1 7512   1.170   1.970   0.334
 1102SOL    HW2 7513   1.173   1.820   0.357
 1103SOL     OW 7514   5.059   5.154   4.733
 1103SOL    HW1 7515   5.100   5.068   4.742
 1103SOL    HW2 7516   5.032   5.158   4.641
 1104SOL     OW 7517   7.330   3.011   0.917
 1104SOL    HW1 7518   7.314   3.074   0.987
 1104SOL    HW2 7519   7.413   2.970   0.939
 1105SOL     OW 7520   0.757   4.231   5.079
 1105SOL    HW1 7521   0.679   4.284   5.090
 1105SOL    HW2 7522   0.830   4.293   5.082
 1106SOL     OW 7523   1.025   9.599   4.548
 1106SOL    HW1 7524   0.968   9.595   4.472
 1106SOL    HW2 7525   1.060   9.689   4.547
 1107SOL     OW 7526   3.011   5.212   6.121
 1107SOL    HW1 7527   3.096   5.230   6.081
 1107SOL    HW2 7528   2.967   5.154   6.059
 1108SOL     OW 7529   2.425   9.349   5.185
 1108SOL    HW1 7530   2.352   9.294   5.158
 1108SOL    HW2 7531   2.387   9.436   5.194
 1109SOL     OW 7532   5.551   2.703   3.934
 1109SOL    HW1 7533   5.520   2.742   3.852
 1109SOL    HW2 7534   5.550   2.609   3.918
 1110SOL     OW 7535   3.335   6.580   1.627
 1110SOL    HW1 7536   3.428   6.564   1.611
 1110SOL    HW2 7537   3.296   6.493   1.638
 1111SOL     OW 7538   2.289   1.793   1.967
 1111SOL    HW1 7539   2.248   1.790   2.053
 1111SOL    HW2 7540   2.338   1.875   1.967
 1112SOL     OW 7541   1.597   3.357   4.033
 1112SOL    HW1 7542   1.615   3.306   3.954
 1112SOL    HW2 7543   1.603   3.293   4.104
 1113SOL     OW 7544   5.482   1.130   0.380
 1113SOL    HW1 7545   5.414   1.069   0.351
 1113SOL    HW2 7546   5.526   1.084   0.451
 1114SOL     OW 7547   2.211   3.069   1.089
 1114SOL    HW1 7548   2.134   3.101   1.041
 1114SOL    HW2 7549   2.209   3.118   1.171
 1115SOL     OW 7550   1.604   8.332   2.541
 1115SOL    HW1 7551   1.521   8.381   2.542
 1115SOL    HW2 7552   1.628   8.324   2.634
 1116SOL     OW 7553   4.751   7.778   5.969
 1116SOL    HW1 7554   4.688   7.736   5.910
 1116SOL    HW2 7555   4.696   7.829   6.029
 1117SOL     OW 7556   5.836   5.184   0.080
 1117SOL    HW1 7557   5.881   5.196  -0.004
 1117SOL    HW2 7558   5.859   5.262   0.131
 1118SOL     OW 7559   2.072   8.268   5.660
 1118SOL    HW1 7560   2.017   8.343   5.684
 1118SOL    HW2 7561   2.153   8.308   5.628
 1119SOL     OW 7562   6.141   1.987   0.707
 1119SOL    HW1 7563   6.194   1.938   0.771
 1119SOL    HW2 7564   6.182   1.970   0.623
 1120SOL     OW 7565   7.368   4.332   2.088
 1120SOL    HW1 7566   7.320   4.364   2.165
 1120SOL    HW2 7567   7.303   4.330   2.018
 1121SOL     OW 7568   5.079   7.639   4.845
 1121SOL    HW1 7569   5.142   7.604   4.908
 1121SOL    HW2 7570   5.100   7.594   4.763
 1122SOL     OW 7571   2.977   5.005   3.954
 1122SOL    HW1 7572   2.971   5.087   3.904
 1122SOL    HW2 7573   2.898   4.957   3.930
 1123SOL     OW 7574   5.046   6.941   1.125
 1123SOL    HW1 7575   4.964   6.991   1.125
 1123SOL    HW2 7576   5.087   6.964   1.208
 1124SOL     OW 7577   2.811   8.409   2.566
 1124SOL    HW1 7578   2.799   8.457   2.484
 1124SOL    HW2 7579   2.722   8.399   2.601
 1125SOL     OW 7580   2.670   6.437   5.356
 1125SOL    HW1 7581   2.645   6.396   5.273
 1125SOL    HW2 7582   2.636   6.526   5.350
 1126SOL     OW 7583   1.217   9.544   4.958
 1126SOL    HW1 7584   1.265   9.462   4.971
 1126SOL    HW2 7585   1.138   9.534   5.011
 1127SOL     OW 7586   2.112   2.077   2.342
 1127SOL    HW1 7587   2.036   2.134   2.332
 1127SOL    HW2 7588   2.186   2.128   2.310
 1128SOL     OW 7589   1.052   9.030   4.096
 1128SOL    HW1 7590   0.981   9.088   4.070
 1128SOL    HW2 7591   1.052   9.033   4.192
 1129SOL     OW 7592   0.854   3.179   1.598
 1129SOL    HW1 7593   0.761   3.172   1.618
 1129SOL    HW2 7594   0.880   3.265   1.632
 1130SOL     OW 7595   1.609   3.968   5.214
 1130SOL    HW1 7596   1.646   4.053   5.192
 1130SOL    HW2 7597   1.518   3.986   5.236
 1131SOL     OW 7598   0.563   2.841   2.074
 1131SOL    HW1 7599   0.482   2.824   2.026
 1131SOL    HW2 7600   0.632   2.831   2.009
 1132SOL     OW 7601   4.034   4.716   4.467
 1132SOL    HW1 7602   4.003   4.637   4.423
 1132SOL    HW2 7603   4.098   4.754   4.406
 1133SOL     OW 7604   3.073   9.599   4.851
 1133SOL    HW1 7605   3.135   9.538   4.810
 1133SOL    HW2 7606   3.114   9.685   4.841
 1134SOL     OW 7607   6.444   6.889   2.420
 1134SOL    HW1 7608   6.414   6.980   2.419
 1134SOL    HW2 7609   6.369   6.839   2.390
 1135SOL     OW 7610   6.537   7.896   5.734
 1135SOL    HW1 7611   6.579   7.941   5.661
 1135SOL    HW2 7612   6.590   7.818   5.747
 1136SOL     OW 7613   7.359   5.142   0.135
 1136SOL    HW1 7614   7.423   5.213   0.145
 1136SOL    HW2 7615   7.409   5.062   0.156
 1137SOL     OW 7616   7.198   9.380   4.568
 1137SOL    HW1 7617   7.287   9.364   4.536
 1137SOL    HW2 7618   7.141   9.344   4.500
 1138SOL     OW 7619   5.771   4.693   0.676
 1138SOL    HW1 7620   5.800   4.621   0.731
 1138SOL    HW2 7621   5.676   4.681   0.670
 1139SOL     OW 7622   4.649   7.689   2.221
 1139SOL    HW1 7623   4.686   7.670   2.307
 1139SOL    HW2 7624   4.713   7.654   2.159
 1140SOL     OW 7625   2.760   1.255   0.334
 1140SOL    HW1 7626   2.829   1.301   0.286
 1140SOL    HW2 7627   2.682   1.308   0.321
 1141SOL     OW 7628   4.756   3.477   0.919
 1141SOL    HW1 7629   4.724   3.436   0.999
 1141SOL    HW2 7630   4.680   3.522   0.883
 1142SOL     OW 7631   4.045   5.853   0.239
 1142SOL    HW1 7632   3.976   5.860   0.173
 1142SOL    HW2 7633   4.006   5.891   0.318
 1143SOL     OW 7634   5.062   7.274   1.668
 1143SOL    HW1 7635   5.116   7.341   1.625
 1143SOL    HW2 7636   5.123   7.226   1.724
 1144SOL     OW 7637   2.434   7.035   1.368
 1144SOL    HW1 7638   2.453   7.107   1.308
 1144SOL    HW2 7639   2.519   7.013   1.408
 1145SOL     OW 7640   3.782   1.274   1.376
 1145SOL    HW1 7641   3.866   1.301   1.340
 1145SOL    HW2 7642   3.747   1.354   1.416
 1146SOL     OW 7643  -0.897   5.589   5.678
 1146SOL    HW1 7644  -0.868   5.508   5.636
 1146SOL    HW2 7645  -0.831   5.606   5.745
 1147SOL     OW 7646   3.866   4.596   0.327
 1147SOL    HW1 7647   3.838   4.517   0.373
 1147SOL    HW2 7648   3.950   4.618   0.367
 1148SOL     OW 7649   1.479   2.150   3.658
 1148SOL    HW1 7650   1.555   2.196   3.622
 1148SOL    HW2 7651   1.516   2.090   3.723
 1149SOL     OW 7652   3.544   6.152   5.410
 1149SOL    HW1 7653   3.591   6.083   5.364
 1149SOL    HW2 7654   3.453   6.123   5.409
 1150SOL     OW 7655   0.141   2.242   1.507
 1150SOL    HW1 7656   0.215   2.292   1.541
 1150SOL    HW2 7657   0.181   2.175   1.453
 1151SOL     OW 7658   6.262   9.309   4.841
 1151SOL    HW1 7659   6.237   9.395   4.807
 1151SOL    HW2 7660   6.235   9.247   4.773
 1152SOL     OW 7661   3.182   6.496   2.609
 1152SOL    HW1 7662   3.109   6.442   2.639
 1152SOL    HW2 7663   3.141   6.577   2.580
 1153SOL     OW 7664   2.963   1.093   1.367
 1153SOL    HW1 7665   3.005   1.010   1.342
 1153SOL    HW2 7666   2.887   1.099   1.308
 1154SOL     OW 7667   1.583   7.983   2.475
 1154SOL    HW1 7668   1.561   7.966   2.383
 1154SOL    HW2 7669   1.587   8.079   2.481
 1155SOL     OW 7670   4.265   6.030   4.518
 1155SOL    HW1 7671   4.242   5.938   4.500
 1155SOL    HW2 7672   4.335   6.049   4.455
 1156SOL     OW 7673   1.911   2.066   0.793
 1156SOL    HW1 7674   1.956   1.993   0.834
 1156SOL    HW2 7675   1.981   2.125   0.766
 1157SOL     OW 7676   1.683   7.992   2.051
 1157SOL    HW1 7677   1.610   8.001   2.112
 1157SOL    HW2 7678   1.644   7.955   1.972
 1158SOL     OW 7679   4.060   3.902   6.128
 1158SOL    HW1 7680   4.015   3.955   6.062
 1158SOL    HW2 7681   4.083   3.821   6.081
 1159SOL     OW 7682   5.711   8.580   4.495
 1159SOL    HW1 7683   5.617   8.564   4.491
 1159SOL    HW2 7684   5.731   8.629   4.416
 1160SOL     OW 7685   5.838   1.948   2.916
 1160SOL    HW1 7686   5.876   1.902   2.991
 1160SOL    HW2 7687   5.915   1.977   2.866
 1161SOL     OW 7688   2.854   6.629   3.124
 1161SOL    HW1 7689   2.837   6.540   3.155
 1161SOL    HW2 7690   2.923   6.662   3.181
 1162SOL     OW 7691   5.366   3.376   2.747
 1162SOL    HW1 7692   5.279   3.336   2.749
 1162SOL    HW2 7693   5.349   3.469   2.733
 1163SOL     OW 7694   3.991   6.862   1.546
 1163SOL    HW1 7695   4.042   6.873   1.466
 1163SOL    HW2 7696   3.970   6.951   1.573
 1164SOL     OW 7697   5.144   3.992   3.019
 1164SOL    HW1 7698   5.179   4.044   3.090
 1164SOL    HW2 7699   5.068   4.040   2.988
 1165SOL     OW 7700   4.176   6.199   1.288
 1165SOL    HW1 7701   4.115   6.182   1.360
 1165SOL    HW2 7702   4.125   6.250   1.225
 1166SOL     OW 7703   1.968   2.369   1.920
 1166SOL    HW1 7704   1.929   2.288   1.955
 1166SOL    HW2 7705   1.960   2.432   1.992
 1167SOL     OW 7706   1.100   2.429   0.594
 1167SOL    HW1 7707   1.135   2.463   0.511
 1167SOL    HW2 7708   1.124   2.337   0.594
 1168SOL     OW 7709   4.370   4.909   0.477
 1168SOL    HW1 7710   4.378   4.955   0.394
 1168SOL    HW2 7711   4.431   4.835   0.471
 1169SOL     OW 7712   6.750   9.664   5.987
 1169SOL    HW1 7713   6.818   9.599   5.969
 1169SOL    HW2 7714   6.699   9.668   5.906
 1170SOL     OW 7715   7.762   4.243   2.056
 1170SOL    HW1 7716   7.821   4.212   1.987
 1170SOL    HW2 7717   7.687   4.182   2.052
 1171SOL     OW 7718   4.834   6.788   5.799
 1171SOL    HW1 7719   4.837   6.694   5.779
 1171SOL    HW2 7720   4.886   6.796   5.879
 1172SOL     OW 7721   3.502   5.456   2.797
 1172SOL    HW1 7722   3.550   5.508   2.861
 1172SOL    HW2 7723   3.415   5.495   2.795
 1173SOL     OW 7724   4.818   7.098   1.101
 1173SOL    HW1 7725   4.749   7.118   1.038
 1173SOL    HW2 7726   4.774   7.090   1.185
 1174SOL     OW 7727   7.134   1.880   0.720
 1174SOL    HW1 7728   7.144   1.849   0.810
 1174SOL    HW2 7729   7.223   1.893   0.689
 1175SOL     OW 7730   4.349   5.884   5.960
 1175SOL    HW1 7731   4.293   5.883   6.038
 1175SOL    HW2 7732   4.412   5.814   5.976
 1176SOL     OW 7733   3.242   3.946   3.103
 1176SOL    HW1 7734   3.198   4.030   3.109
 1176SOL    HW2 7735   3.233   3.920   3.011
 1177SOL     OW 7736   6.942   2.469   0.677
 1177SOL    HW1 7737   7.001   2.459   0.602
 1177SOL    HW2 7738   6.939   2.382   0.716
 1178SOL     OW 7739   4.624   5.802   0.443
 1178SOL    HW1 7740   4.672   5.884   0.442
 1178SOL    HW2 7741   4.609   5.782   0.350
 1179SOL     OW 7742   4.254   4.896   3.193
 1179SOL    HW1 7743   4.206   4.936   3.265
 1179SOL    HW2 7744   4.188   4.883   3.124
 1180SOL     OW 7745   6.680   5.015   3.662
 1180SOL    HW1 7746   6.775   5.009   3.664
 1180SOL    HW2 7747   6.657   5.060   3.744
 1181SOL     OW 7748   0.250   9.204   5.803
 1181SOL    HW1 7749   0.302   9.246   5.735
 1181SOL    HW2 7750   0.269   9.111   5.795
 1182SOL     OW 7751   8.350   6.375   1.860
 1182SOL    HW1 7752   8.323   6.284   1.850
 1182SOL    HW2 7753   8.427   6.371   1.916
 1183SOL     OW 7754   6.887   6.122   1.957
 1183SOL    HW1 7755   6.876   6.169   1.874
 1183SOL    HW2 7756   6.798   6.101   1.984
 1184SOL     OW 7757   1.701   4.225   5.261
 1184SOL    HW1 7758   1.780   4.206   5.311
 1184SOL    HW2 7759   1.716   4.311   5.222
 1185SOL     OW 7760   2.787   2.415   3.583
 1185SOL    HW1 7761   2.746   2.391   3.667
 1185SOL    HW2 7762   2.781   2.511   3.581
 1186SOL     OW 7763   1.559   1.670   1.939
 1186SOL    HW1 7764   1.546   1.607   1.868
 1186SOL    HW2 7765   1.527   1.753   1.904
 1187SOL     OW 7766   7.625   5.070   0.666
 1187SOL    HW1 7767   7.536   5.038   0.657
 1187SOL    HW2 7768   7.649   5.100   0.578
 1188SOL     OW 7769   3.700   7.170   1.255
 1188SOL    HW1 7770   3.785   7.140   1.225
 1188SOL    HW2 7771   3.644   7.166   1.178
 1189SOL     OW 7772  -1.046   4.511   5.307
 1189SOL    HW1 7773  -1.138   4.533   5.321
 1189SOL    HW2 7774  -1.002   4.596   5.301
 1190SOL     OW 7775   1.574   4.144   5.528
 1190SOL    HW1 7776   1.607   4.157   5.439
 1190SOL    HW2 7777   1.594   4.052   5.549
 1191SOL     OW 7778   5.682   9.576   4.252
 1191SOL    HW1 7779   5.587   9.568   4.246
 1191SOL    HW2 7780   5.696   9.620   4.336
 1192SOL     OW 7781   2.538   6.190   5.454
 1192SOL    HW1 7782   2.484   6.112   5.454
 1192SOL    HW2 7783   2.602   6.176   5.385
 1193SOL     OW 7784   0.836   9.318   5.065
 1193SOL    HW1 7785   0.849   9.266   5.145
 1193SOL    HW2 7786   0.741   9.317   5.051
 1194SOL     OW 7787   0.384   3.573   4.590
 1194SOL    HW1 7788   0.291   3.552   4.599
 1194SOL    HW2 7789   0.420   3.561   4.678
 1195SOL     OW 7790   6.110   7.201   3.962
 1195SOL    HW1 7791   6.139   7.212   3.871
 1195SOL    HW2 7792   6.159   7.267   4.011
 1196SOL     OW 7793   4.998   5.339   1.891
 1196SOL    HW1 7794   4.962   5.376   1.810
 1196SOL    HW2 7795   4.968   5.248   1.891
 1197SOL     OW 7796  -0.656   3.239   2.982
 1197SOL    HW1 7797  -0.594   3.199   2.921
 1197SOL    HW2 7798  -0.676   3.169   3.045
 1198SOL     OW 7799   5.681   5.748   0.122
 1198SOL    HW1 7800   5.736   5.797   0.060
 1198SOL    HW2 7801   5.724   5.761   0.206
 1199SOL     OW 7802   5.149   4.253   2.703
 1199SOL    HW1 7803   5.239   4.276   2.682
 1199SOL    HW2 7804   5.138   4.165   2.668
 1200SOL     OW 7805   4.578   4.423   3.419
 1200SOL    HW1 7806   4.609   4.396   3.505
 1200SOL    HW2 7807   4.493   4.464   3.436
 1201SOL     OW 7808   7.215   4.893   0.286
 1201SOL    HW1 7809   7.196   4.982   0.314
 1201SOL    HW2 7810   7.290   4.866   0.339
 1202SOL     OW 7811   5.696   2.286   3.721
 1202SOL    HW1 7812   5.774   2.254   3.675
 1202SOL    HW2 7813   5.622   2.253   3.670
 1203SOL     OW 7814   5.694   5.340   5.921
 1203SOL    HW1 7815   5.753   5.401   5.876
 1203SOL    HW2 7816   5.607   5.375   5.906
 1204SOL     OW 7817   6.082   6.951   3.848
 1204SOL    HW1 7818   6.098   7.030   3.900
 1204SOL    HW2 7819   6.120   6.880   3.900
 1205SOL     OW 7820   3.885   3.652   2.371
 1205SOL    HW1 7821   3.932   3.649   2.287
 1205SOL    HW2 7822   3.793   3.663   2.346
 1206SOL     OW 7823   3.155   5.729   3.319
 1206SOL    HW1 7824   3.243   5.710   3.286
 1206SOL    HW2 7825   3.163   5.724   3.414
 1207SOL     OW 7826   1.023   2.874   2.065
 1207SOL    HW1 7827   1.008   2.967   2.082
 1207SOL    HW2 7828   1.052   2.838   2.149
 1208SOL     OW 7829   3.073   4.076   4.244
 1208SOL    HW1 7830   2.982   4.096   4.268
 1208SOL    HW2 7831   3.081   3.981   4.255
 1209SOL     OW 7832   6.019   9.210   4.060
 1209SOL    HW1 7833   6.052   9.242   3.976
 1209SOL    HW2 7834   5.924   9.201   4.047
 1210SOL     OW 7835   5.968   2.803   0.731
 1210SOL    HW1 7836   5.899   2.760   0.781
 1210SOL    HW2 7837   6.033   2.734   0.716
 1211SOL     OW 7838   4.377   2.288   0.499
 1211SOL    HW1 7839   4.328   2.230   0.557
 1211SOL    HW2 7840   4.465   2.251   0.497
 1212SOL     OW 7841   2.615   3.766   6.086
 1212SOL    HW1 7842   2.585   3.804   6.169
 1212SOL    HW2 7843   2.708   3.784   6.083
 1213SOL     OW 7844   6.168   2.159   1.490
 1213SOL    HW1 7845   6.205   2.070   1.488
 1213SOL    HW2 7846   6.104   2.156   1.561
 1214SOL     OW 7847   4.723   7.977   1.607
 1214SOL    HW1 7848   4.680   7.928   1.676
 1214SOL    HW2 7849   4.665   7.968   1.531
 1215SOL     OW 7850   2.193   1.185   0.275
 1215SOL    HW1 7851   2.265   1.182   0.337
 1215SOL    HW2 7852   2.123   1.230   0.322
 1216SOL     OW 7853   6.362   7.838   3.240
 1216SOL    HW1 7854   6.425   7.821   3.309
 1216SOL    HW2 7855   6.393   7.917   3.197
 1217SOL     OW 7856   6.637   9.257   5.453
 1217SOL    HW1 7857   6.616   9.300   5.536
 1217SOL    HW2 7858   6.569   9.191   5.442
 1218SOL     OW 7859   5.606   2.532   2.364
 1218SOL    HW1 7860   5.566   2.585   2.433
 1218SOL    HW2 7861   5.697   2.562   2.360
 1219SOL     OW 7862   2.669   7.099   0.908
 1219SOL    HW1 7863   2.689   7.177   0.959
 1219SOL    HW2 7864   2.650   7.132   0.820
 1220SOL     OW 7865   4.638   2.306   1.147
 1220SOL    HW1 7866   4.706   2.242   1.125
 1220SOL    HW2 7867   4.674   2.390   1.120
 1221SOL     OW 7868   5.294   7.803   5.203
 1221SOL    HW1 7869   5.296   7.709   5.218
 1221SOL    HW2 7870   5.211   7.832   5.239
 1222SOL     OW 7871   4.096   6.631   5.157
 1222SOL    HW1 7872   4.050   6.616   5.240
 1222SOL    HW2 7873   4.083   6.551   5.107
 1223SOL     OW 7874   6.208   6.342   2.523
 1223SOL    HW1 7875   6.299   6.370   2.533
 1223SOL    HW2 7876   6.157   6.420   2.541
 1224SOL     OW 7877   4.640   8.919   4.239
 1224SOL    HW1 7878   4.698   8.906   4.164
 1224SOL    HW2 7879   4.660   9.008   4.269
 1225SOL     OW 7880   5.608   3.517   4.169
 1225SOL    HW1 7881   5.622   3.435   4.122
 1225SOL    HW2 7882   5.696   3.549   4.191
 1226SOL     OW 7883   3.524   7.167   3.316
 1226SOL    HW1 7884   3.564   7.252   3.297
 1226SOL    HW2 7885   3.526   7.121   3.232
 1227SOL     OW 7886   4.246   5.922   1.334
 1227SOL    HW1 7887   4.246   5.882   1.421
 1227SOL    HW2 7888   4.218   6.012   1.349
 1228SOL     OW 7889   1.423   1.438   2.186
 1228SOL    HW1 7890   1.398   1.368   2.127
 1228SOL    HW2 7891   1.507   1.410   2.223
 1229SOL     OW 7892   5.760   4.276   1.024
 1229SOL    HW1 7893   5.847   4.241   1.003
 1229SOL    HW2 7894   5.705   4.199   1.036
 1230SOL     OW 7895   7.067   1.187   0.787
 1230SOL    HW1 7896   7.001   1.125   0.756
 1230SOL    HW2 7897   7.021   1.270   0.795
 1231SOL     OW 7898   5.181   7.035   3.150
 1231SOL    HW1 7899   5.233   6.973   3.201
 1231SOL    HW2 7900   5.139   6.981   3.083
 1232SOL     OW 7901   3.382   7.228   4.289
 1232SOL    HW1 7902   3.467   7.271   4.274
 1232SOL    HW2 7903   3.368   7.175   4.210
 1233SOL     OW 7904   1.648   3.233   0.263
 1233SOL    HW1 7905   1.651   3.198   0.352
 1233SOL    HW2 7906   1.718   3.187   0.217
 1234SOL     OW 7907   6.492   1.143   0.890
 1234SOL    HW1 7908   6.428   1.114   0.826
 1234SOL    HW2 7909   6.478   1.085   0.966
 1235SOL     OW 7910   5.446   2.494   1.820
 1235SOL    HW1 7911   5.530   2.462   1.787
 1235SOL    HW2 7912   5.401   2.526   1.742
 1236SOL     OW 7913   7.300   7.805   1.367
 1236SOL    HW1 7914   7.251   7.736   1.321
 1236SOL    HW2 7915   7.296   7.779   1.459
 1237SOL     OW 7916   6.176   4.205   3.326
 1237SOL    HW1 7917   6.145   4.168   3.243
 1237SOL    HW2 7918   6.271   4.206   3.318
 1238SOL     OW 7919   1.508   5.546   1.620
 1238SOL    HW1 7920   1.550   5.460   1.631
 1238SOL    HW2 7921   1.582   5.607   1.616
 1239SOL     OW 7922   1.343   6.167   1.383
 1239SOL    HW1 7923   1.319   6.075   1.374
 1239SOL    HW2 7924   1.331   6.204   1.296
 1240SOL     OW 7925   3.492   3.248   4.324
 1240SOL    HW1 7926   3.441   3.294   4.258
 1240SOL    HW2 7927   3.429   3.187   4.364
 1241SOL     OW 7928   2.838   6.959   4.349
 1241SOL    HW1 7929   2.892   6.882   4.330
 1241SOL    HW2 7930   2.755   6.942   4.303
 1242SOL     OW 7931   3.922   6.789   0.938
 1242SOL    HW1 7932   3.895   6.810   1.028
 1242SOL    HW2 7933   3.953   6.872   0.902
 1243SOL     OW 7934   5.075   7.029   0.200
 1243SOL    HW1 7935   5.023   7.032   0.120
 1243SOL    HW2 7936   5.033   6.961   0.253
 1244SOL     OW 7937   0.663   8.488   5.084
 1244SOL    HW1 7938   0.662   8.401   5.124
 1244SOL    HW2 7939   0.752   8.498   5.051
 1245SOL     OW 7940   4.182   5.205   2.250
 1245SOL    HW1 7941   4.121   5.157   2.195
 1245SOL    HW2 7942   4.219   5.139   2.308
 1246SOL     OW 7943   3.341   4.448   2.720
 1246SOL    HW1 7944   3.286   4.421   2.794
 1246SOL    HW2 7945   3.382   4.530   2.748
 1247SOL     OW 7946   5.649   5.373   2.972
 1247SOL    HW1 7947   5.659   5.420   2.889
 1247SOL    HW2 7948   5.554   5.373   2.988
 1248SOL     OW 7949   2.961   3.949   5.678
 1248SOL    HW1 7950   2.925   4.035   5.657
 1248SOL    HW2 7951   3.055   3.963   5.687
 1249SOL     OW 7952   5.712   8.508   6.103
 1249SOL    HW1 7953   5.622   8.477   6.108
 1249SOL    HW2 7954   5.765   8.428   6.106
 1250SOL     OW 7955   2.395   5.766   3.409
 1250SOL    HW1 7956   2.479   5.729   3.385
 1250SOL    HW2 7957   2.330   5.711   3.364
 1251SOL     OW 7958   1.991   2.850   3.082
 1251SOL    HW1 7959   1.946   2.878   3.162
 1251SOL    HW2 7960   2.079   2.885   3.091
 1252SOL     OW 7961   5.305   2.632   2.065
 1252SOL    HW1 7962   5.288   2.589   2.149
 1252SOL    HW2 7963   5.396   2.609   2.045
 1253SOL     OW 7964   6.623   3.369   0.342
 1253SOL    HW1 7965   6.551   3.362   0.405
 1253SOL    HW2 7966   6.683   3.299   0.368
 1254SOL     OW 7967   5.091   5.121   2.687
 1254SOL    HW1 7968   5.024   5.159   2.630
 1254SOL    HW2 7969   5.106   5.033   2.652
 1255SOL     OW 7970   5.076   6.146   2.972
 1255SOL    HW1 7971   5.009   6.133   3.039
 1255SOL    HW2 7972   5.027   6.154   2.890
 1256SOL     OW 7973   5.060   3.224   5.483
 1256SOL    HW1 7974   5.046   3.131   5.497
 1256SOL    HW2 7975   4.974   3.259   5.461
 1257SOL     OW 7976   8.500   8.405   2.449
 1257SOL    HW1 7977   8.514   8.478   2.389
 1257SOL    HW2 7978   8.414   8.372   2.425
 1258SOL     OW 7979   5.814   5.988   2.308
 1258SOL    HW1 7980   5.859   5.911   2.345
 1258SOL    HW2 7981   5.754   6.015   2.377
 1259SOL     OW 7982   7.174   5.297   2.310
 1259SOL    HW1 7983   7.242   5.348   2.353
 1259SOL    HW2 7984   7.135   5.356   2.246
 1260SOL     OW 7985   7.890   4.449   0.121
 1260SOL    HW1 7986   7.916   4.479   0.208
 1260SOL    HW2 7987   7.794   4.448   0.124
 1261SOL     OW 7988   5.457   6.814   3.844
 1261SOL    HW1 7989   5.451   6.727   3.806
 1261SOL    HW2 7990   5.455   6.873   3.768
 1262SOL     OW 7991   5.453   8.150   5.255
 1262SOL    HW1 7992   5.474   8.239   5.229
 1262SOL    HW2 7993   5.479   8.096   5.180
 1263SOL     OW 7994   3.780   7.470   2.205
 1263SOL    HW1 7995   3.703   7.527   2.206
 1263SOL    HW2 7996   3.810   7.469   2.296
 1264SOL     OW 7997   0.629   3.932   3.650
 1264SOL    HW1 7998   0.568   3.859   3.636
 1264SOL    HW2 7999   0.580   3.994   3.703
 1265SOL     OW 8000   3.723   5.200   0.382
 1265SOL    HW1 8001   3.800   5.254   0.365
 1265SOL    HW2 8002   3.703   5.215   0.475
 1266SOL     OW 8003   5.276   0.829   0.841
 1266SOL    HW1 8004   5.288   0.814   0.747
 1266SOL    HW2 8005   5.364   0.817   0.878
 1267SOL     OW 8006   8.962   6.579   0.895
 1267SOL    HW1 8007   9.023   6.631   0.844
 1267SOL    HW2 8008   8.878   6.624   0.885
 1268SOL     OW 8009   3.912   8.724   3.875
 1268SOL    HW1 8010   3.960   8.752   3.953
 1268SOL    HW2 8011   3.892   8.632   3.890
 1269SOL     OW 8012  -0.673   3.038   3.166
 1269SOL    HW1 8013  -0.753   3.063   3.212
 1269SOL    HW2 8014  -0.660   2.946   3.188
 1270SOL     OW 8015   4.077   6.739   3.174
 1270SOL    HW1 8016   4.016   6.811   3.188
 1270SOL    HW2 8017   4.020   6.662   3.165
 1271SOL     OW 8018   2.485   8.918   3.998
 1271SOL    HW1 8019   2.443   8.864   3.932
 1271SOL    HW2 8020   2.455   9.007   3.979
 1272SOL     OW 8021   1.690   2.853   0.052
 1272SOL    HW1 8022   1.735   2.933   0.079
 1272SOL    HW2 8023   1.605   2.858   0.096
 1273SOL     OW 8024  -0.867   2.797   3.786
 1273SOL    HW1 8025  -0.830   2.885   3.789
 1273SOL    HW2 8026  -0.945   2.807   3.731
 1274SOL     OW 8027   7.026   1.810   0.130
 1274SOL    HW1 8028   6.939   1.842   0.107
 1274SOL    HW2 8029   7.080   1.830   0.054
 1275SOL     OW 8030   3.148   3.800   4.257
 1275SOL    HW1 8031   3.235   3.806   4.297
 1275SOL    HW2 8032   3.142   3.710   4.226
 1276SOL     OW 8033   4.635   6.728   3.968
 1276SOL    HW1 8034   4.688   6.648   3.967
 1276SOL    HW2 8035   4.698   6.799   3.951
 1277SOL     OW 8036   5.678   5.031   0.773
 1277SOL    HW1 8037   5.689   5.090   0.699
 1277SOL    HW2 8038   5.609   4.970   0.746
 1278SOL     OW 8039   6.618   8.053   4.903
 1278SOL    HW1 8040   6.604   7.973   4.852
 1278SOL    HW2 8041   6.673   8.025   4.976
 1279SOL     OW 8042   1.835   1.950   1.140
 1279SOL    HW1 8043   1.884   1.983   1.216
 1279SOL    HW2 8044   1.809   2.028   1.092
 1280SOL     OW 8045   4.625   8.962   3.676
 1280SOL    HW1 8046   4.702   9.011   3.647
 1280SOL    HW2 8047   4.627   8.881   3.626
 1281SOL     OW 8048   6.633   8.350   4.189
 1281SOL    HW1 8049   6.557   8.400   4.161
 1281SOL    HW2 8050   6.696   8.417   4.217
 1282SOL     OW 8051   7.115   8.578   3.110
 1282SOL    HW1 8052   7.111   8.673   3.106
 1282SOL    HW2 8053   7.139   8.551   3.021
 1283SOL     OW 8054   5.640   7.120   3.152
 1283SOL    HW1 8055   5.650   7.104   3.058
 1283SOL    HW2 8056   5.589   7.046   3.184
 1284SOL     OW 8057   6.904   6.406   0.382
 1284SOL    HW1 8058   6.832   6.347   0.360
 1284SOL    HW2 8059   6.862   6.478   0.429
 1285SOL     OW 8060   4.800   3.289   5.404
 1285SOL    HW1 8061   4.835   3.304   5.317
 1285SOL    HW2 8062   4.725   3.231   5.390
 1286SOL     OW 8063   4.203   8.969   4.374
 1286SOL    HW1 8064   4.110   8.990   4.371
 1286SOL    HW2 8065   4.219   8.916   4.296
 1287SOL     OW 8066   2.012   9.739   4.687
 1287SOL    HW1 8067   2.085   9.717   4.630
 1287SOL    HW2 8068   1.946   9.777   4.628
 1288SOL     OW 8069   2.661   3.484   0.617
 1288SOL    HW1 8070   2.662   3.480   0.521
 1288SOL    HW2 8071   2.744   3.525   0.641
 1289SOL     OW 8072   3.529   5.963   1.036
 1289SOL    HW1 8073   3.457   5.929   0.983
 1289SOL    HW2 8074   3.586   6.007   0.974
 1290SOL     OW 8075   5.479   8.496   4.806
 1290SOL    HW1 8076   5.485   8.414   4.755
 1290SOL    HW2 8077   5.501   8.470   4.895
 1291SOL     OW 8078   5.799   4.259   2.263
 1291SOL    HW1 8079   5.706   4.276   2.281
 1291SOL    HW2 8080   5.800   4.220   2.176
 1292SOL     OW 8081   4.570   2.254   1.551
 1292SOL    HW1 8082   4.608   2.332   1.591
 1292SOL    HW2 8083   4.527   2.287   1.472
 1293SOL     OW 8084   5.440   9.108   4.434
 1293SOL    HW1 8085   5.383   9.104   4.358
 1293SOL    HW2 8086   5.526   9.128   4.399
 1294SOL     OW 8087   3.241   3.759   3.298
 1294SOL    HW1 8088   3.227   3.839   3.248
 1294SOL    HW2 8089   3.302   3.708   3.245
 1295SOL     OW 8090   5.969   4.517   4.355
 1295SOL    HW1 8091   6.013   4.503   4.438
 1295SOL    HW2 8092   5.939   4.430   4.328
 1296SOL     OW 8093   0.698   9.018   4.632
 1296SOL    HW1 8094   0.775   8.967   4.606
 1296SOL    HW2 8095   0.733   9.103   4.658
 1297SOL     OW 8096   1.679   1.779   2.161
 1297SOL    HW1 8097   1.675   1.711   2.229
 1297SOL    HW2 8098   1.640   1.738   2.084
 1298SOL     OW 8099   4.234   7.971   4.822
 1298SOL    HW1 8100   4.228   7.947   4.729
 1298SOL    HW2 8101   4.320   7.942   4.849
 1299SOL     OW 8102   8.099   6.140   0.875
 1299SOL    HW1 8103   8.130   6.188   0.951
 1299SOL    HW2 8104   8.048   6.068   0.911
 1300SOL     OW 8105   5.803   2.273   1.041
 1300SOL    HW1 8106   5.784   2.214   0.969
 1300SOL    HW2 8107   5.741   2.248   1.110
 1301SOL     OW 8108   3.021   6.156   1.921
 1301SOL    HW1 8109   3.041   6.136   1.829
 1301SOL    HW2 8110   2.937   6.202   1.918
 1302SOL     OW 8111   4.146   2.429   2.932
 1302SOL    HW1 8112   4.145   2.524   2.928
 1302SOL    HW2 8113   4.177   2.408   3.020
 1303SOL     OW 8114   4.162   4.382   2.432
 1303SOL    HW1 8115   4.170   4.295   2.392
 1303SOL    HW2 8116   4.141   4.440   2.359
 1304SOL     OW 8117   1.001   3.422   2.240
 1304SOL    HW1 8118   0.926   3.454   2.290
 1304SOL    HW2 8119   0.981   3.445   2.150
 1305SOL     OW 8120   5.567   4.364   5.082
 1305SOL    HW1 8121   5.610   4.417   5.150
 1305SOL    HW2 8122   5.508   4.306   5.131
 1306SOL     OW 8123   5.195   5.189   5.546
 1306SOL    HW1 8124   5.240   5.257   5.497
 1306SOL    HW2 8125   5.212   5.108   5.496
 1307SOL     OW 8126   2.772   7.428   2.917
 1307SOL    HW1 8127   2.749   7.335   2.915
 1307SOL    HW2 8128   2.709   7.469   2.857
 1308SOL     OW 8129   0.316   3.325   5.339
 1308SOL    HW1 8130   0.391   3.307   5.396
 1308SOL    HW2 8131   0.292   3.239   5.304
 1309SOL     OW 8132   7.012   1.236   0.390
 1309SOL    HW1 8133   6.937   1.275   0.436
 1309SOL    HW2 8134   7.088   1.283   0.425
 1310SOL     OW 8135   2.461   5.188   5.938
 1310SOL    HW1 8136   2.419   5.258   5.988
 1310SOL    HW2 8137   2.551   5.220   5.924
 1311SOL     OW 8138   4.718   5.618   1.833
 1311SOL    HW1 8139   4.741   5.527   1.814
 1311SOL    HW2 8140   4.632   5.630   1.793
 1312SOL     OW 8141   3.384   4.277   1.231
 1312SOL    HW1 8142   3.398   4.182   1.230
 1312SOL    HW2 8143   3.469   4.315   1.209
 1313SOL     OW 8144   7.423   0.918   0.500
 1313SOL    HW1 8145   7.384   0.933   0.413
 1313SOL    HW2 8146   7.370   0.970   0.559
 1314SOL     OW 8147   6.590   7.856   1.569
 1314SOL    HW1 8148   6.588   7.773   1.617
 1314SOL    HW2 8149   6.505   7.861   1.527
 1315SOL     OW 8150   5.564   9.949   5.718
 1315SOL    HW1 8151   5.476   9.915   5.737
 1315SOL    HW2 8152   5.552  10.044   5.714
 1316SOL     OW 8153   2.652   5.250   5.541
 1316SOL    HW1 8154   2.565   5.236   5.579
 1316SOL    HW2 8155   2.659   5.183   5.472
 1317SOL     OW 8156   3.038   7.346   3.691
 1317SOL    HW1 8157   3.056   7.364   3.599
 1317SOL    HW2 8158   3.024   7.432   3.730
 1318SOL     OW 8159  -0.722   3.397   4.936
 1318SOL    HW1 8160  -0.734   3.362   4.848
 1318SOL    HW2 8161  -0.801   3.372   4.983
 1319SOL     OW 8162   3.388   9.742   5.000
 1319SOL    HW1 8163   3.363   9.707   5.085
 1319SOL    HW2 8164   3.482   9.725   4.994
 1320SOL     OW 8165   5.291   2.648   1.007
 1320SOL    HW1 8166   5.320   2.574   1.061
 1320SOL    HW2 8167   5.229   2.695   1.063
 1321SOL     OW 8168   5.788   7.519   1.459
 1321SOL    HW1 8169   5.831   7.592   1.502
 1321SOL    HW2 8170   5.716   7.496   1.517
 1322SOL     OW 8171   3.238   3.765   5.818
 1322SOL    HW1 8172   3.257   3.780   5.911
 1322SOL    HW2 8173   3.314   3.800   5.772
 1323SOL     OW 8174   6.620   3.745   3.200
 1323SOL    HW1 8175   6.659   3.823   3.241
 1323SOL    HW2 8176   6.608   3.770   3.108
 1324SOL     OW 8177   2.658   6.184   2.639
 1324SOL    HW1 8178   2.608   6.148   2.566
 1324SOL    HW2 8179   2.654   6.116   2.707
 1325SOL     OW 8180   3.463   7.227   5.790
 1325SOL    HW1 8181   3.486   7.137   5.768
 1325SOL    HW2 8182   3.463   7.229   5.886
 1326SOL     OW 8183   2.350   5.247   4.111
 1326SOL    HW1 8184   2.336   5.155   4.090
 1326SOL    HW2 8185   2.263   5.288   4.104
 1327SOL     OW 8186   0.303   9.499   6.180
 1327SOL    HW1 8187   0.227   9.442   6.182
 1327SOL    HW2 8188   0.281   9.568   6.117
 1328SOL     OW 8189   4.510   5.976   0.664
 1328SOL    HW1 8190   4.537   6.067   0.651
 1328SOL    HW2 8191   4.536   5.932   0.583
 1329SOL     OW 8192   6.102   5.566   2.408
 1329SOL    HW1 8193   6.142   5.593   2.326
 1329SOL    HW2 8194   6.176   5.534   2.461
 1330SOL     OW 8195   6.586   7.031   4.265
 1330SOL    HW1 8196   6.525   7.104   4.277
 1330SOL    HW2 8197   6.646   7.038   4.339
 1331SOL     OW 8198   4.823   5.799   2.296
 1331SOL    HW1 8199   4.790   5.811   2.207
 1331SOL    HW2 8200   4.856   5.885   2.321
 1332SOL     OW 8201   6.691   6.752   2.896
 1332SOL    HW1 8202   6.650   6.762   2.811
 1332SOL    HW2 8203   6.625   6.783   2.959
 1333SOL     OW 8204   3.940   5.295   4.756
 1333SOL    HW1 8205   4.005   5.365   4.744
 1333SOL    HW2 8206   3.992   5.216   4.772
 1334SOL     OW 8207   6.653   5.791   1.903
 1334SOL    HW1 8208   6.636   5.877   1.941
 1334SOL    HW2 8209   6.659   5.732   1.978
 1335SOL     OW 8210   6.026   8.605   3.466
 1335SOL    HW1 8211   5.989   8.674   3.411
 1335SOL    HW2 8212   5.951   8.550   3.490
 1336SOL     OW 8213   2.216   4.405   1.305
 1336SOL    HW1 8214   2.151   4.380   1.370
 1336SOL    HW2 8215   2.169   4.464   1.245
 1337SOL     OW 8216   0.504   2.621   0.904
 1337SOL    HW1 8217   0.522   2.549   0.965
 1337SOL    HW2 8218   0.412   2.610   0.881
 1338SOL     OW 8219   4.081   8.139   3.486
 1338SOL    HW1 8220   4.055   8.056   3.445
 1338SOL    HW2 8221   4.177   8.137   3.485
 1339SOL     OW 8222   5.535   8.704   6.180
 1339SOL    HW1 8223   5.505   8.753   6.104
 1339SOL    HW2 8224   5.618   8.665   6.152
 1340SOL     OW 8225   7.210   6.262   1.339
 1340SOL    HW1 8226   7.277   6.217   1.286
 1340SOL    HW2 8227   7.227   6.234   1.428
 1341SOL     OW 8228   3.164   3.713   1.225
 1341SOL    HW1 8229   3.084   3.661   1.227
 1341SOL    HW2 8230   3.203   3.702   1.312
 1342SOL     OW 8231   1.863   9.171   5.188
 1342SOL    HW1 8232   1.866   9.257   5.147
 1342SOL    HW2 8233   1.809   9.118   5.130
 1343SOL     OW 8234   3.844   2.171   0.796
 1343SOL    HW1 8235   3.909   2.113   0.834
 1343SOL    HW2 8236   3.843   2.248   0.853
 1344SOL     OW 8237   7.522   8.388   2.898
 1344SOL    HW1 8238   7.543   8.332   2.972
 1344SOL    HW2 8239   7.603   8.437   2.882
 1345SOL     OW 8240   1.299   2.395   1.629
 1345SOL    HW1 8241   1.282   2.383   1.536
 1345SOL    HW2 8242   1.279   2.311   1.669
 1346SOL     OW 8243   4.777   3.445   3.093
 1346SOL    HW1 8244   4.696   3.435   3.044
 1346SOL    HW2 8245   4.846   3.418   3.032
 1347SOL     OW 8246   5.509   7.408   3.013
 1347SOL    HW1 8247   5.501   7.502   2.996
 1347SOL    HW2 8248   5.581   7.400   3.075
 1348SOL     OW 8249   1.074   1.091   1.469
 1348SOL    HW1 8250   1.071   0.996   1.470
 1348SOL    HW2 8251   1.080   1.114   1.376
 1349SOL     OW 8252   7.336   4.318   0.249
 1349SOL    HW1 8253   7.296   4.340   0.165
 1349SOL    HW2 8254   7.353   4.224   0.244
 1350SOL     OW 8255   2.825   5.833   1.186
 1350SOL    HW1 8256   2.913   5.836   1.225
 1350SOL    HW2 8257   2.790   5.921   1.199
 1351SOL     OW 8258   4.995   7.047   3.747
 1351SOL    HW1 8259   5.040   7.086   3.822
 1351SOL    HW2 8260   5.010   7.109   3.675
 1352SOL     OW 8261   4.687   1.682   1.881
 1352SOL    HW1 8262   4.642   1.676   1.797
 1352SOL    HW2 8263   4.620   1.711   1.942
 1353SOL     OW 8264   1.249   6.511   3.260
 1353SOL    HW1 8265   1.230   6.422   3.291
 1353SOL    HW2 8266   1.218   6.568   3.330
 1354SOL     OW 8267   3.594   3.795   0.640
 1354SOL    HW1 8268   3.544   3.728   0.687
 1354SOL    HW2 8269   3.635   3.749   0.567
 1355SOL     OW 8270   3.164   5.315   4.049
 1355SOL    HW1 8271   3.120   5.400   4.049
 1355SOL    HW2 8272   3.125   5.268   4.122
 1356SOL     OW 8273   7.589   8.437   4.788
 1356SOL    HW1 8274   7.624   8.526   4.789
 1356SOL    HW2 8275   7.629   8.394   4.863
 1357SOL     OW 8276   0.698   2.023   2.581
 1357SOL    HW1 8277   0.634   1.952   2.571
 1357SOL    HW2 8278   0.717   2.051   2.492
 1358SOL     OW 8279   2.790   4.769   2.514
 1358SOL    HW1 8280   2.722   4.750   2.449
 1358SOL    HW2 8281   2.792   4.865   2.519
 1359SOL     OW 8282   4.435   8.644   2.701
 1359SOL    HW1 8283   4.346   8.633   2.666
 1359SOL    HW2 8284   4.444   8.575   2.766
 1360SOL     OW 8285   2.792   5.597   5.817
 1360SOL    HW1 8286   2.867   5.540   5.833
 1360SOL    HW2 8287   2.750   5.559   5.739
 1361SOL     OW 8288   4.608   8.963   6.180
 1361SOL    HW1 8289   4.517   8.960   6.149
 1361SOL    HW2 8290   4.602   8.995   6.270
 1362SOL     OW 8291   4.878   4.614   2.419
 1362SOL    HW1 8292   4.926   4.541   2.458
 1362SOL    HW2 8293   4.906   4.691   2.470
 1363SOL     OW 8294   3.198   4.599   0.018
 1363SOL    HW1 8295   3.262   4.530   0.003
 1363SOL    HW2 8296   3.166   4.585   0.107
 1364SOL     OW 8297   8.372   6.626   1.961
 1364SOL    HW1 8298   8.456   6.591   1.990
 1364SOL    HW2 8299   8.337   6.560   1.901
 1365SOL     OW 8300   3.328   7.848   5.865
 1365SOL    HW1 8301   3.265   7.776   5.865
 1365SOL    HW2 8302   3.281   7.921   5.824
 1366SOL     OW 8303   4.865   2.965   3.793
 1366SOL    HW1 8304   4.771   2.958   3.810
 1366SOL    HW2 8305   4.871   3.028   3.722
 1367SOL     OW 8306   2.663   2.801   1.656
 1367SOL    HW1 8307   2.616   2.734   1.608
 1367SOL    HW2 8308   2.596   2.845   1.709
 1368SOL     OW 8309   8.275   8.603   2.685
 1368SOL    HW1 8310   8.366   8.628   2.695
 1368SOL    HW2 8311   8.259   8.540   2.755
 1369SOL     OW 8312   6.884   3.413   2.488
 1369SOL    HW1 8313   6.860   3.497   2.450
 1369SOL    HW2 8314   6.884   3.352   2.414
 1370SOL     OW 8315   4.412   6.051   0.368
 1370SOL    HW1 8316   4.349   6.108   0.412
 1370SOL    HW2 8317   4.395   6.062   0.275
 1371SOL     OW 8318   6.354   4.287   4.108
 1371SOL    HW1 8319   6.320   4.363   4.155
 1371SOL    HW2 8320   6.281   4.224   4.108
 1372SOL     OW 8321   0.268   0.415   0.155
 1372SOL    HW1 8322   0.302   0.327   0.170
 1372SOL    HW2 8323   0.212   0.406   0.077
 1373SOL     OW 8324   1.058   9.292   4.889
 1373SOL    HW1 8325   1.012   9.298   4.972
 1373SOL    HW2 8326   1.019   9.217   4.845
 1374SOL     OW 8327   1.222   9.578   5.551
 1374SOL    HW1 8328   1.178   9.656   5.587
 1374SOL    HW2 8329   1.315   9.601   5.550
 1375SOL     OW 8330   2.817   4.161   5.591
 1375SOL    HW1 8331   2.788   4.252   5.588
 1375SOL    HW2 8332   2.741   4.110   5.564
 1376SOL     OW 8333   3.565   4.508   5.176
 1376SOL    HW1 8334   3.599   4.597   5.170
 1376SOL    HW2 8335   3.481   4.511   5.130
 1377SOL     OW 8336   2.770   5.085   2.586
 1377SOL    HW1 8337   2.834   5.124   2.526
 1377SOL    HW2 8338   2.810   5.094   2.673
 1378SOL     OW 8339   4.752   5.413   0.025
 1378SOL    HW1 8340   4.787   5.409   0.114
 1378SOL    HW2 8341   4.799   5.345  -0.022
 1379SOL     OW 8342   4.124   5.311   3.819
 1379SOL    HW1 8343   4.036   5.272   3.822
 1379SOL    HW2 8344   4.108   5.406   3.819
 1380SOL     OW 8345   0.953   5.080   1.612
 1380SOL    HW1 8346   0.967   5.150   1.547
 1380SOL    HW2 8347   0.869   5.041   1.587
 1381SOL     OW 8348   3.855   4.551   3.682
 1381SOL    HW1 8349   3.907   4.484   3.638
 1381SOL    HW2 8350   3.870   4.536   3.776
 1382SOL     OW 8351  -0.966   5.552   6.093
 1382SOL    HW1 8352  -1.039   5.567   6.032
 1382SOL    HW2 8353  -1.004   5.502   6.165
 1383SOL     OW 8354   3.662   2.241   2.360
 1383SOL    HW1 8355   3.579   2.287   2.350
 1383SOL    HW2 8356   3.682   2.208   2.272
 1384SOL     OW 8357   5.100   4.762   2.562
 1384SOL    HW1 8358   5.149   4.681   2.550
 1384SOL    HW2 8359   5.148   4.826   2.509
 1385SOL     OW 8360   3.950   5.841   2.203
 1385SOL    HW1 8361   3.865   5.799   2.196
 1385SOL    HW2 8362   4.005   5.777   2.248
 1386SOL     OW 8363   2.082   4.317   4.254
 1386SOL    HW1 8364   2.060   4.226   4.273
 1386SOL    HW2 8365   2.020   4.343   4.186
 1387SOL     OW 8366   4.373   3.416   1.585
 1387SOL    HW1 8367   4.291   3.441   1.541
 1387SOL    HW2 8368   4.425   3.373   1.517
 1388SOL     OW 8369   2.189   4.428   0.812
 1388SOL    HW1 8370   2.147   4.507   0.780
 1388SOL    HW2 8371   2.122   4.384   0.865
 1389SOL     OW 8372   1.952   5.108   4.832
 1389SOL    HW1 8373   1.905   5.028   4.809
 1389SOL    HW2 8374   1.884   5.172   4.851
 1390SOL     OW 8375   4.140   4.636   1.695
 1390SOL    HW1 8376   4.186   4.569   1.645
 1390SOL    HW2 8377   4.209   4.694   1.726
 1391SOL     OW 8378   4.538   4.462   2.860
 1391SOL    HW1 8379   4.535   4.453   2.956
 1391SOL    HW2 8380   4.464   4.411   2.829
 1392SOL     OW 8381   8.413   5.396   1.663
 1392SOL    HW1 8382   8.472   5.378   1.589
 1392SOL    HW2 8383   8.338   5.339   1.647
 1393SOL     OW 8384   2.454   7.536   2.387
 1393SOL    HW1 8385   2.395   7.477   2.434
 1393SOL    HW2 8386   2.442   7.621   2.430
 1394SOL     OW 8387   1.916   5.321   1.873
 1394SOL    HW1 8388   1.958   5.288   1.953
 1394SOL    HW2 8389   1.868   5.245   1.839
 1395SOL     OW 8390   7.013   2.596   1.909
 1395SOL    HW1 8391   6.976   2.651   1.978
 1395SOL    HW2 8392   6.981   2.634   1.827
 1396SOL     OW 8393   1.261   1.059   0.177
 1396SOL    HW1 8394   1.266   1.061   0.273
 1396SOL    HW2 8395   1.266   1.151   0.151
 1397SOL     OW 8396   1.727   1.379   1.037
 1397SOL    HW1 8397   1.777   1.400   1.115
 1397SOL    HW2 8398   1.740   1.286   1.023
 1398SOL     OW 8399   2.678   7.405   2.636
 1398SOL    HW1 8400   2.710   7.343   2.571
 1398SOL    HW2 8401   2.731   7.484   2.623
 1399SOL     OW 8402  -0.695   3.486   4.570
 1399SOL    HW1 8403  -0.708   3.394   4.549
 1399SOL    HW2 8404  -0.742   3.533   4.501
 1400SOL     OW 8405   4.659   1.532   2.133
 1400SOL    HW1 8406   4.741   1.548   2.085
 1400SOL    HW2 8407   4.592   1.529   2.065
 1401SOL     OW 8408   3.919   3.897   5.060
 1401SOL    HW1 8409   3.864   3.917   4.984
 1401SOL    HW2 8410   3.972   3.822   5.032
 1402SOL     OW 8411   2.617   3.838   3.434
 1402SOL    HW1 8412   2.543   3.835   3.373
 1402SOL    HW2 8413   2.683   3.780   3.395
 1403SOL     OW 8414   3.704   7.797   4.278
 1403SOL    HW1 8415   3.623   7.830   4.238
 1403SOL    HW2 8416   3.708   7.705   4.251
 1404SOL     OW 8417   5.339   8.763   3.675
 1404SOL    HW1 8418   5.323   8.679   3.632
 1404SOL    HW2 8419   5.299   8.753   3.761
 1405SOL     OW 8420   4.809   8.593   3.145
 1405SOL    HW1 8421   4.787   8.502   3.165
 1405SOL    HW2 8422   4.729   8.642   3.164
 1406SOL     OW 8423   5.076   7.173   2.668
 1406SOL    HW1 8424   5.047   7.230   2.739
 1406SOL    HW2 8425   5.170   7.162   2.684
 1407SOL     OW 8426   2.713   5.161   0.486
 1407SOL    HW1 8427   2.756   5.115   0.558
 1407SOL    HW2 8428   2.696   5.094   0.421
 1408SOL     OW 8429   5.272   5.626   2.248
 1408SOL    HW1 8430   5.265   5.719   2.267
 1408SOL    HW2 8431   5.183   5.601   2.221
 1409SOL     OW 8432   1.623   6.631   2.163
 1409SOL    HW1 8433   1.550   6.574   2.138
 1409SOL    HW2 8434   1.582   6.716   2.179
 1410SOL     OW 8435   8.369   5.905   0.265
 1410SOL    HW1 8436   8.278   5.880   0.277
 1410SOL    HW2 8437   8.417   5.822   0.262
 1411SOL     OW 8438   3.174   9.105   3.972
 1411SOL    HW1 8439   3.218   9.112   3.887
 1411SOL    HW2 8440   3.142   9.015   3.975
 1412SOL     OW 8441   4.944   6.518   0.738
 1412SOL    HW1 8442   4.916   6.454   0.803
 1412SOL    HW2 8443   4.917   6.602   0.774
 1413SOL     OW 8444   6.288   6.273   5.315
 1413SOL    HW1 8445   6.298   6.308   5.404
 1413SOL    HW2 8446   6.365   6.218   5.302
 1414SOL     OW 8447   7.588   6.959   0.179
 1414SOL    HW1 8448   7.679   6.931   0.164
 1414SOL    HW2 8449   7.584   6.975   0.274
 1415SOL     OW 8450   7.372   4.647   1.082
 1415SOL    HW1 8451   7.362   4.599   1.000
 1415SOL    HW2 8452   7.360   4.738   1.058
 1416SOL     OW 8453   4.490   4.421   4.311
 1416SOL    HW1 8454   4.465   4.481   4.241
 1416SOL    HW2 8455   4.567   4.461   4.350
 1417SOL     OW 8456   2.718   6.453   0.294
 1417SOL    HW1 8457   2.743   6.420   0.380
 1417SOL    HW2 8458   2.792   6.431   0.237
 1418SOL     OW 8459   5.723   6.046   5.646
 1418SOL    HW1 8460   5.700   6.138   5.658
 1418SOL    HW2 8461   5.741   6.038   5.552
 1419SOL     OW 8462   6.182   1.303   0.800
 1419SOL    HW1 8463   6.221   1.378   0.846
 1419SOL    HW2 8464   6.182   1.329   0.708
 1420SOL     OW 8465   4.047   4.644   1.958
 1420SOL    HW1 8466   3.962   4.680   1.986
 1420SOL    HW2 8467   4.032   4.615   1.868
 1421SOL     OW 8468   6.310   2.692   3.599
 1421SOL    HW1 8469   6.229   2.716   3.556
 1421SOL    HW2 8470   6.320   2.598   3.584
 1422SOL     OW 8471   2.154   3.680   6.161
 1422SOL    HW1 8472   2.218   3.625   6.206
 1422SOL    HW2 8473   2.072   3.631   6.167
 1423SOL     OW 8474   6.729   7.482   1.155
 1423SOL    HW1 8475   6.766   7.561   1.194
 1423SOL    HW2 8476   6.646   7.469   1.202
 1424SOL     OW 8477   4.531   6.204   1.536
 1424SOL    HW1 8478   4.561   6.131   1.590
 1424SOL    HW2 8479   4.487   6.263   1.596
 1425SOL     OW 8480   4.278   1.578   0.306
 1425SOL    HW1 8481   4.199   1.614   0.266
 1425SOL    HW2 8482   4.337   1.564   0.232
 1426SOL     OW 8483   2.026   4.241   0.961
 1426SOL    HW1 8484   2.091   4.262   1.028
 1426SOL    HW2 8485   1.963   4.313   0.965
 1427SOL     OW 8486   6.893   7.244   2.427
 1427SOL    HW1 8487   6.912   7.150   2.428
 1427SOL    HW2 8488   6.798   7.250   2.440
 1428SOL     OW 8489  -1.425   3.901   5.050
 1428SOL    HW1 8490  -1.339   3.870   5.023
 1428SOL    HW2 8491  -1.470   3.923   4.968
 1429SOL     OW 8492   2.732   7.702   5.949
 1429SOL    HW1 8493   2.658   7.697   5.889
 1429SOL    HW2 8494   2.731   7.618   5.995
 1430SOL     OW 8495   0.282   3.712   4.383
 1430SOL    HW1 8496   0.327   3.649   4.440
 1430SOL    HW2 8497   0.316   3.695   4.296
 1431SOL     OW 8498   4.528   8.726   3.873
 1431SOL    HW1 8499   4.461   8.676   3.920
 1431SOL    HW2 8500   4.583   8.659   3.832
 1432SOL     OW 8501   5.772   0.261   0.438
 1432SOL    HW1 8502   5.736   0.281   0.525
 1432SOL    HW2 8503   5.701   0.218   0.392
 1433SOL     OW 8504   4.203   2.152   1.194
 1433SOL    HW1 8505   4.189   2.239   1.159
 1433SOL    HW2 8506   4.120   2.130   1.238
 1434SOL     OW 8507   5.035   9.669   4.660
 1434SOL    HW1 8508   5.060   9.651   4.751
 1434SOL    HW2 8509   5.080   9.750   4.638
 1435SOL     OW 8510   1.114   3.625   1.960
 1435SOL    HW1 8511   1.036   3.572   1.974
 1435SOL    HW2 8512   1.166   3.611   2.040
 1436SOL     OW 8513   3.515   6.875   5.264
 1436SOL    HW1 8514   3.444   6.938   5.275
 1436SOL    HW2 8515   3.472   6.790   5.255
 1437SOL     OW 8516   6.383   1.683   1.075
 1437SOL    HW1 8517   6.341   1.599   1.055
 1437SOL    HW2 8518   6.471   1.659   1.103
 1438SOL     OW 8519   6.861   6.704   2.473
 1438SOL    HW1 8520   6.817   6.775   2.521
 1438SOL    HW2 8521   6.951   6.734   2.463
 1439SOL     OW 8522   5.705   6.921   3.981
 1439SOL    HW1 8523   5.751   6.902   3.900
 1439SOL    HW2 8524   5.639   6.851   3.988
 1440SOL     OW 8525   1.878   4.262   6.177
 1440SOL    HW1 8526   1.911   4.352   6.178
 1440SOL    HW2 8527   1.900   4.229   6.090
 1441SOL     OW 8528   2.078   7.858   2.292
 1441SOL    HW1 8529   2.112   7.769   2.288
 1441SOL    HW2 8530   1.995   7.850   2.340
 1442SOL     OW 8531   4.677   5.177   2.667
 1442SOL    HW1 8532   4.706   5.224   2.745
 1442SOL    HW2 8533   4.738   5.204   2.599
 1443SOL     OW 8534   3.912   6.972   3.155
 1443SOL    HW1 8535   3.997   7.015   3.152
 1443SOL    HW2 8536   3.879   6.991   3.243
 1444SOL     OW 8537   3.802   8.922   5.743
 1444SOL    HW1 8538   3.778   8.888   5.830
 1444SOL    HW2 8539   3.887   8.964   5.757
 1445SOL     OW 8540   4.330   3.751   0.429
 1445SOL    HW1 8541   4.391   3.781   0.497
 1445SOL    HW2 8542   4.376   3.769   0.347
 1446SOL     OW 8543   1.508   0.859   0.574
 1446SOL    HW1 8544   1.600   0.835   0.581
 1446SOL    HW2 8545   1.501   0.941   0.623
 1447SOL     OW 8546   6.698   5.667   0.569
 1447SOL    HW1 8547   6.618   5.617   0.552
 1447SOL    HW2 8548   6.720   5.646   0.659
 1448SOL     OW 8549  -0.226   1.651   1.749
 1448SOL    HW1 8550  -0.311   1.692   1.730
 1448SOL    HW2 8551  -0.242   1.599   1.827
 1449SOL     OW 8552   3.801   2.085   1.765
 1449SOL    HW1 8553   3.789   2.081   1.670
 1449SOL    HW2 8554   3.818   1.995   1.791
 1450SOL     OW 8555   1.289  10.197   5.602
 1450SOL    HW1 8556   1.221  10.249   5.642
 1450SOL    HW2 8557   1.262  10.189   5.510
 1451SOL     OW 8558   2.232   4.767   1.005
 1451SOL    HW1 8559   2.197   4.774   0.917
 1451SOL    HW2 8560   2.157   4.742   1.059
 1452SOL     OW 8561   4.566   4.711   0.378
 1452SOL    HW1 8562   4.518   4.632   0.402
 1452SOL    HW2 8563   4.626   4.683   0.310
 1453SOL     OW 8564   4.248   6.396   0.657
 1453SOL    HW1 8565   4.228   6.316   0.608
 1453SOL    HW2 8566   4.221   6.376   0.747
 1454SOL     OW 8567   5.179   9.269   5.240
 1454SOL    HW1 8568   5.095   9.306   5.213
 1454SOL    HW2 8569   5.168   9.175   5.229
 1455SOL     OW 8570   5.055   6.615   3.234
 1455SOL    HW1 8571   4.996   6.591   3.306
 1455SOL    HW2 8572   4.998   6.654   3.168
 1456SOL     OW 8573   7.469   7.265   2.791
 1456SOL    HW1 8574   7.454   7.329   2.861
 1456SOL    HW2 8575   7.562   7.245   2.796
 1457SOL     OW 8576   2.526   2.738   3.345
 1457SOL    HW1 8577   2.578   2.814   3.373
 1457SOL    HW2 8578   2.589   2.679   3.304
 1458SOL     OW 8579   2.054   8.436   5.943
 1458SOL    HW1 8580   2.110   8.512   5.930
 1458SOL    HW2 8581   1.986   8.466   6.003
 1459SOL     OW 8582   1.539   2.486   1.519
 1459SOL    HW1 8583   1.615   2.440   1.555
 1459SOL    HW2 8584   1.466   2.458   1.574
 1460SOL     OW 8585   6.934   4.184   1.060
 1460SOL    HW1 8586   7.006   4.127   1.032
 1460SOL    HW2 8587   6.891   4.136   1.131
 1461SOL     OW 8588   4.450   9.007   3.912
 1461SOL    HW1 8589   4.459   8.912   3.897
 1461SOL    HW2 8590   4.487   9.047   3.833
 1462SOL     OW 8591   4.959   8.134   4.192
 1462SOL    HW1 8592   5.045   8.091   4.187
 1462SOL    HW2 8593   4.976   8.224   4.166
 1463SOL     OW 8594   3.963   8.035   2.653
 1463SOL    HW1 8595   4.035   8.003   2.598
 1463SOL    HW2 8596   3.986   8.127   2.671
 1464SOL     OW 8597   6.560   8.392   2.372
 1464SOL    HW1 8598   6.606   8.428   2.448
 1464SOL    HW2 8599   6.626   8.344   2.324
 1465SOL     OW 8600   1.762   3.916   5.667
 1465SOL    HW1 8601   1.723   3.971   5.735
 1465SOL    HW2 8602   1.727   3.829   5.685
 1466SOL     OW 8603   2.632   7.432   1.299
 1466SOL    HW1 8604   2.632   7.507   1.240
 1466SOL    HW2 8605   2.542   7.429   1.333
 1467SOL     OW 8606   5.859   6.152   0.162
 1467SOL    HW1 8607   5.862   6.215   0.235
 1467SOL    HW2 8608   5.769   6.157   0.130
 1468SOL     OW 8609   1.981   4.872   2.944
 1468SOL    HW1 8610   1.989   4.779   2.964
 1468SOL    HW2 8611   2.022   4.916   3.019
 1469SOL     OW 8612   1.220   3.549   3.593
 1469SOL    HW1 8613   1.235   3.590   3.508
 1469SOL    HW2 8614   1.153   3.482   3.576
 1470SOL     OW 8615   7.846   5.146   0.887
 1470SOL    HW1 8616   7.787   5.177   0.819
 1470SOL    HW2 8617   7.832   5.206   0.960
 1471SOL     OW 8618   5.925   5.610   2.130
 1471SOL    HW1 8619   5.943   5.570   2.216
 1471SOL    HW2 8620   5.836   5.643   2.137
 1472SOL     OW 8621  -1.336   4.516   6.135
 1472SOL    HW1 8622  -1.307   4.531   6.225
 1472SOL    HW2 8623  -1.256   4.510   6.084
 1473SOL     OW 8624   4.892   4.970   2.529
 1473SOL    HW1 8625   4.892   4.894   2.587
 1473SOL    HW2 8626   4.848   5.039   2.579
 1474SOL     OW 8627   8.383   2.396   0.031
 1474SOL    HW1 8628   8.414   2.443  -0.048
 1474SOL    HW2 8629   8.461   2.390   0.087
 1475SOL     OW 8630   3.305   7.401   2.572
 1475SOL    HW1 8631   3.218   7.403   2.612
 1475SOL    HW2 8632   3.353   7.336   2.622
 1476SOL     OW 8633   7.297   8.826   4.067
 1476SOL    HW1 8634   7.245   8.795   4.141
 1476SOL    HW2 8635   7.271   8.771   3.994
 1477SOL     OW 8636  -1.282   5.436   5.446
 1477SOL    HW1 8637  -1.278   5.473   5.358
 1477SOL    HW2 8638  -1.309   5.345   5.433
 1478SOL     OW 8639   2.732   4.551   5.954
 1478SOL    HW1 8640   2.667   4.486   5.925
 1478SOL    HW2 8641   2.749   4.604   5.877
 1479SOL     OW 8642   8.246   5.604   0.192
 1479SOL    HW1 8643   8.193   5.644   0.122
 1479SOL    HW2 8644   8.184   5.589   0.263
 1480SOL     OW 8645   5.851   4.281   4.048
 1480SOL    HW1 8646   5.923   4.332   4.011
 1480SOL    HW2 8647   5.777   4.342   4.050
 1481SOL     OW 8648   1.827   3.642   0.536
 1481SOL    HW1 8649   1.816   3.547   0.542
 1481SOL    HW2 8650   1.892   3.663   0.602
 1482SOL     OW 8651   7.526   7.177   1.366
 1482SOL    HW1 8652   7.503   7.219   1.283
 1482SOL    HW2 8653   7.528   7.084   1.347
 1483SOL     OW 8654   3.405   8.587   5.920
 1483SOL    HW1 8655   3.351   8.513   5.894
 1483SOL    HW2 8656   3.474   8.591   5.854
 1484SOL     OW 8657   3.344   2.673   3.722
 1484SOL    HW1 8658   3.282   2.731   3.765
 1484SOL    HW2 8659   3.421   2.675   3.779
 1485SOL     OW 8660   5.222   7.095   5.391
 1485SOL    HW1 8661   5.298   7.150   5.411
 1485SOL    HW2 8662   5.193   7.063   5.476
 1486SOL     OW 8663   1.276   2.973   1.368
 1486SOL    HW1 8664   1.292   2.963   1.274
 1486SOL    HW2 8665   1.363   2.971   1.407
 1487SOL     OW 8666   1.289   0.245   0.297
 1487SOL    HW1 8667   1.348   0.318   0.277
 1487SOL    HW2 8668   1.214   0.286   0.341
 1488SOL     OW 8669   3.689   7.696   3.171
 1488SOL    HW1 8670   3.722   7.656   3.252
 1488SOL    HW2 8671   3.644   7.624   3.126
 1489SOL     OW 8672   2.687   3.690   5.194
 1489SOL    HW1 8673   2.659   3.677   5.284
 1489SOL    HW2 8674   2.645   3.619   5.146
 1490SOL     OW 8675   2.991   1.812   0.955
 1490SOL    HW1 8676   3.085   1.827   0.948
 1490SOL    HW2 8677   2.969   1.841   1.044
 1491SOL     OW 8678   3.049   7.672   4.955
 1491SOL    HW1 8679   3.061   7.674   5.050
 1491SOL    HW2 8680   3.135   7.654   4.920
 1492SOL     OW 8681   6.481   5.000   0.223
 1492SOL    HW1 8682   6.523   5.086   0.222
 1492SOL    HW2 8683   6.511   4.958   0.142
 1493SOL     OW 8684   0.948   1.742   1.299
 1493SOL    HW1 8685   0.959   1.834   1.277
 1493SOL    HW2 8686   0.914   1.742   1.389
 1494SOL     OW 8687   4.585   4.201   5.978
 1494SOL    HW1 8688   4.633   4.251   6.044
 1494SOL    HW2 8689   4.604   4.247   5.896
 1495SOL     OW 8690   4.178   5.770   4.483
 1495SOL    HW1 8691   4.137   5.713   4.418
 1495SOL    HW2 8692   4.125   5.759   4.562
 1496SOL     OW 8693   4.367   8.074   2.112
 1496SOL    HW1 8694   4.375   8.041   2.023
 1496SOL    HW2 8695   4.276   8.104   2.118
 1497SOL     OW 8696   6.166   4.595   3.826
 1497SOL    HW1 8697   6.260   4.587   3.840
 1497SOL    HW2 8698   6.155   4.681   3.785
 1498SOL     OW 8699   6.732   1.723   0.092
 1498SOL    HW1 8700   6.747   1.650   0.153
 1498SOL    HW2 8701   6.683   1.787   0.143
 1499SOL     OW 8702   2.527   5.231   1.080
 1499SOL    HW1 8703   2.484   5.216   0.995
 1499SOL    HW2 8704   2.455   5.255   1.139
 1500SOL     OW 8705  -1.134   2.921   3.925
 1500SOL    HW1 8706  -1.226   2.897   3.918
 1500SOL    HW2 8707  -1.131   2.984   3.997
 1501SOL     OW 8708   3.304   2.303   1.854
 1501SOL    HW1 8709   3.378   2.243   1.862
 1501SOL    HW2 8710   3.230   2.249   1.827
 1502SOL     OW 8711   4.576   2.329   1.945
 1502SOL    HW1 8712   4.621   2.256   1.903
 1502SOL    HW2 8713   4.633   2.405   1.928
 1503SOL     OW 8714   6.614   4.521   0.568
 1503SOL    HW1 8715   6.694   4.535   0.519
 1503SOL    HW2 8716   6.643   4.495   0.656
 1504SOL     OW 8717   5.384   7.073   4.368
 1504SOL    HW1 8718   5.475   7.067   4.396
 1504SOL    HW2 8719   5.388   7.089   4.274
 1505SOL     OW 8720   1.418   5.568   2.225
 1505SOL    HW1 8721   1.486   5.599   2.284
 1505SOL    HW2 8722   1.428   5.472   2.225
 1506SOL     OW 8723   3.082   8.398   2.595
 1506SOL    HW1 8724   3.113   8.452   2.522
 1506SOL    HW2 8725   2.986   8.404   2.590
 1507SOL     OW 8726   3.789   3.712   2.630
 1507SOL    HW1 8727   3.818   3.673   2.547
 1507SOL    HW2 8728   3.823   3.653   2.698
 1508SOL     OW 8729   6.216   4.203   0.474
 1508SOL    HW1 8730   6.311   4.211   0.487
 1508SOL    HW2 8731   6.207   4.146   0.398
 1509SOL     OW 8732   7.065   5.813   0.758
 1509SOL    HW1 8733   7.046   5.778   0.671
 1509SOL    HW2 8734   7.153   5.848   0.751
 1510SOL     OW 8735   2.799   4.162   2.460
 1510SOL    HW1 8736   2.795   4.158   2.364
 1510SOL    HW2 8737   2.710   4.140   2.488
 1511SOL     OW 8738   0.107   8.262   5.000
 1511SOL    HW1 8739   0.025   8.243   5.046
 1511SOL    HW2 8740   0.164   8.188   5.023
 1512SOL     OW 8741   2.433   5.154   2.714
 1512SOL    HW1 8742   2.460   5.117   2.630
 1512SOL    HW2 8743   2.367   5.093   2.747
 1513SOL     OW 8744   1.473   8.632   6.155
 1513SOL    HW1 8745   1.478   8.602   6.247
 1513SOL    HW2 8746   1.502   8.723   6.158
 1514SOL     OW 8747   4.015   1.823   2.268
 1514SOL    HW1 8748   3.983   1.868   2.346
 1514SOL    HW2 8749   4.054   1.742   2.302
 1515SOL     OW 8750   6.341   2.163   3.175
 1515SOL    HW1 8751   6.262   2.127   3.216
 1515SOL    HW2 8752   6.413   2.131   3.230
 1516SOL     OW 8753   4.549   8.104   2.319
 1516SOL    HW1 8754   4.586   8.189   2.342
 1516SOL    HW2 8755   4.495   8.121   2.241
 1517SOL     OW 8756   7.298   7.443   1.475
 1517SOL    HW1 8757   7.340   7.465   1.392
 1517SOL    HW2 8758   7.232   7.378   1.452
 1518SOL     OW 8759   4.605   7.929   4.423
 1518SOL    HW1 8760   4.684   7.983   4.416
 1518SOL    HW2 8761   4.583   7.906   4.333
 1519SOL     OW 8762   5.869   0.855   1.091
 1519SOL    HW1 8763   5.839   0.855   1.000
 1519SOL    HW2 8764   5.842   0.770   1.126
 1520SOL     OW 8765   4.974   5.146   4.292
 1520SOL    HW1 8766   5.053   5.093   4.281
 1520SOL    HW2 8767   4.924   5.101   4.361
 1521SOL     OW 8768   6.914   5.239   1.703
 1521SOL    HW1 8769   6.935   5.214   1.613
 1521SOL    HW2 8770   6.962   5.321   1.717
 1522SOL     OW 8771   6.610   8.180   3.522
 1522SOL    HW1 8772   6.629   8.256   3.467
 1522SOL    HW2 8773   6.688   8.171   3.578
 1523SOL     OW 8774  -0.842   4.925   6.008
 1523SOL    HW1 8775  -0.919   4.876   6.035
 1523SOL    HW2 8776  -0.790   4.934   6.087
 1524SOL     OW 8777   6.397   3.786   2.506
 1524SOL    HW1 8778   6.455   3.847   2.551
 1524SOL    HW2 8779   6.348   3.840   2.444
 1525SOL     OW 8780   0.547   3.666   5.893
 1525SOL    HW1 8781   0.614   3.601   5.872
 1525SOL    HW2 8782   0.544   3.724   5.817
 1526SOL     OW 8783   4.630   7.431   4.763
 1526SOL    HW1 8784   4.703   7.451   4.706
 1526SOL    HW2 8785   4.664   7.443   4.852
 1527SOL     OW 8786   3.931   2.751   1.087
 1527SOL    HW1 8787   3.914   2.687   1.019
 1527SOL    HW2 8788   3.844   2.779   1.116
 1528SOL     OW 8789   2.490   2.081   2.544
 1528SOL    HW1 8790   2.396   2.078   2.559
 1528SOL    HW2 8791   2.523   2.001   2.586
 1529SOL     OW 8792   2.883   3.817   2.429
 1529SOL    HW1 8793   2.893   3.730   2.468
 1529SOL    HW2 8794   2.971   3.839   2.398
 1530SOL     OW 8795   6.254   2.939   1.037
 1530SOL    HW1 8796   6.261   2.940   0.941
 1530SOL    HW2 8797   6.160   2.948   1.054
 1531SOL     OW 8798   3.547   7.866   5.360
 1531SOL    HW1 8799   3.597   7.789   5.388
 1531SOL    HW2 8800   3.578   7.885   5.272
 1532SOL     OW 8801   7.375   5.218   1.490
 1532SOL    HW1 8802   7.357   5.290   1.551
 1532SOL    HW2 8803   7.319   5.147   1.520
 1533SOL     OW 8804   2.998   5.236   3.802
 1533SOL    HW1 8805   3.053   5.272   3.872
 1533SOL    HW2 8806   2.908   5.257   3.829
 1534SOL     OW 8807   1.977   2.356   3.607
 1534SOL    HW1 8808   2.055   2.410   3.614
 1534SOL    HW2 8809   1.944   2.372   3.519
 1535SOL     OW 8810   5.352   7.437   3.657
 1535SOL    HW1 8811   5.349   7.398   3.570
 1535SOL    HW2 8812   5.431   7.491   3.656
 1536SOL     OW 8813   5.857   6.973   4.875
 1536SOL    HW1 8814   5.801   6.999   4.801
 1536SOL    HW2 8815   5.833   7.033   4.945
 1537SOL     OW 8816   6.392   3.032   1.796
 1537SOL    HW1 8817   6.482   3.046   1.824
 1537SOL    HW2 8818   6.393   2.946   1.753
 1538SOL     OW 8819   6.365   7.928   1.453
 1538SOL    HW1 8820   6.302   7.865   1.419
 1538SOL    HW2 8821   6.311   7.998   1.489
 1539SOL     OW 8822  -0.164   5.118   6.115
 1539SOL    HW1 8823  -0.131   5.034   6.082
 1539SOL    HW2 8824  -0.105   5.184   6.077
 1540SOL     OW 8825   4.305   5.845   4.784
 1540SOL    HW1 8826   4.271   5.901   4.713
 1540SOL    HW2 8827   4.385   5.806   4.748
 1541SOL     OW 8828   5.407   7.487   2.451
 1541SOL    HW1 8829   5.376   7.424   2.516
 1541SOL    HW2 8830   5.417   7.436   2.371
 1542SOL     OW 8831   6.519   9.669   4.629
 1542SOL    HW1 8832   6.451   9.733   4.609
 1542SOL    HW2 8833   6.510   9.602   4.561
 1543SOL     OW 8834   5.815   4.297   4.884
 1543SOL    HW1 8835   5.863   4.314   4.965
 1543SOL    HW2 8836   5.728   4.272   4.913
 1544SOL     OW 8837   8.420   5.796   0.715
 1544SOL    HW1 8838   8.412   5.889   0.695
 1544SOL    HW2 8839   8.380   5.752   0.640
 1545SOL     OW 8840   3.431   3.391   4.089
 1545SOL    HW1 8841   3.501   3.335   4.054
 1545SOL    HW2 8842   3.350   3.351   4.057
 1546SOL     OW 8843   5.244   2.439   1.360
 1546SOL    HW1 8844   5.294   2.373   1.408
 1546SOL    HW2 8845   5.302   2.467   1.289
 1547SOL     OW 8846   4.575   7.624   5.844
 1547SOL    HW1 8847   4.491   7.639   5.800
 1547SOL    HW2 8848   4.603   7.538   5.814
 1548SOL     OW 8849   7.146   8.946   5.198
 1548SOL    HW1 8850   7.071   8.931   5.141
 1548SOL    HW2 8851   7.222   8.922   5.145
 1549SOL     OW 8852   7.888   2.571   0.169
 1549SOL    HW1 8853   7.937   2.590   0.090
 1549SOL    HW2 8854   7.953   2.573   0.239
 1550SOL     OW 8855   5.945   5.372   0.271
 1550SOL    HW1 8856   5.887   5.435   0.313
 1550SOL    HW2 8857   6.030   5.385   0.312
 1551SOL     OW 8858   1.566   4.288   3.011
 1551SOL    HW1 8859   1.559   4.282   3.106
 1551SOL    HW2 8860   1.479   4.266   2.979
 1552SOL     OW 8861   8.303   6.268   0.325
 1552SOL    HW1 8862   8.224   6.250   0.275
 1552SOL    HW2 8863   8.278   6.254   0.416
 1553SOL     OW 8864   5.401   4.850   5.739
 1553SOL    HW1 8865   5.468   4.791   5.773
 1553SOL    HW2 8866   5.411   4.930   5.790
 1554SOL     OW 8867   4.655   6.837   1.235
 1554SOL    HW1 8868   4.613   6.752   1.243
 1554SOL    HW2 8869   4.737   6.828   1.284
 1555SOL     OW 8870   6.384   3.013   0.138
 1555SOL    HW1 8871   6.339   2.970   0.211
 1555SOL    HW2 8872   6.376   2.951   0.066
 1556SOL     OW 8873   5.939   7.366   2.535
 1556SOL    HW1 8874   5.910   7.450   2.570
 1556SOL    HW2 8875   5.918   7.371   2.441
 1557SOL     OW 8876  -0.443   7.982   5.855
 1557SOL    HW1 8877  -0.508   7.940   5.799
 1557SOL    HW2 8878  -0.391   7.909   5.889
 1558SOL     OW 8879   6.432   5.940   0.150
 1558SOL    HW1 8880   6.404   6.002   0.216
 1558SOL    HW2 8881   6.357   5.882   0.137
 1559SOL     OW 8882   6.450   6.931   5.523
 1559SOL    HW1 8883   6.450   6.947   5.429
 1559SOL    HW2 8884   6.429   7.016   5.562
 1560SOL     OW 8885   5.482   7.521   6.156
 1560SOL    HW1 8886   5.566   7.497   6.195
 1560SOL    HW2 8887   5.472   7.615   6.174
[truncated: 1,123,967 more chars]
