# Supplementary material for: Improvement in predicting drug sensitivity changes associated with protein mutations using a molecular dynamics based alchemical mutation method
Source: Sci Rep. 2020 Feb 7;10:2161. doi: 10.1038/s41598-020-58877-9 (PMC7005789; doi:10.1038/s41598-020-58877-9)
Supplement: Supplementary file 2 — Supplementary Information. [file 41598_2020_58877_MOESM2_ESM.zip › S1_input/MP-CAFEE/ALR2/ZST/F121P_ZST/structure/2HVO_ZST_GMX.itp]

; 2HVO_ZST_GMX.itp created by acpype (Rev: 0) on Tue Nov 19 13:33:16 2019

[ moleculetype ]
;name            nrexcl
 LIG         3

[ atoms ]
;   nr  type  resi  res  atom  cgnr     charge      mass       ; qtot   bond_type
     1    c     1   LIG    C1    1     0.427606     12.01000 ; qtot 0.428
     2    o     1   LIG    O1    2    -0.578000     16.00000 ; qtot -0.150
     3   ca     1   LIG    C2    3     0.003022     12.01000 ; qtot -0.147
     4   ca     1   LIG    C3    4     0.067764     12.01000 ; qtot -0.080
     5   cc     1   LIG    C4    5     0.256415     12.01000 ; qtot 0.177
     6   ca     1   LIG    C5    6    -0.149970     12.01000 ; qtot 0.027
     7   ha     1   LIG    H5    7     0.140565      1.00800 ; qtot 0.167
     8   ca     1   LIG    C6    8    -0.145222     12.01000 ; qtot 0.022
     9   ha     1   LIG    H6    9     0.130905      1.00800 ; qtot 0.153
    10   ca     1   LIG    C7   10    -0.162450     12.01000 ; qtot -0.009
    11   ha     1   LIG    H7   11     0.145938      1.00800 ; qtot 0.137
    12   ca     1   LIG    C8   12    -0.135882     12.01000 ; qtot 0.001
    13   ha     1   LIG    H8   13     0.167485      1.00800 ; qtot 0.168
    14    n     1   LIG    N1   14     0.130064     14.01000 ; qtot 0.298
    15   nd     1   LIG    N2   15    -0.538430     14.01000 ; qtot -0.240
    16   c3     1   LIG    C9   16    -0.081586     12.01000 ; qtot -0.322
    17   h1     1   LIG   H91   17     0.092172      1.00800 ; qtot -0.230
    18   h1     1   LIG   H92   18     0.090157      1.00800 ; qtot -0.139
    19   cc     1   LIG   C10   19     0.393274     12.01000 ; qtot 0.254
    20   ca     1   LIG   C11   20     0.019629     12.01000 ; qtot 0.273
    21   ca     1   LIG   C12   21     0.270913     12.01000 ; qtot 0.544
    22   ca     1   LIG   C13   22    -0.185982     12.01000 ; qtot 0.358
    23   ha     1   LIG   H13   23     0.213608      1.00800 ; qtot 0.572
    24   ca     1   LIG   C14   24    -0.263697     12.01000 ; qtot 0.308
    25   ha     1   LIG   H14   25     0.178295      1.00800 ; qtot 0.487
    26   ca     1   LIG   C15   26    -0.018261     12.01000 ; qtot 0.468
    27   ca     1   LIG   C16   27    -0.137060     12.01000 ; qtot 0.331
    28   ha     1   LIG   H16   28     0.140474      1.00800 ; qtot 0.472
    29   nd     1   LIG    N3   29    -0.572755     14.01000 ; qtot -0.101
    30   ss     1   LIG    S1   30    -0.028398     32.06000 ; qtot -0.129
    31   c3     1   LIG   C17   31    -0.015969     12.01000 ; qtot -0.145
    32   hc     1   LIG  H171   32     0.022604      1.00800 ; qtot -0.123
    33   hc     1   LIG  H172   33    -0.031735      1.00800 ; qtot -0.155
    34    c     1   LIG   C18   34     0.747116     12.01000 ; qtot 0.593
    35    o     1   LIG    O2   35    -0.737924     16.00000 ; qtot -0.145
    36    o     1   LIG    O3   36    -0.781402     16.00000 ; qtot -0.927
    37   c3     1   LIG   C19   37     0.489569     12.01000 ; qtot -0.437
    38    f     1   LIG    F1   38    -0.192046     19.00000 ; qtot -0.629
    39    f     1   LIG    F2   39    -0.187565     19.00000 ; qtot -0.817
    40    f     1   LIG    F3   40    -0.183244     19.00000 ; qtot -1.000

[ bonds ]
;   ai     aj funct   r             k
     1      2   1    1.2140e-01    5.4225e+05 ;     C1 - O1    
     1      3   1    1.4870e-01    2.9263e+05 ;     C1 - C2    
     1     14   1    1.3450e-01    4.0016e+05 ;     C1 - N1    
     3      4   1    1.3870e-01    4.0033e+05 ;     C2 - C3    
     3      6   1    1.3870e-01    4.0033e+05 ;     C2 - C5    
     4      5   1    1.4340e-01    3.4451e+05 ;     C3 - C4    
     4     12   1    1.3870e-01    4.0033e+05 ;     C3 - C8    
     5     15   1    1.3350e-01    4.1388e+05 ;     C4 - N2    
     5     31   1    1.4990e-01    2.8225e+05 ;     C4 - C17   
     6      7   1    1.0870e-01    2.8811e+05 ;     C5 - H5    
     6      8   1    1.3870e-01    4.0033e+05 ;     C5 - C6    
     8      9   1    1.0870e-01    2.8811e+05 ;     C6 - H6    
     8     10   1    1.3870e-01    4.0033e+05 ;     C6 - C7    
    10     11   1    1.0870e-01    2.8811e+05 ;     C7 - H7    
    10     12   1    1.3870e-01    4.0033e+05 ;     C7 - C8    
    12     13   1    1.0870e-01    2.8811e+05 ;     C8 - H8    
    14     15   1    1.3603e-01    4.3321e+05 ;     N1 - N2    
    14     16   1    1.4600e-01    2.7665e+05 ;     N1 - C9    
    16     17   1    1.0930e-01    2.8108e+05 ;     C9 - H91   
    16     18   1    1.0930e-01    2.8108e+05 ;     C9 - H92   
    16     19   1    1.4990e-01    2.8225e+05 ;     C9 - C10   
    19     29   1    1.3350e-01    4.1388e+05 ;    C10 - N3    
    19     30   1    1.7370e-01    2.3372e+05 ;    C10 - S1    
    20     21   1    1.3870e-01    4.0033e+05 ;    C11 - C12   
    20     22   1    1.3870e-01    4.0033e+05 ;    C11 - C13   
    20     30   1    1.7700e-01    2.1472e+05 ;    C11 - S1    
    21     27   1    1.3870e-01    4.0033e+05 ;    C12 - C16   
    21     29   1    1.3360e-01    4.1246e+05 ;    C12 - N3    
    22     23   1    1.0870e-01    2.8811e+05 ;    C13 - H13   
    22     24   1    1.3870e-01    4.0033e+05 ;    C13 - C14   
    24     25   1    1.0870e-01    2.8811e+05 ;    C14 - H14   
    24     26   1    1.3870e-01    4.0033e+05 ;    C14 - C15   
    26     27   1    1.3870e-01    4.0033e+05 ;    C15 - C16   
    26     37   1    1.5130e-01    2.7070e+05 ;    C15 - C19   
    27     28   1    1.0870e-01    2.8811e+05 ;    C16 - H16   
    31     32   1    1.0920e-01    2.8225e+05 ;    C17 - H171  
    31     33   1    1.0920e-01    2.8225e+05 ;    C17 - H172  
    31     34   1    1.5080e-01    2.7472e+05 ;    C17 - C18   
    34     35   1    1.2140e-01    5.4225e+05 ;    C18 - O2    
    34     36   1    1.2140e-01    5.4225e+05 ;    C18 - O3    
    37     38   1    1.3440e-01    3.0443e+05 ;    C19 - F1    
    37     39   1    1.3440e-01    3.0443e+05 ;    C19 - F2    
    37     40   1    1.3440e-01    3.0443e+05 ;    C19 - F3    

[ pairs ]
;   ai     aj    funct
     1      5      1 ;     C1 - C4    
     1      7      1 ;     C1 - H5    
     1      8      1 ;     C1 - C6    
     1     12      1 ;     C1 - C8    
     1     17      1 ;     C1 - H91   
     1     18      1 ;     C1 - H92   
     1     19      1 ;     C1 - C10   
     2      4      1 ;     O1 - C3    
     2      6      1 ;     O1 - C5    
     2     15      1 ;     O1 - N2    
     2     16      1 ;     O1 - C9    
     3      9      1 ;     C2 - H6    
     3     10      1 ;     C2 - C7    
     3     13      1 ;     C2 - H8    
     3     15      1 ;     C2 - N2    
     3     16      1 ;     C2 - C9    
     3     31      1 ;     C2 - C17   
     4      7      1 ;     C3 - H5    
     4      8      1 ;     C3 - C6    
     4     11      1 ;     C3 - H7    
     4     32      1 ;     C3 - H171  
     4     33      1 ;     C3 - H172  
     4     34      1 ;     C3 - C18   
     5      6      1 ;     C4 - C5    
     5     10      1 ;     C4 - C7    
     5     13      1 ;     C4 - H8    
     5     16      1 ;     C4 - C9    
     5     35      1 ;     C4 - O2    
     5     36      1 ;     C4 - O3    
     6     11      1 ;     C5 - H7    
     6     12      1 ;     C5 - C8    
     7      9      1 ;     H5 - H6    
     7     10      1 ;     H5 - C7    
     8     13      1 ;     C6 - H8    
     9     11      1 ;     H6 - H7    
     9     12      1 ;     H6 - C8    
    11     13      1 ;     H7 - H8    
    12     15      1 ;     C8 - N2    
    12     31      1 ;     C8 - C17   
    14      4      1 ;     N1 - C3    
    14      6      1 ;     N1 - C5    
    14     29      1 ;     N1 - N3    
    14     30      1 ;     N1 - S1    
    14     31      1 ;     N1 - C17   
    15     17      1 ;     N2 - H91   
    15     18      1 ;     N2 - H92   
    15     19      1 ;     N2 - C10   
    15     32      1 ;     N2 - H171  
    15     33      1 ;     N2 - H172  
    15     34      1 ;     N2 - C18   
    16     20      1 ;     C9 - C11   
    16     21      1 ;     C9 - C12   
    17     29      1 ;    H91 - N3    
    17     30      1 ;    H91 - S1    
    18     29      1 ;    H92 - N3    
    18     30      1 ;    H92 - S1    
    19     22      1 ;    C10 - C13   
    19     27      1 ;    C10 - C16   
    20     25      1 ;    C11 - H14   
    20     26      1 ;    C11 - C15   
    20     28      1 ;    C11 - H16   
    21     23      1 ;    C12 - H13   
    21     24      1 ;    C12 - C14   
    21     37      1 ;    C12 - C19   
    22     27      1 ;    C13 - C16   
    22     29      1 ;    C13 - N3    
    22     37      1 ;    C13 - C19   
    23     25      1 ;    H13 - H14   
    23     26      1 ;    H13 - C15   
    23     30      1 ;    H13 - S1    
    24     28      1 ;    C14 - H16   
    24     30      1 ;    C14 - S1    
    24     38      1 ;    C14 - F1    
    24     39      1 ;    C14 - F2    
    24     40      1 ;    C14 - F3    
    25     27      1 ;    H14 - C16   
    25     37      1 ;    H14 - C19   
    26     29      1 ;    C15 - N3    
    27     30      1 ;    C16 - S1    
    27     38      1 ;    C16 - F1    
    27     39      1 ;    C16 - F2    
    27     40      1 ;    C16 - F3    
    28     29      1 ;    H16 - N3    
    28     37      1 ;    H16 - C19   
    32     35      1 ;   H171 - O2    
    32     36      1 ;   H171 - O3    
    33     35      1 ;   H172 - O2    
    33     36      1 ;   H172 - O3    

[ angles ]
;   ai     aj     ak    funct   theta         cth
     1      3      4      1    1.2014e+02    5.4091e+02 ;     C1 - C2     - C3    
     1      3      6      1    1.2014e+02    5.4091e+02 ;     C1 - C2     - C5    
     1     14     15      1    1.2493e+02    5.6183e+02 ;     C1 - N1     - N2    
     1     14     16      1    1.2135e+02    5.3488e+02 ;     C1 - N1     - C9    
     2      1      3      1    1.2344e+02    5.7463e+02 ;     O1 - C1     - C2    
     2      1     14      1    1.2203e+02    6.3455e+02 ;     O1 - C1     - N1    
     3      1     14      1    1.1514e+02    5.7296e+02 ;     C2 - C1     - N1    
     3      4      5      1    1.2010e+02    5.5220e+02 ;     C2 - C3     - C4    
     3      4     12      1    1.1997e+02    5.6216e+02 ;     C2 - C3     - C8    
     3      6      7      1    1.2001e+02    4.0551e+02 ;     C2 - C5     - H5    
     3      6      8      1    1.1997e+02    5.6216e+02 ;     C2 - C5     - C6    
     4      3      6      1    1.1997e+02    5.6216e+02 ;     C3 - C2     - C5    
     4      5     15      1    1.2328e+02    5.6769e+02 ;     C3 - C4     - N2    
     4      5     31      1    1.2643e+02    5.1739e+02 ;     C3 - C4     - C17   
     4     12     10      1    1.1997e+02    5.6216e+02 ;     C3 - C8     - C7    
     4     12     13      1    1.2001e+02    4.0551e+02 ;     C3 - C8     - H8    
     5      4     12      1    1.2010e+02    5.5220e+02 ;     C4 - C3     - C8    
     5     15     14      1    1.0415e+02    6.1756e+02 ;     C4 - N2     - N1    
     5     31     32      1    1.1086e+02    3.9497e+02 ;     C4 - C17    - H171  
     5     31     33      1    1.1086e+02    3.9497e+02 ;     C4 - C17    - H172  
     5     31     34      1    1.1269e+02    5.3505e+02 ;     C4 - C17    - C18   
     6      8      9      1    1.2001e+02    4.0551e+02 ;     C5 - C6     - H6    
     6      8     10      1    1.1997e+02    5.6216e+02 ;     C5 - C6     - C7    
     7      6      8      1    1.2001e+02    4.0551e+02 ;     H5 - C5     - C6    
     8     10     11      1    1.2001e+02    4.0551e+02 ;     C6 - C7     - H7    
     8     10     12      1    1.1997e+02    5.6216e+02 ;     C6 - C7     - C8    
     9      8     10      1    1.2001e+02    4.0551e+02 ;     H6 - C6     - C7    
    10     12     13      1    1.2001e+02    4.0551e+02 ;     C7 - C8     - H8    
    11     10     12      1    1.2001e+02    4.0551e+02 ;     H7 - C7     - C8    
    14     16     17      1    1.0932e+02    4.1689e+02 ;     N1 - C9     - H91   
    14     16     18      1    1.0932e+02    4.1689e+02 ;     N1 - C9     - H92   
    14     16     19      1    1.1205e+02    5.5848e+02 ;     N1 - C9     - C10   
    15      5     31      1    1.2375e+02    5.5137e+02 ;     N2 - C4     - C17   
    15     14     16      1    1.1531e+02    5.5957e+02 ;     N2 - N1     - C9    
    16     19     29      1    1.2375e+02    5.5137e+02 ;     C9 - C10    - N3    
    16     19     30      1    1.2168e+02    6.4819e+02 ;     C9 - C10    - S1    
    17     16     18      1    1.0955e+02    3.2786e+02 ;    H91 - C9     - H92   
    17     16     19      1    1.1162e+02    3.9355e+02 ;    H91 - C9     - C10   
    18     16     19      1    1.1162e+02    3.9355e+02 ;    H92 - C9     - C10   
    19     29     21      1    1.0547e+02    6.0450e+02 ;    C10 - N3     - C12   
    19     30     20      1    8.9010e+01    3.4920e+02 ;    C10 - S1     - C11   
    20     21     27      1    1.1997e+02    5.6216e+02 ;    C11 - C12    - C16   
    20     21     29      1    1.1972e+02    5.8693e+02 ;    C11 - C12    - N3    
    20     22     23      1    1.2001e+02    4.0551e+02 ;    C11 - C13    - H13   
    20     22     24      1    1.1997e+02    5.6216e+02 ;    C11 - C13    - C14   
    21     20     22      1    1.1997e+02    5.6216e+02 ;    C12 - C11    - C13   
    21     20     30      1    1.1993e+02    6.5689e+02 ;    C12 - C11    - S1    
    21     27     26      1    1.1997e+02    5.6216e+02 ;    C12 - C16    - C15   
    21     27     28      1    1.2001e+02    4.0551e+02 ;    C12 - C16    - H16   
    22     20     30      1    1.1993e+02    6.5689e+02 ;    C13 - C11    - S1    
    22     24     25      1    1.2001e+02    4.0551e+02 ;    C13 - C14    - H14   
    22     24     26      1    1.1997e+02    5.6216e+02 ;    C13 - C14    - C15   
    23     22     24      1    1.2001e+02    4.0551e+02 ;    H13 - C13    - C14   
    24     26     27      1    1.1997e+02    5.6216e+02 ;    C14 - C15    - C16   
    24     26     37      1    1.2063e+02    5.3421e+02 ;    C14 - C15    - C19   
    25     24     26      1    1.2001e+02    4.0551e+02 ;    H14 - C14    - C15   
    26     27     28      1    1.2001e+02    4.0551e+02 ;    C15 - C16    - H16   
    26     37     38      1    1.1176e+02    5.5346e+02 ;    C15 - C19    - F1    
    26     37     39      1    1.1176e+02    5.5346e+02 ;    C15 - C19    - F2    
    26     37     40      1    1.1176e+02    5.5346e+02 ;    C15 - C19    - F3    
    27     21     29      1    1.1972e+02    5.8693e+02 ;    C16 - C12    - N3    
    27     26     37      1    1.2063e+02    5.3421e+02 ;    C16 - C15    - C19   
    29     19     30      1    1.1451e+02    7.0442e+02 ;     N3 - C10    - S1    
    31     34     35      1    1.2311e+02    5.6928e+02 ;    C17 - C18    - O2    
    31     34     36      1    1.2311e+02    5.6928e+02 ;    C17 - C18    - O3    
    32     31     33      1    1.0835e+02    3.2995e+02 ;   H171 - C17    - H172  
    32     31     34      1    1.0968e+02    3.9497e+02 ;   H171 - C17    - C18   
    33     31     34      1    1.0968e+02    3.9497e+02 ;   H172 - C17    - C18   
    35     34     36      1    1.3038e+02    6.5413e+02 ;     O2 - C18    - O3    
    38     37     39      1    1.0716e+02    5.9630e+02 ;     F1 - C19    - F2    
    38     37     40      1    1.0716e+02    5.9630e+02 ;     F1 - C19    - F3    
    39     37     40      1    1.0716e+02    5.9630e+02 ;     F2 - C19    - F3    

[ dihedrals ] ; propers
; treated as RBs in GROMACS to use combine multiple AMBER torsions per quartet
;    i      j      k      l   func    C0         C1         C2         C3         C4         C5
     1      3      4      5      3   30.33400    0.00000  -30.33400    0.00000    0.00000    0.00000 ;     C1-    C2-    C3-    C4
     1      3      4     12      3   30.33400    0.00000  -30.33400    0.00000    0.00000    0.00000 ;     C1-    C2-    C3-    C8
     1      3      6      7      3   30.33400    0.00000  -30.33400    0.00000    0.00000    0.00000 ;     C1-    C2-    C5-    H5
     1      3      6      8      3   30.33400    0.00000  -30.33400    0.00000    0.00000    0.00000 ;     C1-    C2-    C5-    C6
     1     14     15      5      3   40.16640    0.00000  -40.16640    0.00000    0.00000    0.00000 ;     C1-    N1-    N2-    C4
     1     14     16     17      3    0.00000    0.00000    0.00000    0.00000    0.00000    0.00000 ;     C1-    N1-    C9-   H91
     1     14     16     18      3    0.00000    0.00000    0.00000    0.00000    0.00000    0.00000 ;     C1-    N1-    C9-   H92
     1     14     16     19      3    0.00000    0.00000    0.00000    0.00000    0.00000    0.00000 ;     C1-    N1-    C9-   C10
     2      1      3      4      3    8.36800    0.00000   -8.36800    0.00000    0.00000    0.00000 ;     O1-    C1-    C2-    C3
     2      1      3      6      3    8.36800    0.00000   -8.36800    0.00000    0.00000    0.00000 ;     O1-    C1-    C2-    C5
     2      1     14     15      3   20.92000    0.00000  -20.92000    0.00000    0.00000    0.00000 ;     O1-    C1-    N1-    N2
     2      1     14     16      3   20.92000    0.00000  -20.92000    0.00000    0.00000    0.00000 ;     O1-    C1-    N1-    C9
     3      1     14     15      3   20.92000    0.00000  -20.92000    0.00000    0.00000    0.00000 ;     C2-    C1-    N1-    N2
     3      1     14     16      3   20.92000    0.00000  -20.92000    0.00000    0.00000    0.00000 ;     C2-    C1-    N1-    C9
     3      4      5     15      3    5.85760    0.00000   -5.85760    0.00000    0.00000    0.00000 ;     C2-    C3-    C4-    N2
     3      4      5     31      3    5.85760    0.00000   -5.85760    0.00000    0.00000    0.00000 ;     C2-    C3-    C4-   C17
     3      4     12     10      3   30.33400    0.00000  -30.33400    0.00000    0.00000    0.00000 ;     C2-    C3-    C8-    C7
     3      4     12     13      3   30.33400    0.00000  -30.33400    0.00000    0.00000    0.00000 ;     C2-    C3-    C8-    H8
     3      6      8      9      3   30.33400    0.00000  -30.33400    0.00000    0.00000    0.00000 ;     C2-    C5-    C6-    H6
     3      6      8     10      3   30.33400    0.00000  -30.33400    0.00000    0.00000    0.00000 ;     C2-    C5-    C6-    C7
     4      3      6      7      3   30.33400    0.00000  -30.33400    0.00000    0.00000    0.00000 ;     C3-    C2-    C5-    H5
     4      3      6      8      3   30.33400    0.00000  -30.33400    0.00000    0.00000    0.00000 ;     C3-    C2-    C5-    C6
     4      5     15     14      3   39.74800    0.00000  -39.74800    0.00000    0.00000    0.00000 ;     C3-    C4-    N2-    N1
     4      5     31     32      3    0.00000    0.00000    0.00000    0.00000    0.00000    0.00000 ;     C3-    C4-   C17-  H171
     4      5     31     33      3    0.00000    0.00000    0.00000    0.00000    0.00000    0.00000 ;     C3-    C4-   C17-  H172
     4      5     31     34      3    0.00000    0.00000    0.00000    0.00000    0.00000    0.00000 ;     C3-    C4-   C17-   C18
     4     12     10      8      3   30.33400    0.00000  -30.33400    0.00000    0.00000    0.00000 ;     C3-    C8-    C7-    C6
     4     12     10     11      3   30.33400    0.00000  -30.33400    0.00000    0.00000    0.00000 ;     C3-    C8-    C7-    H7
     5      4      3      6      3   30.33400    0.00000  -30.33400    0.00000    0.00000    0.00000 ;     C4-    C3-    C2-    C5
     5      4     12     10      3   30.33400    0.00000  -30.33400    0.00000    0.00000    0.00000 ;     C4-    C3-    C8-    C7
     5      4     12     13      3   30.33400    0.00000  -30.33400    0.00000    0.00000    0.00000 ;     C4-    C3-    C8-    H8
     5     15     14     16      3   40.16640    0.00000  -40.16640    0.00000    0.00000    0.00000 ;     C4-    N2-    N1-    C9
     5     31     34     35      3    0.00000    0.00000    0.00000    0.00000    0.00000    0.00000 ;     C4-   C17-   C18-    O2
     5     31     34     36      3    0.00000    0.00000    0.00000    0.00000    0.00000    0.00000 ;     C4-   C17-   C18-    O3
     6      3      4     12      3   30.33400    0.00000  -30.33400    0.00000    0.00000    0.00000 ;     C5-    C2-    C3-    C8
     6      8     10     11      3   30.33400    0.00000  -30.33400    0.00000    0.00000    0.00000 ;     C5-    C6-    C7-    H7
     6      8     10     12      3   30.33400    0.00000  -30.33400    0.00000    0.00000    0.00000 ;     C5-    C6-    C7-    C8
     7      6      8      9      3   30.33400    0.00000  -30.33400    0.00000    0.00000    0.00000 ;     H5-    C5-    C6-    H6
     7      6      8     10      3   30.33400    0.00000  -30.33400    0.00000    0.00000    0.00000 ;     H5-    C5-    C6-    C7
     8     10     12     13      3   30.33400    0.00000  -30.33400    0.00000    0.00000    0.00000 ;     C6-    C7-    C8-    H8
     9      8     10     11      3   30.33400    0.00000  -30.33400    0.00000    0.00000    0.00000 ;     H6-    C6-    C7-    H7
     9      8     10     12      3   30.33400    0.00000  -30.33400    0.00000    0.00000    0.00000 ;     H6-    C6-    C7-    C8
    11     10     12     13      3   30.33400    0.00000  -30.33400    0.00000    0.00000    0.00000 ;     H7-    C7-    C8-    H8
    12      4      5     15      3    5.85760    0.00000   -5.85760    0.00000    0.00000    0.00000 ;     C8-    C3-    C4-    N2
    12      4      5     31      3    5.85760    0.00000   -5.85760    0.00000    0.00000    0.00000 ;     C8-    C3-    C4-   C17
    14      1      3      4      3    8.36800    0.00000   -8.36800    0.00000    0.00000    0.00000 ;     N1-    C1-    C2-    C3
    14      1      3      6      3    8.36800    0.00000   -8.36800    0.00000    0.00000    0.00000 ;     N1-    C1-    C2-    C5
    14     15      5     31      3   39.74800    0.00000  -39.74800    0.00000    0.00000    0.00000 ;     N1-    N2-    C4-   C17
    14     16     19     29      3    0.00000    0.00000    0.00000    0.00000    0.00000    0.00000 ;     N1-    C9-   C10-    N3
    14     16     19     30      3    0.00000    0.00000    0.00000    0.00000    0.00000    0.00000 ;     N1-    C9-   C10-    S1
    15      5     31     32      3    0.00000    0.00000    0.00000    0.00000    0.00000    0.00000 ;     N2-    C4-   C17-  H171
    15      5     31     33      3    0.00000    0.00000    0.00000    0.00000    0.00000    0.00000 ;     N2-    C4-   C17-  H172
    15      5     31     34      3    0.00000    0.00000    0.00000    0.00000    0.00000    0.00000 ;     N2-    C4-   C17-   C18
    15     14     16     17      3    0.00000    0.00000    0.00000    0.00000    0.00000    0.00000 ;     N2-    N1-    C9-   H91
    15     14     16     18      3    0.00000    0.00000    0.00000    0.00000    0.00000    0.00000 ;     N2-    N1-    C9-   H92
    15     14     16     19      3    0.00000    0.00000    0.00000    0.00000    0.00000    0.00000 ;     N2-    N1-    C9-   C10
    16     19     29     21      3   39.74800    0.00000  -39.74800    0.00000    0.00000    0.00000 ;     C9-   C10-    N3-   C12
    16     19     30     20      3    9.20480    0.00000   -9.20480    0.00000    0.00000    0.00000 ;     C9-   C10-    S1-   C11
    17     16     19     29      3    0.00000    0.00000    0.00000    0.00000    0.00000    0.00000 ;    H91-    C9-   C10-    N3
    17     16     19     30      3    0.00000    0.00000    0.00000    0.00000    0.00000    0.00000 ;    H91-    C9-   C10-    S1
    18     16     19     29      3    0.00000    0.00000    0.00000    0.00000    0.00000    0.00000 ;    H92-    C9-   C10-    N3
    18     16     19     30      3    0.00000    0.00000    0.00000    0.00000    0.00000    0.00000 ;    H92-    C9-   C10-    S1
    19     29     21     20      3   40.16640    0.00000  -40.16640    0.00000    0.00000    0.00000 ;    C10-    N3-   C12-   C11
    19     29     21     27      3   40.16640    0.00000  -40.16640    0.00000    0.00000    0.00000 ;    C10-    N3-   C12-   C16
    19     30     20     21      3    3.34720    0.00000   -3.34720    0.00000    0.00000    0.00000 ;    C10-    S1-   C11-   C12
    19     30     20     22      3    3.34720    0.00000   -3.34720    0.00000    0.00000    0.00000 ;    C10-    S1-   C11-   C13
    20     21     27     26      3   30.33400    0.00000  -30.33400    0.00000    0.00000    0.00000 ;    C11-   C12-   C16-   C15
    20     21     27     28      3   30.33400    0.00000  -30.33400    0.00000    0.00000    0.00000 ;    C11-   C12-   C16-   H16
    20     22     24     25      3   30.33400    0.00000  -30.33400    0.00000    0.00000    0.00000 ;    C11-   C13-   C14-   H14
    20     22     24     26      3   30.33400    0.00000  -30.33400    0.00000    0.00000    0.00000 ;    C11-   C13-   C14-   C15
    20     30     19     29      3    9.20480    0.00000   -9.20480    0.00000    0.00000    0.00000 ;    C11-    S1-   C10-    N3
    21     20     22     23      3   30.33400    0.00000  -30.33400    0.00000    0.00000    0.00000 ;    C12-   C11-   C13-   H13
    21     20     22     24      3   30.33400    0.00000  -30.33400    0.00000    0.00000    0.00000 ;    C12-   C11-   C13-   C14
    21     27     26     24      3   30.33400    0.00000  -30.33400    0.00000    0.00000    0.00000 ;    C12-   C16-   C15-   C14
    21     27     26     37      3   30.33400    0.00000  -30.33400    0.00000    0.00000    0.00000 ;    C12-   C16-   C15-   C19
    21     29     19     30      3   39.74800    0.00000  -39.74800    0.00000    0.00000    0.00000 ;    C12-    N3-   C10-    S1
    22     20     21     27      3   30.33400    0.00000  -30.33400    0.00000    0.00000    0.00000 ;    C13-   C11-   C12-   C16
    22     20     21     29      3   30.33400    0.00000  -30.33400    0.00000    0.00000    0.00000 ;    C13-   C11-   C12-    N3
    22     24     26     27      3   30.33400    0.00000  -30.33400    0.00000    0.00000    0.00000 ;    C13-   C14-   C15-   C16
    22     24     26     37      3   30.33400    0.00000  -30.33400    0.00000    0.00000    0.00000 ;    C13-   C14-   C15-   C19
    23     22     20     30      3   30.33400    0.00000  -30.33400    0.00000    0.00000    0.00000 ;    H13-   C13-   C11-    S1
    23     22     24     25      3   30.33400    0.00000  -30.33400    0.00000    0.00000    0.00000 ;    H13-   C13-   C14-   H14
    23     22     24     26      3   30.33400    0.00000  -30.33400    0.00000    0.00000    0.00000 ;    H13-   C13-   C14-   C15
    24     22     20     30      3   30.33400    0.00000  -30.33400    0.00000    0.00000    0.00000 ;    C14-   C13-   C11-    S1
    24     26     27     28      3   30.33400    0.00000  -30.33400    0.00000    0.00000    0.00000 ;    C14-   C15-   C16-   H16
    24     26     37     38      3    0.00000    0.00000    0.00000    0.00000    0.00000    0.00000 ;    C14-   C15-   C19-    F1
    24     26     37     39      3    0.00000    0.00000    0.00000    0.00000    0.00000    0.00000 ;    C14-   C15-   C19-    F2
    24     26     37     40      3    0.00000    0.00000    0.00000    0.00000    0.00000    0.00000 ;    C14-   C15-   C19-    F3
    25     24     26     27      3   30.33400    0.00000  -30.33400    0.00000    0.00000    0.00000 ;    H14-   C14-   C15-   C16
    25     24     26     37      3   30.33400    0.00000  -30.33400    0.00000    0.00000    0.00000 ;    H14-   C14-   C15-   C19
    26     27     21     29      3   30.33400    0.00000  -30.33400    0.00000    0.00000    0.00000 ;    C15-   C16-   C12-    N3
    27     21     20     30      3   30.33400    0.00000  -30.33400    0.00000    0.00000    0.00000 ;    C16-   C12-   C11-    S1
    27     26     37     38      3    0.00000    0.00000    0.00000    0.00000    0.00000    0.00000 ;    C16-   C15-   C19-    F1
    27     26     37     39      3    0.00000    0.00000    0.00000    0.00000    0.00000    0.00000 ;    C16-   C15-   C19-    F2
    27     26     37     40      3    0.00000    0.00000    0.00000    0.00000    0.00000    0.00000 ;    C16-   C15-   C19-    F3
    28     27     21     29      3   30.33400    0.00000  -30.33400    0.00000    0.00000    0.00000 ;    H16-   C16-   C12-    N3
    28     27     26     37      3   30.33400    0.00000  -30.33400    0.00000    0.00000    0.00000 ;    H16-   C16-   C15-   C19
    29     21     20     30      3   30.33400    0.00000  -30.33400    0.00000    0.00000    0.00000 ;     N3-   C12-   C11-    S1
    32     31     34     35      3    3.68192   -4.35136    0.00000    1.33888    0.00000    0.00000 ;   H171-   C17-   C18-    O2
    32     31     34     36      3    3.68192   -4.35136    0.00000    1.33888    0.00000    0.00000 ;   H171-   C17-   C18-    O3
    33     31     34     35      3    3.68192   -4.35136    0.00000    1.33888    0.00000    0.00000 ;   H172-   C17-   C18-    O2
    33     31     34     36      3    3.68192   -4.35136    0.00000    1.33888    0.00000    0.00000 ;   H172-   C17-   C18-    O3

[ dihedrals ] ; impropers
; treated as propers in GROMACS to use correct AMBER analytical function
;    i      j      k      l   func   phase     kd      pn
     1      4      3      6      1   180.00   4.60240   2 ;     C1-    C3-    C2-    C5
     1     16     14     15      1   180.00   4.60240   2 ;     C1-    C9-    N1-    N2
     2      1     14      3      1   180.00  43.93200   2 ;     O1-    C1-    N1-    C2
     3      8      6      7      1   180.00   4.60240   2 ;     C2-    C6-    C5-    H5
     3     12      4      5      1   180.00   4.60240   2 ;     C2-    C8-    C3-    C4
     4     10     12     13      1   180.00   4.60240   2 ;     C3-    C7-    C8-    H8
     6     10      8      9      1   180.00   4.60240   2 ;     C5-    C7-    C6-    H6
     8     12     10     11      1   180.00   4.60240   2 ;     C6-    C8-    C7-    H7
    16     29     19     30      1   180.00   4.60240   2 ;     C9-    N3-   C10-    S1
    20     24     22     23      1   180.00   4.60240   2 ;    C11-   C14-   C13-   H13
    20     27     21     29      1   180.00   4.60240   2 ;    C11-   C16-   C12-    N3
    21     22     20     30      1   180.00   4.60240   2 ;    C12-   C13-   C11-    S1
    21     26     27     28      1   180.00   4.60240   2 ;    C12-   C15-   C16-   H16
    22     26     24     25      1   180.00   4.60240   2 ;    C13-   C15-   C14-   H14
    24     27     26     37      1   180.00   4.60240   2 ;    C14-   C16-   C15-   C19
    31      4      5     15      1   180.00   4.60240   2 ;    C17-    C3-    C4-    N2
    31     35     34     36      1   180.00   4.60240   2 ;    C17-    O2-   C18-    O3
