# Supplementary material for: Improvement in predicting drug sensitivity changes associated with protein mutations using a molecular dynamics based alchemical mutation method
Source: Sci Rep. 2020 Feb 7;10:2161. doi: 10.1038/s41598-020-58877-9 (PMC7005789; doi:10.1038/s41598-020-58877-9)
Supplement: Supplementary file 2 — Supplementary Information. [file 41598_2020_58877_MOESM2_ESM.zip › S1_input/MP-CAFEE/ALR2/ZST/L300A_ZST/complex_gpu/md_fin.gro]

Generated by trjconv : OXIDOREDUCTASE in water t= 36000.00000
33847
    1ACE    CH3    1   5.672   5.560   5.952
    1ACE   HH31    2   5.688   5.657   5.998
    1ACE   HH32    3   5.607   5.497   6.013
    1ACE   HH33    4   5.770   5.515   5.935
    1ACE      C    5   5.611   5.592   5.816
    1ACE      O    6   5.603   5.711   5.786
    2ALA      N    7   5.569   5.492   5.738
    2ALA      H    8   5.555   5.406   5.789
    2ALA     CA    9   5.537   5.508   5.598
    2ALA     HA   10   5.620   5.565   5.557
    2ALA     CB   11   5.545   5.374   5.524
    2ALA    HB1   12   5.648   5.342   5.515
    2ALA    HB2   13   5.500   5.289   5.575
    2ALA    HB3   14   5.516   5.385   5.420
    2ALA      C   15   5.414   5.592   5.567
    2ALA      O   16   5.304   5.566   5.617
    3SER      N   17   5.435   5.684   5.473
    3SER      H   18   5.527   5.691   5.433
    3SER     CA   19   5.333   5.777   5.429
    3SER     HA   20   5.261   5.789   5.509
    3SER     CB   21   5.391   5.915   5.396
    3SER    HB1   22   5.315   5.971   5.341
    3SER    HB2   23   5.479   5.915   5.332
    3SER     OG   24   5.417   5.981   5.517
    3SER     HG   25   5.419   6.077   5.516
    3SER      C   26   5.261   5.719   5.308
    3SER      O   27   5.315   5.672   5.209
    4ARG      N   28   5.128   5.732   5.317
    4ARG      H   29   5.091   5.780   5.398
    4ARG     CA   30   5.028   5.723   5.213
    4ARG     HA   31   5.048   5.627   5.165
    4ARG     CB   32   4.893   5.711   5.284
    4ARG    HB1   33   4.905   5.640   5.366
    4ARG    HB2   34   4.819   5.657   5.225
    4ARG     CG   35   4.840   5.844   5.337
    4ARG    HG1   36   4.794   5.895   5.253
    4ARG    HG2   37   4.914   5.906   5.387
    4ARG     CD   38   4.729   5.812   5.437
    4ARG    HD1   39   4.780   5.758   5.517
    4ARG    HD2   40   4.657   5.747   5.387
    4ARG     NE   41   4.663   5.935   5.481
    4ARG     HE   42   4.641   6.006   5.413
    4ARG     CZ   43   4.603   5.948   5.600
    4ARG    NH1   44   4.622   5.869   5.707
    4ARG   HH11   45   4.701   5.806   5.709
    4ARG   HH12   46   4.584   5.904   5.793
    4ARG    NH2   47   4.515   6.049   5.606
    4ARG   HH21   48   4.491   6.108   5.528
    4ARG   HH22   49   4.470   6.066   5.695
    4ARG      C   50   5.037   5.840   5.117
    4ARG      O   51   5.058   5.951   5.166
    5ILE      N   52   5.001   5.807   4.992
    5ILE      H   53   4.991   5.707   4.980
    5ILE     CA   54   4.949   5.899   4.894
    5ILE     HA   55   4.964   5.997   4.939
    5ILE     CB   56   5.035   5.889   4.768
    5ILE     HB   57   5.137   5.905   4.805
    5ILE    CG2   58   5.035   5.757   4.692
    5ILE   HG21   59   5.115   5.758   4.619
    5ILE   HG22   60   5.054   5.679   4.767
    5ILE   HG23   61   4.936   5.747   4.646
    5ILE    CG1   62   5.018   6.008   4.675
    5ILE   HG11   63   5.041   6.102   4.727
    5ILE   HG12   64   4.913   6.020   4.649
    5ILE     CD   65   5.093   6.011   4.542
    5ILE    HD1   66   5.200   6.009   4.559
    5ILE    HD2   67   5.055   5.934   4.474
    5ILE    HD3   68   5.067   6.105   4.494
    5ILE      C   69   4.801   5.868   4.874
    5ILE      O   70   4.760   5.753   4.886
    6LEU      N   71   4.727   5.977   4.849
    6LEU      H   72   4.772   6.067   4.847
    6LEU     CA   73   4.584   5.970   4.831
    6LEU     HA   74   4.565   5.865   4.848
    6LEU     CB   75   4.516   6.050   4.941
    6LEU    HB1   76   4.411   6.046   4.911
    6LEU    HB2   77   4.560   6.148   4.925
    6LEU     CG   78   4.519   5.997   5.084
    6LEU     HG   79   4.625   5.995   5.112
    6LEU    CD1   80   4.445   6.074   5.192
    6LEU   HD11   81   4.480   6.178   5.196
    6LEU   HD12   82   4.337   6.068   5.176
    6LEU   HD13   83   4.468   6.039   5.293
    6LEU    CD2   84   4.453   5.860   5.093
    6LEU   HD21   85   4.529   5.797   5.047
    6LEU   HD22   86   4.449   5.834   5.198
    6LEU   HD23   87   4.359   5.847   5.039
    6LEU      C   88   4.535   5.992   4.688
    6LEU      O   89   4.572   6.097   4.636
    7LEU      N   90   4.455   5.903   4.629
    7LEU      H   91   4.416   5.828   4.684
    7LEU     CA   92   4.398   5.925   4.497
    7LEU     HA   93   4.458   5.999   4.444
    7LEU     CB   94   4.404   5.799   4.412
    7LEU    HB1   95   4.352   5.815   4.318
    7LEU    HB2   96   4.349   5.723   4.467
    7LEU     CG   97   4.546   5.750   4.382
    7LEU     HG   98   4.599   5.830   4.332
    7LEU    CD1   99   4.622   5.674   4.491
    7LEU   HD11  100   4.718   5.642   4.451
    7LEU   HD12  101   4.645   5.735   4.578
    7LEU   HD13  102   4.570   5.584   4.524
    7LEU    CD2  103   4.531   5.640   4.277
    7LEU   HD21  104   4.628   5.608   4.240
    7LEU   HD22  105   4.484   5.546   4.308
    7LEU   HD23  106   4.474   5.678   4.193
    7LEU      C  107   4.254   5.974   4.498
    7LEU      O  108   4.182   5.920   4.581
    8ASN      N  109   4.226   6.064   4.402
    8ASN      H  110   4.299   6.078   4.334
    8ASN     CA  111   4.100   6.135   4.403
    8ASN     HA  112   4.094   6.196   4.494
    8ASN     CB  113   4.097   6.241   4.294
    8ASN    HB1  114   4.006   6.300   4.308
    8ASN    HB2  115   4.088   6.193   4.197
    8ASN     CG  116   4.202   6.351   4.301
    8ASN    OD1  117   4.282   6.354   4.394
    8ASN    ND2  118   4.202   6.444   4.205
    8ASN   HD21  119   4.146   6.427   4.123
    8ASN   HD22  120   4.276   6.513   4.206
    8ASN      C  121   3.976   6.048   4.390
    8ASN      O  122   3.862   6.091   4.407
    9ASN      N  123   3.991   5.917   4.370
    9ASN      H  124   4.083   5.880   4.347
    9ASN     CA  125   3.881   5.824   4.354
    9ASN     HA  126   3.789   5.881   4.345
    9ASN     CB  127   3.893   5.754   4.219
    9ASN    HB1  128   3.892   5.824   4.136
    9ASN    HB2  129   3.815   5.679   4.214
    9ASN     CG  130   4.025   5.678   4.208
    9ASN    OD1  131   4.138   5.726   4.223
    9ASN    ND2  132   4.014   5.551   4.170
    9ASN   HD21  133   3.937   5.506   4.122
    9ASN   HD22  134   4.108   5.514   4.164
    9ASN      C  135   3.866   5.732   4.474
    9ASN      O  136   3.810   5.625   4.451
   10GLY      N  137   3.905   5.770   4.596
   10GLY      H  138   3.963   5.852   4.601
   10GLY     CA  139   3.884   5.703   4.723
   10GLY    HA1  140   3.790   5.649   4.719
   10GLY    HA2  141   3.873   5.783   4.796
   10GLY      C  142   3.993   5.605   4.764
   10GLY      O  143   3.991   5.549   4.874
   11ALA      N  144   4.094   5.587   4.679
   11ALA      H  145   4.087   5.630   4.588
   11ALA     CA  146   4.193   5.483   4.701
   11ALA     HA  147   4.155   5.413   4.774
   11ALA     CB  148   4.222   5.423   4.563
   11ALA    HB1  149   4.133   5.375   4.525
   11ALA    HB2  150   4.260   5.492   4.488
   11ALA    HB3  151   4.282   5.333   4.568
   11ALA      C  152   4.321   5.545   4.755
   11ALA      O  153   4.353   5.662   4.736
   12LYS      N  154   4.400   5.455   4.813
   12LYS      H  155   4.379   5.356   4.821
   12LYS     CA  156   4.527   5.491   4.872
   12LYS     HA  157   4.564   5.583   4.827
   12LYS     CB  158   4.523   5.502   5.024
   12LYS    HB1  159   4.446   5.577   5.044
   12LYS    HB2  160   4.619   5.547   5.046
   12LYS     CG  161   4.502   5.385   5.120
   12LYS    HG1  162   4.580   5.309   5.110
   12LYS    HG2  163   4.408   5.334   5.098
   12LYS     CD  164   4.503   5.422   5.268
   12LYS    HD1  165   4.414   5.468   5.312
   12LYS    HD2  166   4.582   5.496   5.281
   12LYS     CE  167   4.542   5.310   5.365
   12LYS    HE1  168   4.566   5.341   5.466
   12LYS    HE2  169   4.632   5.261   5.328
   12LYS     NZ  170   4.430   5.215   5.358
   12LYS    HZ1  171   4.404   5.186   5.265
   12LYS    HZ2  172   4.446   5.132   5.412
   12LYS    HZ3  173   4.346   5.257   5.393
   12LYS      C  174   4.637   5.393   4.830
   12LYS      O  175   4.612   5.286   4.776
   13MET      N  176   4.759   5.442   4.850
   13MET      H  177   4.757   5.542   4.863
   13MET     CA  178   4.883   5.377   4.813
   13MET     HA  179   4.870   5.269   4.811
   13MET     CB  180   4.910   5.425   4.671
   13MET    HB1  181   5.010   5.463   4.649
   13MET    HB2  182   4.847   5.513   4.665
   13MET     CG  183   4.872   5.332   4.556
   13MET    HG1  184   4.775   5.288   4.576
   13MET    HG2  185   4.943   5.250   4.544
   13MET     SD  186   4.837   5.400   4.392
   13MET     CE  187   5.011   5.433   4.353
   13MET    HE1  188   5.031   5.478   4.256
   13MET    HE2  189   5.044   5.501   4.431
   13MET    HE3  190   5.074   5.345   4.371
   13MET      C  191   5.002   5.423   4.897
   13MET      O  192   4.995   5.534   4.949
   14PRO      N  193   5.107   5.344   4.918
   14PRO     CD  194   5.105   5.203   4.883
   14PRO    HD1  195   5.131   5.190   4.778
   14PRO    HD2  196   5.007   5.159   4.898
   14PRO     CG  197   5.207   5.141   4.979
   14PRO    HG1  198   5.257   5.056   4.932
   14PRO    HG2  199   5.159   5.108   5.071
   14PRO     CB  200   5.298   5.255   5.021
   14PRO    HB1  201   5.396   5.241   4.974
   14PRO    HB2  202   5.308   5.254   5.130
   14PRO     CA  203   5.231   5.386   4.980
   14PRO     HA  204   5.208   5.433   5.076
   14PRO      C  205   5.327   5.469   4.896
   14PRO      O  206   5.345   5.435   4.779
   15ILE      N  207   5.382   5.580   4.946
   15ILE      H  208   5.354   5.614   5.037
   15ILE     CA  209   5.465   5.665   4.863
   15ILE     HA  210   5.422   5.651   4.764
   15ILE     CB  211   5.428   5.811   4.890
   15ILE     HB  212   5.322   5.824   4.910
   15ILE    CG2  213   5.508   5.856   5.013
   15ILE   HG21  214   5.519   5.773   5.082
   15ILE   HG22  215   5.606   5.871   4.968
   15ILE   HG23  216   5.461   5.935   5.071
   15ILE    CG1  217   5.449   5.905   4.772
   15ILE   HG11  218   5.400   5.857   4.687
   15ILE   HG12  219   5.552   5.919   4.741
   15ILE     CD  220   5.399   6.045   4.806
   15ILE    HD1  221   5.295   6.034   4.838
   15ILE    HD2  222   5.461   6.080   4.889
   15ILE    HD3  223   5.404   6.113   4.721
   15ILE      C  224   5.610   5.626   4.838
   15ILE      O  225   5.684   5.678   4.756
   16LEU      N  226   5.645   5.512   4.898
   16LEU      H  227   5.568   5.462   4.941
   16LEU     CA  228   5.768   5.440   4.871
   16LEU     HA  229   5.827   5.488   4.793
   16LEU     CB  230   5.844   5.440   5.003
   16LEU    HB1  231   5.780   5.385   5.071
   16LEU    HB2  232   5.854   5.546   5.029
   16LEU     CG  233   5.980   5.371   5.006
   16LEU     HG  234   5.968   5.269   4.969
   16LEU    CD1  235   6.089   5.442   4.927
   16LEU   HD11  236   6.184   5.389   4.931
   16LEU   HD12  237   6.057   5.461   4.825
   16LEU   HD13  238   6.095   5.539   4.977
   16LEU    CD2  239   6.028   5.364   5.151
   16LEU   HD21  240   6.028   5.458   5.206
   16LEU   HD22  241   5.955   5.313   5.213
   16LEU   HD23  242   6.123   5.311   5.158
   16LEU      C  243   5.730   5.303   4.817
   16LEU      O  244   5.630   5.255   4.868
   17GLY      N  245   5.814   5.242   4.733
   17GLY      H  246   5.872   5.300   4.675
   17GLY     CA  247   5.819   5.102   4.696
   17GLY    HA1  248   5.768   5.100   4.599
   17GLY    HA2  249   5.762   5.049   4.772
   17GLY      C  250   5.958   5.039   4.685
   17GLY      O  251   6.057   5.111   4.694
   18LEU      N  252   5.964   4.908   4.661
   18LEU      H  253   5.876   4.862   4.646
   18LEU     CA  254   6.080   4.850   4.598
   18LEU     HA  255   6.166   4.892   4.651
   18LEU     CB  256   6.077   4.700   4.626
   18LEU    HB1  257   6.059   4.645   4.534
   18LEU    HB2  258   6.000   4.677   4.700
   18LEU     CG  259   6.206   4.640   4.681
   18LEU     HG  260   6.294   4.677   4.629
   18LEU    CD1  261   6.221   4.676   4.829
   18LEU   HD11  262   6.314   4.635   4.870
   18LEU   HD12  263   6.237   4.784   4.834
   18LEU   HD13  264   6.132   4.649   4.885
   18LEU    CD2  265   6.199   4.488   4.676
   18LEU   HD21  266   6.121   4.455   4.744
   18LEU   HD22  267   6.162   4.447   4.582
   18LEU   HD23  268   6.292   4.443   4.713
   18LEU      C  269   6.097   4.877   4.450
   18LEU      O  270   6.004   4.880   4.370
   19GLY      N  271   6.225   4.873   4.411
   19GLY      H  272   6.293   4.870   4.485
   19GLY     CA  273   6.267   4.847   4.275
   19GLY    HA1  274   6.345   4.920   4.255
   19GLY    HA2  275   6.187   4.841   4.201
   19GLY      C  276   6.344   4.716   4.267
   19GLY      O  277   6.399   4.676   4.370
   20THR      N  278   6.361   4.651   4.152
   20THR      H  279   6.341   4.693   4.062
   20THR     CA  280   6.415   4.517   4.142
   20THR     HA  281   6.466   4.486   4.233
   20THR     CB  282   6.299   4.419   4.123
   20THR     HB  283   6.324   4.314   4.108
   20THR    CG2  284   6.197   4.426   4.237
   20THR   HG21  285   6.107   4.380   4.198
   20THR   HG22  286   6.238   4.384   4.329
   20THR   HG23  287   6.167   4.529   4.258
   20THR    OG1  288   6.221   4.460   4.013
   20THR    HG1  289   6.158   4.524   4.046
   20THR      C  290   6.505   4.488   4.023
   20THR      O  291   6.548   4.378   3.990
   21TRP      N  292   6.528   4.589   3.939
   21TRP      H  293   6.478   4.675   3.957
   21TRP     CA  294   6.601   4.588   3.814
   21TRP     HA  295   6.576   4.490   3.774
   21TRP     CB  296   6.555   4.704   3.726
   21TRP    HB1  297   6.561   4.802   3.773
   21TRP    HB2  298   6.452   4.686   3.694
   21TRP     CG  299   6.628   4.715   3.596
   21TRP    CD1  300   6.660   4.615   3.511
   21TRP    HD1  301   6.635   4.511   3.527
   21TRP    NE1  302   6.731   4.668   3.405
   21TRP    HE1  303   6.754   4.613   3.323
   21TRP    CE2  304   6.747   4.805   3.413
   21TRP    CZ2  305   6.824   4.897   3.341
   21TRP    HZ2  306   6.878   4.855   3.258
   21TRP    CH2  307   6.831   5.028   3.390
   21TRP    HH2  308   6.887   5.104   3.337
   21TRP    CZ3  309   6.758   5.067   3.504
   21TRP    HZ3  310   6.769   5.168   3.540
   21TRP    CE3  311   6.682   4.971   3.573
   21TRP    HE3  312   6.619   4.995   3.657
   21TRP    CD2  313   6.681   4.836   3.535
   21TRP      C  314   6.749   4.586   3.851
   21TRP      O  315   6.796   4.649   3.946
   22LYS      N  316   6.827   4.501   3.783
   22LYS      H  317   6.789   4.464   3.698
   22LYS     CA  318   6.964   4.463   3.812
   22LYS     HA  319   7.007   4.403   3.732
   22LYS     CB  320   7.050   4.589   3.807
   22LYS    HB1  321   7.154   4.559   3.820
   22LYS    HB2  322   7.027   4.647   3.896
   22LYS     CG  323   7.036   4.673   3.681
   22LYS    HG1  324   6.933   4.679   3.644
   22LYS    HG2  325   7.091   4.623   3.601
   22LYS     CD  326   7.087   4.817   3.694
   22LYS    HD1  327   7.106   4.853   3.592
   22LYS    HD2  328   7.178   4.820   3.752
   22LYS     CE  329   6.988   4.916   3.756
   22LYS    HE1  330   6.896   4.909   3.699
   22LYS    HE2  331   7.037   5.010   3.731
   22LYS     NZ  332   6.961   4.890   3.898
   22LYS    HZ1  333   6.899   4.961   3.935
   22LYS    HZ2  334   6.934   4.795   3.917
   22LYS    HZ3  335   7.042   4.903   3.957
   22LYS      C  336   6.990   4.381   3.937
   22LYS      O  337   7.093   4.401   4.001
   23SER      N  338   6.892   4.295   3.968
   23SER      H  339   6.820   4.291   3.898
   23SER     CA  340   6.896   4.189   4.067
   23SER     HA  341   6.993   4.197   4.115
   23SER     CB  342   6.798   4.217   4.181
   23SER    HB1  343   6.796   4.120   4.230
   23SER    HB2  344   6.697   4.244   4.149
   23SER     OG  345   6.848   4.316   4.268
   23SER     HG  346   6.899   4.273   4.337
   23SER      C  347   6.877   4.051   4.006
   23SER      O  348   6.793   4.031   3.919
   24PRO      N  349   6.947   3.951   4.059
   24PRO     CD  350   7.070   3.964   4.134
   24PRO    HD1  351   7.045   3.943   4.238
   24PRO    HD2  352   7.126   4.058   4.132
   24PRO     CG  353   7.154   3.846   4.087
   24PRO    HG1  354   7.239   3.831   4.153
   24PRO    HG2  355   7.193   3.856   3.986
   24PRO     CB  356   7.049   3.735   4.086
   24PRO    HB1  357   7.026   3.701   4.187
   24PRO    HB2  358   7.062   3.652   4.017
   24PRO     CA  359   6.930   3.810   4.028
   24PRO     HA  360   6.931   3.797   3.920
   24PRO      C  361   6.800   3.754   4.086
   24PRO      O  362   6.759   3.804   4.191
   25PRO      N  363   6.736   3.655   4.024
   25PRO     CD  364   6.762   3.606   3.890
   25PRO    HD1  365   6.848   3.539   3.892
   25PRO    HD2  366   6.781   3.692   3.826
   25PRO     CG  367   6.639   3.529   3.842
   25PRO    HG1  368   6.666   3.459   3.763
   25PRO    HG2  369   6.553   3.591   3.815
   25PRO     CB  370   6.590   3.473   3.975
   25PRO    HB1  371   6.642   3.379   3.989
   25PRO    HB2  372   6.483   3.450   3.977
   25PRO     CA  373   6.625   3.580   4.078
   25PRO     HA  374   6.541   3.644   4.106
   25PRO      C  375   6.646   3.514   4.214
   25PRO      O  376   6.554   3.514   4.295
   26GLY      N  377   6.764   3.455   4.235
   26GLY      H  378   6.834   3.454   4.161
   26GLY     CA  379   6.798   3.397   4.363
   26GLY    HA1  380   6.895   3.350   4.348
   26GLY    HA2  381   6.723   3.327   4.398
   26GLY      C  382   6.814   3.502   4.473
   26GLY      O  383   6.798   3.469   4.590
   27GLN      N  384   6.845   3.628   4.441
   27GLN      H  385   6.846   3.654   4.343
   27GLN     CA  386   6.843   3.741   4.531
   27GLN     HA  387   6.881   3.706   4.626
   27GLN     CB  388   6.931   3.855   4.479
   27GLN    HB1  389   6.885   3.902   4.392
   27GLN    HB2  390   7.027   3.822   4.439
   27GLN     CG  391   6.955   3.956   4.590
   27GLN    HG1  392   7.011   3.907   4.670
   27GLN    HG2  393   6.862   3.979   4.643
   27GLN     CD  394   7.031   4.079   4.543
   27GLN    OE1  395   7.034   4.125   4.429
   27GLN    NE2  396   7.101   4.141   4.638
   27GLN   HE21  397   7.108   4.100   4.730
   27GLN   HE22  398   7.149   4.224   4.605
   27GLN      C  399   6.700   3.783   4.561
   27GLN      O  400   6.656   3.790   4.676
   28VAL      N  401   6.616   3.805   4.460
   28VAL      H  402   6.647   3.796   4.364
   28VAL     CA  403   6.488   3.866   4.491
   28VAL     HA  404   6.518   3.948   4.557
   28VAL     CB  405   6.410   3.922   4.372
   28VAL     HB  406   6.313   3.958   4.406
   28VAL    CG1  407   6.474   4.036   4.292
   28VAL   HG11  408   6.562   3.997   4.241
   28VAL   HG12  409   6.396   4.073   4.226
   28VAL   HG13  410   6.522   4.110   4.355
   28VAL    CG2  411   6.368   3.819   4.268
   28VAL   HG21  412   6.450   3.758   4.233
   28VAL   HG22  413   6.296   3.750   4.312
   28VAL   HG23  414   6.322   3.857   4.177
   28VAL      C  415   6.398   3.768   4.565
   28VAL      O  416   6.306   3.815   4.631
   29THR      N  417   6.426   3.637   4.565
   29THR      H  418   6.495   3.600   4.501
   29THR     CA  419   6.356   3.539   4.646
   29THR     HA  420   6.253   3.538   4.611
   29THR     CB  421   6.400   3.395   4.627
   29THR     HB  422   6.509   3.398   4.639
   29THR    CG2  423   6.333   3.294   4.720
   29THR   HG21  424   6.364   3.193   4.691
   29THR   HG22  425   6.372   3.307   4.821
   29THR   HG23  426   6.225   3.307   4.719
   29THR    OG1  427   6.388   3.350   4.494
   29THR    HG1  428   6.417   3.414   4.428
   29THR      C  429   6.356   3.578   4.793
   29THR      O  430   6.255   3.560   4.861
   30GLU      N  431   6.466   3.638   4.837
   30GLU      H  432   6.541   3.657   4.772
   30GLU     CA  433   6.477   3.677   4.976
   30GLU     HA  434   6.391   3.639   5.032
   30GLU     CB  435   6.597   3.603   5.035
   30GLU    HB1  436   6.573   3.500   5.061
   30GLU    HB2  437   6.626   3.655   5.126
   30GLU     CG  438   6.722   3.602   4.949
   30GLU    HG1  439   6.751   3.704   4.924
   30GLU    HG2  440   6.706   3.543   4.859
   30GLU     CD  441   6.840   3.540   5.024
   30GLU    OE1  442   6.914   3.605   5.101
   30GLU    OE2  443   6.865   3.423   4.989
   30GLU      C  444   6.473   3.825   5.010
   30GLU      O  445   6.411   3.872   5.106
   31ALA      N  446   6.532   3.910   4.927
   31ALA      H  447   6.583   3.879   4.845
   31ALA     CA  448   6.538   4.054   4.947
   31ALA     HA  449   6.603   4.088   5.029
   31ALA     CB  450   6.595   4.101   4.814
   31ALA    HB1  451   6.701   4.076   4.810
   31ALA    HB2  452   6.541   4.064   4.727
   31ALA    HB3  453   6.590   4.210   4.816
   31ALA      C  454   6.395   4.104   4.958
   31ALA      O  455   6.365   4.184   5.046
   32VAL      N  456   6.305   4.066   4.867
   32VAL      H  457   6.335   4.009   4.789
   32VAL     CA  458   6.166   4.105   4.873
   32VAL     HA  459   6.166   4.213   4.865
   32VAL     CB  460   6.097   4.044   4.751
   32VAL     HB  461   6.110   3.936   4.753
   32VAL    CG1  462   5.947   4.075   4.760
   32VAL   HG11  463   5.938   4.183   4.761
   32VAL   HG12  464   5.901   4.045   4.666
   32VAL   HG13  465   5.900   4.034   4.849
   32VAL    CG2  466   6.139   4.093   4.613
   32VAL   HG21  467   6.142   4.201   4.601
   32VAL   HG22  468   6.243   4.060   4.597
   32VAL   HG23  469   6.084   4.047   4.531
   32VAL      C  470   6.107   4.057   5.005
   32VAL      O  471   6.030   4.133   5.062
   33LYS      N  472   6.134   3.941   5.066
   33LYS      H  473   6.189   3.877   5.011
   33LYS     CA  474   6.084   3.906   5.198
   33LYS     HA  475   5.977   3.905   5.178
   33LYS     CB  476   6.117   3.767   5.252
   33LYS    HB1  477   6.061   3.756   5.344
   33LYS    HB2  478   6.221   3.750   5.279
   33LYS     CG  479   6.078   3.655   5.156
   33LYS    HG1  480   6.126   3.669   5.059
   33LYS    HG2  481   5.970   3.649   5.143
   33LYS     CD  482   6.126   3.524   5.219
   33LYS    HD1  483   6.089   3.528   5.322
   33LYS    HD2  484   6.234   3.521   5.228
   33LYS     CE  485   6.076   3.397   5.151
   33LYS    HE1  486   5.971   3.412   5.126
   33LYS    HE2  487   6.085   3.317   5.225
   33LYS     NZ  488   6.153   3.361   5.031
   33LYS    HZ1  489   6.169   3.448   4.982
   33LYS    HZ2  490   6.236   3.322   5.072
   33LYS    HZ3  491   6.106   3.299   4.967
   33LYS      C  492   6.126   4.001   5.308
   33LYS      O  493   6.045   4.048   5.388
   34VAL      N  494   6.253   4.044   5.303
   34VAL      H  495   6.314   3.988   5.245
   34VAL     CA  496   6.309   4.126   5.409
   34VAL     HA  497   6.281   4.075   5.501
   34VAL     CB  498   6.462   4.121   5.399
   34VAL     HB  499   6.494   4.139   5.297
   34VAL    CG1  500   6.523   4.213   5.504
   34VAL   HG11  501   6.496   4.193   5.608
   34VAL   HG12  502   6.631   4.194   5.506
   34VAL   HG13  503   6.511   4.320   5.486
   34VAL    CG2  504   6.509   3.980   5.431
   34VAL   HG21  505   6.616   3.986   5.417
   34VAL   HG22  506   6.497   3.968   5.539
   34VAL   HG23  507   6.462   3.909   5.362
   34VAL      C  508   6.257   4.268   5.398
   34VAL      O  509   6.224   4.332   5.498
   35ALA      N  510   6.224   4.311   5.276
   35ALA      H  511   6.250   4.257   5.195
   35ALA     CA  512   6.158   4.438   5.258
   35ALA     HA  513   6.217   4.503   5.323
   35ALA     CB  514   6.181   4.480   5.113
   35ALA    HB1  515   6.121   4.420   5.044
   35ALA    HB2  516   6.151   4.584   5.100
   35ALA    HB3  517   6.288   4.470   5.099
   35ALA      C  518   6.012   4.448   5.300
   35ALA      O  519   5.973   4.546   5.365
   36ILE      N  520   5.933   4.342   5.279
   36ILE      H  521   5.973   4.261   5.235
   36ILE     CA  522   5.802   4.324   5.337
   36ILE     HA  523   5.736   4.406   5.308
   36ILE     CB  524   5.739   4.196   5.282
   36ILE     HB  525   5.813   4.117   5.296
   36ILE    CG2  526   5.615   4.154   5.361
   36ILE   HG21  527   5.642   4.109   5.456
   36ILE   HG22  528   5.535   4.229   5.360
   36ILE   HG23  529   5.574   4.070   5.305
   36ILE    CG1  530   5.703   4.216   5.135
   36ILE   HG11  531   5.768   4.280   5.075
   36ILE   HG12  532   5.617   4.283   5.135
   36ILE     CD  533   5.683   4.091   5.050
   36ILE    HD1  534   5.667   4.117   4.945
   36ILE    HD2  535   5.767   4.022   5.048
   36ILE    HD3  536   5.598   4.034   5.086
   36ILE      C  537   5.815   4.330   5.489
   36ILE      O  538   5.728   4.384   5.558
   37ASP      N  539   5.919   4.273   5.549
   37ASP      H  540   5.985   4.224   5.489
   37ASP     CA  541   5.938   4.264   5.692
   37ASP     HA  542   5.843   4.245   5.743
   37ASP     CB  543   6.037   4.155   5.732
   37ASP    HB1  544   6.135   4.182   5.693
   37ASP    HB2  545   6.003   4.057   5.699
   37ASP     CG  546   6.047   4.163   5.884
   37ASP    OD1  547   5.965   4.108   5.960
   37ASP    OD2  548   6.145   4.221   5.937
   37ASP      C  549   5.970   4.399   5.755
   37ASP      O  550   5.926   4.439   5.863
   38VAL      N  551   6.051   4.478   5.683
   38VAL      H  552   6.096   4.440   5.601
   38VAL     CA  553   6.078   4.617   5.712
   38VAL     HA  554   6.105   4.620   5.817
   38VAL     CB  555   6.201   4.666   5.636
   38VAL     HB  556   6.206   4.620   5.538
   38VAL    CG1  557   6.216   4.818   5.632
   38VAL   HG11  558   6.207   4.855   5.735
   38VAL   HG12  559   6.314   4.850   5.598
   38VAL   HG13  560   6.136   4.860   5.572
   38VAL    CG2  561   6.330   4.617   5.702
   38VAL   HG21  562   6.334   4.639   5.809
   38VAL   HG22  563   6.339   4.508   5.695
   38VAL   HG23  564   6.421   4.660   5.661
   38VAL      C  565   5.961   4.714   5.706
   38VAL      O  566   5.949   4.812   5.779
   39GLY      N  567   5.865   4.683   5.618
   39GLY      H  568   5.884   4.599   5.566
   39GLY     CA  569   5.733   4.741   5.602
   39GLY    HA1  570   5.734   4.827   5.668
   39GLY    HA2  571   5.657   4.667   5.625
   39GLY      C  572   5.700   4.795   5.463
   39GLY      O  573   5.600   4.866   5.457
   40TYR      N  574   5.774   4.757   5.359
   40TYR      H  575   5.847   4.689   5.371
   40TYR     CA  576   5.738   4.783   5.221
   40TYR     HA  577   5.712   4.889   5.214
   40TYR     CB  578   5.857   4.761   5.129
   40TYR    HB1  579   5.835   4.764   5.022
   40TYR    HB2  580   5.895   4.660   5.147
   40TYR     CG  581   5.979   4.849   5.138
   40TYR    CD1  582   6.070   4.826   5.241
   40TYR    HD1  583   6.040   4.768   5.327
   40TYR    CE1  584   6.190   4.900   5.244
   40TYR    HE1  585   6.258   4.898   5.327
   40TYR     CZ  586   6.218   4.986   5.135
   40TYR     OH  587   6.335   5.054   5.143
   40TYR     HH  588   6.365   5.108   5.069
   40TYR    CE2  589   6.128   5.008   5.029
   40TYR    HE2  590   6.158   5.060   4.939
   40TYR    CD2  591   6.005   4.941   5.036
   40TYR    HD2  592   5.936   4.947   4.952
   40TYR      C  593   5.615   4.704   5.179
   40TYR      O  594   5.591   4.594   5.230
   41ARG      N  595   5.535   4.762   5.089
   41ARG      H  596   5.565   4.856   5.068
   41ARG     CA  597   5.408   4.715   5.038
   41ARG     HA  598   5.413   4.606   5.045
   41ARG     CB  599   5.288   4.767   5.117
   41ARG    HB1  600   5.195   4.725   5.078
   41ARG    HB2  601   5.290   4.875   5.103
   41ARG     CG  602   5.290   4.744   5.268
   41ARG    HG1  603   5.221   4.808   5.322
   41ARG    HG2  604   5.389   4.774   5.304
   41ARG     CD  605   5.277   4.598   5.309
   41ARG    HD1  606   5.351   4.536   5.258
   41ARG    HD2  607   5.178   4.566   5.277
   41ARG     NE  608   5.287   4.581   5.454
   41ARG     HE  609   5.201   4.601   5.503
   41ARG     CZ  610   5.387   4.529   5.526
   41ARG    NH1  611   5.508   4.498   5.477
   41ARG   HH11  612   5.528   4.543   5.389
   41ARG   HH12  613   5.567   4.438   5.534
   41ARG    NH2  614   5.363   4.492   5.653
   41ARG   HH21  615   5.271   4.488   5.693
   41ARG   HH22  616   5.438   4.465   5.715
   41ARG      C  617   5.387   4.741   4.890
   41ARG      O  618   5.319   4.661   4.826
   42HIS      N  619   5.447   4.844   4.831
   42HIS      H  620   5.493   4.916   4.886
   42HIS     CA  621   5.456   4.872   4.689
   42HIS     HA  622   5.379   4.821   4.632
   42HIS     CB  623   5.442   5.022   4.669
   42HIS    HB1  624   5.534   5.071   4.701
   42HIS    HB2  625   5.358   5.062   4.726
   42HIS     CG  626   5.439   5.068   4.526
   42HIS    ND1  627   5.541   5.042   4.435
   42HIS    CE1  628   5.520   5.115   4.325
   42HIS    HE1  629   5.576   5.124   4.234
   42HIS    NE2  630   5.405   5.183   4.341
   42HIS    HE2  631   5.363   5.249   4.277
   42HIS    CD2  632   5.354   5.157   4.466
   42HIS    HD2  633   5.259   5.191   4.507
   42HIS      C  634   5.583   4.814   4.628
   42HIS      O  635   5.689   4.824   4.690
   43ILE      N  636   5.579   4.752   4.510
   43ILE      H  637   5.488   4.734   4.471
   43ILE     CA  638   5.697   4.698   4.445
   43ILE     HA  639   5.790   4.730   4.491
   43ILE     CB  640   5.702   4.546   4.456
   43ILE     HB  641   5.624   4.499   4.397
   43ILE    CG2  642   5.835   4.485   4.412
   43ILE   HG21  643   5.893   4.556   4.353
   43ILE   HG22  644   5.902   4.461   4.495
   43ILE   HG23  645   5.808   4.402   4.347
   43ILE    CG1  646   5.670   4.491   4.594
   43ILE   HG11  647   5.566   4.514   4.618
   43ILE   HG12  648   5.742   4.530   4.666
   43ILE     CD  649   5.670   4.339   4.607
   43ILE    HD1  650   5.643   4.317   4.710
   43ILE    HD2  651   5.604   4.296   4.532
   43ILE    HD3  652   5.766   4.292   4.587
   43ILE      C  653   5.683   4.728   4.296
   43ILE      O  654   5.576   4.706   4.240
   44ASP      N  655   5.790   4.770   4.228
   44ASP      H  656   5.878   4.774   4.277
   44ASP     CA  657   5.800   4.776   4.084
   44ASP     HA  658   5.700   4.781   4.040
   44ASP     CB  659   5.875   4.902   4.045
   44ASP    HB1  660   5.968   4.906   4.102
   44ASP    HB2  661   5.820   4.984   4.092
   44ASP     CG  662   5.913   4.923   3.899
   44ASP    OD1  663   5.841   4.989   3.822
   44ASP    OD2  664   6.017   4.868   3.855
   44ASP      C  665   5.876   4.654   4.034
   44ASP      O  666   5.993   4.630   4.061
   45CYS      N  667   5.810   4.571   3.952
   45CYS      H  668   5.717   4.603   3.927
   45CYS     CA  669   5.857   4.461   3.870
   45CYS     HA  670   5.963   4.445   3.889
   45CYS     CB  671   5.786   4.327   3.887
   45CYS    HB1  672   5.831   4.248   3.828
   45CYS    HB2  673   5.682   4.337   3.855
   45CYS     SG  674   5.793   4.273   4.060
   45CYS     HG  675   5.691   4.345   4.106
   45CYS      C  676   5.849   4.494   3.722
   45CYS      O  677   5.795   4.596   3.682
   46ALA      N  678   5.898   4.403   3.638
   46ALA      H  679   5.964   4.334   3.671
   46ALA     CA  680   5.875   4.400   3.495
   46ALA     HA  681   5.768   4.416   3.478
   46ALA     CB  682   5.952   4.518   3.436
   46ALA    HB1  683   6.051   4.528   3.481
   46ALA    HB2  684   5.977   4.494   3.333
   46ALA    HB3  685   5.895   4.609   3.454
   46ALA      C  686   5.934   4.274   3.434
   46ALA      O  687   6.035   4.220   3.477
   47HIS      N  688   5.875   4.237   3.319
   47HIS      H  689   5.778   4.257   3.302
   47HIS     CA  690   5.929   4.142   3.223
   47HIS     HA  691   5.935   4.039   3.258
   47HIS     CB  692   5.840   4.155   3.100
   47HIS    HB1  693   5.832   4.260   3.072
   47HIS    HB2  694   5.741   4.124   3.134
   47HIS     CG  695   5.883   4.076   2.980
   47HIS    ND1  696   5.840   3.948   2.946
   47HIS    CE1  697   5.906   3.917   2.834
   47HIS    HE1  698   5.905   3.820   2.786
   47HIS    NE2  699   5.972   4.023   2.785
   47HIS    HE2  700   6.021   4.017   2.696
   47HIS    CD2  701   5.970   4.119   2.884
   47HIS    HD2  702   6.021   4.214   2.881
   47HIS      C  703   6.074   4.168   3.185
   47HIS      O  704   6.154   4.075   3.183
   48VAL      N  705   6.120   4.290   3.156
   48VAL      H  706   6.054   4.367   3.153
   48VAL     CA  707   6.252   4.321   3.104
   48VAL     HA  708   6.275   4.248   3.026
   48VAL     CB  709   6.254   4.464   3.051
   48VAL     HB  710   6.155   4.488   3.012
   48VAL    CG1  711   6.273   4.568   3.161
   48VAL   HG11  712   6.371   4.548   3.205
   48VAL   HG12  713   6.282   4.665   3.112
   48VAL   HG13  714   6.187   4.569   3.228
   48VAL    CG2  715   6.352   4.474   2.934
   48VAL   HG21  716   6.357   4.575   2.891
   48VAL   HG22  717   6.449   4.441   2.968
   48VAL   HG23  718   6.326   4.416   2.845
   48VAL      C  719   6.358   4.306   3.212
   48VAL      O  720   6.477   4.287   3.186
   49TYR      N  721   6.320   4.299   3.340
   49TYR      H  722   6.221   4.307   3.353
   49TYR     CA  723   6.404   4.266   3.453
   49TYR     HA  724   6.495   4.324   3.438
   49TYR     CB  725   6.350   4.324   3.583
   49TYR    HB1  726   6.431   4.333   3.656
   49TYR    HB2  727   6.283   4.253   3.631
   49TYR     CG  728   6.294   4.463   3.598
   49TYR    CD1  729   6.329   4.565   3.508
   49TYR    HD1  730   6.394   4.538   3.426
   49TYR    CE1  731   6.267   4.690   3.513
   49TYR    HE1  732   6.289   4.772   3.446
   49TYR     CZ  733   6.183   4.722   3.622
   49TYR     OH  734   6.132   4.848   3.634
   49TYR     HH  735   6.096   4.856   3.723
   49TYR    CE2  736   6.158   4.621   3.717
   49TYR    HE2  737   6.094   4.640   3.802
   49TYR    CD2  738   6.204   4.490   3.703
   49TYR    HD2  739   6.184   4.419   3.782
   49TYR      C  740   6.446   4.120   3.468
   49TYR      O  741   6.544   4.103   3.539
   50GLN      N  742   6.380   4.022   3.406
   50GLN      H  743   6.304   4.047   3.345
   50GLN     CA  744   6.410   3.880   3.403
   50GLN     HA  745   6.322   3.837   3.355
   50GLN     CB  746   6.532   3.852   3.317
   50GLN    HB1  747   6.561   3.747   3.306
   50GLN    HB2  748   6.607   3.898   3.380
   50GLN     CG  749   6.532   3.925   3.183
   50GLN    HG1  750   6.550   4.029   3.209
   50GLN    HG2  751   6.438   3.909   3.130
   50GLN     CD  752   6.650   3.895   3.091
   50GLN    OE1  753   6.743   3.971   3.067
   50GLN    NE2  754   6.657   3.778   3.028
   50GLN   HE21  755   6.594   3.703   3.053
   50GLN   HE22  756   6.752   3.760   2.998
   50GLN      C  757   6.413   3.812   3.539
   50GLN      O  758   6.467   3.702   3.541
   51ASN      N  759   6.361   3.869   3.648
   51ASN      H  760   6.300   3.946   3.622
   51ASN     CA  761   6.348   3.806   3.777
   51ASN     HA  762   6.370   3.699   3.778
   51ASN     CB  763   6.446   3.880   3.867
   51ASN    HB1  764   6.551   3.872   3.838
   51ASN    HB2  765   6.438   3.843   3.970
   51ASN     CG  766   6.408   4.026   3.886
   51ASN    OD1  767   6.294   4.071   3.878
   51ASN    ND2  768   6.510   4.110   3.905
   51ASN   HD21  769   6.604   4.074   3.912
   51ASN   HD22  770   6.498   4.207   3.931
   51ASN      C  771   6.212   3.799   3.845
   51ASN      O  772   6.206   3.754   3.960
   52GLU      N  773   6.104   3.841   3.779
   52GLU      H  774   6.119   3.877   3.686
   52GLU     CA  775   5.972   3.862   3.837
   52GLU     HA  776   5.978   3.935   3.918
   52GLU     CB  777   5.894   3.933   3.726
   52GLU    HB1  778   5.897   3.868   3.638
   52GLU    HB2  779   5.945   4.025   3.699
   52GLU     CG  780   5.752   3.983   3.753
   52GLU    HG1  781   5.767   4.046   3.841
   52GLU    HG2  782   5.681   3.900   3.763
   52GLU     CD  783   5.698   4.066   3.638
   52GLU    OE1  784   5.635   4.174   3.649
   52GLU    OE2  785   5.709   4.006   3.529
   52GLU      C  786   5.903   3.738   3.891
   52GLU      O  787   5.823   3.761   3.981
   53ASN      N  788   5.918   3.618   3.834
   53ASN      H  789   5.984   3.608   3.758
   53ASN     CA  790   5.859   3.497   3.888
   53ASN     HA  791   5.751   3.505   3.878
   53ASN     CB  792   5.911   3.379   3.806
   53ASN    HB1  793   6.018   3.381   3.824
   53ASN    HB2  794   5.900   3.390   3.698
   53ASN     CG  795   5.841   3.254   3.857
   53ASN    OD1  796   5.733   3.218   3.812
   53ASN    ND2  797   5.900   3.175   3.947
   53ASN   HD21  798   5.984   3.203   3.995
   53ASN   HD22  799   5.861   3.086   3.974
   53ASN      C  800   5.895   3.476   4.035
   53ASN      O  801   5.816   3.437   4.120
   54GLU      N  802   6.018   3.515   4.069
   54GLU      H  803   6.063   3.569   3.997
   54GLU     CA  804   6.075   3.491   4.200
   54GLU     HA  805   6.037   3.393   4.229
   54GLU     CB  806   6.225   3.487   4.173
   54GLU    HB1  807   6.284   3.538   4.250
   54GLU    HB2  808   6.244   3.561   4.096
   54GLU     CG  809   6.274   3.342   4.162
   54GLU    HG1  810   6.240   3.304   4.258
   54GLU    HG2  811   6.383   3.340   4.156
   54GLU     CD  812   6.209   3.257   4.054
   54GLU    OE1  813   6.142   3.159   4.092
   54GLU    OE2  814   6.228   3.291   3.935
   54GLU      C  815   6.035   3.601   4.298
   54GLU      O  816   6.031   3.580   4.419
   55VAL      N  817   5.990   3.714   4.244
   55VAL      H  818   5.983   3.721   4.143
   55VAL     CA  819   5.917   3.815   4.317
   55VAL     HA  820   5.977   3.826   4.408
   55VAL     CB  821   5.911   3.948   4.242
   55VAL     HB  822   5.845   3.931   4.157
   55VAL    CG1  823   5.860   4.060   4.333
   55VAL   HG11  824   5.752   4.067   4.320
   55VAL   HG12  825   5.891   4.037   4.435
   55VAL   HG13  826   5.894   4.159   4.303
   55VAL    CG2  827   6.052   3.990   4.202
   55VAL   HG21  828   6.091   3.924   4.124
   55VAL   HG22  829   6.053   4.094   4.170
   55VAL   HG23  830   6.119   3.988   4.288
   55VAL      C  831   5.779   3.767   4.361
   55VAL      O  832   5.742   3.775   4.478
   56GLY      N  833   5.719   3.690   4.271
   56GLY      H  834   5.753   3.692   4.176
   56GLY     CA  835   5.595   3.618   4.294
   56GLY    HA1  836   5.552   3.565   4.209
   56GLY    HA2  837   5.515   3.686   4.322
   56GLY      C  838   5.609   3.520   4.410
   56GLY      O  839   5.512   3.502   4.483
   57VAL      N  840   5.725   3.454   4.419
   57VAL      H  841   5.794   3.477   4.348
   57VAL     CA  842   5.752   3.360   4.525
   57VAL     HA  843   5.669   3.290   4.526
   57VAL     CB  844   5.872   3.277   4.479
   57VAL     HB  845   5.956   3.340   4.452
   57VAL    CG1  846   5.943   3.196   4.587
   57VAL   HG11  847   5.872   3.118   4.614
   57VAL   HG12  848   6.033   3.143   4.555
   57VAL   HG13  849   5.968   3.245   4.681
   57VAL    CG2  850   5.859   3.193   4.353
   57VAL   HG21  851   5.801   3.105   4.381
   57VAL   HG22  852   5.812   3.249   4.272
   57VAL   HG23  853   5.959   3.174   4.312
   57VAL      C  854   5.769   3.423   4.663
   57VAL      O  855   5.706   3.366   4.752
   58ALA      N  856   5.831   3.540   4.674
   58ALA      H  857   5.883   3.573   4.594
   58ALA     CA  858   5.852   3.608   4.801
   58ALA     HA  859   5.886   3.531   4.869
   58ALA     CB  860   5.968   3.705   4.781
   58ALA    HB1  861   5.934   3.768   4.699
   58ALA    HB2  862   5.983   3.762   4.873
   58ALA    HB3  863   6.059   3.649   4.760
   58ALA      C  864   5.726   3.676   4.853
   58ALA      O  865   5.698   3.676   4.973
   59ILE      N  866   5.643   3.727   4.762
   59ILE      H  867   5.671   3.727   4.664
   59ILE     CA  868   5.507   3.767   4.788
   59ILE     HA  869   5.514   3.843   4.867
   59ILE     CB  870   5.444   3.838   4.668
   59ILE     HB  871   5.443   3.761   4.591
   59ILE    CG2  872   5.299   3.871   4.700
   59ILE   HG21  873   5.240   3.779   4.710
   59ILE   HG22  874   5.305   3.924   4.795
   59ILE   HG23  875   5.247   3.931   4.626
   59ILE    CG1  876   5.514   3.959   4.608
   59ILE   HG11  877   5.621   3.942   4.619
   59ILE   HG12  878   5.484   4.044   4.670
   59ILE     CD  879   5.478   3.980   4.461
   59ILE    HD1  880   5.516   3.891   4.410
   59ILE    HD2  881   5.370   3.985   4.452
   59ILE    HD3  882   5.526   4.062   4.408
   59ILE      C  883   5.424   3.650   4.838
   59ILE      O  884   5.361   3.659   4.943
   60GLN      N  885   5.422   3.535   4.770
   60GLN      H  886   5.479   3.521   4.688
   60GLN     CA  887   5.342   3.422   4.813
   60GLN     HA  888   5.238   3.454   4.813
   60GLN     CB  889   5.363   3.315   4.706
   60GLN    HB1  890   5.466   3.283   4.720
   60GLN    HB2  891   5.349   3.353   4.605
   60GLN     CG  892   5.261   3.202   4.718
   60GLN    HG1  893   5.162   3.244   4.705
   60GLN    HG2  894   5.257   3.149   4.813
   60GLN     CD  895   5.291   3.102   4.607
   60GLN    OE1  896   5.198   3.065   4.536
   60GLN    NE2  897   5.408   3.038   4.606
   60GLN   HE21  898   5.482   3.061   4.671
   60GLN   HE22  899   5.430   2.976   4.529
   60GLN      C  900   5.377   3.369   4.951
   60GLN      O  901   5.284   3.334   5.023
   61GLU      N  902   5.505   3.366   4.988
   61GLU      H  903   5.573   3.389   4.916
   61GLU     CA  904   5.548   3.314   5.116
   61GLU     HA  905   5.489   3.223   5.129
   61GLU     CB  906   5.699   3.292   5.120
   61GLU    HB1  907   5.749   3.389   5.116
   61GLU    HB2  908   5.739   3.248   5.029
   61GLU     CG  909   5.748   3.201   5.232
   61GLU    HG1  910   5.731   3.243   5.331
   61GLU    HG2  911   5.856   3.212   5.224
   61GLU     CD  912   5.708   3.054   5.221
   61GLU    OE1  913   5.599   3.018   5.271
   61GLU    OE2  914   5.780   2.975   5.158
   61GLU      C  915   5.500   3.406   5.228
   61GLU      O  916   5.457   3.352   5.329
   62LYS      N  917   5.499   3.539   5.209
   62LYS      H  918   5.530   3.574   5.120
   62LYS     CA  919   5.442   3.628   5.307
   62LYS     HA  920   5.467   3.590   5.406
   62LYS     CB  921   5.518   3.759   5.289
   62LYS    HB1  922   5.464   3.838   5.342
   62LYS    HB2  923   5.516   3.781   5.182
   62LYS     CG  924   5.663   3.754   5.338
   62LYS    HG1  925   5.720   3.836   5.293
   62LYS    HG2  926   5.720   3.670   5.299
   62LYS     CD  927   5.670   3.754   5.490
   62LYS    HD1  928   5.621   3.671   5.541
   62LYS    HD2  929   5.636   3.852   5.524
   62LYS     CE  930   5.818   3.751   5.528
   62LYS    HE1  931   5.875   3.835   5.490
   62LYS    HE2  932   5.873   3.660   5.502
   62LYS     NZ  933   5.833   3.734   5.674
   62LYS    HZ1  934   5.810   3.814   5.730
   62LYS    HZ2  935   5.780   3.656   5.709
   62LYS    HZ3  936   5.928   3.725   5.705
   62LYS      C  937   5.290   3.642   5.311
   62LYS      O  938   5.235   3.674   5.416
   63LEU      N  939   5.220   3.612   5.201
   63LEU      H  940   5.273   3.589   5.118
   63LEU     CA  941   5.076   3.595   5.208
   63LEU     HA  942   5.030   3.678   5.261
   63LEU     CB  943   5.017   3.587   5.068
   63LEU    HB1  944   4.913   3.555   5.076
   63LEU    HB2  945   5.077   3.514   5.013
   63LEU     CG  946   5.013   3.723   4.999
   63LEU     HG  947   5.110   3.772   4.993
   63LEU    CD1  948   4.972   3.707   4.853
   63LEU   HD11  949   4.873   3.662   4.847
   63LEU   HD12  950   4.978   3.805   4.805
   63LEU   HD13  951   5.044   3.643   4.802
   63LEU    CD2  952   4.917   3.828   5.054
   63LEU   HD21  953   4.930   3.921   4.999
   63LEU   HD22  954   4.816   3.790   5.034
   63LEU   HD23  955   4.933   3.850   5.159
   63LEU      C  956   5.040   3.470   5.286
   63LEU      O  957   4.932   3.466   5.345
   64ARG      N  958   5.120   3.363   5.273
   64ARG      H  959   5.200   3.367   5.212
   64ARG     CA  960   5.114   3.247   5.360
   64ARG     HA  961   5.009   3.218   5.366
   64ARG     CB  962   5.177   3.128   5.289
   64ARG    HB1  963   5.282   3.155   5.276
   64ARG    HB2  964   5.133   3.133   5.189
   64ARG     CG  965   5.170   2.987   5.348
   64ARG    HG1  966   5.065   2.962   5.362
   64ARG    HG2  967   5.233   2.984   5.437
   64ARG     CD  968   5.211   2.886   5.241
   64ARG    HD1  969   5.137   2.885   5.161
   64ARG    HD2  970   5.205   2.786   5.284
   64ARG     NE  971   5.343   2.911   5.185
   64ARG     HE  972   5.414   2.936   5.254
   64ARG     CZ  973   5.382   2.879   5.061
   64ARG    NH1  974   5.295   2.862   4.960
   64ARG   HH11  975   5.195   2.860   4.975
   64ARG   HH12  976   5.328   2.841   4.867
   64ARG    NH2  977   5.515   2.878   5.043
   64ARG   HH21  978   5.577   2.904   5.118
   64ARG   HH22  979   5.556   2.864   4.951
   64ARG      C  980   5.168   3.263   5.501
   64ARG      O  981   5.128   3.185   5.587
   65GLU      N  982   5.243   3.370   5.528
   65GLU      H  983   5.284   3.425   5.454
   65GLU     CA  984   5.270   3.406   5.666
   65GLU     HA  985   5.266   3.314   5.725
   65GLU     CB  986   5.417   3.447   5.666
   65GLU    HB1  987   5.430   3.551   5.635
   65GLU    HB2  988   5.478   3.391   5.595
   65GLU     CG  989   5.470   3.432   5.809
   65GLU    HG1  990   5.444   3.332   5.842
   65GLU    HG2  991   5.440   3.517   5.871
   65GLU     CD  992   5.622   3.430   5.812
   65GLU    OE1  993   5.691   3.534   5.807
   65GLU    OE2  994   5.683   3.322   5.824
   65GLU      C  995   5.171   3.497   5.738
   65GLU      O  996   5.191   3.526   5.856
   66GLN      N  997   5.080   3.560   5.664
   66GLN      H  998   5.077   3.543   5.565
   66GLN     CA  999   4.967   3.637   5.711
   66GLN     HA 1000   4.918   3.674   5.621
   66GLN     CB 1001   4.867   3.550   5.787
   66GLN    HB1 1002   4.790   3.611   5.833
   66GLN    HB2 1003   4.920   3.510   5.873
   66GLN     CG 1004   4.817   3.444   5.689
   66GLN    HG1 1005   4.899   3.380   5.658
   66GLN    HG2 1006   4.778   3.494   5.600
   66GLN     CD 1007   4.709   3.359   5.754
   66GLN    OE1 1008   4.726   3.258   5.821
   66GLN    NE2 1009   4.582   3.398   5.739
   66GLN   HE21 1010   4.565   3.472   5.671
   66GLN   HE22 1011   4.511   3.359   5.798
   66GLN      C 1012   5.008   3.766   5.781
   66GLN      O 1013   4.928   3.836   5.843
   67VAL      N 1014   5.137   3.797   5.769
   67VAL      H 1015   5.198   3.733   5.720
   67VAL     CA 1016   5.185   3.924   5.820
   67VAL     HA 1017   5.150   3.942   5.922
   67VAL     CB 1018   5.337   3.935   5.821
   67VAL     HB 1019   5.376   4.026   5.867
   67VAL    CG1 1020   5.400   3.824   5.904
   67VAL   HG11 1021   5.371   3.727   5.864
   67VAL   HG12 1022   5.509   3.826   5.903
   67VAL   HG13 1023   5.371   3.841   6.008
   67VAL    CG2 1024   5.404   3.916   5.685
   67VAL   HG21 1025   5.512   3.927   5.698
   67VAL   HG22 1026   5.371   3.822   5.640
   67VAL   HG23 1027   5.372   3.991   5.613
   67VAL      C 1028   5.129   4.038   5.736
   67VAL      O 1029   5.126   4.153   5.777
   68VAL      N 1030   5.087   4.004   5.613
   68VAL      H 1031   5.112   3.909   5.592
   68VAL     CA 1032   5.022   4.086   5.513
   68VAL     HA 1033   4.975   4.167   5.569
   68VAL     CB 1034   5.112   4.135   5.399
   68VAL     HB 1035   5.050   4.179   5.320
   68VAL    CG1 1036   5.199   4.244   5.460
   68VAL   HG11 1037   5.287   4.207   5.513
   68VAL   HG12 1038   5.239   4.306   5.380
   68VAL   HG13 1039   5.142   4.296   5.537
   68VAL    CG2 1040   5.211   4.040   5.331
   68VAL   HG21 1041   5.258   4.082   5.242
   68VAL   HG22 1042   5.277   3.981   5.394
   68VAL   HG23 1043   5.148   3.959   5.295
   68VAL      C 1044   4.909   4.012   5.444
   68VAL      O 1045   4.916   3.893   5.414
   69LYS      N 1046   4.806   4.086   5.404
   69LYS      H 1047   4.802   4.184   5.428
   69LYS     CA 1048   4.693   4.041   5.325
   69LYS     HA 1049   4.689   3.932   5.325
   69LYS     CB 1050   4.564   4.097   5.385
   69LYS    HB1 1051   4.477   4.069   5.325
   69LYS    HB2 1052   4.578   4.204   5.392
   69LYS     CG 1053   4.527   4.044   5.523
   69LYS    HG1 1054   4.619   4.052   5.582
   69LYS    HG2 1055   4.511   3.936   5.515
   69LYS     CD 1056   4.416   4.122   5.593
   69LYS    HD1 1057   4.317   4.091   5.561
   69LYS    HD2 1058   4.418   4.224   5.554
   69LYS     CE 1059   4.432   4.107   5.744
   69LYS    HE1 1060   4.424   4.003   5.774
   69LYS    HE2 1061   4.354   4.170   5.787
   69LYS     NZ 1062   4.565   4.151   5.789
   69LYS    HZ1 1063   4.639   4.088   5.763
   69LYS    HZ2 1064   4.596   4.237   5.746
   69LYS    HZ3 1065   4.576   4.155   5.890
   69LYS      C 1066   4.720   4.090   5.184
   69LYS      O 1067   4.799   4.180   5.155
   70ARG      N 1068   4.644   4.038   5.087
   70ARG      H 1069   4.564   3.982   5.110
   70ARG     CA 1070   4.663   4.077   4.948
   70ARG     HA 1071   4.762   4.053   4.907
   70ARG     CB 1072   4.570   4.000   4.856
   70ARG    HB1 1073   4.468   4.009   4.895
   70ARG    HB2 1074   4.594   3.894   4.867
   70ARG     CG 1075   4.577   4.029   4.706
   70ARG    HG1 1076   4.549   4.134   4.697
   70ARG    HG2 1077   4.498   3.978   4.651
   70ARG     CD 1078   4.716   4.012   4.646
   70ARG    HD1 1079   4.751   3.910   4.657
   70ARG    HD2 1080   4.785   4.076   4.702
   70ARG     NE 1081   4.728   4.077   4.515
   70ARG     HE 1082   4.725   4.013   4.437
   70ARG     CZ 1083   4.745   4.206   4.483
   70ARG    NH1 1084   4.747   4.297   4.581
   70ARG   HH11 1085   4.742   4.263   4.676
   70ARG   HH12 1086   4.741   4.393   4.550
   70ARG    NH2 1087   4.750   4.254   4.358
   70ARG   HH21 1088   4.766   4.198   4.275
   70ARG   HH22 1089   4.759   4.355   4.354
   70ARG      C 1090   4.640   4.225   4.926
   70ARG      O 1091   4.717   4.289   4.855
   71GLU      N 1092   4.531   4.281   4.981
   71GLU      H 1093   4.469   4.223   5.035
   71GLU     CA 1094   4.491   4.419   4.963
   71GLU     HA 1095   4.508   4.431   4.856
   71GLU     CB 1096   4.340   4.430   4.989
   71GLU    HB1 1097   4.295   4.339   4.949
   71GLU    HB2 1098   4.301   4.518   4.938
   71GLU     CG 1099   4.312   4.441   5.138
   71GLU    HG1 1100   4.347   4.538   5.172
   71GLU    HG2 1101   4.368   4.366   5.193
   71GLU     CD 1102   4.162   4.447   5.168
   71GLU    OE1 1103   4.109   4.337   5.190
   71GLU    OE2 1104   4.106   4.558   5.186
   71GLU      C 1105   4.574   4.521   5.039
   71GLU      O 1106   4.551   4.641   5.027
   72GLU      N 1107   4.669   4.476   5.121
   72GLU      H 1108   4.698   4.379   5.119
   72GLU     CA 1109   4.764   4.567   5.183
   72GLU     HA 1110   4.724   4.668   5.190
   72GLU     CB 1111   4.808   4.508   5.316
   72GLU    HB1 1112   4.882   4.575   5.361
   72GLU    HB2 1113   4.869   4.421   5.290
   72GLU     CG 1114   4.696   4.481   5.416
   72GLU    HG1 1115   4.617   4.430   5.359
   72GLU    HG2 1116   4.649   4.569   5.458
   72GLU     CD 1117   4.735   4.386   5.529
   72GLU    OE1 1118   4.658   4.360   5.624
   72GLU    OE2 1119   4.853   4.346   5.537
   72GLU      C 1120   4.891   4.589   5.103
   72GLU      O 1121   4.969   4.674   5.146
   73LEU      N 1122   4.907   4.511   4.995
   73LEU      H 1123   4.833   4.444   4.980
   73LEU     CA 1124   5.014   4.515   4.898
   73LEU     HA 1125   5.101   4.559   4.947
   73LEU     CB 1126   5.056   4.373   4.862
   73LEU    HB1 1127   5.130   4.384   4.783
   73LEU    HB2 1128   4.976   4.315   4.816
   73LEU     CG 1129   5.123   4.275   4.959
   73LEU     HG 1130   5.056   4.269   5.045
   73LEU    CD1 1131   5.141   4.142   4.888
   73LEU   HD11 1132   5.210   4.152   4.804
   73LEU   HD12 1133   5.188   4.070   4.955
   73LEU   HD13 1134   5.047   4.097   4.855
   73LEU    CD2 1135   5.264   4.316   5.002
   73LEU   HD21 1136   5.302   4.256   5.085
   73LEU   HD22 1137   5.330   4.321   4.916
   73LEU   HD23 1138   5.259   4.421   5.030
   73LEU      C 1139   4.980   4.607   4.781
   73LEU      O 1140   4.861   4.631   4.759
   74PHE      N 1141   5.073   4.661   4.703
   74PHE      H 1142   5.168   4.635   4.729
   74PHE     CA 1143   5.048   4.737   4.583
   74PHE     HA 1144   4.948   4.717   4.543
   74PHE     CB 1145   5.046   4.885   4.622
   74PHE    HB1 1146   5.146   4.924   4.643
   74PHE    HB2 1147   4.981   4.906   4.707
   74PHE     CG 1148   4.992   4.970   4.510
   74PHE    CD1 1149   5.067   5.017   4.402
   74PHE    HD1 1150   5.173   5.000   4.391
   74PHE    CE1 1151   4.999   5.086   4.300
   74PHE    HE1 1152   5.051   5.110   4.209
   74PHE     CZ 1153   4.860   5.098   4.289
   74PHE     HZ 1154   4.801   5.151   4.215
   74PHE    CE2 1155   4.791   5.051   4.401
   74PHE    HE2 1156   4.685   5.069   4.400
   74PHE    CD2 1157   4.852   4.983   4.507
   74PHE    HD2 1158   4.786   4.944   4.583
   74PHE      C 1159   5.142   4.698   4.470
   74PHE      O 1160   5.255   4.744   4.456
   75ILE      N 1161   5.106   4.605   4.381
   75ILE      H 1162   5.010   4.575   4.391
   75ILE     CA 1163   5.188   4.526   4.292
   75ILE     HA 1164   5.294   4.533   4.317
   75ILE     CB 1165   5.145   4.380   4.292
   75ILE     HB 1166   5.046   4.374   4.249
   75ILE    CG2 1167   5.227   4.282   4.207
   75ILE   HG21 1168   5.181   4.284   4.109
   75ILE   HG22 1169   5.331   4.311   4.194
   75ILE   HG23 1170   5.222   4.181   4.247
   75ILE    CG1 1171   5.144   4.323   4.434
   75ILE   HG11 1172   5.081   4.235   4.425
   75ILE   HG12 1173   5.090   4.384   4.506
   75ILE     CD 1174   5.281   4.311   4.500
   75ILE    HD1 1175   5.337   4.405   4.492
   75ILE    HD2 1176   5.269   4.265   4.598
   75ILE    HD3 1177   5.348   4.240   4.451
   75ILE      C 1178   5.172   4.585   4.153
   75ILE      O 1179   5.063   4.607   4.100
   76VAL      N 1180   5.286   4.606   4.086
   76VAL      H 1181   5.370   4.597   4.142
   76VAL     CA 1182   5.308   4.701   3.979
   76VAL     HA 1183   5.215   4.714   3.923
   76VAL     CB 1184   5.355   4.842   4.013
   76VAL     HB 1185   5.461   4.826   4.033
   76VAL    CG1 1186   5.352   4.933   3.890
   76VAL   HG11 1187   5.399   5.030   3.905
   76VAL   HG12 1188   5.405   4.886   3.808
   76VAL   HG13 1189   5.252   4.948   3.850
   76VAL    CG2 1190   5.277   4.908   4.126
   76VAL   HG21 1191   5.171   4.900   4.102
   76VAL   HG22 1192   5.300   4.864   4.223
   76VAL   HG23 1193   5.296   5.014   4.140
   76VAL      C 1194   5.403   4.634   3.880
   76VAL      O 1195   5.514   4.595   3.916
   77SER      N 1196   5.364   4.631   3.753
   77SER      H 1197   5.274   4.674   3.739
   77SER     CA 1198   5.443   4.583   3.641
   77SER     HA 1199   5.546   4.618   3.646
   77SER     CB 1200   5.435   4.431   3.643
   77SER    HB1 1201   5.342   4.397   3.598
   77SER    HB2 1202   5.443   4.402   3.747
   77SER     OG 1203   5.537   4.386   3.556
   77SER     HG 1204   5.581   4.315   3.604
   77SER      C 1205   5.398   4.642   3.508
   77SER      O 1206   5.305   4.722   3.511
   78LYS      N 1207   5.468   4.622   3.396
   78LYS      H 1208   5.534   4.546   3.397
   78LYS     CA 1209   5.467   4.706   3.278
   78LYS     HA 1210   5.367   4.749   3.267
   78LYS     CB 1211   5.582   4.806   3.283
   78LYS    HB1 1212   5.577   4.877   3.201
   78LYS    HB2 1213   5.679   4.758   3.269
   78LYS     CG 1214   5.591   4.885   3.413
   78LYS    HG1 1215   5.600   4.827   3.505
   78LYS    HG2 1216   5.501   4.946   3.421
   78LYS     CD 1217   5.716   4.972   3.401
   78LYS    HD1 1218   5.714   5.062   3.462
   78LYS    HD2 1219   5.719   5.013   3.301
   78LYS     CE 1220   5.844   4.892   3.425
   78LYS    HE1 1221   5.923   4.955   3.384
   78LYS    HE2 1222   5.832   4.798   3.371
   78LYS     NZ 1223   5.864   4.862   3.567
   78LYS    HZ1 1224   5.962   4.863   3.592
   78LYS    HZ2 1225   5.819   4.933   3.623
   78LYS    HZ3 1226   5.820   4.774   3.589
   78LYS      C 1227   5.476   4.627   3.148
   78LYS      O 1228   5.565   4.544   3.135
   79LEU      N 1229   5.393   4.655   3.046
   79LEU      H 1230   5.320   4.715   3.082
   79LEU     CA 1231   5.385   4.613   2.908
   79LEU     HA 1232   5.371   4.506   2.896
   79LEU     CB 1233   5.257   4.681   2.858
   79LEU    HB1 1234   5.268   4.789   2.861
   79LEU    HB2 1235   5.175   4.647   2.920
   79LEU     CG 1236   5.227   4.643   2.713
   79LEU     HG 1237   5.309   4.672   2.647
   79LEU    CD1 1238   5.191   4.495   2.714
   79LEU   HD11 1239   5.278   4.430   2.725
   79LEU   HD12 1240   5.126   4.467   2.797
   79LEU   HD13 1241   5.148   4.458   2.621
   79LEU    CD2 1242   5.110   4.731   2.672
   79LEU   HD21 1243   5.131   4.837   2.673
   79LEU   HD22 1244   5.075   4.692   2.576
   79LEU   HD23 1245   5.026   4.711   2.739
   79LEU      C 1246   5.505   4.662   2.829
   79LEU      O 1247   5.505   4.774   2.779
   80TRP      N 1248   5.604   4.574   2.810
   80TRP      H 1249   5.603   4.488   2.863
   80TRP     CA 1250   5.724   4.595   2.732
   80TRP     HA 1251   5.777   4.680   2.774
   80TRP     CB 1252   5.814   4.474   2.753
   80TRP    HB1 1253   5.759   4.387   2.718
   80TRP    HB2 1254   5.843   4.454   2.856
   80TRP     CG 1255   5.949   4.486   2.691
   80TRP    CD1 1256   5.986   4.426   2.576
   80TRP    HD1 1257   5.914   4.361   2.529
   80TRP    NE1 1258   6.108   4.473   2.530
   80TRP    HE1 1259   6.144   4.453   2.438
   80TRP    CE2 1260   6.153   4.576   2.610
   80TRP    CZ2 1261   6.263   4.662   2.602
   80TRP    HZ2 1262   6.337   4.652   2.524
   80TRP    CH2 1263   6.281   4.759   2.701
   80TRP    HH2 1264   6.375   4.810   2.709
   80TRP    CZ3 1265   6.196   4.756   2.813
   80TRP    HZ3 1266   6.220   4.808   2.904
   80TRP    CE3 1267   6.085   4.671   2.819
   80TRP    HE3 1268   6.043   4.655   2.917
   80TRP    CD2 1269   6.059   4.579   2.716
   80TRP      C 1270   5.694   4.630   2.586
   80TRP      O 1271   5.595   4.585   2.530
   81CYS      N 1272   5.787   4.698   2.519
   81CYS      H 1273   5.867   4.730   2.571
   81CYS     CA 1274   5.774   4.754   2.385
   81CYS     HA 1275   5.693   4.826   2.374
   81CYS     CB 1276   5.900   4.833   2.349
   81CYS    HB1 1277   5.900   4.912   2.274
   81CYS    HB2 1278   5.973   4.761   2.311
   81CYS     SG 1279   5.981   4.906   2.493
   81CYS     HG 1280   6.073   4.948   2.406
   81CYS      C 1281   5.740   4.657   2.273
   81CYS      O 1282   5.669   4.703   2.184
   82THR      N 1283   5.790   4.533   2.270
   82THR      H 1284   5.847   4.501   2.347
   82THR     CA 1285   5.763   4.435   2.166
   82THR     HA 1286   5.783   4.476   2.067
   82THR     CB 1287   5.856   4.317   2.187
   82THR     HB 1288   5.834   4.243   2.110
   82THR    CG2 1289   6.005   4.351   2.186
   82THR   HG21 1290   6.033   4.373   2.289
   82THR   HG22 1291   6.059   4.268   2.142
   82THR   HG23 1292   6.022   4.437   2.122
   82THR    OG1 1293   5.839   4.251   2.311
   82THR    HG1 1294   5.894   4.173   2.316
   82THR      C 1295   5.620   4.382   2.164
   82THR      O 1296   5.588   4.300   2.079
   83TYR      N 1297   5.527   4.436   2.244
   83TYR      H 1298   5.549   4.511   2.309
   83TYR     CA 1299   5.392   4.388   2.262
   83TYR     HA 1300   5.371   4.305   2.196
   83TYR     CB 1301   5.374   4.326   2.400
   83TYR    HB1 1302   5.279   4.273   2.412
   83TYR    HB2 1303   5.382   4.406   2.474
   83TYR     CG 1304   5.482   4.223   2.424
   83TYR    CD1 1305   5.482   4.100   2.358
   83TYR    HD1 1306   5.405   4.062   2.292
   83TYR    CE1 1307   5.583   4.006   2.384
   83TYR    HE1 1308   5.594   3.917   2.324
   83TYR     CZ 1309   5.676   4.031   2.487
   83TYR     OH 1310   5.779   3.946   2.515
   83TYR     HH 1311   5.795   3.878   2.450
   83TYR    CE2 1312   5.661   4.145   2.569
   83TYR    HE2 1313   5.729   4.153   2.652
   83TYR    CD2 1314   5.572   4.245   2.529
   83TYR    HD2 1315   5.564   4.340   2.579
   83TYR      C 1316   5.282   4.481   2.210
   83TYR      O 1317   5.178   4.497   2.274
   84HIS      N 1318   5.312   4.564   2.110
   84HIS      H 1319   5.397   4.540   2.061
   84HIS     CA 1320   5.238   4.682   2.071
   84HIS     HA 1321   5.152   4.692   2.136
   84HIS     CB 1322   5.309   4.814   2.099
   84HIS    HB1 1323   5.241   4.895   2.075
   84HIS    HB2 1324   5.396   4.825   2.034
   84HIS     CG 1325   5.364   4.837   2.237
   84HIS    ND1 1326   5.443   4.946   2.274
   84HIS    CE1 1327   5.477   4.932   2.402
   84HIS    HE1 1328   5.553   4.992   2.449
   84HIS    NE2 1329   5.422   4.819   2.450
   84HIS    HE2 1330   5.444   4.777   2.540
   84HIS    CD2 1331   5.345   4.762   2.351
   84HIS    HD2 1332   5.277   4.680   2.368
   84HIS      C 1333   5.180   4.678   1.930
   84HIS      O 1334   5.083   4.748   1.903
   85GLU      N 1335   5.213   4.575   1.853
   85GLU      H 1336   5.297   4.521   1.871
   85GLU     CA 1337   5.129   4.529   1.744
   85GLU     HA 1338   5.091   4.611   1.683
   85GLU     CB 1339   5.194   4.432   1.646
   85GLU    HB1 1340   5.122   4.373   1.590
   85GLU    HB2 1341   5.238   4.349   1.702
   85GLU     CG 1342   5.304   4.496   1.561
   85GLU    HG1 1343   5.355   4.408   1.522
   85GLU    HG2 1344   5.379   4.552   1.615
   85GLU     CD 1345   5.254   4.575   1.441
   85GLU    OE1 1346   5.143   4.552   1.388
   85GLU    OE2 1347   5.344   4.641   1.385
   85GLU      C 1348   5.007   4.461   1.803
   85GLU      O 1349   5.013   4.411   1.915
   86LYS      N 1350   4.890   4.484   1.743
   86LYS      H 1351   4.895   4.512   1.646
   86LYS     CA 1352   4.758   4.457   1.798
   86LYS     HA 1353   4.754   4.523   1.885
   86LYS     CB 1354   4.651   4.501   1.699
   86LYS    HB1 1355   4.554   4.464   1.734
   86LYS    HB2 1356   4.661   4.451   1.603
   86LYS     CG 1357   4.645   4.651   1.673
   86LYS    HG1 1358   4.728   4.680   1.608
   86LYS    HG2 1359   4.659   4.708   1.765
   86LYS     CD 1360   4.522   4.708   1.603
   86LYS    HD1 1361   4.435   4.703   1.669
   86LYS    HD2 1362   4.499   4.644   1.518
   86LYS     CE 1363   4.533   4.852   1.553
   86LYS    HE1 1364   4.598   4.863   1.466
   86LYS    HE2 1365   4.572   4.914   1.633
   86LYS     NZ 1366   4.401   4.895   1.506
   86LYS    HZ1 1367   4.356   4.822   1.452
   86LYS    HZ2 1368   4.354   4.935   1.585
   86LYS    HZ3 1369   4.410   4.974   1.442
   86LYS      C 1370   4.737   4.316   1.850
   86LYS      O 1371   4.773   4.217   1.786
   87GLY      N 1372   4.674   4.307   1.967
   87GLY      H 1373   4.664   4.396   2.015
   87GLY     CA 1374   4.646   4.177   2.024
   87GLY    HA1 1375   4.622   4.120   1.935
   87GLY    HA2 1376   4.554   4.179   2.083
   87GLY      C 1377   4.750   4.102   2.106
   87GLY      O 1378   4.750   3.979   2.103
   88LEU      N 1379   4.838   4.181   2.168
   88LEU      H 1380   4.823   4.279   2.150
   88LEU     CA 1381   4.951   4.139   2.248
   88LEU     HA 1382   4.943   4.031   2.261
   88LEU     CB 1383   5.085   4.176   2.186
   88LEU    HB1 1384   5.162   4.146   2.257
   88LEU    HB2 1385   5.095   4.284   2.172
   88LEU     CG 1386   5.114   4.112   2.050
   88LEU     HG 1387   5.037   4.140   1.978
   88LEU    CD1 1388   5.247   4.166   2.000
   88LEU   HD11 1389   5.269   4.129   1.900
   88LEU   HD12 1390   5.235   4.274   1.989
   88LEU   HD13 1391   5.334   4.136   2.058
   88LEU    CD2 1392   5.125   3.960   2.052
   88LEU   HD21 1393   5.198   3.927   1.978
   88LEU   HD22 1394   5.160   3.911   2.144
   88LEU   HD23 1395   5.028   3.915   2.031
   88LEU      C 1396   4.946   4.175   2.396
   88LEU      O 1397   5.027   4.120   2.470
   89VAL      N 1398   4.858   4.267   2.438
   89VAL      H 1399   4.798   4.325   2.382
   89VAL     CA 1400   4.860   4.320   2.573
   89VAL     HA 1401   4.962   4.335   2.607
   89VAL     CB 1402   4.782   4.451   2.583
   89VAL     HB 1403   4.677   4.429   2.566
   89VAL    CG1 1404   4.776   4.516   2.721
   89VAL   HG11 1405   4.707   4.459   2.783
   89VAL   HG12 1406   4.880   4.509   2.754
   89VAL   HG13 1407   4.739   4.617   2.708
   89VAL    CG2 1408   4.819   4.562   2.485
   89VAL   HG21 1409   4.797   4.528   2.384
   89VAL   HG22 1410   4.766   4.653   2.515
   89VAL   HG23 1411   4.925   4.584   2.483
   89VAL      C 1412   4.801   4.220   2.671
   89VAL      O 1413   4.854   4.201   2.780
   90LYS      N 1414   4.692   4.152   2.635
   90LYS      H 1415   4.662   4.159   2.538
   90LYS     CA 1416   4.621   4.069   2.730
   90LYS     HA 1417   4.604   4.130   2.818
   90LYS     CB 1418   4.490   4.015   2.673
   90LYS    HB1 1419   4.513   3.933   2.604
   90LYS    HB2 1420   4.441   4.096   2.620
   90LYS     CG 1421   4.402   3.969   2.788
   90LYS    HG1 1422   4.376   4.049   2.857
   90LYS    HG2 1423   4.457   3.893   2.844
   90LYS     CD 1424   4.270   3.906   2.744
   90LYS    HD1 1425   4.209   3.864   2.824
   90LYS    HD2 1426   4.289   3.823   2.676
   90LYS     CE 1427   4.181   4.007   2.671
   90LYS    HE1 1428   4.233   4.046   2.583
   90LYS    HE2 1429   4.168   4.098   2.730
   90LYS     NZ 1430   4.052   3.950   2.629
   90LYS    HZ1 1431   4.069   3.857   2.594
   90LYS    HZ2 1432   3.986   3.933   2.703
   90LYS    HZ3 1433   4.008   4.005   2.556
   90LYS      C 1434   4.710   3.953   2.773
   90LYS      O 1435   4.717   3.923   2.892
   91GLY      N 1436   4.785   3.890   2.684
   91GLY      H 1437   4.758   3.913   2.589
   91GLY     CA 1438   4.881   3.783   2.707
   91GLY    HA1 1439   4.909   3.732   2.614
   91GLY    HA2 1440   4.829   3.703   2.759
   91GLY      C 1441   5.007   3.827   2.781
   91GLY      O 1442   5.071   3.746   2.848
   92ALA      N 1443   5.047   3.953   2.763
   92ALA      H 1444   5.003   4.009   2.692
   92ALA     CA 1445   5.152   3.997   2.853
   92ALA     HA 1446   5.233   3.925   2.856
   92ALA     CB 1447   5.210   4.129   2.803
   92ALA    HB1 1448   5.143   4.216   2.798
   92ALA    HB2 1449   5.299   4.160   2.858
   92ALA    HB3 1450   5.241   4.125   2.699
   92ALA      C 1451   5.101   4.011   2.996
   92ALA      O 1452   5.178   3.974   3.084
   93CYS      N 1453   4.979   4.056   3.026
   93CYS      H 1454   4.935   4.111   2.954
   93CYS     CA 1455   4.928   4.069   3.161
   93CYS     HA 1456   4.998   4.132   3.217
   93CYS     CB 1457   4.791   4.136   3.153
   93CYS    HB1 1458   4.722   4.065   3.108
   93CYS    HB2 1459   4.787   4.227   3.093
   93CYS     SG 1460   4.753   4.196   3.319
   93CYS     HG 1461   4.756   4.078   3.381
   93CYS      C 1462   4.909   3.935   3.230
   93CYS      O 1463   4.944   3.916   3.346
   94GLN      N 1464   4.866   3.833   3.154
   94GLN      H 1465   4.834   3.849   3.059
   94GLN     CA 1466   4.843   3.699   3.201
   94GLN     HA 1467   4.785   3.704   3.293
   94GLN     CB 1468   4.768   3.617   3.097
   94GLN    HB1 1469   4.768   3.511   3.124
   94GLN    HB2 1470   4.813   3.627   2.998
   94GLN     CG 1471   4.624   3.666   3.093
   94GLN    HG1 1472   4.633   3.770   3.062
   94GLN    HG2 1473   4.578   3.663   3.192
   94GLN     CD 1474   4.546   3.594   2.984
   94GLN    OE1 1475   4.609   3.537   2.894
   94GLN    NE2 1476   4.413   3.597   2.972
   94GLN   HE21 1477   4.368   3.668   3.029
   94GLN   HE22 1478   4.369   3.529   2.913
   94GLN      C 1479   4.972   3.629   3.242
   94GLN      O 1480   4.967   3.573   3.351
   95LYS      N 1481   5.076   3.635   3.158
   95LYS      H 1482   5.060   3.682   3.070
   95LYS     CA 1483   5.210   3.594   3.194
   95LYS     HA 1484   5.200   3.488   3.215
   95LYS     CB 1485   5.297   3.622   3.072
   95LYS    HB1 1486   5.299   3.725   3.036
   95LYS    HB2 1487   5.249   3.572   2.987
   95LYS     CG 1488   5.444   3.586   3.086
   95LYS    HG1 1489   5.481   3.645   3.170
   95LYS    HG2 1490   5.502   3.626   3.003
   95LYS     CD 1491   5.466   3.436   3.098
   95LYS    HD1 1492   5.413   3.394   3.013
   95LYS    HD2 1493   5.425   3.415   3.197
   95LYS     CE 1494   5.616   3.406   3.099
   95LYS    HE1 1495   5.666   3.425   3.003
   95LYS    HE2 1496   5.631   3.298   3.107
   95LYS     NZ 1497   5.696   3.477   3.199
   95LYS    HZ1 1498   5.789   3.441   3.215
   95LYS    HZ2 1499   5.709   3.571   3.162
   95LYS    HZ3 1500   5.647   3.487   3.287
   95LYS      C 1501   5.258   3.669   3.317
   95LYS      O 1502   5.313   3.595   3.398
   96THR      N 1503   5.240   3.800   3.338
   96THR      H 1504   5.203   3.857   3.263
   96THR     CA 1505   5.283   3.858   3.464
   96THR     HA 1506   5.388   3.835   3.480
   96THR     CB 1507   5.262   4.009   3.454
   96THR     HB 1508   5.157   4.026   3.430
   96THR    CG2 1509   5.285   4.099   3.576
   96THR   HG21 1510   5.284   4.204   3.546
   96THR   HG22 1511   5.208   4.080   3.650
   96THR   HG23 1512   5.383   4.065   3.611
   96THR    OG1 1513   5.333   4.063   3.345
   96THR    HG1 1514   5.424   4.069   3.377
   96THR      C 1515   5.201   3.810   3.583
   96THR      O 1516   5.266   3.788   3.685
   97LEU      N 1517   5.070   3.791   3.571
   97LEU      H 1518   5.016   3.845   3.505
   97LEU     CA 1519   4.995   3.729   3.679
   97LEU     HA 1520   5.011   3.789   3.769
   97LEU     CB 1521   4.848   3.730   3.639
   97LEU    HB1 1522   4.798   3.679   3.722
   97LEU    HB2 1523   4.824   3.670   3.552
   97LEU     CG 1524   4.775   3.863   3.626
   97LEU     HG 1525   4.838   3.916   3.555
   97LEU    CD1 1526   4.631   3.858   3.576
   97LEU   HD11 1527   4.560   3.814   3.647
   97LEU   HD12 1528   4.594   3.957   3.549
   97LEU   HD13 1529   4.630   3.797   3.486
   97LEU    CD2 1530   4.776   3.935   3.761
   97LEU   HD21 1531   4.742   4.037   3.742
   97LEU   HD22 1532   4.707   3.888   3.831
   97LEU   HD23 1533   4.877   3.945   3.799
   97LEU      C 1534   5.043   3.590   3.717
   97LEU      O 1535   5.068   3.564   3.835
   98SER      N 1536   5.075   3.507   3.618
   98SER      H 1537   5.069   3.550   3.526
   98SER     CA 1538   5.130   3.374   3.632
   98SER     HA 1539   5.059   3.316   3.691
   98SER     CB 1540   5.135   3.310   3.494
   98SER    HB1 1541   5.197   3.221   3.491
   98SER    HB2 1542   5.173   3.378   3.417
   98SER     OG 1543   5.003   3.285   3.450
   98SER     HG 1544   4.951   3.275   3.531
   98SER      C 1545   5.266   3.374   3.701
   98SER      O 1546   5.289   3.302   3.798
   99ASP      N 1547   5.350   3.467   3.655
   99ASP      H 1548   5.307   3.536   3.595
   99ASP     CA 1549   5.482   3.481   3.714
   99ASP     HA 1550   5.533   3.386   3.713
   99ASP     CB 1551   5.570   3.576   3.633
   99ASP    HB1 1552   5.665   3.586   3.686
   99ASP    HB2 1553   5.539   3.681   3.635
   99ASP     CG 1554   5.606   3.530   3.493
   99ASP    OD1 1555   5.584   3.416   3.447
   99ASP    OD2 1556   5.681   3.612   3.434
   99ASP      C 1557   5.474   3.530   3.858
   99ASP      O 1558   5.512   3.454   3.948
  100LEU      N 1559   5.395   3.635   3.883
  100LEU      H 1560   5.355   3.681   3.803
  100LEU     CA 1561   5.374   3.683   4.018
  100LEU     HA 1562   5.475   3.680   4.060
  100LEU     CB 1563   5.319   3.825   4.012
  100LEU    HB1 1564   5.293   3.854   4.114
  100LEU    HB2 1565   5.222   3.816   3.963
  100LEU     CG 1566   5.407   3.926   3.940
  100LEU     HG 1567   5.429   3.884   3.842
  100LEU    CD1 1568   5.342   4.062   3.916
  100LEU   HD11 1569   5.256   4.033   3.855
  100LEU   HD12 1570   5.307   4.104   4.011
  100LEU   HD13 1571   5.406   4.126   3.857
  100LEU    CD2 1572   5.535   3.946   4.021
  100LEU   HD21 1573   5.513   3.970   4.125
  100LEU   HD22 1574   5.593   3.854   4.028
  100LEU   HD23 1575   5.604   4.018   3.977
  100LEU      C 1576   5.291   3.596   4.112
  100LEU      O 1577   5.275   3.639   4.226
  101LYS      N 1578   5.225   3.487   4.075
  101LYS      H 1579   5.255   3.454   3.984
  101LYS     CA 1580   5.120   3.404   4.130
  101LYS     HA 1581   5.087   3.343   4.046
  101LYS     CB 1582   5.182   3.318   4.239
  101LYS    HB1 1583   5.105   3.257   4.286
  101LYS    HB2 1584   5.213   3.387   4.317
  101LYS     CG 1585   5.294   3.226   4.191
  101LYS    HG1 1586   5.276   3.210   4.084
  101LYS    HG2 1587   5.294   3.130   4.242
  101LYS     CD 1588   5.441   3.268   4.204
  101LYS    HD1 1589   5.481   3.258   4.305
  101LYS    HD2 1590   5.451   3.375   4.184
  101LYS     CE 1591   5.542   3.194   4.117
  101LYS    HE1 1592   5.555   3.095   4.161
  101LYS    HE2 1593   5.634   3.249   4.132
  101LYS     NZ 1594   5.506   3.168   3.977
  101LYS    HZ1 1595   5.451   3.083   3.970
  101LYS    HZ2 1596   5.452   3.243   3.937
  101LYS    HZ3 1597   5.592   3.158   3.925
  101LYS      C 1598   4.992   3.472   4.179
  101LYS      O 1599   4.941   3.437   4.285
  102LEU      N 1600   4.945   3.573   4.107
  102LEU      H 1601   4.994   3.591   4.021
  102LEU     CA 1602   4.829   3.656   4.135
  102LEU     HA 1603   4.796   3.630   4.236
  102LEU     CB 1604   4.874   3.801   4.152
  102LEU    HB1 1605   4.781   3.849   4.181
  102LEU    HB2 1606   4.900   3.834   4.052
  102LEU     CG 1607   4.990   3.820   4.249
  102LEU     HG 1608   5.071   3.752   4.222
  102LEU    CD1 1609   5.042   3.964   4.249
  102LEU   HD11 1610   4.960   4.030   4.278
  102LEU   HD12 1611   5.137   3.971   4.302
  102LEU   HD13 1612   5.070   3.979   4.145
  102LEU    CD2 1613   4.946   3.793   4.393
  102LEU   HD21 1614   5.019   3.820   4.470
  102LEU   HD22 1615   4.861   3.855   4.421
  102LEU   HD23 1616   4.922   3.687   4.397
  102LEU      C 1617   4.703   3.631   4.053
  102LEU      O 1618   4.704   3.550   3.961
  103ASP      N 1619   4.592   3.698   4.083
  103ASP      H 1620   4.590   3.748   4.171
  103ASP     CA 1621   4.470   3.708   4.005
  103ASP     HA 1622   4.471   3.637   3.923
  103ASP     CB 1623   4.346   3.670   4.085
  103ASP    HB1 1624   4.297   3.590   4.029
  103ASP    HB2 1625   4.277   3.754   4.086
  103ASP     CG 1626   4.374   3.629   4.229
  103ASP    OD1 1627   4.405   3.720   4.309
  103ASP    OD2 1628   4.392   3.509   4.259
  103ASP      C 1629   4.439   3.844   3.945
  103ASP      O 1630   4.374   3.853   3.841
  104TYR      N 1631   4.499   3.950   4.001
  104TYR      H 1632   4.564   3.937   4.077
  104TYR     CA 1633   4.501   4.084   3.947
  104TYR     HA 1634   4.499   4.064   3.840
  104TYR     CB 1635   4.376   4.159   3.995
  104TYR    HB1 1636   4.286   4.103   3.967
  104TYR    HB2 1637   4.365   4.249   3.935
  104TYR     CG 1638   4.363   4.187   4.142
  104TYR    CD1 1639   4.417   4.304   4.197
  104TYR    HD1 1640   4.451   4.382   4.131
  104TYR    CE1 1641   4.401   4.319   4.335
  104TYR    HE1 1642   4.447   4.405   4.383
  104TYR     CZ 1643   4.344   4.220   4.418
  104TYR     OH 1644   4.327   4.250   4.550
  104TYR     HH 1645   4.270   4.184   4.590
  104TYR    CE2 1646   4.288   4.104   4.360
  104TYR    HE2 1647   4.243   4.028   4.421
  104TYR    CD2 1648   4.301   4.089   4.221
  104TYR    HD2 1649   4.262   4.003   4.170
  104TYR      C 1650   4.627   4.161   3.982
  104TYR      O 1651   4.682   4.123   4.085
  105LEU      N 1652   4.663   4.265   3.906
  105LEU      H 1653   4.606   4.289   3.826
  105LEU     CA 1654   4.756   4.368   3.945
  105LEU     HA 1655   4.826   4.329   4.018
  105LEU     CB 1656   4.835   4.411   3.821
  105LEU    HB1 1657   4.898   4.498   3.840
  105LEU    HB2 1658   4.759   4.423   3.744
  105LEU     CG 1659   4.938   4.306   3.781
  105LEU     HG 1660   4.885   4.211   3.768
  105LEU    CD1 1661   5.001   4.340   3.647
  105LEU   HD11 1662   5.043   4.246   3.611
  105LEU   HD12 1663   4.923   4.369   3.576
  105LEU   HD13 1664   5.075   4.418   3.663
  105LEU    CD2 1665   5.040   4.274   3.890
  105LEU   HD21 1666   5.083   4.369   3.921
  105LEU   HD22 1667   4.997   4.229   3.979
  105LEU   HD23 1668   5.125   4.212   3.862
  105LEU      C 1669   4.681   4.487   4.003
  105LEU      O 1670   4.564   4.513   3.976
  106ASP      N 1671   4.748   4.570   4.083
  106ASP      H 1672   4.842   4.548   4.112
  106ASP     CA 1673   4.696   4.695   4.135
  106ASP     HA 1674   4.589   4.695   4.156
  106ASP     CB 1675   4.761   4.724   4.270
  106ASP    HB1 1676   4.728   4.821   4.305
  106ASP    HB2 1677   4.869   4.736   4.257
  106ASP     CG 1678   4.730   4.616   4.372
  106ASP    OD1 1679   4.804   4.518   4.396
  106ASP    OD2 1680   4.620   4.632   4.429
  106ASP      C 1681   4.715   4.811   4.037
  106ASP      O 1682   4.635   4.904   4.031
  107LEU      N 1683   4.825   4.805   3.962
  107LEU      H 1684   4.899   4.742   3.990
  107LEU     CA 1685   4.855   4.892   3.850
  107LEU     HA 1686   4.763   4.932   3.807
  107LEU     CB 1687   4.939   5.007   3.902
  107LEU    HB1 1688   5.024   4.964   3.955
  107LEU    HB2 1689   4.873   5.051   3.977
  107LEU     CG 1690   4.991   5.115   3.807
  107LEU     HG 1691   5.052   5.067   3.731
  107LEU    CD1 1692   4.886   5.200   3.735
  107LEU   HD11 1693   4.813   5.138   3.683
  107LEU   HD12 1694   4.835   5.264   3.806
  107LEU   HD13 1695   4.935   5.260   3.659
  107LEU    CD2 1696   5.076   5.213   3.887
  107LEU   HD21 1697   5.128   5.277   3.816
  107LEU   HD22 1698   5.030   5.265   3.972
  107LEU   HD23 1699   5.146   5.152   3.945
  107LEU      C 1700   4.927   4.809   3.744
  107LEU      O 1701   5.013   4.726   3.771
  108TYR      N 1702   4.904   4.846   3.617
  108TYR      H 1703   4.850   4.929   3.600
  108TYR     CA 1704   4.977   4.810   3.497
  108TYR     HA 1705   5.078   4.783   3.528
  108TYR     CB 1706   4.919   4.690   3.423
  108TYR    HB1 1707   4.828   4.726   3.375
  108TYR    HB2 1708   4.885   4.612   3.492
  108TYR     CG 1709   5.002   4.611   3.326
  108TYR    CD1 1710   5.108   4.530   3.371
  108TYR    HD1 1711   5.124   4.520   3.477
  108TYR    CE1 1712   5.175   4.446   3.282
  108TYR    HE1 1713   5.250   4.374   3.312
  108TYR     CZ 1714   5.126   4.439   3.150
  108TYR     OH 1715   5.183   4.355   3.058
  108TYR     HH 1716   5.262   4.313   3.093
  108TYR    CE2 1717   5.016   4.515   3.106
  108TYR    HE2 1718   4.986   4.510   3.002
  108TYR    CD2 1719   4.954   4.603   3.195
  108TYR    HD2 1720   4.868   4.662   3.163
  108TYR      C 1721   5.004   4.934   3.413
  108TYR      O 1722   4.922   5.024   3.399
  109LEU      N 1723   5.122   4.939   3.350
  109LEU      H 1724   5.176   4.854   3.347
  109LEU     CA 1725   5.160   5.055   3.272
  109LEU     HA 1726   5.073   5.118   3.257
  109LEU     CB 1727   5.261   5.142   3.348
  109LEU    HB1 1728   5.281   5.236   3.297
  109LEU    HB2 1729   5.355   5.089   3.335
  109LEU     CG 1730   5.227   5.174   3.493
  109LEU     HG 1731   5.124   5.160   3.523
  109LEU    CD1 1732   5.320   5.085   3.575
  109LEU   HD11 1733   5.293   4.981   3.552
  109LEU   HD12 1734   5.425   5.100   3.552
  109LEU   HD13 1735   5.302   5.115   3.678
  109LEU    CD2 1736   5.265   5.318   3.529
  109LEU   HD21 1737   5.248   5.338   3.635
  109LEU   HD22 1738   5.367   5.328   3.494
  109LEU   HD23 1739   5.206   5.388   3.470
  109LEU      C 1740   5.213   5.020   3.134
  109LEU      O 1741   5.266   4.910   3.116
  110ILE      N 1742   5.204   5.113   3.038
  110ILE      H 1743   5.151   5.196   3.056
  110ILE     CA 1744   5.275   5.099   2.913
  110ILE     HA 1745   5.263   4.995   2.883
  110ILE     CB 1746   5.230   5.192   2.801
  110ILE     HB 1747   5.242   5.299   2.819
  110ILE    CG2 1748   5.324   5.167   2.683
  110ILE   HG21 1749   5.326   5.069   2.637
  110ILE   HG22 1750   5.298   5.231   2.599
  110ILE   HG23 1751   5.426   5.194   2.713
  110ILE    CG1 1752   5.086   5.159   2.762
  110ILE   HG11 1753   5.023   5.170   2.850
  110ILE   HG12 1754   5.079   5.053   2.742
  110ILE     CD 1755   5.025   5.237   2.645
  110ILE    HD1 1756   5.054   5.342   2.639
  110ILE    HD2 1757   5.055   5.187   2.553
  110ILE    HD3 1758   4.917   5.231   2.656
  110ILE      C 1759   5.420   5.129   2.949
  110ILE      O 1760   5.448   5.233   3.008
  111HIS      N 1761   5.519   5.048   2.909
  111HIS      H 1762   5.491   4.960   2.867
  111HIS     CA 1763   5.655   5.061   2.956
  111HIS     HA 1764   5.656   5.087   3.061
  111HIS     CB 1765   5.734   4.930   2.953
  111HIS    HB1 1766   5.773   4.914   2.852
  111HIS    HB2 1767   5.666   4.847   2.971
  111HIS     CG 1768   5.852   4.909   3.044
  111HIS    ND1 1769   5.881   4.792   3.114
  111HIS    CE1 1770   6.006   4.802   3.162
  111HIS    HE1 1771   6.064   4.721   3.202
  111HIS    NE2 1772   6.054   4.925   3.139
  111HIS    HE2 1773   6.150   4.950   3.155
  111HIS    CD2 1774   5.960   4.991   3.062
  111HIS    HD2 1775   5.970   5.091   3.020
  111HIS      C 1776   5.732   5.176   2.893
  111HIS      O 1777   5.808   5.247   2.957
  112TRP      N 1778   5.705   5.192   2.763
  112TRP      H 1779   5.632   5.140   2.715
  112TRP     CA 1780   5.768   5.293   2.680
  112TRP     HA 1781   5.792   5.383   2.736
  112TRP     CB 1782   5.900   5.241   2.622
  112TRP    HB1 1783   5.922   5.293   2.529
  112TRP    HB2 1784   5.879   5.140   2.587
  112TRP     CG 1785   6.020   5.240   2.711
  112TRP    CD1 1786   6.062   5.135   2.785
  112TRP    HD1 1787   6.007   5.042   2.791
  112TRP    NE1 1788   6.163   5.173   2.871
  112TRP    HE1 1789   6.213   5.111   2.933
  112TRP    CE2 1790   6.205   5.301   2.839
  112TRP    CZ2 1791   6.300   5.387   2.894
  112TRP    HZ2 1792   6.371   5.354   2.968
  112TRP    CH2 1793   6.318   5.515   2.840
  112TRP    HH2 1794   6.395   5.580   2.879
  112TRP    CZ3 1795   6.233   5.561   2.739
  112TRP    HZ3 1796   6.247   5.657   2.690
  112TRP    CE3 1797   6.143   5.472   2.680
  112TRP    HE3 1798   6.081   5.501   2.597
  112TRP    CD2 1799   6.118   5.345   2.736
  112TRP      C 1800   5.678   5.335   2.565
  112TRP      O 1801   5.614   5.242   2.516
  113PRO      N 1802   5.678   5.459   2.516
  113PRO     CD 1803   5.764   5.566   2.561
  113PRO    HD1 1804   5.871   5.556   2.541
  113PRO    HD2 1805   5.745   5.579   2.668
  113PRO     CG 1806   5.713   5.686   2.482
  113PRO    HG1 1807   5.779   5.704   2.397
  113PRO    HG2 1808   5.697   5.774   2.544
  113PRO     CB 1809   5.585   5.646   2.408
  113PRO    HB1 1810   5.580   5.696   2.311
  113PRO    HB2 1811   5.495   5.676   2.460
  113PRO     CA 1812   5.588   5.493   2.408
  113PRO     HA 1813   5.486   5.468   2.435
  113PRO      C 1814   5.624   5.430   2.274
  113PRO      O 1815   5.544   5.411   2.182
  114THR      N 1816   5.754   5.408   2.254
  114THR      H 1817   5.817   5.423   2.331
  114THR     CA 1818   5.809   5.364   2.127
  114THR     HA 1819   5.761   5.422   2.048
  114THR     CB 1820   5.961   5.380   2.135
  114THR     HB 1821   6.002   5.324   2.051
  114THR    CG2 1822   6.010   5.523   2.114
  114THR   HG21 1823   5.964   5.572   2.199
  114THR   HG22 1824   6.118   5.512   2.111
  114THR   HG23 1825   5.975   5.558   2.017
  114THR    OG1 1826   6.018   5.326   2.252
  114THR    HG1 1827   5.991   5.234   2.246
  114THR      C 1828   5.783   5.216   2.108
  114THR      O 1829   5.863   5.138   2.160
  115GLY      N 1830   5.679   5.170   2.037
  115GLY      H 1831   5.608   5.227   1.992
  115GLY     CA 1832   5.659   5.028   2.019
  115GLY    HA1 1833   5.555   5.018   1.988
  115GLY    HA2 1834   5.672   4.977   2.115
  115GLY      C 1835   5.743   4.959   1.913
  115GLY      O 1836   5.776   5.022   1.813
  116PHE      N 1837   5.779   4.834   1.944
  116PHE      H 1838   5.738   4.798   2.029
  116PHE     CA 1839   5.856   4.747   1.856
  116PHE     HA 1840   5.876   4.803   1.765
  116PHE     CB 1841   5.980   4.694   1.927
  116PHE    HB1 1842   6.036   4.625   1.864
  116PHE    HB2 1843   5.945   4.632   2.009
  116PHE     CG 1844   6.077   4.789   1.994
  116PHE    CD1 1845   6.076   4.924   1.958
  116PHE    HD1 1846   6.033   4.958   1.865
  116PHE    CE1 1847   6.134   5.017   2.045
  116PHE    HE1 1848   6.138   5.124   2.030
  116PHE     CZ 1849   6.206   4.973   2.157
  116PHE     HZ 1850   6.257   5.051   2.212
  116PHE    CE2 1851   6.203   4.838   2.192
  116PHE    HE2 1852   6.250   4.800   2.282
  116PHE    CD2 1853   6.143   4.743   2.109
  116PHE    HD2 1854   6.132   4.638   2.129
  116PHE      C 1855   5.778   4.628   1.803
  116PHE      O 1856   5.680   4.587   1.865
  117LYS      N 1857   5.824   4.565   1.694
  117LYS      H 1858   5.912   4.598   1.656
  117LYS     CA 1859   5.777   4.439   1.641
  117LYS     HA 1860   5.671   4.444   1.615
  117LYS     CB 1861   5.862   4.410   1.517
  117LYS    HB1 1862   5.856   4.303   1.496
  117LYS    HB2 1863   5.965   4.430   1.546
  117LYS     CG 1864   5.837   4.485   1.387
  117LYS    HG1 1865   5.904   4.445   1.312
  117LYS    HG2 1866   5.846   4.590   1.414
  117LYS     CD 1867   5.694   4.462   1.337
  117LYS    HD1 1868   5.627   4.463   1.423
  117LYS    HD2 1869   5.694   4.361   1.296
  117LYS     CE 1870   5.642   4.563   1.235
  117LYS    HE1 1871   5.699   4.565   1.142
  117LYS    HE2 1872   5.664   4.663   1.273
  117LYS     NZ 1873   5.499   4.542   1.210
  117LYS    HZ1 1874   5.468   4.607   1.139
  117LYS    HZ2 1875   5.464   4.448   1.200
  117LYS    HZ3 1876   5.448   4.559   1.295
  117LYS      C 1877   5.790   4.325   1.741
  117LYS      O 1878   5.878   4.329   1.827
  118PRO      N 1879   5.701   4.225   1.736
  118PRO     CD 1880   5.587   4.204   1.650
  118PRO    HD1 1881   5.614   4.209   1.545
  118PRO    HD2 1882   5.509   4.277   1.672
  118PRO     CG 1883   5.530   4.065   1.675
  118PRO    HG1 1884   5.575   3.993   1.606
  118PRO    HG2 1885   5.421   4.068   1.665
  118PRO     CB 1886   5.578   4.039   1.818
  118PRO    HB1 1887   5.588   3.931   1.829
  118PRO    HB2 1888   5.512   4.081   1.894
  118PRO     CA 1889   5.712   4.111   1.825
  118PRO     HA 1890   5.727   4.149   1.927
  118PRO      C 1891   5.818   4.009   1.788
  118PRO      O 1892   5.829   3.966   1.673
  119GLY      N 1893   5.892   3.962   1.888
  119GLY      H 1894   5.872   3.993   1.982
  119GLY     CA 1895   6.009   3.877   1.886
  119GLY    HA1 1896   6.096   3.937   1.857
  119GLY    HA2 1897   6.002   3.799   1.810
  119GLY      C 1898   6.035   3.809   2.019
  119GLY      O 1899   5.984   3.844   2.125
  120LYS      N 1900   6.129   3.713   2.020
  120LYS      H 1901   6.176   3.694   1.933
  120LYS     CA 1902   6.181   3.648   2.139
  120LYS     HA 1903   6.100   3.627   2.209
  120LYS     CB 1904   6.229   3.507   2.106
  120LYS    HB1 1905   6.322   3.512   2.049
  120LYS    HB2 1906   6.147   3.463   2.049
  120LYS     CG 1907   6.248   3.417   2.227
  120LYS    HG1 1908   6.151   3.400   2.275
  120LYS    HG2 1909   6.318   3.469   2.292
  120LYS     CD 1910   6.300   3.276   2.196
  120LYS    HD1 1911   6.323   3.229   2.291
  120LYS    HD2 1912   6.392   3.293   2.141
  120LYS     CE 1913   6.196   3.201   2.114
  120LYS    HE1 1914   6.245   3.110   2.079
  120LYS    HE2 1915   6.166   3.247   2.020
  120LYS     NZ 1916   6.076   3.163   2.190
  120LYS    HZ1 1917   6.087   3.123   2.281
  120LYS    HZ2 1918   6.027   3.248   2.214
  120LYS    HZ3 1919   6.020   3.095   2.140
  120LYS      C 1920   6.276   3.732   2.222
  120LYS      O 1921   6.287   3.710   2.342
  121GLU      N 1922   6.348   3.828   2.161
  121GLU      H 1923   6.325   3.844   2.064
  121GLU     CA 1924   6.435   3.923   2.228
  121GLU     HA 1925   6.469   3.887   2.325
  121GLU     CB 1926   6.556   3.957   2.143
  121GLU    HB1 1927   6.624   3.872   2.127
  121GLU    HB2 1928   6.624   4.021   2.199
  121GLU     CG 1929   6.526   4.023   2.009
  121GLU    HG1 1930   6.618   4.078   1.989
  121GLU    HG2 1931   6.451   4.101   2.020
  121GLU     CD 1932   6.498   3.930   1.892
  121GLU    OE1 1933   6.590   3.921   1.808
  121GLU    OE2 1934   6.382   3.884   1.881
  121GLU      C 1935   6.351   4.043   2.268
  121GLU      O 1936   6.244   4.073   2.215
  122PHE      N 1937   6.402   4.125   2.360
  122PHE      H 1938   6.482   4.089   2.410
  122PHE     CA 1939   6.358   4.252   2.415
  122PHE     HA 1940   6.251   4.250   2.431
  122PHE     CB 1941   6.436   4.276   2.544
  122PHE    HB1 1942   6.405   4.369   2.591
  122PHE    HB2 1943   6.540   4.292   2.515
  122PHE     CG 1944   6.439   4.162   2.643
  122PHE    CD1 1945   6.335   4.148   2.736
  122PHE    HD1 1946   6.255   4.221   2.736
  122PHE    CE1 1947   6.331   4.041   2.826
  122PHE    HE1 1948   6.247   4.026   2.892
  122PHE     CZ 1949   6.434   3.945   2.821
  122PHE     HZ 1950   6.426   3.859   2.886
  122PHE    CE2 1951   6.537   3.958   2.728
  122PHE    HE2 1952   6.615   3.883   2.729
  122PHE    CD2 1953   6.539   4.065   2.638
  122PHE    HD2 1954   6.619   4.082   2.567
  122PHE      C 1955   6.380   4.374   2.325
  122PHE      O 1956   6.300   4.467   2.323
  123PHE      N 1957   6.482   4.367   2.240
  123PHE      H 1958   6.531   4.279   2.233
  123PHE     CA 1959   6.515   4.475   2.149
  123PHE     HA 1960   6.436   4.550   2.145
  123PHE     CB 1961   6.646   4.538   2.197
  123PHE    HB1 1962   6.693   4.598   2.119
  123PHE    HB2 1963   6.714   4.460   2.232
  123PHE     CG 1964   6.634   4.634   2.313
  123PHE    CD1 1965   6.633   4.593   2.447
  123PHE    HD1 1966   6.632   4.489   2.475
  123PHE    CE1 1967   6.615   4.683   2.552
  123PHE    HE1 1968   6.595   4.652   2.653
  123PHE     CZ 1969   6.598   4.820   2.527
  123PHE     HZ 1970   6.588   4.890   2.609
  123PHE    CE2 1971   6.606   4.863   2.394
  123PHE    HE2 1972   6.612   4.969   2.376
  123PHE    CD2 1973   6.622   4.771   2.289
  123PHE    HD2 1974   6.628   4.804   2.186
  123PHE      C 1975   6.531   4.419   2.008
  123PHE      O 1976   6.642   4.379   1.975
  124PRO      N 1977   6.427   4.397   1.927
  124PRO     CD 1978   6.289   4.386   1.968
  124PRO    HD1 1979   6.240   4.484   1.962
  124PRO    HD2 1980   6.293   4.348   2.070
  124PRO     CG 1981   6.228   4.288   1.869
  124PRO    HG1 1982   6.119   4.293   1.864
  124PRO    HG2 1983   6.244   4.182   1.892
  124PRO     CB 1984   6.295   4.324   1.737
  124PRO    HB1 1985   6.234   4.409   1.705
  124PRO    HB2 1986   6.285   4.248   1.659
  124PRO     CA 1987   6.436   4.354   1.789
  124PRO     HA 1988   6.493   4.261   1.786
  124PRO      C 1989   6.492   4.464   1.700
  124PRO      O 1990   6.448   4.578   1.711
  125LEU      N 1991   6.575   4.422   1.605
  125LEU      H 1992   6.606   4.327   1.618
  125LEU     CA 1993   6.667   4.507   1.531
  125LEU     HA 1994   6.636   4.610   1.544
  125LEU     CB 1995   6.808   4.495   1.590
  125LEU    HB1 1996   6.883   4.541   1.526
  125LEU    HB2 1997   6.842   4.392   1.583
  125LEU     CG 1998   6.835   4.542   1.733
  125LEU     HG 1999   6.771   4.488   1.803
  125LEU    CD1 2000   6.981   4.519   1.769
  125LEU   HD11 2001   7.012   4.416   1.747
  125LEU   HD12 2002   7.039   4.583   1.702
  125LEU   HD13 2003   7.017   4.544   1.869
  125LEU    CD2 2004   6.796   4.689   1.743
  125LEU   HD21 2005   6.798   4.718   1.849
  125LEU   HD22 2006   6.867   4.745   1.683
  125LEU   HD23 2007   6.696   4.711   1.705
  125LEU      C 2008   6.669   4.485   1.380
  125LEU      O 2009   6.651   4.373   1.333
  126ASP      N 2010   6.692   4.596   1.310
  126ASP      H 2011   6.709   4.681   1.363
  126ASP     CA 2012   6.712   4.612   1.167
  126ASP     HA 2013   6.662   4.526   1.122
  126ASP     CB 2014   6.636   4.735   1.117
  126ASP    HB1 2015   6.640   4.817   1.189
  126ASP    HB2 2016   6.530   4.709   1.113
  126ASP     CG 2017   6.676   4.794   0.983
  126ASP    OD1 2018   6.643   4.736   0.877
  126ASP    OD2 2019   6.747   4.897   0.981
  126ASP      C 2020   6.860   4.601   1.136
  126ASP      O 2021   6.935   4.606   1.233
  127GLU      N 2022   6.903   4.588   1.010
  127GLU      H 2023   6.841   4.558   0.935
  127GLU     CA 2024   7.042   4.590   0.968
  127GLU     HA 2025   7.096   4.509   1.017
  127GLU     CB 2026   7.048   4.569   0.817
  127GLU    HB1 2027   6.984   4.490   0.777
  127GLU    HB2 2028   7.152   4.543   0.801
  127GLU     CG 2029   7.014   4.691   0.733
  127GLU    HG1 2030   7.068   4.784   0.752
  127GLU    HG2 2031   6.908   4.709   0.753
  127GLU     CD 2032   7.022   4.658   0.584
  127GLU    OE1 2033   6.916   4.636   0.523
  127GLU    OE2 2034   7.135   4.659   0.529
  127GLU      C 2035   7.120   4.714   1.010
  127GLU      O 2036   7.242   4.715   1.004
  128SER      N 2037   7.047   4.817   1.052
  128SER      H 2038   6.947   4.816   1.068
  128SER     CA 2039   7.111   4.936   1.106
  128SER     HA 2040   7.202   4.958   1.052
  128SER     CB 2041   7.015   5.054   1.102
  128SER    HB1 2042   7.012   5.091   1.000
  128SER    HB2 2043   7.052   5.132   1.169
  128SER     OG 2044   6.888   5.012   1.149
  128SER     HG 2045   6.834   4.987   1.075
  128SER      C 2046   7.158   4.917   1.250
  128SER      O 2047   7.229   5.000   1.306
  129GLY      N 2048   7.100   4.821   1.323
  129GLY      H 2049   7.049   4.746   1.278
  129GLY     CA 2050   7.108   4.804   1.467
  129GLY    HA1 2051   7.213   4.808   1.496
  129GLY    HA2 2052   7.079   4.703   1.494
  129GLY      C 2053   7.026   4.900   1.552
  129GLY      O 2054   7.064   4.930   1.665
  130ASN      N 2055   6.920   4.954   1.492
  130ASN      H 2056   6.911   4.931   1.394
  130ASN     CA 2057   6.818   5.037   1.552
  130ASN     HA 2058   6.856   5.084   1.643
  130ASN     CB 2059   6.790   5.149   1.452
  130ASN    HB1 2060   6.709   5.208   1.495
  130ASN    HB2 2061   6.756   5.106   1.358
  130ASN     CG 2062   6.907   5.245   1.438
  130ASN    OD1 2063   6.984   5.264   1.532
  130ASN    ND2 2064   6.932   5.306   1.322
  130ASN   HD21 2065   6.874   5.283   1.243
  130ASN   HD22 2066   6.954   5.404   1.333
  130ASN      C 2067   6.692   4.954   1.571
  130ASN      O 2068   6.665   4.863   1.493
  131VAL      N 2069   6.603   4.996   1.662
  131VAL      H 2070   6.623   5.077   1.718
  131VAL     CA 2071   6.484   4.919   1.693
  131VAL     HA 2072   6.513   4.814   1.692
  131VAL     CB 2073   6.438   4.946   1.836
  131VAL     HB 2074   6.360   4.871   1.851
  131VAL    CG1 2075   6.550   4.906   1.932
  131VAL   HG11 2076   6.587   4.808   1.904
  131VAL   HG12 2077   6.633   4.976   1.940
  131VAL   HG13 2078   6.491   4.892   2.023
  131VAL    CG2 2079   6.416   5.094   1.866
  131VAL   HG21 2080   6.495   5.155   1.823
  131VAL   HG22 2081   6.318   5.117   1.824
  131VAL   HG23 2082   6.409   5.113   1.973
  131VAL      C 2083   6.371   4.932   1.592
  131VAL      O 2084   6.345   5.043   1.544
  132VAL      N 2085   6.318   4.816   1.553
  132VAL      H 2086   6.361   4.731   1.587
  132VAL     CA 2087   6.213   4.815   1.453
  132VAL     HA 2088   6.252   4.869   1.367
  132VAL     CB 2089   6.191   4.675   1.398
  132VAL     HB 2090   6.124   4.621   1.465
  132VAL    CG1 2091   6.108   4.677   1.269
  132VAL   HG11 2092   6.012   4.727   1.278
  132VAL   HG12 2093   6.168   4.736   1.200
  132VAL   HG13 2094   6.083   4.580   1.227
  132VAL    CG2 2095   6.303   4.579   1.359
  132VAL   HG21 2096   6.355   4.630   1.279
  132VAL   HG22 2097   6.358   4.569   1.453
  132VAL   HG23 2098   6.266   4.482   1.326
  132VAL      C 2099   6.086   4.885   1.502
  132VAL      O 2100   6.031   4.853   1.607
  133PRO      N 2101   6.022   4.979   1.432
  133PRO     CD 2102   6.052   5.022   1.297
  133PRO    HD1 2103   6.061   4.936   1.230
  133PRO    HD2 2104   6.144   5.080   1.292
  133PRO     CG 2105   5.936   5.109   1.250
  133PRO    HG1 2106   5.863   5.057   1.189
  133PRO    HG2 2107   5.981   5.197   1.204
  133PRO     CB 2108   5.880   5.156   1.384
  133PRO    HB1 2109   5.775   5.180   1.367
  133PRO    HB2 2110   5.929   5.239   1.435
  133PRO     CA 2111   5.891   5.029   1.467
  133PRO     HA 2112   5.873   5.063   1.569
  133PRO      C 2113   5.779   4.930   1.436
  133PRO      O 2114   5.777   4.859   1.336
  134SER      N 2115   5.677   4.924   1.521
  134SER      H 2116   5.678   4.995   1.592
  134SER     CA 2117   5.545   4.878   1.482
  134SER     HA 2118   5.554   4.780   1.434
  134SER     CB 2119   5.467   4.849   1.610
  134SER    HB1 2120   5.527   4.779   1.668
  134SER    HB2 2121   5.374   4.804   1.576
  134SER     OG 2122   5.444   4.958   1.697
  134SER     HG 2123   5.359   4.941   1.738
  134SER      C 2124   5.473   4.971   1.386
  134SER      O 2125   5.493   5.092   1.389
  135ASP      N 2126   5.384   4.919   1.301
  135ASP      H 2127   5.378   4.818   1.301
  135ASP     CA 2128   5.281   4.997   1.237
  135ASP     HA 2129   5.326   5.087   1.196
  135ASP     CB 2130   5.216   4.922   1.121
  135ASP    HB1 2131   5.158   4.992   1.062
  135ASP    HB2 2132   5.154   4.842   1.162
  135ASP     CG 2133   5.314   4.847   1.031
  135ASP    OD1 2134   5.352   4.735   1.071
  135ASP    OD2 2135   5.355   4.901   0.926
  135ASP      C 2136   5.172   5.050   1.329
  135ASP      O 2137   5.075   5.106   1.279
  136THR      N 2138   5.192   5.041   1.460
  136THR      H 2139   5.283   5.004   1.486
  136THR     CA 2140   5.091   5.088   1.553
  136THR     HA 2141   5.004   5.104   1.491
  136THR     CB 2142   5.054   4.979   1.654
  136THR     HB 2143   4.981   5.022   1.723
  136THR    CG2 2144   5.001   4.853   1.587
  136THR   HG21 2145   4.919   4.881   1.521
  136THR   HG22 2146   5.081   4.818   1.521
  136THR   HG23 2147   4.957   4.779   1.653
  136THR    OG1 2148   5.166   4.942   1.731
  136THR    HG1 2149   5.132   4.884   1.800
  136THR      C 2150   5.136   5.214   1.626
  136THR      O 2151   5.236   5.267   1.578
  137ASN      N 2152   5.061   5.255   1.729
  137ASN      H 2153   4.979   5.199   1.749
  137ASN     CA 2154   5.065   5.382   1.798
  137ASN     HA 2155   5.168   5.420   1.793
  137ASN     CB 2156   4.967   5.472   1.724
  137ASN    HB1 2157   4.870   5.422   1.727
  137ASN    HB2 2158   5.004   5.488   1.623
  137ASN     CG 2159   4.959   5.607   1.794
  137ASN    OD1 2160   4.868   5.644   1.869
  137ASN    ND2 2161   5.072   5.677   1.799
  137ASN   HD21 2162   5.148   5.649   1.739
  137ASN   HD22 2163   5.075   5.772   1.834
  137ASN      C 2164   5.034   5.357   1.945
  137ASN      O 2165   4.953   5.270   1.974
  138ILE      N 2166   5.075   5.448   2.034
  138ILE      H 2167   5.140   5.514   1.996
  138ILE     CA 2168   5.052   5.456   2.177
  138ILE     HA 2169   5.093   5.368   2.226
  138ILE     CB 2170   5.106   5.583   2.243
  138ILE     HB 2171   5.060   5.586   2.341
  138ILE    CG2 2172   5.253   5.569   2.280
  138ILE   HG21 2173   5.309   5.544   2.190
  138ILE   HG22 2174   5.290   5.662   2.325
  138ILE   HG23 2175   5.271   5.486   2.349
  138ILE    CG1 2176   5.085   5.716   2.171
  138ILE   HG11 2177   4.986   5.715   2.126
  138ILE   HG12 2178   5.156   5.717   2.088
  138ILE     CD 2179   5.106   5.842   2.253
  138ILE    HD1 2180   5.069   5.923   2.191
  138ILE    HD2 2181   5.044   5.844   2.343
  138ILE    HD3 2182   5.206   5.866   2.291
  138ILE      C 2183   4.904   5.441   2.207
  138ILE      O 2184   4.869   5.373   2.303
  139LEU      N 2185   4.812   5.503   2.132
  139LEU      H 2186   4.840   5.556   2.050
  139LEU     CA 2187   4.672   5.495   2.169
  139LEU     HA 2188   4.654   5.493   2.276
  139LEU     CB 2189   4.588   5.613   2.121
  139LEU    HB1 2190   4.488   5.607   2.163
  139LEU    HB2 2191   4.571   5.604   2.013
  139LEU     CG 2192   4.640   5.749   2.165
  139LEU     HG 2193   4.744   5.772   2.139
  139LEU    CD1 2194   4.552   5.851   2.094
  139LEU   HD11 2195   4.567   5.837   1.986
  139LEU   HD12 2196   4.449   5.837   2.125
  139LEU   HD13 2197   4.587   5.950   2.124
  139LEU    CD2 2198   4.623   5.767   2.316
  139LEU   HD21 2199   4.642   5.869   2.352
  139LEU   HD22 2200   4.518   5.750   2.341
  139LEU   HD23 2201   4.692   5.698   2.365
  139LEU      C 2202   4.611   5.366   2.118
  139LEU      O 2203   4.508   5.323   2.171
  140ASP      N 2204   4.661   5.302   2.012
  140ASP      H 2205   4.739   5.342   1.960
  140ASP     CA 2206   4.619   5.165   1.995
  140ASP     HA 2207   4.510   5.163   1.984
  140ASP     CB 2208   4.680   5.096   1.873
  140ASP    HB1 2209   4.629   5.000   1.863
  140ASP    HB2 2210   4.784   5.073   1.894
  140ASP     CG 2211   4.668   5.179   1.745
  140ASP    OD1 2212   4.771   5.180   1.675
  140ASP    OD2 2213   4.571   5.255   1.727
  140ASP      C 2214   4.652   5.079   2.116
  140ASP      O 2215   4.573   5.003   2.170
  141THR      N 2216   4.768   5.103   2.177
  141THR      H 2217   4.828   5.168   2.129
  141THR     CA 2218   4.817   5.026   2.290
  141THR     HA 2219   4.785   4.922   2.285
  141THR     CB 2220   4.966   5.039   2.316
  141THR     HB 2221   4.995   5.139   2.347
  141THR    CG2 2222   5.017   4.930   2.411
  141THR   HG21 2223   5.120   4.960   2.433
  141THR   HG22 2224   4.962   4.930   2.505
  141THR   HG23 2225   5.015   4.830   2.368
  141THR    OG1 2226   5.032   5.022   2.192
  141THR    HG1 2227   5.121   5.057   2.194
  141THR      C 2228   4.744   5.064   2.418
  141THR      O 2229   4.723   4.979   2.504
  142TRP      N 2230   4.700   5.190   2.425
  142TRP      H 2231   4.735   5.259   2.360
  142TRP     CA 2232   4.607   5.228   2.530
  142TRP     HA 2233   4.647   5.192   2.625
  142TRP     CB 2234   4.587   5.380   2.528
  142TRP    HB1 2235   4.538   5.417   2.438
  142TRP    HB2 2236   4.685   5.428   2.523
  142TRP     CG 2237   4.513   5.430   2.647
  142TRP    CD1 2238   4.381   5.454   2.667
  142TRP    HD1 2239   4.304   5.437   2.593
  142TRP    NE1 2240   4.351   5.460   2.802
  142TRP    HE1 2241   4.258   5.465   2.841
  142TRP    CE2 2242   4.468   5.464   2.874
  142TRP    CZ2 2243   4.488   5.470   3.012
  142TRP    HZ2 2244   4.403   5.487   3.077
  142TRP    CH2 2245   4.618   5.445   3.059
  142TRP    HH2 2246   4.645   5.462   3.162
  142TRP    CZ3 2247   4.722   5.422   2.969
  142TRP    HZ3 2248   4.822   5.398   3.001
  142TRP    CE3 2249   4.700   5.419   2.830
  142TRP    HE3 2250   4.782   5.391   2.767
  142TRP    CD2 2251   4.572   5.446   2.779
  142TRP      C 2252   4.471   5.162   2.518
  142TRP      O 2253   4.427   5.101   2.615
  143ALA      N 2254   4.399   5.173   2.406
  143ALA      H 2255   4.444   5.215   2.326
  143ALA     CA 2256   4.270   5.110   2.386
  143ALA     HA 2257   4.199   5.181   2.428
  143ALA     CB 2258   4.241   5.112   2.236
  143ALA    HB1 2259   4.314   5.057   2.177
  143ALA    HB2 2260   4.143   5.069   2.218
  143ALA    HB3 2261   4.245   5.218   2.212
  143ALA      C 2262   4.255   4.968   2.441
  143ALA      O 2263   4.151   4.933   2.496
  144ALA      N 2264   4.362   4.888   2.438
  144ALA      H 2265   4.450   4.927   2.409
  144ALA     CA 2266   4.382   4.756   2.495
  144ALA     HA 2267   4.289   4.698   2.492
  144ALA     CB 2268   4.482   4.686   2.403
  144ALA    HB1 2269   4.570   4.750   2.407
  144ALA    HB2 2270   4.494   4.583   2.436
  144ALA    HB3 2271   4.441   4.687   2.302
  144ALA      C 2272   4.413   4.742   2.643
  144ALA      O 2273   4.371   4.646   2.707
  145MET      N 2274   4.482   4.839   2.703
  145MET      H 2275   4.501   4.918   2.643
  145MET     CA 2276   4.499   4.856   2.846
  145MET     HA 2277   4.537   4.762   2.887
  145MET     CB 2278   4.594   4.971   2.874
  145MET    HB1 2279   4.605   4.974   2.983
  145MET    HB2 2280   4.554   5.068   2.844
  145MET     CG 2281   4.730   4.935   2.814
  145MET    HG1 2282   4.785   5.025   2.785
  145MET    HG2 2283   4.714   4.877   2.724
  145MET     SD 2284   4.836   4.858   2.938
  145MET     CE 2285   4.853   5.002   3.046
  145MET    HE1 2286   4.858   4.978   3.152
  145MET    HE2 2287   4.949   5.049   3.024
  145MET    HE3 2288   4.778   5.078   3.022
  145MET      C 2289   4.363   4.883   2.911
  145MET      O 2290   4.335   4.834   3.020
  146GLU      N 2291   4.277   4.955   2.840
  146GLU      H 2292   4.312   4.982   2.749
  146GLU     CA 2293   4.143   4.984   2.887
  146GLU     HA 2294   4.143   5.015   2.992
  146GLU     CB 2295   4.075   5.093   2.804
  146GLU    HB1 2296   3.980   5.119   2.850
  146GLU    HB2 2297   4.063   5.060   2.701
  146GLU     CG 2298   4.150   5.226   2.810
  146GLU    HG1 2299   4.242   5.210   2.755
  146GLU    HG2 2300   4.173   5.271   2.907
  146GLU     CD 2301   4.059   5.313   2.724
  146GLU    OE1 2302   3.960   5.364   2.780
  146GLU    OE2 2303   4.079   5.326   2.602
  146GLU      C 2304   4.055   4.860   2.888
  146GLU      O 2305   3.963   4.854   2.969
  147GLU      N 2306   4.078   4.767   2.795
  147GLU      H 2307   4.151   4.785   2.728
  147GLU     CA 2308   4.020   4.634   2.800
  147GLU     HA 2309   3.912   4.643   2.807
  147GLU     CB 2310   4.052   4.550   2.676
  147GLU    HB1 2311   4.159   4.546   2.657
  147GLU    HB2 2312   4.001   4.597   2.592
  147GLU     CG 2313   4.011   4.404   2.694
  147GLU    HG1 2314   3.906   4.402   2.720
  147GLU    HG2 2315   4.061   4.349   2.774
  147GLU     CD 2316   4.046   4.330   2.566
  147GLU    OE1 2317   3.961   4.318   2.475
  147GLU    OE2 2318   4.161   4.280   2.560
  147GLU      C 2319   4.063   4.551   2.920
  147GLU      O 2320   3.985   4.487   2.989
  148LEU      N 2321   4.186   4.563   2.971
  148LEU      H 2322   4.251   4.627   2.928
  148LEU     CA 2323   4.239   4.494   3.086
  148LEU     HA 2324   4.221   4.388   3.067
  148LEU     CB 2325   4.383   4.524   3.128
  148LEU    HB1 2326   4.406   4.459   3.212
  148LEU    HB2 2327   4.395   4.628   3.159
  148LEU     CG 2328   4.482   4.501   3.014
  148LEU     HG 2329   4.476   4.571   2.930
  148LEU    CD1 2330   4.611   4.544   3.085
  148LEU   HD11 2331   4.626   4.484   3.174
  148LEU   HD12 2332   4.696   4.532   3.018
  148LEU   HD13 2333   4.596   4.649   3.109
  148LEU    CD2 2334   4.485   4.355   2.971
  148LEU   HD21 2335   4.510   4.296   3.060
  148LEU   HD22 2336   4.394   4.328   2.918
  148LEU   HD23 2337   4.559   4.342   2.892
  148LEU      C 2338   4.153   4.522   3.208
  148LEU      O 2339   4.145   4.434   3.294
  149VAL      N 2340   4.098   4.643   3.226
  149VAL      H 2341   4.131   4.718   3.167
  149VAL     CA 2342   4.015   4.684   3.337
  149VAL     HA 2343   4.073   4.667   3.428
  149VAL     CB 2344   3.996   4.836   3.330
  149VAL     HB 2345   3.929   4.864   3.249
  149VAL    CG1 2346   3.923   4.885   3.455
  149VAL   HG11 2347   3.980   4.860   3.544
  149VAL   HG12 2348   3.919   4.994   3.456
  149VAL   HG13 2349   3.822   4.845   3.465
  149VAL    CG2 2350   4.117   4.927   3.316
  149VAL   HG21 2351   4.092   5.033   3.307
  149VAL   HG22 2352   4.177   4.925   3.407
  149VAL   HG23 2353   4.158   4.896   3.220
  149VAL      C 2354   3.886   4.606   3.356
  149VAL      O 2355   3.856   4.545   3.459
  150ASP      N 2356   3.819   4.584   3.243
  150ASP      H 2357   3.842   4.632   3.156
  150ASP     CA 2358   3.696   4.510   3.225
  150ASP     HA 2359   3.620   4.534   3.299
  150ASP     CB 2360   3.634   4.555   3.093
  150ASP    HB1 2361   3.538   4.505   3.085
  150ASP    HB2 2362   3.695   4.530   3.006
  150ASP     CG 2363   3.599   4.703   3.091
  150ASP    OD1 2364   3.564   4.766   3.193
  150ASP    OD2 2365   3.595   4.748   2.974
  150ASP      C 2366   3.712   4.359   3.228
  150ASP      O 2367   3.623   4.291   3.278
  151GLU      N 2368   3.823   4.312   3.171
  151GLU      H 2369   3.879   4.374   3.114
  151GLU     CA 2370   3.870   4.175   3.184
  151GLU     HA 2371   3.787   4.106   3.169
  151GLU     CB 2372   3.987   4.137   3.093
  151GLU    HB1 2373   4.032   4.039   3.108
  151GLU    HB2 2374   4.066   4.209   3.113
  151GLU     CG 2375   3.964   4.151   2.943
  151GLU    HG1 2376   4.060   4.151   2.890
  151GLU    HG2 2377   3.905   4.240   2.921
  151GLU     CD 2378   3.880   4.037   2.889
  151GLU    OE1 2379   3.760   4.056   2.861
  151GLU    OE2 2380   3.931   3.922   2.890
  151GLU      C 2381   3.906   4.150   3.329
  151GLU      O 2382   3.910   4.034   3.371
  152GLY      N 2383   3.936   4.253   3.409
  152GLY      H 2384   3.930   4.344   3.365
  152GLY     CA 2385   3.943   4.251   3.553
  152GLY    HA1 2386   3.877   4.173   3.590
  152GLY    HA2 2387   3.911   4.342   3.604
  152GLY      C 2388   4.082   4.206   3.595
  152GLY      O 2389   4.099   4.145   3.701
  153LEU      N 2390   4.183   4.216   3.508
  153LEU      H 2391   4.160   4.278   3.432
  153LEU     CA 2392   4.318   4.168   3.528
  153LEU     HA 2393   4.322   4.072   3.579
  153LEU     CB 2394   4.375   4.145   3.388
  153LEU    HB1 2395   4.481   4.124   3.402
  153LEU    HB2 2396   4.368   4.232   3.324
  153LEU     CG 2397   4.317   4.031   3.305
  153LEU     HG 2398   4.213   4.058   3.287
  153LEU    CD1 2399   4.404   4.022   3.180
  153LEU   HD11 2400   4.368   3.936   3.123
  153LEU   HD12 2401   4.384   4.105   3.112
  153LEU   HD13 2402   4.511   4.011   3.196
  153LEU    CD2 2403   4.325   3.896   3.375
  153LEU   HD21 2404   4.426   3.857   3.371
  153LEU   HD22 2405   4.289   3.884   3.478
  153LEU   HD23 2406   4.257   3.832   3.318
  153LEU      C 2407   4.404   4.271   3.600
  153LEU      O 2408   4.503   4.238   3.665
  154VAL      N 2409   4.373   4.400   3.586
  154VAL      H 2410   4.290   4.422   3.533
  154VAL     CA 2411   4.438   4.514   3.648
  154VAL     HA 2412   4.507   4.478   3.725
  154VAL     CB 2413   4.519   4.598   3.550
  154VAL     HB 2414   4.565   4.673   3.614
  154VAL    CG1 2415   4.615   4.508   3.473
  154VAL   HG11 2416   4.681   4.578   3.420
  154VAL   HG12 2417   4.681   4.450   3.538
  154VAL   HG13 2418   4.568   4.450   3.394
  154VAL    CG2 2419   4.424   4.672   3.457
  154VAL   HG21 2420   4.366   4.753   3.501
  154VAL   HG22 2421   4.493   4.710   3.382
  154VAL   HG23 2422   4.363   4.596   3.407
  154VAL      C 2423   4.325   4.585   3.722
  154VAL      O 2424   4.207   4.564   3.698
  155LYS      N 2425   4.356   4.679   3.813
  155LYS      H 2426   4.451   4.677   3.847
  155LYS     CA 2427   4.275   4.775   3.885
  155LYS     HA 2428   4.171   4.747   3.872
  155LYS     CB 2429   4.302   4.768   4.036
  155LYS    HB1 2430   4.254   4.857   4.078
  155LYS    HB2 2431   4.409   4.782   4.051
  155LYS     CG 2432   4.250   4.640   4.099
  155LYS    HG1 2433   4.300   4.554   4.053
  155LYS    HG2 2434   4.146   4.626   4.068
  155LYS     CD 2435   4.253   4.614   4.249
  155LYS    HD1 2436   4.354   4.604   4.288
  155LYS    HD2 2437   4.208   4.518   4.273
  155LYS     CE 2438   4.179   4.728   4.320
  155LYS    HE1 2439   4.077   4.745   4.286
  155LYS    HE2 2440   4.226   4.822   4.289
  155LYS     NZ 2441   4.184   4.717   4.466
  155LYS    HZ1 2442   4.275   4.707   4.508
  155LYS    HZ2 2443   4.143   4.795   4.516
  155LYS    HZ3 2444   4.132   4.634   4.492
  155LYS      C 2445   4.288   4.915   3.829
  155LYS      O 2446   4.193   4.991   3.846
  156ALA      N 2447   4.405   4.954   3.777
  156ALA      H 2448   4.464   4.889   3.729
  156ALA     CA 2449   4.434   5.089   3.731
  156ALA     HA 2450   4.339   5.131   3.700
  156ALA     CB 2451   4.496   5.171   3.843
  156ALA    HB1 2452   4.441   5.163   3.937
  156ALA    HB2 2453   4.599   5.142   3.863
  156ALA    HB3 2454   4.504   5.278   3.823
  156ALA      C 2455   4.537   5.073   3.619
  156ALA      O 2456   4.618   4.981   3.621
  157ILE      N 2457   4.546   5.171   3.529
  157ILE      H 2458   4.477   5.245   3.526
  157ILE     CA 2459   4.638   5.182   3.418
  157ILE     HA 2460   4.703   5.095   3.429
  157ILE     CB 2461   4.563   5.141   3.291
  157ILE     HB 2462   4.624   5.159   3.203
  157ILE    CG2 2463   4.534   4.991   3.296
  157ILE   HG21 2464   4.454   4.963   3.363
  157ILE   HG22 2465   4.493   4.959   3.200
  157ILE   HG23 2466   4.623   4.931   3.314
  157ILE    CG1 2467   4.436   5.224   3.273
  157ILE   HG11 2468   4.455   5.331   3.267
  157ILE   HG12 2469   4.361   5.196   3.347
  157ILE     CD 2470   4.366   5.194   3.141
  157ILE    HD1 2471   4.445   5.191   3.065
  157ILE    HD2 2472   4.317   5.097   3.145
  157ILE    HD3 2473   4.298   5.275   3.117
  157ILE      C 2474   4.722   5.308   3.414
  157ILE      O 2475   4.694   5.404   3.486
  158GLY      N 2476   4.824   5.308   3.328
  158GLY      H 2477   4.846   5.219   3.285
  158GLY     CA 2478   4.912   5.421   3.305
  158GLY    HA1 2479   4.958   5.451   3.400
  158GLY    HA2 2480   4.856   5.510   3.276
  158GLY      C 2481   5.028   5.407   3.208
  158GLY      O 2482   5.028   5.318   3.123
  159ILE      N 2483   5.123   5.500   3.223
  159ILE      H 2484   5.118   5.573   3.292
  159ILE     CA 2485   5.232   5.514   3.128
  159ILE     HA 2486   5.238   5.427   3.064
  159ILE     CB 2487   5.197   5.623   3.027
  159ILE     HB 2488   5.283   5.635   2.962
  159ILE    CG2 2489   5.082   5.578   2.936
  159ILE   HG21 2490   5.101   5.488   2.879
  159ILE   HG22 2491   4.990   5.574   2.993
  159ILE   HG23 2492   5.078   5.661   2.865
  159ILE    CG1 2493   5.161   5.759   3.085
  159ILE   HG11 2494   5.182   5.834   3.009
  159ILE   HG12 2495   5.239   5.773   3.160
  159ILE     CD 2496   5.023   5.798   3.139
  159ILE    HD1 2497   5.022   5.889   3.199
  159ILE    HD2 2498   4.954   5.800   3.055
  159ILE    HD3 2499   4.996   5.726   3.216
  159ILE      C 2500   5.366   5.527   3.199
  159ILE      O 2501   5.359   5.562   3.317
  160SER      N 2502   5.476   5.497   3.130
  160SER      H 2503   5.460   5.469   3.034
  160SER     CA 2504   5.610   5.509   3.183
  160SER     HA 2505   5.607   5.577   3.268
  160SER     CB 2506   5.672   5.374   3.219
  160SER    HB1 2507   5.727   5.394   3.310
  160SER    HB2 2508   5.747   5.341   3.147
  160SER     OG 2509   5.581   5.268   3.241
  160SER     HG 2510   5.527   5.254   3.164
  160SER      C 2511   5.687   5.566   3.065
  160SER      O 2512   5.661   5.529   2.950
  161ASN      N 2513   5.776   5.664   3.082
  161ASN      H 2514   5.784   5.707   3.173
  161ASN     CA 2515   5.854   5.725   2.976
  161ASN     HA 2516   5.925   5.791   3.025
  161ASN     CB 2517   5.947   5.619   2.918
  161ASN    HB1 2518   6.022   5.679   2.867
  161ASN    HB2 2519   5.906   5.543   2.852
  161ASN     CG 2520   6.029   5.549   3.026
  161ASN    OD1 2521   6.116   5.603   3.094
  161ASN    ND2 2522   5.989   5.426   3.060
  161ASN   HD21 2523   5.929   5.378   2.994
  161ASN   HD22 2524   6.055   5.382   3.122
  161ASN      C 2525   5.776   5.808   2.875
  161ASN      O 2526   5.829   5.841   2.769
  162PHE      N 2527   5.650   5.845   2.898
  162PHE      H 2528   5.605   5.829   2.987
  162PHE     CA 2529   5.587   5.941   2.809
  162PHE     HA 2530   5.619   5.914   2.708
  162PHE     CB 2531   5.439   5.907   2.818
  162PHE    HB1 2532   5.400   6.002   2.780
  162PHE    HB2 2533   5.420   5.895   2.925
  162PHE     CG 2534   5.378   5.794   2.740
  162PHE    CD1 2535   5.443   5.670   2.730
  162PHE    HD1 2536   5.540   5.657   2.775
  162PHE    CE1 2537   5.377   5.562   2.670
  162PHE    HE1 2538   5.430   5.468   2.673
  162PHE     CZ 2539   5.253   5.586   2.610
  162PHE     HZ 2540   5.206   5.508   2.552
  162PHE    CE2 2541   5.187   5.709   2.620
  162PHE    HE2 2542   5.087   5.721   2.579
  162PHE    CD2 2543   5.248   5.813   2.690
  162PHE    HD2 2544   5.193   5.899   2.726
  162PHE      C 2545   5.615   6.088   2.836
  162PHE      O 2546   5.652   6.130   2.946
  163ASN      N 2547   5.591   6.176   2.739
  163ASN      H 2548   5.564   6.136   2.650
  163ASN     CA 2549   5.592   6.320   2.752
  163ASN     HA 2550   5.640   6.350   2.845
  163ASN     CB 2551   5.681   6.384   2.646
  163ASN    HB1 2552   5.741   6.305   2.602
  163ASN    HB2 2553   5.752   6.443   2.704
  163ASN     CG 2554   5.629   6.468   2.530
  163ASN    OD1 2555   5.576   6.412   2.434
  163ASN    ND2 2556   5.620   6.601   2.529
  163ASN   HD21 2557   5.667   6.661   2.597
  163ASN   HD22 2558   5.575   6.642   2.449
  163ASN      C 2559   5.449   6.373   2.755
  163ASN      O 2560   5.358   6.301   2.715
  164HIS      N 2561   5.419   6.496   2.798
  164HIS      H 2562   5.493   6.551   2.839
  164HIS     CA 2563   5.282   6.539   2.819
  164HIS     HA 2564   5.235   6.458   2.875
  164HIS     CB 2565   5.281   6.674   2.890
  164HIS    HB1 2566   5.356   6.676   2.969
  164HIS    HB2 2567   5.178   6.686   2.924
  164HIS     CG 2568   5.314   6.790   2.800
  164HIS    ND1 2569   5.440   6.834   2.765
  164HIS    HD1 2570   5.529   6.815   2.810
  164HIS    CE1 2571   5.421   6.947   2.695
  164HIS    HE1 2572   5.501   7.014   2.667
  164HIS    NE2 2573   5.292   6.977   2.682
  164HIS    CD2 2574   5.220   6.879   2.751
  164HIS    HD2 2575   5.113   6.871   2.764
  164HIS      C 2576   5.210   6.555   2.687
  164HIS      O 2577   5.090   6.528   2.686
  165LEU      N 2578   5.273   6.574   2.571
  165LEU      H 2579   5.373   6.592   2.567
  165LEU     CA 2580   5.198   6.563   2.447
  165LEU     HA 2581   5.118   6.637   2.446
  165LEU     CB 2582   5.294   6.607   2.336
  165LEU    HB1 2583   5.373   6.532   2.334
  165LEU    HB2 2584   5.327   6.709   2.349
  165LEU     CG 2585   5.249   6.598   2.190
  165LEU     HG 2586   5.149   6.639   2.178
  165LEU    CD1 2587   5.334   6.690   2.103
  165LEU   HD11 2588   5.440   6.666   2.116
  165LEU   HD12 2589   5.317   6.671   1.997
  165LEU   HD13 2590   5.309   6.794   2.117
  165LEU    CD2 2591   5.262   6.464   2.119
  165LEU   HD21 2592   5.223   6.379   2.173
  165LEU   HD22 2593   5.207   6.472   2.025
  165LEU   HD23 2594   5.364   6.440   2.090
  165LEU      C 2595   5.136   6.426   2.425
  165LEU      O 2596   5.024   6.421   2.375
  166GLN      N 2597   5.207   6.316   2.451
  166GLN      H 2598   5.299   6.331   2.490
  166GLN     CA 2599   5.152   6.182   2.453
  166GLN     HA 2600   5.104   6.168   2.356
  166GLN     CB 2601   5.263   6.078   2.468
  166GLN    HB1 2602   5.223   5.979   2.488
  166GLN    HB2 2603   5.317   6.103   2.559
  166GLN     CG 2604   5.359   6.087   2.349
  166GLN    HG1 2605   5.385   6.191   2.328
  166GLN    HG2 2606   5.312   6.048   2.258
  166GLN     CD 2607   5.489   6.009   2.360
  166GLN    OE1 2608   5.556   6.014   2.462
  166GLN    NE2 2609   5.540   5.961   2.246
  166GLN   HE21 2610   5.482   5.957   2.164
  166GLN   HE22 2611   5.631   5.918   2.238
  166GLN      C 2612   5.044   6.159   2.557
  166GLN      O 2613   4.943   6.092   2.532
  167VAL      N 2614   5.057   6.207   2.681
  167VAL      H 2615   5.136   6.268   2.696
  167VAL     CA 2616   4.952   6.190   2.779
  167VAL     HA 2617   4.918   6.086   2.785
  167VAL     CB 2618   5.009   6.228   2.915
  167VAL     HB 2619   5.053   6.327   2.908
  167VAL    CG1 2620   4.895   6.229   3.017
  167VAL   HG11 2621   4.844   6.133   3.019
  167VAL   HG12 2622   4.943   6.247   3.114
  167VAL   HG13 2623   4.819   6.302   2.992
  167VAL    CG2 2624   5.113   6.128   2.964
  167VAL   HG21 2625   5.198   6.134   2.896
  167VAL   HG22 2626   5.150   6.165   3.060
  167VAL   HG23 2627   5.084   6.023   2.977
  167VAL      C 2628   4.828   6.270   2.743
  167VAL      O 2629   4.715   6.221   2.750
  168GLU      N 2630   4.838   6.390   2.686
  168GLU      H 2631   4.931   6.427   2.675
  168GLU     CA 2632   4.731   6.471   2.631
  168GLU     HA 2633   4.654   6.490   2.705
  168GLU     CB 2634   4.789   6.609   2.600
  168GLU    HB1 2635   4.864   6.597   2.522
  168GLU    HB2 2636   4.840   6.645   2.690
  168GLU     CG 2637   4.675   6.703   2.563
  168GLU    HG1 2638   4.588   6.669   2.620
  168GLU    HG2 2639   4.643   6.702   2.459
  168GLU     CD 2640   4.701   6.850   2.592
  168GLU    OE1 2641   4.693   6.925   2.492
  168GLU    OE2 2642   4.729   6.891   2.707
  168GLU      C 2643   4.665   6.407   2.510
  168GLU      O 2644   4.544   6.418   2.489
  169MET      N 2645   4.738   6.321   2.439
  169MET      H 2646   4.838   6.316   2.452
  169MET     CA 2647   4.680   6.243   2.331
  169MET     HA 2648   4.625   6.306   2.260
  169MET     CB 2649   4.787   6.167   2.254
  169MET    HB1 2650   4.736   6.097   2.188
  169MET    HB2 2651   4.862   6.118   2.316
  169MET     CG 2652   4.862   6.262   2.161
  169MET    HG1 2653   4.892   6.349   2.219
  169MET    HG2 2654   4.794   6.299   2.084
  169MET     SD 2655   5.005   6.182   2.084
  169MET     CE 2656   5.023   6.288   1.939
  169MET    HE1 2657   5.122   6.261   1.903
  169MET    HE2 2658   4.945   6.274   1.865
  169MET    HE3 2659   5.024   6.391   1.976
  169MET      C 2660   4.581   6.142   2.387
  169MET      O 2661   4.481   6.115   2.320
  170ILE      N 2662   4.610   6.086   2.505
  170ILE      H 2663   4.703   6.103   2.540
  170ILE     CA 2664   4.529   5.989   2.575
  170ILE     HA 2665   4.505   5.915   2.500
  170ILE     CB 2666   4.606   5.911   2.681
  170ILE     HB 2667   4.663   5.985   2.738
  170ILE    CG2 2668   4.520   5.826   2.773
  170ILE   HG21 2669   4.447   5.761   2.724
  170ILE   HG22 2670   4.578   5.766   2.843
  170ILE   HG23 2671   4.465   5.894   2.839
  170ILE    CG1 2672   4.719   5.819   2.635
  170ILE   HG11 2673   4.770   5.876   2.558
  170ILE   HG12 2674   4.665   5.734   2.594
  170ILE     CD 2675   4.829   5.770   2.730
  170ILE    HD1 2676   4.904   5.708   2.683
  170ILE    HD2 2677   4.879   5.856   2.775
  170ILE    HD3 2678   4.789   5.722   2.819
  170ILE      C 2679   4.402   6.052   2.631
  170ILE      O 2680   4.293   6.002   2.605
  171LEU      N 2681   4.416   6.168   2.695
  171LEU      H 2682   4.507   6.212   2.702
  171LEU     CA 2683   4.307   6.246   2.750
  171LEU     HA 2684   4.241   6.178   2.803
  171LEU     CB 2685   4.364   6.352   2.845
  171LEU    HB1 2686   4.281   6.404   2.894
  171LEU    HB2 2687   4.431   6.419   2.792
  171LEU     CG 2688   4.440   6.289   2.961
  171LEU     HG 2689   4.499   6.204   2.927
  171LEU    CD1 2690   4.532   6.396   3.020
  171LEU   HD11 2691   4.579   6.358   3.111
  171LEU   HD12 2692   4.607   6.423   2.946
  171LEU   HD13 2693   4.472   6.485   3.037
  171LEU    CD2 2694   4.357   6.231   3.075
  171LEU   HD21 2695   4.428   6.188   3.146
  171LEU   HD22 2696   4.276   6.298   3.105
  171LEU   HD23 2697   4.310   6.143   3.032
  171LEU      C 2698   4.214   6.318   2.653
  171LEU      O 2699   4.106   6.364   2.685
  172ASN      N 2700   4.247   6.313   2.523
  172ASN      H 2701   4.339   6.276   2.504
  172ASN     CA 2702   4.166   6.347   2.408
  172ASN     HA 2703   4.067   6.382   2.436
  172ASN     CB 2704   4.235   6.466   2.342
  172ASN    HB1 2705   4.177   6.491   2.253
  172ASN    HB2 2706   4.335   6.440   2.308
  172ASN     CG 2707   4.222   6.577   2.445
  172ASN    OD1 2708   4.114   6.633   2.460
  172ASN    ND2 2709   4.332   6.616   2.511
  172ASN   HD21 2710   4.420   6.570   2.490
  172ASN   HD22 2711   4.330   6.695   2.573
  172ASN      C 2712   4.131   6.232   2.314
  172ASN      O 2713   4.065   6.259   2.214
  173LYS      N 2714   4.160   6.108   2.352
  173LYS      H 2715   4.188   6.095   2.448
  173LYS     CA 2716   4.118   5.991   2.277
  173LYS     HA 2717   4.177   5.997   2.185
  173LYS     CB 2718   4.174   5.871   2.353
  173LYS    HB1 2719   4.143   5.871   2.458
  173LYS    HB2 2720   4.282   5.886   2.350
  173LYS     CG 2721   4.130   5.738   2.292
  173LYS    HG1 2722   4.162   5.733   2.188
  173LYS    HG2 2723   4.023   5.726   2.303
  173LYS     CD 2724   4.190   5.621   2.369
  173LYS    HD1 2725   4.168   5.630   2.476
  173LYS    HD2 2726   4.299   5.630   2.367
  173LYS     CE 2727   4.147   5.493   2.299
  173LYS    HE1 2728   4.220   5.413   2.313
  173LYS    HE2 2729   4.138   5.514   2.192
  173LYS     NZ 2730   4.016   5.443   2.342
  173LYS    HZ1 2731   3.974   5.389   2.267
  173LYS    HZ2 2732   4.027   5.390   2.427
  173LYS    HZ3 2733   3.949   5.517   2.358
  173LYS      C 2734   3.967   5.991   2.260
  173LYS      O 2735   3.898   5.995   2.362
  174PRO      N 2736   3.915   5.961   2.141
  174PRO     CD 2737   3.972   5.985   2.010
  174PRO    HD1 2738   4.027   5.898   1.975
  174PRO    HD2 2739   4.034   6.074   2.012
  174PRO     CG 2740   3.853   5.992   1.914
  174PRO    HG1 2741   3.892   5.960   1.817
  174PRO    HG2 2742   3.810   6.091   1.904
  174PRO     CB 2743   3.752   5.899   1.981
  174PRO    HB1 2744   3.764   5.800   1.937
  174PRO    HB2 2745   3.655   5.938   1.950
  174PRO     CA 2746   3.780   5.911   2.130
  174PRO     HA 2747   3.713   5.991   2.164
  174PRO      C 2748   3.755   5.781   2.205
  174PRO      O 2749   3.831   5.687   2.187
  175GLY      N 2750   3.649   5.778   2.287
  175GLY      H 2751   3.593   5.862   2.291
  175GLY     CA 2752   3.595   5.660   2.352
  175GLY    HA1 2753   3.600   5.583   2.276
  175GLY    HA2 2754   3.498   5.677   2.398
  175GLY      C 2755   3.694   5.618   2.461
  175GLY      O 2756   3.696   5.500   2.493
  176LEU      N 2757   3.754   5.717   2.528
  176LEU      H 2758   3.753   5.803   2.476
  176LEU     CA 2759   3.820   5.704   2.656
  176LEU     HA 2760   3.902   5.633   2.647
  176LEU     CB 2761   3.878   5.842   2.684
  176LEU    HB1 2762   3.797   5.915   2.690
  176LEU    HB2 2763   3.932   5.879   2.596
  176LEU     CG 2764   3.971   5.863   2.804
  176LEU     HG 2765   3.918   5.847   2.898
  176LEU    CD1 2766   4.099   5.781   2.791
  176LEU   HD11 2767   4.084   5.673   2.779
  176LEU   HD12 2768   4.146   5.812   2.699
  176LEU   HD13 2769   4.164   5.800   2.876
  176LEU    CD2 2770   4.019   6.007   2.820
  176LEU   HD21 2771   4.042   6.044   2.720
  176LEU   HD22 2772   3.947   6.076   2.863
  176LEU   HD23 2773   4.107   6.018   2.884
  176LEU      C 2774   3.720   5.658   2.761
  176LEU      O 2775   3.628   5.731   2.797
  177LYS      N 2776   3.738   5.538   2.817
  177LYS      H 2777   3.820   5.493   2.779
  177LYS     CA 2778   3.662   5.476   2.924
  177LYS     HA 2779   3.568   5.528   2.942
  177LYS     CB 2780   3.617   5.335   2.887
  177LYS    HB1 2781   3.693   5.265   2.852
  177LYS    HB2 2782   3.543   5.346   2.808
  177LYS     CG 2783   3.530   5.266   2.991
  177LYS    HG1 2784   3.442   5.328   3.002
  177LYS    HG2 2785   3.586   5.267   3.085
  177LYS     CD 2786   3.501   5.122   2.948
  177LYS    HD1 2787   3.600   5.077   2.953
  177LYS    HD2 2788   3.463   5.117   2.846
  177LYS     CE 2789   3.403   5.059   3.046
  177LYS    HE1 2790   3.309   5.114   3.049
  177LYS    HE2 2791   3.448   5.057   3.145
  177LYS     NZ 2792   3.362   4.924   3.005
  177LYS    HZ1 2793   3.286   4.894   3.064
  177LYS    HZ2 2794   3.323   4.923   2.912
  177LYS    HZ3 2795   3.435   4.855   3.014
  177LYS      C 2796   3.742   5.478   3.053
  177LYS      O 2797   3.686   5.507   3.159
  178TYR      N 2798   3.874   5.455   3.049
  178TYR      H 2799   3.911   5.427   2.960
  178TYR     CA 2800   3.968   5.455   3.159
  178TYR     HA 2801   3.909   5.508   3.234
  178TYR     CB 2802   4.001   5.315   3.210
  178TYR    HB1 2803   4.065   5.315   3.298
  178TYR    HB2 2804   4.045   5.268   3.122
  178TYR     CG 2805   3.879   5.234   3.246
  178TYR    CD1 2806   3.798   5.262   3.357
  178TYR    HD1 2807   3.826   5.347   3.418
  178TYR    CE1 2808   3.690   5.179   3.386
  178TYR    HE1 2809   3.637   5.188   3.479
  178TYR     CZ 2810   3.667   5.062   3.310
  178TYR     OH 2811   3.565   4.980   3.350
  178TYR     HH 2812   3.567   4.909   3.285
  178TYR    CE2 2813   3.747   5.041   3.196
  178TYR    HE2 2814   3.742   4.951   3.137
  178TYR    CD2 2815   3.853   5.126   3.161
  178TYR    HD2 2816   3.919   5.105   3.078
  178TYR      C 2817   4.094   5.536   3.131
  178TYR      O 2818   4.151   5.519   3.023
  179LYS      N 2819   4.115   5.639   3.213
  179LYS      H 2820   4.062   5.640   3.298
  179LYS     CA 2821   4.226   5.732   3.210
  179LYS     HA 2822   4.255   5.759   3.108
  179LYS     CB 2823   4.189   5.863   3.279
  179LYS    HB1 2824   4.275   5.913   3.323
  179LYS    HB2 2825   4.129   5.841   3.368
  179LYS     CG 2826   4.111   5.964   3.196
  179LYS    HG1 2827   4.023   5.918   3.150
  179LYS    HG2 2828   4.181   5.989   3.116
  179LYS     CD 2829   4.067   6.098   3.256
  179LYS    HD1 2830   4.000   6.135   3.179
  179LYS    HD2 2831   4.145   6.173   3.255
  179LYS     CE 2832   3.999   6.085   3.392
  179LYS    HE1 2833   3.971   6.185   3.425
  179LYS    HE2 2834   4.063   6.040   3.468
  179LYS     NZ 2835   3.871   6.014   3.384
  179LYS    HZ1 2836   3.887   5.920   3.349
  179LYS    HZ2 2837   3.827   6.024   3.474
  179LYS    HZ3 2838   3.806   6.058   3.320
  179LYS      C 2839   4.352   5.672   3.271
  179LYS      O 2840   4.352   5.574   3.346
  180PRO      N 2841   4.471   5.725   3.241
  180PRO     CD 2842   4.489   5.830   3.143
  180PRO    HD1 2843   4.408   5.903   3.133
  180PRO    HD2 2844   4.506   5.790   3.043
  180PRO     CG 2845   4.621   5.899   3.174
  180PRO    HG1 2846   4.615   5.988   3.236
  180PRO    HG2 2847   4.676   5.931   3.085
  180PRO     CB 2848   4.700   5.791   3.248
  180PRO    HB1 2849   4.763   5.843   3.320
  180PRO    HB2 2850   4.746   5.713   3.187
  180PRO     CA 2851   4.593   5.709   3.317
  180PRO     HA 2852   4.634   5.608   3.327
  180PRO      C 2853   4.574   5.762   3.459
  180PRO      O 2854   4.550   5.880   3.480
  181ALA      N 2855   4.605   5.674   3.555
  181ALA      H 2856   4.631   5.580   3.529
  181ALA     CA 2857   4.622   5.712   3.694
  181ALA     HA 2858   4.577   5.810   3.707
  181ALA     CB 2859   4.560   5.607   3.786
  181ALA    HB1 2860   4.452   5.598   3.780
  181ALA    HB2 2861   4.594   5.505   3.771
  181ALA    HB3 2862   4.580   5.637   3.889
  181ALA      C 2863   4.765   5.746   3.732
  181ALA      O 2864   4.783   5.839   3.810
  182VAL      N 2865   4.867   5.686   3.670
  182VAL      H 2866   4.840   5.615   3.603
  182VAL     CA 2867   5.007   5.703   3.702
  182VAL     HA 2868   5.015   5.791   3.766
  182VAL     CB 2869   5.063   5.586   3.783
  182VAL     HB 2870   5.057   5.501   3.715
  182VAL    CG1 2871   5.204   5.612   3.833
  182VAL   HG11 2872   5.212   5.702   3.894
  182VAL   HG12 2873   5.225   5.530   3.902
  182VAL   HG13 2874   5.276   5.617   3.751
  182VAL    CG2 2875   4.978   5.553   3.905
  182VAL   HG21 2876   5.018   5.473   3.967
  182VAL   HG22 2877   4.979   5.634   3.978
  182VAL   HG23 2878   4.874   5.535   3.878
  182VAL      C 2879   5.089   5.732   3.577
  182VAL      O 2880   5.077   5.658   3.480
  183ASN      N 2881   5.181   5.828   3.588
  183ASN      H 2882   5.185   5.880   3.674
  183ASN     CA 2883   5.286   5.861   3.493
  183ASN     HA 2884   5.290   5.807   3.399
  183ASN     CB 2885   5.260   6.007   3.459
  183ASN    HB1 2886   5.281   6.062   3.550
  183ASN    HB2 2887   5.154   6.022   3.437
  183ASN     CG 2888   5.333   6.051   3.333
  183ASN    OD1 2889   5.328   5.991   3.226
  183ASN    ND2 2890   5.397   6.168   3.343
  183ASN   HD21 2891   5.393   6.209   3.435
  183ASN   HD22 2892   5.447   6.201   3.261
  183ASN      C 2893   5.426   5.839   3.550
  183ASN      O 2894   5.481   5.923   3.621
  184GLN      N 2895   5.482   5.720   3.529
  184GLN      H 2896   5.431   5.646   3.485
  184GLN     CA 2897   5.615   5.685   3.576
  184GLN     HA 2898   5.623   5.730   3.675
  184GLN     CB 2899   5.625   5.533   3.585
  184GLN    HB1 2900   5.590   5.488   3.492
  184GLN    HB2 2901   5.559   5.505   3.667
  184GLN     CG 2902   5.767   5.482   3.607
  184GLN    HG1 2903   5.818   5.546   3.679
  184GLN    HG2 2904   5.822   5.477   3.513
  184GLN     CD 2905   5.764   5.348   3.679
  184GLN    OE1 2906   5.697   5.327   3.780
  184GLN    NE2 2907   5.829   5.238   3.640
  184GLN   HE21 2908   5.882   5.239   3.554
  184GLN   HE22 2909   5.825   5.164   3.708
  184GLN      C 2910   5.724   5.746   3.489
  184GLN      O 2911   5.722   5.730   3.367
  185ILE      N 2912   5.826   5.808   3.550
  185ILE      H 2913   5.828   5.805   3.651
  185ILE     CA 2914   5.930   5.886   3.485
  185ILE     HA 2915   5.950   5.837   3.390
  185ILE     CB 2916   5.888   6.028   3.448
  185ILE     HB 2917   5.976   6.085   3.418
  185ILE    CG2 2918   5.812   6.041   3.316
  185ILE   HG21 2919   5.769   6.140   3.299
  185ILE   HG22 2920   5.884   6.012   3.239
  185ILE   HG23 2921   5.732   5.968   3.321
  185ILE    CG1 2922   5.812   6.103   3.557
  185ILE   HG11 2923   5.871   6.086   3.647
  185ILE   HG12 2924   5.718   6.048   3.560
  185ILE     CD 2925   5.788   6.253   3.541
  185ILE    HD1 2926   5.702   6.267   3.475
  185ILE    HD2 2927   5.765   6.291   3.640
  185ILE    HD3 2928   5.875   6.308   3.506
  185ILE      C 2929   6.055   5.895   3.570
  185ILE      O 2930   6.056   5.901   3.693
  186GLU      N 2931   6.171   5.912   3.505
  186GLU      H 2932   6.171   5.920   3.405
  186GLU     CA 2933   6.300   5.919   3.571
  186GLU     HA 2934   6.302   5.844   3.651
  186GLU     CB 2935   6.415   5.888   3.476
  186GLU    HB1 2936   6.428   5.971   3.406
  186GLU    HB2 2937   6.404   5.794   3.422
  186GLU     CG 2938   6.552   5.894   3.543
  186GLU    HG1 2939   6.558   5.811   3.613
  186GLU    HG2 2940   6.555   5.989   3.595
  186GLU     CD 2941   6.660   5.893   3.435
  186GLU    OE1 2942   6.651   5.827   3.329
  186GLU    OE2 2943   6.765   5.958   3.454
  186GLU      C 2944   6.303   6.060   3.629
  186GLU      O 2945   6.272   6.162   3.569
  187CYS      N 2946   6.337   6.064   3.758
  187CYS      H 2947   6.371   5.981   3.805
  187CYS     CA 2948   6.343   6.186   3.835
  187CYS     HA 2949   6.387   6.258   3.766
  187CYS     CB 2950   6.207   6.247   3.866
  187CYS    HB1 2951   6.166   6.188   3.947
  187CYS    HB2 2952   6.155   6.236   3.771
  187CYS     SG 2953   6.228   6.425   3.895
  187CYS     HG 2954   6.315   6.447   3.796
  187CYS      C 2955   6.438   6.181   3.954
  187CYS      O 2956   6.425   6.096   4.043
  188HIS      N 2957   6.541   6.266   3.952
  188HIS      H 2958   6.541   6.329   3.873
  188HIS     CA 2959   6.647   6.294   4.046
  188HIS     HA 2960   6.601   6.282   4.144
  188HIS     CB 2961   6.755   6.190   4.016
  188HIS    HB1 2962   6.708   6.095   4.044
  188HIS    HB2 2963   6.844   6.206   4.076
  188HIS     CG 2964   6.814   6.176   3.878
  188HIS    ND1 2965   6.887   6.273   3.809
  188HIS    CE1 2966   6.892   6.226   3.685
  188HIS    HE1 2967   6.941   6.267   3.598
  188HIS    NE2 2968   6.842   6.102   3.676
  188HIS    HE2 2969   6.824   6.048   3.592
  188HIS    CD2 2970   6.792   6.066   3.800
  188HIS    HD2 2971   6.726   5.985   3.829
  188HIS      C 2972   6.700   6.436   4.030
  188HIS      O 2973   6.660   6.503   3.936
  189PRO      N 2974   6.793   6.481   4.115
  189PRO     CD 2975   6.834   6.431   4.245
  189PRO    HD1 2976   6.905   6.349   4.234
  189PRO    HD2 2977   6.745   6.400   4.300
  189PRO     CG 2978   6.903   6.545   4.319
  189PRO    HG1 2979   6.981   6.499   4.379
  189PRO    HG2 2980   6.826   6.595   4.379
  189PRO     CB 2981   6.960   6.630   4.206
  189PRO    HB1 2982   7.050   6.584   4.164
  189PRO    HB2 2983   6.976   6.734   4.236
  189PRO     CA 2984   6.852   6.612   4.100
  189PRO     HA 2985   6.777   6.686   4.128
  189PRO      C 2986   6.902   6.651   3.961
  189PRO      O 2987   6.879   6.766   3.926
  190TYR      N 2988   6.957   6.561   3.879
  190TYR      H 2989   6.974   6.465   3.904
  190TYR     CA 2990   7.008   6.614   3.754
  190TYR     HA 2991   7.044   6.717   3.758
  190TYR     CB 2992   7.135   6.535   3.721
  190TYR    HB1 2993   7.175   6.585   3.633
  190TYR    HB2 2994   7.107   6.433   3.697
  190TYR     CG 2995   7.244   6.539   3.824
  190TYR    CD1 2996   7.301   6.658   3.872
  190TYR    HD1 2997   7.257   6.749   3.835
  190TYR    CE1 2998   7.405   6.661   3.966
  190TYR    HE1 2999   7.444   6.752   4.008
  190TYR     CZ 3000   7.463   6.539   4.007
  190TYR     OH 3001   7.574   6.534   4.087
  190TYR     HH 3002   7.608   6.449   4.115
  190TYR    CE2 3003   7.404   6.422   3.956
  190TYR    HE2 3004   7.460   6.333   3.980
  190TYR    CD2 3005   7.296   6.416   3.867
  190TYR    HD2 3006   7.254   6.322   3.835
  190TYR      C 3007   6.907   6.619   3.641
  190TYR      O 3008   6.942   6.669   3.534
  191LEU      N 3009   6.788   6.567   3.669
  191LEU      H 3010   6.775   6.533   3.764
  191LEU     CA 3011   6.670   6.573   3.584
  191LEU     HA 3012   6.669   6.663   3.524
  191LEU     CB 3013   6.669   6.453   3.490
  191LEU    HB1 3014   6.673   6.368   3.558
  191LEU    HB2 3015   6.767   6.467   3.443
  191LEU     CG 3016   6.553   6.443   3.392
  191LEU     HG 3017   6.458   6.452   3.446
  191LEU    CD1 3018   6.559   6.552   3.284
  191LEU   HD11 3019   6.461   6.563   3.237
  191LEU   HD12 3020   6.584   6.650   3.325
  191LEU   HD13 3021   6.630   6.522   3.207
  191LEU    CD2 3022   6.543   6.310   3.318
  191LEU   HD21 3023   6.497   6.244   3.392
  191LEU   HD22 3024   6.469   6.314   3.238
  191LEU   HD23 3025   6.644   6.278   3.294
  191LEU      C 3026   6.542   6.580   3.666
  191LEU      O 3027   6.489   6.479   3.711
  192THR      N 3028   6.490   6.700   3.692
  192THR      H 3029   6.549   6.777   3.663
  192THR     CA 3030   6.395   6.739   3.794
  192THR     HA 3031   6.403   6.664   3.873
  192THR     CB 3032   6.423   6.873   3.861
  192THR     HB 3033   6.363   6.890   3.951
  192THR    CG2 3034   6.567   6.878   3.911
  192THR   HG21 3035   6.637   6.869   3.829
  192THR   HG22 3036   6.592   6.965   3.972
  192THR   HG23 3037   6.584   6.788   3.972
  192THR    OG1 3038   6.406   6.980   3.770
  192THR    HG1 3039   6.389   7.064   3.813
  192THR      C 3040   6.249   6.747   3.752
  192THR      O 3041   6.165   6.737   3.841
  193GLN      N 3042   6.213   6.748   3.624
  193GLN      H 3043   6.287   6.776   3.561
  193GLN     CA 3044   6.080   6.724   3.571
  193GLN     HA 3045   6.088   6.737   3.463
  193GLN     CB 3046   6.046   6.575   3.580
  193GLN    HB1 3047   5.946   6.545   3.550
  193GLN    HB2 3048   6.039   6.562   3.688
  193GLN     CG 3049   6.150   6.479   3.522
  193GLN    HG1 3050   6.138   6.400   3.597
  193GLN    HG2 3051   6.254   6.510   3.536
  193GLN     CD 3052   6.110   6.430   3.384
  193GLN    OE1 3053   6.037   6.495   3.309
  193GLN    NE2 3054   6.174   6.325   3.334
  193GLN   HE21 3055   6.239   6.274   3.392
  193GLN   HE22 3056   6.141   6.266   3.258
  193GLN      C 3057   5.966   6.815   3.614
  193GLN      O 3058   5.853   6.768   3.624
  194GLU      N 3059   5.995   6.943   3.637
  194GLU      H 3060   6.088   6.978   3.621
  194GLU     CA 3061   5.903   7.025   3.714
  194GLU     HA 3062   5.874   6.961   3.797
  194GLU     CB 3063   5.967   7.152   3.770
  194GLU    HB1 3064   5.886   7.212   3.813
  194GLU    HB2 3065   6.012   7.211   3.691
  194GLU     CG 3066   6.072   7.113   3.874
  194GLU    HG1 3067   6.130   7.027   3.841
  194GLU    HG2 3068   6.029   7.079   3.968
  194GLU     CD 3069   6.170   7.227   3.899
  194GLU    OE1 3070   6.294   7.218   3.883
  194GLU    OE2 3071   6.118   7.337   3.931
  194GLU      C 3072   5.766   7.045   3.651
  194GLU      O 3073   5.659   7.031   3.710
  195LYS      N 3074   5.769   7.080   3.522
  195LYS      H 3075   5.864   7.088   3.491
  195LYS     CA 3076   5.652   7.106   3.440
  195LYS     HA 3077   5.589   7.188   3.475
  195LYS     CB 3078   5.700   7.167   3.309
  195LYS    HB1 3079   5.613   7.195   3.250
  195LYS    HB2 3080   5.757   7.094   3.252
  195LYS     CG 3081   5.782   7.294   3.327
  195LYS    HG1 3082   5.885   7.276   3.359
  195LYS    HG2 3083   5.722   7.344   3.403
  195LYS     CD 3084   5.786   7.385   3.205
  195LYS    HD1 3085   5.828   7.483   3.230
  195LYS    HD2 3086   5.685   7.408   3.171
  195LYS     CE 3087   5.866   7.325   3.090
  195LYS    HE1 3088   5.803   7.247   3.048
  195LYS    HE2 3089   5.955   7.270   3.122
  195LYS     NZ 3090   5.912   7.421   2.988
  195LYS    HZ1 3091   5.985   7.482   3.021
  195LYS    HZ2 3092   5.965   7.377   2.913
  195LYS    HZ3 3093   5.835   7.478   2.956
  195LYS      C 3094   5.569   6.980   3.419
  195LYS      O 3095   5.447   6.992   3.425
  196LEU      N 3096   5.634   6.863   3.421
  196LEU      H 3097   5.734   6.870   3.430
  196LEU     CA 3098   5.576   6.730   3.411
  196LEU     HA 3099   5.504   6.742   3.330
  196LEU     CB 3100   5.685   6.637   3.359
  196LEU    HB1 3101   5.752   6.620   3.444
  196LEU    HB2 3102   5.732   6.688   3.275
  196LEU     CG 3103   5.630   6.511   3.292
  196LEU     HG 3104   5.581   6.454   3.371
  196LEU    CD1 3105   5.534   6.539   3.176
  196LEU   HD11 3106   5.505   6.446   3.127
  196LEU   HD12 3107   5.443   6.584   3.216
  196LEU   HD13 3108   5.574   6.608   3.101
  196LEU    CD2 3109   5.743   6.420   3.246
  196LEU   HD21 3110   5.813   6.411   3.328
  196LEU   HD22 3111   5.692   6.328   3.215
  196LEU   HD23 3112   5.791   6.464   3.158
  196LEU      C 3113   5.500   6.690   3.536
  196LEU      O 3114   5.393   6.630   3.527
  197ILE      N 3115   5.556   6.732   3.649
  197ILE      H 3116   5.643   6.783   3.650
  197ILE     CA 3117   5.487   6.713   3.775
  197ILE     HA 3118   5.439   6.618   3.795
  197ILE     CB 3119   5.582   6.733   3.892
  197ILE     HB 3120   5.636   6.822   3.861
  197ILE    CG2 3121   5.499   6.736   4.020
  197ILE   HG21 3122   5.437   6.647   4.016
  197ILE   HG22 3123   5.570   6.734   4.103
  197ILE   HG23 3124   5.431   6.822   4.022
  197ILE    CG1 3125   5.685   6.620   3.889
  197ILE   HG11 3126   5.716   6.592   3.788
  197ILE   HG12 3127   5.652   6.528   3.937
  197ILE     CD 3128   5.808   6.674   3.961
  197ILE    HD1 3129   5.801   6.683   4.070
  197ILE    HD2 3130   5.889   6.603   3.947
  197ILE    HD3 3131   5.847   6.765   3.917
  197ILE      C 3132   5.371   6.811   3.784
  197ILE      O 3133   5.263   6.766   3.824
  198GLN      N 3134   5.381   6.938   3.745
  198GLN      H 3135   5.474   6.966   3.718
  198GLN     CA 3136   5.272   7.034   3.743
  198GLN     HA 3137   5.225   7.043   3.841
  198GLN     CB 3138   5.333   7.172   3.716
  198GLN    HB1 3139   5.247   7.238   3.708
  198GLN    HB2 3140   5.389   7.178   3.622
  198GLN     CG 3141   5.423   7.220   3.830
  198GLN    HG1 3142   5.515   7.162   3.843
  198GLN    HG2 3143   5.372   7.214   3.926
  198GLN     CD 3144   5.469   7.364   3.821
  198GLN    OE1 3145   5.459   7.430   3.718
  198GLN    NE2 3146   5.526   7.420   3.928
  198GLN   HE21 3147   5.541   7.370   4.015
  198GLN   HE22 3148   5.567   7.512   3.930
  198GLN      C 3149   5.166   6.993   3.643
  198GLN      O 3150   5.051   6.990   3.686
  199TYR      N 3151   5.191   6.929   3.528
  199TYR      H 3152   5.282   6.935   3.485
  199TYR     CA 3153   5.085   6.884   3.440
  199TYR     HA 3154   5.016   6.966   3.425
  199TYR     CB 3155   5.146   6.840   3.308
  199TYR    HB1 3156   5.219   6.761   3.327
  199TYR    HB2 3157   5.195   6.932   3.276
  199TYR     CG 3158   5.049   6.797   3.201
  199TYR    CD1 3159   5.023   6.885   3.094
  199TYR    HD1 3160   5.077   6.978   3.091
  199TYR    CE1 3161   4.920   6.867   3.001
  199TYR    HE1 3162   4.919   6.935   2.917
  199TYR     CZ 3163   4.858   6.740   3.002
  199TYR     OH 3164   4.763   6.706   2.911
  199TYR     HH 3165   4.751   6.767   2.838
  199TYR    CE2 3166   4.895   6.645   3.100
  199TYR    HE2 3167   4.841   6.552   3.099
  199TYR    CD2 3168   4.986   6.672   3.203
  199TYR    HD2 3169   5.001   6.605   3.286
  199TYR      C 3170   4.991   6.777   3.496
  199TYR      O 3171   4.870   6.777   3.477
  200CYS      N 3172   5.058   6.683   3.563
  200CYS      H 3173   5.157   6.699   3.572
  200CYS     CA 3174   5.003   6.561   3.619
  200CYS     HA 3175   4.926   6.522   3.553
  200CYS     CB 3176   5.112   6.455   3.624
  200CYS    HB1 3177   5.063   6.370   3.672
  200CYS    HB2 3178   5.191   6.494   3.688
  200CYS     SG 3179   5.162   6.410   3.456
  200CYS     HG 3180   5.231   6.523   3.435
  200CYS      C 3181   4.929   6.597   3.747
  200CYS      O 3182   4.810   6.564   3.744
  201GLN      N 3183   4.983   6.680   3.837
  201GLN      H 3184   5.078   6.709   3.821
  201GLN     CA 3185   4.909   6.707   3.958
  201GLN     HA 3186   4.860   6.621   4.003
  201GLN     CB 3187   5.005   6.761   4.064
  201GLN    HB1 3188   4.950   6.777   4.157
  201GLN    HB2 3189   5.055   6.853   4.036
  201GLN     CG 3190   5.109   6.653   4.092
  201GLN    HG1 3191   5.165   6.623   4.003
  201GLN    HG2 3192   5.055   6.570   4.137
  201GLN     CD 3193   5.216   6.696   4.192
  201GLN    OE1 3194   5.223   6.808   4.243
  201GLN    NE2 3195   5.281   6.592   4.246
  201GLN   HE21 3196   5.280   6.503   4.199
  201GLN   HE22 3197   5.351   6.610   4.316
  201GLN      C 3198   4.793   6.804   3.941
  201GLN      O 3199   4.688   6.793   4.005
  202SER      N 3200   4.796   6.888   3.837
  202SER      H 3201   4.869   6.888   3.768
  202SER     CA 3202   4.685   6.972   3.795
  202SER     HA 3203   4.643   7.014   3.886
  202SER     CB 3204   4.723   7.085   3.700
  202SER    HB1 3205   4.641   7.156   3.708
  202SER    HB2 3206   4.749   7.047   3.601
  202SER     OG 3207   4.833   7.166   3.737
  202SER     HG 3208   4.913   7.113   3.727
  202SER      C 3209   4.569   6.894   3.735
  202SER      O 3210   4.457   6.945   3.734
  203LYS      N 3211   4.587   6.773   3.681
  203LYS      H 3212   4.679   6.745   3.649
  203LYS     CA 3213   4.484   6.685   3.630
  203LYS     HA 3214   4.391   6.741   3.628
  203LYS     CB 3215   4.523   6.644   3.489
  203LYS    HB1 3216   4.466   6.558   3.453
  203LYS    HB2 3217   4.625   6.604   3.491
  203LYS     CG 3218   4.510   6.758   3.388
  203LYS    HG1 3219   4.567   6.845   3.422
  203LYS    HG2 3220   4.403   6.778   3.385
  203LYS     CD 3221   4.556   6.714   3.250
  203LYS    HD1 3222   4.503   6.625   3.216
  203LYS    HD2 3223   4.661   6.685   3.257
  203LYS     CE 3224   4.556   6.831   3.151
  203LYS    HE1 3225   4.620   6.803   3.067
  203LYS    HE2 3226   4.613   6.916   3.187
  203LYS     NZ 3227   4.421   6.875   3.116
  203LYS    HZ1 3228   4.418   6.944   3.043
  203LYS    HZ2 3229   4.377   6.794   3.075
  203LYS    HZ3 3230   4.371   6.901   3.200
  203LYS      C 3231   4.468   6.563   3.720
  203LYS      O 3232   4.400   6.471   3.675
  204GLY      N 3233   4.542   6.547   3.830
  204GLY      H 3234   4.598   6.627   3.854
  204GLY     CA 3235   4.519   6.442   3.926
  204GLY    HA1 3236   4.413   6.428   3.943
  204GLY    HA2 3237   4.547   6.474   4.027
  204GLY      C 3238   4.587   6.311   3.888
  204GLY      O 3239   4.551   6.209   3.946
  205ILE      N 3240   4.671   6.311   3.784
  205ILE      H 3241   4.690   6.404   3.751
  205ILE     CA 3242   4.755   6.195   3.759
  205ILE     HA 3243   4.692   6.107   3.771
  205ILE     CB 3244   4.793   6.194   3.612
  205ILE     HB 3245   4.867   6.274   3.606
  205ILE    CG2 3246   4.879   6.073   3.575
  205ILE   HG21 3247   4.887   6.063   3.467
  205ILE   HG22 3248   4.981   6.071   3.614
  205ILE   HG23 3249   4.829   5.980   3.605
  205ILE    CG1 3250   4.681   6.209   3.510
  205ILE   HG11 3251   4.591   6.256   3.550
  205ILE   HG12 3252   4.656   6.105   3.489
  205ILE     CD 3253   4.740   6.283   3.390
  205ILE    HD1 3254   4.705   6.386   3.392
  205ILE    HD2 3255   4.849   6.281   3.387
  205ILE    HD3 3256   4.687   6.244   3.302
  205ILE      C 3257   4.877   6.196   3.850
  205ILE      O 3258   4.931   6.302   3.880
  206VAL      N 3259   4.918   6.080   3.902
  206VAL      H 3260   4.863   5.997   3.888
  206VAL     CA 3261   5.028   6.077   3.997
  206VAL     HA 3262   5.024   6.164   4.062
  206VAL     CB 3263   5.007   5.954   4.085
  206VAL     HB 3264   5.019   5.867   4.021
  206VAL    CG1 3265   5.110   5.932   4.195
  206VAL   HG11 3266   5.109   6.021   4.258
  206VAL   HG12 3267   5.078   5.845   4.254
  206VAL   HG13 3268   5.211   5.923   4.157
  206VAL    CG2 3269   4.868   5.956   4.149
  206VAL   HG21 3270   4.860   5.871   4.217
  206VAL   HG22 3271   4.864   6.039   4.220
  206VAL   HG23 3272   4.784   5.963   4.081
  206VAL      C 3273   5.159   6.057   3.922
  206VAL      O 3274   5.159   5.997   3.815
  207VAL      N 3275   5.271   6.096   3.982
  207VAL      H 3276   5.262   6.138   4.073
  207VAL     CA 3277   5.401   6.065   3.925
  207VAL     HA 3278   5.393   6.030   3.822
  207VAL     CB 3279   5.493   6.186   3.913
  207VAL     HB 3280   5.505   6.226   4.014
  207VAL    CG1 3281   5.633   6.146   3.866
  207VAL   HG11 3282   5.700   6.231   3.868
  207VAL   HG12 3283   5.678   6.069   3.930
  207VAL   HG13 3284   5.626   6.101   3.767
  207VAL    CG2 3285   5.437   6.301   3.830
  207VAL   HG21 3286   5.343   6.334   3.875
  207VAL   HG22 3287   5.501   6.389   3.829
  207VAL   HG23 3288   5.424   6.248   3.736
  207VAL      C 3289   5.462   5.949   4.001
  207VAL      O 3290   5.460   5.951   4.124
  208THR      N 3291   5.541   5.867   3.931
  208THR      H 3292   5.545   5.879   3.831
  208THR     CA 3293   5.638   5.777   3.989
  208THR     HA 3294   5.640   5.791   4.097
  208THR     CB 3295   5.615   5.628   3.966
  208THR     HB 3296   5.641   5.602   3.864
  208THR    CG2 3297   5.694   5.530   4.053
  208THR   HG21 3298   5.674   5.428   4.020
  208THR   HG22 3299   5.799   5.558   4.052
  208THR   HG23 3300   5.658   5.529   4.156
  208THR    OG1 3301   5.481   5.589   3.985
  208THR    HG1 3302   5.430   5.670   3.972
  208THR      C 3303   5.776   5.817   3.939
  208THR      O 3304   5.805   5.810   3.820
  209ALA      N 3305   5.865   5.847   4.034
  209ALA      H 3306   5.828   5.866   4.126
  209ALA     CA 3307   6.007   5.872   4.019
  209ALA     HA 3308   6.021   5.912   3.919
  209ALA     CB 3309   6.055   5.980   4.115
  209ALA    HB1 3310   6.163   5.997   4.108
  209ALA    HB2 3311   6.010   6.077   4.095
  209ALA    HB3 3312   6.034   5.958   4.220
  209ALA      C 3313   6.086   5.742   4.022
  209ALA      O 3314   6.098   5.674   4.123
  210TYR      N 3315   6.152   5.707   3.911
  210TYR      H 3316   6.154   5.770   3.832
  210TYR     CA 3317   6.253   5.604   3.906
  210TYR     HA 3318   6.242   5.547   3.999
  210TYR     CB 3319   6.210   5.505   3.798
  210TYR    HB1 3320   6.105   5.478   3.812
  210TYR    HB2 3321   6.277   5.422   3.815
  210TYR     CG 3322   6.240   5.527   3.651
  210TYR    CD1 3323   6.372   5.532   3.605
  210TYR    HD1 3324   6.450   5.525   3.679
  210TYR    CE1 3325   6.397   5.540   3.468
  210TYR    HE1 3326   6.497   5.537   3.427
  210TYR     CZ 3327   6.290   5.554   3.376
  210TYR     OH 3328   6.318   5.559   3.243
  210TYR     HH 3329   6.244   5.564   3.182
  210TYR    CE2 3330   6.157   5.549   3.423
  210TYR    HE2 3331   6.077   5.556   3.351
  210TYR    CD2 3332   6.133   5.536   3.560
  210TYR    HD2 3333   6.033   5.549   3.599
  210TYR      C 3334   6.399   5.647   3.900
  210TYR      O 3335   6.433   5.757   3.858
  211SER      N 3336   6.483   5.548   3.931
  211SER      H 3337   6.445   5.455   3.934
  211SER     CA 3338   6.626   5.555   3.952
  211SER     HA 3339   6.658   5.470   4.013
  211SER     CB 3340   6.700   5.540   3.820
  211SER    HB1 3341   6.807   5.538   3.840
  211SER    HB2 3342   6.680   5.627   3.757
  211SER     OG 3343   6.651   5.425   3.755
  211SER     HG 3344   6.693   5.343   3.784
  211SER      C 3345   6.666   5.683   4.025
  211SER      O 3346   6.739   5.762   3.966
  212PRO      N 3347   6.615   5.699   4.147
  212PRO     CD 3348   6.547   5.606   4.236
  212PRO    HD1 3349   6.618   5.527   4.259
  212PRO    HD2 3350   6.454   5.569   4.193
  212PRO     CG 3351   6.530   5.676   4.370
  212PRO    HG1 3352   6.619   5.661   4.432
  212PRO    HG2 3353   6.441   5.648   4.428
  212PRO     CB 3354   6.517   5.820   4.323
  212PRO    HB1 3355   6.538   5.892   4.402
  212PRO    HB2 3356   6.421   5.850   4.279
  212PRO     CA 3357   6.628   5.824   4.219
  212PRO     HA 3358   6.612   5.911   4.154
  212PRO      C 3359   6.764   5.849   4.283
  212PRO      O 3360   6.779   5.951   4.350
  213LEU      N 3361   6.855   5.754   4.261
  213LEU      H 3362   6.830   5.662   4.229
  213LEU     CA 3363   6.996   5.760   4.294
  213LEU     HA 3364   7.010   5.854   4.348
  213LEU     CB 3365   7.033   5.645   4.388
  213LEU    HB1 3366   7.131   5.666   4.431
  213LEU    HB2 3367   7.052   5.556   4.329
  213LEU     CG 3368   6.937   5.604   4.499
  213LEU     HG 3369   6.852   5.553   4.453
  213LEU    CD1 3370   7.006   5.510   4.597
  213LEU   HD11 3371   7.079   5.451   4.542
  213LEU   HD12 3372   7.060   5.565   4.674
  213LEU   HD13 3373   6.923   5.452   4.637
  213LEU    CD2 3374   6.879   5.707   4.596
  213LEU   HD21 3375   6.963   5.762   4.637
  213LEU   HD22 3376   6.823   5.779   4.537
  213LEU   HD23 3377   6.808   5.662   4.666
  213LEU      C 3378   7.090   5.764   4.175
  213LEU      O 3379   7.210   5.740   4.190
  214GLY      N 3380   7.041   5.795   4.054
  214GLY      H 3381   6.943   5.815   4.043
  214GLY     CA 3382   7.113   5.793   3.929
  214GLY    HA1 3383   7.203   5.853   3.947
  214GLY    HA2 3384   7.054   5.840   3.850
  214GLY      C 3385   7.162   5.658   3.879
  214GLY      O 3386   7.235   5.647   3.782
  215SER      N 3387   7.100   5.555   3.939
  215SER      H 3388   7.021   5.563   4.001
  215SER     CA 3389   7.137   5.418   3.911
  215SER     HA 3390   7.103   5.353   3.992
  215SER     CB 3391   7.047   5.371   3.796
  215SER    HB1 3392   7.082   5.418   3.704
  215SER    HB2 3393   6.945   5.403   3.819
  215SER     OG 3394   7.045   5.231   3.782
  215SER     HG 3395   6.964   5.200   3.824
  215SER      C 3396   7.282   5.380   3.889
  215SER      O 3397   7.333   5.352   3.781
  216PRO      N 3398   7.364   5.373   3.995
  216PRO     CD 3399   7.332   5.401   4.133
  216PRO    HD1 3400   7.238   5.356   4.167
  216PRO    HD2 3401   7.331   5.510   4.138
  216PRO     CG 3402   7.448   5.340   4.212
  216PRO    HG1 3403   7.429   5.234   4.223
  216PRO    HG2 3404   7.456   5.395   4.306
  216PRO     CB 3405   7.566   5.364   4.118
  216PRO    HB1 3406   7.638   5.289   4.152
  216PRO    HB2 3407   7.601   5.466   4.132
  216PRO     CA 3408   7.505   5.342   3.979
  216PRO     HA 3409   7.554   5.406   3.905
  216PRO      C 3410   7.533   5.200   3.933
  216PRO      O 3411   7.645   5.174   3.889
  217ASP      N 3412   7.443   5.103   3.945
  217ASP      H 3413   7.349   5.122   3.975
  217ASP     CA 3414   7.463   4.967   3.898
  217ASP     HA 3415   7.569   4.942   3.906
  217ASP     CB 3416   7.384   4.861   3.976
  217ASP    HB1 3417   7.439   4.859   4.070
  217ASP    HB2 3418   7.401   4.766   3.926
  217ASP     CG 3419   7.241   4.889   4.019
  217ASP    OD1 3420   7.168   4.791   4.046
  217ASP    OD2 3421   7.191   5.004   4.010
  217ASP      C 3422   7.437   4.951   3.749
  217ASP      O 3423   7.461   4.838   3.706
  218ARG      N 3424   7.394   5.055   3.678
  218ARG      H 3425   7.389   5.141   3.730
  218ARG     CA 3426   7.396   5.058   3.533
  218ARG     HA 3427   7.318   4.988   3.501
  218ARG     CB 3428   7.345   5.188   3.472
  218ARG    HB1 3429   7.244   5.215   3.506
  218ARG    HB2 3430   7.334   5.179   3.364
  218ARG     CG 3431   7.439   5.308   3.488
  218ARG    HG1 3432   7.514   5.298   3.411
  218ARG    HG2 3433   7.485   5.291   3.585
  218ARG     CD 3434   7.367   5.443   3.484
  218ARG    HD1 3435   7.302   5.466   3.568
  218ARG    HD2 3436   7.302   5.443   3.397
  218ARG     NE 3437   7.467   5.550   3.470
  218ARG     HE 3438   7.479   5.584   3.375
  218ARG     CZ 3439   7.526   5.609   3.574
  218ARG    NH1 3440   7.511   5.558   3.697
  218ARG   HH11 3441   7.445   5.484   3.716
  218ARG   HH12 3442   7.563   5.593   3.776
  218ARG    NH2 3443   7.613   5.708   3.550
  218ARG   HH21 3444   7.658   5.703   3.459
  218ARG   HH22 3445   7.661   5.752   3.627
  218ARG      C 3446   7.527   5.008   3.474
  218ARG      O 3447   7.631   5.054   3.520
  219PRO      N 3448   7.526   4.929   3.366
  219PRO     CD 3449   7.412   4.876   3.296
  219PRO    HD1 3450   7.348   4.950   3.247
  219PRO    HD2 3451   7.348   4.819   3.365
  219PRO     CG 3452   7.470   4.781   3.192
  219PRO    HG1 3453   7.468   4.827   3.093
  219PRO    HG2 3454   7.416   4.687   3.200
  219PRO     CB 3455   7.617   4.761   3.231
  219PRO    HB1 3456   7.676   4.756   3.140
  219PRO    HB2 3457   7.617   4.671   3.293
  219PRO     CA 3458   7.651   4.891   3.303
  219PRO     HA 3459   7.728   4.853   3.370
  219PRO      C 3460   7.712   4.999   3.215
  219PRO      O 3461   7.833   5.016   3.200
  220TRP      N 3462   7.627   5.084   3.158
  220TRP      H 3463   7.527   5.067   3.150
  220TRP     CA 3464   7.664   5.186   3.062
  220TRP     HA 3465   7.749   5.159   3.000
  220TRP     CB 3466   7.548   5.208   2.964
  220TRP    HB1 3467   7.514   5.117   2.915
  220TRP    HB2 3468   7.566   5.274   2.879
  220TRP     CG 3469   7.422   5.260   3.026
  220TRP    CD1 3470   7.410   5.383   3.082
  220TRP    HD1 3471   7.485   5.460   3.088
  220TRP    NE1 3472   7.277   5.404   3.114
  220TRP    HE1 3473   7.239   5.495   3.133
  220TRP    CE2 3474   7.197   5.294   3.092
  220TRP    CZ2 3475   7.063   5.261   3.118
  220TRP    HZ2 3476   6.995   5.321   3.176
  220TRP    CH2 3477   7.020   5.131   3.086
  220TRP    HH2 3478   6.918   5.101   3.103
  220TRP    CZ3 3479   7.104   5.038   3.026
  220TRP    HZ3 3480   7.079   4.935   3.003
  220TRP    CE3 3481   7.236   5.076   3.001
  220TRP    HE3 3482   7.295   5.004   2.945
  220TRP    CD2 3483   7.288   5.203   3.033
  220TRP      C 3484   7.720   5.313   3.125
  220TRP      O 3485   7.740   5.411   3.054
  221ALA      N 3486   7.746   5.312   3.256
  221ALA      H 3487   7.717   5.229   3.306
  221ALA     CA 3488   7.806   5.423   3.328
  221ALA     HA 3489   7.750   5.513   3.303
  221ALA     CB 3490   7.804   5.399   3.479
  221ALA    HB1 3491   7.701   5.390   3.515
  221ALA    HB2 3492   7.876   5.324   3.512
  221ALA    HB3 3493   7.845   5.494   3.513
  221ALA      C 3494   7.946   5.450   3.274
  221ALA      O 3495   8.039   5.370   3.272
  222LYS      N 3496   7.956   5.571   3.218
  222LYS      H 3497   7.875   5.632   3.223
  222LYS     CA 3498   8.077   5.622   3.157
  222LYS     HA 3499   8.148   5.545   3.126
  222LYS     CB 3500   8.045   5.698   3.029
  222LYS    HB1 3501   8.123   5.772   3.010
  222LYS    HB2 3502   7.947   5.743   3.048
  222LYS     CG 3503   8.029   5.612   2.905
  222LYS    HG1 3504   7.956   5.534   2.929
  222LYS    HG2 3505   8.122   5.559   2.884
  222LYS     CD 3506   7.987   5.700   2.788
  222LYS    HD1 3507   8.073   5.763   2.762
  222LYS    HD2 3508   7.895   5.758   2.796
  222LYS     CE 3509   7.967   5.606   2.669
  222LYS    HE1 3510   8.062   5.555   2.653
  222LYS    HE2 3511   7.950   5.665   2.579
  222LYS     NZ 3512   7.854   5.514   2.688
  222LYS    HZ1 3513   7.873   5.439   2.753
  222LYS    HZ2 3514   7.775   5.568   2.720
  222LYS    HZ3 3515   7.829   5.479   2.597
  222LYS      C 3516   8.150   5.707   3.261
  222LYS      O 3517   8.082   5.764   3.346
  223PRO      N 3518   8.281   5.731   3.250
  223PRO     CD 3519   8.364   5.684   3.141
  223PRO    HD1 3520   8.313   5.680   3.045
  223PRO    HD2 3521   8.405   5.585   3.165
  223PRO     CG 3522   8.474   5.788   3.126
  223PRO    HG1 3523   8.429   5.875   3.078
  223PRO    HG2 3524   8.569   5.757   3.082
  223PRO     CB 3525   8.503   5.817   3.273
  223PRO    HB1 3526   8.556   5.911   3.293
  223PRO    HB2 3527   8.571   5.741   3.311
  223PRO     CA 3528   8.368   5.802   3.341
  223PRO     HA 3529   8.383   5.741   3.431
  223PRO      C 3530   8.323   5.942   3.380
  223PRO      O 3531   8.355   5.991   3.488
  224GLU      N 3532   8.250   6.009   3.290
  224GLU      H 3533   8.235   5.965   3.200
  224GLU     CA 3534   8.218   6.150   3.300
  224GLU     HA 3535   8.285   6.202   3.369
  224GLU     CB 3536   8.228   6.204   3.158
  224GLU    HB1 3537   8.208   6.311   3.165
  224GLU    HB2 3538   8.154   6.160   3.091
  224GLU     CG 3539   8.364   6.176   3.096
  224GLU    HG1 3540   8.364   6.217   2.995
  224GLU    HG2 3541   8.377   6.068   3.082
  224GLU     CD 3542   8.485   6.223   3.174
  224GLU    OE1 3543   8.487   6.326   3.246
  224GLU    OE2 3544   8.595   6.171   3.147
  224GLU      C 3545   8.077   6.183   3.348
  224GLU      O 3546   8.046   6.294   3.393
  225ASP      N 3547   7.989   6.084   3.352
  225ASP      H 3548   8.020   5.991   3.326
  225ASP     CA 3549   7.855   6.095   3.406
  225ASP     HA 3550   7.797   6.164   3.345
  225ASP     CB 3551   7.791   5.957   3.414
  225ASP    HB1 3552   7.689   5.974   3.448
  225ASP    HB2 3553   7.831   5.897   3.496
  225ASP     CG 3554   7.791   5.873   3.286
  225ASP    OD1 3555   7.827   5.925   3.179
  225ASP    OD2 3556   7.754   5.756   3.307
  225ASP      C 3557   7.855   6.149   3.549
  225ASP      O 3558   7.939   6.109   3.628
  226PRO      N 3559   7.755   6.228   3.590
  226PRO     CD 3560   7.647   6.282   3.510
  226PRO    HD1 3561   7.589   6.220   3.441
  226PRO    HD2 3562   7.687   6.358   3.442
  226PRO     CG 3563   7.556   6.348   3.613
  226PRO    HG1 3564   7.494   6.271   3.658
  226PRO    HG2 3565   7.497   6.426   3.563
  226PRO     CB 3566   7.661   6.399   3.711
  226PRO    HB1 3567   7.620   6.425   3.808
  226PRO    HB2 3568   7.712   6.488   3.673
  226PRO     CA 3569   7.751   6.277   3.726
  226PRO     HA 3570   7.847   6.323   3.749
  226PRO      C 3571   7.719   6.171   3.830
  226PRO      O 3572   7.673   6.062   3.795
  227SER      N 3573   7.757   6.191   3.957
  227SER      H 3574   7.809   6.273   3.982
  227SER     CA 3575   7.722   6.104   4.067
  227SER     HA 3576   7.665   6.021   4.027
  227SER     CB 3577   7.847   6.051   4.138
  227SER    HB1 3578   7.896   6.134   4.188
  227SER    HB2 3579   7.915   6.009   4.064
  227SER     OG 3580   7.827   5.949   4.233
  227SER     HG 3581   7.913   5.909   4.243
  227SER      C 3582   7.630   6.176   4.165
  227SER      O 3583   7.625   6.299   4.172
  228LEU      N 3584   7.564   6.096   4.249
  228LEU      H 3585   7.588   5.998   4.252
  228LEU     CA 3586   7.470   6.146   4.347
  228LEU     HA 3587   7.479   6.254   4.358
  228LEU     CB 3588   7.325   6.109   4.318
  228LEU    HB1 3589   7.265   6.128   4.407
  228LEU    HB2 3590   7.322   6.003   4.295
  228LEU     CG 3591   7.264   6.196   4.208
  228LEU     HG 3592   7.337   6.187   4.127
  228LEU    CD1 3593   7.130   6.135   4.167
  228LEU   HD11 3594   7.074   6.088   4.248
  228LEU   HD12 3595   7.069   6.202   4.105
  228LEU   HD13 3596   7.155   6.057   4.096
  228LEU    CD2 3597   7.245   6.341   4.250
  228LEU   HD21 3598   7.344   6.386   4.239
  228LEU   HD22 3599   7.170   6.399   4.195
  228LEU   HD23 3600   7.219   6.352   4.355
  228LEU      C 3601   7.514   6.088   4.480
  228LEU      O 3602   7.523   6.161   4.578
  229LEU      N 3603   7.530   5.956   4.497
  229LEU      H 3604   7.518   5.888   4.424
  229LEU     CA 3605   7.564   5.907   4.629
  229LEU     HA 3606   7.487   5.934   4.700
  229LEU     CB 3607   7.550   5.755   4.617
  229LEU    HB1 3608   7.598   5.720   4.708
  229LEU    HB2 3609   7.608   5.720   4.531
  229LEU     CG 3610   7.407   5.703   4.618
  229LEU     HG 3611   7.355   5.760   4.540
  229LEU    CD1 3612   7.404   5.558   4.572
  229LEU   HD11 3613   7.462   5.497   4.641
  229LEU   HD12 3614   7.301   5.525   4.558
  229LEU   HD13 3615   7.451   5.553   4.474
  229LEU    CD2 3616   7.339   5.711   4.755
  229LEU   HD21 3617   7.319   5.815   4.782
  229LEU   HD22 3618   7.242   5.664   4.742
  229LEU   HD23 3619   7.388   5.656   4.836
  229LEU      C 3620   7.703   5.945   4.679
  229LEU      O 3621   7.727   5.927   4.798
  230GLU      N 3622   7.795   5.989   4.593
  230GLU      H 3623   7.774   6.011   4.496
  230GLU     CA 3624   7.934   6.012   4.626
  230GLU     HA 3625   7.960   5.967   4.722
  230GLU     CB 3626   8.023   5.955   4.516
  230GLU    HB1 3627   8.125   5.990   4.530
  230GLU    HB2 3628   7.985   5.999   4.424
  230GLU     CG 3629   8.022   5.802   4.510
  230GLU    HG1 3630   7.922   5.760   4.522
  230GLU    HG2 3631   8.074   5.761   4.596
  230GLU     CD 3632   8.073   5.746   4.378
  230GLU    OE1 3633   8.031   5.799   4.273
  230GLU    OE2 3634   8.175   5.673   4.382
  230GLU      C 3635   7.969   6.159   4.646
  230GLU      O 3636   8.077   6.198   4.689
  231ASP      N 3637   7.874   6.251   4.627
  231ASP      H 3638   7.780   6.216   4.613
  231ASP     CA 3639   7.898   6.392   4.603
  231ASP     HA 3640   8.000   6.397   4.565
  231ASP     CB 3641   7.809   6.431   4.485
  231ASP    HB1 3642   7.705   6.419   4.515
  231ASP    HB2 3643   7.831   6.357   4.408
  231ASP     CG 3644   7.833   6.570   4.428
  231ASP    OD1 3645   7.854   6.574   4.305
  231ASP    OD2 3646   7.836   6.671   4.502
  231ASP      C 3647   7.876   6.488   4.719
  231ASP      O 3648   7.765   6.488   4.772
  232PRO      N 3649   7.973   6.568   4.762
  232PRO     CD 3650   8.111   6.566   4.717
  232PRO    HD1 3651   8.123   6.613   4.620
  232PRO    HD2 3652   8.157   6.467   4.721
  232PRO     CG 3653   8.195   6.651   4.813
  232PRO    HG1 3654   8.278   6.692   4.755
  232PRO    HG2 3655   8.234   6.591   4.895
  232PRO     CB 3656   8.093   6.753   4.865
  232PRO    HB1 3657   8.097   6.846   4.809
  232PRO    HB2 3658   8.111   6.780   4.969
  232PRO     CA 3659   7.968   6.665   4.870
  232PRO     HA 3660   7.976   6.614   4.966
  232PRO      C 3661   7.841   6.749   4.875
  232PRO      O 3662   7.798   6.761   4.989
  233ARG      N 3663   7.778   6.780   4.761
  233ARG      H 3664   7.809   6.731   4.678
  233ARG     CA 3665   7.653   6.852   4.756
  233ARG     HA 3666   7.666   6.947   4.807
  233ARG     CB 3667   7.622   6.881   4.610
  233ARG    HB1 3668   7.517   6.908   4.597
  233ARG    HB2 3669   7.637   6.787   4.556
  233ARG     CG 3670   7.721   6.975   4.543
  233ARG    HG1 3671   7.823   6.941   4.557
  233ARG    HG2 3672   7.702   7.065   4.602
  233ARG     CD 3673   7.703   7.000   4.394
  233ARG    HD1 3674   7.776   7.076   4.365
  233ARG    HD2 3675   7.602   7.033   4.367
  233ARG     NE 3676   7.732   6.882   4.313
  233ARG     HE 3677   7.744   6.798   4.368
  233ARG     CZ 3678   7.770   6.881   4.184
  233ARG    NH1 3679   7.768   6.992   4.109
  233ARG   HH11 3680   7.740   7.075   4.158
  233ARG   HH12 3681   7.791   6.992   4.011
  233ARG    NH2 3682   7.788   6.764   4.122
  233ARG   HH21 3683   7.783   6.676   4.172
  233ARG   HH22 3684   7.832   6.771   4.030
  233ARG      C 3685   7.536   6.780   4.824
  233ARG      O 3686   7.463   6.843   4.899
  234ILE      N 3687   7.530   6.648   4.805
  234ILE      H 3688   7.604   6.610   4.747
  234ILE     CA 3689   7.429   6.567   4.869
  234ILE     HA 3690   7.338   6.625   4.886
  234ILE     CB 3691   7.374   6.449   4.790
  234ILE     HB 3692   7.437   6.362   4.809
  234ILE    CG2 3693   7.241   6.399   4.845
  234ILE   HG21 3694   7.163   6.474   4.828
  234ILE   HG22 3695   7.218   6.304   4.797
  234ILE   HG23 3696   7.256   6.366   4.948
  234ILE    CG1 3697   7.363   6.476   4.640
  234ILE   HG11 3698   7.338   6.381   4.592
  234ILE   HG12 3699   7.457   6.507   4.594
  234ILE     CD 3700   7.253   6.572   4.596
  234ILE    HD1 3701   7.259   6.670   4.643
  234ILE    HD2 3702   7.268   6.596   4.491
  234ILE    HD3 3703   7.148   6.544   4.605
  234ILE      C 3704   7.468   6.533   5.012
  234ILE      O 3705   7.380   6.522   5.097
  235LYS      N 3706   7.596   6.513   5.043
  235LYS      H 3707   7.667   6.517   4.971
  235LYS     CA 3708   7.645   6.475   5.174
  235LYS     HA 3709   7.602   6.381   5.208
  235LYS     CB 3710   7.792   6.435   5.160
  235LYS    HB1 3711   7.830   6.430   5.262
  235LYS    HB2 3712   7.847   6.519   5.118
  235LYS     CG 3713   7.833   6.310   5.083
  235LYS    HG1 3714   7.791   6.300   4.983
  235LYS    HG2 3715   7.816   6.220   5.142
  235LYS     CD 3716   7.982   6.317   5.053
  235LYS    HD1 3717   8.034   6.345   5.145
  235LYS    HD2 3718   7.999   6.386   4.970
  235LYS     CE 3719   8.031   6.178   5.015
  235LYS    HE1 3720   7.971   6.138   4.934
  235LYS    HE2 3721   8.033   6.121   5.108
  235LYS     NZ 3722   8.165   6.193   4.957
  235LYS    HZ1 3723   8.228   6.118   4.978
  235LYS    HZ2 3724   8.172   6.223   4.860
  235LYS    HZ3 3725   8.216   6.266   5.005
  235LYS      C 3726   7.625   6.582   5.281
  235LYS      O 3727   7.593   6.549   5.395
  236ALA      N 3728   7.626   6.711   5.248
  236ALA      H 3729   7.667   6.746   5.162
  236ALA     CA 3730   7.585   6.819   5.335
  236ALA     HA 3731   7.645   6.812   5.426
  236ALA     CB 3732   7.621   6.952   5.270
  236ALA    HB1 3733   7.618   6.943   5.162
  236ALA    HB2 3734   7.552   7.031   5.299
  236ALA    HB3 3735   7.716   6.991   5.307
  236ALA      C 3736   7.438   6.811   5.374
  236ALA      O 3737   7.403   6.828   5.491
  237ILE      N 3738   7.355   6.770   5.278
  237ILE      H 3739   7.389   6.759   5.183
  237ILE     CA 3740   7.213   6.756   5.302
  237ILE     HA 3741   7.186   6.840   5.366
  237ILE     CB 3742   7.129   6.769   5.175
  237ILE     HB 3743   7.156   6.692   5.104
  237ILE    CG2 3744   6.979   6.769   5.206
  237ILE   HG21 3745   6.923   6.769   5.113
  237ILE   HG22 3746   6.944   6.682   5.260
  237ILE   HG23 3747   6.963   6.857   5.269
  237ILE    CG1 3748   7.164   6.898   5.101
  237ILE   HG11 3749   7.273   6.908   5.101
  237ILE   HG12 3750   7.124   6.978   5.163
  237ILE     CD 3751   7.111   6.917   4.959
  237ILE    HD1 3752   7.005   6.893   4.966
  237ILE    HD2 3753   7.122   7.020   4.926
  237ILE    HD3 3754   7.161   6.844   4.896
  237ILE      C 3755   7.181   6.631   5.383
  237ILE      O 3756   7.094   6.633   5.470
  238ALA      N 3757   7.272   6.534   5.372
  238ALA      H 3758   7.346   6.547   5.305
  238ALA     CA 3759   7.266   6.414   5.453
  238ALA     HA 3760   7.161   6.385   5.455
  238ALA     CB 3761   7.337   6.300   5.381
  238ALA    HB1 3762   7.344   6.214   5.447
  238ALA    HB2 3763   7.283   6.271   5.291
  238ALA    HB3 3764   7.436   6.342   5.364
  238ALA      C 3765   7.311   6.441   5.595
  238ALA      O 3766   7.250   6.405   5.696
  239ALA      N 3767   7.417   6.521   5.608
  239ALA      H 3768   7.471   6.535   5.524
  239ALA     CA 3769   7.469   6.568   5.735
  239ALA     HA 3770   7.497   6.485   5.800
  239ALA     CB 3771   7.596   6.647   5.707
  239ALA    HB1 3772   7.625   6.710   5.792
  239ALA    HB2 3773   7.686   6.589   5.688
  239ALA    HB3 3774   7.585   6.708   5.617
  239ALA      C 3775   7.370   6.661   5.804
  239ALA      O 3776   7.340   6.638   5.921
  240LYS      N 3777   7.305   6.755   5.737
  240LYS      H 3778   7.343   6.777   5.646
  240LYS     CA 3779   7.199   6.844   5.780
  240LYS     HA 3780   7.239   6.911   5.856
  240LYS     CB 3781   7.168   6.941   5.667
  240LYS    HB1 3782   7.127   6.885   5.582
  240LYS    HB2 3783   7.259   6.988   5.629
  240LYS     CG 3784   7.061   7.045   5.698
  240LYS    HG1 3785   7.080   7.074   5.802
  240LYS    HG2 3786   6.962   7.001   5.691
  240LYS     CD 3787   7.074   7.174   5.618
  240LYS    HD1 3788   7.079   7.152   5.511
  240LYS    HD2 3789   7.164   7.228   5.648
  240LYS     CE 3790   6.963   7.274   5.651
  240LYS    HE1 3791   6.997   7.371   5.616
  240LYS    HE2 3792   6.973   7.296   5.758
  240LYS     NZ 3793   6.829   7.244   5.599
  240LYS    HZ1 3794   6.833   7.209   5.504
  240LYS    HZ2 3795   6.788   7.171   5.655
  240LYS    HZ3 3796   6.765   7.320   5.617
  240LYS      C 3797   7.078   6.772   5.838
  240LYS      O 3798   7.007   6.837   5.915
  241HIS      N 3799   7.044   6.647   5.807
  241HIS      H 3800   7.104   6.606   5.736
  241HIS     CA 3801   6.935   6.567   5.859
  241HIS     HA 3802   6.872   6.620   5.929
  241HIS     CB 3803   6.846   6.528   5.741
  241HIS    HB1 3804   6.766   6.463   5.776
  241HIS    HB2 3805   6.913   6.473   5.676
  241HIS     CG 3806   6.772   6.648   5.689
  241HIS    ND1 3807   6.674   6.721   5.756
  241HIS    CE1 3808   6.646   6.819   5.669
  241HIS    HE1 3809   6.574   6.896   5.694
  241HIS    NE2 3810   6.723   6.815   5.559
  241HIS    HE2 3811   6.726   6.892   5.493
  241HIS    CD2 3812   6.798   6.700   5.565
  241HIS    HD2 3813   6.880   6.670   5.501
  241HIS      C 3814   6.973   6.440   5.933
  241HIS      O 3815   6.893   6.357   5.976
  242ASN      N 3816   7.103   6.429   5.961
  242ASN      H 3817   7.170   6.498   5.930
  242ASN     CA 3818   7.153   6.307   6.023
  242ASN     HA 3819   7.262   6.302   6.021
  242ASN     CB 3820   7.120   6.321   6.171
  242ASN    HB1 3821   7.159   6.235   6.224
  242ASN    HB2 3822   7.016   6.323   6.203
  242ASN     CG 3823   7.205   6.431   6.232
  242ASN    OD1 3824   7.324   6.451   6.206
  242ASN    ND2 3825   7.141   6.511   6.318
  242ASN   HD21 3826   7.046   6.489   6.343
  242ASN   HD22 3827   7.185   6.596   6.350
  242ASN      C 3828   7.114   6.172   5.965
  242ASN      O 3829   7.067   6.085   6.038
  243LYS      N 3830   7.131   6.163   5.833
  243LYS      H 3831   7.171   6.245   5.789
  243LYS     CA 3832   7.092   6.053   5.747
  243LYS     HA 3833   7.068   5.966   5.808
  243LYS     CB 3834   6.959   6.086   5.678
  243LYS    HB1 3835   6.936   6.020   5.595
  243LYS    HB2 3836   6.965   6.181   5.627
  243LYS     CG 3837   6.828   6.094   5.755
  243LYS    HG1 3838   6.758   6.145   5.688
  243LYS    HG2 3839   6.842   6.167   5.835
  243LYS     CD 3840   6.775   5.964   5.816
  243LYS    HD1 3841   6.851   5.912   5.875
  243LYS    HD2 3842   6.749   5.897   5.734
  243LYS     CE 3843   6.653   5.999   5.900
  243LYS    HE1 3844   6.587   6.075   5.857
  243LYS    HE2 3845   6.699   6.052   5.983
  243LYS     NZ 3846   6.587   5.874   5.940
  243LYS    HZ1 3847   6.563   5.819   5.859
  243LYS    HZ2 3848   6.639   5.818   6.007
  243LYS    HZ3 3849   6.493   5.886   5.976
  243LYS      C 3850   7.199   6.022   5.644
  243LYS      O 3851   7.308   6.079   5.648
  244THR      N 3852   7.182   5.918   5.562
  244THR      H 3853   7.097   5.865   5.562
  244THR     CA 3854   7.274   5.894   5.452
  244THR     HA 3855   7.377   5.921   5.475
  244THR     CB 3856   7.283   5.746   5.416
  244THR     HB 3857   7.355   5.733   5.336
  244THR    CG2 3858   7.335   5.665   5.534
  244THR   HG21 3859   7.256   5.633   5.602
  244THR   HG22 3860   7.378   5.574   5.493
  244THR   HG23 3861   7.412   5.720   5.586
  244THR    OG1 3862   7.157   5.707   5.366
  244THR    HG1 3863   7.161   5.612   5.359
  244THR      C 3864   7.240   5.970   5.325
  244THR      O 3865   7.136   6.035   5.319
  245THR      N 3866   7.329   5.961   5.225
  245THR      H 3867   7.410   5.902   5.229
  245THR     CA 3868   7.302   6.017   5.094
  245THR     HA 3869   7.273   6.121   5.111
  245THR     CB 3870   7.431   6.014   5.011
  245THR     HB 3871   7.397   6.056   4.916
  245THR    CG2 3872   7.540   6.109   5.060
  245THR   HG21 3873   7.628   6.087   5.000
  245THR   HG22 3874   7.500   6.210   5.056
  245THR   HG23 3875   7.557   6.094   5.167
  245THR    OG1 3876   7.477   5.882   4.997
  245THR    HG1 3877   7.545   5.876   4.928
  245THR      C 3878   7.184   5.950   5.027
  245THR      O 3879   7.105   6.023   4.967
  246ALA      N 3880   7.163   5.819   5.038
  246ALA      H 3881   7.238   5.763   5.076
  246ALA     CA 3882   7.044   5.755   4.985
  246ALA     HA 3883   7.027   5.780   4.880
  246ALA     CB 3884   7.059   5.603   4.998
  246ALA    HB1 3885   7.067   5.570   5.101
  246ALA    HB2 3886   6.968   5.564   4.953
  246ALA    HB3 3887   7.141   5.563   4.937
  246ALA      C 3888   6.920   5.813   5.050
  246ALA      O 3889   6.834   5.863   4.978
  247GLN      N 3890   6.910   5.809   5.183
  247GLN      H 3891   6.993   5.796   5.239
  247GLN     CA 3892   6.800   5.858   5.264
  247GLN     HA 3893   6.711   5.797   5.249
  247GLN     CB 3894   6.829   5.844   5.413
  247GLN    HB1 3895   6.763   5.910   5.471
  247GLN    HB2 3896   6.930   5.881   5.432
  247GLN     CG 3897   6.822   5.701   5.465
  247GLN    HG1 3898   6.892   5.647   5.401
  247GLN    HG2 3899   6.730   5.648   5.440
  247GLN     CD 3900   6.870   5.684   5.609
  247GLN    OE1 3901   6.966   5.745   5.656
  247GLN    NE2 3902   6.804   5.599   5.687
  247GLN   HE21 3903   6.743   5.534   5.638
  247GLN   HE22 3904   6.849   5.570   5.773
  247GLN      C 3905   6.751   5.997   5.224
  247GLN      O 3906   6.631   6.011   5.203
  248VAL      N 3907   6.842   6.094   5.214
  248VAL      H 3908   6.940   6.070   5.225
  248VAL     CA 3909   6.812   6.224   5.158
  248VAL     HA 3910   6.726   6.266   5.210
  248VAL     CB 3911   6.929   6.321   5.178
  248VAL     HB 3912   7.013   6.251   5.176
  248VAL    CG1 3913   6.954   6.429   5.074
  248VAL   HG11 3914   6.880   6.509   5.069
  248VAL   HG12 3915   7.046   6.479   5.105
  248VAL   HG13 3916   6.973   6.372   4.983
  248VAL    CG2 3917   6.926   6.365   5.324
  248VAL   HG21 3918   6.824   6.397   5.348
  248VAL   HG22 3919   6.943   6.278   5.387
  248VAL   HG23 3920   6.992   6.446   5.355
  248VAL      C 3921   6.764   6.218   5.014
  248VAL      O 3922   6.663   6.281   4.982
  249LEU      N 3923   6.829   6.142   4.925
  249LEU      H 3924   6.907   6.085   4.954
  249LEU     CA 3925   6.785   6.132   4.788
  249LEU     HA 3926   6.782   6.235   4.754
  249LEU     CB 3927   6.895   6.059   4.711
  249LEU    HB1 3928   6.851   6.016   4.621
  249LEU    HB2 3929   6.924   5.971   4.768
  249LEU     CG 3930   7.024   6.135   4.684
  249LEU     HG 3931   7.062   6.177   4.777
  249LEU    CD1 3932   7.132   6.036   4.640
  249LEU   HD11 3933   7.161   5.975   4.725
  249LEU   HD12 3934   7.098   5.977   4.555
  249LEU   HD13 3935   7.225   6.087   4.617
  249LEU    CD2 3936   7.005   6.245   4.579
  249LEU   HD21 3937   6.929   6.306   4.628
  249LEU   HD22 3938   7.088   6.316   4.574
  249LEU   HD23 3939   6.972   6.214   4.480
  249LEU      C 3940   6.649   6.067   4.761
  249LEU      O 3941   6.581   6.099   4.665
  250ILE      N 3942   6.611   5.972   4.846
  250ILE      H 3943   6.690   5.941   4.901
  250ILE     CA 3944   6.483   5.903   4.842
  250ILE     HA 3945   6.450   5.878   4.741
  250ILE     CB 3946   6.494   5.781   4.934
  250ILE     HB 3947   6.537   5.813   5.029
  250ILE    CG2 3948   6.356   5.722   4.963
  250ILE   HG21 3949   6.294   5.786   5.026
  250ILE   HG22 3950   6.309   5.709   4.866
  250ILE   HG23 3951   6.361   5.622   5.005
  250ILE    CG1 3952   6.587   5.671   4.885
  250ILE   HG11 3953   6.679   5.715   4.845
  250ILE   HG12 3954   6.530   5.632   4.802
  250ILE     CD 3955   6.626   5.566   4.989
  250ILE    HD1 3956   6.647   5.592   5.093
  250ILE    HD2 3957   6.549   5.489   4.997
  250ILE    HD3 3958   6.718   5.522   4.952
  250ILE      C 3959   6.372   5.995   4.891
  250ILE      O 3960   6.263   5.995   4.836
  251ARG      N 3961   6.389   6.076   4.996
  251ARG      H 3962   6.480   6.076   5.039
  251ARG     CA 3963   6.290   6.163   5.056
  251ARG     HA 3964   6.197   6.108   5.071
  251ARG     CB 3965   6.353   6.215   5.184
  251ARG    HB1 3966   6.444   6.273   5.167
  251ARG    HB2 3967   6.391   6.127   5.237
  251ARG     CG 3968   6.256   6.287   5.278
  251ARG    HG1 3969   6.235   6.378   5.221
  251ARG    HG2 3970   6.303   6.290   5.376
  251ARG     CD 3971   6.123   6.217   5.305
  251ARG    HD1 3972   6.143   6.110   5.311
  251ARG    HD2 3973   6.055   6.229   5.220
  251ARG     NE 3974   6.060   6.265   5.428
  251ARG     HE 3975   6.121   6.261   5.508
  251ARG     CZ 3976   5.932   6.301   5.449
  251ARG    NH1 3977   5.836   6.281   5.358
  251ARG   HH11 3978   5.853   6.219   5.280
  251ARG   HH12 3979   5.743   6.317   5.375
  251ARG    NH2 3980   5.902   6.362   5.564
  251ARG   HH21 3981   5.973   6.355   5.636
  251ARG   HH22 3982   5.803   6.370   5.582
  251ARG      C 3983   6.251   6.276   4.962
  251ARG      O 3984   6.135   6.317   4.957
  252PHE      N 3985   6.349   6.317   4.881
  252PHE      H 3986   6.442   6.286   4.906
  252PHE     CA 3987   6.334   6.434   4.796
  252PHE     HA 3988   6.314   6.520   4.860
  252PHE     CB 3989   6.470   6.466   4.734
  252PHE    HB1 3990   6.510   6.370   4.702
  252PHE    HB2 3991   6.530   6.507   4.815
  252PHE     CG 3992   6.471   6.562   4.617
  252PHE    CD1 3993   6.428   6.691   4.649
  252PHE    HD1 3994   6.411   6.708   4.754
  252PHE    CE1 3995   6.445   6.798   4.559
  252PHE    HE1 3996   6.416   6.897   4.591
  252PHE     CZ 3997   6.483   6.769   4.428
  252PHE     HZ 3998   6.493   6.850   4.357
  252PHE    CE2 3999   6.511   6.636   4.392
  252PHE    HE2 4000   6.535   6.606   4.291
  252PHE    CD2 4001   6.509   6.532   4.486
  252PHE    HD2 4002   6.548   6.437   4.453
  252PHE      C 4003   6.220   6.424   4.696
  252PHE      O 4004   6.156   6.526   4.673
  253PRO      N 4005   6.194   6.318   4.618
  253PRO     CD 4006   6.282   6.207   4.590
  253PRO    HD1 4007   6.256   6.125   4.657
  253PRO    HD2 4008   6.389   6.229   4.594
  253PRO     CG 4009   6.250   6.166   4.446
  253PRO    HG1 4010   6.279   6.062   4.438
  253PRO    HG2 4011   6.301   6.233   4.376
  253PRO     CB 4012   6.101   6.197   4.436
  253PRO    HB1 4013   6.055   6.106   4.474
  253PRO    HB2 4014   6.073   6.216   4.332
  253PRO     CA 4015   6.075   6.310   4.536
  253PRO     HA 4016   6.056   6.403   4.483
  253PRO      C 4017   5.947   6.286   4.616
  253PRO      O 4018   5.843   6.339   4.578
  254MET      N 4019   5.946   6.211   4.726
  254MET      H 4020   6.028   6.161   4.756
  254MET     CA 4021   5.823   6.188   4.800
  254MET     HA 4022   5.742   6.160   4.734
  254MET     CB 4023   5.822   6.063   4.889
  254MET    HB1 4024   5.850   5.983   4.821
  254MET    HB2 4025   5.724   6.049   4.933
  254MET     CG 4026   5.919   6.070   5.007
  254MET    HG1 4027   5.880   6.147   5.075
  254MET    HG2 4028   6.018   6.102   4.977
  254MET     SD 4029   5.921   5.927   5.118
  254MET     CE 4030   5.978   5.794   5.010
  254MET    HE1 4031   6.073   5.830   4.970
  254MET    HE2 4032   5.995   5.706   5.073
  254MET    HE3 4033   5.906   5.759   4.937
  254MET      C 4034   5.768   6.310   4.873
  254MET      O 4035   5.646   6.322   4.885
  255GLN      N 4036   5.854   6.407   4.904
  255GLN      H 4037   5.954   6.395   4.896
  255GLN     CA 4038   5.824   6.543   4.944
  255GLN     HA 4039   5.741   6.543   5.015
  255GLN     CB 4040   5.947   6.605   5.010
  255GLN    HB1 4041   5.953   6.710   4.979
  255GLN    HB2 4042   6.035   6.551   4.976
  255GLN     CG 4043   5.931   6.597   5.161
  255GLN    HG1 4044   5.942   6.493   5.194
  255GLN    HG2 4045   5.834   6.634   5.197
  255GLN     CD 4046   6.044   6.672   5.230
  255GLN    OE1 4047   6.138   6.605   5.273
  255GLN    NE2 4048   6.039   6.804   5.247
  255GLN   HE21 4049   5.957   6.850   5.212
  255GLN   HE22 4050   6.102   6.853   5.310
  255GLN      C 4051   5.763   6.633   4.837
  255GLN      O 4052   5.720   6.744   4.865
  256ARG      N 4053   5.764   6.582   4.713
  256ARG      H 4054   5.817   6.500   4.688
  256ARG     CA 4055   5.707   6.650   4.599
  256ARG     HA 4056   5.676   6.752   4.619
  256ARG     CB 4057   5.812   6.659   4.489
  256ARG    HB1 4058   5.759   6.702   4.403
  256ARG    HB2 4059   5.844   6.560   4.455
  256ARG     CG 4060   5.927   6.751   4.527
  256ARG    HG1 4061   5.965   6.720   4.624
  256ARG    HG2 4062   5.893   6.855   4.538
  256ARG     CD 4063   6.051   6.740   4.438
  256ARG    HD1 4064   6.093   6.639   4.438
  256ARG    HD2 4065   6.130   6.806   4.472
  256ARG     NE 4066   6.031   6.786   4.301
  256ARG     HE 4067   5.986   6.875   4.292
  256ARG     CZ 4068   6.094   6.746   4.189
  256ARG    NH1 4069   6.159   6.629   4.183
  256ARG   HH11 4070   6.169   6.575   4.268
  256ARG   HH12 4071   6.204   6.595   4.099
  256ARG    NH2 4072   6.097   6.824   4.080
  256ARG   HH21 4073   6.069   6.921   4.089
  256ARG   HH22 4074   6.121   6.782   3.992
  256ARG      C 4075   5.576   6.582   4.559
  256ARG      O 4076   5.531   6.614   4.449
  257ASN      N 4077   5.510   6.502   4.643
  257ASN      H 4078   5.555   6.481   4.731
  257ASN     CA 4079   5.396   6.414   4.631
  257ASN     HA 4080   5.388   6.356   4.724
  257ASN     CB 4081   5.263   6.488   4.628
  257ASN    HB1 4082   5.185   6.412   4.633
  257ASN    HB2 4083   5.255   6.537   4.531
  257ASN     CG 4084   5.253   6.598   4.733
  257ASN    OD1 4085   5.283   6.581   4.851
  257ASN    ND2 4086   5.214   6.722   4.703
  257ASN   HD21 4087   5.203   6.749   4.607
  257ASN   HD22 4088   5.213   6.787   4.780
  257ASN      C 4089   5.412   6.309   4.522
  257ASN      O 4090   5.314   6.278   4.454
  258LEU      N 4091   5.528   6.247   4.498
  258LEU      H 4092   5.608   6.272   4.554
  258LEU     CA 4093   5.554   6.164   4.382
  258LEU     HA 4094   5.472   6.154   4.310
  258LEU     CB 4095   5.682   6.207   4.312
  258LEU    HB1 4096   5.682   6.147   4.222
  258LEU    HB2 4097   5.771   6.193   4.373
  258LEU     CG 4098   5.689   6.353   4.268
  258LEU     HG 4099   5.695   6.409   4.361
  258LEU    CD1 4100   5.822   6.376   4.196
  258LEU   HD11 4101   5.818   6.341   4.093
  258LEU   HD12 4102   5.840   6.483   4.192
  258LEU   HD13 4103   5.908   6.328   4.243
  258LEU    CD2 4104   5.566   6.400   4.192
  258LEU   HD21 4105   5.479   6.337   4.211
  258LEU   HD22 4106   5.543   6.501   4.224
  258LEU   HD23 4107   5.588   6.405   4.085
  258LEU      C 4108   5.595   6.029   4.441
  258LEU      O 4109   5.665   6.026   4.542
  259VAL      N 4110   5.548   5.917   4.386
  259VAL      H 4111   5.494   5.919   4.301
  259VAL     CA 4112   5.582   5.786   4.437
  259VAL     HA 4113   5.584   5.779   4.546
  259VAL     CB 4114   5.484   5.684   4.382
  259VAL     HB 4115   5.484   5.677   4.273
  259VAL    CG1 4116   5.526   5.545   4.430
  259VAL   HG11 4117   5.512   5.537   4.538
  259VAL   HG12 4118   5.462   5.468   4.387
  259VAL   HG13 4119   5.629   5.530   4.399
  259VAL    CG2 4120   5.343   5.698   4.438
  259VAL   HG21 4121   5.315   5.800   4.464
  259VAL   HG22 4122   5.270   5.673   4.361
  259VAL   HG23 4123   5.311   5.637   4.523
  259VAL      C 4124   5.726   5.757   4.397
  259VAL      O 4125   5.759   5.783   4.281
  260VAL      N 4126   5.804   5.690   4.482
  260VAL      H 4127   5.774   5.661   4.574
  260VAL     CA 4128   5.942   5.656   4.455
  260VAL     HA 4129   5.948   5.654   4.347
  260VAL     CB 4130   6.035   5.766   4.507
  260VAL     HB 4131   5.998   5.858   4.461
  260VAL    CG1 4132   6.020   5.780   4.658
  260VAL   HG11 4133   5.920   5.799   4.696
  260VAL   HG12 4134   6.061   5.696   4.715
  260VAL   HG13 4135   6.091   5.859   4.683
  260VAL    CG2 4136   6.180   5.759   4.460
  260VAL   HG21 4137   6.191   5.758   4.351
  260VAL   HG22 4138   6.232   5.848   4.495
  260VAL   HG23 4139   6.230   5.676   4.510
  260VAL      C 4140   5.985   5.516   4.498
  260VAL      O 4141   5.935   5.458   4.594
  261ILE      N 4142   6.081   5.461   4.424
  261ILE      H 4143   6.122   5.512   4.347
  261ILE     CA 4144   6.117   5.320   4.422
  261ILE     HA 4145   6.072   5.272   4.509
  261ILE     CB 4146   6.049   5.256   4.301
  261ILE     HB 4147   6.089   5.156   4.286
  261ILE    CG2 4148   5.902   5.225   4.328
  261ILE   HG21 4149   5.865   5.305   4.393
  261ILE   HG22 4150   5.837   5.223   4.240
  261ILE   HG23 4151   5.897   5.132   4.385
  261ILE    CG1 4152   6.053   5.335   4.170
  261ILE   HG11 4153   6.152   5.378   4.154
  261ILE   HG12 4154   5.991   5.424   4.174
  261ILE     CD 4155   6.028   5.257   4.042
  261ILE    HD1 4156   6.086   5.165   4.048
  261ILE    HD2 4157   5.922   5.235   4.029
  261ILE    HD3 4158   6.055   5.309   3.950
  261ILE      C 4159   6.267   5.296   4.424
  261ILE      O 4160   6.317   5.229   4.334
  262PRO      N 4161   6.344   5.336   4.525
  262PRO     CD 4162   6.290   5.375   4.654
  262PRO    HD1 4163   6.209   5.308   4.681
  262PRO    HD2 4164   6.249   5.476   4.647
  262PRO     CG 4165   6.404   5.368   4.756
  262PRO    HG1 4166   6.407   5.292   4.833
  262PRO    HG2 4167   6.399   5.457   4.819
  262PRO     CB 4168   6.531   5.373   4.672
  262PRO    HB1 4169   6.613   5.323   4.724
  262PRO    HB2 4170   6.550   5.476   4.640
  262PRO     CA 4171   6.485   5.306   4.543
  262PRO     HA 4172   6.545   5.349   4.462
  262PRO      C 4173   6.511   5.156   4.550
  262PRO      O 4174   6.461   5.084   4.636
  263LYS      N 4175   6.592   5.098   4.461
  263LYS      H 4176   6.628   5.146   4.380
  263LYS     CA 4177   6.614   4.954   4.459
  263LYS     HA 4178   6.514   4.911   4.451
  263LYS     CB 4179   6.705   4.927   4.339
  263LYS    HB1 4180   6.794   4.988   4.351
  263LYS    HB2 4181   6.672   4.981   4.250
  263LYS     CG 4182   6.739   4.781   4.315
  263LYS    HG1 4183   6.656   4.727   4.270
  263LYS    HG2 4184   6.745   4.727   4.410
  263LYS     CD 4185   6.868   4.758   4.235
  263LYS    HD1 4186   6.951   4.823   4.264
  263LYS    HD2 4187   6.851   4.791   4.132
  263LYS     CE 4188   6.916   4.614   4.246
  263LYS    HE1 4189   6.853   4.551   4.182
  263LYS    HE2 4190   6.911   4.577   4.348
  263LYS     NZ 4191   7.055   4.599   4.202
  263LYS    HZ1 4192   7.076   4.663   4.127
  263LYS    HZ2 4193   7.104   4.621   4.288
  263LYS    HZ3 4194   7.076   4.509   4.161
  263LYS      C 4195   6.678   4.908   4.589
  263LYS      O 4196   6.793   4.941   4.619
  264SER      N 4197   6.617   4.820   4.668
  264SER      H 4198   6.532   4.777   4.633
  264SER     CA 4199   6.654   4.775   4.801
  264SER     HA 4200   6.754   4.810   4.826
  264SER     CB 4201   6.552   4.838   4.895
  264SER    HB1 4202   6.559   4.805   4.999
  264SER    HB2 4203   6.453   4.805   4.863
  264SER     OG 4204   6.542   4.978   4.890
  264SER     HG 4205   6.508   5.010   4.806
  264SER      C 4206   6.662   4.624   4.816
  264SER      O 4207   6.556   4.566   4.840
  265VAL      N 4208   6.781   4.564   4.811
  265VAL      H 4209   6.860   4.625   4.792
  265VAL     CA 4210   6.789   4.420   4.797
  265VAL     HA 4211   6.693   4.384   4.834
  265VAL     CB 4212   6.801   4.379   4.651
  265VAL     HB 4213   6.818   4.271   4.651
  265VAL    CG1 4214   6.686   4.415   4.557
  265VAL   HG11 4215   6.713   4.387   4.456
  265VAL   HG12 4216   6.592   4.365   4.578
  265VAL   HG13 4217   6.673   4.523   4.551
  265VAL    CG2 4218   6.924   4.439   4.583
  265VAL   HG21 4219   6.914   4.545   4.558
  265VAL   HG22 4220   7.003   4.411   4.652
  265VAL   HG23 4221   6.949   4.388   4.490
  265VAL      C 4222   6.894   4.352   4.884
  265VAL      O 4223   6.891   4.229   4.889
  266THR      N 4224   6.983   4.418   4.959
  266THR      H 4225   6.981   4.518   4.949
  266THR     CA 4226   7.055   4.366   5.074
  266THR     HA 4227   7.056   4.258   5.061
  266THR     CB 4228   7.204   4.399   5.073
  266THR     HB 4229   7.247   4.378   5.171
  266THR    CG2 4230   7.281   4.317   4.970
  266THR   HG21 4231   7.384   4.351   4.956
  266THR   HG22 4232   7.282   4.220   5.019
  266THR   HG23 4233   7.231   4.324   4.873
  266THR    OG1 4234   7.223   4.538   5.063
  266THR    HG1 4235   7.211   4.569   4.972
  266THR      C 4236   6.992   4.415   5.204
  266THR      O 4237   6.945   4.528   5.206
  267PRO      N 4238   6.990   4.338   5.313
  267PRO     CD 4239   7.033   4.200   5.321
  267PRO    HD1 4240   7.134   4.216   5.359
  267PRO    HD2 4241   7.014   4.148   5.227
  267PRO     CG 4242   6.948   4.142   5.433
  267PRO    HG1 4243   6.994   4.067   5.497
  267PRO    HG2 4244   6.845   4.119   5.403
  267PRO     CB 4245   6.942   4.263   5.525
  267PRO    HB1 4246   7.041   4.270   5.569
  267PRO    HB2 4247   6.864   4.254   5.601
  267PRO     CA 4248   6.921   4.382   5.432
  267PRO     HA 4249   6.816   4.381   5.404
  267PRO      C 4250   6.959   4.516   5.495
  267PRO      O 4251   6.876   4.583   5.556
  268GLU      N 4252   7.084   4.562   5.490
  268GLU      H 4253   7.156   4.504   5.449
  268GLU     CA 4254   7.119   4.692   5.542
  268GLU     HA 4255   7.066   4.709   5.635
  268GLU     CB 4256   7.268   4.704   5.574
  268GLU    HB1 4257   7.286   4.804   5.614
  268GLU    HB2 4258   7.333   4.684   5.488
  268GLU     CG 4259   7.318   4.629   5.697
  268GLU    HG1 4260   7.307   4.521   5.686
  268GLU    HG2 4261   7.253   4.653   5.781
  268GLU     CD 4262   7.461   4.671   5.728
  268GLU    OE1 4263   7.561   4.612   5.682
  268GLU    OE2 4264   7.465   4.772   5.800
  268GLU      C 4265   7.081   4.809   5.451
  268GLU      O 4266   7.065   4.920   5.501
  269ARG      N 4267   7.066   4.798   5.319
  269ARG      H 4268   7.079   4.708   5.275
  269ARG     CA 4269   7.012   4.899   5.230
  269ARG     HA 4270   7.042   4.995   5.273
  269ARG     CB 4271   7.069   4.877   5.090
  269ARG    HB1 4272   7.014   4.936   5.017
  269ARG    HB2 4273   7.047   4.778   5.050
  269ARG     CG 4274   7.217   4.915   5.085
  269ARG    HG1 4275   7.266   4.860   5.165
  269ARG    HG2 4276   7.230   5.022   5.096
  269ARG     CD 4277   7.294   4.879   4.958
  269ARG    HD1 4278   7.223   4.890   4.876
  269ARG    HD2 4279   7.300   4.771   4.974
  269ARG     NE 4280   7.420   4.953   4.948
  269ARG     HE 4281   7.456   5.007   5.025
  269ARG     CZ 4282   7.517   4.943   4.856
  269ARG    NH1 4283   7.501   4.878   4.740
  269ARG   HH11 4284   7.406   4.857   4.711
  269ARG   HH12 4285   7.572   4.854   4.672
  269ARG    NH2 4286   7.635   5.004   4.873
  269ARG   HH21 4287   7.652   5.050   4.961
  269ARG   HH22 4288   7.705   4.986   4.802
  269ARG      C 4289   6.860   4.896   5.238
  269ARG      O 4290   6.800   5.003   5.238
  270ILE      N 4291   6.798   4.780   5.258
  270ILE      H 4292   6.854   4.696   5.254
  270ILE     CA 4293   6.658   4.759   5.288
  270ILE     HA 4294   6.604   4.809   5.207
  270ILE     CB 4295   6.622   4.611   5.298
  270ILE     HB 4296   6.679   4.559   5.375
  270ILE    CG2 4297   6.479   4.590   5.345
  270ILE   HG21 4298   6.463   4.637   5.443
  270ILE   HG22 4299   6.404   4.638   5.281
  270ILE   HG23 4300   6.447   4.486   5.352
  270ILE    CG1 4301   6.635   4.535   5.166
  270ILE   HG11 4302   6.729   4.558   5.116
  270ILE   HG12 4303   6.557   4.565   5.096
  270ILE     CD 4304   6.623   4.383   5.166
  270ILE    HD1 4305   6.702   4.334   5.222
  270ILE    HD2 4306   6.527   4.343   5.196
  270ILE    HD3 4307   6.633   4.353   5.061
  270ILE      C 4308   6.626   4.831   5.419
  270ILE      O 4309   6.538   4.916   5.411
  271ALA      N 4310   6.706   4.817   5.524
  271ALA      H 4311   6.774   4.742   5.524
  271ALA     CA 4312   6.684   4.883   5.651
  271ALA     HA 4313   6.578   4.877   5.674
  271ALA     CB 4314   6.758   4.812   5.765
  271ALA    HB1 4315   6.724   4.708   5.768
  271ALA    HB2 4316   6.866   4.819   5.750
  271ALA    HB3 4317   6.747   4.864   5.860
  271ALA      C 4318   6.715   5.032   5.660
  271ALA      O 4319   6.668   5.094   5.755
  272GLU      N 4320   6.788   5.081   5.559
  272GLU      H 4321   6.821   5.017   5.488
  272GLU     CA 4322   6.820   5.222   5.554
  272GLU     HA 4323   6.832   5.255   5.657
  272GLU     CB 4324   6.957   5.232   5.487
  272GLU    HB1 4325   6.949   5.194   5.385
  272GLU    HB2 4326   7.030   5.171   5.540
  272GLU     CG 4327   7.013   5.374   5.493
  272GLU    HG1 4328   7.017   5.402   5.599
  272GLU    HG2 4329   6.949   5.448   5.447
  272GLU     CD 4330   7.158   5.378   5.448
  272GLU    OE1 4331   7.188   5.456   5.355
  272GLU    OE2 4332   7.248   5.313   5.505
  272GLU      C 4333   6.716   5.300   5.473
  272GLU      O 4334   6.671   5.400   5.529
  273ASN      N 4335   6.679   5.254   5.354
  273ASN      H 4336   6.736   5.178   5.321
  273ASN     CA 4337   6.597   5.323   5.255
  273ASN     HA 4338   6.641   5.418   5.226
  273ASN     CB 4339   6.593   5.239   5.128
  273ASN    HB1 4340   6.516   5.271   5.058
  273ASN    HB2 4341   6.567   5.137   5.157
  273ASN     CG 4342   6.723   5.250   5.050
  273ASN    OD1 4343   6.813   5.331   5.073
  273ASN    ND2 4344   6.738   5.170   4.944
  273ASN   HD21 4345   6.671   5.099   4.917
  273ASN   HD22 4346   6.828   5.162   4.899
  273ASN      C 4347   6.455   5.342   5.308
  273ASN      O 4348   6.375   5.414   5.249
  274PHE      N 4349   6.415   5.274   5.416
  274PHE      H 4350   6.475   5.200   5.449
  274PHE     CA 4351   6.285   5.276   5.479
  274PHE     HA 4352   6.205   5.297   5.409
  274PHE     CB 4353   6.242   5.145   5.545
  274PHE    HB1 4354   6.288   5.133   5.643
  274PHE    HB2 4355   6.280   5.070   5.476
  274PHE     CG 4356   6.092   5.132   5.561
  274PHE    CD1 4357   6.011   5.143   5.447
  274PHE    HD1 4358   6.066   5.141   5.354
  274PHE    CE1 4359   5.873   5.142   5.468
  274PHE    HE1 4360   5.800   5.134   5.388
  274PHE     CZ 4361   5.816   5.123   5.595
  274PHE     HZ 4362   5.709   5.111   5.604
  274PHE    CE2 4363   5.899   5.098   5.705
  274PHE    HE2 4364   5.865   5.077   5.805
  274PHE    CD2 4365   6.038   5.101   5.686
  274PHE    HD2 4366   6.101   5.067   5.767
  274PHE      C 4367   6.266   5.390   5.579
  274PHE      O 4368   6.153   5.437   5.587
  275LYS      N 4369   6.374   5.434   5.644
  275LYS      H 4370   6.462   5.391   5.619
  275LYS     CA 4371   6.374   5.529   5.753
  275LYS     HA 4372   6.278   5.528   5.806
  275LYS     CB 4373   6.482   5.492   5.854
  275LYS    HB1 4374   6.475   5.568   5.932
  275LYS    HB2 4375   6.579   5.485   5.803
  275LYS     CG 4376   6.457   5.355   5.917
  275LYS    HG1 4377   6.452   5.286   5.833
  275LYS    HG2 4378   6.365   5.362   5.974
  275LYS     CD 4379   6.571   5.300   6.003
  275LYS    HD1 4380   6.576   5.368   6.088
  275LYS    HD2 4381   6.657   5.316   5.938
  275LYS     CE 4382   6.555   5.160   6.060
  275LYS    HE1 4383   6.649   5.140   6.111
  275LYS    HE2 4384   6.544   5.081   5.985
  275LYS     NZ 4385   6.447   5.159   6.159
  275LYS    HZ1 4386   6.353   5.157   6.122
  275LYS    HZ2 4387   6.456   5.079   6.219
  275LYS    HZ3 4388   6.463   5.238   6.219
  275LYS      C 4389   6.391   5.671   5.701
  275LYS      O 4390   6.490   5.735   5.734
  276VAL      N 4391   6.294   5.721   5.623
  276VAL      H 4392   6.217   5.658   5.608
  276VAL     CA 4393   6.299   5.850   5.558
  276VAL     HA 4394   6.385   5.898   5.605
  276VAL     CB 4395   6.312   5.837   5.406
  276VAL     HB 4396   6.305   5.937   5.363
  276VAL    CG1 4397   6.438   5.763   5.363
  276VAL   HG11 4398   6.444   5.776   5.255
  276VAL   HG12 4399   6.528   5.809   5.403
  276VAL   HG13 4400   6.437   5.660   5.397
  276VAL    CG2 4401   6.196   5.760   5.344
  276VAL   HG21 4402   6.184   5.658   5.380
  276VAL   HG22 4403   6.108   5.823   5.337
  276VAL   HG23 4404   6.218   5.748   5.237
  276VAL      C 4405   6.181   5.942   5.585
  276VAL      O 4406   6.198   6.064   5.581
  277PHE      N 4407   6.070   5.882   5.629
  277PHE      H 4408   6.081   5.782   5.626
  277PHE     CA 4409   5.953   5.956   5.674
  277PHE     HA 4410   5.922   6.030   5.600
  277PHE     CB 4411   5.845   5.848   5.679
  277PHE    HB1 4412   5.751   5.898   5.701
  277PHE    HB2 4413   5.859   5.774   5.757
  277PHE     CG 4414   5.828   5.767   5.553
  277PHE    CD1 4415   5.786   5.824   5.432
  277PHE    HD1 4416   5.763   5.930   5.434
  277PHE    CE1 4417   5.749   5.744   5.323
  277PHE    HE1 4418   5.697   5.788   5.239
  277PHE     CZ 4419   5.783   5.608   5.318
  277PHE     HZ 4420   5.752   5.549   5.233
  277PHE    CE2 4421   5.846   5.554   5.431
  277PHE    HE2 4422   5.890   5.455   5.426
  277PHE    CD2 4423   5.868   5.633   5.544
  277PHE    HD2 4424   5.916   5.586   5.629
  277PHE      C 4425   5.971   6.040   5.800
  277PHE      O 4426   5.884   6.124   5.816
  278ASP      N 4427   6.058   6.005   5.895
  278ASP      H 4428   6.140   5.950   5.871
  278ASP     CA 4429   6.073   6.073   6.022
  278ASP     HA 4430   5.972   6.082   6.062
  278ASP     CB 4431   6.160   5.989   6.116
  278ASP    HB1 4432   6.102   5.905   6.153
  278ASP    HB2 4433   6.178   6.051   6.204
  278ASP     CG 4434   6.292   5.942   6.058
  278ASP    OD1 4435   6.318   5.956   5.936
  278ASP    OD2 4436   6.369   5.884   6.137
  278ASP      C 4437   6.137   6.211   6.019
  278ASP      O 4438   6.121   6.289   6.113
  279PHE      N 4439   6.209   6.244   5.911
  279PHE      H 4440   6.215   6.168   5.846
  279PHE     CA 4441   6.275   6.371   5.885
  279PHE     HA 4442   6.249   6.443   5.962
  279PHE     CB 4443   6.426   6.360   5.870
  279PHE    HB1 4444   6.470   6.290   5.941
  279PHE    HB2 4445   6.463   6.459   5.898
  279PHE     CG 4446   6.472   6.319   5.732
  279PHE    CD1 4447   6.458   6.187   5.690
  279PHE    HD1 4448   6.407   6.110   5.747
  279PHE    CE1 4449   6.503   6.152   5.562
  279PHE    HE1 4450   6.494   6.050   5.529
  279PHE     CZ 4451   6.552   6.249   5.475
  279PHE     HZ 4452   6.591   6.221   5.378
  279PHE    CE2 4453   6.566   6.381   5.520
  279PHE    HE2 4454   6.612   6.462   5.464
  279PHE    CD2 4455   6.519   6.419   5.646
  279PHE    HD2 4456   6.503   6.523   5.672
  279PHE      C 4457   6.216   6.433   5.758
  279PHE      O 4458   6.156   6.366   5.675
  280GLU      N 4459   6.231   6.564   5.743
  280GLU      H 4460   6.291   6.610   5.811
  280GLU     CA 4461   6.177   6.639   5.632
  280GLU     HA 4462   6.173   6.577   5.542
  280GLU     CB 4463   6.037   6.683   5.673
  280GLU    HB1 4464   6.047   6.760   5.750
  280GLU    HB2 4465   5.976   6.605   5.719
  280GLU     CG 4466   5.956   6.749   5.561
  280GLU    HG1 4467   5.938   6.673   5.485
  280GLU    HG2 4468   6.017   6.829   5.520
  280GLU     CD 4469   5.816   6.789   5.608
  280GLU    OE1 4470   5.797   6.909   5.635
  280GLU    OE2 4471   5.720   6.709   5.611
  280GLU      C 4472   6.269   6.752   5.588
  280GLU      O 4473   6.312   6.841   5.660
  281LEU      N 4474   6.306   6.745   5.460
  281LEU      H 4475   6.272   6.671   5.400
  281LEU     CA 4476   6.377   6.852   5.393
  281LEU     HA 4477   6.481   6.853   5.428
  281LEU     CB 4478   6.377   6.809   5.247
  281LEU    HB1 4479   6.430   6.886   5.191
  281LEU    HB2 4480   6.276   6.808   5.207
  281LEU     CG 4481   6.456   6.682   5.216
  281LEU     HG 4482   6.424   6.602   5.283
  281LEU    CD1 4483   6.432   6.649   5.069
  281LEU   HD11 4484   6.470   6.735   5.013
  281LEU   HD12 4485   6.487   6.559   5.042
  281LEU   HD13 4486   6.326   6.644   5.044
  281LEU    CD2 4487   6.607   6.683   5.235
  281LEU   HD21 4488   6.655   6.747   5.161
  281LEU   HD22 4489   6.643   6.725   5.329
  281LEU   HD23 4490   6.651   6.584   5.223
  281LEU      C 4491   6.311   6.988   5.412
  281LEU      O 4492   6.189   6.996   5.416
  282SER      N 4493   6.394   7.092   5.428
  282SER      H 4494   6.490   7.073   5.406
  282SER     CA 4495   6.351   7.229   5.445
  282SER     HA 4496   6.254   7.228   5.494
  282SER     CB 4497   6.451   7.303   5.534
  282SER    HB1 4498   6.439   7.271   5.637
  282SER    HB2 4499   6.425   7.408   5.537
  282SER     OG 4500   6.581   7.295   5.480
  282SER     HG 4501   6.612   7.208   5.454
  282SER      C 4502   6.345   7.292   5.307
  282SER      O 4503   6.394   7.228   5.214
  283SER      N 4504   6.292   7.411   5.279
  283SER      H 4505   6.256   7.463   5.358
  283SER     CA 4506   6.286   7.479   5.151
  283SER     HA 4507   6.240   7.411   5.080
  283SER     CB 4508   6.207   7.610   5.156
  283SER    HB1 4509   6.220   7.660   5.060
  283SER    HB2 4510   6.247   7.675   5.233
  283SER     OG 4511   6.068   7.605   5.180
  283SER     HG 4512   6.036   7.555   5.104
  283SER      C 4513   6.430   7.504   5.110
  283SER      O 4514   6.451   7.503   4.989
  284GLN      N 4515   6.521   7.532   5.205
  284GLN      H 4516   6.497   7.537   5.303
  284GLN     CA 4517   6.660   7.554   5.171
  284GLN     HA 4518   6.673   7.647   5.115
  284GLN     CB 4519   6.740   7.574   5.299
  284GLN    HB1 4520   6.727   7.484   5.359
  284GLN    HB2 4521   6.709   7.666   5.347
  284GLN     CG 4522   6.890   7.583   5.269
  284GLN    HG1 4523   6.902   7.659   5.193
  284GLN    HG2 4524   6.916   7.485   5.228
  284GLN     CD 4525   6.965   7.601   5.401
  284GLN    OE1 4526   6.935   7.689   5.481
  284GLN    NE2 4527   7.070   7.522   5.423
  284GLN   HE21 4528   7.103   7.466   5.346
  284GLN   HE22 4529   7.119   7.545   5.509
  284GLN      C 4530   6.717   7.434   5.096
  284GLN      O 4531   6.789   7.457   4.999
  285ASP      N 4532   6.685   7.309   5.130
  285ASP      H 4533   6.619   7.297   5.205
  285ASP     CA 4534   6.742   7.189   5.071
  285ASP     HA 4535   6.846   7.205   5.042
  285ASP     CB 4536   6.736   7.073   5.171
  285ASP    HB1 4537   6.807   7.001   5.130
  285ASP    HB2 4538   6.631   7.045   5.179
  285ASP     CG 4539   6.773   7.106   5.315
  285ASP    OD1 4540   6.876   7.174   5.338
  285ASP    OD2 4541   6.691   7.069   5.402
  285ASP      C 4542   6.661   7.162   4.945
  285ASP      O 4543   6.721   7.122   4.845
  286MET      N 4544   6.529   7.177   4.943
  286MET      H 4545   6.495   7.215   5.031
  286MET     CA 4546   6.435   7.157   4.835
  286MET     HA 4547   6.452   7.053   4.805
  286MET     CB 4548   6.291   7.173   4.881
  286MET    HB1 4549   6.222   7.175   4.796
  286MET    HB2 4550   6.280   7.272   4.927
  286MET     CG 4551   6.236   7.065   4.974
  286MET    HG1 4552   6.135   7.082   5.010
  286MET    HG2 4553   6.290   7.073   5.068
  286MET     SD 4554   6.236   6.898   4.904
  286MET     CE 4555   6.120   6.934   4.770
  286MET    HE1 4556   6.147   7.019   4.706
  286MET    HE2 4557   6.118   6.852   4.699
  286MET    HE3 4558   6.022   6.970   4.803
  286MET      C 4559   6.470   7.245   4.715
  286MET      O 4560   6.489   7.193   4.605
  287THR      N 4561   6.501   7.373   4.731
  287THR      H 4562   6.472   7.421   4.816
  287THR     CA 4563   6.550   7.468   4.633
  287THR     HA 4564   6.489   7.469   4.543
  287THR     CB 4565   6.547   7.611   4.687
  287THR     HB 4566   6.611   7.664   4.616
  287THR    CG2 4567   6.411   7.675   4.710
  287THR   HG21 4568   6.422   7.782   4.730
  287THR   HG22 4569   6.350   7.663   4.620
  287THR   HG23 4570   6.359   7.634   4.796
  287THR    OG1 4571   6.613   7.623   4.811
  287THR    HG1 4572   6.545   7.602   4.876
  287THR      C 4573   6.692   7.442   4.585
  287THR      O 4574   6.726   7.432   4.468
  288THR      N 4575   6.786   7.400   4.671
  288THR      H 4576   6.753   7.397   4.767
  288THR     CA 4577   6.918   7.351   4.639
  288THR     HA 4578   6.969   7.427   4.581
  288THR     CB 4579   7.003   7.341   4.766
  288THR     HB 4580   6.961   7.272   4.840
  288THR    CG2 4581   7.145   7.299   4.729
  288THR   HG21 4582   7.156   7.190   4.729
  288THR   HG22 4583   7.174   7.331   4.629
  288THR   HG23 4584   7.209   7.330   4.811
  288THR    OG1 4585   7.020   7.465   4.830
  288THR    HG1 4586   6.990   7.458   4.921
  288THR      C 4587   6.927   7.220   4.562
  288THR      O 4588   6.999   7.208   4.463
  289LEU      N 4589   6.842   7.120   4.587
  289LEU      H 4590   6.777   7.127   4.664
  289LEU     CA 4591   6.826   6.999   4.508
  289LEU     HA 4592   6.930   6.969   4.496
  289LEU     CB 4593   6.757   6.892   4.592
  289LEU    HB1 4594   6.736   6.805   4.530
  289LEU    HB2 4595   6.659   6.927   4.626
  289LEU     CG 4596   6.827   6.843   4.718
  289LEU     HG 4597   6.867   6.929   4.773
  289LEU    CD1 4598   6.735   6.778   4.820
  289LEU   HD11 4599   6.793   6.744   4.906
  289LEU   HD12 4600   6.659   6.852   4.847
  289LEU   HD13 4601   6.674   6.701   4.772
  289LEU    CD2 4602   6.932   6.739   4.680
  289LEU   HD21 4603   6.996   6.791   4.608
  289LEU   HD22 4604   6.979   6.701   4.770
  289LEU   HD23 4605   6.886   6.652   4.634
  289LEU      C 4606   6.756   7.020   4.375
  289LEU      O 4607   6.787   6.949   4.280
  290LEU      N 4608   6.670   7.122   4.361
  290LEU      H 4609   6.652   7.170   4.449
  290LEU     CA 4610   6.622   7.166   4.232
  290LEU     HA 4611   6.615   7.070   4.181
  290LEU     CB 4612   6.482   7.222   4.256
  290LEU    HB1 4613   6.455   7.269   4.162
  290LEU    HB2 4614   6.485   7.298   4.334
  290LEU     CG 4615   6.373   7.121   4.292
  290LEU     HG 4616   6.402   7.062   4.379
  290LEU    CD1 4617   6.238   7.183   4.328
  290LEU   HD11 4618   6.163   7.106   4.345
  290LEU   HD12 4619   6.244   7.249   4.415
  290LEU   HD13 4620   6.205   7.244   4.244
  290LEU    CD2 4621   6.340   7.023   4.179
  290LEU   HD21 4622   6.294   7.073   4.094
  290LEU   HD22 4623   6.424   6.960   4.150
  290LEU   HD23 4624   6.263   6.961   4.224
  290LEU      C 4625   6.710   7.262   4.154
  290LEU      O 4626   6.697   7.271   4.032
  291SER      N 4627   6.811   7.322   4.217
  291SER      H 4628   6.821   7.308   4.317
  291SER     CA 4629   6.914   7.399   4.151
  291SER     HA 4630   6.874   7.468   4.077
  291SER     CB 4631   6.972   7.493   4.256
  291SER    HB1 4632   7.064   7.534   4.214
  291SER    HB2 4633   7.000   7.442   4.348
  291SER     OG 4634   6.881   7.596   4.286
  291SER     HG 4635   6.817   7.565   4.350
  291SER      C 4636   7.025   7.316   4.087
  291SER      O 4637   7.110   7.378   4.024
  292TYR      N 4638   7.029   7.183   4.093
  292TYR      H 4639   6.954   7.136   4.141
  292TYR     CA 4640   7.121   7.092   4.027
  292TYR     HA 4641   7.212   7.150   4.014
  292TYR     CB 4642   7.156   6.981   4.125
  292TYR    HB1 4643   7.221   6.904   4.082
  292TYR    HB2 4644   7.057   6.939   4.143
  292TYR     CG 4645   7.218   7.016   4.259
  292TYR    CD1 4646   7.194   6.948   4.379
  292TYR    HD1 4647   7.142   6.854   4.373
  292TYR    CE1 4648   7.244   6.983   4.505
  292TYR    HE1 4649   7.212   6.927   4.592
  292TYR     CZ 4650   7.330   7.095   4.506
  292TYR     OH 4651   7.394   7.137   4.618
  292TYR     HH 4652   7.412   7.231   4.613
  292TYR    CE2 4653   7.362   7.165   4.388
  292TYR    HE2 4654   7.432   7.247   4.395
  292TYR    CD2 4655   7.311   7.120   4.266
  292TYR    HD2 4656   7.346   7.176   4.180
  292TYR      C 4657   7.081   7.040   3.890
  292TYR      O 4658   7.163   6.970   3.831
  293ASN      N 4659   6.962   7.066   3.834
  293ASN      H 4660   6.904   7.133   3.881
  293ASN     CA 4661   6.922   7.013   3.705
  293ASN     HA 4662   6.910   6.905   3.710
  293ASN     CB 4663   6.783   7.069   3.676
  293ASN    HB1 4664   6.782   7.169   3.634
  293ASN    HB2 4665   6.725   7.079   3.767
  293ASN     CG 4666   6.699   6.988   3.578
  293ASN    OD1 4667   6.740   6.890   3.516
  293ASN    ND2 4668   6.571   7.020   3.558
  293ASN   HD21 4669   6.540   7.109   3.592
  293ASN   HD22 4670   6.522   6.961   3.493
  293ASN      C 4671   7.016   7.047   3.590
  293ASN      O 4672   7.061   7.160   3.577
  294ARG      N 4673   7.055   6.945   3.513
  294ARG      H 4674   7.024   6.852   3.540
  294ARG     CA 4675   7.127   6.948   3.388
  294ARG     HA 4676   7.133   7.054   3.362
  294ARG     CB 4677   7.274   6.907   3.400
  294ARG    HB1 4678   7.326   6.983   3.459
  294ARG    HB2 4679   7.317   6.900   3.301
  294ARG     CG 4680   7.288   6.771   3.468
  294ARG    HG1 4681   7.232   6.689   3.423
  294ARG    HG2 4682   7.260   6.800   3.570
  294ARG     CD 4683   7.434   6.728   3.475
  294ARG    HD1 4684   7.430   6.648   3.550
  294ARG    HD2 4685   7.499   6.809   3.507
  294ARG     NE 4686   7.482   6.673   3.349
  294ARG     HE 4687   7.431   6.679   3.262
  294ARG     CZ 4688   7.612   6.640   3.338
  294ARG    NH1 4689   7.711   6.654   3.427
  294ARG   HH11 4690   7.689   6.672   3.524
  294ARG   HH12 4691   7.804   6.627   3.400
  294ARG    NH2 4692   7.644   6.591   3.217
  294ARG   HH21 4693   7.577   6.589   3.142
  294ARG   HH22 4694   7.738   6.558   3.203
  294ARG      C 4695   7.054   6.881   3.273
  294ARG      O 4696   7.101   6.880   3.159
  295ASN      N 4697   6.935   6.826   3.296
  295ASN      H 4698   6.883   6.846   3.380
  295ASN     CA 4699   6.853   6.735   3.218
  295ASN     HA 4700   6.781   6.690   3.287
  295ASN     CB 4701   6.770   6.812   3.117
  295ASN    HB1 4702   6.700   6.745   3.067
  295ASN    HB2 4703   6.832   6.862   3.042
  295ASN     CG 4704   6.695   6.923   3.190
  295ASN    OD1 4705   6.591   6.898   3.251
  295ASN    ND2 4706   6.750   7.045   3.193
  295ASN   HD21 4707   6.850   7.055   3.185
  295ASN   HD22 4708   6.690   7.115   3.234
  295ASN      C 4709   6.937   6.625   3.154
  295ASN      O 4710   6.927   6.596   3.035
  296TRP      N 4711   7.016   6.555   3.235
  296TRP      H 4712   7.032   6.586   3.330
  296TRP     CA 4713   7.078   6.429   3.201
  296TRP     HA 4714   7.093   6.422   3.093
  296TRP     CB 4715   7.219   6.416   3.259
  296TRP    HB1 4716   7.210   6.447   3.363
  296TRP    HB2 4717   7.289   6.485   3.212
  296TRP     CG 4718   7.294   6.287   3.270
  296TRP    CD1 4719   7.401   6.252   3.195
  296TRP    HD1 4720   7.448   6.299   3.109
  296TRP    NE1 4721   7.449   6.128   3.233
  296TRP    HE1 4722   7.531   6.085   3.194
  296TRP    CE2 4723   7.393   6.091   3.354
  296TRP    CZ2 4724   7.409   5.985   3.445
  296TRP    HZ2 4725   7.486   5.911   3.431
  296TRP    CH2 4726   7.311   5.960   3.542
  296TRP    HH2 4727   7.321   5.873   3.606
  296TRP    CZ3 4728   7.207   6.052   3.560
  296TRP    HZ3 4729   7.138   6.037   3.642
  296TRP    CE3 4730   7.193   6.162   3.474
  296TRP    HE3 4731   7.125   6.244   3.490
  296TRP    CD2 4732   7.285   6.181   3.370
  296TRP      C 4733   6.990   6.312   3.243
  296TRP      O 4734   6.900   6.314   3.326
  297ARG      N 4735   7.016   6.207   3.165
  297ARG      H 4736   7.094   6.213   3.100
  297ARG     CA 4737   6.943   6.083   3.175
  297ARG     HA 4738   6.875   6.092   3.260
  297ARG     CB 4739   6.859   6.058   3.050
  297ARG    HB1 4740   6.826   5.957   3.029
  297ARG    HB2 4741   6.915   6.085   2.960
  297ARG     CG 4742   6.729   6.137   3.042
  297ARG    HG1 4743   6.762   6.240   3.062
  297ARG    HG2 4744   6.671   6.101   3.127
  297ARG     CD 4745   6.656   6.122   2.909
  297ARG    HD1 4746   6.629   6.018   2.893
  297ARG    HD2 4747   6.729   6.148   2.833
  297ARG     NE 4748   6.548   6.221   2.906
  297ARG     HE 4749   6.555   6.289   2.832
  297ARG     CZ 4750   6.434   6.227   2.976
  297ARG    NH1 4751   6.396   6.119   3.045
  297ARG   HH11 4752   6.456   6.038   3.044
  297ARG   HH12 4753   6.310   6.113   3.097
  297ARG    NH2 4754   6.357   6.337   2.969
  297ARG   HH21 4755   6.402   6.424   2.944
  297ARG   HH22 4756   6.265   6.327   3.010
  297ARG      C 4757   7.021   5.954   3.200
  297ARG      O 4758   7.139   5.940   3.168
  298VAL      N 4759   6.955   5.861   3.268
  298VAL      H 4760   6.865   5.879   3.310
  298VAL     CA 4761   6.999   5.724   3.286
  298VAL     HA 4762   7.108   5.724   3.282
  298VAL     CB 4763   6.950   5.672   3.421
  298VAL     HB 4764   6.843   5.690   3.429
  298VAL    CG1 4765   6.971   5.522   3.445
  298VAL   HG11 4766   7.079   5.509   3.441
  298VAL   HG12 4767   6.937   5.505   3.547
  298VAL   HG13 4768   6.923   5.466   3.365
  298VAL    CG2 4769   7.018   5.751   3.532
  298VAL   HG21 4770   7.126   5.741   3.526
  298VAL   HG22 4771   6.999   5.858   3.522
  298VAL   HG23 4772   6.987   5.717   3.631
  298VAL      C 4773   6.947   5.642   3.169
  298VAL      O 4774   7.019   5.576   3.095
  299CYS      N 4775   6.818   5.654   3.138
  299CYS      H 4776   6.761   5.710   3.200
  299CYS     CA 4777   6.753   5.579   3.032
  299CYS     HA 4778   6.810   5.493   2.996
  299CYS     CB 4779   6.618   5.517   3.064
  299CYS    HB1 4780   6.589   5.464   2.973
  299CYS    HB2 4781   6.542   5.591   3.090
  299CYS     SG 4782   6.646   5.410   3.208
  299CYS     HG 4783   6.749   5.349   3.149
  299CYS      C 4784   6.742   5.670   2.911
  299CYS      O 4785   6.661   5.762   2.913
  300ALA      N 4786   6.814   5.639   2.802
  300ALA      H 4787   6.880   5.563   2.815
  300ALA     CA 4788   6.807   5.707   2.674
  300ALA     HA 4789   6.704   5.721   2.641
  300ALA     CB 4790   6.874   5.842   2.695
  300ALA    HB1 4791   6.973   5.823   2.737
  300ALA    HB2 4792   6.876   5.894   2.599
  300ALA    HB3 4793   6.814   5.903   2.763
  300ALA      C 4794   6.881   5.624   2.570
  300ALA      O 4795   6.990   5.661   2.529
  301ALA      N 4796   6.828   5.512   2.520
  301ALA      H 4797   6.736   5.486   2.552
  301ALA     CA 4798   6.903   5.418   2.440
  301ALA     HA 4799   7.002   5.398   2.482
  301ALA     CB 4800   6.835   5.281   2.442
  301ALA    HB1 4801   6.727   5.291   2.428
  301ALA    HB2 4802   6.883   5.224   2.363
  301ALA    HB3 4803   6.858   5.243   2.542
  301ALA      C 4804   6.916   5.467   2.296
  301ALA      O 4805   6.817   5.493   2.229
  302LEU      N 4806   7.043   5.477   2.255
  302LEU      H 4807   7.115   5.460   2.324
  302LEU     CA 4808   7.072   5.538   2.127
  302LEU     HA 4809   7.027   5.638   2.129
  302LEU     CB 4810   7.220   5.573   2.118
  302LEU    HB1 4811   7.284   5.484   2.117
  302LEU    HB2 4812   7.244   5.627   2.209
  302LEU     CG 4813   7.268   5.652   1.996
  302LEU     HG 4814   7.219   5.618   1.905
  302LEU    CD1 4815   7.228   5.799   2.005
  302LEU   HD11 4816   7.241   5.840   1.905
  302LEU   HD12 4817   7.120   5.802   2.014
  302LEU   HD13 4818   7.290   5.851   2.078
  302LEU    CD2 4819   7.418   5.639   1.968
  302LEU   HD21 4820   7.478   5.679   2.050
  302LEU   HD22 4821   7.438   5.534   1.948
  302LEU   HD23 4822   7.431   5.696   1.876
  302LEU      C 4823   7.013   5.464   2.008
  302LEU      O 4824   6.963   5.526   1.914
  303SER      N 4825   7.011   5.331   2.011
  303SER      H 4826   7.067   5.285   2.081
  303SER     CA 4827   6.931   5.249   1.921
  303SER     HA 4828   6.968   5.267   1.820
  303SER     CB 4829   6.945   5.104   1.966
  303SER    HB1 4830   7.041   5.053   1.962
  303SER    HB2 4831   6.888   5.048   1.892
  303SER     OG 4832   6.891   5.096   2.096
  303SER     HG 4833   6.945   5.046   2.158
  303SER      C 4834   6.784   5.287   1.909
  303SER      O 4835   6.719   5.251   1.811
  304CYS      N 4836   6.726   5.363   2.003
  304CYS      H 4837   6.785   5.401   2.074
  304CYS     CA 4838   6.584   5.385   2.020
  304CYS     HA 4839   6.526   5.325   1.950
  304CYS     CB 4840   6.534   5.339   2.157
  304CYS    HB1 4841   6.425   5.345   2.166
  304CYS    HB2 4842   6.596   5.399   2.223
  304CYS     SG 4843   6.575   5.164   2.182
  304CYS     HG 4844   6.706   5.176   2.157
  304CYS      C 4845   6.536   5.528   1.997
  304CYS      O 4846   6.424   5.546   1.950
  305THR      N 4847   6.625   5.627   2.009
  305THR      H 4848   6.720   5.609   2.038
  305THR     CA 4849   6.591   5.768   1.997
  305THR     HA 4850   6.497   5.785   2.049
  305THR     CB 4851   6.687   5.859   2.072
  305THR     HB 4852   6.668   5.966   2.065
  305THR    CG2 4853   6.700   5.824   2.220
  305THR   HG21 4854   6.785   5.870   2.269
  305THR   HG22 4855   6.608   5.862   2.264
  305THR   HG23 4856   6.702   5.716   2.230
  305THR    OG1 4857   6.815   5.824   2.025
  305THR    HG1 4858   6.836   5.857   1.937
  305THR      C 4859   6.569   5.820   1.856
  305THR      O 4860   6.571   5.937   1.817
  306SER      N 4861   6.565   5.727   1.760
  306SER      H 4862   6.579   5.630   1.781
  306SER     CA 4863   6.536   5.761   1.622
  306SER     HA 4864   6.548   5.868   1.604
  306SER     CB 4865   6.642   5.695   1.534
  306SER    HB1 4866   6.740   5.735   1.564
  306SER    HB2 4867   6.640   5.733   1.432
  306SER     OG 4868   6.648   5.555   1.548
  306SER     HG 4869   6.740   5.537   1.567
  306SER      C 4870   6.394   5.725   1.580
  306SER      O 4871   6.350   5.766   1.473
  307HIS      N 4872   6.325   5.648   1.665
  307HIS      H 4873   6.367   5.638   1.756
  307HIS     CA 4874   6.188   5.601   1.650
  307HIS     HA 4875   6.180   5.536   1.563
  307HIS     CB 4876   6.159   5.510   1.768
  307HIS    HB1 4877   6.167   5.575   1.855
  307HIS    HB2 4878   6.239   5.438   1.780
  307HIS     CG 4879   6.028   5.436   1.761
  307HIS    ND1 4880   5.900   5.487   1.779
  307HIS    CE1 4881   5.812   5.386   1.774
  307HIS    HE1 4882   5.705   5.397   1.778
  307HIS    NE2 4883   5.879   5.270   1.763
  307HIS    HE2 4884   5.836   5.179   1.764
  307HIS    CD2 4885   6.013   5.300   1.750
  307HIS    HD2 4886   6.096   5.231   1.743
  307HIS      C 4887   6.082   5.710   1.648
  307HIS      O 4888   6.089   5.808   1.721
  308LYS      N 4889   5.979   5.693   1.564
  308LYS      H 4890   5.978   5.611   1.505
  308LYS     CA 4891   5.872   5.788   1.540
  308LYS     HA 4892   5.919   5.879   1.503
  308LYS     CB 4893   5.781   5.725   1.435
  308LYS    HB1 4894   5.837   5.698   1.345
  308LYS    HB2 4895   5.704   5.798   1.410
  308LYS     CG 4896   5.710   5.597   1.477
  308LYS    HG1 4897   5.666   5.618   1.574
  308LYS    HG2 4898   5.782   5.518   1.500
  308LYS     CD 4899   5.618   5.536   1.373
  308LYS    HD1 4900   5.670   5.495   1.286
  308LYS    HD2 4901   5.559   5.622   1.342
  308LYS     CE 4902   5.518   5.429   1.417
  308LYS    HE1 4903   5.564   5.332   1.435
  308LYS    HE2 4904   5.439   5.408   1.345
  308LYS     NZ 4905   5.459   5.463   1.548
  308LYS    HZ1 4906   5.535   5.468   1.615
  308LYS    HZ2 4907   5.412   5.552   1.548
  308LYS    HZ3 4908   5.400   5.400   1.599
  308LYS      C 4909   5.795   5.832   1.664
  308LYS      O 4910   5.737   5.940   1.660
  309ASP      N 4911   5.798   5.761   1.777
  309ASP      H 4912   5.856   5.679   1.787
  309ASP     CA 4913   5.744   5.804   1.905
  309ASP     HA 4914   5.700   5.903   1.892
  309ASP     CB 4915   5.625   5.726   1.958
  309ASP    HB1 4916   5.586   5.774   2.048
  309ASP    HB2 4917   5.659   5.628   1.993
  309ASP     CG 4918   5.523   5.685   1.853
  309ASP    OD1 4919   5.519   5.566   1.815
  309ASP    OD2 4920   5.453   5.774   1.801
  309ASP      C 4921   5.846   5.816   2.017
  309ASP      O 4922   5.803   5.817   2.132
  310TYR      N 4923   5.974   5.842   1.987
  310TYR      H 4924   5.993   5.835   1.888
  310TYR     CA 4925   6.079   5.879   2.080
  310TYR     HA 4926   6.115   5.804   2.151
  310TYR     CB 4927   6.190   5.922   1.986
  310TYR    HB1 4928   6.167   5.959   1.886
  310TYR    HB2 4929   6.245   5.828   1.971
  310TYR     CG 4930   6.290   6.022   2.038
  310TYR    CD1 4931   6.366   5.991   2.152
  310TYR    HD1 4932   6.349   5.895   2.198
  310TYR    CE1 4933   6.470   6.078   2.186
  310TYR    HE1 4934   6.530   6.058   2.274
  310TYR     CZ 4935   6.515   6.181   2.101
  310TYR     OH 4936   6.624   6.257   2.131
  310TYR     HH 4937   6.639   6.336   2.079
  310TYR    CE2 4938   6.433   6.220   1.993
  310TYR    HE2 4939   6.449   6.308   1.933
  310TYR    CD2 4940   6.327   6.134   1.962
  310TYR    HD2 4941   6.264   6.166   1.881
  310TYR      C 4942   6.020   5.997   2.156
  310TYR      O 4943   5.960   6.083   2.091
  311PRO      N 4944   6.031   6.005   2.289
  311PRO     CD 4945   6.068   5.892   2.371
  311PRO    HD1 4946   6.176   5.882   2.376
  311PRO    HD2 4947   6.028   5.801   2.328
  311PRO     CG 4948   6.000   5.916   2.506
  311PRO    HG1 4949   6.070   5.951   2.582
  311PRO    HG2 4950   5.955   5.821   2.534
  311PRO     CB 4951   5.899   6.025   2.473
  311PRO    HB1 4952   5.873   6.087   2.559
  311PRO    HB2 4953   5.805   5.983   2.438
  311PRO     CA 4954   5.963   6.109   2.363
  311PRO     HA 4955   5.883   6.155   2.305
  311PRO      C 4956   6.052   6.220   2.416
  311PRO      O 4957   6.001   6.306   2.489
  312PHE      N 4958   6.183   6.230   2.392
  312PHE      H 4959   6.212   6.183   2.308
  312PHE     CA 4960   6.289   6.307   2.454
  312PHE     HA 4961   6.230   6.367   2.523
  312PHE     CB 4962   6.382   6.226   2.543
  312PHE    HB1 4963   6.445   6.307   2.581
  312PHE    HB2 4964   6.437   6.151   2.486
  312PHE     CG 4965   6.316   6.147   2.654
  312PHE    CD1 4966   6.198   6.177   2.722
  312PHE    HD1 4967   6.139   6.262   2.690
  312PHE    CE1 4968   6.130   6.093   2.812
  312PHE    HE1 4969   6.035   6.125   2.853
  312PHE     CZ 4970   6.190   5.970   2.839
  312PHE     HZ 4971   6.148   5.900   2.909
  312PHE    CE2 4972   6.316   5.943   2.782
  312PHE    HE2 4973   6.362   5.846   2.798
  312PHE    CD2 4974   6.378   6.027   2.690
  312PHE    HD2 4975   6.472   5.992   2.648
  312PHE      C 4976   6.360   6.402   2.358
  312PHE      O 4977   6.464   6.450   2.402
  313HIS      N 4978   6.308   6.438   2.240
  313HIS      H 4979   6.212   6.411   2.227
  313HIS     CA 4980   6.347   6.565   2.180
  313HIS     HA 4981   6.456   6.571   2.185
  313HIS     CB 4982   6.321   6.565   2.030
  313HIS    HB1 4983   6.213   6.572   2.020
  313HIS    HB2 4984   6.349   6.468   1.989
  313HIS     CG 4985   6.389   6.673   1.950
  313HIS    ND1 4986   6.477   6.769   2.001
  313HIS    CE1 4987   6.522   6.844   1.899
  313HIS    HE1 4988   6.596   6.923   1.899
  313HIS    NE2 4989   6.463   6.803   1.786
  313HIS    HE2 4990   6.497   6.821   1.693
  313HIS    CD2 4991   6.371   6.705   1.818
  313HIS    HD2 4992   6.304   6.651   1.752
  313HIS      C 4993   6.290   6.690   2.246
  313HIS      O 4994   6.346   6.798   2.263
  314GLU      N 4995   6.172   6.673   2.307
  314GLU      H 4996   6.121   6.586   2.302
  314GLU     CA 4997   6.107   6.775   2.387
  314GLU     HA 4998   6.105   6.877   2.347
  314GLU     CB 4999   5.959   6.738   2.393
  314GLU    HB1 5000   5.915   6.804   2.467
  314GLU    HB2 5001   5.952   6.634   2.424
  314GLU     CG 5002   5.885   6.754   2.260
  314GLU    HG1 5003   5.784   6.717   2.278
  314GLU    HG2 5004   5.928   6.698   2.178
  314GLU     CD 5005   5.875   6.903   2.231
  314GLU    OE1 5006   5.970   6.953   2.166
  314GLU    OE2 5007   5.775   6.961   2.278
  314GLU      C 5008   6.177   6.777   2.522
  314GLU      O 5009   6.199   6.665   2.569
  315GLU      N 5010   6.191   6.893   2.586
  315GLU      H 5011   6.171   6.973   2.527
  315GLU     CA 5012   6.225   6.905   2.726
  315GLU     HA 5013   6.296   6.826   2.751
  315GLU     CB 5014   6.311   7.029   2.745
  315GLU    HB1 5015   6.392   7.014   2.674
  315GLU    HB2 5016   6.339   7.033   2.850
  315GLU     CG 5017   6.241   7.157   2.702
  315GLU    HG1 5018   6.150   7.137   2.645
  315GLU    HG2 5019   6.319   7.214   2.652
  315GLU     CD 5020   6.191   7.251   2.811
  315GLU    OE1 5021   6.086   7.313   2.784
  315GLU    OE2 5022   6.258   7.265   2.915
  315GLU      C 5023   6.115   6.881   2.828
  315GLU      O 5024   6.129   6.885   2.950
  316PHE      N 5025   5.991   6.864   2.781
  316PHE      H 5026   5.975   6.888   2.684
  316PHE     CA 5027   5.866   6.857   2.854
  316PHE     HA 5028   5.887   6.800   2.945
  316PHE     CB 5029   5.823   6.994   2.906
  316PHE    HB1 5030   5.833   7.062   2.821
  316PHE    HB2 5031   5.892   7.023   2.985
  316PHE     CG 5032   5.685   7.010   2.964
  316PHE    CD1 5033   5.607   7.120   2.926
  316PHE    HD1 5034   5.645   7.190   2.852
  316PHE    CE1 5035   5.476   7.128   2.975
  316PHE    HE1 5036   5.422   7.218   2.949
  316PHE     CZ 5037   5.425   7.036   3.068
  316PHE     HZ 5038   5.321   7.038   3.096
  316PHE    CE2 5039   5.507   6.928   3.104
  316PHE    HE2 5040   5.471   6.843   3.161
  316PHE    CD2 5041   5.638   6.916   3.056
  316PHE    HD2 5042   5.699   6.830   3.082
  316PHE      C 5043   5.756   6.787   2.776
  316PHE    OC1 5044   5.734   6.814   2.656
  316PHE    OC2 5045   5.699   6.686   2.824
  317LIG     C1 5046   6.756   4.970   2.857
  317LIG     O1 5047   6.815   4.968   2.751
  317LIG     C2 5048   6.711   4.850   2.933
  317LIG     C3 5049   6.639   4.865   3.050
  317LIG     C4 5050   6.606   4.999   3.089
  317LIG     C5 5051   6.740   4.722   2.889
  317LIG     H5 5052   6.784   4.707   2.791
  317LIG     C6 5053   6.710   4.612   2.968
  317LIG     H6 5054   6.740   4.512   2.938
  317LIG     C7 5055   6.639   4.628   3.086
  317LIG     H7 5056   6.613   4.541   3.146
  317LIG     C8 5057   6.595   4.755   3.121
  317LIG     H8 5058   6.534   4.769   3.210
  317LIG     N1 5059   6.714   5.087   2.908
  317LIG     N2 5060   6.643   5.109   3.022
  317LIG     C9 5061   6.739   5.211   2.835
  317LIG    H91 5062   6.826   5.196   2.770
  317LIG    H92 5063   6.766   5.288   2.908
  317LIG    C10 5064   6.619   5.253   2.756
  317LIG    C11 5065   6.447   5.273   2.601
  317LIG    C12 5066   6.516   5.391   2.622
  317LIG    C13 5067   6.346   5.262   2.507
  317LIG    H13 5068   6.298   5.165   2.501
  317LIG    C14 5069   6.311   5.374   2.433
  317LIG    H14 5070   6.233   5.366   2.358
  317LIG    C15 5071   6.384   5.490   2.455
  317LIG    C16 5072   6.490   5.503   2.544
  317LIG    H16 5073   6.542   5.597   2.555
  317LIG     N3 5074   6.619   5.377   2.706
  317LIG     S1 5075   6.497   5.140   2.708
  317LIG    C17 5076   6.522   5.029   3.210
  317LIG   H171 5077   6.534   5.133   3.243
  317LIG   H172 5078   6.561   4.970   3.293
  317LIG    C18 5079   6.378   4.998   3.175
  317LIG     O2 5080   6.313   5.054   3.089
  317LIG     O3 5081   6.321   4.917   3.245
  317LIG    C19 5082   6.334   5.609   2.377
  317LIG     F1 5083   6.388   5.724   2.422
  317LIG     F2 5084   6.201   5.621   2.391
  317LIG     F3 5085   6.361   5.596   2.246
  318NAP     PA 5086  -0.728   5.338   4.194
  318NAP    O2A 5087  -0.734   5.486   4.199
  318NAP    O1A 5088  -0.828   5.272   4.281
  318NAP    O5B 5089  -0.583   5.282   4.234
  318NAP    C5B 5090  -0.573   5.153   4.297
  318NAP   H51A 5091  -0.611   5.076   4.229
  318NAP   H52A 5092  -0.631   5.167   4.389
  318NAP    C4B 5093  -0.423   5.134   4.323
  318NAP    H4B 5094  -0.364   5.165   4.237
  318NAP    O4B 5095  -0.375   5.198   4.443
  318NAP    C3B 5096  -0.389   4.985   4.339
  318NAP    H3B 5097  -0.458   4.922   4.283
  318NAP    O3B 5098  -0.253   4.970   4.300
  318NAP   HO3A 5099  -0.238   4.876   4.319
  318NAP    C2B 5100  -0.401   4.963   4.491
  318NAP    H2B 5101  -0.503   4.945   4.525
  318NAP    O2B 5102  -0.303   4.868   4.538
  318NAP    C1B 5103  -0.348   5.097   4.543
  318NAP    H1B 5104  -0.240   5.097   4.562
  318NAP    N9A 5105  -0.419   5.144   4.661
  318NAP    C8A 5106  -0.553   5.142   4.690
  318NAP    H8A 5107  -0.620   5.116   4.609
  318NAP    N7A 5108  -0.580   5.184   4.814
  318NAP    C5A 5109  -0.457   5.216   4.854
  318NAP    C6A 5110  -0.419   5.275   4.974
  318NAP    N6A 5111  -0.498   5.273   5.085
  318NAP   H62A 5112  -0.467   5.350   5.143
  318NAP   H61A 5113  -0.593   5.275   5.051
  318NAP    N1A 5114  -0.293   5.316   4.995
  318NAP    C2A 5115  -0.202   5.295   4.899
  318NAP    H2A 5116  -0.099   5.326   4.915
  318NAP    N3A 5117  -0.225   5.242   4.778
  318NAP    C4A 5118  -0.354   5.207   4.761
  318NAP     O3 5119  -0.729   5.274   4.047
  318NAP     PN 5120  -0.836   5.180   3.974
  318NAP    O1N 5121  -0.834   5.035   4.005
  318NAP    O2N 5122  -0.803   5.187   3.830
  318NAP    O5D 5123  -0.979   5.247   4.000
  318NAP    C5D 5124  -1.067   5.194   4.100
  318NAP   H51N 5125  -1.111   5.272   4.162
  318NAP   H52N 5126  -1.025   5.129   4.178
  318NAP    C4D 5127  -1.179   5.107   4.042
  318NAP    H4D 5128  -1.239   5.059   4.120
  318NAP    O4D 5129  -1.263   5.186   3.955
  318NAP    C3D 5130  -1.127   4.993   3.953
  318NAP    H3D 5131  -1.053   5.030   3.881
  318NAP    O3D 5132  -1.066   4.891   4.032
  318NAP   HO3N 5133  -0.971   4.913   4.038
  318NAP    C2D 5134  -1.252   4.958   3.872
  318NAP    H2D 5135  -1.205   4.924   3.780
  318NAP    O2D 5136  -1.331   4.863   3.945
  318NAP   HO2N 5137  -1.419   4.852   3.904
  318NAP    C1D 5138  -1.314   5.097   3.854
  318NAP    H1D 5139  -1.423   5.097   3.869
  318NAP    N1N 5140  -1.290   5.157   3.724
  318NAP    C2N 5141  -1.388   5.145   3.631
  318NAP    H2N 5142  -1.485   5.116   3.670
  318NAP    C3N 5143  -1.371   5.189   3.500
  318NAP    C7N 5144  -1.486   5.188   3.406
  318NAP    O7N 5145  -1.594   5.150   3.446
  318NAP    N7N 5146  -1.471   5.218   3.275
  318NAP   H72N 5147  -1.555   5.210   3.220
  318NAP   H71N 5148  -1.384   5.200   3.228
  318NAP    C4N 5149  -1.243   5.223   3.459
  318NAP    H4N 5150  -1.222   5.255   3.358
  318NAP    C5N 5151  -1.144   5.235   3.556
  318NAP    H5N 5152  -1.046   5.261   3.518
  318NAP    C6N 5153  -1.167   5.197   3.687
  318NAP    H6N 5154  -1.105   5.197   3.777
  318NAP    P2B 5155  -0.308   4.720   4.479
  318NAP    O1X 5156  -0.245   4.619   4.568
  318NAP    O2X 5157  -0.449   4.682   4.452
  318NAP    O3X 5158  -0.237   4.721   4.349
  319SOL     OW 5159   2.213   3.813   6.103
  319SOL    HW1 5160   2.214   3.735   6.158
  319SOL    HW2 5161   2.274   3.873   6.146
  320SOL     OW 5162   6.480   1.773   0.852
  320SOL    HW1 5163   6.563   1.781   0.898
  320SOL    HW2 5164   6.491   1.826   0.773
  321SOL     OW 5165   4.162   1.235   0.315
  321SOL    HW1 5166   4.188   1.156   0.361
  321SOL    HW2 5167   4.241   1.289   0.312
  322SOL     OW 5168   1.330   4.593   5.219
  322SOL    HW1 5169   1.407   4.582   5.275
  322SOL    HW2 5170   1.349   4.669   5.164
  323SOL     OW 5171   2.810   3.083   4.806
  323SOL    HW1 5172   2.851   3.003   4.839
  323SOL    HW2 5173   2.857   3.102   4.724
  324SOL     OW 5174   2.003   6.280   6.173
  324SOL    HW1 5175   2.038   6.238   6.250
  324SOL    HW2 5176   2.052   6.241   6.100
  325SOL     OW 5177   3.547   5.423   0.042
  325SOL    HW1 5178   3.487   5.371   0.097
  325SOL    HW2 5179   3.496   5.443  -0.036
  326SOL     OW 5180   2.248   7.734   1.804
  326SOL    HW1 5181   2.239   7.711   1.896
  326SOL    HW2 5182   2.172   7.692   1.762
  327SOL     OW 5183   6.908   0.676   0.808
  327SOL    HW1 5184   6.937   0.737   0.740
  327SOL    HW2 5185   6.990   0.645   0.848
  328SOL     OW 5186   3.177   5.971   4.485
  328SOL    HW1 5187   3.184   5.914   4.408
  328SOL    HW2 5188   3.240   6.041   4.468
  329SOL     OW 5189   5.847   1.916   0.610
  329SOL    HW1 5190   5.820   1.979   0.543
  329SOL    HW2 5191   5.943   1.919   0.608
  330SOL     OW 5192   1.819   3.772   3.514
  330SOL    HW1 5193   1.887   3.714   3.547
  330SOL    HW2 5194   1.738   3.722   3.524
  331SOL     OW 5195   3.127   6.328   1.909
  331SOL    HW1 5196   3.035   6.353   1.916
  331SOL    HW2 5197   3.172   6.389   1.968
  332SOL     OW 5198   0.166   2.570   3.216
  332SOL    HW1 5199   0.135   2.501   3.157
  332SOL    HW2 5200   0.128   2.549   3.301
  333SOL     OW 5201   8.588   4.526   0.866
  333SOL    HW1 5202   8.573   4.442   0.908
  333SOL    HW2 5203   8.641   4.575   0.929
  334SOL     OW 5204   4.550   8.836   5.708
  334SOL    HW1 5205   4.506   8.881   5.780
  334SOL    HW2 5206   4.495   8.759   5.692
  335SOL     OW 5207   2.207   4.609   3.512
  335SOL    HW1 5208   2.281   4.573   3.560
  335SOL    HW2 5209   2.245   4.645   3.432
  336SOL     OW 5210   1.116   3.185   1.685
  336SOL    HW1 5211   1.085   3.252   1.746
  336SOL    HW2 5212   1.120   3.105   1.737
  337SOL     OW 5213   0.934   6.666   4.578
  337SOL    HW1 5214   0.970   6.683   4.665
  337SOL    HW2 5215   0.920   6.571   4.577
  338SOL     OW 5216   5.449   3.498   1.434
  338SOL    HW1 5217   5.511   3.571   1.432
  338SOL    HW2 5218   5.384   3.520   1.367
  339SOL     OW 5219   1.359   2.131   2.512
  339SOL    HW1 5220   1.371   2.042   2.544
  339SOL    HW2 5221   1.309   2.175   2.581
  340SOL     OW 5222   2.036   3.217   1.546
  340SOL    HW1 5223   2.021   3.154   1.475
  340SOL    HW2 5224   2.036   3.164   1.626
  341SOL     OW 5225   6.451   7.098   1.754
  341SOL    HW1 5226   6.378   7.090   1.815
  341SOL    HW2 5227   6.513   7.157   1.797
  342SOL     OW 5228   7.606   8.264   2.264
  342SOL    HW1 5229   7.574   8.312   2.340
  342SOL    HW2 5230   7.543   8.193   2.252
  343SOL     OW 5231   4.488   6.420   1.469
  343SOL    HW1 5232   4.533   6.355   1.524
  343SOL    HW2 5233   4.433   6.469   1.531
  344SOL     OW 5234   1.819   6.643   4.460
  344SOL    HW1 5235   1.856   6.689   4.385
  344SOL    HW2 5236   1.891   6.634   4.522
  345SOL     OW 5237   2.762   5.961   1.956
  345SOL    HW1 5238   2.826   5.971   1.886
  345SOL    HW2 5239   2.813   5.932   2.032
  346SOL     OW 5240   6.855   3.295   2.781
  346SOL    HW1 5241   6.862   3.390   2.772
  346SOL    HW2 5242   6.763   3.280   2.804
  347SOL     OW 5243   3.732   1.781   0.506
  347SOL    HW1 5244   3.780   1.827   0.575
  347SOL    HW2 5245   3.800   1.743   0.451
  348SOL     OW 5246   0.739   6.423   5.052
  348SOL    HW1 5247   0.714   6.501   5.101
  348SOL    HW2 5248   0.805   6.454   4.990
  349SOL     OW 5249   2.606   2.553   2.853
  349SOL    HW1 5250   2.669   2.497   2.899
  349SOL    HW2 5251   2.526   2.501   2.851
  350SOL     OW 5252   2.245   1.442   1.607
  350SOL    HW1 5253   2.206   1.362   1.641
  350SOL    HW2 5254   2.317   1.461   1.667
  351SOL     OW 5255   0.534   5.603   5.422
  351SOL    HW1 5256   0.611   5.646   5.459
  351SOL    HW2 5257   0.470   5.602   5.493
  352SOL     OW 5258   0.874   3.774   5.342
  352SOL    HW1 5259   0.919   3.691   5.352
  352SOL    HW2 5260   0.886   3.797   5.249
  353SOL     OW 5261   5.858   6.725   0.883
  353SOL    HW1 5262   5.888   6.801   0.833
  353SOL    HW2 5263   5.795   6.761   0.946
  354SOL     OW 5264   3.143   7.628   1.207
  354SOL    HW1 5265   3.207   7.576   1.255
  354SOL    HW2 5266   3.194   7.700   1.169
  355SOL     OW 5267   4.173   4.028   0.768
  355SOL    HW1 5268   4.116   4.022   0.692
  355SOL    HW2 5269   4.236   4.096   0.746
  356SOL     OW 5270   2.117   3.727   5.189
  356SOL    HW1 5271   2.210   3.726   5.209
  356SOL    HW2 5272   2.081   3.650   5.232
  357SOL     OW 5273   2.806   2.013   1.786
  357SOL    HW1 5274   2.745   2.086   1.789
  357SOL    HW2 5275   2.877   2.038   1.845
  358SOL     OW 5276   3.938   3.732   1.165
  358SOL    HW1 5277   4.016   3.767   1.209
  358SOL    HW2 5278   3.959   3.641   1.148
  359SOL     OW 5279   3.616   4.205   0.576
  359SOL    HW1 5280   3.618   4.298   0.552
  359SOL    HW2 5281   3.526   4.191   0.606
  360SOL     OW 5282   3.693   6.728   2.292
  360SOL    HW1 5283   3.766   6.777   2.328
  360SOL    HW2 5284   3.622   6.792   2.284
  361SOL     OW 5285   2.283   3.289   0.682
  361SOL    HW1 5286   2.317   3.212   0.636
  361SOL    HW2 5287   2.192   3.296   0.653
  362SOL     OW 5288   3.020   4.445   2.309
  362SOL    HW1 5289   2.956   4.503   2.350
  362SOL    HW2 5290   3.050   4.494   2.232
  363SOL     OW 5291   2.832   5.145   0.499
  363SOL    HW1 5292   2.814   5.161   0.591
  363SOL    HW2 5293   2.864   5.055   0.496
  364SOL     OW 5294   6.555   1.112   1.117
  364SOL    HW1 5295   6.497   1.038   1.137
  364SOL    HW2 5296   6.572   1.152   1.202
  365SOL     OW 5297   7.668   6.719   0.925
  365SOL    HW1 5298   7.650   6.772   1.002
  365SOL    HW2 5299   7.678   6.782   0.854
  366SOL     OW 5300   0.783   4.228   4.290
  366SOL    HW1 5301   0.862   4.278   4.268
  366SOL    HW2 5302   0.727   4.291   4.335
  367SOL     OW 5303   2.948   5.109   3.298
  367SOL    HW1 5304   3.041   5.090   3.310
  367SOL    HW2 5305   2.906   5.072   3.376
  368SOL     OW 5306   7.027   6.681   2.160
  368SOL    HW1 5307   7.032   6.768   2.120
  368SOL    HW2 5308   6.960   6.689   2.228
  369SOL     OW 5309   7.451   8.906   5.136
  369SOL    HW1 5310   7.371   8.943   5.173
  369SOL    HW2 5311   7.430   8.890   5.044
  370SOL     OW 5312   3.393   5.612   2.688
  370SOL    HW1 5313   3.447   5.642   2.761
  370SOL    HW2 5314   3.374   5.691   2.638
  371SOL     OW 5315   1.666   1.855   1.039
  371SOL    HW1 5316   1.636   1.902   1.117
  371SOL    HW2 5317   1.740   1.803   1.069
  372SOL     OW 5318   7.280   6.301   0.753
  372SOL    HW1 5319   7.362   6.292   0.803
  372SOL    HW2 5320   7.240   6.381   0.786
  373SOL     OW 5321  -0.114   1.374   1.616
  373SOL    HW1 5322  -0.156   1.453   1.650
  373SOL    HW2 5323  -0.117   1.384   1.521
  374SOL     OW 5324   0.535   4.816   3.801
  374SOL    HW1 5325   0.496   4.894   3.763
  374SOL    HW2 5326   0.492   4.806   3.886
  375SOL     OW 5327   4.496   3.129   0.850
  375SOL    HW1 5328   4.535   3.045   0.824
  375SOL    HW2 5329   4.404   3.108   0.865
  376SOL     OW 5330   3.151   6.899   1.854
  376SOL    HW1 5331   3.207   6.962   1.900
  376SOL    HW2 5332   3.095   6.863   1.923
  377SOL     OW 5333   2.954   8.865   3.435
  377SOL    HW1 5334   2.992   8.797   3.491
  377SOL    HW2 5335   2.965   8.831   3.346
  378SOL     OW 5336   1.916   4.389   2.372
  378SOL    HW1 5337   1.952   4.459   2.317
  378SOL    HW2 5338   1.821   4.399   2.363
  379SOL     OW 5339   2.947   9.756   4.534
  379SOL    HW1 5340   2.979   9.677   4.490
  379SOL    HW2 5341   2.865   9.729   4.575
  380SOL     OW 5342   3.890   6.014   0.945
  380SOL    HW1 5343   3.803   5.998   0.983
  380SOL    HW2 5344   3.937   6.062   1.013
  381SOL     OW 5345   1.442   4.121   1.532
  381SOL    HW1 5346   1.348   4.103   1.520
  381SOL    HW2 5347   1.485   4.067   1.466
  382SOL     OW 5348   1.255   3.985   3.485
  382SOL    HW1 5349   1.205   3.913   3.524
  382SOL    HW2 5350   1.331   3.995   3.541
  383SOL     OW 5351   4.368   5.058   1.733
  383SOL    HW1 5352   4.438   5.123   1.738
  383SOL    HW2 5353   4.288   5.109   1.750
  384SOL     OW 5354   3.451   2.640   0.661
  384SOL    HW1 5355   3.512   2.679   0.723
  384SOL    HW2 5356   3.402   2.714   0.624
  385SOL     OW 5357   7.903   8.308   4.071
  385SOL    HW1 5358   7.815   8.329   4.041
  385SOL    HW2 5359   7.947   8.272   3.994
  386SOL     OW 5360   6.231   1.340   2.042
  386SOL    HW1 5361   6.202   1.359   1.953
  386SOL    HW2 5362   6.207   1.418   2.092
  387SOL     OW 5363   6.722   1.780   1.411
  387SOL    HW1 5364   6.690   1.810   1.496
  387SOL    HW2 5365   6.672   1.830   1.347
  388SOL     OW 5366   1.952   7.667   4.238
  388SOL    HW1 5367   1.948   7.751   4.283
  388SOL    HW2 5368   1.901   7.679   4.158
  389SOL     OW 5369   1.500   1.362   2.010
  389SOL    HW1 5370   1.445   1.404   1.944
  389SOL    HW2 5371   1.467   1.395   2.094
  390SOL     OW 5372   2.314   2.216   1.028
  390SOL    HW1 5373   2.387   2.262   1.070
  390SOL    HW2 5374   2.324   2.125   1.055
  391SOL     OW 5375   7.383   8.185   4.782
  391SOL    HW1 5376   7.393   8.186   4.687
  391SOL    HW2 5377   7.352   8.097   4.802
  392SOL     OW 5378   1.172   7.360   5.633
  392SOL    HW1 5379   1.159   7.290   5.697
  392SOL    HW2 5380   1.263   7.351   5.606
  393SOL     OW 5381   7.274   1.628   0.081
  393SOL    HW1 5382   7.360   1.668   0.070
  393SOL    HW2 5383   7.214   1.701   0.091
  394SOL     OW 5384   0.754   4.195   5.060
  394SOL    HW1 5385   0.661   4.215   5.067
  394SOL    HW2 5386   0.797   4.280   5.072
  395SOL     OW 5387   0.609   7.487   5.953
  395SOL    HW1 5388   0.519   7.500   5.982
  395SOL    HW2 5389   0.651   7.572   5.966
  396SOL     OW 5390   4.639   6.472   2.059
  396SOL    HW1 5391   4.715   6.524   2.084
  396SOL    HW2 5392   4.566   6.510   2.109
  397SOL     OW 5393   2.252   5.847   3.929
  397SOL    HW1 5394   2.212   5.762   3.942
  397SOL    HW2 5395   2.315   5.833   3.858
  398SOL     OW 5396   3.593   4.139   4.281
  398SOL    HW1 5397   3.531   4.198   4.239
  398SOL    HW2 5398   3.555   4.124   4.368
  399SOL     OW 5399   6.753   0.524   0.320
  399SOL    HW1 5400   6.816   0.556   0.385
  399SOL    HW2 5401   6.794   0.446   0.283
  400SOL     OW 5402   8.117   7.632   1.168
  400SOL    HW1 5403   8.086   7.705   1.221
  400SOL    HW2 5404   8.040   7.576   1.157
  401SOL     OW 5405   6.107   4.386   0.371
  401SOL    HW1 5406   6.143   4.429   0.293
  401SOL    HW2 5407   6.176   4.325   0.397
  402SOL     OW 5408   5.731   1.137   1.305
  402SOL    HW1 5409   5.683   1.066   1.346
  402SOL    HW2 5410   5.737   1.205   1.373
  403SOL     OW 5411   2.289   5.970   4.176
  403SOL    HW1 5412   2.314   6.062   4.161
  403SOL    HW2 5413   2.280   5.934   4.088
  404SOL     OW 5414   1.470   6.888   3.475
  404SOL    HW1 5415   1.409   6.869   3.404
  404SOL    HW2 5416   1.555   6.855   3.444
  405SOL     OW 5417   2.659   3.248   1.391
  405SOL    HW1 5418   2.581   3.207   1.353
  405SOL    HW2 5419   2.720   3.176   1.403
  406SOL     OW 5420   3.121   7.691   3.443
  406SOL    HW1 5421   3.135   7.600   3.417
  406SOL    HW2 5422   3.031   7.692   3.477
  407SOL     OW 5423   3.397   1.681   1.256
  407SOL    HW1 5424   3.363   1.706   1.342
  407SOL    HW2 5425   3.344   1.730   1.194
  408SOL     OW 5426   8.230   5.456   0.102
  408SOL    HW1 5427   8.309   5.482   0.055
  408SOL    HW2 5428   8.180   5.404   0.039
  409SOL     OW 5429   0.909   5.628   4.911
  409SOL    HW1 5430   1.002   5.606   4.924
  409SOL    HW2 5431   0.897   5.624   4.816
  410SOL     OW 5432   3.064   5.727   1.660
  410SOL    HW1 5433   2.983   5.683   1.635
  410SOL    HW2 5434   3.130   5.658   1.658
  411SOL     OW 5435   4.005   7.901   4.408
  411SOL    HW1 5436   3.943   7.872   4.475
  411SOL    HW2 5437   4.076   7.836   4.411
  412SOL     OW 5438   1.904   9.244   5.585
  412SOL    HW1 5439   1.887   9.338   5.592
  412SOL    HW2 5440   1.851   9.216   5.510
  413SOL     OW 5441   4.231   3.981   1.596
  413SOL    HW1 5442   4.216   3.928   1.675
  413SOL    HW2 5443   4.148   4.027   1.583
  414SOL     OW 5444   6.190   4.910   0.922
  414SOL    HW1 5445   6.230   4.935   1.005
  414SOL    HW2 5446   6.155   4.992   0.886
  415SOL     OW 5447   5.452   6.635   5.970
  415SOL    HW1 5448   5.438   6.726   5.942
  415SOL    HW2 5449   5.366   6.608   6.003
  416SOL     OW 5450   7.995   6.960   2.648
  416SOL    HW1 5451   7.967   6.922   2.565
  416SOL    HW2 5452   8.089   6.975   2.638
  417SOL     OW 5453   3.200   3.296   5.637
  417SOL    HW1 5454   3.157   3.300   5.723
  417SOL    HW2 5455   3.131   3.271   5.576
  418SOL     OW 5456   6.203   7.962   4.711
  418SOL    HW1 5457   6.265   7.950   4.639
  418SOL    HW2 5458   6.132   7.901   4.692
  419SOL     OW 5459   6.881   8.265   5.593
  419SOL    HW1 5460   6.889   8.234   5.684
  419SOL    HW2 5461   6.789   8.253   5.572
  420SOL     OW 5462   0.460   2.317   1.358
  420SOL    HW1 5463   0.548   2.336   1.324
  420SOL    HW2 5464   0.401   2.357   1.294
  421SOL     OW 5465   7.837   8.554   3.173
  421SOL    HW1 5466   7.753   8.563   3.218
  421SOL    HW2 5467   7.872   8.644   3.171
  422SOL     OW 5468   0.606   6.575   5.204
  422SOL    HW1 5469   0.627   6.515   5.276
  422SOL    HW2 5470   0.581   6.657   5.247
  423SOL     OW 5471   4.723   4.544   0.054
  423SOL    HW1 5472   4.681   4.541  -0.032
  423SOL    HW2 5473   4.704   4.458   0.092
  424SOL     OW 5474   8.304   2.842   0.428
  424SOL    HW1 5475   8.314   2.914   0.490
  424SOL    HW2 5476   8.273   2.883   0.348
  425SOL     OW 5477   2.444   3.427   1.713
  425SOL    HW1 5478   2.461   3.520   1.695
  425SOL    HW2 5479   2.349   3.419   1.706
  426SOL     OW 5480   2.903   6.964   4.304
  426SOL    HW1 5481   2.892   6.982   4.210
  426SOL    HW2 5482   2.885   6.871   4.312
  427SOL     OW 5483   3.414   8.847   4.293
  427SOL    HW1 5484   3.461   8.769   4.264
  427SOL    HW2 5485   3.439   8.915   4.231
  428SOL     OW 5486   2.033   4.401   5.116
  428SOL    HW1 5487   2.065   4.313   5.098
  428SOL    HW2 5488   2.044   4.448   5.034
  429SOL     OW 5489   7.428   7.324   0.401
  429SOL    HW1 5490   7.498   7.282   0.449
  429SOL    HW2 5491   7.380   7.251   0.360
  430SOL     OW 5492   5.128   7.419   4.475
  430SOL    HW1 5493   5.066   7.401   4.545
  430SOL    HW2 5494   5.206   7.367   4.499
  431SOL     OW 5495  -0.064   4.641   5.172
  431SOL    HW1 5496  -0.145   4.681   5.139
  431SOL    HW2 5497  -0.005   4.641   5.097
  432SOL     OW 5498   4.351   7.249   5.639
  432SOL    HW1 5499   4.286   7.226   5.572
  432SOL    HW2 5500   4.410   7.310   5.596
  433SOL     OW 5501   2.807   3.464   5.930
  433SOL    HW1 5502   2.863   3.394   5.897
  433SOL    HW2 5503   2.865   3.540   5.937
  434SOL     OW 5504   7.424   6.687   3.055
  434SOL    HW1 5505   7.331   6.673   3.036
  434SOL    HW2 5506   7.465   6.691   2.968
  435SOL     OW 5507   6.395   1.622   0.515
  435SOL    HW1 5508   6.433   1.610   0.427
  435SOL    HW2 5509   6.412   1.538   0.559
  436SOL     OW 5510   3.734   2.355   2.108
  436SOL    HW1 5511   3.655   2.394   2.071
  436SOL    HW2 5512   3.702   2.295   2.176
  437SOL     OW 5513   3.604   4.690   1.059
  437SOL    HW1 5514   3.635   4.659   1.144
  437SOL    HW2 5515   3.683   4.703   1.007
  438SOL     OW 5516   7.902   4.819   0.051
  438SOL    HW1 5517   7.922   4.729   0.078
  438SOL    HW2 5518   7.852   4.855   0.125
  439SOL     OW 5519   2.530   6.569   5.663
  439SOL    HW1 5520   2.557   6.494   5.610
  439SOL    HW2 5521   2.606   6.590   5.716
  440SOL     OW 5522   1.352   8.028   4.663
  440SOL    HW1 5523   1.391   7.980   4.736
  440SOL    HW2 5524   1.327   7.960   4.600
  441SOL     OW 5525   0.956   4.407   5.401
  441SOL    HW1 5526   0.989   4.492   5.369
  441SOL    HW2 5527   0.892   4.381   5.335
  442SOL     OW 5528   3.431   6.505   2.070
  442SOL    HW1 5529   3.395   6.542   1.990
  442SOL    HW2 5530   3.519   6.543   2.076
  443SOL     OW 5531   2.842   6.659   3.542
  443SOL    HW1 5532   2.888   6.670   3.460
  443SOL    HW2 5533   2.805   6.570   3.537
  444SOL     OW 5534   0.901   6.840   5.619
  444SOL    HW1 5535   0.892   6.779   5.545
  444SOL    HW2 5536   0.944   6.917   5.581
  445SOL     OW 5537   0.429   1.185   0.647
  445SOL    HW1 5538   0.502   1.179   0.709
  445SOL    HW2 5539   0.456   1.130   0.573
  446SOL     OW 5540   7.550   4.022   0.764
  446SOL    HW1 5541   7.545   3.965   0.688
  446SOL    HW2 5542   7.465   4.011   0.808
  447SOL     OW 5543   4.003   6.473   3.552
  447SOL    HW1 5544   3.992   6.461   3.458
  447SOL    HW2 5545   4.066   6.406   3.577
  448SOL     OW 5546   3.773   8.091   1.652
  448SOL    HW1 5547   3.856   8.049   1.678
  448SOL    HW2 5548   3.798   8.181   1.635
  449SOL     OW 5549   7.800   4.651   1.235
  449SOL    HW1 5550   7.737   4.592   1.276
  449SOL    HW2 5551   7.770   4.739   1.259
  450SOL     OW 5552   6.282   7.903   4.302
  450SOL    HW1 5553   6.333   7.939   4.375
  450SOL    HW2 5554   6.290   7.809   4.312
  451SOL     OW 5555   7.530   3.724   0.966
  451SOL    HW1 5556   7.569   3.737   0.879
  451SOL    HW2 5557   7.456   3.666   0.950
  452SOL     OW 5558   7.656   8.601   4.173
  452SOL    HW1 5559   7.642   8.512   4.142
  452SOL    HW2 5560   7.568   8.638   4.182
  453SOL     OW 5561   2.138   8.932   5.885
  453SOL    HW1 5562   2.185   8.882   5.952
  453SOL    HW2 5563   2.088   8.865   5.837
  454SOL     OW 5564   2.988   5.262   4.627
  454SOL    HW1 5565   2.900   5.275   4.662
  454SOL    HW2 5566   3.033   5.344   4.646
  455SOL     OW 5567   3.577   5.312   2.041
  455SOL    HW1 5568   3.500   5.301   2.097
  455SOL    HW2 5569   3.560   5.255   1.966
  456SOL     OW 5570   2.276   2.895   3.609
  456SOL    HW1 5571   2.208   2.931   3.553
  456SOL    HW2 5572   2.315   2.825   3.557
  457SOL     OW 5573   2.968   6.933   0.013
  457SOL    HW1 5574   2.971   6.889   0.098
  457SOL    HW2 5575   3.048   6.904  -0.032
  458SOL     OW 5576  -0.729   2.893   4.219
  458SOL    HW1 5577  -0.721   2.797   4.213
  458SOL    HW2 5578  -0.646   2.921   4.257
  459SOL     OW 5579   6.842   7.422   2.666
  459SOL    HW1 5580   6.872   7.367   2.594
  459SOL    HW2 5581   6.879   7.508   2.647
  460SOL     OW 5582   3.380   7.468   2.862
  460SOL    HW1 5583   3.466   7.430   2.879
  460SOL    HW2 5584   3.396   7.562   2.855
  461SOL     OW 5585   7.136   1.481   0.616
  461SOL    HW1 5586   7.133   1.418   0.544
  461SOL    HW2 5587   7.226   1.513   0.616
  462SOL     OW 5588   1.560   4.229   4.083
  462SOL    HW1 5589   1.573   4.139   4.114
  462SOL    HW2 5590   1.648   4.261   4.065
  463SOL     OW 5591   7.295   4.235   0.687
  463SOL    HW1 5592   7.243   4.156   0.670
  463SOL    HW2 5593   7.303   4.237   0.782
  464SOL     OW 5594   5.900   7.815   3.693
  464SOL    HW1 5595   5.837   7.860   3.750
  464SOL    HW2 5596   5.985   7.845   3.724
  465SOL     OW 5597   5.032   7.233   2.014
  465SOL    HW1 5598   5.099   7.182   2.060
  465SOL    HW2 5599   5.079   7.276   1.943
  466SOL     OW 5600   3.871   7.070   4.450
  466SOL    HW1 5601   3.832   7.157   4.461
  466SOL    HW2 5602   3.960   7.080   4.484
  467SOL     OW 5603   0.623   5.196   4.464
  467SOL    HW1 5604   0.584   5.271   4.510
  467SOL    HW2 5605   0.715   5.197   4.490
  468SOL     OW 5606   0.704   8.190   3.683
  468SOL    HW1 5607   0.736   8.165   3.596
  468SOL    HW2 5608   0.755   8.137   3.744
  469SOL     OW 5609   2.531   6.046   5.860
  469SOL    HW1 5610   2.539   6.125   5.914
  469SOL    HW2 5611   2.485   6.077   5.782
  470SOL     OW 5612   6.327   5.199   0.459
  470SOL    HW1 5613   6.238   5.232   0.470
  470SOL    HW2 5614   6.372   5.224   0.540
  471SOL     OW 5615   4.435   3.592   1.403
  471SOL    HW1 5616   4.516   3.541   1.406
  471SOL    HW2 5617   4.400   3.587   1.492
  472SOL     OW 5618   1.121   6.128   3.951
  472SOL    HW1 5619   1.092   6.059   3.891
  472SOL    HW2 5620   1.076   6.109   4.033
  473SOL     OW 5621   1.180   4.473   2.191
  473SOL    HW1 5622   1.190   4.384   2.225
  473SOL    HW2 5623   1.164   4.527   2.269
  474SOL     OW 5624   1.917   1.430   0.999
  474SOL    HW1 5625   1.893   1.344   0.966
  474SOL    HW2 5626   1.978   1.464   0.934
  475SOL     OW 5627   0.025   2.737   3.001
  475SOL    HW1 5628   0.043   2.682   3.077
  475SOL    HW2 5629   0.111   2.767   2.971
  476SOL     OW 5630   4.472   8.436   3.189
  476SOL    HW1 5631   4.440   8.427   3.099
  476SOL    HW2 5632   4.394   8.460   3.240
  477SOL     OW 5633   3.365   6.211   0.871
  477SOL    HW1 5634   3.375   6.136   0.930
  477SOL    HW2 5635   3.282   6.197   0.827
  478SOL     OW 5636   4.349   2.629   4.405
  478SOL    HW1 5637   4.424   2.665   4.451
  478SOL    HW2 5638   4.300   2.580   4.472
  479SOL     OW 5639   0.650   3.438   5.557
  479SOL    HW1 5640   0.705   3.422   5.480
  479SOL    HW2 5641   0.673   3.527   5.585
  480SOL     OW 5642   7.507   3.501   1.936
  480SOL    HW1 5643   7.518   3.594   1.918
  480SOL    HW2 5644   7.437   3.473   1.877
  481SOL     OW 5645   4.191   8.225   3.292
  481SOL    HW1 5646   4.250   8.287   3.333
  481SOL    HW2 5647   4.246   8.178   3.228
  482SOL     OW 5648   1.497   3.817   4.886
  482SOL    HW1 5649   1.493   3.827   4.982
  482SOL    HW2 5650   1.529   3.728   4.873
  483SOL     OW 5651   3.561   2.138   3.076
  483SOL    HW1 5652   3.595   2.093   3.154
  483SOL    HW2 5653   3.632   2.196   3.049
  484SOL     OW 5654   3.342   5.736   5.889
  484SOL    HW1 5655   3.372   5.796   5.957
  484SOL    HW2 5656   3.372   5.650   5.919
  485SOL     OW 5657   2.681   8.743   3.887
  485SOL    HW1 5658   2.613   8.713   3.826
  485SOL    HW2 5659   2.633   8.797   3.950
  486SOL     OW 5660   6.456   0.441   0.639
  486SOL    HW1 5661   6.549   0.456   0.655
  486SOL    HW2 5662   6.451   0.419   0.546
  487SOL     OW 5663   7.350   8.443   2.298
  487SOL    HW1 5664   7.297   8.372   2.262
  487SOL    HW2 5665   7.386   8.488   2.221
  488SOL     OW 5666   6.992   3.730   2.182
  488SOL    HW1 5667   7.057   3.706   2.117
  488SOL    HW2 5668   6.974   3.650   2.230
  489SOL     OW 5669   3.434   3.245   1.000
  489SOL    HW1 5670   3.372   3.277   1.065
  489SOL    HW2 5671   3.482   3.322   0.972
  490SOL     OW 5672   2.006   3.735   1.239
  490SOL    HW1 5673   2.003   3.675   1.314
  490SOL    HW2 5674   1.946   3.696   1.175
  491SOL     OW 5675   1.874   5.679   4.273
  491SOL    HW1 5676   1.927   5.759   4.281
  491SOL    HW2 5677   1.786   5.710   4.252
  492SOL     OW 5678   3.074   6.426   4.333
  492SOL    HW1 5679   3.005   6.394   4.391
  492SOL    HW2 5680   3.156   6.400   4.376
  493SOL     OW 5681   3.213   5.982   2.503
  493SOL    HW1 5682   3.241   6.038   2.430
  493SOL    HW2 5683   3.119   5.997   2.510
  494SOL     OW 5684  -0.203   2.398   3.523
  494SOL    HW1 5685  -0.284   2.443   3.546
  494SOL    HW2 5686  -0.134   2.462   3.540
  495SOL     OW 5687   8.553   4.927   0.866
  495SOL    HW1 5688   8.553   4.883   0.951
  495SOL    HW2 5689   8.461   4.948   0.849
  496SOL     OW 5690   7.368   8.173   4.510
  496SOL    HW1 5691   7.367   8.079   4.492
  496SOL    HW2 5692   7.461   8.196   4.510
  497SOL     OW 5693   5.775   6.973   1.690
  497SOL    HW1 5694   5.762   6.903   1.754
  497SOL    HW2 5695   5.710   6.955   1.622
  498SOL     OW 5696   3.925   4.092   2.347
  498SOL    HW1 5697   3.935   4.159   2.414
  498SOL    HW2 5698   3.914   4.140   2.265
  499SOL     OW 5699   3.275   5.239   2.631
  499SOL    HW1 5700   3.305   5.297   2.561
  499SOL    HW2 5701   3.248   5.298   2.701
  500SOL     OW 5702   4.360   4.393   5.882
  500SOL    HW1 5703   4.437   4.408   5.936
  500SOL    HW2 5704   4.292   4.449   5.921
  501SOL     OW 5705   1.828   7.449   3.365
  501SOL    HW1 5706   1.805   7.432   3.274
  501SOL    HW2 5707   1.778   7.386   3.415
  502SOL     OW 5708   2.633   7.228   3.399
  502SOL    HW1 5709   2.583   7.202   3.321
  502SOL    HW2 5710   2.574   7.287   3.446
  503SOL     OW 5711   0.927   6.390   4.526
  503SOL    HW1 5712   0.838   6.361   4.509
  503SOL    HW2 5713   0.982   6.324   4.485
  504SOL     OW 5714   4.017   7.349   3.237
  504SOL    HW1 5715   4.076   7.290   3.285
  504SOL    HW2 5716   3.963   7.389   3.305
  505SOL     OW 5717   1.216   2.438   0.330
  505SOL    HW1 5718   1.167   2.451   0.412
  505SOL    HW2 5719   1.260   2.522   0.315
  506SOL     OW 5720   2.383   5.294   3.347
  506SOL    HW1 5721   2.289   5.286   3.332
  506SOL    HW2 5722   2.408   5.374   3.300
  507SOL     OW 5723   7.240   1.990   0.975
  507SOL    HW1 5724   7.205   1.914   1.023
  507SOL    HW2 5725   7.185   2.063   1.003
  508SOL     OW 5726   0.912   1.116   1.405
  508SOL    HW1 5727   0.869   1.159   1.479
  508SOL    HW2 5728   0.996   1.162   1.397
  509SOL     OW 5729   0.309   3.089   1.887
  509SOL    HW1 5730   0.225   3.135   1.885
  509SOL    HW2 5731   0.338   3.098   1.978
  510SOL     OW 5732   5.556   7.680   6.009
  510SOL    HW1 5733   5.532   7.670   6.102
  510SOL    HW2 5734   5.611   7.758   6.006
  511SOL     OW 5735   2.714   9.616   5.160
  511SOL    HW1 5736   2.752   9.565   5.231
  511SOL    HW2 5737   2.682   9.696   5.202
  512SOL     OW 5738   2.474   9.392   5.400
  512SOL    HW1 5739   2.424   9.315   5.425
  512SOL    HW2 5740   2.561   9.377   5.436
  513SOL     OW 5741   3.479   4.617   5.050
  513SOL    HW1 5742   3.495   4.599   5.143
  513SOL    HW2 5743   3.527   4.548   5.004
  514SOL     OW 5744   5.199   1.525   1.694
  514SOL    HW1 5745   5.206   1.430   1.687
  514SOL    HW2 5746   5.170   1.553   1.607
  515SOL     OW 5747   6.690   1.837   1.013
  515SOL    HW1 5748   6.752   1.765   1.023
  515SOL    HW2 5749   6.744   1.916   1.022
  516SOL     OW 5750   0.493   7.993   3.892
  516SOL    HW1 5751   0.489   7.931   3.818
  516SOL    HW2 5752   0.459   8.075   3.856
  517SOL     OW 5753   3.055   1.033   0.954
  517SOL    HW1 5754   2.968   0.997   0.969
  517SOL    HW2 5755   3.056   1.056   0.861
  518SOL     OW 5756  -0.001   3.847   3.611
  518SOL    HW1 5757   0.039   3.841   3.698
  518SOL    HW2 5758   0.021   3.935   3.581
  519SOL     OW 5759   1.280   8.025   6.049
  519SOL    HW1 5760   1.306   7.987   5.966
  519SOL    HW2 5761   1.189   8.052   6.035
  520SOL     OW 5762   0.073   8.269   4.820
  520SOL    HW1 5763   0.158   8.226   4.831
  520SOL    HW2 5764   0.010   8.197   4.822
  521SOL     OW 5765   5.084   2.985   1.350
  521SOL    HW1 5766   5.164   2.949   1.388
  521SOL    HW2 5767   5.046   2.913   1.301
  522SOL     OW 5768   6.198   5.421   0.318
  522SOL    HW1 5769   6.147   5.393   0.242
  522SOL    HW2 5770   6.289   5.405   0.293
  523SOL     OW 5771   4.458   5.702   0.401
  523SOL    HW1 5772   4.472   5.607   0.394
  523SOL    HW2 5773   4.497   5.737   0.321
  524SOL     OW 5774   1.208   5.332   3.458
  524SOL    HW1 5775   1.297   5.302   3.477
  524SOL    HW2 5776   1.159   5.253   3.438
  525SOL     OW 5777   4.686   4.849   6.097
  525SOL    HW1 5778   4.753   4.809   6.152
  525SOL    HW2 5779   4.612   4.788   6.100
  526SOL     OW 5780   2.372   6.340   2.395
  526SOL    HW1 5781   2.456   6.380   2.414
  526SOL    HW2 5782   2.359   6.276   2.465
  527SOL     OW 5783   4.025   6.918   2.079
  527SOL    HW1 5784   3.994   6.889   1.993
  527SOL    HW2 5785   4.083   6.992   2.060
  528SOL     OW 5786   4.457   5.429   0.406
  528SOL    HW1 5787   4.481   5.377   0.483
  528SOL    HW2 5788   4.445   5.364   0.336
  529SOL     OW 5789   2.983   7.230   4.308
  529SOL    HW1 5790   2.960   7.140   4.287
  529SOL    HW2 5791   2.945   7.282   4.238
  530SOL     OW 5792   1.074   6.571   2.073
  530SOL    HW1 5793   1.140   6.589   2.007
  530SOL    HW2 5794   1.064   6.476   2.072
  531SOL     OW 5795   5.239   7.491   0.595
  531SOL    HW1 5796   5.235   7.397   0.613
  531SOL    HW2 5797   5.207   7.533   0.675
  532SOL     OW 5798   2.102   6.799   1.530
  532SOL    HW1 5799   2.153   6.792   1.611
  532SOL    HW2 5800   2.097   6.893   1.512
  533SOL     OW 5801   4.850   5.180   0.590
  533SOL    HW1 5802   4.857   5.103   0.533
  533SOL    HW2 5803   4.827   5.144   0.676
  534SOL     OW 5804   3.012   4.565   5.543
  534SOL    HW1 5805   3.008   4.618   5.623
  534SOL    HW2 5806   3.025   4.629   5.473
  535SOL     OW 5807   0.522   3.728   3.404
  535SOL    HW1 5808   0.441   3.773   3.377
  535SOL    HW2 5809   0.523   3.736   3.499
  536SOL     OW 5810   3.653   9.226   4.124
  536SOL    HW1 5811   3.650   9.210   4.218
  536SOL    HW2 5812   3.687   9.146   4.086
  537SOL     OW 5813   4.067   3.285   1.873
  537SOL    HW1 5814   4.118   3.217   1.828
  537SOL    HW2 5815   4.020   3.237   1.942
  538SOL     OW 5816   4.740   7.082   4.238
  538SOL    HW1 5817   4.665   7.136   4.212
  538SOL    HW2 5818   4.701   6.995   4.254
  539SOL     OW 5819   1.956   2.073   1.166
  539SOL    HW1 5820   2.013   2.065   1.090
  539SOL    HW2 5821   1.944   1.983   1.196
  540SOL     OW 5822   0.265   4.127   3.006
  540SOL    HW1 5823   0.270   4.032   3.016
  540SOL    HW2 5824   0.291   4.143   2.915
  541SOL     OW 5825   5.667   1.399   0.549
  541SOL    HW1 5826   5.662   1.393   0.454
  541SOL    HW2 5827   5.659   1.492   0.568
  542SOL     OW 5828   0.814   3.148   2.505
  542SOL    HW1 5829   0.838   3.084   2.572
  542SOL    HW2 5830   0.802   3.096   2.425
  543SOL     OW 5831   6.532   1.374   0.584
  543SOL    HW1 5832   6.496   1.346   0.668
  543SOL    HW2 5833   6.495   1.312   0.520
  544SOL     OW 5834   5.649   2.011   0.783
  544SOL    HW1 5835   5.591   1.936   0.798
  544SOL    HW2 5836   5.722   1.975   0.732
  545SOL     OW 5837   5.087   8.127   4.426
  545SOL    HW1 5838   5.181   8.135   4.408
  545SOL    HW2 5839   5.067   8.201   4.483
  546SOL     OW 5840   6.221   5.641   1.178
  546SOL    HW1 5841   6.218   5.728   1.219
  546SOL    HW2 5842   6.248   5.658   1.088
  547SOL     OW 5843   8.339   2.775   0.048
  547SOL    HW1 5844   8.380   2.708   0.103
  547SOL    HW2 5845   8.400   2.785  -0.025
  548SOL     OW 5846   4.969   2.255   2.258
  548SOL    HW1 5847   5.000   2.219   2.341
  548SOL    HW2 5848   4.875   2.269   2.270
  549SOL     OW 5849   3.612   6.469   4.735
  549SOL    HW1 5850   3.535   6.522   4.753
  549SOL    HW2 5851   3.664   6.523   4.675
  550SOL     OW 5852   2.627   5.294   5.950
  550SOL    HW1 5853   2.704   5.338   5.985
  550SOL    HW2 5854   2.610   5.221   6.009
  551SOL     OW 5855   6.992  10.330   5.942
  551SOL    HW1 5856   7.056  10.299   5.878
  551SOL    HW2 5857   7.044  10.364   6.014
  552SOL     OW 5858   7.307   8.916   5.424
  552SOL    HW1 5859   7.227   8.870   5.399
  552SOL    HW2 5860   7.350   8.857   5.486
  553SOL     OW 5861   2.028   8.417   3.518
  553SOL    HW1 5862   1.969   8.451   3.585
  553SOL    HW2 5863   2.103   8.383   3.567
  554SOL     OW 5864   6.311   8.741   5.970
  554SOL    HW1 5865   6.377   8.778   5.911
  554SOL    HW2 5866   6.331   8.780   6.055
  555SOL     OW 5867   5.529   6.752   1.654
  555SOL    HW1 5868   5.462   6.812   1.687
  555SOL    HW2 5869   5.558   6.790   1.572
  556SOL     OW 5870   4.383   8.960   4.243
  556SOL    HW1 5871   4.309   9.017   4.222
  556SOL    HW2 5872   4.408   8.983   4.332
  557SOL     OW 5873   2.630   5.978   4.487
  557SOL    HW1 5874   2.566   5.917   4.449
  557SOL    HW2 5875   2.604   5.985   4.579
  558SOL     OW 5876   0.298   0.916   1.492
  558SOL    HW1 5877   0.232   0.985   1.490
  558SOL    HW2 5878   0.382   0.963   1.492
  559SOL     OW 5879   2.904   7.937   4.299
  559SOL    HW1 5880   2.850   7.929   4.221
  559SOL    HW2 5881   2.844   7.972   4.366
  560SOL     OW 5882   0.346   2.324   1.628
  560SOL    HW1 5883   0.354   2.419   1.631
  560SOL    HW2 5884   0.402   2.297   1.555
  561SOL     OW 5885   6.840   4.199   0.790
  561SOL    HW1 5886   6.761   4.202   0.844
  561SOL    HW2 5887   6.826   4.266   0.724
  562SOL     OW 5888   7.560   4.887   2.620
  562SOL    HW1 5889   7.464   4.890   2.623
  562SOL    HW2 5890   7.580   4.807   2.571
  563SOL     OW 5891   5.593   5.251   5.948
  563SOL    HW1 5892   5.498   5.260   5.940
  563SOL    HW2 5893   5.606   5.170   5.998
  564SOL     OW 5894   5.064   0.859   1.228
  564SOL    HW1 5895   5.011   0.901   1.295
  564SOL    HW2 5896   5.124   0.927   1.198
  565SOL     OW 5897   0.392   7.299   4.270
  565SOL    HW1 5898   0.410   7.359   4.197
  565SOL    HW2 5899   0.321   7.341   4.319
  566SOL     OW 5900   1.838   4.906   2.333
  566SOL    HW1 5901   1.924   4.944   2.349
  566SOL    HW2 5902   1.826   4.843   2.404
  567SOL     OW 5903   0.634   5.072   2.908
  567SOL    HW1 5904   0.654   4.990   2.953
  567SOL    HW2 5905   0.587   5.124   2.972
  568SOL     OW 5906   2.717   9.113   3.598
  568SOL    HW1 5907   2.786   9.065   3.643
  568SOL    HW2 5908   2.761   9.157   3.526
  569SOL     OW 5909   3.801   9.512   4.471
  569SOL    HW1 5910   3.800   9.563   4.389
  569SOL    HW2 5911   3.878   9.545   4.518
  570SOL     OW 5912   4.947   3.362   4.799
  570SOL    HW1 5913   4.979   3.405   4.719
  570SOL    HW2 5914   4.853   3.381   4.801
  571SOL     OW 5915   3.105   5.374   2.077
  571SOL    HW1 5916   3.021   5.334   2.101
  571SOL    HW2 5917   3.100   5.387   1.983
  572SOL     OW 5918   3.072   3.156   1.133
  572SOL    HW1 5919   2.995   3.129   1.184
  572SOL    HW2 5920   3.132   3.082   1.138
  573SOL     OW 5921   4.198  10.148   5.566
  573SOL    HW1 5922   4.176  10.162   5.473
  573SOL    HW2 5923   4.195  10.053   5.576
  574SOL     OW 5924   1.262   4.895   6.137
  574SOL    HW1 5925   1.201   4.839   6.088
  574SOL    HW2 5926   1.277   4.847   6.219
  575SOL     OW 5927   8.159   8.787   3.664
  575SOL    HW1 5928   8.228   8.721   3.662
  575SOL    HW2 5929   8.205   8.869   3.682
  576SOL     OW 5930   2.160   2.856   0.887
  576SOL    HW1 5931   2.100   2.929   0.877
  576SOL    HW2 5932   2.245   2.897   0.906
  577SOL     OW 5933  -0.023   2.972   4.157
  577SOL    HW1 5934   0.045   2.913   4.190
  577SOL    HW2 5935  -0.087   2.915   4.116
  578SOL     OW 5936   4.886   6.534   1.194
  578SOL    HW1 5937   4.911   6.491   1.276
  578SOL    HW2 5938   4.794   6.558   1.207
  579SOL     OW 5939   6.834   3.876   2.372
  579SOL    HW1 5940   6.916   3.839   2.339
  579SOL    HW2 5941   6.767   3.812   2.349
  580SOL     OW 5942   1.480   4.182   4.707
  580SOL    HW1 5943   1.430   4.235   4.770
  580SOL    HW2 5944   1.567   4.174   4.746
  581SOL     OW 5945   0.532   6.980   3.757
  581SOL    HW1 5946   0.609   7.033   3.735
  581SOL    HW2 5947   0.561   6.889   3.744
  582SOL     OW 5948   2.217   3.630   2.994
  582SOL    HW1 5949   2.167   3.659   3.070
  582SOL    HW2 5950   2.151   3.620   2.925
  583SOL     OW 5951   1.770   4.517   1.479
  583SOL    HW1 5952   1.710   4.548   1.548
  583SOL    HW2 5953   1.854   4.556   1.502
  584SOL     OW 5954   2.021   8.412   2.340
  584SOL    HW1 5955   1.941   8.455   2.311
  584SOL    HW2 5956   2.081   8.420   2.265
  585SOL     OW 5957   2.808   6.574   5.425
  585SOL    HW1 5958   2.840   6.525   5.500
  585SOL    HW2 5959   2.795   6.663   5.457
  586SOL     OW 5960   3.768   7.403   0.487
  586SOL    HW1 5961   3.726   7.348   0.422
  586SOL    HW2 5962   3.705   7.409   0.559
  587SOL     OW 5963   8.058   8.864   3.116
  587SOL    HW1 5964   8.091   8.806   3.048
  587SOL    HW2 5965   7.995   8.920   3.071
  588SOL     OW 5966   5.252   9.742   5.739
  588SOL    HW1 5967   5.261   9.652   5.772
  588SOL    HW2 5968   5.242   9.733   5.644
  589SOL     OW 5969   3.593   3.867   4.938
  589SOL    HW1 5970   3.635   3.916   5.008
  589SOL    HW2 5971   3.665   3.833   4.885
  590SOL     OW 5972   5.419   9.075   3.956
  590SOL    HW1 5973   5.396   9.074   3.863
  590SOL    HW2 5974   5.363   9.009   3.996
  591SOL     OW 5975   1.105   6.168   4.395
  591SOL    HW1 5976   1.184   6.119   4.416
  591SOL    HW2 5977   1.034   6.119   4.437
  592SOL     OW 5978   5.995   1.883   2.546
  592SOL    HW1 5979   6.075   1.878   2.493
  592SOL    HW2 5980   5.991   1.799   2.591
  593SOL     OW 5981   6.397   8.793   4.338
  593SOL    HW1 5982   6.376   8.718   4.394
  593SOL    HW2 5983   6.416   8.755   4.253
  594SOL     OW 5984   0.148   2.517   3.472
  594SOL    HW1 5985   0.068   2.544   3.516
  594SOL    HW2 5986   0.218   2.543   3.532
  595SOL     OW 5987   1.455   2.970   2.822
  595SOL    HW1 5988   1.405   2.890   2.804
  595SOL    HW2 5989   1.424   2.999   2.908
  596SOL     OW 5990   4.643   8.858   3.828
  596SOL    HW1 5991   4.598   8.918   3.886
  596SOL    HW2 5992   4.640   8.900   3.742
  597SOL     OW 5993   1.997   4.119   1.806
  597SOL    HW1 5994   1.996   4.024   1.816
  597SOL    HW2 5995   1.947   4.136   1.727
  598SOL     OW 5996   4.418   5.006   5.557
  598SOL    HW1 5997   4.379   4.923   5.529
  598SOL    HW2 5998   4.510   4.985   5.571
  599SOL     OW 5999   2.387   4.040   1.974
  599SOL    HW1 6000   2.395   4.054   1.880
  599SOL    HW2 6001   2.309   3.985   1.984
  600SOL     OW 6002   3.961   4.198   4.299
  600SOL    HW1 6003   3.958   4.236   4.211
  600SOL    HW2 6004   3.987   4.107   4.284
  601SOL     OW 6005   5.726   7.648   3.977
  601SOL    HW1 6006   5.743   7.728   3.926
  601SOL    HW2 6007   5.807   7.598   3.970
  602SOL     OW 6008   3.459   6.312   0.579
  602SOL    HW1 6009   3.427   6.308   0.489
  602SOL    HW2 6010   3.444   6.224   0.614
  603SOL     OW 6011   5.562   3.141   0.457
  603SOL    HW1 6012   5.487   3.195   0.431
  603SOL    HW2 6013   5.637   3.200   0.452
  604SOL     OW 6014   1.197   3.112   2.397
  604SOL    HW1 6015   1.169   3.063   2.474
  604SOL    HW2 6016   1.292   3.115   2.404
  605SOL     OW 6017   3.928   3.517   3.803
  605SOL    HW1 6018   3.882   3.596   3.773
  605SOL    HW2 6019   3.858   3.454   3.818
  606SOL     OW 6020   1.912   4.875   5.508
  606SOL    HW1 6021   1.853   4.929   5.456
  606SOL    HW2 6022   1.862   4.855   5.588
  607SOL     OW 6023   4.766   7.650   4.007
  607SOL    HW1 6024   4.774   7.709   4.082
  607SOL    HW2 6025   4.855   7.643   3.973
  608SOL     OW 6026   7.210   9.036   5.155
  608SOL    HW1 6027   7.182   9.096   5.085
  608SOL    HW2 6028   7.145   8.966   5.154
  609SOL     OW 6029   4.242   4.519   0.706
  609SOL    HW1 6030   4.297   4.597   0.707
  609SOL    HW2 6031   4.227   4.501   0.613
  610SOL     OW 6032   3.257   7.948   3.375
  610SOL    HW1 6033   3.234   7.855   3.370
  610SOL    HW2 6034   3.173   7.994   3.378
  611SOL     OW 6035   7.133   6.121   0.171
  611SOL    HW1 6036   7.160   6.092   0.084
  611SOL    HW2 6037   7.211   6.112   0.225
  612SOL     OW 6038   6.612   8.869   6.114
  612SOL    HW1 6039   6.663   8.941   6.151
  612SOL    HW2 6040   6.672   8.828   6.051
  613SOL     OW 6041   7.658   8.238   4.498
  613SOL    HW1 6042   7.660   8.280   4.584
  613SOL    HW2 6043   7.740   8.264   4.457
  614SOL     OW 6044   8.971   4.354   0.166
  614SOL    HW1 6045   8.946   4.345   0.074
  614SOL    HW2 6046   8.906   4.415   0.203
  615SOL     OW 6047   2.238   1.924   2.233
  615SOL    HW1 6048   2.237   2.006   2.182
  615SOL    HW2 6049   2.277   1.949   2.317
  616SOL     OW 6050   0.516   5.070   2.347
  616SOL    HW1 6051   0.531   4.998   2.408
  616SOL    HW2 6052   0.425   5.095   2.361
  617SOL     OW 6053   2.011   3.196   5.300
  617SOL    HW1 6054   2.022   3.163   5.389
  617SOL    HW2 6055   1.916   3.197   5.287
  618SOL     OW 6056   0.247   1.633   1.876
  618SOL    HW1 6057   0.181   1.699   1.854
  618SOL    HW2 6058   0.208   1.550   1.850
  619SOL     OW 6059   6.392   6.186   1.611
  619SOL    HW1 6060   6.475   6.166   1.653
  619SOL    HW2 6061   6.392   6.281   1.599
  620SOL     OW 6062   4.873   3.197   0.489
  620SOL    HW1 6063   4.807   3.127   0.486
  620SOL    HW2 6064   4.841   3.263   0.427
  621SOL     OW 6065   7.575   7.142   2.999
  621SOL    HW1 6066   7.594   7.088   3.076
  621SOL    HW2 6067   7.557   7.079   2.929
  622SOL     OW 6068   5.868   3.221   3.398
  622SOL    HW1 6069   5.870   3.308   3.437
  622SOL    HW2 6070   5.950   3.215   3.349
  623SOL     OW 6071   7.146   4.371   0.131
  623SOL    HW1 6072   7.206   4.296   0.126
  623SOL    HW2 6073   7.103   4.361   0.215
  624SOL     OW 6074   4.236   3.491   3.378
  624SOL    HW1 6075   4.262   3.555   3.445
  624SOL    HW2 6076   4.292   3.511   3.303
  625SOL     OW 6077   3.810   1.077   0.426
  625SOL    HW1 6078   3.744   1.009   0.411
  625SOL    HW2 6079   3.848   1.056   0.511
  626SOL     OW 6080   0.605   8.995   5.748
  626SOL    HW1 6081   0.544   8.921   5.748
  626SOL    HW2 6082   0.580   9.048   5.672
  627SOL     OW 6083   3.622   8.275   4.639
  627SOL    HW1 6084   3.700   8.327   4.661
  627SOL    HW2 6085   3.658   8.197   4.595
  628SOL     OW 6086   2.132   7.055   1.793
  628SOL    HW1 6087   2.207   7.050   1.735
  628SOL    HW2 6088   2.169   7.080   1.878
  629SOL     OW 6089   5.838   7.189   1.171
  629SOL    HW1 6090   5.918   7.232   1.142
  629SOL    HW2 6091   5.824   7.221   1.260
  630SOL     OW 6092   0.370   4.159   3.252
  630SOL    HW1 6093   0.365   4.168   3.157
  630SOL    HW2 6094   0.445   4.101   3.265
  631SOL     OW 6095   2.613   9.417   6.179
  631SOL    HW1 6096   2.645   9.474   6.249
  631SOL    HW2 6097   2.662   9.445   6.102
  632SOL     OW 6098   5.208   8.351   5.188
  632SOL    HW1 6099   5.202   8.259   5.213
  632SOL    HW2 6100   5.303   8.368   5.182
  633SOL     OW 6101   6.980   8.937   4.326
  633SOL    HW1 6102   6.909   9.001   4.322
  633SOL    HW2 6103   7.006   8.924   4.235
  634SOL     OW 6104   6.469   5.468   1.327
  634SOL    HW1 6105   6.478   5.501   1.417
  634SOL    HW2 6106   6.398   5.520   1.290
  635SOL     OW 6107   0.739   5.948   4.746
  635SOL    HW1 6108   0.684   5.882   4.788
  635SOL    HW2 6109   0.789   5.986   4.818
  636SOL     OW 6110   4.655   6.828   1.769
  636SOL    HW1 6111   4.678   6.918   1.790
  636SOL    HW2 6112   4.560   6.827   1.767
  637SOL     OW 6113   2.371   1.777   2.607
  637SOL    HW1 6114   2.443   1.796   2.667
  637SOL    HW2 6115   2.360   1.858   2.558
  638SOL     OW 6116   5.990   7.777   4.703
  638SOL    HW1 6117   5.973   7.792   4.796
  638SOL    HW2 6118   5.923   7.829   4.658
  639SOL     OW 6119   7.198   6.963   2.920
  639SOL    HW1 6120   7.129   7.015   2.879
  639SOL    HW2 6121   7.155   6.918   2.992
  640SOL     OW 6122   4.433   8.934   5.255
  640SOL    HW1 6123   4.482   8.854   5.277
  640SOL    HW2 6124   4.358   8.933   5.315
  641SOL     OW 6125   4.256   3.398   2.813
  641SOL    HW1 6126   4.320   3.407   2.742
  641SOL    HW2 6127   4.171   3.405   2.771
  642SOL     OW 6128   0.821   3.404   5.346
  642SOL    HW1 6129   0.841   3.315   5.317
  642SOL    HW2 6130   0.905   3.449   5.348
  643SOL     OW 6131   1.847   6.610   0.920
  643SOL    HW1 6132   1.896   6.582   0.843
  643SOL    HW2 6133   1.914   6.623   0.988
  644SOL     OW 6134  -0.921   7.114   5.785
  644SOL    HW1 6135  -0.880   7.047   5.840
  644SOL    HW2 6136  -1.012   7.114   5.813
  645SOL     OW 6137   2.399   9.638   4.365
  645SOL    HW1 6138   2.449   9.708   4.406
  645SOL    HW2 6139   2.335   9.682   4.310
  646SOL     OW 6140   3.489   3.296   3.036
  646SOL    HW1 6141   3.523   3.242   2.965
  646SOL    HW2 6142   3.414   3.342   2.997
  647SOL     OW 6143   7.034   5.333   0.944
  647SOL    HW1 6144   6.950   5.292   0.968
  647SOL    HW2 6145   7.025   5.354   0.851
  648SOL     OW 6146   3.725   4.808   5.368
  648SOL    HW1 6147   3.711   4.829   5.276
  648SOL    HW2 6148   3.707   4.890   5.414
  649SOL     OW 6149   1.763   1.088   1.799
  649SOL    HW1 6150   1.725   1.037   1.728
  649SOL    HW2 6151   1.718   1.057   1.878
  650SOL     OW 6152   2.404   9.129   4.071
  650SOL    HW1 6153   2.475   9.176   4.027
  650SOL    HW2 6154   2.399   9.170   4.158
  651SOL     OW 6155   1.821   5.554   6.021
  651SOL    HW1 6156   1.896   5.587   5.972
  651SOL    HW2 6157   1.747   5.608   5.992
  652SOL     OW 6158   4.245   7.244   4.233
  652SOL    HW1 6159   4.174   7.281   4.286
  652SOL    HW2 6160   4.259   7.156   4.269
  653SOL     OW 6161   7.970   7.364   1.741
  653SOL    HW1 6162   7.892   7.318   1.771
  653SOL    HW2 6163   7.953   7.456   1.761
  654SOL     OW 6164   1.240   4.293   6.060
  654SOL    HW1 6165   1.190   4.266   6.137
  654SOL    HW2 6166   1.201   4.244   5.988
  655SOL     OW 6167   0.947   8.547   5.236
  655SOL    HW1 6168   0.914   8.603   5.165
  655SOL    HW2 6169   1.030   8.514   5.203
  656SOL     OW 6170   5.036   1.430   0.854
  656SOL    HW1 6171   4.963   1.393   0.904
  656SOL    HW2 6172   5.024   1.394   0.766
  657SOL     OW 6173   7.268   6.648   0.855
  657SOL    HW1 6174   7.188   6.633   0.905
  657SOL    HW2 6175   7.339   6.629   0.916
  658SOL     OW 6176   1.570   5.035   3.741
  658SOL    HW1 6177   1.639   4.985   3.784
  658SOL    HW2 6178   1.601   5.125   3.742
  659SOL     OW 6179   3.978   3.188   4.938
  659SOL    HW1 6180   4.005   3.096   4.940
  659SOL    HW2 6181   3.999   3.217   4.850
  660SOL     OW 6182   2.853   6.722   6.119
  660SOL    HW1 6183   2.897   6.640   6.098
  660SOL    HW2 6184   2.909   6.763   6.185
  661SOL     OW 6185   4.595  10.266   5.692
  661SOL    HW1 6186   4.593  10.239   5.784
  661SOL    HW2 6187   4.567  10.188   5.643
  662SOL     OW 6188   4.625   8.420   5.365
  662SOL    HW1 6189   4.585   8.503   5.391
  662SOL    HW2 6190   4.691   8.445   5.300
  663SOL     OW 6191   3.001   6.540   2.757
  663SOL    HW1 6192   3.080   6.593   2.748
  663SOL    HW2 6193   3.031   6.455   2.788
  664SOL     OW 6194   3.994   8.471   4.786
  664SOL    HW1 6195   3.963   8.496   4.873
  664SOL    HW2 6196   3.960   8.539   4.728
  665SOL     OW 6197   4.858   4.840   2.023
  665SOL    HW1 6198   4.916   4.900   2.072
  665SOL    HW2 6199   4.918   4.786   1.972
  666SOL     OW 6200   2.861   5.850   5.475
  666SOL    HW1 6201   2.769   5.826   5.485
  666SOL    HW2 6202   2.901   5.827   5.559
  667SOL     OW 6203   4.705   7.214   5.796
  667SOL    HW1 6204   4.719   7.186   5.887
  667SOL    HW2 6205   4.674   7.304   5.804
  668SOL     OW 6206   4.495   8.121   3.914
  668SOL    HW1 6207   4.564   8.186   3.899
  668SOL    HW2 6208   4.506   8.059   3.842
  669SOL     OW 6209   6.980   8.592   4.278
  669SOL    HW1 6210   6.974   8.498   4.294
  669SOL    HW2 6211   6.897   8.615   4.236
  670SOL     OW 6212   1.925   5.632   1.790
  670SOL    HW1 6213   1.838   5.597   1.771
  670SOL    HW2 6214   1.980   5.598   1.719
  671SOL     OW 6215   6.688   8.268   5.350
  671SOL    HW1 6216   6.732   8.218   5.281
  671SOL    HW2 6217   6.626   8.206   5.389
  672SOL     OW 6218   4.571   2.066   2.895
  672SOL    HW1 6219   4.589   1.994   2.955
  672SOL    HW2 6220   4.554   2.141   2.951
  673SOL     OW 6221   8.551   6.108   1.831
  673SOL    HW1 6222   8.638   6.117   1.870
  673SOL    HW2 6223   8.531   6.015   1.840
  674SOL     OW 6224   3.222   7.053   1.165
  674SOL    HW1 6225   3.312   7.038   1.194
  674SOL    HW2 6226   3.228   7.060   1.070
  675SOL     OW 6227   7.220   6.682   1.414
  675SOL    HW1 6228   7.238   6.701   1.322
  675SOL    HW2 6229   7.242   6.590   1.425
  676SOL     OW 6230   4.672   6.811   4.270
  676SOL    HW1 6231   4.688   6.717   4.278
  676SOL    HW2 6232   4.678   6.828   4.176
  677SOL     OW 6233   3.453   7.530   5.465
  677SOL    HW1 6234   3.462   7.436   5.484
  677SOL    HW2 6235   3.419   7.568   5.545
  678SOL     OW 6236   4.295   6.923   5.121
  678SOL    HW1 6237   4.291   6.873   5.202
  678SOL    HW2 6238   4.388   6.943   5.109
  679SOL     OW 6239   2.768   8.388   5.741
  679SOL    HW1 6240   2.711   8.448   5.789
  679SOL    HW2 6241   2.828   8.446   5.693
  680SOL     OW 6242   3.663   8.064   4.460
  680SOL    HW1 6243   3.644   8.078   4.367
  680SOL    HW2 6244   3.691   7.973   4.465
  681SOL     OW 6245   0.714   9.671   5.881
  681SOL    HW1 6246   0.648   9.645   5.816
  681SOL    HW2 6247   0.746   9.755   5.850
  682SOL     OW 6248   1.257   9.252   4.515
  682SOL    HW1 6249   1.184   9.303   4.479
  682SOL    HW2 6250   1.220   9.208   4.591
  683SOL     OW 6251   3.763   2.012   1.013
  683SOL    HW1 6252   3.804   2.055   1.088
  683SOL    HW2 6253   3.720   1.935   1.049
  684SOL     OW 6254   4.225   7.360   0.838
  684SOL    HW1 6255   4.225   7.266   0.852
  684SOL    HW2 6256   4.317   7.383   0.824
  685SOL     OW 6257   0.885  10.174   5.666
  685SOL    HW1 6258   0.804  10.216   5.638
  685SOL    HW2 6259   0.887  10.185   5.761
  686SOL     OW 6260   3.959   9.388   4.097
  686SOL    HW1 6261   3.967   9.300   4.059
  686SOL    HW2 6262   3.914   9.440   4.030
  687SOL     OW 6263   0.725   4.371   3.318
  687SOL    HW1 6264   0.701   4.381   3.226
  687SOL    HW2 6265   0.775   4.449   3.339
  688SOL     OW 6266   0.572   0.419   0.478
  688SOL    HW1 6267   0.576   0.471   0.559
  688SOL    HW2 6268   0.542   0.482   0.412
  689SOL     OW 6269   1.219   6.655   2.524
  689SOL    HW1 6270   1.153   6.636   2.457
  689SOL    HW2 6271   1.242   6.569   2.561
  690SOL     OW 6272   1.113   6.753   4.836
  690SOL    HW1 6273   1.120   6.808   4.914
  690SOL    HW2 6274   1.158   6.803   4.768
  691SOL     OW 6275   2.622   2.918   3.343
  691SOL    HW1 6276   2.535   2.939   3.309
  691SOL    HW2 6277   2.659   3.002   3.368
  692SOL     OW 6278   1.152   3.560   1.883
  692SOL    HW1 6279   1.198   3.501   1.943
  692SOL    HW2 6280   1.094   3.502   1.833
  693SOL     OW 6281   4.679   2.256   3.186
  693SOL    HW1 6282   4.637   2.341   3.198
  693SOL    HW2 6283   4.615   2.192   3.217
  694SOL     OW 6284   0.306   4.105   2.743
  694SOL    HW1 6285   0.257   4.063   2.673
  694SOL    HW2 6286   0.333   4.190   2.707
  695SOL     OW 6287   0.588   4.734   2.004
  695SOL    HW1 6288   0.603   4.783   1.923
  695SOL    HW2 6289   0.653   4.664   2.002
  696SOL     OW 6290   7.237   2.671   0.329
  696SOL    HW1 6291   7.290   2.673   0.408
  696SOL    HW2 6292   7.300   2.661   0.258
  697SOL     OW 6293   2.350   0.805   0.077
  697SOL    HW1 6294   2.280   0.739   0.073
  697SOL    HW2 6295   2.346   0.838   0.167
  698SOL     OW 6296   3.731   0.810   0.302
  698SOL    HW1 6297   3.654   0.851   0.342
  698SOL    HW2 6298   3.778   0.770   0.375
  699SOL     OW 6299   5.730   9.033   3.564
  699SOL    HW1 6300   5.759   9.108   3.617
  699SOL    HW2 6301   5.710   9.071   3.479
  700SOL     OW 6302   4.305   3.889   5.998
  700SOL    HW1 6303   4.322   3.825   5.928
  700SOL    HW2 6304   4.391   3.929   6.014
  701SOL     OW 6305   1.132   9.006   3.885
  701SOL    HW1 6306   1.088   8.971   3.808
  701SOL    HW2 6307   1.068   9.066   3.924
  702SOL     OW 6308   3.092   8.063   1.867
  702SOL    HW1 6309   3.071   8.156   1.853
  702SOL    HW2 6310   3.133   8.035   1.785
  703SOL     OW 6311   7.538   5.733   2.309
  703SOL    HW1 6312   7.493   5.728   2.394
  703SOL    HW2 6313   7.587   5.815   2.314
  704SOL     OW 6314   4.000   5.048   5.499
  704SOL    HW1 6315   3.939   5.041   5.426
  704SOL    HW2 6316   4.003   4.960   5.536
  705SOL     OW 6317   1.595   6.485   1.657
  705SOL    HW1 6318   1.520   6.544   1.661
  705SOL    HW2 6319   1.633   6.501   1.571
  706SOL     OW 6320   7.042   8.457   5.272
  706SOL    HW1 6321   7.086   8.499   5.199
  706SOL    HW2 6322   7.109   8.403   5.313
  707SOL     OW 6323   1.590   4.935   3.307
  707SOL    HW1 6324   1.544   5.015   3.280
  707SOL    HW2 6325   1.658   4.966   3.367
  708SOL     OW 6326   5.915   2.464   3.552
  708SOL    HW1 6327   5.861   2.505   3.485
  708SOL    HW2 6328   6.003   2.463   3.514
  709SOL     OW 6329   1.725   5.562   2.402
  709SOL    HW1 6330   1.666   5.488   2.386
  709SOL    HW2 6331   1.680   5.637   2.362
  710SOL     OW 6332   2.229   8.262   2.379
  710SOL    HW1 6333   2.142   8.299   2.390
  710SOL    HW2 6334   2.288   8.337   2.382
  711SOL     OW 6335   6.568   5.030   0.225
  711SOL    HW1 6336   6.502   4.981   0.274
  711SOL    HW2 6337   6.518   5.094   0.175
  712SOL     OW 6338   4.195   5.457   3.857
  712SOL    HW1 6339   4.227   5.395   3.791
  712SOL    HW2 6340   4.210   5.412   3.941
  713SOL     OW 6341   1.553   9.162   4.558
  713SOL    HW1 6342   1.558   9.126   4.469
  713SOL    HW2 6343   1.466   9.202   4.563
  714SOL     OW 6344   5.531   7.725   4.122
  714SOL    HW1 6345   5.485   7.644   4.142
  714SOL    HW2 6346   5.617   7.696   4.090
  715SOL     OW 6347   1.017   2.748   3.674
  715SOL    HW1 6348   1.012   2.842   3.653
  715SOL    HW2 6349   1.098   2.738   3.724
  716SOL     OW 6350   2.787   1.863   1.540
  716SOL    HW1 6351   2.791   1.770   1.519
  716SOL    HW2 6352   2.797   1.867   1.635
  717SOL     OW 6353   5.510   6.379   6.116
  717SOL    HW1 6354   5.511   6.443   6.045
  717SOL    HW2 6355   5.565   6.419   6.184
  718SOL     OW 6356   1.557   7.180   4.274
  718SOL    HW1 6357   1.537   7.086   4.276
  718SOL    HW2 6358   1.471   7.222   4.269
  719SOL     OW 6359   4.583   3.648   5.548
  719SOL    HW1 6360   4.616   3.700   5.474
  719SOL    HW2 6361   4.496   3.683   5.565
  720SOL     OW 6362   5.044   2.911   4.031
  720SOL    HW1 6363   5.137   2.904   4.009
  720SOL    HW2 6364   5.022   3.001   4.010
  721SOL     OW 6365   1.680   2.396   1.740
  721SOL    HW1 6366   1.651   2.357   1.657
  721SOL    HW2 6367   1.620   2.360   1.805
  722SOL     OW 6368   2.331   4.150   0.556
  722SOL    HW1 6369   2.383   4.070   0.568
  722SOL    HW2 6370   2.275   4.131   0.481
  723SOL     OW 6371   2.051   4.183   2.221
  723SOL    HW1 6372   2.062   4.247   2.150
  723SOL    HW2 6373   1.988   4.224   2.280
  724SOL     OW 6374   1.989   8.169   2.094
  724SOL    HW1 6375   2.028   8.177   2.181
  724SOL    HW2 6376   1.974   8.075   2.084
  725SOL     OW 6377   6.251   6.972   2.005
  725SOL    HW1 6378   6.162   6.940   2.014
  725SOL    HW2 6379   6.305   6.893   2.011
  726SOL     OW 6380   2.323   4.589   0.838
  726SOL    HW1 6381   2.388   4.649   0.875
  726SOL    HW2 6382   2.268   4.645   0.783
  727SOL     OW 6383   7.140   4.052   0.066
  727SOL    HW1 6384   7.097   4.090   0.143
  727SOL    HW2 6385   7.075   3.990   0.032
  728SOL     OW 6386   2.653   2.156   2.646
  728SOL    HW1 6387   2.618   2.091   2.586
  728SOL    HW2 6388   2.576   2.198   2.683
  729SOL     OW 6389   3.354   7.246   5.466
  729SOL    HW1 6390   3.302   7.295   5.530
  729SOL    HW2 6391   3.324   7.277   5.381
  730SOL     OW 6392   4.733   9.532   4.724
  730SOL    HW1 6393   4.660   9.507   4.667
  730SOL    HW2 6394   4.810   9.493   4.682
  731SOL     OW 6395   8.430   7.460   0.663
  731SOL    HW1 6396   8.514   7.506   0.669
  731SOL    HW2 6397   8.439   7.405   0.585
  732SOL     OW 6398   0.874   8.327   5.784
  732SOL    HW1 6399   0.847   8.247   5.829
  732SOL    HW2 6400   0.930   8.296   5.712
  733SOL     OW 6401   3.344   0.651   0.358
  733SOL    HW1 6402   3.331   0.696   0.275
  733SOL    HW2 6403   3.266   0.597   0.369
  734SOL     OW 6404   1.737   6.112   3.941
  734SOL    HW1 6405   1.646   6.082   3.935
  734SOL    HW2 6406   1.735   6.184   4.004
  735SOL     OW 6407   5.972   8.428   5.755
  735SOL    HW1 6408   5.930   8.406   5.839
  735SOL    HW2 6409   5.994   8.520   5.763
  736SOL     OW 6410   3.494   3.670   4.746
  736SOL    HW1 6411   3.516   3.754   4.786
  736SOL    HW2 6412   3.432   3.630   4.807
  737SOL     OW 6413   5.030   6.870   6.174
  737SOL    HW1 6414   5.081   6.871   6.254
  737SOL    HW2 6415   5.021   6.963   6.150
  738SOL     OW 6416   4.183   6.847   3.259
  738SOL    HW1 6417   4.174   6.848   3.354
  738SOL    HW2 6418   4.096   6.823   3.226
  739SOL     OW 6419   4.073   2.950   4.978
  739SOL    HW1 6420   4.071   2.924   5.070
  739SOL    HW2 6421   3.997   2.907   4.940
  740SOL     OW 6422   4.851   5.306   1.460
  740SOL    HW1 6423   4.777   5.365   1.472
  740SOL    HW2 6424   4.840   5.239   1.527
  741SOL     OW 6425   7.429   9.330   3.864
  741SOL    HW1 6426   7.447   9.422   3.879
  741SOL    HW2 6427   7.349   9.329   3.812
  742SOL     OW 6428   4.394   7.903   4.233
  742SOL    HW1 6429   4.451   7.875   4.161
  742SOL    HW2 6430   4.446   7.968   4.280
  743SOL     OW 6431   0.122   1.188   1.488
  743SOL    HW1 6432   0.085   1.249   1.551
  743SOL    HW2 6433   0.128   1.239   1.407
  744SOL     OW 6434   6.680   3.777   0.119
  744SOL    HW1 6435   6.672   3.812   0.207
  744SOL    HW2 6436   6.708   3.686   0.132
  745SOL     OW 6437   5.548   6.630   5.133
  745SOL    HW1 6438   5.505   6.546   5.141
  745SOL    HW2 6439   5.582   6.648   5.221
  746SOL     OW 6440   4.020   7.019   1.471
  746SOL    HW1 6441   4.058   7.021   1.383
  746SOL    HW2 6442   4.009   7.112   1.494
  747SOL     OW 6443   2.377   6.294   5.711
  747SOL    HW1 6444   2.327   6.372   5.691
  747SOL    HW2 6445   2.436   6.321   5.782
  748SOL     OW 6446   0.175   2.231   3.475
  748SOL    HW1 6447   0.183   2.325   3.463
  748SOL    HW2 6448   0.176   2.219   3.570
  749SOL     OW 6449   3.393   4.965   2.433
  749SOL    HW1 6450   3.460   5.006   2.489
  749SOL    HW2 6451   3.322   5.029   2.431
  750SOL     OW 6452   5.446   4.009   0.237
  750SOL    HW1 6453   5.510   4.062   0.286
  750SOL    HW2 6454   5.443   4.050   0.150
  751SOL     OW 6455   1.714   3.283   3.726
  751SOL    HW1 6456   1.650   3.318   3.788
  751SOL    HW2 6457   1.668   3.213   3.681
  752SOL     OW 6458   1.902   3.864   5.455
  752SOL    HW1 6459   1.824   3.809   5.453
  752SOL    HW2 6460   1.911   3.892   5.546
  753SOL     OW 6461   7.942   4.751   0.531
  753SOL    HW1 6462   8.018   4.757   0.474
  753SOL    HW2 6463   7.950   4.826   0.590
  754SOL     OW 6464   2.369   1.305   0.036
  754SOL    HW1 6465   2.364   1.395   0.068
  754SOL    HW2 6466   2.299   1.297  -0.028
  755SOL     OW 6467   1.347   4.375   1.101
  755SOL    HW1 6468   1.395   4.448   1.140
  755SOL    HW2 6469   1.262   4.377   1.145
  756SOL     OW 6470   6.923   1.679   0.039
  756SOL    HW1 6471   6.956   1.608   0.094
  756SOL    HW2 6472   6.943   1.759   0.089
  757SOL     OW 6473   3.501   8.336   2.621
  757SOL    HW1 6474   3.500   8.243   2.598
  757SOL    HW2 6475   3.425   8.373   2.576
  758SOL     OW 6476   0.855   2.923   4.245
  758SOL    HW1 6477   0.796   2.908   4.319
  758SOL    HW2 6478   0.943   2.907   4.281
  759SOL     OW 6479   1.502   7.252   5.271
  759SOL    HW1 6480   1.585   7.288   5.239
  759SOL    HW2 6481   1.526   7.172   5.316
  760SOL     OW 6482   3.596   6.288   3.500
  760SOL    HW1 6483   3.600   6.267   3.593
  760SOL    HW2 6484   3.591   6.203   3.456
  761SOL     OW 6485   0.344   6.630   3.629
  761SOL    HW1 6486   0.427   6.596   3.596
  761SOL    HW2 6487   0.350   6.621   3.724
  762SOL     OW 6488   1.740   6.219   6.106
  762SOL    HW1 6489   1.830   6.250   6.099
  762SOL    HW2 6490   1.737   6.170   6.188
  763SOL     OW 6491  -0.608   1.675   2.085
  763SOL    HW1 6492  -0.618   1.730   2.163
  763SOL    HW2 6493  -0.649   1.592   2.110
  764SOL     OW 6494   5.486   7.849   3.777
  764SOL    HW1 6495   5.478   7.800   3.695
  764SOL    HW2 6496   5.580   7.865   3.786
  765SOL     OW 6497   6.794   6.150   1.076
  765SOL    HW1 6498   6.788   6.235   1.032
  765SOL    HW2 6499   6.886   6.124   1.066
  766SOL     OW 6500   2.173   7.245   2.401
  766SOL    HW1 6501   2.123   7.173   2.364
  766SOL    HW2 6502   2.219   7.207   2.475
  767SOL     OW 6503   1.565   8.412   4.268
  767SOL    HW1 6504   1.585   8.363   4.348
  767SOL    HW2 6505   1.582   8.349   4.197
  768SOL     OW 6506   3.674   1.529   0.706
  768SOL    HW1 6507   3.724   1.604   0.673
  768SOL    HW2 6508   3.586   1.540   0.670
  769SOL     OW 6509   3.967   1.915   0.387
  769SOL    HW1 6510   3.999   1.825   0.384
  769SOL    HW2 6511   4.034   1.963   0.435
  770SOL     OW 6512   5.080   7.393   2.318
  770SOL    HW1 6513   5.047   7.436   2.397
  770SOL    HW2 6514   5.084   7.300   2.341
  771SOL     OW 6515   1.357   4.655   5.519
  771SOL    HW1 6516   1.264   4.653   5.498
  771SOL    HW2 6517   1.368   4.735   5.570
  772SOL     OW 6518   6.233  10.027   5.850
  772SOL    HW1 6519   6.172   9.958   5.823
  772SOL    HW2 6520   6.257  10.071   5.768
  773SOL     OW 6521   2.814   5.291   1.333
  773SOL    HW1 6522   2.816   5.282   1.238
  773SOL    HW2 6523   2.878   5.226   1.365
  774SOL     OW 6524   5.351   2.519   0.634
  774SOL    HW1 6525   5.365   2.602   0.588
  774SOL    HW2 6526   5.436   2.499   0.674
  775SOL     OW 6527   2.068   4.281   0.654
  775SOL    HW1 6528   1.975   4.295   0.671
  775SOL    HW2 6529   2.089   4.343   0.585
  776SOL     OW 6530   5.199   8.234   6.096
  776SOL    HW1 6531   5.224   8.321   6.126
  776SOL    HW2 6532   5.264   8.211   6.030
  777SOL     OW 6533   2.024   1.488   2.423
  777SOL    HW1 6534   1.930   1.509   2.426
  777SOL    HW2 6535   2.054   1.526   2.341
  778SOL     OW 6536   7.074   2.076   1.477
  778SOL    HW1 6537   7.128   2.151   1.454
  778SOL    HW2 6538   7.038   2.045   1.393
  779SOL     OW 6539   5.000   4.711   0.099
  779SOL    HW1 6540   5.032   4.672   0.018
  779SOL    HW2 6541   4.905   4.710   0.090
  780SOL     OW 6542   1.761   6.642   2.073
  780SOL    HW1 6543   1.745   6.569   2.013
  780SOL    HW2 6544   1.735   6.719   2.023
  781SOL     OW 6545   2.181   4.134   0.326
  781SOL    HW1 6546   2.163   4.226   0.305
  781SOL    HW2 6547   2.111   4.109   0.386
  782SOL     OW 6548   2.412   4.767   5.396
  782SOL    HW1 6549   2.395   4.776   5.303
  782SOL    HW2 6550   2.326   4.750   5.435
  783SOL     OW 6551   7.560   3.720   1.277
  783SOL    HW1 6552   7.502   3.644   1.282
  783SOL    HW2 6553   7.562   3.743   1.184
  784SOL     OW 6554  -0.060   8.901   5.994
  784SOL    HW1 6555   0.005   8.963   6.028
  784SOL    HW2 6556  -0.075   8.930   5.904
  785SOL     OW 6557   2.133   3.405   2.007
  785SOL    HW1 6558   2.191   3.332   1.984
  785SOL    HW2 6559   2.048   3.363   2.023
  786SOL     OW 6560   4.124   3.239   3.667
  786SOL    HW1 6561   4.207   3.228   3.621
  786SOL    HW2 6562   4.148   3.281   3.750
  787SOL     OW 6563   1.690   1.561   2.324
  787SOL    HW1 6564   1.638   1.515   2.390
  787SOL    HW2 6565   1.640   1.640   2.304
  788SOL     OW 6566  -0.275   3.871   4.559
  788SOL    HW1 6567  -0.285   3.788   4.606
  788SOL    HW2 6568  -0.237   3.930   4.624
  789SOL     OW 6569   5.573   3.155   3.608
  789SOL    HW1 6570   5.657   3.181   3.644
  789SOL    HW2 6571   5.540   3.233   3.563
  790SOL     OW 6572   6.357   9.110   4.060
  790SOL    HW1 6573   6.276   9.078   4.022
  790SOL    HW2 6574   6.397   9.162   3.990
  791SOL     OW 6575   3.524   4.820   3.626
  791SOL    HW1 6576   3.592   4.757   3.648
  791SOL    HW2 6577   3.570   4.904   3.623
  792SOL     OW 6578   7.698   6.191   0.207
  792SOL    HW1 6579   7.659   6.277   0.225
  792SOL    HW2 6580   7.659   6.164   0.123
  793SOL     OW 6581   5.598   7.904   4.386
  793SOL    HW1 6582   5.584   7.868   4.298
  793SOL    HW2 6583   5.520   7.879   4.434
  794SOL     OW 6584  -0.060   7.118   5.634
  794SOL    HW1 6585  -0.127   7.059   5.600
  794SOL    HW2 6586  -0.068   7.197   5.582
  795SOL     OW 6587   1.204  10.500   6.007
  795SOL    HW1 6588   1.223  10.409   5.986
  795SOL    HW2 6589   1.141  10.527   5.939
  796SOL     OW 6590   1.944   4.696   0.057
  796SOL    HW1 6591   1.993   4.772   0.089
  796SOL    HW2 6592   1.852   4.720   0.068
  797SOL     OW 6593   1.088   5.461   1.554
  797SOL    HW1 6594   0.995   5.450   1.573
  797SOL    HW2 6595   1.125   5.373   1.561
  798SOL     OW 6596   7.975   7.133   3.146
  798SOL    HW1 6597   8.027   7.121   3.067
  798SOL    HW2 6598   7.934   7.219   3.136
  799SOL     OW 6599   5.121   8.231   2.972
  799SOL    HW1 6600   5.158   8.231   2.883
  799SOL    HW2 6601   5.041   8.283   2.964
  800SOL     OW 6602   4.394   8.683   3.842
  800SOL    HW1 6603   4.484   8.668   3.868
  800SOL    HW2 6604   4.361   8.597   3.816
  801SOL     OW 6605   5.626   6.506   1.020
  801SOL    HW1 6606   5.710   6.463   1.031
  801SOL    HW2 6607   5.571   6.470   1.090
  802SOL     OW 6608   3.980   5.194   3.819
  802SOL    HW1 6609   4.062   5.151   3.845
  802SOL    HW2 6610   3.913   5.127   3.834
  803SOL     OW 6611   4.338   6.015   3.593
  803SOL    HW1 6612   4.424   5.985   3.565
  803SOL    HW2 6613   4.290   5.935   3.613
  804SOL     OW 6614   7.770   6.875   1.241
  804SOL    HW1 6615   7.688   6.910   1.207
  804SOL    HW2 6616   7.824   6.860   1.164
  805SOL     OW 6617   4.014   5.799   5.064
  805SOL    HW1 6618   4.079   5.730   5.078
  805SOL    HW2 6619   3.930   5.754   5.075
  806SOL     OW 6620   2.478   6.591   4.911
  806SOL    HW1 6621   2.396   6.620   4.871
  806SOL    HW2 6622   2.538   6.581   4.837
  807SOL     OW 6623   6.115   9.820   4.779
  807SOL    HW1 6624   6.136   9.910   4.754
  807SOL    HW2 6625   6.179   9.767   4.732
  808SOL     OW 6626   0.167   1.481   2.557
  808SOL    HW1 6627   0.106   1.535   2.507
  808SOL    HW2 6628   0.242   1.539   2.573
  809SOL     OW 6629   4.625   7.087   2.281
  809SOL    HW1 6630   4.641   7.017   2.344
  809SOL    HW2 6631   4.707   7.137   2.280
  810SOL     OW 6632   4.648   2.103   0.470
  810SOL    HW1 6633   4.627   2.023   0.422
  810SOL    HW2 6634   4.736   2.089   0.505
  811SOL     OW 6635   0.637   3.842   4.017
  811SOL    HW1 6636   0.611   3.934   4.006
  811SOL    HW2 6637   0.603   3.818   4.103
  812SOL     OW 6638   1.539   7.729   2.795
  812SOL    HW1 6639   1.565   7.645   2.758
  812SOL    HW2 6640   1.618   7.762   2.837
  813SOL     OW 6641   7.380   0.830   0.042
  813SOL    HW1 6642   7.438   0.760   0.012
  813SOL    HW2 6643   7.412   0.908  -0.003
  814SOL     OW 6644   4.662   3.206   4.091
  814SOL    HW1 6645   4.572   3.233   4.073
  814SOL    HW2 6646   4.669   3.210   4.186
  815SOL     OW 6647   1.532   8.831   4.837
  815SOL    HW1 6648   1.445   8.825   4.796
  815SOL    HW2 6649   1.536   8.755   4.895
  816SOL     OW 6650   5.195   8.238   2.028
  816SOL    HW1 6651   5.215   8.328   2.002
  816SOL    HW2 6652   5.276   8.190   2.010
  817SOL     OW 6653   5.677   2.390   3.116
  817SOL    HW1 6654   5.692   2.346   3.200
  817SOL    HW2 6655   5.674   2.319   3.052
  818SOL     OW 6656   3.216   5.193   5.777
  818SOL    HW1 6657   3.156   5.227   5.843
  818SOL    HW2 6658   3.188   5.236   5.696
  819SOL     OW 6659   4.694   6.529   4.825
  819SOL    HW1 6660   4.638   6.453   4.816
  819SOL    HW2 6661   4.760   6.520   4.756
  820SOL     OW 6662   4.599   9.176   5.863
  820SOL    HW1 6663   4.558   9.224   5.791
  820SOL    HW2 6664   4.536   9.108   5.886
  821SOL     OW 6665   7.856   8.002   1.625
  821SOL    HW1 6666   7.932   7.946   1.639
  821SOL    HW2 6667   7.787   7.941   1.598
  822SOL     OW 6668   0.173   4.726   3.726
  822SOL    HW1 6669   0.150   4.807   3.771
  822SOL    HW2 6670   0.239   4.751   3.662
  823SOL     OW 6671   6.748   6.526   0.201
  823SOL    HW1 6672   6.678   6.562   0.255
  823SOL    HW2 6673   6.803   6.602   0.181
  824SOL     OW 6674   6.318   4.749   0.259
  824SOL    HW1 6675   6.333   4.659   0.285
  824SOL    HW2 6676   6.340   4.800   0.337
  825SOL     OW 6677   5.095   5.951   1.891
  825SOL    HW1 6678   5.068   6.017   1.955
  825SOL    HW2 6679   5.111   6.000   1.810
  826SOL     OW 6680   1.727   7.534   6.030
  826SOL    HW1 6681   1.802   7.482   6.059
  826SOL    HW2 6682   1.758   7.579   5.951
  827SOL     OW 6683   0.079   2.076   3.059
  827SOL    HW1 6684   0.060   1.983   3.069
  827SOL    HW2 6685   0.153   2.092   3.119
  828SOL     OW 6686   3.170   9.456   4.158
  828SOL    HW1 6687   3.149   9.549   4.163
  828SOL    HW2 6688   3.257   9.454   4.119
  829SOL     OW 6689   6.862   3.077   0.905
  829SOL    HW1 6690   6.931   3.134   0.872
  829SOL    HW2 6691   6.899   2.989   0.897
  830SOL     OW 6692   1.234   8.841   5.493
  830SOL    HW1 6693   1.216   8.933   5.476
  830SOL    HW2 6694   1.150   8.798   5.484
  831SOL     OW 6695  -0.964   4.777   6.100
  831SOL    HW1 6696  -1.055   4.784   6.073
  831SOL    HW2 6697  -0.950   4.683   6.114
  832SOL     OW 6698   4.507   3.061   3.370
  832SOL    HW1 6699   4.549   3.136   3.412
  832SOL    HW2 6700   4.414   3.084   3.367
  833SOL     OW 6701   3.243   3.898   2.999
  833SOL    HW1 6702   3.302   3.823   2.992
  833SOL    HW2 6703   3.257   3.947   2.917
  834SOL     OW 6704   6.046   6.972   3.363
  834SOL    HW1 6705   6.051   7.057   3.319
  834SOL    HW2 6706   6.009   6.913   3.298
  835SOL     OW 6707   4.097   2.140   2.964
  835SOL    HW1 6708   4.166   2.077   2.987
  835SOL    HW2 6709   4.132   2.187   2.888
  836SOL     OW 6710   6.061   3.971   0.586
  836SOL    HW1 6711   5.995   3.909   0.557
  836SOL    HW2 6712   6.016   4.024   0.652
  837SOL     OW 6713   1.717   9.525   5.448
  837SOL    HW1 6714   1.804   9.509   5.411
  837SOL    HW2 6715   1.657   9.512   5.374
  838SOL     OW 6716   6.097   7.128   2.299
  838SOL    HW1 6717   6.031   7.067   2.265
  838SOL    HW2 6718   6.046   7.198   2.339
  839SOL     OW 6719   6.588   7.310   2.706
  839SOL    HW1 6720   6.554   7.293   2.618
  839SOL    HW2 6721   6.682   7.324   2.694
  840SOL     OW 6722   4.529   1.703   2.059
  840SOL    HW1 6723   4.548   1.796   2.068
  840SOL    HW2 6724   4.448   1.690   2.109
  841SOL     OW 6725   5.279   7.958   2.869
  841SOL    HW1 6726   5.355   8.006   2.836
  841SOL    HW2 6727   5.206   7.988   2.816
  842SOL     OW 6728   3.815   8.020   3.320
  842SOL    HW1 6729   3.818   8.037   3.415
  842SOL    HW2 6730   3.722   8.028   3.297
  843SOL     OW 6731   2.963   5.558   1.373
  843SOL    HW1 6732   3.043   5.606   1.351
  843SOL    HW2 6733   2.952   5.495   1.302
  844SOL     OW 6734   4.689   2.238   2.306
  844SOL    HW1 6735   4.652   2.323   2.282
  844SOL    HW2 6736   4.625   2.174   2.276
  845SOL     OW 6737   3.828   1.669   2.606
  845SOL    HW1 6738   3.819   1.736   2.538
  845SOL    HW2 6739   3.866   1.594   2.560
  846SOL     OW 6740   6.647   9.215   4.621
  846SOL    HW1 6741   6.646   9.124   4.651
  846SOL    HW2 6742   6.580   9.219   4.553
  847SOL     OW 6743   4.736   3.239   3.204
  847SOL    HW1 6744   4.811   3.180   3.198
  847SOL    HW2 6745   4.690   3.227   3.120
  848SOL     OW 6746   1.620   6.478   3.329
  848SOL    HW1 6747   1.613   6.573   3.318
  848SOL    HW2 6748   1.646   6.445   3.243
  849SOL     OW 6749   5.652   4.572   0.345
  849SOL    HW1 6750   5.652   4.656   0.299
  849SOL    HW2 6751   5.744   4.546   0.349
  850SOL     OW 6752   6.381   6.423   0.769
  850SOL    HW1 6753   6.310   6.467   0.816
  850SOL    HW2 6754   6.415   6.359   0.831
  851SOL     OW 6755   3.350   8.358   2.155
  851SOL    HW1 6756   3.258   8.347   2.131
  851SOL    HW2 6757   3.377   8.440   2.113
  852SOL     OW 6758   1.126   4.021   1.845
  852SOL    HW1 6759   1.031   4.024   1.847
  852SOL    HW2 6760   1.148   3.998   1.755
  853SOL     OW 6761   3.326   4.150   5.986
  853SOL    HW1 6762   3.313   4.099   5.906
  853SOL    HW2 6763   3.250   4.129   6.041
  854SOL     OW 6764   7.956   3.237   0.730
  854SOL    HW1 6765   7.978   3.187   0.809
  854SOL    HW2 6766   8.020   3.308   0.729
  855SOL     OW 6767   0.154   5.588   5.793
  855SOL    HW1 6768   0.175   5.675   5.825
  855SOL    HW2 6769   0.146   5.598   5.698
  856SOL     OW 6770   8.406   7.479   2.005
  856SOL    HW1 6771   8.396   7.568   1.970
  856SOL    HW2 6772   8.493   7.452   1.979
  857SOL     OW 6773  -0.111   4.246   4.722
  857SOL    HW1 6774  -0.080   4.179   4.660
  857SOL    HW2 6775  -0.162   4.197   4.787
  858SOL     OW 6776  -0.349   2.215   2.493
  858SOL    HW1 6777  -0.256   2.221   2.515
  858SOL    HW2 6778  -0.366   2.293   2.440
  859SOL     OW 6779   3.222   6.833   5.652
  859SOL    HW1 6780   3.239   6.763   5.590
  859SOL    HW2 6781   3.143   6.876   5.619
  860SOL     OW 6782   8.201   6.129   0.687
  860SOL    HW1 6783   8.233   6.151   0.600
  860SOL    HW2 6784   8.126   6.187   0.701
  861SOL     OW 6785   5.315   4.388   1.032
  861SOL    HW1 6786   5.231   4.427   1.058
  861SOL    HW2 6787   5.298   4.294   1.032
  862SOL     OW 6788   0.406   0.901   1.086
  862SOL    HW1 6789   0.391   0.996   1.089
  862SOL    HW2 6790   0.380   0.871   1.173
  863SOL     OW 6791   1.901   3.905   4.670
  863SOL    HW1 6792   1.896   3.814   4.640
  863SOL    HW2 6793   1.936   3.899   4.758
  864SOL     OW 6794   4.951   3.557   0.589
  864SOL    HW1 6795   4.961   3.569   0.684
  864SOL    HW2 6796   5.039   3.532   0.559
  865SOL     OW 6797   3.810   7.166   2.350
  865SOL    HW1 6798   3.863   7.240   2.382
  865SOL    HW2 6799   3.805   7.180   2.256
  866SOL     OW 6800   5.204   4.912   0.716
  866SOL    HW1 6801   5.160   4.827   0.710
  866SOL    HW2 6802   5.254   4.907   0.798
  867SOL     OW 6803   7.228   7.144   0.004
  867SOL    HW1 6804   7.133   7.129   0.008
  867SOL    HW2 6805   7.258   7.130   0.094
  868SOL     OW 6806   3.029   4.829   3.816
  868SOL    HW1 6807   2.967   4.845   3.887
  868SOL    HW2 6808   3.112   4.864   3.849
  869SOL     OW 6809   1.870   1.440   1.452
  869SOL    HW1 6810   1.776   1.433   1.437
  869SOL    HW2 6811   1.885   1.392   1.533
  870SOL     OW 6812   2.409   3.774   3.399
  870SOL    HW1 6813   2.493   3.816   3.415
  870SOL    HW2 6814   2.431   3.688   3.364
  871SOL     OW 6815   2.743   3.916   1.313
  871SOL    HW1 6816   2.772   3.896   1.402
  871SOL    HW2 6817   2.769   3.839   1.262
  872SOL     OW 6818   3.352   2.981   0.889
  872SOL    HW1 6819   3.430   2.937   0.920
  872SOL    HW2 6820   3.356   3.068   0.929
  873SOL     OW 6821   4.274   3.068   1.763
  873SOL    HW1 6822   4.277   3.103   1.674
  873SOL    HW2 6823   4.334   3.123   1.813
  874SOL     OW 6824   0.879   6.563   3.925
  874SOL    HW1 6825   0.875   6.623   3.999
  874SOL    HW2 6826   0.827   6.488   3.952
  875SOL     OW 6827   6.270   9.397   4.859
  875SOL    HW1 6828   6.339   9.463   4.866
  875SOL    HW2 6829   6.226   9.400   4.944
  876SOL     OW 6830   3.828   8.377   5.043
  876SOL    HW1 6831   3.794   8.302   5.092
  876SOL    HW2 6832   3.765   8.447   5.059
  877SOL     OW 6833   8.328   7.252   2.467
  877SOL    HW1 6834   8.245   7.299   2.460
  877SOL    HW2 6835   8.380   7.282   2.392
  878SOL     OW 6836   5.473   7.457   3.435
  878SOL    HW1 6837   5.445   7.381   3.385
  878SOL    HW2 6838   5.432   7.446   3.521
  879SOL     OW 6839   5.781   7.811   2.068
  879SOL    HW1 6840   5.790   7.719   2.092
  879SOL    HW2 6841   5.845   7.857   2.122
  880SOL     OW 6842   1.587   5.953   5.231
  880SOL    HW1 6843   1.523   6.020   5.254
  880SOL    HW2 6844   1.552   5.913   5.151
  881SOL     OW 6845   3.173   7.524   5.218
  881SOL    HW1 6846   3.266   7.518   5.242
  881SOL    HW2 6847   3.142   7.433   5.218
  882SOL     OW 6848  -0.474   3.850   5.374
  882SOL    HW1 6849  -0.545   3.812   5.322
  882SOL    HW2 6850  -0.507   3.849   5.464
  883SOL     OW 6851   3.081   7.506   6.059
  883SOL    HW1 6852   3.078   7.459   5.976
  883SOL    HW2 6853   3.130   7.449   6.119
  884SOL     OW 6854   2.142   2.224   1.497
  884SOL    HW1 6855   2.143   2.163   1.570
  884SOL    HW2 6856   2.188   2.301   1.529
  885SOL     OW 6857   3.368   7.561   5.900
  885SOL    HW1 6858   3.381   7.487   5.959
  885SOL    HW2 6859   3.398   7.637   5.949
  886SOL     OW 6860   2.350   6.237   1.040
  886SOL    HW1 6861   2.400   6.296   0.983
  886SOL    HW2 6862   2.359   6.276   1.127
  887SOL     OW 6863   6.643   1.704   2.395
  887SOL    HW1 6864   6.698   1.627   2.379
  887SOL    HW2 6865   6.656   1.759   2.317
  888SOL     OW 6866   5.109   3.319   0.065
  888SOL    HW1 6867   5.159   3.400   0.076
  888SOL    HW2 6868   5.020   3.343   0.089
  889SOL     OW 6869   6.242   8.510   4.738
  889SOL    HW1 6870   6.195   8.517   4.820
  889SOL    HW2 6871   6.334   8.527   4.761
  890SOL     OW 6872   1.136   2.953   1.806
  890SOL    HW1 6873   1.150   2.992   1.892
  890SOL    HW2 6874   1.174   2.865   1.813
  891SOL     OW 6875   8.873   7.753   2.139
  891SOL    HW1 6876   8.832   7.679   2.094
  891SOL    HW2 6877   8.800   7.811   2.160
  892SOL     OW 6878   1.431   3.842   2.653
  892SOL    HW1 6879   1.391   3.783   2.590
  892SOL    HW2 6880   1.425   3.928   2.612
  893SOL     OW 6881   3.448   4.551   4.474
  893SOL    HW1 6882   3.439   4.604   4.395
  893SOL    HW2 6883   3.463   4.614   4.544
  894SOL     OW 6884   0.459   7.618   5.634
  894SOL    HW1 6885   0.392   7.682   5.660
  894SOL    HW2 6886   0.536   7.671   5.613
  895SOL     OW 6887   5.364   9.872   6.161
  895SOL    HW1 6888   5.395   9.791   6.199
  895SOL    HW2 6889   5.286   9.847   6.111
  896SOL     OW 6890   0.240   2.767   2.698
  896SOL    HW1 6891   0.254   2.675   2.675
  896SOL    HW2 6892   0.274   2.775   2.787
  897SOL     OW 6893   8.453   6.697   1.932
  897SOL    HW1 6894   8.514   6.639   1.979
  897SOL    HW2 6895   8.465   6.782   1.974
  898SOL     OW 6896   2.017   1.988   2.435
  898SOL    HW1 6897   2.031   2.032   2.352
  898SOL    HW2 6898   1.924   2.003   2.455
  899SOL     OW 6899   6.492   8.418   6.118
  899SOL    HW1 6900   6.459   8.342   6.166
  899SOL    HW2 6901   6.416   8.448   6.067
  900SOL     OW 6902   1.969   4.085   0.499
  900SOL    HW1 6903   1.993   4.139   0.574
  900SOL    HW2 6904   1.875   4.098   0.488
  901SOL     OW 6905   6.316   3.079   0.654
  901SOL    HW1 6906   6.382   3.082   0.585
  901SOL    HW2 6907   6.366   3.084   0.736
  902SOL     OW 6908   0.901   2.902   2.708
  902SOL    HW1 6909   0.847   2.823   2.702
  902SOL    HW2 6910   0.902   2.923   2.801
  903SOL     OW 6911   3.377   6.991   3.879
  903SOL    HW1 6912   3.410   7.081   3.883
  903SOL    HW2 6913   3.436   6.947   3.818
  904SOL     OW 6914   5.814   8.635   2.605
  904SOL    HW1 6915   5.770   8.611   2.523
  904SOL    HW2 6916   5.828   8.552   2.650
  905SOL     OW 6917   5.358   8.184   3.106
  905SOL    HW1 6918   5.285   8.211   3.051
  905SOL    HW2 6919   5.317   8.148   3.185
  906SOL     OW 6920   0.705   7.028   3.129
  906SOL    HW1 6921   0.764   6.987   3.066
  906SOL    HW2 6922   0.755   7.032   3.210
  907SOL     OW 6923   7.004   8.405   3.524
  907SOL    HW1 6924   7.006   8.403   3.429
  907SOL    HW2 6925   6.985   8.496   3.546
  908SOL     OW 6926   1.017   3.827   3.968
  908SOL    HW1 6927   0.949   3.772   3.929
  908SOL    HW2 6928   0.994   3.916   3.943
  909SOL     OW 6929   5.245   3.557   2.725
  909SOL    HW1 6930   5.200   3.551   2.640
  909SOL    HW2 6931   5.193   3.621   2.774
  910SOL     OW 6932   4.539   3.196   4.462
  910SOL    HW1 6933   4.542   3.136   4.388
  910SOL    HW2 6934   4.630   3.203   4.491
  911SOL     OW 6935   6.349   5.183   1.000
  911SOL    HW1 6936   6.280   5.223   0.948
  911SOL    HW2 6937   6.334   5.216   1.089
  912SOL     OW 6938   1.630   4.605   5.450
  912SOL    HW1 6939   1.649   4.655   5.371
  912SOL    HW2 6940   1.537   4.622   5.467
  913SOL     OW 6941   2.000   9.758   5.039
  913SOL    HW1 6942   1.996   9.835   4.982
  913SOL    HW2 6943   1.966   9.788   5.123
  914SOL     OW 6944   4.268   4.137   6.127
  914SOL    HW1 6945   4.286   4.045   6.107
  914SOL    HW2 6946   4.231   4.173   6.046
  915SOL     OW 6947   0.811   7.838   5.148
  915SOL    HW1 6948   0.781   7.923   5.115
  915SOL    HW2 6949   0.735   7.781   5.137
  916SOL     OW 6950  -1.199   3.257   5.172
  916SOL    HW1 6951  -1.111   3.284   5.198
  916SOL    HW2 6952  -1.193   3.162   5.162
  917SOL     OW 6953   5.544   5.153   0.485
  917SOL    HW1 6954   5.463   5.186   0.447
  917SOL    HW2 6955   5.531   5.058   0.491
  918SOL     OW 6956   3.735   8.952   5.236
  918SOL    HW1 6957   3.730   9.009   5.312
  918SOL    HW2 6958   3.827   8.927   5.231
  919SOL     OW 6959   1.316   6.913   2.479
  919SOL    HW1 6960   1.267   6.958   2.411
  919SOL    HW2 6961   1.296   6.821   2.467
  920SOL     OW 6962   3.102   1.732   0.323
  920SOL    HW1 6963   3.104   1.772   0.410
  920SOL    HW2 6964   3.102   1.638   0.340
  921SOL     OW 6965   0.306   3.358   1.730
  921SOL    HW1 6966   0.272   3.368   1.819
  921SOL    HW2 6967   0.256   3.421   1.678
  922SOL     OW 6968  -0.060   4.545   4.722
  922SOL    HW1 6969  -0.120   4.591   4.663
  922SOL    HW2 6970  -0.079   4.452   4.708
  923SOL     OW 6971   4.446   2.951   0.055
  923SOL    HW1 6972   4.527   3.000   0.065
  923SOL    HW2 6973   4.475   2.861   0.038
  924SOL     OW 6974   2.524   1.820   2.828
  924SOL    HW1 6975   2.444   1.791   2.872
  924SOL    HW2 6976   2.575   1.863   2.897
  925SOL     OW 6977   2.038   3.606   3.578
  925SOL    HW1 6978   2.009   3.543   3.644
  925SOL    HW2 6979   2.084   3.552   3.513
  926SOL     OW 6980   2.522   7.553   1.751
  926SOL    HW1 6981   2.450   7.603   1.791
  926SOL    HW2 6982   2.601   7.588   1.792
  927SOL     OW 6983   1.550   2.688   3.416
  927SOL    HW1 6984   1.531   2.729   3.332
  927SOL    HW2 6985   1.646   2.691   3.423
  928SOL     OW 6986   1.866   5.245   0.097
  928SOL    HW1 6987   1.813   5.322   0.075
  928SOL    HW2 6988   1.931   5.240   0.027
  929SOL     OW 6989   1.061   2.871   3.337
  929SOL    HW1 6990   1.008   2.895   3.414
  929SOL    HW2 6991   1.107   2.792   3.364
  930SOL     OW 6992  -0.159   8.100   5.349
  930SOL    HW1 6993  -0.117   8.091   5.263
  930SOL    HW2 6994  -0.235   8.041   5.345
  931SOL     OW 6995   2.912   4.080   1.736
  931SOL    HW1 6996   2.830   4.128   1.727
  931SOL    HW2 6997   2.977   4.136   1.693
  932SOL     OW 6998  -1.335   2.926   4.499
  932SOL    HW1 6999  -1.265   2.988   4.477
  932SOL    HW2 7000  -1.378   2.908   4.416
  933SOL     OW 7001   6.099   3.615   3.578
  933SOL    HW1 7002   6.162   3.564   3.628
  933SOL    HW2 7003   6.151   3.657   3.509
  934SOL     OW 7004   5.600   2.372   1.000
  934SOL    HW1 7005   5.532   2.308   0.975
  934SOL    HW2 7006   5.573   2.453   0.957
  935SOL     OW 7007   2.059   3.280   4.882
  935SOL    HW1 7008   2.154   3.287   4.885
  935SOL    HW2 7009   2.037   3.215   4.948
  936SOL     OW 7010   1.632   2.537   0.926
  936SOL    HW1 7011   1.632   2.445   0.902
  936SOL    HW2 7012   1.587   2.541   1.010
  937SOL     OW 7013   6.805   2.719   0.717
  937SOL    HW1 7014   6.737   2.702   0.652
  937SOL    HW2 7015   6.873   2.766   0.668
  938SOL     OW 7016   8.039   6.630   0.848
  938SOL    HW1 7017   8.043   6.667   0.760
  938SOL    HW2 7018   7.977   6.557   0.842
  939SOL     OW 7019   3.615   2.210   0.005
  939SOL    HW1 7020   3.630   2.118  -0.017
  939SOL    HW2 7021   3.540   2.235  -0.048
  940SOL     OW 7022   2.024   5.492   5.835
  940SOL    HW1 7023   2.110   5.471   5.800
  940SOL    HW2 7024   1.972   5.413   5.818
  941SOL     OW 7025   1.425   7.971   2.577
  941SOL    HW1 7026   1.381   8.033   2.519
  941SOL    HW2 7027   1.373   7.891   2.571
  942SOL     OW 7028   6.597   8.122   5.631
  942SOL    HW1 7029   6.652   8.056   5.589
  942SOL    HW2 7030   6.547   8.073   5.696
  943SOL     OW 7031   3.553   7.095   4.702
  943SOL    HW1 7032   3.599   7.130   4.777
  943SOL    HW2 7033   3.521   7.172   4.655
  944SOL     OW 7034   1.939   3.569   0.737
  944SOL    HW1 7035   1.850   3.567   0.701
  944SOL    HW2 7036   1.957   3.661   0.751
  945SOL     OW 7037   7.496   8.149   3.548
  945SOL    HW1 7038   7.413   8.106   3.528
  945SOL    HW2 7039   7.543   8.085   3.602
  946SOL     OW 7040   7.352   0.179   0.184
  946SOL    HW1 7041   7.351   0.268   0.149
  946SOL    HW2 7042   7.443   0.164   0.211
  947SOL     OW 7043   4.188   6.930   2.510
  947SOL    HW1 7044   4.092   6.937   2.503
  947SOL    HW2 7045   4.214   6.881   2.432
  948SOL     OW 7046   1.855   2.413   2.619
  948SOL    HW1 7047   1.935   2.464   2.627
  948SOL    HW2 7048   1.870   2.336   2.674
  949SOL     OW 7049   7.623   7.731   1.735
  949SOL    HW1 7050   7.554   7.775   1.784
  949SOL    HW2 7051   7.600   7.746   1.643
  950SOL     OW 7052   7.553   9.574   4.917
  950SOL    HW1 7053   7.480   9.619   4.961
  950SOL    HW2 7054   7.555   9.614   4.829
  951SOL     OW 7055   3.383   3.723   5.867
  951SOL    HW1 7056   3.404   3.771   5.947
  951SOL    HW2 7057   3.340   3.643   5.897
  952SOL     OW 7058   7.540   4.760   1.423
  952SOL    HW1 7059   7.587   4.685   1.461
  952SOL    HW2 7060   7.473   4.721   1.367
  953SOL     OW 7061   3.314   6.346   4.408
  953SOL    HW1 7062   3.381   6.374   4.345
  953SOL    HW2 7063   3.362   6.331   4.489
  954SOL     OW 7064   2.177   3.709   5.500
  954SOL    HW1 7065   2.124   3.775   5.455
  954SOL    HW2 7066   2.116   3.668   5.562
  955SOL     OW 7067   0.476   4.617   4.424
  955SOL    HW1 7068   0.469   4.528   4.460
  955SOL    HW2 7069   0.523   4.606   4.342
  956SOL     OW 7070   3.808   8.015   1.975
  956SOL    HW1 7071   3.834   8.102   2.005
  956SOL    HW2 7072   3.794   7.965   2.055
  957SOL     OW 7073   6.179   2.792   3.445
  957SOL    HW1 7074   6.270   2.773   3.422
  957SOL    HW2 7075   6.183   2.828   3.533
  958SOL     OW 7076   6.861   7.954   2.621
  958SOL    HW1 7077   6.919   8.030   2.622
  958SOL    HW2 7078   6.777   7.988   2.653
  959SOL     OW 7079   4.295   7.507   5.175
  959SOL    HW1 7080   4.364   7.484   5.237
  959SOL    HW2 7081   4.214   7.506   5.227
  960SOL     OW 7082   8.690   7.866   1.276
  960SOL    HW1 7083   8.680   7.917   1.196
  960SOL    HW2 7084   8.770   7.899   1.316
  961SOL     OW 7085   0.484   3.018   2.167
  961SOL    HW1 7086   0.491   2.963   2.089
  961SOL    HW2 7087   0.463   2.957   2.237
  962SOL     OW 7088   4.026   4.810   6.105
  962SOL    HW1 7089   4.048   4.879   6.044
  962SOL    HW2 7090   3.992   4.739   6.050
  963SOL     OW 7091   4.320   7.147   2.229
  963SOL    HW1 7092   4.316   7.173   2.137
  963SOL    HW2 7093   4.412   7.126   2.244
  964SOL     OW 7094   3.332   8.873   3.584
  964SOL    HW1 7095   3.240   8.895   3.570
  964SOL    HW2 7096   3.350   8.806   3.517
  965SOL     OW 7097   4.414   5.286   0.171
  965SOL    HW1 7098   4.425   5.263   0.078
  965SOL    HW2 7099   4.371   5.371   0.169
  966SOL     OW 7100   5.468   4.705   6.071
  966SOL    HW1 7101   5.492   4.761   6.145
  966SOL    HW2 7102   5.539   4.717   6.008
  967SOL     OW 7103   3.126   1.586   2.158
  967SOL    HW1 7104   3.124   1.534   2.077
  967SOL    HW2 7105   3.192   1.543   2.212
  968SOL     OW 7106   2.576   2.743   0.369
  968SOL    HW1 7107   2.525   2.815   0.330
  968SOL    HW2 7108   2.655   2.737   0.315
  969SOL     OW 7109   3.175   4.626   4.115
  969SOL    HW1 7110   3.155   4.714   4.083
  969SOL    HW2 7111   3.168   4.633   4.210
  970SOL     OW 7112   3.416  10.046   5.508
  970SOL    HW1 7113   3.411   9.956   5.476
  970SOL    HW2 7114   3.326  10.068   5.532
  971SOL     OW 7115   4.100   8.114   5.436
  971SOL    HW1 7116   4.148   8.144   5.513
  971SOL    HW2 7117   4.092   8.191   5.380
  972SOL     OW 7118   2.138   4.425   5.432
  972SOL    HW1 7119   2.063   4.398   5.380
  972SOL    HW2 7120   2.114   4.405   5.522
  973SOL     OW 7121   2.295   4.325   4.908
  973SOL    HW1 7122   2.267   4.244   4.950
  973SOL    HW2 7123   2.370   4.300   4.855
  974SOL     OW 7124   7.044   3.795   1.850
  974SOL    HW1 7125   7.024   3.762   1.763
  974SOL    HW2 7126   7.086   3.722   1.895
  975SOL     OW 7127   6.923   7.164   0.736
  975SOL    HW1 7128   6.850   7.218   0.768
  975SOL    HW2 7129   6.944   7.107   0.810
  976SOL     OW 7130   8.614   6.930   1.937
  976SOL    HW1 7131   8.587   7.018   1.965
  976SOL    HW2 7132   8.687   6.909   1.995
  977SOL     OW 7133   5.138   8.644   3.944
  977SOL    HW1 7134   5.148   8.566   3.890
  977SOL    HW2 7135   5.049   8.673   3.928
  978SOL     OW 7136   0.595   1.712   2.712
  978SOL    HW1 7137   0.540   1.667   2.776
  978SOL    HW2 7138   0.630   1.643   2.656
  979SOL     OW 7139   7.034   9.063   5.510
  979SOL    HW1 7140   7.110   9.017   5.545
  979SOL    HW2 7141   7.070   9.126   5.448
  980SOL     OW 7142   5.465   6.362   0.487
  980SOL    HW1 7143   5.546   6.311   0.483
  980SOL    HW2 7144   5.480   6.436   0.429
  981SOL     OW 7145   1.453   2.118   0.602
  981SOL    HW1 7146   1.528   2.061   0.618
  981SOL    HW2 7147   1.485   2.182   0.538
  982SOL     OW 7148   4.615  10.094   5.918
  982SOL    HW1 7149   4.528  10.127   5.895
  982SOL    HW2 7150   4.663  10.172   5.947
  983SOL     OW 7151   8.642   7.747   1.548
  983SOL    HW1 7152   8.692   7.827   1.564
  983SOL    HW2 7153   8.699   7.677   1.579
  984SOL     OW 7154   1.418   7.669   3.953
  984SOL    HW1 7155   1.359   7.740   3.979
  984SOL    HW2 7156   1.400   7.598   4.015
  985SOL     OW 7157   6.986   9.910   5.850
  985SOL    HW1 7158   6.932   9.918   5.771
  985SOL    HW2 7159   7.070   9.878   5.817
  986SOL     OW 7160   4.809   7.773   6.156
  986SOL    HW1 7161   4.862   7.717   6.099
  986SOL    HW2 7162   4.733   7.718   6.178
  987SOL     OW 7163   8.618   8.107   1.964
  987SOL    HW1 7164   8.656   8.021   1.981
  987SOL    HW2 7165   8.620   8.152   2.048
  988SOL     OW 7166   2.666   6.853   4.940
  988SOL    HW1 7167   2.736   6.830   5.002
  988SOL    HW2 7168   2.637   6.769   4.905
  989SOL     OW 7169   1.663   0.553   0.740
  989SOL    HW1 7170   1.597   0.493   0.774
  989SOL    HW2 7171   1.622   0.640   0.746
  990SOL     OW 7172   3.680   3.524   4.592
  990SOL    HW1 7173   3.733   3.596   4.558
  990SOL    HW2 7174   3.604   3.567   4.632
  991SOL     OW 7175   6.877   4.115   1.261
  991SOL    HW1 7176   6.836   4.044   1.212
  991SOL    HW2 7177   6.819   4.190   1.249
  992SOL     OW 7178   8.356   6.405   1.188
  992SOL    HW1 7179   8.351   6.412   1.283
  992SOL    HW2 7180   8.369   6.495   1.158
  993SOL     OW 7181   3.905   4.959   5.158
  993SOL    HW1 7182   3.977   4.896   5.169
  993SOL    HW2 7183   3.862   4.932   5.077
  994SOL     OW 7184   1.144   8.449   5.059
  994SOL    HW1 7185   1.236   8.475   5.049
  994SOL    HW2 7186   1.147   8.353   5.059
  995SOL     OW 7187   6.489   8.251   3.366
  995SOL    HW1 7188   6.467   8.227   3.456
  995SOL    HW2 7189   6.471   8.345   3.361
  996SOL     OW 7190   2.391   2.085   0.609
  996SOL    HW1 7191   2.313   2.140   0.607
  996SOL    HW2 7192   2.392   2.049   0.698
  997SOL     OW 7193   2.941   5.509   2.448
  997SOL    HW1 7194   2.950   5.529   2.355
  997SOL    HW2 7195   2.969   5.418   2.455
  998SOL     OW 7196   1.435   7.589   5.919
  998SOL    HW1 7197   1.511   7.609   5.972
  998SOL    HW2 7198   1.469   7.537   5.846
  999SOL     OW 7199   3.427   9.359   5.246
  999SOL    HW1 7200   3.389   9.436   5.288
  999SOL    HW2 7201   3.470   9.394   5.168
 1000SOL     OW 7202   6.138   2.114   0.046
 1000SOL    HW1 7203   6.140   2.063   0.127
 1000SOL    HW2 7204   6.062   2.172   0.056
 1001SOL     OW 7205   2.827   0.378   0.072
 1001SOL    HW1 7206   2.921   0.391   0.060
 1001SOL    HW2 7207   2.799   0.337  -0.009
 1002SOL     OW 7208   5.028   8.964   5.388
 1002SOL    HW1 7209   5.087   9.002   5.323
 1002SOL    HW2 7210   4.950   9.018   5.383
 1003SOL     OW 7211   5.353   1.886   2.266
 1003SOL    HW1 7212   5.381   1.819   2.204
 1003SOL    HW2 7213   5.271   1.852   2.304
 1004SOL     OW 7214   2.225   2.173   2.092
 1004SOL    HW1 7215   2.313   2.203   2.113
 1004SOL    HW2 7216   2.208   2.205   2.003
 1005SOL     OW 7217   8.421   6.034   1.246
 1005SOL    HW1 7218   8.514   6.040   1.269
 1005SOL    HW2 7219   8.394   5.949   1.281
 1006SOL     OW 7220   7.322   4.522   2.570
 1006SOL    HW1 7221   7.361   4.552   2.488
 1006SOL    HW2 7222   7.314   4.427   2.560
 1007SOL     OW 7223   4.794   6.400   4.109
 1007SOL    HW1 7224   4.846   6.386   4.030
 1007SOL    HW2 7225   4.809   6.322   4.162
 1008SOL     OW 7226   1.105   4.323   1.222
 1008SOL    HW1 7227   1.170   4.265   1.259
 1008SOL    HW2 7228   1.083   4.384   1.293
 1009SOL     OW 7229   4.101   8.139   4.509
 1009SOL    HW1 7230   4.127   8.155   4.419
 1009SOL    HW2 7231   4.070   8.048   4.510
 1010SOL     OW 7232   1.015   9.820   5.478
 1010SOL    HW1 7233   1.032   9.729   5.451
 1010SOL    HW2 7234   0.991   9.865   5.397
 1011SOL     OW 7235   1.882   7.614   4.774
 1011SOL    HW1 7236   1.964   7.568   4.758
 1011SOL    HW2 7237   1.902   7.706   4.754
 1012SOL     OW 7238  -0.676   5.041   6.108
 1012SOL    HW1 7239  -0.746   4.989   6.068
 1012SOL    HW2 7240  -0.650   4.991   6.185
 1013SOL     OW 7241   1.915   4.782   0.722
 1013SOL    HW1 7242   1.985   4.731   0.680
 1013SOL    HW2 7243   1.960   4.845   0.778
 1014SOL     OW 7244   1.372   3.611   3.401
 1014SOL    HW1 7245   1.315   3.651   3.467
 1014SOL    HW2 7246   1.430   3.682   3.373
 1015SOL     OW 7247   2.655   4.969   2.384
 1015SOL    HW1 7248   2.662   4.934   2.473
 1015SOL    HW2 7249   2.654   4.891   2.328
 1016SOL     OW 7250   6.013   6.422   2.201
 1016SOL    HW1 7251   5.941   6.400   2.260
 1016SOL    HW2 7252   5.979   6.406   2.114
 1017SOL     OW 7253   3.506   6.845   4.798
 1017SOL    HW1 7254   3.535   6.916   4.740
 1017SOL    HW2 7255   3.443   6.796   4.745
 1018SOL     OW 7256   4.523   5.046   0.611
 1018SOL    HW1 7257   4.501   5.135   0.636
 1018SOL    HW2 7258   4.530   5.049   0.515
 1019SOL     OW 7259   1.518   5.371   0.913
 1019SOL    HW1 7260   1.497   5.336   1.000
 1019SOL    HW2 7261   1.508   5.466   0.922
 1020SOL     OW 7262   2.549   3.634   0.057
 1020SOL    HW1 7263   2.535   3.597   0.144
 1020SOL    HW2 7264   2.473   3.691   0.044
 1021SOL     OW 7265   5.493   9.306   5.930
 1021SOL    HW1 7266   5.514   9.223   5.888
 1021SOL    HW2 7267   5.529   9.373   5.872
 1022SOL     OW 7268   4.350   2.827   4.210
 1022SOL    HW1 7269   4.283   2.790   4.152
 1022SOL    HW2 7270   4.352   2.768   4.286
 1023SOL     OW 7271   5.849   7.653   1.071
 1023SOL    HW1 7272   5.773   7.624   1.122
 1023SOL    HW2 7273   5.812   7.704   0.999
 1024SOL     OW 7274   1.431   5.363   3.937
 1024SOL    HW1 7275   1.339   5.382   3.920
 1024SOL    HW2 7276   1.431   5.274   3.972
 1025SOL     OW 7277   7.913   5.502   1.296
 1025SOL    HW1 7278   7.991   5.524   1.348
 1025SOL    HW2 7279   7.891   5.584   1.252
 1026SOL     OW 7280   4.037   1.722   1.882
 1026SOL    HW1 7281   3.987   1.641   1.887
 1026SOL    HW2 7282   4.076   1.720   1.795
 1027SOL     OW 7283   2.893   3.363   4.551
 1027SOL    HW1 7284   2.977   3.326   4.575
 1027SOL    HW2 7285   2.910   3.411   4.470
 1028SOL     OW 7286   3.259   5.432   1.240
 1028SOL    HW1 7287   3.326   5.436   1.173
 1028SOL    HW2 7288   3.176   5.426   1.192
 1029SOL     OW 7289   2.574   2.431   1.589
 1029SOL    HW1 7290   2.575   2.359   1.526
 1029SOL    HW2 7291   2.507   2.406   1.653
 1030SOL     OW 7292   5.092   8.861   5.639
 1030SOL    HW1 7293   5.070   8.901   5.555
 1030SOL    HW2 7294   5.008   8.833   5.675
 1031SOL     OW 7295   1.274   2.377   2.096
 1031SOL    HW1 7296   1.207   2.350   2.159
 1031SOL    HW2 7297   1.354   2.334   2.126
 1032SOL     OW 7298   5.169   8.233   4.094
 1032SOL    HW1 7299   5.185   8.174   4.167
 1032SOL    HW2 7300   5.218   8.194   4.021
 1033SOL     OW 7301   4.945   6.279   4.312
 1033SOL    HW1 7302   4.944   6.365   4.352
 1033SOL    HW2 7303   4.892   6.225   4.370
 1034SOL     OW 7304   0.977   2.944   5.068
 1034SOL    HW1 7305   0.896   2.938   5.017
 1034SOL    HW2 7306   1.020   2.861   5.054
 1035SOL     OW 7307   2.649   4.857   5.344
 1035SOL    HW1 7308   2.676   4.796   5.276
 1035SOL    HW2 7309   2.567   4.819   5.378
 1036SOL     OW 7310   4.007   5.216   4.140
 1036SOL    HW1 7311   3.938   5.198   4.204
 1036SOL    HW2 7312   4.027   5.131   4.101
 1037SOL     OW 7313   6.928   9.227   4.815
 1037SOL    HW1 7314   6.928   9.256   4.906
 1037SOL    HW2 7315   6.910   9.133   4.821
 1038SOL     OW 7316   7.031   8.385   3.254
 1038SOL    HW1 7317   7.098   8.452   3.241
 1038SOL    HW2 7318   7.077   8.302   3.236
 1039SOL     OW 7319   5.167   7.801   3.079
 1039SOL    HW1 7320   5.124   7.860   3.141
 1039SOL    HW2 7321   5.197   7.857   3.008
 1040SOL     OW 7322   4.164   4.002   5.772
 1040SOL    HW1 7323   4.149   3.921   5.722
 1040SOL    HW2 7324   4.197   3.972   5.856
 1041SOL     OW 7325   4.529   2.254   0.699
 1041SOL    HW1 7326   4.436   2.234   0.694
 1041SOL    HW2 7327   4.568   2.203   0.628
 1042SOL     OW 7328   1.116   5.746   1.574
 1042SOL    HW1 7329   1.123   5.651   1.577
 1042SOL    HW2 7330   1.023   5.764   1.592
 1043SOL     OW 7331   0.719   7.362   6.191
 1043SOL    HW1 7332   0.675   7.400   6.116
 1043SOL    HW2 7333   0.734   7.270   6.167
 1044SOL     OW 7334   7.189   8.353   3.734
 1044SOL    HW1 7335   7.260   8.359   3.669
 1044SOL    HW2 7336   7.111   8.382   3.687
 1045SOL     OW 7337   5.440   1.115   0.721
 1045SOL    HW1 7338   5.392   1.040   0.686
 1045SOL    HW2 7339   5.390   1.191   0.690
 1046SOL     OW 7340   6.262   0.782   0.218
 1046SOL    HW1 7341   6.320   0.837   0.166
 1046SOL    HW2 7342   6.243   0.707   0.162
 1047SOL     OW 7343   4.837   2.582   1.470
 1047SOL    HW1 7344   4.865   2.625   1.551
 1047SOL    HW2 7345   4.745   2.607   1.461
 1048SOL     OW 7346   3.216   6.974   0.290
 1048SOL    HW1 7347   3.254   6.964   0.203
 1048SOL    HW2 7348   3.123   6.951   0.278
 1049SOL     OW 7349   7.383   4.702   0.206
 1049SOL    HW1 7350   7.288   4.715   0.214
 1049SOL    HW2 7351   7.417   4.719   0.294
 1050SOL     OW 7352   4.764   9.366   3.953
 1050SOL    HW1 7353   4.859   9.362   3.942
 1050SOL    HW2 7354   4.748   9.318   4.034
 1051SOL     OW 7355  -0.531   2.421   3.055
 1051SOL    HW1 7356  -0.604   2.484   3.051
 1051SOL    HW2 7357  -0.483   2.444   3.134
 1052SOL     OW 7358   2.482   6.236   2.847
 1052SOL    HW1 7359   2.471   6.196   2.934
 1052SOL    HW2 7360   2.414   6.303   2.843
 1053SOL     OW 7361   7.495   3.772   1.923
 1053SOL    HW1 7362   7.589   3.767   1.907
 1053SOL    HW2 7363   7.460   3.812   1.843
 1054SOL     OW 7364   5.391   3.554   0.819
 1054SOL    HW1 7365   5.354   3.542   0.906
 1054SOL    HW2 7366   5.318   3.589   0.767
 1055SOL     OW 7367   0.952   4.048   3.431
 1055SOL    HW1 7368   0.953   4.072   3.338
 1055SOL    HW2 7369   1.007   4.114   3.473
 1056SOL     OW 7370   1.369   4.443   1.537
 1056SOL    HW1 7371   1.405   4.380   1.474
 1056SOL    HW2 7372   1.343   4.389   1.612
 1057SOL     OW 7373   8.826   5.781   0.531
 1057SOL    HW1 7374   8.745   5.756   0.486
 1057SOL    HW2 7375   8.797   5.814   0.616
 1058SOL     OW 7376   3.596   4.573   2.578
 1058SOL    HW1 7377   3.620   4.491   2.535
 1058SOL    HW2 7378   3.585   4.550   2.670
 1059SOL     OW 7379   0.288   8.531   5.953
 1059SOL    HW1 7380   0.217   8.571   5.903
 1059SOL    HW2 7381   0.367   8.568   5.915
 1060SOL     OW 7382   2.872   9.018   4.522
 1060SOL    HW1 7383   2.798   9.061   4.565
 1060SOL    HW2 7384   2.840   8.997   4.435
 1061SOL     OW 7385   1.903   2.819   2.162
 1061SOL    HW1 7386   1.832   2.815   2.098
 1061SOL    HW2 7387   1.859   2.831   2.246
 1062SOL     OW 7388   6.865   4.985   0.742
 1062SOL    HW1 7389   6.795   4.955   0.685
 1062SOL    HW2 7390   6.852   4.937   0.824
 1063SOL     OW 7391   2.954   3.529   5.439
 1063SOL    HW1 7392   2.945   3.568   5.352
 1063SOL    HW2 7393   2.870   3.485   5.454
 1064SOL     OW 7394   4.068   7.962   3.250
 1064SOL    HW1 7395   3.985   7.996   3.282
 1064SOL    HW2 7396   4.134   8.023   3.284
 1065SOL     OW 7397  -0.739   3.196   3.063
 1065SOL    HW1 7398  -0.726   3.291   3.067
 1065SOL    HW2 7399  -0.822   3.181   3.109
 1066SOL     OW 7400   7.418   8.617   5.033
 1066SOL    HW1 7401   7.435   8.540   5.089
 1066SOL    HW2 7402   7.483   8.610   4.963
 1067SOL     OW 7403   0.185   2.793   2.286
 1067SOL    HW1 7404   0.193   2.701   2.310
 1067SOL    HW2 7405   0.265   2.834   2.320
 1068SOL     OW 7406   5.078   6.733   0.997
 1068SOL    HW1 7407   5.027   6.659   1.030
 1068SOL    HW2 7408   5.090   6.713   0.904
 1069SOL     OW 7409   8.451   5.054   1.477
 1069SOL    HW1 7410   8.386   5.009   1.422
 1069SOL    HW2 7411   8.417   5.142   1.488
 1070SOL     OW 7412   8.964   7.390   1.933
 1070SOL    HW1 7413   9.032   7.393   2.000
 1070SOL    HW2 7414   9.012   7.376   1.851
 1071SOL     OW 7415   3.590   5.448   0.582
 1071SOL    HW1 7416   3.564   5.497   0.504
 1071SOL    HW2 7417   3.657   5.502   0.623
 1072SOL     OW 7418   4.455   1.434   0.582
 1072SOL    HW1 7419   4.423   1.406   0.496
 1072SOL    HW2 7420   4.540   1.473   0.565
 1073SOL     OW 7421   3.633   0.984   1.080
 1073SOL    HW1 7422   3.601   1.060   1.130
 1073SOL    HW2 7423   3.558   0.925   1.076
 1074SOL     OW 7424   0.698   5.094   4.027
 1074SOL    HW1 7425   0.668   5.171   4.076
 1074SOL    HW2 7426   0.677   5.020   4.083
 1075SOL     OW 7427   2.825   7.561   3.133
 1075SOL    HW1 7428   2.766   7.626   3.172
 1075SOL    HW2 7429   2.773   7.521   3.063
 1076SOL     OW 7430   3.427   4.882   0.902
 1076SOL    HW1 7431   3.460   4.814   0.960
 1076SOL    HW2 7432   3.367   4.836   0.843
 1077SOL     OW 7433   1.307   6.133   4.151
 1077SOL    HW1 7434   1.238   6.131   4.084
 1077SOL    HW2 7435   1.305   6.223   4.184
 1078SOL     OW 7436   0.926   4.401   5.135
 1078SOL    HW1 7437   0.988   4.467   5.165
 1078SOL    HW2 7438   0.976   4.347   5.074
 1079SOL     OW 7439   0.261  10.175   5.742
 1079SOL    HW1 7440   0.211  10.118   5.802
 1079SOL    HW2 7441   0.195  10.209   5.682
 1080SOL     OW 7442   3.424   6.404   3.937
 1080SOL    HW1 7443   3.334   6.422   3.964
 1080SOL    HW2 7444   3.430   6.441   3.848
 1081SOL     OW 7445   2.186   8.192   4.411
 1081SOL    HW1 7446   2.113   8.245   4.378
 1081SOL    HW2 7447   2.226   8.245   4.479
 1082SOL     OW 7448   2.318   2.673   4.359
 1082SOL    HW1 7449   2.391   2.732   4.380
 1082SOL    HW2 7450   2.243   2.731   4.349
 1083SOL     OW 7451   1.327   3.755   6.035
 1083SOL    HW1 7452   1.382   3.684   6.001
 1083SOL    HW2 7453   1.388   3.829   6.046
 1084SOL     OW 7454   4.025   5.430   0.071
 1084SOL    HW1 7455   4.036   5.450  -0.022
 1084SOL    HW2 7456   3.930   5.421   0.082
 1085SOL     OW 7457   9.533   6.427   0.428
 1085SOL    HW1 7458   9.470   6.356   0.426
 1085SOL    HW2 7459   9.589   6.412   0.352
 1086SOL     OW 7460   4.597   0.665   0.996
 1086SOL    HW1 7461   4.504   0.652   1.015
 1086SOL    HW2 7462   4.617   0.751   1.033
 1087SOL     OW 7463   4.619   7.678   5.191
 1087SOL    HW1 7464   4.583   7.760   5.226
 1087SOL    HW2 7465   4.689   7.654   5.252
 1088SOL     OW 7466   6.166   2.120   2.718
 1088SOL    HW1 7467   6.070   2.122   2.719
 1088SOL    HW2 7468   6.190   2.160   2.634
 1089SOL     OW 7469   3.382   4.191   1.074
 1089SOL    HW1 7470   3.364   4.275   1.117
 1089SOL    HW2 7471   3.444   4.148   1.133
 1090SOL     OW 7472   4.945   7.328   0.440
 1090SOL    HW1 7473   4.862   7.376   0.439
 1090SOL    HW2 7474   5.007   7.387   0.398
 1091SOL     OW 7475   0.654   2.584   1.385
 1091SOL    HW1 7476   0.690   2.531   1.455
 1091SOL    HW2 7477   0.660   2.528   1.307
 1092SOL     OW 7478   6.750   1.518   0.808
 1092SOL    HW1 7479   6.668   1.497   0.764
 1092SOL    HW2 7480   6.780   1.435   0.845
 1093SOL     OW 7481   0.682   5.448   4.782
 1093SOL    HW1 7482   0.736   5.369   4.779
 1093SOL    HW2 7483   0.637   5.450   4.697
 1094SOL     OW 7484   0.981   1.373   1.735
 1094SOL    HW1 7485   0.890   1.378   1.706
 1094SOL    HW2 7486   0.994   1.281   1.759
 1095SOL     OW 7487   4.177   3.630   0.692
 1095SOL    HW1 7488   4.129   3.688   0.751
 1095SOL    HW2 7489   4.192   3.683   0.613
 1096SOL     OW 7490   6.969   7.765   3.222
 1096SOL    HW1 7491   6.911   7.695   3.252
 1096SOL    HW2 7492   6.922   7.845   3.244
 1097SOL     OW 7493   2.018   5.222   0.353
 1097SOL    HW1 7494   1.989   5.200   0.264
 1097SOL    HW2 7495   2.113   5.218   0.348
 1098SOL     OW 7496   3.160   8.902   4.887
 1098SOL    HW1 7497   3.085   8.938   4.839
 1098SOL    HW2 7498   3.217   8.978   4.902
 1099SOL     OW 7499   2.841   3.737   5.634
 1099SOL    HW1 7500   2.837   3.801   5.563
 1099SOL    HW2 7501   2.906   3.673   5.605
 1100SOL     OW 7502   3.682   5.549   0.960
 1100SOL    HW1 7503   3.612   5.581   1.016
 1100SOL    HW2 7504   3.704   5.463   0.995
 1101SOL     OW 7505   2.766   0.870   1.323
 1101SOL    HW1 7506   2.692   0.875   1.383
 1101SOL    HW2 7507   2.830   0.933   1.357
 1102SOL     OW 7508   2.826   2.299   2.506
 1102SOL    HW1 7509   2.912   2.261   2.528
 1102SOL    HW2 7510   2.763   2.242   2.550
 1103SOL     OW 7511   4.108   2.773   4.087
 1103SOL    HW1 7512   4.041   2.749   4.151
 1103SOL    HW2 7513   4.061   2.823   4.021
 1104SOL     OW 7514   4.103   1.016   1.471
 1104SOL    HW1 7515   4.019   0.971   1.478
 1104SOL    HW2 7516   4.117   1.028   1.377
 1105SOL     OW 7517   0.172   0.512   0.486
 1105SOL    HW1 7518   0.219   0.544   0.563
 1105SOL    HW2 7519   0.235   0.521   0.414
 1106SOL     OW 7520   3.768   1.725   0.971
 1106SOL    HW1 7521   3.835   1.687   0.914
 1106SOL    HW2 7522   3.698   1.753   0.913
 1107SOL     OW 7523   3.404   8.903   5.730
 1107SOL    HW1 7524   3.388   8.940   5.643
 1107SOL    HW2 7525   3.317   8.875   5.760
 1108SOL     OW 7526   1.746   1.283   2.048
 1108SOL    HW1 7527   1.656   1.317   2.043
 1108SOL    HW2 7528   1.741   1.196   2.008
 1109SOL     OW 7529   0.712   5.732   5.869
 1109SOL    HW1 7530   0.703   5.810   5.815
 1109SOL    HW2 7531   0.638   5.676   5.844
 1110SOL     OW 7532   3.318   5.887   4.700
 1110SOL    HW1 7533   3.260   5.922   4.632
 1110SOL    HW2 7534   3.262   5.831   4.754
 1111SOL     OW 7535   0.592   4.932   5.074
 1111SOL    HW1 7536   0.611   4.917   4.981
 1111SOL    HW2 7537   0.573   5.026   5.079
 1112SOL     OW 7538   3.460   7.541   1.565
 1112SOL    HW1 7539   3.399   7.473   1.538
 1112SOL    HW2 7540   3.456   7.541   1.661
 1113SOL     OW 7541   4.816   3.121   1.178
 1113SOL    HW1 7542   4.788   3.204   1.138
 1113SOL    HW2 7543   4.894   3.096   1.129
 1114SOL     OW 7544   6.010   2.195   1.012
 1114SOL    HW1 7545   6.045   2.210   0.924
 1114SOL    HW2 7546   6.059   2.256   1.068
 1115SOL     OW 7547   7.582   7.071   0.154
 1115SOL    HW1 7548   7.650   7.026   0.204
 1115SOL    HW2 7549   7.503   7.020   0.169
 1116SOL     OW 7550   5.517   7.002   4.733
 1116SOL    HW1 7551   5.488   6.933   4.674
 1116SOL    HW2 7552   5.465   6.990   4.813
 1117SOL     OW 7553   6.010   6.251   1.685
 1117SOL    HW1 7554   6.061   6.332   1.684
 1117SOL    HW2 7555   6.067   6.186   1.643
 1118SOL     OW 7556   3.220   6.688   3.325
 1118SOL    HW1 7557   3.233   6.705   3.418
 1118SOL    HW2 7558   3.125   6.693   3.312
 1119SOL     OW 7559   1.062   4.928   2.965
 1119SOL    HW1 7560   1.141   4.892   3.006
 1119SOL    HW2 7561   1.069   5.022   2.980
 1120SOL     OW 7562   4.642   0.739   0.100
 1120SOL    HW1 7563   4.645   0.727   0.005
 1120SOL    HW2 7564   4.733   0.730   0.128
 1121SOL     OW 7565   6.629   8.334   3.718
 1121SOL    HW1 7566   6.546   8.374   3.692
 1121SOL    HW2 7567   6.605   8.269   3.785
 1122SOL     OW 7568   1.129   6.264   5.404
 1122SOL    HW1 7569   1.076   6.231   5.332
 1122SOL    HW2 7570   1.086   6.345   5.431
 1123SOL     OW 7571   5.863   7.779   4.230
 1123SOL    HW1 7572   5.898   7.708   4.284
 1123SOL    HW2 7573   5.882   7.859   4.279
 1124SOL     OW 7574   1.584   7.007   2.446
 1124SOL    HW1 7575   1.638   6.948   2.394
 1124SOL    HW2 7576   1.501   6.960   2.458
 1125SOL     OW 7577   1.476   6.092   3.899
 1125SOL    HW1 7578   1.491   6.165   3.838
 1125SOL    HW2 7579   1.399   6.119   3.950
 1126SOL     OW 7580   0.834   2.994   1.986
 1126SOL    HW1 7581   0.897   2.933   2.026
 1126SOL    HW2 7582   0.790   3.034   2.060
 1127SOL     OW 7583   5.984   8.144   5.711
 1127SOL    HW1 7584   5.948   8.119   5.796
 1127SOL    HW2 7585   5.972   8.239   5.707
 1128SOL     OW 7586   3.828   5.188   4.353
 1128SOL    HW1 7587   3.827   5.109   4.407
 1128SOL    HW2 7588   3.742   5.188   4.310
 1129SOL     OW 7589   5.605   7.727   4.746
 1129SOL    HW1 7590   5.662   7.774   4.686
 1129SOL    HW2 7591   5.607   7.779   4.826
 1130SOL     OW 7592   5.429   7.202   0.323
 1130SOL    HW1 7593   5.377   7.133   0.365
 1130SOL    HW2 7594   5.402   7.200   0.231
 1131SOL     OW 7595   1.182   4.133   3.254
 1131SOL    HW1 7596   1.110   4.079   3.222
 1131SOL    HW2 7597   1.227   4.078   3.318
 1132SOL     OW 7598   4.800   7.217   5.171
 1132SOL    HW1 7599   4.830   7.273   5.243
 1132SOL    HW2 7600   4.795   7.277   5.096
 1133SOL     OW 7601   6.760   7.623   2.343
 1133SOL    HW1 7602   6.693   7.646   2.407
 1133SOL    HW2 7603   6.809   7.551   2.384
 1134SOL     OW 7604   4.411   3.720   1.664
 1134SOL    HW1 7605   4.385   3.713   1.756
 1134SOL    HW2 7606   4.496   3.677   1.660
 1135SOL     OW 7607   7.830   5.584   2.381
 1135SOL    HW1 7608   7.799   5.672   2.358
 1135SOL    HW2 7609   7.912   5.574   2.333
 1136SOL     OW 7610   4.979   6.794   1.322
 1136SOL    HW1 7611   4.899   6.802   1.374
 1136SOL    HW2 7612   4.986   6.700   1.303
 1137SOL     OW 7613   0.303   3.860   5.995
 1137SOL    HW1 7614   0.381   3.809   6.016
 1137SOL    HW2 7615   0.286   3.839   5.903
 1138SOL     OW 7616   5.131   3.158   2.302
 1138SOL    HW1 7617   5.075   3.140   2.227
 1138SOL    HW2 7618   5.136   3.075   2.349
 1139SOL     OW 7619   5.110   1.881   1.057
 1139SOL    HW1 7620   5.104   1.908   1.149
 1139SOL    HW2 7621   5.111   1.964   1.008
 1140SOL     OW 7622   8.014   4.489   1.145
 1140SOL    HW1 7623   8.076   4.460   1.211
 1140SOL    HW2 7624   7.946   4.536   1.193
 1141SOL     OW 7625   2.077   3.203   4.018
 1141SOL    HW1 7626   2.158   3.226   4.064
 1141SOL    HW2 7627   2.048   3.122   4.061
 1142SOL     OW 7628   6.062   5.342   0.524
 1142SOL    HW1 7629   5.971   5.360   0.500
 1142SOL    HW2 7630   6.113   5.406   0.475
 1143SOL     OW 7631   7.342   6.859   0.664
 1143SOL    HW1 7632   7.343   6.943   0.710
 1143SOL    HW2 7633   7.298   6.800   0.724
 1144SOL     OW 7634   7.220   8.361   4.900
 1144SOL    HW1 7635   7.260   8.448   4.904
 1144SOL    HW2 7636   7.289   8.305   4.865
 1145SOL     OW 7637   2.366   3.850   0.062
 1145SOL    HW1 7638   2.366   3.943   0.081
 1145SOL    HW2 7639   2.274   3.826   0.055
 1146SOL     OW 7640   4.200   8.651   5.009
 1146SOL    HW1 7641   4.133   8.640   4.942
 1146SOL    HW2 7642   4.158   8.624   5.091
 1147SOL     OW 7643   4.513   8.843   3.048
 1147SOL    HW1 7644   4.436   8.851   2.992
 1147SOL    HW2 7645   4.478   8.826   3.135
 1148SOL     OW 7646   2.244   1.187   0.477
 1148SOL    HW1 7647   2.244   1.168   0.383
 1148SOL    HW2 7648   2.152   1.203   0.498
 1149SOL     OW 7649   6.696   7.039   2.844
 1149SOL    HW1 7650   6.708   7.070   2.934
 1149SOL    HW2 7651   6.648   7.110   2.801
 1150SOL     OW 7652   5.736   6.757   1.881
 1150SOL    HW1 7653   5.666   6.772   1.817
 1150SOL    HW2 7654   5.738   6.662   1.892
 1151SOL     OW 7655   1.865   5.272   2.530
 1151SOL    HW1 7656   1.778   5.266   2.490
 1151SOL    HW2 7657   1.925   5.251   2.459
 1152SOL     OW 7658   4.076   7.818   3.657
 1152SOL    HW1 7659   4.071   7.811   3.753
 1152SOL    HW2 7660   4.142   7.884   3.641
 1153SOL     OW 7661   6.981   3.990   2.814
 1153SOL    HW1 7662   7.021   4.056   2.757
 1153SOL    HW2 7663   6.889   4.014   2.818
 1154SOL     OW 7664   5.675   2.725   2.292
 1154SOL    HW1 7665   5.657   2.706   2.384
 1154SOL    HW2 7666   5.656   2.819   2.283
 1155SOL     OW 7667   5.467   8.515   5.889
 1155SOL    HW1 7668   5.434   8.513   5.799
 1155SOL    HW2 7669   5.391   8.536   5.942
 1156SOL     OW 7670   3.008   8.556   4.655
 1156SOL    HW1 7671   2.982   8.618   4.587
 1156SOL    HW2 7672   3.103   8.550   4.647
 1157SOL     OW 7673  -0.542   3.474   5.294
 1157SOL    HW1 7674  -0.621   3.495   5.244
 1157SOL    HW2 7675  -0.472   3.520   5.248
 1158SOL     OW 7676   3.930   4.955   0.510
 1158SOL    HW1 7677   3.848   4.907   0.517
 1158SOL    HW2 7678   3.984   4.922   0.581
 1159SOL     OW 7679   6.010   2.843   1.819
 1159SOL    HW1 7680   6.002   2.762   1.768
 1159SOL    HW2 7681   6.029   2.910   1.754
 1160SOL     OW 7682   8.104   4.517   0.620
 1160SOL    HW1 7683   8.092   4.570   0.698
 1160SOL    HW2 7684   8.015   4.497   0.591
 1161SOL     OW 7685   3.863   9.038   5.853
 1161SOL    HW1 7686   3.925   8.967   5.868
 1161SOL    HW2 7687   3.777   8.996   5.856
 1162SOL     OW 7688   1.942   4.574   3.101
 1162SOL    HW1 7689   1.890   4.570   3.181
 1162SOL    HW2 7690   2.027   4.537   3.126
 1163SOL     OW 7691   3.281   7.443   5.680
 1163SOL    HW1 7692   3.317   7.491   5.755
 1163SOL    HW2 7693   3.188   7.433   5.700
 1164SOL     OW 7694   4.517   4.684   0.188
 1164SOL    HW1 7695   4.470   4.706   0.107
 1164SOL    HW2 7696   4.604   4.656   0.158
 1165SOL     OW 7697   1.133   5.899   5.892
 1165SOL    HW1 7698   1.062   5.862   5.839
 1165SOL    HW2 7699   1.172   5.824   5.936
 1166SOL     OW 7700   3.613   4.236   1.419
 1166SOL    HW1 7701   3.573   4.224   1.505
 1166SOL    HW2 7702   3.623   4.147   1.384
 1167SOL     OW 7703   3.111   9.155   4.545
 1167SOL    HW1 7704   3.169   9.116   4.480
 1167SOL    HW2 7705   3.024   9.122   4.522
 1168SOL     OW 7706   1.504   3.969   6.136
 1168SOL    HW1 7707   1.494   4.048   6.190
 1168SOL    HW2 7708   1.599   3.961   6.122
 1169SOL     OW 7709   1.979   8.086   6.085
 1169SOL    HW1 7710   1.924   8.042   6.150
 1169SOL    HW2 7711   1.935   8.069   6.001
 1170SOL     OW 7712   6.050   3.230   2.853
 1170SOL    HW1 7713   6.123   3.168   2.857
 1170SOL    HW2 7714   6.088   3.308   2.812
 1171SOL     OW 7715   0.739   4.844   3.543
 1171SOL    HW1 7716   0.797   4.805   3.609
 1171SOL    HW2 7717   0.652   4.838   3.581
 1172SOL     OW 7718   2.022   6.427   4.649
 1172SOL    HW1 7719   1.944   6.399   4.697
 1172SOL    HW2 7720   2.009   6.392   4.560
 1173SOL     OW 7721   5.407   0.374   0.344
 1173SOL    HW1 7722   5.488   0.375   0.396
 1173SOL    HW2 7723   5.436   0.355   0.255
 1174SOL     OW 7724   7.644   4.904   0.578
 1174SOL    HW1 7725   7.641   4.962   0.502
 1174SOL    HW2 7726   7.553   4.894   0.605
 1175SOL     OW 7727   7.648   9.315   5.000
 1175SOL    HW1 7728   7.742   9.329   5.003
 1175SOL    HW2 7729   7.611   9.402   4.985
 1176SOL     OW 7730   5.398   6.190   1.427
 1176SOL    HW1 7731   5.382   6.166   1.518
 1176SOL    HW2 7732   5.493   6.203   1.422
 1177SOL     OW 7733   3.122   3.210   3.030
 1177SOL    HW1 7734   3.100   3.197   3.123
 1177SOL    HW2 7735   3.188   3.144   3.011
 1178SOL     OW 7736   4.575   0.312   0.419
 1178SOL    HW1 7737   4.600   0.237   0.473
 1178SOL    HW2 7738   4.656   0.340   0.377
 1179SOL     OW 7739   2.774   8.734   5.022
 1179SOL    HW1 7740   2.705   8.746   4.956
 1179SOL    HW2 7741   2.813   8.821   5.032
 1180SOL     OW 7742   3.320   3.446   3.697
 1180SOL    HW1 7743   3.323   3.503   3.620
 1180SOL    HW2 7744   3.329   3.507   3.771
 1181SOL     OW 7745   2.077   2.981   2.935
 1181SOL    HW1 7746   2.011   2.987   2.866
 1181SOL    HW2 7747   2.160   3.001   2.891
 1182SOL     OW 7748   6.733   4.217   2.849
 1182SOL    HW1 7749   6.728   4.286   2.784
 1182SOL    HW2 7750   6.674   4.149   2.818
 1183SOL     OW 7751   1.315   9.553   5.333
 1183SOL    HW1 7752   1.389   9.573   5.276
 1183SOL    HW2 7753   1.338   9.468   5.372
 1184SOL     OW 7754   5.721   2.812   3.533
 1184SOL    HW1 7755   5.790   2.861   3.488
 1184SOL    HW2 7756   5.651   2.876   3.546
 1185SOL     OW 7757   8.071   6.997   1.425
 1185SOL    HW1 7758   7.991   7.044   1.445
 1185SOL    HW2 7759   8.129   7.016   1.499
 1186SOL     OW 7760   0.428   1.994   3.446
 1186SOL    HW1 7761   0.429   1.899   3.434
 1186SOL    HW2 7762   0.445   2.029   3.359
 1187SOL     OW 7763   6.523   1.332   0.180
 1187SOL    HW1 7764   6.608   1.320   0.223
 1187SOL    HW2 7765   6.544   1.337   0.087
 1188SOL     OW 7766   8.356   5.694   1.374
 1188SOL    HW1 7767   8.288   5.627   1.371
 1188SOL    HW2 7768   8.422   5.665   1.312
 1189SOL     OW 7769   0.558   3.147   3.931
 1189SOL    HW1 7770   0.623   3.139   4.002
 1189SOL    HW2 7771   0.511   3.064   3.932
 1190SOL     OW 7772   6.607   3.263   3.400
 1190SOL    HW1 7773   6.526   3.286   3.446
 1190SOL    HW2 7774   6.659   3.214   3.464
 1191SOL     OW 7775   2.253   7.797   1.420
 1191SOL    HW1 7776   2.269   7.760   1.333
 1191SOL    HW2 7777   2.340   7.817   1.454
 1192SOL     OW 7778   8.319   4.730   1.135
 1192SOL    HW1 7779   8.339   4.653   1.189
 1192SOL    HW2 7780   8.314   4.696   1.046
 1193SOL     OW 7781   2.447   8.461   4.847
 1193SOL    HW1 7782   2.516   8.419   4.900
 1193SOL    HW2 7783   2.439   8.405   4.770
 1194SOL     OW 7784   2.987   3.158   0.860
 1194SOL    HW1 7785   3.038   3.158   0.941
 1194SOL    HW2 7786   2.931   3.236   0.867
 1195SOL     OW 7787   7.450   3.955   2.122
 1195SOL    HW1 7788   7.450   3.895   2.047
 1195SOL    HW2 7789   7.363   3.997   2.118
 1196SOL     OW 7790   3.432   7.991   5.515
 1196SOL    HW1 7791   3.486   7.965   5.590
 1196SOL    HW2 7792   3.347   8.013   5.553
 1197SOL     OW 7793   4.609   7.353   2.949
 1197SOL    HW1 7794   4.566   7.430   2.986
 1197SOL    HW2 7795   4.549   7.322   2.882
 1198SOL     OW 7796   2.258   8.722   4.597
 1198SOL    HW1 7797   2.320   8.747   4.528
 1198SOL    HW2 7798   2.265   8.793   4.661
 1199SOL     OW 7799   2.523   6.111   3.088
 1199SOL    HW1 7800   2.552   6.036   3.140
 1199SOL    HW2 7801   2.427   6.107   3.093
 1200SOL     OW 7802   1.578  10.052   6.008
 1200SOL    HW1 7803   1.574  10.122   5.942
 1200SOL    HW2 7804   1.653  10.074   6.063
 1201SOL     OW 7805   2.232   5.424   1.979
 1201SOL    HW1 7806   2.153   5.396   2.026
 1201SOL    HW2 7807   2.298   5.434   2.047
 1202SOL     OW 7808   2.824   5.547   2.760
 1202SOL    HW1 7809   2.825   5.477   2.694
 1202SOL    HW2 7810   2.746   5.529   2.813
 1203SOL     OW 7811   2.116   2.809   4.470
 1203SOL    HW1 7812   2.124   2.888   4.524
 1203SOL    HW2 7813   2.161   2.741   4.520
 1204SOL     OW 7814   5.696   3.008   0.232
 1204SOL    HW1 7815   5.716   3.100   0.220
 1204SOL    HW2 7816   5.606   3.007   0.267
 1205SOL     OW 7817   1.235   6.292   3.307
 1205SOL    HW1 7818   1.169   6.224   3.296
 1205SOL    HW2 7819   1.185   6.370   3.333
 1206SOL     OW 7820   7.584   7.920   2.278
 1206SOL    HW1 7821   7.587   7.856   2.349
 1206SOL    HW2 7822   7.670   7.913   2.237
 1207SOL     OW 7823   5.409   8.092   3.938
 1207SOL    HW1 7824   5.504   8.092   3.934
 1207SOL    HW2 7825   5.383   8.016   3.886
 1208SOL     OW 7826   3.027   3.942   5.002
 1208SOL    HW1 7827   3.111   3.904   4.976
 1208SOL    HW2 7828   3.034   4.035   4.978
 1209SOL     OW 7829   7.354   1.335   0.755
 1209SOL    HW1 7830   7.370   1.242   0.769
 1209SOL    HW2 7831   7.342   1.370   0.844
 1210SOL     OW 7832   5.095   4.892   0.280
 1210SOL    HW1 7833   5.146   4.951   0.224
 1210SOL    HW2 7834   5.062   4.825   0.221
 1211SOL     OW 7835   7.436   7.385   2.146
 1211SOL    HW1 7836   7.517   7.397   2.096
 1211SOL    HW2 7837   7.366   7.399   2.082
 1212SOL     OW 7838   1.467   6.722   1.715
 1212SOL    HW1 7839   1.515   6.766   1.786
 1212SOL    HW2 7840   1.512   6.751   1.635
 1213SOL     OW 7841  -0.207   3.967   5.748
 1213SOL    HW1 7842  -0.296   3.938   5.766
 1213SOL    HW2 7843  -0.216   4.059   5.723
 1214SOL     OW 7844   5.133   2.401   3.048
 1214SOL    HW1 7845   5.190   2.349   3.104
 1214SOL    HW2 7846   5.061   2.429   3.105
 1215SOL     OW 7847   3.078   5.543   4.483
 1215SOL    HW1 7848   3.106   5.539   4.574
 1215SOL    HW2 7849   2.985   5.563   4.487
 1216SOL     OW 7850   6.095   2.177   0.742
 1216SOL    HW1 7851   6.167   2.225   0.782
 1216SOL    HW2 7852   6.054   2.240   0.683
 1217SOL     OW 7853   7.163   3.365   0.085
 1217SOL    HW1 7854   7.081   3.330   0.051
 1217SOL    HW2 7855   7.209   3.396   0.007
 1218SOL     OW 7856   1.170   4.181   5.830
 1218SOL    HW1 7857   1.133   4.113   5.773
 1218SOL    HW2 7858   1.164   4.261   5.778
 1219SOL     OW 7859   6.214   7.665   0.917
 1219SOL    HW1 7860   6.187   7.663   1.009
 1219SOL    HW2 7861   6.177   7.746   0.883
 1220SOL     OW 7862   0.179   4.192   4.150
 1220SOL    HW1 7863   0.234   4.133   4.201
 1220SOL    HW2 7864   0.195   4.279   4.188
 1221SOL     OW 7865   3.210   7.766   4.139
 1221SOL    HW1 7866   3.296   7.765   4.096
 1221SOL    HW2 7867   3.193   7.859   4.155
 1222SOL     OW 7868   0.026   3.622   6.175
 1222SOL    HW1 7869  -0.012   3.669   6.101
 1222SOL    HW2 7870  -0.021   3.539   6.178
 1223SOL     OW 7871   4.439   6.387   5.037
 1223SOL    HW1 7872   4.518   6.404   5.088
 1223SOL    HW2 7873   4.471   6.364   4.950
 1224SOL     OW 7874   3.293   3.666   3.921
 1224SOL    HW1 7875   3.274   3.742   3.866
 1224SOL    HW2 7876   3.210   3.646   3.965
 1225SOL     OW 7877  -0.587   5.404   5.858
 1225SOL    HW1 7878  -0.583   5.309   5.873
 1225SOL    HW2 7879  -0.497   5.429   5.839
 1226SOL     OW 7880   2.025   5.128   4.650
 1226SOL    HW1 7881   2.031   5.223   4.651
 1226SOL    HW2 7882   2.016   5.105   4.558
 1227SOL     OW 7883   5.750   2.979   2.601
 1227SOL    HW1 7884   5.660   2.981   2.568
 1227SOL    HW2 7885   5.802   3.017   2.530
 1228SOL     OW 7886   5.559   3.999   2.882
 1228SOL    HW1 7887   5.655   4.002   2.880
 1228SOL    HW2 7888   5.538   3.958   2.966
 1229SOL     OW 7889   7.149   6.853   0.007
 1229SOL    HW1 7890   7.139   6.931  -0.046
 1229SOL    HW2 7891   7.152   6.780  -0.055
 1230SOL     OW 7892   1.747   4.828   3.836
 1230SOL    HW1 7893   1.710   4.740   3.835
 1230SOL    HW2 7894   1.840   4.816   3.816
 1231SOL     OW 7895   7.632   6.966   0.792
 1231SOL    HW1 7896   7.621   7.045   0.739
 1231SOL    HW2 7897   7.595   6.988   0.877
 1232SOL     OW 7898   6.365   6.442   1.564
 1232SOL    HW1 7899   6.358   6.424   1.470
 1232SOL    HW2 7900   6.281   6.483   1.587
 1233SOL     OW 7901   0.301   4.060   5.520
 1233SOL    HW1 7902   0.357   4.131   5.489
 1233SOL    HW2 7903   0.342   3.981   5.486
 1234SOL     OW 7904   4.702   6.782   2.055
 1234SOL    HW1 7905   4.696   6.727   1.977
 1234SOL    HW2 7906   4.775   6.744   2.105
 1235SOL     OW 7907   2.001   8.045   1.766
 1235SOL    HW1 7908   2.018   8.028   1.859
 1235SOL    HW2 7909   1.980   8.138   1.762
 1236SOL     OW 7910   5.846   6.941   1.078
 1236SOL    HW1 7911   5.770   6.958   1.022
 1236SOL    HW2 7912   5.846   7.014   1.140
 1237SOL     OW 7913   8.204   4.646   0.886
 1237SOL    HW1 7914   8.221   4.565   0.935
 1237SOL    HW2 7915   8.143   4.695   0.940
 1238SOL     OW 7916   1.223   6.641   1.851
 1238SOL    HW1 7917   1.140   6.635   1.803
 1238SOL    HW2 7918   1.287   6.668   1.785
 1239SOL     OW 7919   3.860   2.823   4.883
 1239SOL    HW1 7920   3.783   2.863   4.843
 1239SOL    HW2 7921   3.906   2.780   4.811
 1240SOL     OW 7922   7.413   7.130   1.573
 1240SOL    HW1 7923   7.461   7.208   1.544
 1240SOL    HW2 7924   7.402   7.078   1.494
 1241SOL     OW 7925  -2.421   3.591   6.118
 1241SOL    HW1 7926  -2.331   3.593   6.151
 1241SOL    HW2 7927  -2.414   3.622   6.027
 1242SOL     OW 7928  -0.263   1.977   2.732
 1242SOL    HW1 7929  -0.347   2.023   2.736
 1242SOL    HW2 7930  -0.200   2.039   2.770
 1243SOL     OW 7931   1.166   4.694   3.187
 1243SOL    HW1 7932   1.210   4.767   3.145
 1243SOL    HW2 7933   1.231   4.657   3.247
 1244SOL     OW 7934   3.182   8.050   5.602
 1244SOL    HW1 7935   3.093   8.074   5.575
 1244SOL    HW2 7936   3.215   8.127   5.648
 1245SOL     OW 7937   5.636   7.951   5.450
 1245SOL    HW1 7938   5.625   7.954   5.355
 1245SOL    HW2 7939   5.572   8.015   5.483
 1246SOL     OW 7940   0.937   6.963   4.380
 1246SOL    HW1 7941   0.900   6.983   4.466
 1246SOL    HW2 7942   0.862   6.940   4.326
 1247SOL     OW 7943   3.898   6.011   3.674
 1247SOL    HW1 7944   3.839   6.068   3.723
 1247SOL    HW2 7945   3.975   6.003   3.731
 1248SOL     OW 7946   7.149   2.041   0.460
 1248SOL    HW1 7947   7.175   1.949   0.458
 1248SOL    HW2 7948   7.216   2.086   0.408
 1249SOL     OW 7949   1.372   6.835   6.043
 1249SOL    HW1 7950   1.333   6.866   6.125
 1249SOL    HW2 7951   1.455   6.883   6.036
 1250SOL     OW 7952   1.854  10.480   5.849
 1250SOL    HW1 7953   1.874  10.479   5.942
 1250SOL    HW2 7954   1.936  10.455   5.806
 1251SOL     OW 7955   4.942   7.391   5.397
 1251SOL    HW1 7956   5.006   7.409   5.465
 1251SOL    HW2 7957   4.992   7.388   5.316
 1252SOL     OW 7958   1.798   6.880   4.987
 1252SOL    HW1 7959   1.826   6.964   4.951
 1252SOL    HW2 7960   1.777   6.826   4.911
 1253SOL     OW 7961   2.323   8.125   4.748
 1253SOL    HW1 7962   2.233   8.097   4.762
 1253SOL    HW2 7963   2.317   8.200   4.690
 1254SOL     OW 7964   3.305   4.376   2.415
 1254SOL    HW1 7965   3.347   4.461   2.403
 1254SOL    HW2 7966   3.217   4.388   2.381
 1255SOL     OW 7967   3.361   8.673   2.778
 1255SOL    HW1 7968   3.352   8.767   2.785
 1255SOL    HW2 7969   3.306   8.649   2.703
 1256SOL     OW 7970   4.734   4.507   0.561
 1256SOL    HW1 7971   4.655   4.454   0.557
 1256SOL    HW2 7972   4.802   4.451   0.523
 1257SOL     OW 7973   3.093   5.759   4.812
 1257SOL    HW1 7974   3.037   5.754   4.735
 1257SOL    HW2 7975   3.073   5.845   4.850
 1258SOL     OW 7976   4.030   5.469   1.031
 1258SOL    HW1 7977   3.986   5.554   1.030
 1258SOL    HW2 7978   4.113   5.485   0.987
 1259SOL     OW 7979   7.760   9.717   5.128
 1259SOL    HW1 7980   7.691   9.690   5.067
 1259SOL    HW2 7981   7.838   9.671   5.097
 1260SOL     OW 7982   2.952   4.457   4.185
 1260SOL    HW1 7983   2.914   4.516   4.250
 1260SOL    HW2 7984   3.007   4.513   4.130
 1261SOL     OW 7985   4.742   8.405   3.624
 1261SOL    HW1 7986   4.755   8.327   3.570
 1261SOL    HW2 7987   4.687   8.375   3.696
 1262SOL     OW 7988   0.082   2.288   1.587
 1262SOL    HW1 7989   0.172   2.302   1.617
 1262SOL    HW2 7990   0.028   2.307   1.664
 1263SOL     OW 7991   6.798   0.952   0.115
 1263SOL    HW1 7992   6.793   1.006   0.036
 1263SOL    HW2 7993   6.857   0.880   0.092
 1264SOL     OW 7994   4.263   4.317   0.890
 1264SOL    HW1 7995   4.347   4.274   0.874
 1264SOL    HW2 7996   4.248   4.369   0.810
 1265SOL     OW 7997   9.117   5.754   0.630
 1265SOL    HW1 7998   9.142   5.668   0.665
 1265SOL    HW2 7999   9.044   5.736   0.571
 1266SOL     OW 8000   5.522   7.355   5.204
 1266SOL    HW1 8001   5.433   7.382   5.181
 1266SOL    HW2 8002   5.572   7.362   5.123
 1267SOL     OW 8003   2.923   5.552   5.449
 1267SOL    HW1 8004   2.894   5.478   5.397
 1267SOL    HW2 8005   2.887   5.629   5.404
 1268SOL     OW 8006   4.002   3.969   4.144
 1268SOL    HW1 8007   3.934   3.903   4.130
 1268SOL    HW2 8008   4.018   4.007   4.057
 1269SOL     OW 8009   1.041   7.216   4.580
 1269SOL    HW1 8010   1.020   7.128   4.610
 1269SOL    HW2 8011   1.131   7.231   4.610
 1270SOL     OW 8012   4.327   2.540   3.180
 1270SOL    HW1 8013   4.376   2.548   3.261
 1270SOL    HW2 8014   4.303   2.630   3.157
 1271SOL     OW 8015   1.291   7.520   3.056
 1271SOL    HW1 8016   1.376   7.489   3.086
 1271SOL    HW2 8017   1.307   7.611   3.030
 1272SOL     OW 8018  -0.605   1.565   2.458
 1272SOL    HW1 8019  -0.544   1.515   2.511
 1272SOL    HW2 8020  -0.639   1.503   2.394
 1273SOL     OW 8021   1.914   4.795   1.556
 1273SOL    HW1 8022   2.004   4.763   1.552
 1273SOL    HW2 8023   1.902   4.824   1.646
 1274SOL     OW 8024   2.953   2.109   3.025
 1274SOL    HW1 8025   2.961   2.112   3.120
 1274SOL    HW2 8026   3.040   2.083   2.994
 1275SOL     OW 8027   7.625   8.587   3.382
 1275SOL    HW1 8028   7.687   8.522   3.416
 1275SOL    HW2 8029   7.639   8.664   3.437
 1276SOL     OW 8030   0.560   6.390   5.620
 1276SOL    HW1 8031   0.559   6.476   5.662
 1276SOL    HW2 8032   0.595   6.331   5.687
 1277SOL     OW 8033   0.596   9.179   5.967
 1277SOL    HW1 8034   0.514   9.227   5.958
 1277SOL    HW2 8035   0.598   9.121   5.891
 1278SOL     OW 8036   4.469   4.050   2.360
 1278SOL    HW1 8037   4.510   4.133   2.386
 1278SOL    HW2 8038   4.379   4.073   2.340
 1279SOL     OW 8039   5.057   4.306   1.305
 1279SOL    HW1 8040   5.095   4.390   1.329
 1279SOL    HW2 8041   4.962   4.319   1.314
 1280SOL     OW 8042   3.908   2.670   2.450
 1280SOL    HW1 8043   3.821   2.651   2.415
 1280SOL    HW2 8044   3.943   2.737   2.391
 1281SOL     OW 8045   7.661   6.766   3.710
 1281SOL    HW1 8046   7.621   6.772   3.796
 1281SOL    HW2 8047   7.753   6.788   3.724
 1282SOL     OW 8048   5.940   9.080   4.195
 1282SOL    HW1 8049   5.860   9.105   4.148
 1282SOL    HW2 8050   5.995   9.158   4.193
 1283SOL     OW 8051   2.606   0.672   0.454
 1283SOL    HW1 8052   2.571   0.754   0.488
 1283SOL    HW2 8053   2.529   0.618   0.437
 1284SOL     OW 8054   7.470   8.525   3.044
 1284SOL    HW1 8055   7.450   8.569   3.127
 1284SOL    HW2 8056   7.542   8.575   3.006
 1285SOL     OW 8057   3.048   5.686   2.642
 1285SOL    HW1 8058   3.011   5.647   2.563
 1285SOL    HW2 8059   2.986   5.663   2.711
 1286SOL     OW 8060   0.034   3.840   5.823
 1286SOL    HW1 8061  -0.025   3.891   5.769
 1286SOL    HW2 8062   0.016   3.868   5.913
 1287SOL     OW 8063   1.624   5.687   2.743
 1287SOL    HW1 8064   1.679   5.749   2.695
 1287SOL    HW2 8065   1.548   5.673   2.686
 1288SOL     OW 8066   2.685   4.872   3.328
 1288SOL    HW1 8067   2.600   4.911   3.306
 1288SOL    HW2 8068   2.713   4.831   3.246
 1289SOL     OW 8069   2.881   8.199   5.904
 1289SOL    HW1 8070   2.819   8.227   5.837
 1289SOL    HW2 8071   2.960   8.250   5.887
 1290SOL     OW 8072   4.176   5.792   3.642
 1290SOL    HW1 8073   4.115   5.719   3.629
 1290SOL    HW2 8074   4.187   5.798   3.737
 1291SOL     OW 8075   2.255   6.430   2.844
 1291SOL    HW1 8076   2.190   6.497   2.866
 1291SOL    HW2 8077   2.227   6.397   2.759
 1292SOL     OW 8078   8.388   5.054   0.292
 1292SOL    HW1 8079   8.444   4.977   0.292
 1292SOL    HW2 8080   8.389   5.085   0.382
 1293SOL     OW 8081   7.145   5.826   2.369
 1293SOL    HW1 8082   7.091   5.759   2.412
 1293SOL    HW2 8083   7.234   5.810   2.401
 1294SOL     OW 8084   2.971   2.078   0.285
 1294SOL    HW1 8085   3.014   2.058   0.203
 1294SOL    HW2 8086   2.922   2.158   0.267
 1295SOL     OW 8087   2.456   3.124   5.377
 1295SOL    HW1 8088   2.387   3.117   5.311
 1295SOL    HW2 8089   2.490   3.036   5.386
 1296SOL     OW 8090   2.874   4.570   0.829
 1296SOL    HW1 8091   2.794   4.527   0.860
 1296SOL    HW2 8092   2.945   4.517   0.863
 1297SOL     OW 8093   4.907   6.483   0.666
 1297SOL    HW1 8094   4.975   6.422   0.692
 1297SOL    HW2 8095   4.946   6.535   0.596
 1298SOL     OW 8096   4.550   7.002   2.889
 1298SOL    HW1 8097   4.620   6.970   2.832
 1298SOL    HW2 8098   4.512   7.076   2.841
 1299SOL     OW 8099   1.732   0.888   0.900
 1299SOL    HW1 8100   1.691   0.883   0.987
 1299SOL    HW2 8101   1.666   0.932   0.845
 1300SOL     OW 8102   0.527   2.257   0.635
 1300SOL    HW1 8103   0.467   2.331   0.626
 1300SOL    HW2 8104   0.614   2.295   0.626
 1301SOL     OW 8105   6.856   3.754   0.703
 1301SOL    HW1 8106   6.905   3.792   0.776
 1301SOL    HW2 8107   6.921   3.741   0.634
 1302SOL     OW 8108   5.358   3.115   3.085
 1302SOL    HW1 8109   5.419   3.098   3.014
 1302SOL    HW2 8110   5.414   3.130   3.162
 1303SOL     OW 8111   4.829   8.817   4.747
 1303SOL    HW1 8112   4.743   8.853   4.725
 1303SOL    HW2 8113   4.871   8.800   4.662
 1304SOL     OW 8114   3.096   0.355   0.060
 1304SOL    HW1 8115   3.107   0.389   0.149
 1304SOL    HW2 8116   3.173   0.386   0.013
 1305SOL     OW 8117   1.620   2.200   2.581
 1305SOL    HW1 8118   1.612   2.225   2.673
 1305SOL    HW2 8119   1.530   2.195   2.549
 1306SOL     OW 8120   3.223   5.707   4.310
 1306SOL    HW1 8121   3.161   5.659   4.364
 1306SOL    HW2 8122   3.220   5.664   4.225
 1307SOL     OW 8123   6.791   8.692   4.084
 1307SOL    HW1 8124   6.822   8.750   4.015
 1307SOL    HW2 8125   6.720   8.642   4.043
 1308SOL     OW 8126   3.090   3.237   0.581
 1308SOL    HW1 8127   3.091   3.332   0.567
 1308SOL    HW2 8128   3.076   3.227   0.675
 1309SOL     OW 8129   7.647   6.018   1.347
 1309SOL    HW1 8130   7.635   6.045   1.438
 1309SOL    HW2 8131   7.734   5.978   1.345
 1310SOL     OW 8132   1.618   3.203   2.189
 1310SOL    HW1 8133   1.642   3.114   2.163
 1310SOL    HW2 8134   1.579   3.241   2.110
 1311SOL     OW 8135   2.887   6.064   5.843
 1311SOL    HW1 8136   2.974   6.046   5.879
 1311SOL    HW2 8137   2.856   5.978   5.813
 1312SOL     OW 8138   4.353   8.036   4.548
 1312SOL    HW1 8139   4.266   8.074   4.542
 1312SOL    HW2 8140   4.413   8.105   4.521
 1313SOL     OW 8141   6.468   7.240   1.473
 1313SOL    HW1 8142   6.411   7.317   1.468
 1313SOL    HW2 8143   6.455   7.206   1.561
 1314SOL     OW 8144   4.742   4.034   0.401
 1314SOL    HW1 8145   4.775   4.032   0.311
 1314SOL    HW2 8146   4.795   3.969   0.448
 1315SOL     OW 8147   2.497   9.396   3.953
 1315SOL    HW1 8148   2.510   9.468   4.015
 1315SOL    HW2 8149   2.403   9.386   3.945
 1316SOL     OW 8150   7.358   7.406   4.049
 1316SOL    HW1 8151   7.266   7.399   4.025
 1316SOL    HW2 8152   7.405   7.370   3.973
 1317SOL     OW 8153   3.529   5.814   0.258
 1317SOL    HW1 8154   3.473   5.784   0.186
 1317SOL    HW2 8155   3.485   5.783   0.337
 1318SOL     OW 8156   0.199   3.427   1.955
 1318SOL    HW1 8157   0.109   3.457   1.953
 1318SOL    HW2 8158   0.198   3.349   2.010
 1319SOL     OW 8159   7.324   7.362   0.880
 1319SOL    HW1 8160   7.408   7.395   0.848
 1319SOL    HW2 8161   7.260   7.392   0.817
 1320SOL     OW 8162   3.723   4.609   3.696
 1320SOL    HW1 8163   3.790   4.600   3.764
 1320SOL    HW2 8164   3.764   4.573   3.617
 1321SOL     OW 8165   4.557   3.283   2.934
 1321SOL    HW1 8166   4.569   3.233   2.853
 1321SOL    HW2 8167   4.606   3.363   2.919
 1322SOL     OW 8168   5.265   7.285   5.546
 1322SOL    HW1 8169   5.282   7.195   5.520
 1322SOL    HW2 8170   5.232   7.279   5.636
 1323SOL     OW 8171   4.583   7.035   5.608
 1323SOL    HW1 8172   4.615   7.112   5.654
 1323SOL    HW2 8173   4.639   6.964   5.639
 1324SOL     OW 8174   0.834   6.439   2.377
 1324SOL    HW1 8175   0.889   6.502   2.422
 1324SOL    HW2 8176   0.894   6.374   2.342
 1325SOL     OW 8177   3.173   3.286   4.447
 1325SOL    HW1 8178   3.192   3.192   4.457
 1325SOL    HW2 8179   3.216   3.327   4.522
 1326SOL     OW 8180   2.943   7.130   5.996
 1326SOL    HW1 8181   2.861   7.178   5.986
 1326SOL    HW2 8182   2.954   7.085   5.913
 1327SOL     OW 8183   2.229   4.336   1.778
 1327SOL    HW1 8184   2.144   4.376   1.794
 1327SOL    HW2 8185   2.232   4.260   1.837
 1328SOL     OW 8186   2.703   3.165   3.473
 1328SOL    HW1 8187   2.651   3.243   3.491
 1328SOL    HW2 8188   2.706   3.118   3.557
 1329SOL     OW 8189   6.511   8.712   3.102
 1329SOL    HW1 8190   6.575   8.708   3.032
 1329SOL    HW2 8191   6.541   8.783   3.159
 1330SOL     OW 8192   1.218   1.215   0.552
 1330SOL    HW1 8193   1.169   1.296   0.538
 1330SOL    HW2 8194   1.250   1.221   0.642
 1331SOL     OW 8195   8.897   8.144   2.395
 1331SOL    HW1 8196   8.912   8.090   2.317
 1331SOL    HW2 8197   8.953   8.220   2.383
 1332SOL     OW 8198   2.855   1.366   0.424
 1332SOL    HW1 8199   2.838   1.417   0.504
 1332SOL    HW2 8200   2.935   1.404   0.388
 1333SOL     OW 8201   8.707   5.555   0.860
 1333SOL    HW1 8202   8.752   5.480   0.819
 1333SOL    HW2 8203   8.679   5.522   0.945
 1334SOL     OW 8204   3.405   6.322   2.789
 1334SOL    HW1 8205   3.330   6.279   2.829
 1334SOL    HW2 8206   3.422   6.271   2.710
 1335SOL     OW 8207   2.789   3.880   1.592
 1335SOL    HW1 8208   2.853   3.950   1.606
 1335SOL    HW2 8209   2.789   3.831   1.674
 1336SOL     OW 8210   1.614   4.002   3.195
 1336SOL    HW1 8211   1.662   4.083   3.213
 1336SOL    HW2 8212   1.575   4.017   3.109
 1337SOL     OW 8213   2.152   4.738   5.506
 1337SOL    HW1 8214   2.187   4.676   5.569
 1337SOL    HW2 8215   2.069   4.767   5.545
 1338SOL     OW 8216   2.572   8.730   4.815
 1338SOL    HW1 8217   2.516   8.652   4.816
 1338SOL    HW2 8218   2.615   8.729   4.730
 1339SOL     OW 8219   6.453   3.250   0.313
 1339SOL    HW1 8220   6.487   3.337   0.336
 1339SOL    HW2 8221   6.376   3.268   0.260
 1340SOL     OW 8222   0.882   5.142   3.252
 1340SOL    HW1 8223   0.971   5.120   3.278
 1340SOL    HW2 8224   0.838   5.057   3.242
 1341SOL     OW 8225   6.373   4.947   1.138
 1341SOL    HW1 8226   6.365   4.982   1.226
 1341SOL    HW2 8227   6.409   5.018   1.086
 1342SOL     OW 8228   4.317   9.576   4.819
 1342SOL    HW1 8229   4.260   9.515   4.772
 1342SOL    HW2 8230   4.405   9.558   4.785
 1343SOL     OW 8231   6.083   2.101   2.011
 1343SOL    HW1 8232   6.115   2.141   2.092
 1343SOL    HW2 8233   5.997   2.066   2.034
 1344SOL     OW 8234   3.878   3.370   4.736
 1344SOL    HW1 8235   3.817   3.436   4.702
 1344SOL    HW2 8236   3.962   3.416   4.741
 1345SOL     OW 8237   5.663   3.321   1.497
 1345SOL    HW1 8238   5.590   3.375   1.465
 1345SOL    HW2 8239   5.741   3.370   1.473
 1346SOL     OW 8240   0.072   3.509   2.371
 1346SOL    HW1 8241   0.045   3.587   2.323
 1346SOL    HW2 8242   0.133   3.541   2.438
 1347SOL     OW 8243  -0.017   3.383   3.798
 1347SOL    HW1 8244  -0.075   3.409   3.869
 1347SOL    HW2 8245  -0.034   3.289   3.787
 1348SOL     OW 8246   3.979   6.805   4.057
 1348SOL    HW1 8247   4.023   6.885   4.028
 1348SOL    HW2 8248   3.955   6.823   4.149
 1349SOL     OW 8249   8.489   5.474   0.699
 1349SOL    HW1 8250   8.567   5.504   0.745
 1349SOL    HW2 8251   8.448   5.411   0.759
 1350SOL     OW 8252   8.305   4.244   1.139
 1350SOL    HW1 8253   8.300   4.167   1.196
 1350SOL    HW2 8254   8.241   4.227   1.070
 1351SOL     OW 8255   1.433   3.342   2.760
 1351SOL    HW1 8256   1.403   3.433   2.759
 1351SOL    HW2 8257   1.474   3.331   2.846
 1352SOL     OW 8258   3.027   3.455   1.784
 1352SOL    HW1 8259   2.954   3.406   1.821
 1352SOL    HW2 8260   3.103   3.428   1.836
 1353SOL     OW 8261   0.751   7.077   4.211
 1353SOL    HW1 8262   0.721   7.099   4.299
 1353SOL    HW2 8263   0.677   7.100   4.154
 1354SOL     OW 8264   4.254   5.579   1.195
 1354SOL    HW1 8265   4.216   5.565   1.108
 1354SOL    HW2 8266   4.217   5.509   1.249
 1355SOL     OW 8267   2.759   5.996   0.907
 1355SOL    HW1 8268   2.746   6.089   0.890
 1355SOL    HW2 8269   2.730   5.953   0.827
 1356SOL     OW 8270   5.562   5.078   5.300
 1356SOL    HW1 8271   5.601   5.019   5.364
 1356SOL    HW2 8272   5.468   5.060   5.304
 1357SOL     OW 8273   1.652   4.740   5.224
 1357SOL    HW1 8274   1.658   4.828   5.261
 1357SOL    HW2 8275   1.626   4.754   5.132
 1358SOL     OW 8276   3.060   5.883   5.270
 1358SOL    HW1 8277   2.998   5.871   5.341
 1358SOL    HW2 8278   3.145   5.862   5.308
 1359SOL     OW 8279   3.376   8.645   3.411
 1359SOL    HW1 8280   3.463   8.612   3.432
 1359SOL    HW2 8281   3.318   8.600   3.472
 1360SOL     OW 8282   3.475   3.721   2.562
 1360SOL    HW1 8283   3.400   3.703   2.618
 1360SOL    HW2 8284   3.541   3.658   2.589
 1361SOL     OW 8285   3.392   6.738   1.781
 1361SOL    HW1 8286   3.375   6.804   1.849
 1361SOL    HW2 8287   3.305   6.710   1.752
 1362SOL     OW 8288   2.740   6.807   5.527
 1362SOL    HW1 8289   2.680   6.865   5.481
 1362SOL    HW2 8290   2.712   6.810   5.618
 1363SOL     OW 8291   0.954   0.400   0.389
 1363SOL    HW1 8292   0.929   0.420   0.299
 1363SOL    HW2 8293   0.901   0.324   0.413
 1364SOL     OW 8294   1.666   6.972   4.508
 1364SOL    HW1 8295   1.639   6.977   4.416
 1364SOL    HW2 8296   1.757   7.002   4.508
 1365SOL     OW 8297   1.707   5.300   4.001
 1365SOL    HW1 8298   1.730   5.217   4.044
 1365SOL    HW2 8299   1.612   5.303   4.003
 1366SOL     OW 8300   3.739   8.662   5.329
 1366SOL    HW1 8301   3.692   8.693   5.252
 1366SOL    HW2 8302   3.689   8.696   5.403
 1367SOL     OW 8303   3.926   7.312   0.738
 1367SOL    HW1 8304   3.970   7.381   0.789
 1367SOL    HW2 8305   3.843   7.352   0.712
 1368SOL     OW 8306   4.390   1.902   2.425
 1368SOL    HW1 8307   4.412   1.938   2.339
 1368SOL    HW2 8308   4.474   1.878   2.464
 1369SOL     OW 8309   4.885   6.242   4.893
 1369SOL    HW1 8310   4.979   6.250   4.909
 1369SOL    HW2 8311   4.866   6.310   4.828
 1370SOL     OW 8312   3.984   4.520   0.732
 1370SOL    HW1 8313   4.076   4.545   0.719
 1370SOL    HW2 8314   3.988   4.439   0.782
 1371SOL     OW 8315  -0.405   4.619   4.811
 1371SOL    HW1 8316  -0.366   4.589   4.728
 1371SOL    HW2 8317  -0.473   4.680   4.784
 1372SOL     OW 8318   5.141   6.311   5.270
 1372SOL    HW1 8319   5.129   6.381   5.206
 1372SOL    HW2 8320   5.116   6.351   5.354
 1373SOL     OW 8321   2.528   4.993   6.091
 1373SOL    HW1 8322   2.568   4.949   6.017
 1373SOL    HW2 8323   2.499   4.923   6.148
 1374SOL     OW 8324   4.627   8.076   2.714
 1374SOL    HW1 8325   4.532   8.090   2.712
 1374SOL    HW2 8326   4.648   8.041   2.627
 1375SOL     OW 8327   6.189   9.305   4.619
 1375SOL    HW1 8328   6.222   9.343   4.700
 1375SOL    HW2 8329   6.266   9.299   4.562
 1376SOL     OW 8330   5.703   3.985   2.100
 1376SOL    HW1 8331   5.670   4.071   2.125
 1376SOL    HW2 8332   5.643   3.923   2.142
 1377SOL     OW 8333   2.831   5.533   3.403
 1377SOL    HW1 8334   2.759   5.555   3.462
 1377SOL    HW2 8335   2.910   5.544   3.456
 1378SOL     OW 8336   1.437   3.270   5.009
 1378SOL    HW1 8337   1.362   3.212   5.021
 1378SOL    HW2 8338   1.422   3.310   4.923
 1379SOL     OW 8339   6.335   8.812   3.844
 1379SOL    HW1 8340   6.290   8.768   3.916
 1379SOL    HW2 8341   6.284   8.788   3.766
 1380SOL     OW 8342   0.447   2.908   3.841
 1380SOL    HW1 8343   0.363   2.901   3.797
 1380SOL    HW2 8344   0.449   2.837   3.904
 1381SOL     OW 8345   4.745   4.782   1.283
 1381SOL    HW1 8346   4.774   4.866   1.319
 1381SOL    HW2 8347   4.661   4.801   1.242
 1382SOL     OW 8348   6.661   8.573   4.578
 1382SOL    HW1 8349   6.691   8.645   4.523
 1382SOL    HW2 8350   6.731   8.508   4.572
 1383SOL     OW 8351   3.319   8.195   3.909
 1383SOL    HW1 8352   3.274   8.114   3.933
 1383SOL    HW2 8353   3.248   8.254   3.881
 1384SOL     OW 8354   3.510   7.235   0.939
 1384SOL    HW1 8355   3.420   7.258   0.915
 1384SOL    HW2 8356   3.509   7.140   0.946
 1385SOL     OW 8357   2.055   6.853   5.555
 1385SOL    HW1 8358   2.084   6.765   5.580
 1385SOL    HW2 8359   2.134   6.906   5.558
 1386SOL     OW 8360   4.853   1.666   0.754
 1386SOL    HW1 8361   4.879   1.631   0.839
 1386SOL    HW2 8362   4.897   1.751   0.748
 1387SOL     OW 8363   4.577   2.698   4.553
 1387SOL    HW1 8364   4.662   2.727   4.519
 1387SOL    HW2 8365   4.593   2.611   4.588
 1388SOL     OW 8366   7.175   3.098   1.067
 1388SOL    HW1 8367   7.202   3.084   1.158
 1388SOL    HW2 8368   7.095   3.150   1.073
 1389SOL     OW 8369   5.362   2.679   3.938
 1389SOL    HW1 8370   5.269   2.678   3.918
 1389SOL    HW2 8371   5.379   2.596   3.982
 1390SOL     OW 8372   0.490   8.502   4.942
 1390SOL    HW1 8373   0.525   8.590   4.957
 1390SOL    HW2 8374   0.451   8.507   4.854
 1391SOL     OW 8375  -0.191   3.065   4.766
 1391SOL    HW1 8376  -0.208   3.154   4.735
 1391SOL    HW2 8377  -0.241   3.059   4.847
 1392SOL     OW 8378   2.831   6.679   2.104
 1392SOL    HW1 8379   2.813   6.649   2.014
 1392SOL    HW2 8380   2.898   6.746   2.094
 1393SOL     OW 8381   6.418   2.220   1.915
 1393SOL    HW1 8382   6.467   2.237   1.834
 1393SOL    HW2 8383   6.358   2.294   1.923
 1394SOL     OW 8384   1.500   4.917   5.920
 1394SOL    HW1 8385   1.441   4.870   5.979
 1394SOL    HW2 8386   1.561   4.850   5.889
 1395SOL     OW 8387   4.058   8.979   6.081
 1395SOL    HW1 8388   4.149   8.998   6.103
 1395SOL    HW2 8389   4.045   8.888   6.109
 1396SOL     OW 8390   2.941  10.132   5.720
 1396SOL    HW1 8391   2.879  10.128   5.647
 1396SOL    HW2 8392   2.931  10.221   5.755
 1397SOL     OW 8393   1.281   2.549   2.448
 1397SOL    HW1 8394   1.366   2.569   2.407
 1397SOL    HW2 8395   1.225   2.622   2.422
 1398SOL     OW 8396   4.510   7.938   5.209
 1398SOL    HW1 8397   4.456   7.939   5.288
 1398SOL    HW2 8398   4.447   7.950   5.138
 1399SOL     OW 8399   2.083   2.829   3.806
 1399SOL    HW1 8400   2.042   2.914   3.790
 1399SOL    HW2 8401   2.175   2.842   3.785
 1400SOL     OW 8402   2.130   2.173   0.501
 1400SOL    HW1 8403   2.156   2.103   0.441
 1400SOL    HW2 8404   2.191   2.244   0.482
 1401SOL     OW 8405  -0.532   3.064   4.606
 1401SOL    HW1 8406  -0.459   3.004   4.589
 1401SOL    HW2 8407  -0.590   3.017   4.665
 1402SOL     OW 8408   1.438   4.630   2.024
 1402SOL    HW1 8409   1.402   4.665   1.942
 1402SOL    HW2 8410   1.479   4.547   1.999
 1403SOL     OW 8411   6.017   1.495   0.058
 1403SOL    HW1 8412   6.054   1.430   0.117
 1403SOL    HW2 8413   5.976   1.560   0.115
 1404SOL     OW 8414   7.031   3.968   3.084
 1404SOL    HW1 8415   7.025   3.961   2.988
 1404SOL    HW2 8416   6.941   3.983   3.113
 1405SOL     OW 8417   2.458   4.431   2.724
 1405SOL    HW1 8418   2.404   4.366   2.769
 1405SOL    HW2 8419   2.525   4.380   2.679
 1406SOL     OW 8420   2.162   8.079   3.920
 1406SOL    HW1 8421   2.212   8.052   3.843
 1406SOL    HW2 8422   2.070   8.076   3.891
 1407SOL     OW 8423   1.925   5.519   2.077
 1407SOL    HW1 8424   1.830   5.509   2.066
 1407SOL    HW2 8425   1.958   5.532   1.988
 1408SOL     OW 8426   6.355   5.997   1.314
 1408SOL    HW1 8427   6.366   5.913   1.360
 1408SOL    HW2 8428   6.444   6.027   1.297
 1409SOL     OW 8429   0.486   4.190   5.050
 1409SOL    HW1 8430   0.514   4.098   5.052
 1409SOL    HW2 8431   0.397   4.189   5.086
 1410SOL     OW 8432   1.472   8.125   3.259
 1410SOL    HW1 8433   1.486   8.080   3.176
 1410SOL    HW2 8434   1.530   8.201   3.255
 1411SOL     OW 8435  -0.317   2.532   3.846
 1411SOL    HW1 8436  -0.391   2.483   3.882
 1411SOL    HW2 8437  -0.340   2.548   3.755
 1412SOL     OW 8438   5.476   7.393   1.787
 1412SOL    HW1 8439   5.518   7.399   1.874
 1412SOL    HW2 8440   5.527   7.327   1.741
 1413SOL     OW 8441   1.278   6.615   5.882
 1413SOL    HW1 8442   1.317   6.640   5.798
 1413SOL    HW2 8443   1.285   6.694   5.936
 1414SOL     OW 8444   2.379   5.579   4.902
 1414SOL    HW1 8445   2.290   5.587   4.867
 1414SOL    HW2 8446   2.394   5.485   4.908
 1415SOL     OW 8447   0.469   8.930   5.257
 1415SOL    HW1 8448   0.545   8.928   5.314
 1415SOL    HW2 8449   0.502   8.961   5.173
 1416SOL     OW 8450   1.929   6.234   0.655
 1416SOL    HW1 8451   1.963   6.161   0.604
 1416SOL    HW2 8452   1.982   6.234   0.735
 1417SOL     OW 8453   3.973   5.630   3.467
 1417SOL    HW1 8454   3.994   5.566   3.534
 1417SOL    HW2 8455   3.890   5.668   3.496
 1418SOL     OW 8456   2.931   6.279   0.587
 1418SOL    HW1 8457   3.012   6.329   0.579
 1418SOL    HW2 8458   2.909   6.284   0.681
 1419SOL     OW 8459   3.885   5.258   5.884
 1419SOL    HW1 8460   3.953   5.255   5.817
 1419SOL    HW2 8461   3.809   5.296   5.840
 1420SOL     OW 8462   3.459   2.246   0.977
 1420SOL    HW1 8463   3.478   2.165   0.931
 1420SOL    HW2 8464   3.456   2.312   0.908
 1421SOL     OW 8465   3.067   2.706   4.088
 1421SOL    HW1 8466   3.088   2.742   4.001
 1421SOL    HW2 8467   3.150   2.711   4.136
 1422SOL     OW 8468   6.776   3.107   2.543
 1422SOL    HW1 8469   6.855   3.089   2.492
 1422SOL    HW2 8470   6.807   3.154   2.620
 1423SOL     OW 8471   0.091   4.585   4.076
 1423SOL    HW1 8472   0.002   4.552   4.062
 1423SOL    HW2 8473   0.113   4.630   3.994
 1424SOL     OW 8474   0.950   5.460   3.761
 1424SOL    HW1 8475   1.035   5.485   3.796
 1424SOL    HW2 8476   0.890   5.526   3.795
 1425SOL     OW 8477   0.487   8.806   6.065
 1425SOL    HW1 8478   0.537   8.877   6.106
 1425SOL    HW2 8479   0.529   8.792   5.981
 1426SOL     OW 8480   1.917   6.111   3.456
 1426SOL    HW1 8481   1.914   6.205   3.475
 1426SOL    HW2 8482   1.945   6.106   3.365
 1427SOL     OW 8483   6.486   5.266   0.678
 1427SOL    HW1 8484   6.573   5.281   0.640
 1427SOL    HW2 8485   6.497   5.187   0.730
 1428SOL     OW 8486   5.883   7.331   2.349
 1428SOL    HW1 8487   5.794   7.322   2.316
 1428SOL    HW2 8488   5.872   7.345   2.443
 1429SOL     OW 8489  -1.775   2.930   4.903
 1429SOL    HW1 8490  -1.700   2.984   4.879
 1429SOL    HW2 8491  -1.780   2.937   4.999
 1430SOL     OW 8492   1.147   7.130   3.522
 1430SOL    HW1 8493   1.118   7.070   3.590
 1430SOL    HW2 8494   1.242   7.129   3.527
 1431SOL     OW 8495  -0.188   3.543   4.004
 1431SOL    HW1 8496  -0.252   3.505   3.945
 1431SOL    HW2 8497  -0.169   3.629   3.967
 1432SOL     OW 8498   1.660   8.670   4.008
 1432SOL    HW1 8499   1.655   8.711   4.094
 1432SOL    HW2 8500   1.746   8.694   3.975
 1433SOL     OW 8501   2.714   5.132   4.006
 1433SOL    HW1 8502   2.782   5.162   3.946
 1433SOL    HW2 8503   2.632   5.144   3.957
 1434SOL     OW 8504   4.136   5.199   4.912
 1434SOL    HW1 8505   4.061   5.219   4.968
 1434SOL    HW2 8506   4.204   5.169   4.973
 1435SOL     OW 8507   1.358   7.558   2.475
 1435SOL    HW1 8508   1.351   7.649   2.506
 1435SOL    HW2 8509   1.337   7.505   2.552
 1436SOL     OW 8510   0.781   7.407   3.548
 1436SOL    HW1 8511   0.765   7.400   3.454
 1436SOL    HW2 8512   0.700   7.444   3.584
 1437SOL     OW 8513   0.126   1.297   1.213
 1437SOL    HW1 8514   0.125   1.392   1.204
 1437SOL    HW2 8515   0.057   1.266   1.154
 1438SOL     OW 8516   1.201   4.186   2.147
 1438SOL    HW1 8517   1.205   4.191   2.051
 1438SOL    HW2 8518   1.137   4.117   2.164
 1439SOL     OW 8519  -0.409   2.722   2.636
 1439SOL    HW1 8520  -0.330   2.686   2.675
 1439SOL    HW2 8521  -0.473   2.651   2.642
 1440SOL     OW 8522   7.463   4.858   1.677
 1440SOL    HW1 8523   7.555   4.874   1.697
 1440SOL    HW2 8524   7.460   4.851   1.581
 1441SOL     OW 8525   4.755   8.258   5.837
 1441SOL    HW1 8526   4.826   8.289   5.893
 1441SOL    HW2 8527   4.798   8.225   5.759
 1442SOL     OW 8528   6.167   6.564   0.857
 1442SOL    HW1 8529   6.169   6.655   0.886
 1442SOL    HW2 8530   6.088   6.557   0.803
 1443SOL     OW 8531   6.105   8.445   4.959
 1443SOL    HW1 8532   6.074   8.360   4.989
 1443SOL    HW2 8533   6.153   8.481   5.033
 1444SOL     OW 8534   1.580   2.316   3.753
 1444SOL    HW1 8535   1.579   2.371   3.674
 1444SOL    HW2 8536   1.495   2.272   3.752
 1445SOL     OW 8537   3.306   9.165   5.890
 1445SOL    HW1 8538   3.359   9.115   5.952
 1445SOL    HW2 8539   3.216   9.156   5.921
 1446SOL     OW 8540   4.540   9.821   5.433
 1446SOL    HW1 8541   4.463   9.781   5.473
 1446SOL    HW2 8542   4.555   9.768   5.354
 1447SOL     OW 8543   5.034   2.466   3.388
 1447SOL    HW1 8544   4.976   2.460   3.464
 1447SOL    HW2 8545   4.983   2.514   3.323
 1448SOL     OW 8546  -1.584   2.467   4.158
 1448SOL    HW1 8547  -1.496   2.483   4.190
 1448SOL    HW2 8548  -1.607   2.380   4.191
 1449SOL     OW 8549   0.717   7.742   3.912
 1449SOL    HW1 8550   0.726   7.754   4.006
 1449SOL    HW2 8551   0.763   7.817   3.874
 1450SOL     OW 8552   1.401   8.617   3.006
 1450SOL    HW1 8553   1.316   8.655   3.031
 1450SOL    HW2 8554   1.385   8.523   3.006
 1451SOL     OW 8555   4.797   3.232   4.401
 1451SOL    HW1 8556   4.845   3.308   4.366
 1451SOL    HW2 8557   4.852   3.157   4.376
 1452SOL     OW 8558   8.029   8.769   3.379
 1452SOL    HW1 8559   8.054   8.749   3.289
 1452SOL    HW2 8560   8.061   8.858   3.394
 1453SOL     OW 8561  -1.022   3.085   5.055
 1453SOL    HW1 8562  -0.983   2.998   5.047
 1453SOL    HW2 8563  -1.082   3.092   4.980
 1454SOL     OW 8564   3.839   3.346   0.554
 1454SOL    HW1 8565   3.766   3.336   0.614
 1454SOL    HW2 8566   3.799   3.379   0.473
 1455SOL     OW 8567   2.519   1.638   0.626
 1455SOL    HW1 8568   2.468   1.667   0.702
 1455SOL    HW2 8569   2.557   1.718   0.591
 1456SOL     OW 8570   2.140   6.084   1.855
 1456SOL    HW1 8571   2.193   6.009   1.879
 1456SOL    HW2 8572   2.130   6.134   1.936
 1457SOL     OW 8573   2.897   2.396   3.823
 1457SOL    HW1 8574   2.958   2.418   3.753
 1457SOL    HW2 8575   2.935   2.319   3.865
 1458SOL     OW 8576   1.342   0.908   1.178
 1458SOL    HW1 8577   1.412   0.967   1.206
 1458SOL    HW2 8578   1.294   0.888   1.258
 1459SOL     OW 8579   4.861   6.955   0.346
 1459SOL    HW1 8580   4.773   6.993   0.336
 1459SOL    HW2 8581   4.871   6.943   0.441
 1460SOL     OW 8582   4.694   2.894   1.918
 1460SOL    HW1 8583   4.621   2.932   1.968
 1460SOL    HW2 8584   4.715   2.813   1.965
 1461SOL     OW 8585   6.073   1.295   0.209
 1461SOL    HW1 8586   6.030   1.254   0.284
 1461SOL    HW2 8587   6.038   1.248   0.133
 1462SOL     OW 8588   3.047   3.484   2.135
 1462SOL    HW1 8589   3.123   3.505   2.188
 1462SOL    HW2 8590   3.054   3.390   2.119
 1463SOL     OW 8591   1.038   6.643   3.289
 1463SOL    HW1 8592   0.947   6.614   3.297
 1463SOL    HW2 8593   1.046   6.675   3.199
 1464SOL     OW 8594   6.426   3.224   3.059
 1464SOL    HW1 8595   6.472   3.171   3.125
 1464SOL    HW2 8596   6.352   3.170   3.032
 1465SOL     OW 8597   5.675   9.707   4.823
 1465SOL    HW1 8598   5.687   9.802   4.823
 1465SOL    HW2 8599   5.763   9.671   4.827
 1466SOL     OW 8600   5.237   8.028   5.240
 1466SOL    HW1 8601   5.287   8.009   5.319
 1466SOL    HW2 8602   5.255   7.953   5.182
 1467SOL     OW 8603   6.323   6.973   0.089
 1467SOL    HW1 8604   6.291   6.974  -0.000
 1467SOL    HW2 8605   6.334   6.880   0.110
 1468SOL     OW 8606   2.825   7.726   5.055
 1468SOL    HW1 8607   2.913   7.754   5.028
 1468SOL    HW2 8608   2.825   7.631   5.042
 1469SOL     OW 8609   3.469   3.004   0.086
 1469SOL    HW1 8610   3.406   3.015   0.156
 1469SOL    HW2 8611   3.507   2.917   0.101
 1470SOL     OW 8612   1.725   5.052   0.794
 1470SOL    HW1 8613   1.747   5.145   0.788
 1470SOL    HW2 8614   1.630   5.049   0.791
 1471SOL     OW 8615   1.575   7.121   3.170
 1471SOL    HW1 8616   1.535   7.199   3.209
 1471SOL    HW2 8617   1.666   7.124   3.198
 1472SOL     OW 8618   2.473   4.661   2.832
 1472SOL    HW1 8619   2.438   4.738   2.786
 1472SOL    HW2 8620   2.479   4.594   2.764
 1473SOL     OW 8621   2.760   2.731   2.349
 1473SOL    HW1 8622   2.680   2.679   2.349
 1473SOL    HW2 8623   2.737   2.810   2.399
 1474SOL     OW 8624   4.871   1.458   1.825
 1474SOL    HW1 8625   4.897   1.408   1.903
 1474SOL    HW2 8626   4.817   1.397   1.774
 1475SOL     OW 8627   0.710   8.383   3.932
 1475SOL    HW1 8628   0.693   8.310   3.992
 1475SOL    HW2 8629   0.729   8.341   3.848
 1476SOL     OW 8630   5.896   2.322   2.298
 1476SOL    HW1 8631   5.950   2.396   2.325
 1476SOL    HW2 8632   5.911   2.256   2.366
 1477SOL     OW 8633   3.842   4.705   0.897
 1477SOL    HW1 8634   3.910   4.771   0.889
 1477SOL    HW2 8635   3.868   4.635   0.837
 1478SOL     OW 8636   3.720   4.985   4.886
 1478SOL    HW1 8637   3.736   4.903   4.838
 1478SOL    HW2 8638   3.776   5.049   4.841
 1479SOL     OW 8639   5.973   8.758   4.991
 1479SOL    HW1 8640   5.883   8.772   4.965
 1479SOL    HW2 8641   6.015   8.719   4.914
 1480SOL     OW 8642   2.015   9.184   5.876
 1480SOL    HW1 8643   2.050   9.101   5.847
 1480SOL    HW2 8644   1.934   9.195   5.825
 1481SOL     OW 8645   3.996   8.261   2.391
 1481SOL    HW1 8646   4.067   8.324   2.401
 1481SOL    HW2 8647   3.923   8.299   2.440
 1482SOL     OW 8648   3.020   6.718   3.061
 1482SOL    HW1 8649   3.085   6.778   3.025
 1482SOL    HW2 8650   2.948   6.721   2.998
 1483SOL     OW 8651   4.095   3.030   4.341
 1483SOL    HW1 8652   4.065   3.088   4.411
 1483SOL    HW2 8653   4.033   3.045   4.269
 1484SOL     OW 8654  -0.384   4.324   4.296
 1484SOL    HW1 8655  -0.336   4.349   4.375
 1484SOL    HW2 8656  -0.438   4.250   4.323
 1485SOL     OW 8657   7.281   8.989   4.414
 1485SOL    HW1 8658   7.194   9.024   4.398
 1485SOL    HW2 8659   7.310   8.958   4.328
 1486SOL     OW 8660   3.946   2.413   0.822
 1486SOL    HW1 8661   3.895   2.333   0.837
 1486SOL    HW2 8662   3.994   2.395   0.741
 1487SOL     OW 8663   3.455   5.841   4.322
 1487SOL    HW1 8664   3.373   5.800   4.349
 1487SOL    HW2 8665   3.436   5.881   4.237
 1488SOL     OW 8666   5.596   3.539   0.660
 1488SOL    HW1 8667   5.561   3.591   0.587
 1488SOL    HW2 8668   5.527   3.543   0.726
 1489SOL     OW 8669   0.417   5.206   4.766
 1489SOL    HW1 8670   0.481   5.274   4.745
 1489SOL    HW2 8671   0.333   5.241   4.735
 1490SOL     OW 8672   7.354   3.174   0.353
 1490SOL    HW1 8673   7.361   3.257   0.305
 1490SOL    HW2 8674   7.299   3.119   0.299
 1491SOL     OW 8675   1.233   3.185   3.343
 1491SOL    HW1 8676   1.139   3.187   3.323
 1491SOL    HW2 8677   1.249   3.267   3.390
 1492SOL     OW 8678   4.230   5.988   4.124
 1492SOL    HW1 8679   4.207   5.896   4.113
 1492SOL    HW2 8680   4.205   6.029   4.041
 1493SOL     OW 8681   2.329   9.858   5.485
 1493SOL    HW1 8682   2.330   9.944   5.442
 1493SOL    HW2 8683   2.361   9.875   5.574
 1494SOL     OW 8684  -0.743   8.232   5.960
 1494SOL    HW1 8685  -0.652   8.212   5.938
 1494SOL    HW2 8686  -0.750   8.209   6.053
 1495SOL     OW 8687   9.080   7.237   0.599
 1495SOL    HW1 8688   9.109   7.292   0.672
 1495SOL    HW2 8689   9.120   7.151   0.616
 1496SOL     OW 8690   3.988   6.491   0.632
 1496SOL    HW1 8691   3.901   6.528   0.646
 1496SOL    HW2 8692   3.975   6.423   0.567
 1497SOL     OW 8693   5.174   9.369   4.457
 1497SOL    HW1 8694   5.223   9.287   4.469
 1497SOL    HW2 8695   5.242   9.436   4.452
 1498SOL     OW 8696   4.327   6.073   3.850
 1498SOL    HW1 8697   4.402   6.126   3.878
 1498SOL    HW2 8698   4.345   6.051   3.759
 1499SOL     OW 8699   3.024   8.783   3.175
 1499SOL    HW1 8700   3.113   8.809   3.152
 1499SOL    HW2 8701   3.020   8.690   3.154
 1500SOL     OW 8702   1.817   4.038   2.667
 1500SOL    HW1 8703   1.826   4.077   2.754
 1500SOL    HW2 8704   1.906   4.043   2.630
 1501SOL     OW 8705   1.731   8.919   5.860
 1501SOL    HW1 8706   1.772   8.846   5.906
 1501SOL    HW2 8707   1.781   8.927   5.778
 1502SOL     OW 8708   4.469   5.160   4.543
 1502SOL    HW1 8709   4.438   5.105   4.615
 1502SOL    HW2 8710   4.532   5.219   4.583
 1503SOL     OW 8711   0.888   9.125   4.912
 1503SOL    HW1 8712   0.922   9.206   4.873
 1503SOL    HW2 8713   0.866   9.149   5.002
 1504SOL     OW 8714   4.550   4.109   0.819
 1504SOL    HW1 8715   4.533   4.039   0.882
 1504SOL    HW2 8716   4.614   4.166   0.862
 1505SOL     OW 8717  -1.089   3.006   4.172
 1505SOL    HW1 8718  -1.006   3.031   4.132
 1505SOL    HW2 8719  -1.074   3.016   4.266
 1506SOL     OW 8720   2.854   3.087   3.960
 1506SOL    HW1 8721   2.849   3.024   4.032
 1506SOL    HW2 8722   2.806   3.164   3.991
 1507SOL     OW 8723   4.492   3.387   0.764
 1507SOL    HW1 8724   4.525   3.304   0.799
 1507SOL    HW2 8725   4.433   3.362   0.694
 1508SOL     OW 8726   5.161   3.594   0.116
 1508SOL    HW1 8727   5.246   3.625   0.146
 1508SOL    HW2 8728   5.102   3.611   0.189
 1509SOL     OW 8729   2.804   6.177   4.356
 1509SOL    HW1 8730   2.734   6.118   4.385
 1509SOL    HW2 8731   2.866   6.120   4.311
 1510SOL     OW 8732   1.640   2.948   4.668
 1510SOL    HW1 8733   1.683   2.878   4.618
 1510SOL    HW2 8734   1.706   2.977   4.730
 1511SOL     OW 8735   1.191   2.037   2.324
 1511SOL    HW1 8736   1.249   1.981   2.274
 1511SOL    HW2 8737   1.246   2.077   2.391
 1512SOL     OW 8738   8.382   5.116   1.082
 1512SOL    HW1 8739   8.317   5.092   1.016
 1512SOL    HW2 8740   8.341   5.094   1.166
 1513SOL     OW 8741   1.141   2.782   2.367
 1513SOL    HW1 8742   1.064   2.746   2.411
 1513SOL    HW2 8743   1.162   2.861   2.418
 1514SOL     OW 8744   7.859   7.034   0.081
 1514SOL    HW1 8745   7.918   6.980   0.134
 1514SOL    HW2 8746   7.868   7.122   0.118
 1515SOL     OW 8747   4.069   5.243   5.709
 1515SOL    HW1 8748   4.107   5.166   5.666
 1515SOL    HW2 8749   4.145   5.288   5.747
 1516SOL     OW 8750   6.467   9.488   5.411
 1516SOL    HW1 8751   6.496   9.446   5.330
 1516SOL    HW2 8752   6.521   9.449   5.479
 1517SOL     OW 8753   4.191   2.171   0.416
 1517SOL    HW1 8754   4.200   2.226   0.338
 1517SOL    HW2 8755   4.238   2.090   0.394
 1518SOL     OW 8756   6.542   8.405   2.193
 1518SOL    HW1 8757   6.614   8.344   2.174
 1518SOL    HW2 8758   6.471   8.376   2.136
 1519SOL     OW 8759   5.763   8.841   4.239
 1519SOL    HW1 8760   5.819   8.910   4.204
 1519SOL    HW2 8761   5.687   8.887   4.274
 1520SOL     OW 8762   8.188   5.218   1.437
 1520SOL    HW1 8763   8.120   5.212   1.503
 1520SOL    HW2 8764   8.181   5.136   1.387
 1521SOL     OW 8765   0.841   4.030   6.172
 1521SOL    HW1 8766   0.933   4.008   6.185
 1521SOL    HW2 8767   0.827   4.111   6.223
 1522SOL     OW 8768   1.743   3.278   1.135
 1522SOL    HW1 8769   1.811   3.211   1.143
 1522SOL    HW2 8770   1.752   3.331   1.214
 1523SOL     OW 8771   7.540   2.901   1.135
 1523SOL    HW1 8772   7.615   2.951   1.103
 1523SOL    HW2 8773   7.564   2.810   1.121
 1524SOL     OW 8774   6.927   2.976   1.305
 1524SOL    HW1 8775   6.986   3.017   1.369
 1524SOL    HW2 8776   6.943   2.882   1.316
 1525SOL     OW 8777   1.786   3.302   0.421
 1525SOL    HW1 8778   1.830   3.217   0.418
 1525SOL    HW2 8779   1.827   3.352   0.349
 1526SOL     OW 8780   4.897  10.560   6.065
 1526SOL    HW1 8781   4.893  10.623   5.994
 1526SOL    HW2 8782   4.824  10.582   6.123
 1527SOL     OW 8783   4.881   5.320   5.225
 1527SOL    HW1 8784   4.948   5.319   5.294
 1527SOL    HW2 8785   4.834   5.237   5.237
 1528SOL     OW 8786   0.450   5.192   3.075
 1528SOL    HW1 8787   0.470   5.245   3.152
 1528SOL    HW2 8788   0.374   5.140   3.101
 1529SOL     OW 8789   3.372   7.032   2.850
 1529SOL    HW1 8790   3.443   7.091   2.874
 1529SOL    HW2 8791   3.412   6.970   2.788
 1530SOL     OW 8792  -0.603   3.179   5.475
 1530SOL    HW1 8793  -0.689   3.220   5.488
 1530SOL    HW2 8794  -0.612   3.130   5.394
 1531SOL     OW 8795   6.069   4.836   0.307
 1531SOL    HW1 8796   6.077   4.886   0.389
 1531SOL    HW2 8797   6.155   4.794   0.297
 1532SOL     OW 8798   1.682   3.606   4.916
 1532SOL    HW1 8799   1.773   3.579   4.930
 1532SOL    HW2 8800   1.648   3.625   5.003
 1533SOL     OW 8801   5.292   3.343   2.424
 1533SOL    HW1 8802   5.313   3.336   2.517
 1533SOL    HW2 8803   5.225   3.276   2.410
 1534SOL     OW 8804   3.058   6.032   0.266
 1534SOL    HW1 8805   3.077   6.036   0.172
 1534SOL    HW2 8806   3.070   5.940   0.289
 1535SOL     OW 8807   7.496   4.025   1.796
 1535SOL    HW1 8808   7.485   4.114   1.761
 1535SOL    HW2 8809   7.462   3.968   1.728
 1536SOL     OW 8810   1.081   8.218   6.078
 1536SOL    HW1 8811   1.008   8.278   6.094
 1536SOL    HW2 8812   1.153   8.253   6.132
 1537SOL     OW 8813   4.955   7.246   0.942
 1537SOL    HW1 8814   5.017   7.175   0.954
 1537SOL    HW2 8815   5.000   7.308   0.885
 1538SOL     OW 8816   0.090   4.487   3.684
 1538SOL    HW1 8817   0.126   4.571   3.713
 1538SOL    HW2 8818   0.162   4.425   3.691
 1539SOL     OW 8819   1.972   3.097   0.402
 1539SOL    HW1 8820   1.962   3.008   0.436
 1539SOL    HW2 8821   2.056   3.097   0.357
 1540SOL     OW 8822   1.269   1.010   0.061
 1540SOL    HW1 8823   1.356   0.971   0.059
 1540SOL    HW2 8824   1.222   0.966  -0.010
 1541SOL     OW 8825   3.665   8.439   2.360
 1541SOL    HW1 8826   3.716   8.421   2.439
 1541SOL    HW2 8827   3.575   8.414   2.383
 1542SOL     OW 8828   8.158   4.081   0.139
 1542SOL    HW1 8829   8.166   3.990   0.112
 1542SOL    HW2 8830   8.247   4.107   0.165
 1543SOL     OW 8831   6.476   8.121   5.147
 1543SOL    HW1 8832   6.427   8.175   5.209
 1543SOL    HW2 8833   6.512   8.184   5.084
 1544SOL     OW 8834   3.899   5.466   0.311
 1544SOL    HW1 8835   3.895   5.395   0.375
 1544SOL    HW2 8836   3.980   5.452   0.263
 1545SOL     OW 8837   1.538   1.824   2.901
 1545SOL    HW1 8838   1.577   1.888   2.959
 1545SOL    HW2 8839   1.445   1.822   2.926
 1546SOL     OW 8840   4.234   7.111   6.078
 1546SOL    HW1 8841   4.179   7.187   6.065
 1546SOL    HW2 8842   4.240   7.070   5.991
 1547SOL     OW 8843   1.220   6.016   3.161
 1547SOL    HW1 8844   1.135   6.058   3.152
 1547SOL    HW2 8845   1.226   5.957   3.086
 1548SOL     OW 8846   0.595   7.650   5.114
 1548SOL    HW1 8847   0.641   7.567   5.102
 1548SOL    HW2 8848   0.547   7.639   5.196
 1549SOL     OW 8849   3.918   3.237   4.469
 1549SOL    HW1 8850   3.954   3.263   4.554
 1549SOL    HW2 8851   3.824   3.235   4.483
 1550SOL     OW 8852   4.824   3.931   1.392
 1550SOL    HW1 8853   4.753   3.944   1.330
 1550SOL    HW2 8854   4.843   4.018   1.427
 1551SOL     OW 8855   0.568   0.491   0.771
 1551SOL    HW1 8856   0.546   0.416   0.825
 1551SOL    HW2 8857   0.658   0.513   0.794
 1552SOL     OW 8858   3.546   2.964   2.630
 1552SOL    HW1 8859   3.574   2.955   2.539
 1552SOL    HW2 8860   3.617   2.924   2.681
 1553SOL     OW 8861   3.822   4.064   0.759
 1553SOL    HW1 8862   3.754   4.107   0.707
 1553SOL    HW2 8863   3.815   3.972   0.736
 1554SOL     OW 8864   6.486   9.229   3.850
 1554SOL    HW1 8865   6.472   9.300   3.787
 1554SOL    HW2 8866   6.512   9.154   3.797
 1555SOL     OW 8867   1.287   4.371   4.766
 1555SOL    HW1 8868   1.347   4.421   4.710
 1555SOL    HW2 8869   1.240   4.314   4.705
 1556SOL     OW 8870   4.087   7.258   3.620
 1556SOL    HW1 8871   4.060   7.192   3.685
 1556SOL    HW2 8872   4.182   7.261   3.627
 1557SOL     OW 8873   7.168   8.658   4.440
 1557SOL    HW1 8874   7.202   8.569   4.455
 1557SOL    HW2 8875   7.101   8.646   4.372
 1558SOL     OW 8876   3.342   3.020   1.456
 1558SOL    HW1 8877   3.318   3.111   1.475
 1558SOL    HW2 8878   3.299   3.001   1.373
 1559SOL     OW 8879   7.136   9.350   4.713
 1559SOL    HW1 8880   7.200   9.280   4.696
 1559SOL    HW2 8881   7.057   9.304   4.741
 1560SOL     OW 8882   1.200   9.114   4.752
 1560SOL    HW1 8883   1.203   9.160   4.835
 1560SOL    HW2 8884   1.182   9.023   4.775
 1561SOL     OW 8885   1.545   4.271   5.752
 1561SOL    HW1 8886   1.485   4.224   5.694
 1561SOL    HW2 8887   1.519   4.363   5.745
[truncated: 1,123,292 more chars]
