# Supplementary material for: Improvement in predicting drug sensitivity changes associated with protein mutations using a molecular dynamics based alchemical mutation method
Source: Sci Rep. 2020 Feb 7;10:2161. doi: 10.1038/s41598-020-58877-9 (PMC7005789; doi:10.1038/s41598-020-58877-9)
Supplement: Supplementary file 2 — Supplementary Information. [file 41598_2020_58877_MOESM2_ESM.zip › S1_input/MP-CAFEE/ALR2/ZST/L300A_ZST/complex_gpu/posre.itp]

; In this topology include file, you will find position restraint
; entries for all the heavy atoms in your original pdb file.
; This means that all the protons which were added by pdb2gmx are
; not restrained.

[ position_restraints ]
; atom  type      fx      fy      fz
     1     1  1000  1000  1000
     5     1  1000  1000  1000
     6     1  1000  1000  1000
     7     1  1000  1000  1000
     9     1  1000  1000  1000
    11     1  1000  1000  1000
    15     1  1000  1000  1000
    16     1  1000  1000  1000
    17     1  1000  1000  1000
    19     1  1000  1000  1000
    21     1  1000  1000  1000
    24     1  1000  1000  1000
    26     1  1000  1000  1000
    27     1  1000  1000  1000
    28     1  1000  1000  1000
    30     1  1000  1000  1000
    32     1  1000  1000  1000
    35     1  1000  1000  1000
    38     1  1000  1000  1000
    41     1  1000  1000  1000
    43     1  1000  1000  1000
    44     1  1000  1000  1000
    47     1  1000  1000  1000
    50     1  1000  1000  1000
    51     1  1000  1000  1000
    52     1  1000  1000  1000
    54     1  1000  1000  1000
    56     1  1000  1000  1000
    58     1  1000  1000  1000
    62     1  1000  1000  1000
    65     1  1000  1000  1000
    69     1  1000  1000  1000
    70     1  1000  1000  1000
    71     1  1000  1000  1000
    73     1  1000  1000  1000
    75     1  1000  1000  1000
    78     1  1000  1000  1000
    80     1  1000  1000  1000
    84     1  1000  1000  1000
    88     1  1000  1000  1000
    89     1  1000  1000  1000
    90     1  1000  1000  1000
    92     1  1000  1000  1000
    94     1  1000  1000  1000
    97     1  1000  1000  1000
    99     1  1000  1000  1000
   103     1  1000  1000  1000
   107     1  1000  1000  1000
   108     1  1000  1000  1000
   109     1  1000  1000  1000
   111     1  1000  1000  1000
   113     1  1000  1000  1000
   116     1  1000  1000  1000
   117     1  1000  1000  1000
   118     1  1000  1000  1000
   121     1  1000  1000  1000
   122     1  1000  1000  1000
   123     1  1000  1000  1000
   125     1  1000  1000  1000
   127     1  1000  1000  1000
   130     1  1000  1000  1000
   131     1  1000  1000  1000
   132     1  1000  1000  1000
   135     1  1000  1000  1000
   136     1  1000  1000  1000
   137     1  1000  1000  1000
   139     1  1000  1000  1000
   142     1  1000  1000  1000
   143     1  1000  1000  1000
   144     1  1000  1000  1000
   146     1  1000  1000  1000
   148     1  1000  1000  1000
   152     1  1000  1000  1000
   153     1  1000  1000  1000
   154     1  1000  1000  1000
   156     1  1000  1000  1000
   158     1  1000  1000  1000
   161     1  1000  1000  1000
   164     1  1000  1000  1000
   167     1  1000  1000  1000
   170     1  1000  1000  1000
   174     1  1000  1000  1000
   175     1  1000  1000  1000
   176     1  1000  1000  1000
   178     1  1000  1000  1000
   180     1  1000  1000  1000
   183     1  1000  1000  1000
   186     1  1000  1000  1000
   187     1  1000  1000  1000
   191     1  1000  1000  1000
   192     1  1000  1000  1000
   193     1  1000  1000  1000
   194     1  1000  1000  1000
   197     1  1000  1000  1000
   200     1  1000  1000  1000
   203     1  1000  1000  1000
   205     1  1000  1000  1000
   206     1  1000  1000  1000
   207     1  1000  1000  1000
   209     1  1000  1000  1000
   211     1  1000  1000  1000
   213     1  1000  1000  1000
   217     1  1000  1000  1000
   220     1  1000  1000  1000
   224     1  1000  1000  1000
   225     1  1000  1000  1000
   226     1  1000  1000  1000
   228     1  1000  1000  1000
   230     1  1000  1000  1000
   233     1  1000  1000  1000
   235     1  1000  1000  1000
   239     1  1000  1000  1000
   243     1  1000  1000  1000
   244     1  1000  1000  1000
   245     1  1000  1000  1000
   247     1  1000  1000  1000
   250     1  1000  1000  1000
   251     1  1000  1000  1000
   252     1  1000  1000  1000
   254     1  1000  1000  1000
   256     1  1000  1000  1000
   259     1  1000  1000  1000
   261     1  1000  1000  1000
   265     1  1000  1000  1000
   269     1  1000  1000  1000
   270     1  1000  1000  1000
   271     1  1000  1000  1000
   273     1  1000  1000  1000
   276     1  1000  1000  1000
   277     1  1000  1000  1000
   278     1  1000  1000  1000
   280     1  1000  1000  1000
   282     1  1000  1000  1000
   284     1  1000  1000  1000
   288     1  1000  1000  1000
   290     1  1000  1000  1000
   291     1  1000  1000  1000
   292     1  1000  1000  1000
   294     1  1000  1000  1000
   296     1  1000  1000  1000
   299     1  1000  1000  1000
   300     1  1000  1000  1000
   302     1  1000  1000  1000
   304     1  1000  1000  1000
   305     1  1000  1000  1000
   307     1  1000  1000  1000
   309     1  1000  1000  1000
   311     1  1000  1000  1000
   313     1  1000  1000  1000
   314     1  1000  1000  1000
   315     1  1000  1000  1000
   316     1  1000  1000  1000
   318     1  1000  1000  1000
   320     1  1000  1000  1000
   323     1  1000  1000  1000
   326     1  1000  1000  1000
   329     1  1000  1000  1000
   332     1  1000  1000  1000
   336     1  1000  1000  1000
   337     1  1000  1000  1000
   338     1  1000  1000  1000
   340     1  1000  1000  1000
   342     1  1000  1000  1000
   345     1  1000  1000  1000
   347     1  1000  1000  1000
   348     1  1000  1000  1000
   349     1  1000  1000  1000
   350     1  1000  1000  1000
   353     1  1000  1000  1000
   356     1  1000  1000  1000
   359     1  1000  1000  1000
   361     1  1000  1000  1000
   362     1  1000  1000  1000
   363     1  1000  1000  1000
   364     1  1000  1000  1000
   367     1  1000  1000  1000
   370     1  1000  1000  1000
   373     1  1000  1000  1000
   375     1  1000  1000  1000
   376     1  1000  1000  1000
   377     1  1000  1000  1000
   379     1  1000  1000  1000
   382     1  1000  1000  1000
   383     1  1000  1000  1000
   384     1  1000  1000  1000
   386     1  1000  1000  1000
   388     1  1000  1000  1000
   391     1  1000  1000  1000
   394     1  1000  1000  1000
   395     1  1000  1000  1000
   396     1  1000  1000  1000
   399     1  1000  1000  1000
   400     1  1000  1000  1000
   401     1  1000  1000  1000
   403     1  1000  1000  1000
   405     1  1000  1000  1000
   407     1  1000  1000  1000
   411     1  1000  1000  1000
   415     1  1000  1000  1000
   416     1  1000  1000  1000
   417     1  1000  1000  1000
   419     1  1000  1000  1000
   421     1  1000  1000  1000
   423     1  1000  1000  1000
   427     1  1000  1000  1000
   429     1  1000  1000  1000
   430     1  1000  1000  1000
   431     1  1000  1000  1000
   433     1  1000  1000  1000
   435     1  1000  1000  1000
   438     1  1000  1000  1000
   441     1  1000  1000  1000
   442     1  1000  1000  1000
   443     1  1000  1000  1000
   444     1  1000  1000  1000
   445     1  1000  1000  1000
   446     1  1000  1000  1000
   448     1  1000  1000  1000
   450     1  1000  1000  1000
   454     1  1000  1000  1000
   455     1  1000  1000  1000
   456     1  1000  1000  1000
   458     1  1000  1000  1000
   460     1  1000  1000  1000
   462     1  1000  1000  1000
   466     1  1000  1000  1000
   470     1  1000  1000  1000
   471     1  1000  1000  1000
   472     1  1000  1000  1000
   474     1  1000  1000  1000
   476     1  1000  1000  1000
   479     1  1000  1000  1000
   482     1  1000  1000  1000
   485     1  1000  1000  1000
   488     1  1000  1000  1000
   492     1  1000  1000  1000
   493     1  1000  1000  1000
   494     1  1000  1000  1000
   496     1  1000  1000  1000
   498     1  1000  1000  1000
   500     1  1000  1000  1000
   504     1  1000  1000  1000
   508     1  1000  1000  1000
   509     1  1000  1000  1000
   510     1  1000  1000  1000
   512     1  1000  1000  1000
   514     1  1000  1000  1000
   518     1  1000  1000  1000
   519     1  1000  1000  1000
   520     1  1000  1000  1000
   522     1  1000  1000  1000
   524     1  1000  1000  1000
   526     1  1000  1000  1000
   530     1  1000  1000  1000
   533     1  1000  1000  1000
   537     1  1000  1000  1000
   538     1  1000  1000  1000
   539     1  1000  1000  1000
   541     1  1000  1000  1000
   543     1  1000  1000  1000
   546     1  1000  1000  1000
   547     1  1000  1000  1000
   548     1  1000  1000  1000
   549     1  1000  1000  1000
   550     1  1000  1000  1000
   551     1  1000  1000  1000
   553     1  1000  1000  1000
   555     1  1000  1000  1000
   557     1  1000  1000  1000
   561     1  1000  1000  1000
   565     1  1000  1000  1000
   566     1  1000  1000  1000
   567     1  1000  1000  1000
   569     1  1000  1000  1000
   572     1  1000  1000  1000
   573     1  1000  1000  1000
   574     1  1000  1000  1000
   576     1  1000  1000  1000
   578     1  1000  1000  1000
   581     1  1000  1000  1000
   582     1  1000  1000  1000
   584     1  1000  1000  1000
   586     1  1000  1000  1000
   587     1  1000  1000  1000
   589     1  1000  1000  1000
   591     1  1000  1000  1000
   593     1  1000  1000  1000
   594     1  1000  1000  1000
   595     1  1000  1000  1000
   597     1  1000  1000  1000
   599     1  1000  1000  1000
   602     1  1000  1000  1000
   605     1  1000  1000  1000
   608     1  1000  1000  1000
   610     1  1000  1000  1000
   611     1  1000  1000  1000
   614     1  1000  1000  1000
   617     1  1000  1000  1000
   618     1  1000  1000  1000
   619     1  1000  1000  1000
   621     1  1000  1000  1000
   623     1  1000  1000  1000
   626     1  1000  1000  1000
   627     1  1000  1000  1000
   628     1  1000  1000  1000
   630     1  1000  1000  1000
   632     1  1000  1000  1000
   634     1  1000  1000  1000
   635     1  1000  1000  1000
   636     1  1000  1000  1000
   638     1  1000  1000  1000
   640     1  1000  1000  1000
   642     1  1000  1000  1000
   646     1  1000  1000  1000
   649     1  1000  1000  1000
   653     1  1000  1000  1000
   654     1  1000  1000  1000
   655     1  1000  1000  1000
   657     1  1000  1000  1000
   659     1  1000  1000  1000
   662     1  1000  1000  1000
   663     1  1000  1000  1000
   664     1  1000  1000  1000
   665     1  1000  1000  1000
   666     1  1000  1000  1000
   667     1  1000  1000  1000
   669     1  1000  1000  1000
   671     1  1000  1000  1000
   674     1  1000  1000  1000
   676     1  1000  1000  1000
   677     1  1000  1000  1000
   678     1  1000  1000  1000
   680     1  1000  1000  1000
   682     1  1000  1000  1000
   686     1  1000  1000  1000
   687     1  1000  1000  1000
   688     1  1000  1000  1000
   690     1  1000  1000  1000
   692     1  1000  1000  1000
   695     1  1000  1000  1000
   696     1  1000  1000  1000
   697     1  1000  1000  1000
   699     1  1000  1000  1000
   701     1  1000  1000  1000
   703     1  1000  1000  1000
   704     1  1000  1000  1000
   705     1  1000  1000  1000
   707     1  1000  1000  1000
   709     1  1000  1000  1000
   711     1  1000  1000  1000
   715     1  1000  1000  1000
   719     1  1000  1000  1000
   720     1  1000  1000  1000
   721     1  1000  1000  1000
   723     1  1000  1000  1000
   725     1  1000  1000  1000
   728     1  1000  1000  1000
   729     1  1000  1000  1000
   731     1  1000  1000  1000
   733     1  1000  1000  1000
   734     1  1000  1000  1000
   736     1  1000  1000  1000
   738     1  1000  1000  1000
   740     1  1000  1000  1000
   741     1  1000  1000  1000
   742     1  1000  1000  1000
   744     1  1000  1000  1000
   746     1  1000  1000  1000
   749     1  1000  1000  1000
   752     1  1000  1000  1000
   753     1  1000  1000  1000
   754     1  1000  1000  1000
   757     1  1000  1000  1000
   758     1  1000  1000  1000
   759     1  1000  1000  1000
   761     1  1000  1000  1000
   763     1  1000  1000  1000
   766     1  1000  1000  1000
   767     1  1000  1000  1000
   768     1  1000  1000  1000
   771     1  1000  1000  1000
   772     1  1000  1000  1000
   773     1  1000  1000  1000
   775     1  1000  1000  1000
   777     1  1000  1000  1000
   780     1  1000  1000  1000
   783     1  1000  1000  1000
   784     1  1000  1000  1000
   785     1  1000  1000  1000
   786     1  1000  1000  1000
   787     1  1000  1000  1000
   788     1  1000  1000  1000
   790     1  1000  1000  1000
   792     1  1000  1000  1000
   795     1  1000  1000  1000
   796     1  1000  1000  1000
   797     1  1000  1000  1000
   800     1  1000  1000  1000
   801     1  1000  1000  1000
   802     1  1000  1000  1000
   804     1  1000  1000  1000
   806     1  1000  1000  1000
   809     1  1000  1000  1000
   812     1  1000  1000  1000
   813     1  1000  1000  1000
   814     1  1000  1000  1000
   815     1  1000  1000  1000
   816     1  1000  1000  1000
   817     1  1000  1000  1000
   819     1  1000  1000  1000
   821     1  1000  1000  1000
   823     1  1000  1000  1000
   827     1  1000  1000  1000
   831     1  1000  1000  1000
   832     1  1000  1000  1000
   833     1  1000  1000  1000
   835     1  1000  1000  1000
   838     1  1000  1000  1000
   839     1  1000  1000  1000
   840     1  1000  1000  1000
   842     1  1000  1000  1000
   844     1  1000  1000  1000
   846     1  1000  1000  1000
   850     1  1000  1000  1000
   854     1  1000  1000  1000
   855     1  1000  1000  1000
   856     1  1000  1000  1000
   858     1  1000  1000  1000
   860     1  1000  1000  1000
   864     1  1000  1000  1000
   865     1  1000  1000  1000
   866     1  1000  1000  1000
   868     1  1000  1000  1000
   870     1  1000  1000  1000
   872     1  1000  1000  1000
   876     1  1000  1000  1000
   879     1  1000  1000  1000
   883     1  1000  1000  1000
   884     1  1000  1000  1000
   885     1  1000  1000  1000
   887     1  1000  1000  1000
   889     1  1000  1000  1000
   892     1  1000  1000  1000
   895     1  1000  1000  1000
   896     1  1000  1000  1000
   897     1  1000  1000  1000
   900     1  1000  1000  1000
   901     1  1000  1000  1000
   902     1  1000  1000  1000
   904     1  1000  1000  1000
   906     1  1000  1000  1000
   909     1  1000  1000  1000
   912     1  1000  1000  1000
   913     1  1000  1000  1000
   914     1  1000  1000  1000
   915     1  1000  1000  1000
   916     1  1000  1000  1000
   917     1  1000  1000  1000
   919     1  1000  1000  1000
   921     1  1000  1000  1000
   924     1  1000  1000  1000
   927     1  1000  1000  1000
   930     1  1000  1000  1000
   933     1  1000  1000  1000
   937     1  1000  1000  1000
   938     1  1000  1000  1000
   939     1  1000  1000  1000
   941     1  1000  1000  1000
   943     1  1000  1000  1000
   946     1  1000  1000  1000
   948     1  1000  1000  1000
   952     1  1000  1000  1000
   956     1  1000  1000  1000
   957     1  1000  1000  1000
   958     1  1000  1000  1000
   960     1  1000  1000  1000
   962     1  1000  1000  1000
   965     1  1000  1000  1000
   968     1  1000  1000  1000
   971     1  1000  1000  1000
   973     1  1000  1000  1000
   974     1  1000  1000  1000
   977     1  1000  1000  1000
   980     1  1000  1000  1000
   981     1  1000  1000  1000
   982     1  1000  1000  1000
   984     1  1000  1000  1000
   986     1  1000  1000  1000
   989     1  1000  1000  1000
   992     1  1000  1000  1000
   993     1  1000  1000  1000
   994     1  1000  1000  1000
   995     1  1000  1000  1000
   996     1  1000  1000  1000
   997     1  1000  1000  1000
   999     1  1000  1000  1000
  1001     1  1000  1000  1000
  1004     1  1000  1000  1000
  1007     1  1000  1000  1000
  1008     1  1000  1000  1000
  1009     1  1000  1000  1000
  1012     1  1000  1000  1000
  1013     1  1000  1000  1000
  1014     1  1000  1000  1000
  1016     1  1000  1000  1000
  1018     1  1000  1000  1000
  1020     1  1000  1000  1000
  1024     1  1000  1000  1000
  1028     1  1000  1000  1000
  1029     1  1000  1000  1000
  1030     1  1000  1000  1000
  1032     1  1000  1000  1000
  1034     1  1000  1000  1000
  1036     1  1000  1000  1000
  1040     1  1000  1000  1000
  1044     1  1000  1000  1000
  1045     1  1000  1000  1000
  1046     1  1000  1000  1000
  1048     1  1000  1000  1000
  1050     1  1000  1000  1000
  1053     1  1000  1000  1000
  1056     1  1000  1000  1000
  1059     1  1000  1000  1000
  1062     1  1000  1000  1000
  1066     1  1000  1000  1000
  1067     1  1000  1000  1000
  1068     1  1000  1000  1000
  1070     1  1000  1000  1000
  1072     1  1000  1000  1000
  1075     1  1000  1000  1000
  1078     1  1000  1000  1000
  1081     1  1000  1000  1000
  1083     1  1000  1000  1000
  1084     1  1000  1000  1000
  1087     1  1000  1000  1000
  1090     1  1000  1000  1000
  1091     1  1000  1000  1000
  1092     1  1000  1000  1000
  1094     1  1000  1000  1000
  1096     1  1000  1000  1000
  1099     1  1000  1000  1000
  1102     1  1000  1000  1000
  1103     1  1000  1000  1000
  1104     1  1000  1000  1000
  1105     1  1000  1000  1000
  1106     1  1000  1000  1000
  1107     1  1000  1000  1000
  1109     1  1000  1000  1000
  1111     1  1000  1000  1000
  1114     1  1000  1000  1000
  1117     1  1000  1000  1000
  1118     1  1000  1000  1000
  1119     1  1000  1000  1000
  1120     1  1000  1000  1000
  1121     1  1000  1000  1000
  1122     1  1000  1000  1000
  1124     1  1000  1000  1000
  1126     1  1000  1000  1000
  1129     1  1000  1000  1000
  1131     1  1000  1000  1000
  1135     1  1000  1000  1000
  1139     1  1000  1000  1000
  1140     1  1000  1000  1000
  1141     1  1000  1000  1000
  1143     1  1000  1000  1000
  1145     1  1000  1000  1000
  1148     1  1000  1000  1000
  1149     1  1000  1000  1000
  1151     1  1000  1000  1000
  1153     1  1000  1000  1000
  1155     1  1000  1000  1000
  1157     1  1000  1000  1000
  1159     1  1000  1000  1000
  1160     1  1000  1000  1000
  1161     1  1000  1000  1000
  1163     1  1000  1000  1000
  1165     1  1000  1000  1000
  1167     1  1000  1000  1000
  1171     1  1000  1000  1000
  1174     1  1000  1000  1000
  1178     1  1000  1000  1000
  1179     1  1000  1000  1000
  1180     1  1000  1000  1000
  1182     1  1000  1000  1000
  1184     1  1000  1000  1000
  1186     1  1000  1000  1000
  1190     1  1000  1000  1000
  1194     1  1000  1000  1000
  1195     1  1000  1000  1000
  1196     1  1000  1000  1000
  1198     1  1000  1000  1000
  1200     1  1000  1000  1000
  1203     1  1000  1000  1000
  1205     1  1000  1000  1000
  1206     1  1000  1000  1000
  1207     1  1000  1000  1000
  1209     1  1000  1000  1000
  1211     1  1000  1000  1000
  1214     1  1000  1000  1000
  1217     1  1000  1000  1000
  1220     1  1000  1000  1000
  1223     1  1000  1000  1000
  1227     1  1000  1000  1000
  1228     1  1000  1000  1000
  1229     1  1000  1000  1000
  1231     1  1000  1000  1000
  1233     1  1000  1000  1000
  1236     1  1000  1000  1000
  1238     1  1000  1000  1000
  1242     1  1000  1000  1000
  1246     1  1000  1000  1000
  1247     1  1000  1000  1000
  1248     1  1000  1000  1000
  1250     1  1000  1000  1000
  1252     1  1000  1000  1000
  1255     1  1000  1000  1000
  1256     1  1000  1000  1000
  1258     1  1000  1000  1000
  1260     1  1000  1000  1000
  1261     1  1000  1000  1000
  1263     1  1000  1000  1000
  1265     1  1000  1000  1000
  1267     1  1000  1000  1000
  1269     1  1000  1000  1000
  1270     1  1000  1000  1000
  1271     1  1000  1000  1000
  1272     1  1000  1000  1000
  1274     1  1000  1000  1000
  1276     1  1000  1000  1000
  1279     1  1000  1000  1000
  1281     1  1000  1000  1000
  1282     1  1000  1000  1000
  1283     1  1000  1000  1000
  1285     1  1000  1000  1000
  1287     1  1000  1000  1000
  1289     1  1000  1000  1000
  1293     1  1000  1000  1000
  1295     1  1000  1000  1000
  1296     1  1000  1000  1000
  1297     1  1000  1000  1000
  1299     1  1000  1000  1000
  1301     1  1000  1000  1000
  1304     1  1000  1000  1000
  1305     1  1000  1000  1000
  1307     1  1000  1000  1000
  1309     1  1000  1000  1000
  1310     1  1000  1000  1000
  1312     1  1000  1000  1000
  1314     1  1000  1000  1000
  1316     1  1000  1000  1000
  1317     1  1000  1000  1000
  1318     1  1000  1000  1000
  1320     1  1000  1000  1000
  1322     1  1000  1000  1000
  1325     1  1000  1000  1000
  1326     1  1000  1000  1000
  1327     1  1000  1000  1000
  1329     1  1000  1000  1000
  1331     1  1000  1000  1000
  1333     1  1000  1000  1000
  1334     1  1000  1000  1000
  1335     1  1000  1000  1000
  1337     1  1000  1000  1000
  1339     1  1000  1000  1000
  1342     1  1000  1000  1000
  1345     1  1000  1000  1000
  1346     1  1000  1000  1000
  1347     1  1000  1000  1000
  1348     1  1000  1000  1000
  1349     1  1000  1000  1000
  1350     1  1000  1000  1000
  1352     1  1000  1000  1000
  1354     1  1000  1000  1000
  1357     1  1000  1000  1000
  1360     1  1000  1000  1000
  1363     1  1000  1000  1000
  1366     1  1000  1000  1000
  1370     1  1000  1000  1000
  1371     1  1000  1000  1000
  1372     1  1000  1000  1000
  1374     1  1000  1000  1000
  1377     1  1000  1000  1000
  1378     1  1000  1000  1000
  1379     1  1000  1000  1000
  1381     1  1000  1000  1000
  1383     1  1000  1000  1000
  1386     1  1000  1000  1000
  1388     1  1000  1000  1000
  1392     1  1000  1000  1000
  1396     1  1000  1000  1000
  1397     1  1000  1000  1000
  1398     1  1000  1000  1000
  1400     1  1000  1000  1000
  1402     1  1000  1000  1000
  1404     1  1000  1000  1000
  1408     1  1000  1000  1000
  1412     1  1000  1000  1000
  1413     1  1000  1000  1000
  1414     1  1000  1000  1000
  1416     1  1000  1000  1000
  1418     1  1000  1000  1000
  1421     1  1000  1000  1000
  1424     1  1000  1000  1000
  1427     1  1000  1000  1000
  1430     1  1000  1000  1000
  1434     1  1000  1000  1000
  1435     1  1000  1000  1000
  1436     1  1000  1000  1000
  1438     1  1000  1000  1000
  1441     1  1000  1000  1000
  1442     1  1000  1000  1000
  1443     1  1000  1000  1000
  1445     1  1000  1000  1000
  1447     1  1000  1000  1000
  1451     1  1000  1000  1000
  1452     1  1000  1000  1000
  1453     1  1000  1000  1000
  1455     1  1000  1000  1000
  1457     1  1000  1000  1000
  1460     1  1000  1000  1000
  1462     1  1000  1000  1000
  1463     1  1000  1000  1000
  1464     1  1000  1000  1000
  1466     1  1000  1000  1000
  1468     1  1000  1000  1000
  1471     1  1000  1000  1000
  1474     1  1000  1000  1000
  1475     1  1000  1000  1000
  1476     1  1000  1000  1000
  1479     1  1000  1000  1000
  1480     1  1000  1000  1000
  1481     1  1000  1000  1000
  1483     1  1000  1000  1000
  1485     1  1000  1000  1000
  1488     1  1000  1000  1000
  1491     1  1000  1000  1000
  1494     1  1000  1000  1000
  1497     1  1000  1000  1000
  1501     1  1000  1000  1000
  1502     1  1000  1000  1000
  1503     1  1000  1000  1000
  1505     1  1000  1000  1000
  1507     1  1000  1000  1000
  1509     1  1000  1000  1000
  1513     1  1000  1000  1000
  1515     1  1000  1000  1000
  1516     1  1000  1000  1000
  1517     1  1000  1000  1000
  1519     1  1000  1000  1000
  1521     1  1000  1000  1000
  1524     1  1000  1000  1000
  1526     1  1000  1000  1000
  1530     1  1000  1000  1000
  1534     1  1000  1000  1000
  1535     1  1000  1000  1000
  1536     1  1000  1000  1000
  1538     1  1000  1000  1000
  1540     1  1000  1000  1000
  1543     1  1000  1000  1000
  1545     1  1000  1000  1000
  1546     1  1000  1000  1000
  1547     1  1000  1000  1000
  1549     1  1000  1000  1000
  1551     1  1000  1000  1000
  1554     1  1000  1000  1000
  1555     1  1000  1000  1000
  1556     1  1000  1000  1000
  1557     1  1000  1000  1000
  1558     1  1000  1000  1000
  1559     1  1000  1000  1000
  1561     1  1000  1000  1000
  1563     1  1000  1000  1000
  1566     1  1000  1000  1000
  1568     1  1000  1000  1000
  1572     1  1000  1000  1000
  1576     1  1000  1000  1000
  1577     1  1000  1000  1000
  1578     1  1000  1000  1000
  1580     1  1000  1000  1000
  1582     1  1000  1000  1000
  1585     1  1000  1000  1000
  1588     1  1000  1000  1000
  1591     1  1000  1000  1000
  1594     1  1000  1000  1000
  1598     1  1000  1000  1000
  1599     1  1000  1000  1000
  1600     1  1000  1000  1000
  1602     1  1000  1000  1000
  1604     1  1000  1000  1000
  1607     1  1000  1000  1000
  1609     1  1000  1000  1000
  1613     1  1000  1000  1000
  1617     1  1000  1000  1000
  1618     1  1000  1000  1000
  1619     1  1000  1000  1000
  1621     1  1000  1000  1000
  1623     1  1000  1000  1000
  1626     1  1000  1000  1000
  1627     1  1000  1000  1000
  1628     1  1000  1000  1000
  1629     1  1000  1000  1000
  1630     1  1000  1000  1000
  1631     1  1000  1000  1000
  1633     1  1000  1000  1000
  1635     1  1000  1000  1000
  1638     1  1000  1000  1000
  1639     1  1000  1000  1000
  1641     1  1000  1000  1000
  1643     1  1000  1000  1000
  1644     1  1000  1000  1000
  1646     1  1000  1000  1000
  1648     1  1000  1000  1000
  1650     1  1000  1000  1000
  1651     1  1000  1000  1000
  1652     1  1000  1000  1000
  1654     1  1000  1000  1000
  1656     1  1000  1000  1000
  1659     1  1000  1000  1000
  1661     1  1000  1000  1000
  1665     1  1000  1000  1000
  1669     1  1000  1000  1000
  1670     1  1000  1000  1000
  1671     1  1000  1000  1000
  1673     1  1000  1000  1000
  1675     1  1000  1000  1000
  1678     1  1000  1000  1000
  1679     1  1000  1000  1000
  1680     1  1000  1000  1000
  1681     1  1000  1000  1000
  1682     1  1000  1000  1000
  1683     1  1000  1000  1000
  1685     1  1000  1000  1000
  1687     1  1000  1000  1000
  1690     1  1000  1000  1000
  1692     1  1000  1000  1000
  1696     1  1000  1000  1000
  1700     1  1000  1000  1000
  1701     1  1000  1000  1000
  1702     1  1000  1000  1000
  1704     1  1000  1000  1000
  1706     1  1000  1000  1000
  1709     1  1000  1000  1000
  1710     1  1000  1000  1000
  1712     1  1000  1000  1000
  1714     1  1000  1000  1000
  1715     1  1000  1000  1000
  1717     1  1000  1000  1000
  1719     1  1000  1000  1000
  1721     1  1000  1000  1000
  1722     1  1000  1000  1000
  1723     1  1000  1000  1000
  1725     1  1000  1000  1000
  1727     1  1000  1000  1000
  1730     1  1000  1000  1000
  1732     1  1000  1000  1000
  1736     1  1000  1000  1000
  1740     1  1000  1000  1000
  1741     1  1000  1000  1000
  1742     1  1000  1000  1000
  1744     1  1000  1000  1000
  1746     1  1000  1000  1000
  1748     1  1000  1000  1000
  1752     1  1000  1000  1000
  1755     1  1000  1000  1000
  1759     1  1000  1000  1000
  1760     1  1000  1000  1000
  1761     1  1000  1000  1000
  1763     1  1000  1000  1000
  1765     1  1000  1000  1000
  1768     1  1000  1000  1000
  1769     1  1000  1000  1000
  1770     1  1000  1000  1000
  1772     1  1000  1000  1000
  1774     1  1000  1000  1000
  1776     1  1000  1000  1000
  1777     1  1000  1000  1000
  1778     1  1000  1000  1000
  1780     1  1000  1000  1000
  1782     1  1000  1000  1000
  1785     1  1000  1000  1000
  1786     1  1000  1000  1000
  1788     1  1000  1000  1000
  1790     1  1000  1000  1000
  1791     1  1000  1000  1000
  1793     1  1000  1000  1000
  1795     1  1000  1000  1000
  1797     1  1000  1000  1000
  1799     1  1000  1000  1000
  1800     1  1000  1000  1000
  1801     1  1000  1000  1000
  1802     1  1000  1000  1000
  1803     1  1000  1000  1000
  1806     1  1000  1000  1000
  1809     1  1000  1000  1000
  1812     1  1000  1000  1000
  1814     1  1000  1000  1000
  1815     1  1000  1000  1000
  1816     1  1000  1000  1000
  1818     1  1000  1000  1000
  1820     1  1000  1000  1000
  1822     1  1000  1000  1000
  1826     1  1000  1000  1000
  1828     1  1000  1000  1000
  1829     1  1000  1000  1000
  1830     1  1000  1000  1000
  1832     1  1000  1000  1000
  1835     1  1000  1000  1000
  1836     1  1000  1000  1000
  1837     1  1000  1000  1000
  1839     1  1000  1000  1000
  1841     1  1000  1000  1000
  1844     1  1000  1000  1000
  1845     1  1000  1000  1000
  1847     1  1000  1000  1000
  1849     1  1000  1000  1000
  1851     1  1000  1000  1000
  1853     1  1000  1000  1000
  1855     1  1000  1000  1000
  1856     1  1000  1000  1000
  1857     1  1000  1000  1000
  1859     1  1000  1000  1000
  1861     1  1000  1000  1000
  1864     1  1000  1000  1000
  1867     1  1000  1000  1000
  1870     1  1000  1000  1000
  1873     1  1000  1000  1000
  1877     1  1000  1000  1000
  1878     1  1000  1000  1000
  1879     1  1000  1000  1000
  1880     1  1000  1000  1000
  1883     1  1000  1000  1000
  1886     1  1000  1000  1000
  1889     1  1000  1000  1000
  1891     1  1000  1000  1000
  1892     1  1000  1000  1000
  1893     1  1000  1000  1000
  1895     1  1000  1000  1000
  1898     1  1000  1000  1000
  1899     1  1000  1000  1000
  1900     1  1000  1000  1000
  1902     1  1000  1000  1000
  1904     1  1000  1000  1000
  1907     1  1000  1000  1000
  1910     1  1000  1000  1000
  1913     1  1000  1000  1000
  1916     1  1000  1000  1000
  1920     1  1000  1000  1000
  1921     1  1000  1000  1000
  1922     1  1000  1000  1000
  1924     1  1000  1000  1000
  1926     1  1000  1000  1000
  1929     1  1000  1000  1000
  1932     1  1000  1000  1000
  1933     1  1000  1000  1000
  1934     1  1000  1000  1000
  1935     1  1000  1000  1000
  1936     1  1000  1000  1000
  1937     1  1000  1000  1000
  1939     1  1000  1000  1000
  1941     1  1000  1000  1000
  1944     1  1000  1000  1000
  1945     1  1000  1000  1000
  1947     1  1000  1000  1000
  1949     1  1000  1000  1000
  1951     1  1000  1000  1000
  1953     1  1000  1000  1000
  1955     1  1000  1000  1000
  1956     1  1000  1000  1000
  1957     1  1000  1000  1000
  1959     1  1000  1000  1000
  1961     1  1000  1000  1000
  1964     1  1000  1000  1000
  1965     1  1000  1000  1000
  1967     1  1000  1000  1000
  1969     1  1000  1000  1000
  1971     1  1000  1000  1000
  1973     1  1000  1000  1000
  1975     1  1000  1000  1000
  1976     1  1000  1000  1000
  1977     1  1000  1000  1000
  1978     1  1000  1000  1000
  1981     1  1000  1000  1000
  1984     1  1000  1000  1000
  1987     1  1000  1000  1000
  1989     1  1000  1000  1000
  1990     1  1000  1000  1000
  1991     1  1000  1000  1000
  1993     1  1000  1000  1000
  1995     1  1000  1000  1000
  1998     1  1000  1000  1000
  2000     1  1000  1000  1000
  2004     1  1000  1000  1000
  2008     1  1000  1000  1000
  2009     1  1000  1000  1000
  2010     1  1000  1000  1000
  2012     1  1000  1000  1000
  2014     1  1000  1000  1000
  2017     1  1000  1000  1000
  2018     1  1000  1000  1000
  2019     1  1000  1000  1000
  2020     1  1000  1000  1000
  2021     1  1000  1000  1000
  2022     1  1000  1000  1000
  2024     1  1000  1000  1000
  2026     1  1000  1000  1000
  2029     1  1000  1000  1000
  2032     1  1000  1000  1000
  2033     1  1000  1000  1000
  2034     1  1000  1000  1000
  2035     1  1000  1000  1000
  2036     1  1000  1000  1000
  2037     1  1000  1000  1000
  2039     1  1000  1000  1000
  2041     1  1000  1000  1000
  2044     1  1000  1000  1000
  2046     1  1000  1000  1000
  2047     1  1000  1000  1000
  2048     1  1000  1000  1000
  2050     1  1000  1000  1000
  2053     1  1000  1000  1000
  2054     1  1000  1000  1000
  2055     1  1000  1000  1000
  2057     1  1000  1000  1000
  2059     1  1000  1000  1000
  2062     1  1000  1000  1000
  2063     1  1000  1000  1000
  2064     1  1000  1000  1000
  2067     1  1000  1000  1000
  2068     1  1000  1000  1000
  2069     1  1000  1000  1000
  2071     1  1000  1000  1000
  2073     1  1000  1000  1000
  2075     1  1000  1000  1000
  2079     1  1000  1000  1000
  2083     1  1000  1000  1000
  2084     1  1000  1000  1000
  2085     1  1000  1000  1000
  2087     1  1000  1000  1000
  2089     1  1000  1000  1000
  2091     1  1000  1000  1000
  2095     1  1000  1000  1000
  2099     1  1000  1000  1000
  2100     1  1000  1000  1000
  2101     1  1000  1000  1000
  2102     1  1000  1000  1000
  2105     1  1000  1000  1000
  2108     1  1000  1000  1000
  2111     1  1000  1000  1000
  2113     1  1000  1000  1000
  2114     1  1000  1000  1000
  2115     1  1000  1000  1000
  2117     1  1000  1000  1000
  2119     1  1000  1000  1000
  2122     1  1000  1000  1000
  2124     1  1000  1000  1000
  2125     1  1000  1000  1000
  2126     1  1000  1000  1000
  2128     1  1000  1000  1000
  2130     1  1000  1000  1000
  2133     1  1000  1000  1000
  2134     1  1000  1000  1000
  2135     1  1000  1000  1000
  2136     1  1000  1000  1000
  2137     1  1000  1000  1000
  2138     1  1000  1000  1000
  2140     1  1000  1000  1000
  2142     1  1000  1000  1000
  2144     1  1000  1000  1000
  2148     1  1000  1000  1000
  2150     1  1000  1000  1000
  2151     1  1000  1000  1000
  2152     1  1000  1000  1000
  2154     1  1000  1000  1000
  2156     1  1000  1000  1000
  2159     1  1000  1000  1000
  2160     1  1000  1000  1000
  2161     1  1000  1000  1000
  2164     1  1000  1000  1000
  2165     1  1000  1000  1000
  2166     1  1000  1000  1000
  2168     1  1000  1000  1000
  2170     1  1000  1000  1000
  2172     1  1000  1000  1000
  2176     1  1000  1000  1000
  2179     1  1000  1000  1000
  2183     1  1000  1000  1000
  2184     1  1000  1000  1000
  2185     1  1000  1000  1000
  2187     1  1000  1000  1000
  2189     1  1000  1000  1000
  2192     1  1000  1000  1000
  2194     1  1000  1000  1000
  2198     1  1000  1000  1000
  2202     1  1000  1000  1000
  2203     1  1000  1000  1000
  2204     1  1000  1000  1000
  2206     1  1000  1000  1000
  2208     1  1000  1000  1000
  2211     1  1000  1000  1000
  2212     1  1000  1000  1000
  2213     1  1000  1000  1000
  2214     1  1000  1000  1000
  2215     1  1000  1000  1000
  2216     1  1000  1000  1000
  2218     1  1000  1000  1000
  2220     1  1000  1000  1000
  2222     1  1000  1000  1000
  2226     1  1000  1000  1000
  2228     1  1000  1000  1000
  2229     1  1000  1000  1000
  2230     1  1000  1000  1000
  2232     1  1000  1000  1000
  2234     1  1000  1000  1000
  2237     1  1000  1000  1000
  2238     1  1000  1000  1000
  2240     1  1000  1000  1000
  2242     1  1000  1000  1000
  2243     1  1000  1000  1000
  2245     1  1000  1000  1000
  2247     1  1000  1000  1000
  2249     1  1000  1000  1000
  2251     1  1000  1000  1000
  2252     1  1000  1000  1000
  2253     1  1000  1000  1000
  2254     1  1000  1000  1000
  2256     1  1000  1000  1000
  2258     1  1000  1000  1000
  2262     1  1000  1000  1000
  2263     1  1000  1000  1000
  2264     1  1000  1000  1000
  2266     1  1000  1000  1000
  2268     1  1000  1000  1000
  2272     1  1000  1000  1000
  2273     1  1000  1000  1000
  2274     1  1000  1000  1000
  2276     1  1000  1000  1000
  2278     1  1000  1000  1000
  2281     1  1000  1000  1000
  2284     1  1000  1000  1000
  2285     1  1000  1000  1000
  2289     1  1000  1000  1000
  2290     1  1000  1000  1000
  2291     1  1000  1000  1000
  2293     1  1000  1000  1000
  2295     1  1000  1000  1000
  2298     1  1000  1000  1000
  2301     1  1000  1000  1000
  2302     1  1000  1000  1000
  2303     1  1000  1000  1000
  2304     1  1000  1000  1000
  2305     1  1000  1000  1000
  2306     1  1000  1000  1000
  2308     1  1000  1000  1000
  2310     1  1000  1000  1000
  2313     1  1000  1000  1000
  2316     1  1000  1000  1000
  2317     1  1000  1000  1000
  2318     1  1000  1000  1000
  2319     1  1000  1000  1000
  2320     1  1000  1000  1000
  2321     1  1000  1000  1000
  2323     1  1000  1000  1000
  2325     1  1000  1000  1000
  2328     1  1000  1000  1000
  2330     1  1000  1000  1000
  2334     1  1000  1000  1000
  2338     1  1000  1000  1000
  2339     1  1000  1000  1000
  2340     1  1000  1000  1000
  2342     1  1000  1000  1000
  2344     1  1000  1000  1000
  2346     1  1000  1000  1000
  2350     1  1000  1000  1000
  2354     1  1000  1000  1000
  2355     1  1000  1000  1000
  2356     1  1000  1000  1000
  2358     1  1000  1000  1000
  2360     1  1000  1000  1000
  2363     1  1000  1000  1000
  2364     1  1000  1000  1000
  2365     1  1000  1000  1000
  2366     1  1000  1000  1000
  2367     1  1000  1000  1000
  2368     1  1000  1000  1000
  2370     1  1000  1000  1000
  2372     1  1000  1000  1000
  2375     1  1000  1000  1000
  2378     1  1000  1000  1000
  2379     1  1000  1000  1000
  2380     1  1000  1000  1000
  2381     1  1000  1000  1000
  2382     1  1000  1000  1000
  2383     1  1000  1000  1000
  2385     1  1000  1000  1000
  2388     1  1000  1000  1000
  2389     1  1000  1000  1000
  2390     1  1000  1000  1000
  2392     1  1000  1000  1000
  2394     1  1000  1000  1000
  2397     1  1000  1000  1000
  2399     1  1000  1000  1000
  2403     1  1000  1000  1000
  2407     1  1000  1000  1000
  2408     1  1000  1000  1000
  2409     1  1000  1000  1000
  2411     1  1000  1000  1000
  2413     1  1000  1000  1000
  2415     1  1000  1000  1000
  2419     1  1000  1000  1000
  2423     1  1000  1000  1000
  2424     1  1000  1000  1000
  2425     1  1000  1000  1000
  2427     1  1000  1000  1000
  2429     1  1000  1000  1000
  2432     1  1000  1000  1000
  2435     1  1000  1000  1000
  2438     1  1000  1000  1000
  2441     1  1000  1000  1000
  2445     1  1000  1000  1000
  2446     1  1000  1000  1000
  2447     1  1000  1000  1000
  2449     1  1000  1000  1000
  2451     1  1000  1000  1000
  2455     1  1000  1000  1000
  2456     1  1000  1000  1000
  2457     1  1000  1000  1000
  2459     1  1000  1000  1000
  2461     1  1000  1000  1000
  2463     1  1000  1000  1000
  2467     1  1000  1000  1000
  2470     1  1000  1000  1000
  2474     1  1000  1000  1000
  2475     1  1000  1000  1000
  2476     1  1000  1000  1000
  2478     1  1000  1000  1000
  2481     1  1000  1000  1000
  2482     1  1000  1000  1000
  2483     1  1000  1000  1000
  2485     1  1000  1000  1000
  2487     1  1000  1000  1000
  2489     1  1000  1000  1000
  2493     1  1000  1000  1000
  2496     1  1000  1000  1000
  2500     1  1000  1000  1000
  2501     1  1000  1000  1000
  2502     1  1000  1000  1000
  2504     1  1000  1000  1000
  2506     1  1000  1000  1000
  2509     1  1000  1000  1000
  2511     1  1000  1000  1000
  2512     1  1000  1000  1000
  2513     1  1000  1000  1000
  2515     1  1000  1000  1000
  2517     1  1000  1000  1000
  2520     1  1000  1000  1000
  2521     1  1000  1000  1000
  2522     1  1000  1000  1000
  2525     1  1000  1000  1000
  2526     1  1000  1000  1000
  2527     1  1000  1000  1000
  2529     1  1000  1000  1000
  2531     1  1000  1000  1000
  2534     1  1000  1000  1000
  2535     1  1000  1000  1000
  2537     1  1000  1000  1000
  2539     1  1000  1000  1000
  2541     1  1000  1000  1000
  2543     1  1000  1000  1000
  2545     1  1000  1000  1000
  2546     1  1000  1000  1000
  2547     1  1000  1000  1000
  2549     1  1000  1000  1000
  2551     1  1000  1000  1000
  2554     1  1000  1000  1000
  2555     1  1000  1000  1000
  2556     1  1000  1000  1000
  2559     1  1000  1000  1000
  2560     1  1000  1000  1000
  2561     1  1000  1000  1000
  2563     1  1000  1000  1000
  2565     1  1000  1000  1000
  2568     1  1000  1000  1000
  2569     1  1000  1000  1000
  2571     1  1000  1000  1000
  2573     1  1000  1000  1000
  2574     1  1000  1000  1000
  2576     1  1000  1000  1000
  2577     1  1000  1000  1000
  2578     1  1000  1000  1000
  2580     1  1000  1000  1000
  2582     1  1000  1000  1000
  2585     1  1000  1000  1000
  2587     1  1000  1000  1000
  2591     1  1000  1000  1000
  2595     1  1000  1000  1000
  2596     1  1000  1000  1000
  2597     1  1000  1000  1000
  2599     1  1000  1000  1000
  2601     1  1000  1000  1000
  2604     1  1000  1000  1000
  2607     1  1000  1000  1000
  2608     1  1000  1000  1000
  2609     1  1000  1000  1000
  2612     1  1000  1000  1000
  2613     1  1000  1000  1000
  2614     1  1000  1000  1000
  2616     1  1000  1000  1000
  2618     1  1000  1000  1000
  2620     1  1000  1000  1000
  2624     1  1000  1000  1000
  2628     1  1000  1000  1000
  2629     1  1000  1000  1000
  2630     1  1000  1000  1000
  2632     1  1000  1000  1000
  2634     1  1000  1000  1000
  2637     1  1000  1000  1000
  2640     1  1000  1000  1000
  2641     1  1000  1000  1000
  2642     1  1000  1000  1000
  2643     1  1000  1000  1000
  2644     1  1000  1000  1000
  2645     1  1000  1000  1000
  2647     1  1000  1000  1000
  2649     1  1000  1000  1000
  2652     1  1000  1000  1000
  2655     1  1000  1000  1000
  2656     1  1000  1000  1000
  2660     1  1000  1000  1000
  2661     1  1000  1000  1000
  2662     1  1000  1000  1000
  2664     1  1000  1000  1000
  2666     1  1000  1000  1000
  2668     1  1000  1000  1000
  2672     1  1000  1000  1000
  2675     1  1000  1000  1000
  2679     1  1000  1000  1000
  2680     1  1000  1000  1000
  2681     1  1000  1000  1000
  2683     1  1000  1000  1000
  2685     1  1000  1000  1000
  2688     1  1000  1000  1000
  2690     1  1000  1000  1000
  2694     1  1000  1000  1000
  2698     1  1000  1000  1000
  2699     1  1000  1000  1000
  2700     1  1000  1000  1000
  2702     1  1000  1000  1000
  2704     1  1000  1000  1000
  2707     1  1000  1000  1000
  2708     1  1000  1000  1000
  2709     1  1000  1000  1000
  2712     1  1000  1000  1000
  2713     1  1000  1000  1000
  2714     1  1000  1000  1000
  2716     1  1000  1000  1000
  2718     1  1000  1000  1000
  2721     1  1000  1000  1000
  2724     1  1000  1000  1000
  2727     1  1000  1000  1000
  2730     1  1000  1000  1000
  2734     1  1000  1000  1000
  2735     1  1000  1000  1000
  2736     1  1000  1000  1000
  2737     1  1000  1000  1000
  2740     1  1000  1000  1000
  2743     1  1000  1000  1000
  2746     1  1000  1000  1000
  2748     1  1000  1000  1000
  2749     1  1000  1000  1000
  2750     1  1000  1000  1000
  2752     1  1000  1000  1000
  2755     1  1000  1000  1000
  2756     1  1000  1000  1000
  2757     1  1000  1000  1000
  2759     1  1000  1000  1000
  2761     1  1000  1000  1000
  2764     1  1000  1000  1000
  2766     1  1000  1000  1000
  2770     1  1000  1000  1000
  2774     1  1000  1000  1000
  2775     1  1000  1000  1000
  2776     1  1000  1000  1000
  2778     1  1000  1000  1000
  2780     1  1000  1000  1000
  2783     1  1000  1000  1000
  2786     1  1000  1000  1000
  2789     1  1000  1000  1000
  2792     1  1000  1000  1000
  2796     1  1000  1000  1000
  2797     1  1000  1000  1000
  2798     1  1000  1000  1000
  2800     1  1000  1000  1000
  2802     1  1000  1000  1000
  2805     1  1000  1000  1000
  2806     1  1000  1000  1000
  2808     1  1000  1000  1000
  2810     1  1000  1000  1000
  2811     1  1000  1000  1000
  2813     1  1000  1000  1000
  2815     1  1000  1000  1000
  2817     1  1000  1000  1000
  2818     1  1000  1000  1000
  2819     1  1000  1000  1000
  2821     1  1000  1000  1000
  2823     1  1000  1000  1000
  2826     1  1000  1000  1000
  2829     1  1000  1000  1000
  2832     1  1000  1000  1000
  2835     1  1000  1000  1000
  2839     1  1000  1000  1000
  2840     1  1000  1000  1000
  2841     1  1000  1000  1000
  2842     1  1000  1000  1000
  2845     1  1000  1000  1000
  2848     1  1000  1000  1000
  2851     1  1000  1000  1000
  2853     1  1000  1000  1000
  2854     1  1000  1000  1000
  2855     1  1000  1000  1000
  2857     1  1000  1000  1000
  2859     1  1000  1000  1000
  2863     1  1000  1000  1000
  2864     1  1000  1000  1000
  2865     1  1000  1000  1000
  2867     1  1000  1000  1000
  2869     1  1000  1000  1000
  2871     1  1000  1000  1000
  2875     1  1000  1000  1000
  2879     1  1000  1000  1000
  2880     1  1000  1000  1000
  2881     1  1000  1000  1000
  2883     1  1000  1000  1000
  2885     1  1000  1000  1000
  2888     1  1000  1000  1000
  2889     1  1000  1000  1000
  2890     1  1000  1000  1000
  2893     1  1000  1000  1000
  2894     1  1000  1000  1000
  2895     1  1000  1000  1000
  2897     1  1000  1000  1000
  2899     1  1000  1000  1000
  2902     1  1000  1000  1000
  2905     1  1000  1000  1000
  2906     1  1000  1000  1000
  2907     1  1000  1000  1000
  2910     1  1000  1000  1000
  2911     1  1000  1000  1000
  2912     1  1000  1000  1000
  2914     1  1000  1000  1000
  2916     1  1000  1000  1000
  2918     1  1000  1000  1000
  2922     1  1000  1000  1000
  2925     1  1000  1000  1000
  2929     1  1000  1000  1000
  2930     1  1000  1000  1000
  2931     1  1000  1000  1000
  2933     1  1000  1000  1000
  2935     1  1000  1000  1000
  2938     1  1000  1000  1000
  2941     1  1000  1000  1000
  2942     1  1000  1000  1000
  2943     1  1000  1000  1000
  2944     1  1000  1000  1000
  2945     1  1000  1000  1000
  2946     1  1000  1000  1000
  2948     1  1000  1000  1000
  2950     1  1000  1000  1000
  2953     1  1000  1000  1000
  2955     1  1000  1000  1000
  2956     1  1000  1000  1000
  2957     1  1000  1000  1000
  2959     1  1000  1000  1000
  2961     1  1000  1000  1000
  2964     1  1000  1000  1000
  2965     1  1000  1000  1000
  2966     1  1000  1000  1000
  2968     1  1000  1000  1000
  2970     1  1000  1000  1000
  2972     1  1000  1000  1000
  2973     1  1000  1000  1000
  2974     1  1000  1000  1000
  2975     1  1000  1000  1000
  2978     1  1000  1000  1000
  2981     1  1000  1000  1000
  2984     1  1000  1000  1000
  2986     1  1000  1000  1000
  2987     1  1000  1000  1000
  2988     1  1000  1000  1000
  2990     1  1000  1000  1000
  2992     1  1000  1000  1000
  2995     1  1000  1000  1000
  2996     1  1000  1000  1000
  2998     1  1000  1000  1000
  3000     1  1000  1000  1000
  3001     1  1000  1000  1000
  3003     1  1000  1000  1000
  3005     1  1000  1000  1000
  3007     1  1000  1000  1000
  3008     1  1000  1000  1000
  3009     1  1000  1000  1000
  3011     1  1000  1000  1000
  3013     1  1000  1000  1000
  3016     1  1000  1000  1000
  3018     1  1000  1000  1000
  3022     1  1000  1000  1000
  3026     1  1000  1000  1000
  3027     1  1000  1000  1000
  3028     1  1000  1000  1000
  3030     1  1000  1000  1000
  3032     1  1000  1000  1000
  3034     1  1000  1000  1000
  3038     1  1000  1000  1000
  3040     1  1000  1000  1000
  3041     1  1000  1000  1000
  3042     1  1000  1000  1000
  3044     1  1000  1000  1000
  3046     1  1000  1000  1000
  3049     1  1000  1000  1000
  3052     1  1000  1000  1000
  3053     1  1000  1000  1000
  3054     1  1000  1000  1000
  3057     1  1000  1000  1000
  3058     1  1000  1000  1000
  3059     1  1000  1000  1000
  3061     1  1000  1000  1000
  3063     1  1000  1000  1000
  3066     1  1000  1000  1000
  3069     1  1000  1000  1000
  3070     1  1000  1000  1000
  3071     1  1000  1000  1000
  3072     1  1000  1000  1000
  3073     1  1000  1000  1000
  3074     1  1000  1000  1000
  3076     1  1000  1000  1000
  3078     1  1000  1000  1000
  3081     1  1000  1000  1000
  3084     1  1000  1000  1000
  3087     1  1000  1000  1000
  3090     1  1000  1000  1000
  3094     1  1000  1000  1000
  3095     1  1000  1000  1000
  3096     1  1000  1000  1000
  3098     1  1000  1000  1000
  3100     1  1000  1000  1000
  3103     1  1000  1000  1000
  3105     1  1000  1000  1000
  3109     1  1000  1000  1000
  3113     1  1000  1000  1000
  3114     1  1000  1000  1000
  3115     1  1000  1000  1000
  3117     1  1000  1000  1000
  3119     1  1000  1000  1000
  3121     1  1000  1000  1000
  3125     1  1000  1000  1000
  3128     1  1000  1000  1000
  3132     1  1000  1000  1000
  3133     1  1000  1000  1000
  3134     1  1000  1000  1000
  3136     1  1000  1000  1000
  3138     1  1000  1000  1000
  3141     1  1000  1000  1000
  3144     1  1000  1000  1000
  3145     1  1000  1000  1000
  3146     1  1000  1000  1000
  3149     1  1000  1000  1000
  3150     1  1000  1000  1000
  3151     1  1000  1000  1000
  3153     1  1000  1000  1000
  3155     1  1000  1000  1000
  3158     1  1000  1000  1000
  3159     1  1000  1000  1000
  3161     1  1000  1000  1000
  3163     1  1000  1000  1000
  3164     1  1000  1000  1000
  3166     1  1000  1000  1000
  3168     1  1000  1000  1000
  3170     1  1000  1000  1000
  3171     1  1000  1000  1000
  3172     1  1000  1000  1000
  3174     1  1000  1000  1000
  3176     1  1000  1000  1000
  3179     1  1000  1000  1000
  3181     1  1000  1000  1000
  3182     1  1000  1000  1000
  3183     1  1000  1000  1000
  3185     1  1000  1000  1000
  3187     1  1000  1000  1000
  3190     1  1000  1000  1000
  3193     1  1000  1000  1000
  3194     1  1000  1000  1000
  3195     1  1000  1000  1000
  3198     1  1000  1000  1000
  3199     1  1000  1000  1000
  3200     1  1000  1000  1000
  3202     1  1000  1000  1000
  3204     1  1000  1000  1000
  3207     1  1000  1000  1000
  3209     1  1000  1000  1000
  3210     1  1000  1000  1000
  3211     1  1000  1000  1000
  3213     1  1000  1000  1000
  3215     1  1000  1000  1000
  3218     1  1000  1000  1000
  3221     1  1000  1000  1000
  3224     1  1000  1000  1000
  3227     1  1000  1000  1000
  3231     1  1000  1000  1000
  3232     1  1000  1000  1000
  3233     1  1000  1000  1000
  3235     1  1000  1000  1000
  3238     1  1000  1000  1000
  3239     1  1000  1000  1000
  3240     1  1000  1000  1000
  3242     1  1000  1000  1000
  3244     1  1000  1000  1000
  3246     1  1000  1000  1000
  3250     1  1000  1000  1000
  3253     1  1000  1000  1000
  3257     1  1000  1000  1000
  3258     1  1000  1000  1000
  3259     1  1000  1000  1000
  3261     1  1000  1000  1000
  3263     1  1000  1000  1000
  3265     1  1000  1000  1000
  3269     1  1000  1000  1000
  3273     1  1000  1000  1000
  3274     1  1000  1000  1000
  3275     1  1000  1000  1000
  3277     1  1000  1000  1000
  3279     1  1000  1000  1000
  3281     1  1000  1000  1000
  3285     1  1000  1000  1000
  3289     1  1000  1000  1000
  3290     1  1000  1000  1000
  3291     1  1000  1000  1000
  3293     1  1000  1000  1000
  3295     1  1000  1000  1000
  3297     1  1000  1000  1000
  3301     1  1000  1000  1000
  3303     1  1000  1000  1000
  3304     1  1000  1000  1000
  3305     1  1000  1000  1000
  3307     1  1000  1000  1000
  3309     1  1000  1000  1000
  3313     1  1000  1000  1000
  3314     1  1000  1000  1000
  3315     1  1000  1000  1000
  3317     1  1000  1000  1000
  3319     1  1000  1000  1000
  3322     1  1000  1000  1000
  3323     1  1000  1000  1000
  3325     1  1000  1000  1000
  3327     1  1000  1000  1000
  3328     1  1000  1000  1000
  3330     1  1000  1000  1000
  3332     1  1000  1000  1000
  3334     1  1000  1000  1000
  3335     1  1000  1000  1000
  3336     1  1000  1000  1000
  3338     1  1000  1000  1000
  3340     1  1000  1000  1000
  3343     1  1000  1000  1000
  3345     1  1000  1000  1000
  3346     1  1000  1000  1000
  3347     1  1000  1000  1000
  3348     1  1000  1000  1000
  3351     1  1000  1000  1000
  3354     1  1000  1000  1000
  3357     1  1000  1000  1000
  3359     1  1000  1000  1000
  3360     1  1000  1000  1000
  3361     1  1000  1000  1000
  3363     1  1000  1000  1000
  3365     1  1000  1000  1000
  3368     1  1000  1000  1000
  3370     1  1000  1000  1000
  3374     1  1000  1000  1000
  3378     1  1000  1000  1000
  3379     1  1000  1000  1000
  3380     1  1000  1000  1000
  3382     1  1000  1000  1000
  3385     1  1000  1000  1000
  3386     1  1000  1000  1000
  3387     1  1000  1000  1000
  3389     1  1000  1000  1000
  3391     1  1000  1000  1000
  3394     1  1000  1000  1000
  3396     1  1000  1000  1000
  3397     1  1000  1000  1000
  3398     1  1000  1000  1000
  3399     1  1000  1000  1000
  3402     1  1000  1000  1000
  3405     1  1000  1000  1000
  3408     1  1000  1000  1000
  3410     1  1000  1000  1000
  3411     1  1000  1000  1000
  3412     1  1000  1000  1000
  3414     1  1000  1000  1000
  3416     1  1000  1000  1000
  3419     1  1000  1000  1000
  3420     1  1000  1000  1000
  3421     1  1000  1000  1000
  3422     1  1000  1000  1000
  3423     1  1000  1000  1000
  3424     1  1000  1000  1000
  3426     1  1000  1000  1000
  3428     1  1000  1000  1000
  3431     1  1000  1000  1000
  3434     1  1000  1000  1000
  3437     1  1000  1000  1000
  3439     1  1000  1000  1000
  3440     1  1000  1000  1000
  3443     1  1000  1000  1000
  3446     1  1000  1000  1000
  3447     1  1000  1000  1000
  3448     1  1000  1000  1000
  3449     1  1000  1000  1000
  3452     1  1000  1000  1000
  3455     1  1000  1000  1000
  3458     1  1000  1000  1000
  3460     1  1000  1000  1000
  3461     1  1000  1000  1000
  3462     1  1000  1000  1000
  3464     1  1000  1000  1000
  3466     1  1000  1000  1000
  3469     1  1000  1000  1000
  3470     1  1000  1000  1000
  3472     1  1000  1000  1000
  3474     1  1000  1000  1000
  3475     1  1000  1000  1000
  3477     1  1000  1000  1000
  3479     1  1000  1000  1000
  3481     1  1000  1000  1000
  3483     1  1000  1000  1000
  3484     1  1000  1000  1000
  3485     1  1000  1000  1000
  3486     1  1000  1000  1000
  3488     1  1000  1000  1000
  3490     1  1000  1000  1000
  3494     1  1000  1000  1000
  3495     1  1000  1000  1000
  3496     1  1000  1000  1000
  3498     1  1000  1000  1000
  3500     1  1000  1000  1000
  3503     1  1000  1000  1000
  3506     1  1000  1000  1000
  3509     1  1000  1000  1000
  3512     1  1000  1000  1000
  3516     1  1000  1000  1000
  3517     1  1000  1000  1000
  3518     1  1000  1000  1000
  3519     1  1000  1000  1000
  3522     1  1000  1000  1000
  3525     1  1000  1000  1000
  3528     1  1000  1000  1000
  3530     1  1000  1000  1000
  3531     1  1000  1000  1000
  3532     1  1000  1000  1000
  3534     1  1000  1000  1000
  3536     1  1000  1000  1000
  3539     1  1000  1000  1000
  3542     1  1000  1000  1000
  3543     1  1000  1000  1000
  3544     1  1000  1000  1000
  3545     1  1000  1000  1000
  3546     1  1000  1000  1000
  3547     1  1000  1000  1000
  3549     1  1000  1000  1000
  3551     1  1000  1000  1000
  3554     1  1000  1000  1000
  3555     1  1000  1000  1000
  3556     1  1000  1000  1000
  3557     1  1000  1000  1000
  3558     1  1000  1000  1000
  3559     1  1000  1000  1000
  3560     1  1000  1000  1000
  3563     1  1000  1000  1000
  3566     1  1000  1000  1000
  3569     1  1000  1000  1000
  3571     1  1000  1000  1000
  3572     1  1000  1000  1000
  3573     1  1000  1000  1000
  3575     1  1000  1000  1000
  3577     1  1000  1000  1000
  3580     1  1000  1000  1000
  3582     1  1000  1000  1000
  3583     1  1000  1000  1000
  3584     1  1000  1000  1000
  3586     1  1000  1000  1000
  3588     1  1000  1000  1000
  3591     1  1000  1000  1000
  3593     1  1000  1000  1000
  3597     1  1000  1000  1000
  3601     1  1000  1000  1000
  3602     1  1000  1000  1000
  3603     1  1000  1000  1000
  3605     1  1000  1000  1000
  3607     1  1000  1000  1000
  3610     1  1000  1000  1000
  3612     1  1000  1000  1000
  3616     1  1000  1000  1000
  3620     1  1000  1000  1000
  3621     1  1000  1000  1000
  3622     1  1000  1000  1000
  3624     1  1000  1000  1000
  3626     1  1000  1000  1000
  3629     1  1000  1000  1000
  3632     1  1000  1000  1000
  3633     1  1000  1000  1000
  3634     1  1000  1000  1000
  3635     1  1000  1000  1000
  3636     1  1000  1000  1000
  3637     1  1000  1000  1000
  3639     1  1000  1000  1000
  3641     1  1000  1000  1000
  3644     1  1000  1000  1000
  3645     1  1000  1000  1000
  3646     1  1000  1000  1000
  3647     1  1000  1000  1000
  3648     1  1000  1000  1000
  3649     1  1000  1000  1000
  3650     1  1000  1000  1000
  3653     1  1000  1000  1000
  3656     1  1000  1000  1000
  3659     1  1000  1000  1000
  3661     1  1000  1000  1000
  3662     1  1000  1000  1000
  3663     1  1000  1000  1000
  3665     1  1000  1000  1000
  3667     1  1000  1000  1000
  3670     1  1000  1000  1000
  3673     1  1000  1000  1000
  3676     1  1000  1000  1000
  3678     1  1000  1000  1000
  3679     1  1000  1000  1000
  3682     1  1000  1000  1000
  3685     1  1000  1000  1000
  3686     1  1000  1000  1000
  3687     1  1000  1000  1000
  3689     1  1000  1000  1000
  3691     1  1000  1000  1000
  3693     1  1000  1000  1000
  3697     1  1000  1000  1000
  3700     1  1000  1000  1000
  3704     1  1000  1000  1000
  3705     1  1000  1000  1000
  3706     1  1000  1000  1000
  3708     1  1000  1000  1000
  3710     1  1000  1000  1000
  3713     1  1000  1000  1000
  3716     1  1000  1000  1000
  3719     1  1000  1000  1000
  3722     1  1000  1000  1000
  3726     1  1000  1000  1000
  3727     1  1000  1000  1000
  3728     1  1000  1000  1000
  3730     1  1000  1000  1000
  3732     1  1000  1000  1000
  3736     1  1000  1000  1000
  3737     1  1000  1000  1000
  3738     1  1000  1000  1000
  3740     1  1000  1000  1000
  3742     1  1000  1000  1000
  3744     1  1000  1000  1000
  3748     1  1000  1000  1000
  3751     1  1000  1000  1000
  3755     1  1000  1000  1000
  3756     1  1000  1000  1000
  3757     1  1000  1000  1000
  3759     1  1000  1000  1000
  3761     1  1000  1000  1000
  3765     1  1000  1000  1000
  3766     1  1000  1000  1000
  3767     1  1000  1000  1000
  3769     1  1000  1000  1000
  3771     1  1000  1000  1000
  3775     1  1000  1000  1000
  3776     1  1000  1000  1000
  3777     1  1000  1000  1000
  3779     1  1000  1000  1000
  3781     1  1000  1000  1000
  3784     1  1000  1000  1000
  3787     1  1000  1000  1000
  3790     1  1000  1000  1000
  3793     1  1000  1000  1000
  3797     1  1000  1000  1000
  3798     1  1000  1000  1000
  3799     1  1000  1000  1000
  3801     1  1000  1000  1000
  3803     1  1000  1000  1000
  3806     1  1000  1000  1000
  3807     1  1000  1000  1000
  3808     1  1000  1000  1000
  3810     1  1000  1000  1000
  3812     1  1000  1000  1000
  3814     1  1000  1000  1000
  3815     1  1000  1000  1000
  3816     1  1000  1000  1000
  3818     1  1000  1000  1000
  3820     1  1000  1000  1000
  3823     1  1000  1000  1000
  3824     1  1000  1000  1000
  3825     1  1000  1000  1000
  3828     1  1000  1000  1000
  3829     1  1000  1000  1000
  3830     1  1000  1000  1000
  3832     1  1000  1000  1000
  3834     1  1000  1000  1000
  3837     1  1000  1000  1000
  3840     1  1000  1000  1000
  3843     1  1000  1000  1000
  3846     1  1000  1000  1000
  3850     1  1000  1000  1000
  3851     1  1000  1000  1000
  3852     1  1000  1000  1000
  3854     1  1000  1000  1000
  3856     1  1000  1000  1000
  3858     1  1000  1000  1000
  3862     1  1000  1000  1000
  3864     1  1000  1000  1000
  3865     1  1000  1000  1000
  3866     1  1000  1000  1000
  3868     1  1000  1000  1000
  3870     1  1000  1000  1000
  3872     1  1000  1000  1000
  3876     1  1000  1000  1000
  3878     1  1000  1000  1000
  3879     1  1000  1000  1000
  3880     1  1000  1000  1000
  3882     1  1000  1000  1000
  3884     1  1000  1000  1000
  3888     1  1000  1000  1000
  3889     1  1000  1000  1000
  3890     1  1000  1000  1000
  3892     1  1000  1000  1000
  3894     1  1000  1000  1000
  3897     1  1000  1000  1000
  3900     1  1000  1000  1000
  3901     1  1000  1000  1000
  3902     1  1000  1000  1000
  3905     1  1000  1000  1000
  3906     1  1000  1000  1000
  3907     1  1000  1000  1000
  3909     1  1000  1000  1000
  3911     1  1000  1000  1000
  3913     1  1000  1000  1000
  3917     1  1000  1000  1000
  3921     1  1000  1000  1000
  3922     1  1000  1000  1000
  3923     1  1000  1000  1000
  3925     1  1000  1000  1000
  3927     1  1000  1000  1000
  3930     1  1000  1000  1000
  3932     1  1000  1000  1000
  3936     1  1000  1000  1000
  3940     1  1000  1000  1000
  3941     1  1000  1000  1000
  3942     1  1000  1000  1000
  3944     1  1000  1000  1000
  3946     1  1000  1000  1000
  3948     1  1000  1000  1000
  3952     1  1000  1000  1000
  3955     1  1000  1000  1000
  3959     1  1000  1000  1000
  3960     1  1000  1000  1000
  3961     1  1000  1000  1000
  3963     1  1000  1000  1000
  3965     1  1000  1000  1000
  3968     1  1000  1000  1000
  3971     1  1000  1000  1000
  3974     1  1000  1000  1000
  3976     1  1000  1000  1000
  3977     1  1000  1000  1000
  3980     1  1000  1000  1000
  3983     1  1000  1000  1000
  3984     1  1000  1000  1000
  3985     1  1000  1000  1000
  3987     1  1000  1000  1000
  3989     1  1000  1000  1000
  3992     1  1000  1000  1000
  3993     1  1000  1000  1000
  3995     1  1000  1000  1000
  3997     1  1000  1000  1000
  3999     1  1000  1000  1000
  4001     1  1000  1000  1000
  4003     1  1000  1000  1000
  4004     1  1000  1000  1000
  4005     1  1000  1000  1000
  4006     1  1000  1000  1000
  4009     1  1000  1000  1000
  4012     1  1000  1000  1000
  4015     1  1000  1000  1000
  4017     1  1000  1000  1000
  4018     1  1000  1000  1000
  4019     1  1000  1000  1000
  4021     1  1000  1000  1000
  4023     1  1000  1000  1000
  4026     1  1000  1000  1000
  4029     1  1000  1000  1000
  4030     1  1000  1000  1000
  4034     1  1000  1000  1000
  4035     1  1000  1000  1000
  4036     1  1000  1000  1000
  4038     1  1000  1000  1000
  4040     1  1000  1000  1000
  4043     1  1000  1000  1000
  4046     1  1000  1000  1000
  4047     1  1000  1000  1000
  4048     1  1000  1000  1000
  4051     1  1000  1000  1000
  4052     1  1000  1000  1000
  4053     1  1000  1000  1000
  4055     1  1000  1000  1000
  4057     1  1000  1000  1000
  4060     1  1000  1000  1000
  4063     1  1000  1000  1000
  4066     1  1000  1000  1000
  4068     1  1000  1000  1000
  4069     1  1000  1000  1000
  4072     1  1000  1000  1000
  4075     1  1000  1000  1000
  4076     1  1000  1000  1000
  4077     1  1000  1000  1000
  4079     1  1000  1000  1000
  4081     1  1000  1000  1000
  4084     1  1000  1000  1000
  4085     1  1000  1000  1000
  4086     1  1000  1000  1000
  4089     1  1000  1000  1000
  4090     1  1000  1000  1000
  4091     1  1000  1000  1000
  4093     1  1000  1000  1000
  4095     1  1000  1000  1000
  4098     1  1000  1000  1000
  4100     1  1000  1000  1000
  4104     1  1000  1000  1000
  4108     1  1000  1000  1000
  4109     1  1000  1000  1000
  4110     1  1000  1000  1000
  4112     1  1000  1000  1000
  4114     1  1000  1000  1000
  4116     1  1000  1000  1000
  4120     1  1000  1000  1000
  4124     1  1000  1000  1000
  4125     1  1000  1000  1000
  4126     1  1000  1000  1000
  4128     1  1000  1000  1000
  4130     1  1000  1000  1000
  4132     1  1000  1000  1000
  4136     1  1000  1000  1000
  4140     1  1000  1000  1000
  4141     1  1000  1000  1000
  4142     1  1000  1000  1000
  4144     1  1000  1000  1000
  4146     1  1000  1000  1000
  4148     1  1000  1000  1000
  4152     1  1000  1000  1000
  4155     1  1000  1000  1000
  4159     1  1000  1000  1000
  4160     1  1000  1000  1000
  4161     1  1000  1000  1000
  4162     1  1000  1000  1000
  4165     1  1000  1000  1000
  4168     1  1000  1000  1000
  4171     1  1000  1000  1000
  4173     1  1000  1000  1000
  4174     1  1000  1000  1000
  4175     1  1000  1000  1000
  4177     1  1000  1000  1000
  4179     1  1000  1000  1000
  4182     1  1000  1000  1000
  4185     1  1000  1000  1000
  4188     1  1000  1000  1000
  4191     1  1000  1000  1000
  4195     1  1000  1000  1000
  4196     1  1000  1000  1000
  4197     1  1000  1000  1000
  4199     1  1000  1000  1000
  4201     1  1000  1000  1000
  4204     1  1000  1000  1000
  4206     1  1000  1000  1000
  4207     1  1000  1000  1000
  4208     1  1000  1000  1000
  4210     1  1000  1000  1000
  4212     1  1000  1000  1000
  4214     1  1000  1000  1000
  4218     1  1000  1000  1000
  4222     1  1000  1000  1000
  4223     1  1000  1000  1000
  4224     1  1000  1000  1000
  4226     1  1000  1000  1000
  4228     1  1000  1000  1000
  4230     1  1000  1000  1000
  4234     1  1000  1000  1000
  4236     1  1000  1000  1000
  4237     1  1000  1000  1000
  4238     1  1000  1000  1000
  4239     1  1000  1000  1000
  4242     1  1000  1000  1000
  4245     1  1000  1000  1000
  4248     1  1000  1000  1000
  4250     1  1000  1000  1000
  4251     1  1000  1000  1000
  4252     1  1000  1000  1000
  4254     1  1000  1000  1000
  4256     1  1000  1000  1000
  4259     1  1000  1000  1000
  4262     1  1000  1000  1000
  4263     1  1000  1000  1000
  4264     1  1000  1000  1000
  4265     1  1000  1000  1000
  4266     1  1000  1000  1000
  4267     1  1000  1000  1000
  4269     1  1000  1000  1000
  4271     1  1000  1000  1000
  4274     1  1000  1000  1000
  4277     1  1000  1000  1000
  4280     1  1000  1000  1000
  4282     1  1000  1000  1000
  4283     1  1000  1000  1000
  4286     1  1000  1000  1000
  4289     1  1000  1000  1000
  4290     1  1000  1000  1000
  4291     1  1000  1000  1000
  4293     1  1000  1000  1000
  4295     1  1000  1000  1000
  4297     1  1000  1000  1000
  4301     1  1000  1000  1000
  4304     1  1000  1000  1000
  4308     1  1000  1000  1000
  4309     1  1000  1000  1000
  4310     1  1000  1000  1000
  4312     1  1000  1000  1000
  4314     1  1000  1000  1000
  4318     1  1000  1000  1000
  4319     1  1000  1000  1000
  4320     1  1000  1000  1000
  4322     1  1000  1000  1000
  4324     1  1000  1000  1000
  4327     1  1000  1000  1000
  4330     1  1000  1000  1000
  4331     1  1000  1000  1000
  4332     1  1000  1000  1000
  4333     1  1000  1000  1000
  4334     1  1000  1000  1000
  4335     1  1000  1000  1000
  4337     1  1000  1000  1000
  4339     1  1000  1000  1000
  4342     1  1000  1000  1000
  4343     1  1000  1000  1000
  4344     1  1000  1000  1000
  4347     1  1000  1000  1000
  4348     1  1000  1000  1000
  4349     1  1000  1000  1000
  4351     1  1000  1000  1000
  4353     1  1000  1000  1000
  4356     1  1000  1000  1000
  4357     1  1000  1000  1000
  4359     1  1000  1000  1000
  4361     1  1000  1000  1000
  4363     1  1000  1000  1000
  4365     1  1000  1000  1000
  4367     1  1000  1000  1000
  4368     1  1000  1000  1000
  4369     1  1000  1000  1000
  4371     1  1000  1000  1000
  4373     1  1000  1000  1000
  4376     1  1000  1000  1000
  4379     1  1000  1000  1000
  4382     1  1000  1000  1000
  4385     1  1000  1000  1000
  4389     1  1000  1000  1000
  4390     1  1000  1000  1000
  4391     1  1000  1000  1000
  4393     1  1000  1000  1000
  4395     1  1000  1000  1000
  4397     1  1000  1000  1000
  4401     1  1000  1000  1000
  4405     1  1000  1000  1000
  4406     1  1000  1000  1000
  4407     1  1000  1000  1000
  4409     1  1000  1000  1000
  4411     1  1000  1000  1000
  4414     1  1000  1000  1000
  4415     1  1000  1000  1000
  4417     1  1000  1000  1000
  4419     1  1000  1000  1000
  4421     1  1000  1000  1000
  4423     1  1000  1000  1000
  4425     1  1000  1000  1000
  4426     1  1000  1000  1000
  4427     1  1000  1000  1000
  4429     1  1000  1000  1000
  4431     1  1000  1000  1000
  4434     1  1000  1000  1000
  4435     1  1000  1000  1000
  4436     1  1000  1000  1000
  4437     1  1000  1000  1000
  4438     1  1000  1000  1000
  4439     1  1000  1000  1000
  4441     1  1000  1000  1000
  4443     1  1000  1000  1000
  4446     1  1000  1000  1000
  4447     1  1000  1000  1000
  4449     1  1000  1000  1000
  4451     1  1000  1000  1000
  4453     1  1000  1000  1000
  4455     1  1000  1000  1000
  4457     1  1000  1000  1000
  4458     1  1000  1000  1000
  4459     1  1000  1000  1000
  4461     1  1000  1000  1000
  4463     1  1000  1000  1000
  4466     1  1000  1000  1000
  4469     1  1000  1000  1000
  4470     1  1000  1000  1000
  4471     1  1000  1000  1000
  4472     1  1000  1000  1000
  4473     1  1000  1000  1000
  4474     1  1000  1000  1000
  4476     1  1000  1000  1000
  4478     1  1000  1000  1000
  4481     1  1000  1000  1000
  4483     1  1000  1000  1000
  4487     1  1000  1000  1000
  4491     1  1000  1000  1000
  4492     1  1000  1000  1000
  4493     1  1000  1000  1000
  4495     1  1000  1000  1000
  4497     1  1000  1000  1000
  4500     1  1000  1000  1000
  4502     1  1000  1000  1000
  4503     1  1000  1000  1000
  4504     1  1000  1000  1000
  4506     1  1000  1000  1000
  4508     1  1000  1000  1000
  4511     1  1000  1000  1000
  4513     1  1000  1000  1000
  4514     1  1000  1000  1000
  4515     1  1000  1000  1000
  4517     1  1000  1000  1000
  4519     1  1000  1000  1000
  4522     1  1000  1000  1000
  4525     1  1000  1000  1000
  4526     1  1000  1000  1000
  4527     1  1000  1000  1000
  4530     1  1000  1000  1000
  4531     1  1000  1000  1000
  4532     1  1000  1000  1000
  4534     1  1000  1000  1000
  4536     1  1000  1000  1000
  4539     1  1000  1000  1000
  4540     1  1000  1000  1000
  4541     1  1000  1000  1000
  4542     1  1000  1000  1000
  4543     1  1000  1000  1000
  4544     1  1000  1000  1000
  4546     1  1000  1000  1000
  4548     1  1000  1000  1000
  4551     1  1000  1000  1000
  4554     1  1000  1000  1000
  4555     1  1000  1000  1000
  4559     1  1000  1000  1000
  4560     1  1000  1000  1000
  4561     1  1000  1000  1000
  4563     1  1000  1000  1000
  4565     1  1000  1000  1000
  4567     1  1000  1000  1000
  4571     1  1000  1000  1000
  4573     1  1000  1000  1000
  4574     1  1000  1000  1000
  4575     1  1000  1000  1000
  4577     1  1000  1000  1000
  4579     1  1000  1000  1000
  4581     1  1000  1000  1000
  4585     1  1000  1000  1000
  4587     1  1000  1000  1000
  4588     1  1000  1000  1000
  4589     1  1000  1000  1000
  4591     1  1000  1000  1000
  4593     1  1000  1000  1000
  4596     1  1000  1000  1000
  4598     1  1000  1000  1000
  4602     1  1000  1000  1000
  4606     1  1000  1000  1000
  4607     1  1000  1000  1000
  4608     1  1000  1000  1000
  4610     1  1000  1000  1000
  4612     1  1000  1000  1000
  4615     1  1000  1000  1000
  4617     1  1000  1000  1000
  4621     1  1000  1000  1000
  4625     1  1000  1000  1000
  4626     1  1000  1000  1000
  4627     1  1000  1000  1000
  4629     1  1000  1000  1000
  4631     1  1000  1000  1000
  4634     1  1000  1000  1000
  4636     1  1000  1000  1000
  4637     1  1000  1000  1000
  4638     1  1000  1000  1000
  4640     1  1000  1000  1000
  4642     1  1000  1000  1000
  4645     1  1000  1000  1000
  4646     1  1000  1000  1000
  4648     1  1000  1000  1000
  4650     1  1000  1000  1000
  4651     1  1000  1000  1000
  4653     1  1000  1000  1000
  4655     1  1000  1000  1000
  4657     1  1000  1000  1000
  4658     1  1000  1000  1000
  4659     1  1000  1000  1000
  4661     1  1000  1000  1000
  4663     1  1000  1000  1000
  4666     1  1000  1000  1000
  4667     1  1000  1000  1000
  4668     1  1000  1000  1000
  4671     1  1000  1000  1000
  4672     1  1000  1000  1000
  4673     1  1000  1000  1000
  4675     1  1000  1000  1000
  4677     1  1000  1000  1000
  4680     1  1000  1000  1000
  4683     1  1000  1000  1000
  4686     1  1000  1000  1000
  4688     1  1000  1000  1000
  4689     1  1000  1000  1000
  4692     1  1000  1000  1000
  4695     1  1000  1000  1000
  4696     1  1000  1000  1000
  4697     1  1000  1000  1000
  4699     1  1000  1000  1000
  4701     1  1000  1000  1000
  4704     1  1000  1000  1000
  4705     1  1000  1000  1000
  4706     1  1000  1000  1000
  4709     1  1000  1000  1000
  4710     1  1000  1000  1000
  4711     1  1000  1000  1000
  4713     1  1000  1000  1000
  4715     1  1000  1000  1000
  4718     1  1000  1000  1000
  4719     1  1000  1000  1000
  4721     1  1000  1000  1000
  4723     1  1000  1000  1000
  4724     1  1000  1000  1000
  4726     1  1000  1000  1000
  4728     1  1000  1000  1000
  4730     1  1000  1000  1000
  4732     1  1000  1000  1000
  4733     1  1000  1000  1000
  4734     1  1000  1000  1000
  4735     1  1000  1000  1000
  4737     1  1000  1000  1000
  4739     1  1000  1000  1000
  4742     1  1000  1000  1000
  4745     1  1000  1000  1000
  4748     1  1000  1000  1000
  4750     1  1000  1000  1000
  4751     1  1000  1000  1000
  4754     1  1000  1000  1000
  4757     1  1000  1000  1000
  4758     1  1000  1000  1000
  4759     1  1000  1000  1000
  4761     1  1000  1000  1000
  4763     1  1000  1000  1000
  4765     1  1000  1000  1000
  4769     1  1000  1000  1000
  4773     1  1000  1000  1000
  4774     1  1000  1000  1000
  4775     1  1000  1000  1000
  4777     1  1000  1000  1000
  4779     1  1000  1000  1000
  4782     1  1000  1000  1000
  4784     1  1000  1000  1000
  4785     1  1000  1000  1000
  4786     1  1000  1000  1000
  4788     1  1000  1000  1000
  4790     1  1000  1000  1000
  4794     1  1000  1000  1000
  4795     1  1000  1000  1000
  4796     1  1000  1000  1000
  4798     1  1000  1000  1000
  4800     1  1000  1000  1000
  4804     1  1000  1000  1000
  4805     1  1000  1000  1000
  4806     1  1000  1000  1000
  4808     1  1000  1000  1000
  4810     1  1000  1000  1000
  4813     1  1000  1000  1000
  4815     1  1000  1000  1000
  4819     1  1000  1000  1000
  4823     1  1000  1000  1000
  4824     1  1000  1000  1000
  4825     1  1000  1000  1000
  4827     1  1000  1000  1000
  4829     1  1000  1000  1000
  4832     1  1000  1000  1000
  4834     1  1000  1000  1000
  4835     1  1000  1000  1000
  4836     1  1000  1000  1000
  4838     1  1000  1000  1000
  4840     1  1000  1000  1000
  4843     1  1000  1000  1000
  4845     1  1000  1000  1000
  4846     1  1000  1000  1000
  4847     1  1000  1000  1000
  4849     1  1000  1000  1000
  4851     1  1000  1000  1000
  4853     1  1000  1000  1000
  4857     1  1000  1000  1000
  4859     1  1000  1000  1000
  4860     1  1000  1000  1000
  4861     1  1000  1000  1000
  4863     1  1000  1000  1000
  4865     1  1000  1000  1000
  4868     1  1000  1000  1000
  4870     1  1000  1000  1000
  4871     1  1000  1000  1000
  4872     1  1000  1000  1000
  4874     1  1000  1000  1000
  4876     1  1000  1000  1000
  4879     1  1000  1000  1000
  4880     1  1000  1000  1000
  4881     1  1000  1000  1000
  4883     1  1000  1000  1000
  4885     1  1000  1000  1000
  4887     1  1000  1000  1000
  4888     1  1000  1000  1000
  4889     1  1000  1000  1000
  4891     1  1000  1000  1000
  4893     1  1000  1000  1000
  4896     1  1000  1000  1000
  4899     1  1000  1000  1000
  4902     1  1000  1000  1000
  4905     1  1000  1000  1000
  4909     1  1000  1000  1000
  4910     1  1000  1000  1000
  4911     1  1000  1000  1000
  4913     1  1000  1000  1000
  4915     1  1000  1000  1000
  4918     1  1000  1000  1000
  4919     1  1000  1000  1000
  4920     1  1000  1000  1000
  4921     1  1000  1000  1000
  4922     1  1000  1000  1000
  4923     1  1000  1000  1000
  4925     1  1000  1000  1000
  4927     1  1000  1000  1000
  4930     1  1000  1000  1000
  4931     1  1000  1000  1000
  4933     1  1000  1000  1000
  4935     1  1000  1000  1000
  4936     1  1000  1000  1000
  4938     1  1000  1000  1000
  4940     1  1000  1000  1000
  4942     1  1000  1000  1000
  4943     1  1000  1000  1000
  4944     1  1000  1000  1000
  4945     1  1000  1000  1000
  4948     1  1000  1000  1000
  4951     1  1000  1000  1000
  4954     1  1000  1000  1000
  4956     1  1000  1000  1000
  4957     1  1000  1000  1000
  4958     1  1000  1000  1000
  4960     1  1000  1000  1000
  4962     1  1000  1000  1000
  4965     1  1000  1000  1000
  4966     1  1000  1000  1000
  4968     1  1000  1000  1000
  4970     1  1000  1000  1000
  4972     1  1000  1000  1000
  4974     1  1000  1000  1000
  4976     1  1000  1000  1000
  4977     1  1000  1000  1000
  4978     1  1000  1000  1000
  4980     1  1000  1000  1000
  4982     1  1000  1000  1000
  4985     1  1000  1000  1000
  4986     1  1000  1000  1000
  4987     1  1000  1000  1000
  4989     1  1000  1000  1000
  4991     1  1000  1000  1000
  4993     1  1000  1000  1000
  4994     1  1000  1000  1000
  4995     1  1000  1000  1000
  4997     1  1000  1000  1000
  4999     1  1000  1000  1000
  5002     1  1000  1000  1000
  5005     1  1000  1000  1000
  5006     1  1000  1000  1000
  5007     1  1000  1000  1000
  5008     1  1000  1000  1000
  5009     1  1000  1000  1000
  5010     1  1000  1000  1000
  5012     1  1000  1000  1000
  5014     1  1000  1000  1000
  5017     1  1000  1000  1000
  5020     1  1000  1000  1000
  5021     1  1000  1000  1000
  5022     1  1000  1000  1000
  5023     1  1000  1000  1000
  5024     1  1000  1000  1000
  5025     1  1000  1000  1000
  5027     1  1000  1000  1000
  5029     1  1000  1000  1000
  5032     1  1000  1000  1000
  5033     1  1000  1000  1000
  5035     1  1000  1000  1000
  5037     1  1000  1000  1000
  5039     1  1000  1000  1000
  5041     1  1000  1000  1000
  5043     1  1000  1000  1000
  5044     1  1000  1000  1000
  5045     1  1000  1000  1000
