# Supplementary material for: Improvement in predicting drug sensitivity changes associated with protein mutations using a molecular dynamics based alchemical mutation method
Source: Sci Rep. 2020 Feb 7;10:2161. doi: 10.1038/s41598-020-58877-9 (PMC7005789; doi:10.1038/s41598-020-58877-9)
Supplement: Supplementary file 2 — Supplementary Information. [file 41598_2020_58877_MOESM2_ESM.zip › S1_input/MP-CAFEE/ALR2/ZST/L300P_ZST/complex_gpu/md_fin.gro]

Generated by trjconv : OXIDOREDUCTASE in water t= 30000.00000
33863
    1ACE    CH3    1   5.102   7.378   4.071
    1ACE   HH31    2   5.159   7.443   4.138
    1ACE   HH32    3   5.164   7.290   4.058
    1ACE   HH33    4   5.089   7.431   3.977
    1ACE      C    5   4.975   7.331   4.142
    1ACE      O    6   4.941   7.215   4.121
    2ALA      N    7   4.899   7.417   4.210
    2ALA      H    8   4.943   7.503   4.240
    2ALA     CA    9   4.777   7.378   4.278
    2ALA     HA   10   4.787   7.273   4.305
    2ALA     CB   11   4.780   7.462   4.405
    2ALA    HB1   12   4.869   7.438   4.463
    2ALA    HB2   13   4.786   7.568   4.377
    2ALA    HB3   14   4.690   7.435   4.461
    2ALA      C   15   4.650   7.394   4.196
    2ALA      O   16   4.549   7.429   4.256
    3SER      N   17   4.659   7.395   4.063
    3SER      H   18   4.750   7.390   4.020
    3SER     CA   19   4.548   7.393   3.970
    3SER     HA   20   4.501   7.488   3.996
    3SER     CB   21   4.594   7.398   3.825
    3SER    HB1   22   4.504   7.383   3.764
    3SER    HB2   23   4.660   7.313   3.812
    3SER     OG   24   4.664   7.517   3.797
    3SER     HG   25   4.648   7.543   3.706
    3SER      C   26   4.461   7.274   4.008
    3SER      O   27   4.508   7.161   4.009
    4ARG      N   28   4.335   7.305   4.040
    4ARG      H   29   4.311   7.401   4.062
    4ARG     CA   30   4.234   7.203   4.059
    4ARG     HA   31   4.280   7.103   4.054
    4ARG     CB   32   4.171   7.220   4.197
    4ARG    HB1   33   4.092   7.147   4.213
    4ARG    HB2   34   4.135   7.322   4.202
    4ARG     CG   35   4.272   7.196   4.309
    4ARG    HG1   36   4.333   7.284   4.330
    4ARG    HG2   37   4.344   7.123   4.274
    4ARG     CD   38   4.216   7.143   4.441
    4ARG    HD1   39   4.163   7.051   4.416
    4ARG    HD2   40   4.151   7.210   4.497
    4ARG     NE   41   4.325   7.101   4.529
    4ARG     HE   42   4.419   7.125   4.499
    4ARG     CZ   43   4.319   7.020   4.636
    4ARG    NH1   44   4.213   6.955   4.685
    4ARG   HH11   45   4.125   6.979   4.642
    4ARG   HH12   46   4.221   6.917   4.779
    4ARG    NH2   47   4.434   6.998   4.702
    4ARG   HH21   48   4.503   7.072   4.704
    4ARG   HH22   49   4.426   6.941   4.784
    4ARG      C   50   4.126   7.208   3.952
    4ARG      O   51   4.128   7.301   3.872
    5ILE      N   52   4.039   7.107   3.955
    5ILE      H   53   4.061   7.036   4.023
    5ILE     CA   54   3.914   7.088   3.884
    5ILE     HA   55   3.886   7.185   3.840
    5ILE     CB   56   3.923   6.997   3.762
    5ILE     HB   57   4.000   7.056   3.713
    5ILE    CG2   58   3.987   6.862   3.792
    5ILE   HG21   59   4.055   6.866   3.877
    5ILE   HG22   60   3.909   6.789   3.815
    5ILE   HG23   61   4.037   6.822   3.703
    5ILE    CG1   62   3.798   7.000   3.673
    5ILE   HG11   63   3.766   7.103   3.661
    5ILE   HG12   64   3.714   6.959   3.729
    5ILE     CD   65   3.820   6.939   3.535
    5ILE    HD1   66   3.881   7.006   3.475
    5ILE    HD2   67   3.868   6.841   3.545
    5ILE    HD3   68   3.721   6.918   3.497
    5ILE      C   69   3.802   7.055   3.981
    5ILE      O   70   3.813   6.972   4.071
    6LEU      N   71   3.683   7.110   3.956
    6LEU      H   72   3.677   7.191   3.896
    6LEU     CA   73   3.561   7.082   4.030
    6LEU     HA   74   3.579   7.088   4.137
    6LEU     CB   75   3.464   7.198   4.009
    6LEU    HB1   76   3.423   7.207   3.909
    6LEU    HB2   77   3.523   7.289   4.024
    6LEU     CG   78   3.349   7.205   4.109
    6LEU     HG   79   3.304   7.106   4.106
    6LEU    CD1   80   3.391   7.247   4.249
    6LEU   HD11   81   3.446   7.341   4.245
    6LEU   HD12   82   3.303   7.258   4.312
    6LEU   HD13   83   3.453   7.170   4.295
    6LEU    CD2   84   3.247   7.312   4.071
    6LEU   HD21   85   3.162   7.299   4.138
    6LEU   HD22   86   3.291   7.411   4.084
    6LEU   HD23   87   3.217   7.291   3.968
    6LEU      C   88   3.501   6.946   3.999
    6LEU      O   89   3.478   6.906   3.885
    7LEU      N   90   3.452   6.883   4.105
    7LEU      H   91   3.495   6.908   4.193
    7LEU     CA   92   3.362   6.769   4.099
    7LEU     HA   93   3.356   6.735   3.996
    7LEU     CB   94   3.414   6.662   4.195
    7LEU    HB1   95   3.341   6.582   4.202
    7LEU    HB2   96   3.414   6.703   4.296
    7LEU     CG   97   3.550   6.595   4.174
    7LEU     HG   98   3.626   6.657   4.221
    7LEU    CD1   99   3.560   6.462   4.248
    7LEU   HD11  100   3.480   6.393   4.219
    7LEU   HD12  101   3.656   6.415   4.230
    7LEU   HD13  102   3.551   6.481   4.355
    7LEU    CD2  103   3.584   6.568   4.028
    7LEU   HD21  104   3.689   6.542   4.019
    7LEU   HD22  105   3.519   6.490   3.990
    7LEU   HD23  106   3.571   6.660   3.971
    7LEU      C  107   3.216   6.796   4.131
    7LEU      O  108   3.178   6.890   4.201
    8ASN      N  109   3.126   6.708   4.087
    8ASN      H  110   3.161   6.617   4.059
    8ASN     CA  111   2.983   6.708   4.110
    8ASN     HA  112   2.942   6.804   4.080
    8ASN     CB  113   2.913   6.607   4.020
    8ASN    HB1  114   2.933   6.619   3.914
    8ASN    HB2  115   2.805   6.617   4.031
    8ASN     CG  116   2.934   6.460   4.053
    8ASN    OD1  117   2.959   6.418   4.166
    8ASN    ND2  118   2.935   6.362   3.962
    8ASN   HD21  119   2.911   6.389   3.867
    8ASN   HD22  120   2.943   6.267   3.994
    8ASN      C  121   2.944   6.699   4.257
    8ASN      O  122   2.825   6.712   4.286
    9ASN      N  123   3.035   6.680   4.353
    9ASN      H  124   3.126   6.654   4.319
    9ASN     CA  125   3.005   6.702   4.493
    9ASN     HA  126   2.897   6.716   4.504
    9ASN     CB  127   3.047   6.583   4.579
    9ASN    HB1  128   3.014   6.489   4.536
    9ASN    HB2  129   3.000   6.602   4.676
    9ASN     CG  130   3.197   6.582   4.602
    9ASN    OD1  131   3.286   6.602   4.520
    9ASN    ND2  132   3.232   6.567   4.730
    9ASN   HD21  133   3.162   6.546   4.799
    9ASN   HD22  134   3.330   6.574   4.755
    9ASN      C  135   3.044   6.838   4.549
    9ASN      O  136   3.021   6.866   4.667
   10GLY      N  137   3.079   6.933   4.464
   10GLY      H  138   3.070   6.913   4.365
   10GLY     CA  139   3.136   7.060   4.504
   10GLY    HA1  140   3.074   7.113   4.576
   10GLY    HA2  141   3.123   7.130   4.421
   10GLY      C  142   3.283   7.063   4.546
   10GLY      O  143   3.330   7.173   4.573
   11ALA      N  144   3.357   6.952   4.547
   11ALA      H  145   3.314   6.862   4.532
   11ALA     CA  146   3.493   6.939   4.597
   11ALA     HA  147   3.509   7.012   4.676
   11ALA     CB  148   3.519   6.794   4.635
   11ALA    HB1  149   3.525   6.725   4.551
   11ALA    HB2  150   3.619   6.795   4.680
   11ALA    HB3  151   3.444   6.751   4.702
   11ALA      C  152   3.582   6.968   4.477
   11ALA      O  153   3.539   6.958   4.362
   12LYS      N  154   3.704   7.016   4.501
   12LYS      H  155   3.733   7.024   4.598
   12LYS     CA  156   3.803   7.043   4.399
   12LYS     HA  157   3.749   7.038   4.304
   12LYS     CB  158   3.857   7.185   4.414
   12LYS    HB1  159   3.944   7.209   4.353
   12LYS    HB2  160   3.887   7.190   4.519
   12LYS     CG  161   3.749   7.287   4.379
   12LYS    HG1  162   3.652   7.266   4.424
   12LYS    HG2  163   3.733   7.280   4.271
   12LYS     CD  164   3.793   7.426   4.423
   12LYS    HD1  165   3.877   7.453   4.360
   12LYS    HD2  166   3.820   7.433   4.529
   12LYS     CE  167   3.673   7.519   4.403
   12LYS    HE1  168   3.593   7.486   4.469
   12LYS    HE2  169   3.646   7.497   4.300
   12LYS     NZ  170   3.703   7.662   4.412
   12LYS    HZ1  171   3.718   7.698   4.505
   12LYS    HZ2  172   3.794   7.677   4.370
   12LYS    HZ3  173   3.633   7.722   4.370
   12LYS      C  174   3.918   6.944   4.410
   12LYS      O  175   3.981   6.940   4.516
   13MET      N  176   3.954   6.876   4.300
   13MET      H  177   3.913   6.914   4.216
   13MET     CA  178   4.056   6.775   4.281
   13MET     HA  179   4.092   6.729   4.373
   13MET     CB  180   3.980   6.673   4.197
   13MET    HB1  181   3.948   6.721   4.105
   13MET    HB2  182   3.884   6.645   4.241
   13MET     CG  183   4.065   6.551   4.162
   13MET    HG1  184   4.103   6.504   4.253
   13MET    HG2  185   4.154   6.576   4.104
   13MET     SD  186   3.969   6.431   4.067
   13MET     CE  187   4.074   6.284   4.074
   13MET    HE1  188   4.178   6.315   4.062
   13MET    HE2  189   4.057   6.240   4.172
   13MET    HE3  190   4.052   6.203   4.004
   13MET      C  191   4.174   6.831   4.202
   13MET      O  192   4.152   6.905   4.106
   14PRO      N  193   4.297   6.783   4.223
   14PRO     CD  194   4.333   6.702   4.338
   14PRO    HD1  195   4.341   6.596   4.317
   14PRO    HD2  196   4.273   6.724   4.426
   14PRO     CG  197   4.466   6.759   4.388
   14PRO    HG1  198   4.520   6.678   4.437
   14PRO    HG2  199   4.458   6.842   4.457
   14PRO     CB  200   4.531   6.798   4.256
   14PRO    HB1  201   4.580   6.708   4.219
   14PRO    HB2  202   4.606   6.873   4.281
   14PRO     CA  203   4.417   6.838   4.163
   14PRO     HA  204   4.411   6.945   4.145
   14PRO      C  205   4.436   6.767   4.030
   14PRO      O  206   4.412   6.647   4.012
   15ILE      N  207   4.471   6.848   3.930
   15ILE      H  208   4.496   6.943   3.951
   15ILE     CA  209   4.482   6.801   3.793
   15ILE     HA  210   4.392   6.741   3.782
   15ILE     CB  211   4.468   6.913   3.690
   15ILE     HB  212   4.459   6.868   3.591
   15ILE    CG2  213   4.343   6.997   3.716
   15ILE   HG21  214   4.258   6.929   3.726
   15ILE   HG22  215   4.347   7.058   3.805
   15ILE   HG23  216   4.325   7.066   3.634
   15ILE    CG1  217   4.591   7.002   3.675
   15ILE   HG11  218   4.678   6.939   3.653
   15ILE   HG12  219   4.601   7.057   3.769
   15ILE     CD  220   4.585   7.086   3.548
   15ILE    HD1  221   4.498   7.150   3.538
   15ILE    HD2  222   4.675   7.147   3.550
   15ILE    HD3  223   4.586   7.013   3.466
   15ILE      C  224   4.611   6.723   3.772
   15ILE      O  225   4.618   6.644   3.678
   16LEU      N  226   4.711   6.731   3.860
   16LEU      H  227   4.710   6.805   3.929
   16LEU     CA  228   4.830   6.649   3.871
   16LEU     HA  229   4.827   6.580   3.787
   16LEU     CB  230   4.949   6.745   3.862
   16LEU    HB1  231   4.947   6.809   3.950
   16LEU    HB2  232   4.943   6.810   3.774
   16LEU     CG  233   5.085   6.677   3.863
   16LEU     HG  234   5.095   6.611   3.949
   16LEU    CD1  235   5.121   6.587   3.745
   16LEU   HD11  236   5.220   6.544   3.759
   16LEU   HD12  237   5.052   6.503   3.740
   16LEU   HD13  238   5.124   6.637   3.648
   16LEU    CD2  239   5.200   6.777   3.876
   16LEU   HD21  240   5.215   6.818   3.777
   16LEU   HD22  241   5.172   6.846   3.955
   16LEU   HD23  242   5.290   6.721   3.899
   16LEU      C  243   4.830   6.564   3.997
   16LEU      O  244   4.825   6.619   4.107
   17GLY      N  245   4.855   6.434   3.986
   17GLY      H  246   4.850   6.398   3.891
   17GLY     CA  247   4.871   6.342   4.097
   17GLY    HA1  248   4.779   6.286   4.110
   17GLY    HA2  249   4.881   6.400   4.188
   17GLY      C  250   4.986   6.242   4.083
   17GLY      O  251   5.049   6.231   3.978
   18LEU      N  252   5.000   6.161   4.188
   18LEU      H  253   4.931   6.161   4.262
   18LEU     CA  254   5.110   6.068   4.204
   18LEU     HA  255   5.193   6.102   4.143
   18LEU     CB  256   5.175   6.073   4.342
   18LEU    HB1  257   5.101   6.036   4.413
   18LEU    HB2  258   5.194   6.173   4.380
   18LEU     CG  259   5.302   5.995   4.375
   18LEU     HG  260   5.288   5.888   4.358
   18LEU    CD1  261   5.414   6.049   4.286
   18LEU   HD11  262   5.388   6.026   4.183
   18LEU   HD12  263   5.438   6.154   4.303
   18LEU   HD13  264   5.494   5.982   4.316
   18LEU    CD2  265   5.347   6.018   4.519
   18LEU   HD21  266   5.440   5.965   4.542
   18LEU   HD22  267   5.374   6.123   4.533
   18LEU   HD23  268   5.268   5.990   4.587
   18LEU      C  269   5.077   5.923   4.170
   18LEU      O  270   4.979   5.872   4.223
   19GLY      N  271   5.152   5.854   4.085
   19GLY      H  272   5.226   5.903   4.036
   19GLY     CA  273   5.139   5.712   4.059
   19GLY    HA1  274   5.172   5.698   3.957
   19GLY    HA2  275   5.032   5.692   4.053
   19GLY      C  276   5.220   5.621   4.151
   19GLY      O  277   5.327   5.662   4.195
   20THR      N  278   5.169   5.503   4.187
   20THR      H  279   5.082   5.478   4.142
   20THR     CA  280   5.221   5.418   4.292
   20THR     HA  281   5.328   5.438   4.300
   20THR     CB  282   5.166   5.448   4.431
   20THR     HB  283   5.214   5.381   4.503
   20THR    CG2  284   5.202   5.588   4.479
   20THR   HG21  285   5.169   5.669   4.414
   20THR   HG22  286   5.153   5.608   4.575
   20THR   HG23  287   5.310   5.582   4.491
   20THR    OG1  288   5.028   5.430   4.452
   20THR    HG1  289   4.980   5.497   4.403
   20THR      C  290   5.218   5.268   4.263
   20THR      O  291   5.257   5.187   4.347
   21TRP      N  292   5.179   5.222   4.144
   21TRP      H  293   5.164   5.295   4.076
   21TRP     CA  294   5.205   5.087   4.099
   21TRP     HA  295   5.159   5.011   4.162
   21TRP     CB  296   5.141   5.078   3.961
   21TRP    HB1  297   5.199   5.136   3.889
   21TRP    HB2  298   5.037   5.112   3.963
   21TRP     CG  299   5.141   4.946   3.891
   21TRP    CD1  300   5.120   4.826   3.951
   21TRP    HD1  301   5.117   4.802   4.056
   21TRP    NE1  302   5.120   4.728   3.854
   21TRP    HE1  303   5.136   4.631   3.878
   21TRP    CE2  304   5.135   4.783   3.729
   21TRP    CZ2  305   5.126   4.723   3.603
   21TRP    HZ2  306   5.136   4.616   3.587
   21TRP    CH2  307   5.124   4.809   3.492
   21TRP    HH2  308   5.120   4.766   3.393
   21TRP    CZ3  309   5.117   4.948   3.506
   21TRP    HZ3  310   5.109   5.013   3.420
   21TRP    CE3  311   5.123   5.005   3.633
   21TRP    HE3  312   5.137   5.112   3.641
   21TRP    CD2  313   5.131   4.924   3.747
   21TRP      C  314   5.353   5.055   4.084
   21TRP      O  315   5.435   5.147   4.080
   22LYS      N  316   5.393   4.929   4.099
   22LYS      H  317   5.321   4.860   4.114
   22LYS     CA  318   5.530   4.881   4.091
   22LYS     HA  319   5.522   4.776   4.120
   22LYS     CB  320   5.591   4.897   3.953
   22LYS    HB1  321   5.677   4.831   3.957
   22LYS    HB2  322   5.645   4.990   3.935
   22LYS     CG  323   5.525   4.848   3.824
   22LYS    HG1  324   5.417   4.835   3.830
   22LYS    HG2  325   5.562   4.753   3.787
   22LYS     CD  326   5.541   4.949   3.710
   22LYS    HD1  327   5.499   4.909   3.618
   22LYS    HD2  328   5.646   4.977   3.702
   22LYS     CE  329   5.467   5.074   3.755
   22LYS    HE1  330   5.520   5.120   3.838
   22LYS    HE2  331   5.366   5.041   3.779
   22LYS     NZ  332   5.450   5.161   3.637
   22LYS    HZ1  333   5.540   5.192   3.602
   22LYS    HZ2  334   5.417   5.115   3.554
   22LYS    HZ3  335   5.404   5.249   3.657
   22LYS      C  336   5.627   4.931   4.198
   22LYS      O  337   5.747   4.910   4.183
   23SER      N  338   5.578   4.989   4.307
   23SER      H  339   5.477   4.985   4.312
   23SER     CA  340   5.653   5.053   4.414
   23SER     HA  341   5.754   5.080   4.386
   23SER     CB  342   5.592   5.191   4.439
   23SER    HB1  343   5.654   5.246   4.509
   23SER    HB2  344   5.492   5.175   4.479
   23SER     OG  345   5.582   5.258   4.315
   23SER     HG  346   5.533   5.196   4.260
   23SER      C  347   5.646   4.968   4.541
   23SER      O  348   5.540   4.925   4.585
   24PRO      N  349   5.765   4.931   4.588
   24PRO     CD  350   5.898   4.964   4.539
   24PRO    HD1  351   5.924   5.069   4.528
   24PRO    HD2  352   5.902   4.926   4.436
   24PRO     CG  353   6.001   4.900   4.631
   24PRO    HG1  354   6.082   4.964   4.666
   24PRO    HG2  355   6.049   4.815   4.582
   24PRO     CB  356   5.921   4.856   4.752
   24PRO    HB1  357   5.953   4.905   4.844
   24PRO    HB2  358   5.940   4.751   4.775
   24PRO     CA  359   5.772   4.875   4.721
   24PRO     HA  360   5.720   4.780   4.728
   24PRO      C  361   5.712   4.961   4.831
   24PRO      O  362   5.719   5.084   4.825
   25PRO      N  363   5.667   4.895   4.938
   25PRO     CD  364   5.684   4.757   4.978
   25PRO    HD1  365   5.789   4.728   4.981
   25PRO    HD2  366   5.631   4.692   4.909
   25PRO     CG  367   5.630   4.740   5.120
   25PRO    HG1  368   5.711   4.754   5.192
   25PRO    HG2  369   5.583   4.642   5.125
   25PRO     CB  370   5.530   4.855   5.131
   25PRO    HB1  371   5.537   4.881   5.237
   25PRO    HB2  372   5.434   4.815   5.100
   25PRO     CA  373   5.589   4.963   5.041
   25PRO     HA  374   5.507   5.020   4.999
   25PRO      C  375   5.682   5.056   5.118
   25PRO      O  376   5.658   5.176   5.128
   26GLY      N  377   5.792   5.006   5.173
   26GLY      H  378   5.809   4.907   5.156
   26GLY     CA  379   5.895   5.088   5.234
   26GLY    HA1  380   5.981   5.024   5.257
   26GLY    HA2  381   5.848   5.130   5.323
   26GLY      C  382   5.956   5.205   5.158
   26GLY      O  383   6.001   5.299   5.223
   27GLN      N  384   5.941   5.216   5.026
   27GLN      H  385   5.883   5.149   4.978
   27GLN     CA  386   5.973   5.329   4.942
   27GLN     HA  387   6.058   5.381   4.985
   27GLN     CB  388   6.017   5.276   4.805
   27GLN    HB1  389   5.949   5.201   4.767
   27GLN    HB2  390   6.111   5.229   4.832
   27GLN     CG  391   6.047   5.375   4.693
   27GLN    HG1  392   6.089   5.463   4.743
   27GLN    HG2  393   5.960   5.427   4.653
   27GLN     CD  394   6.138   5.312   4.589
   27GLN    OE1  395   6.129   5.193   4.559
   27GLN    NE2  396   6.234   5.383   4.529
   27GLN   HE21  397   6.246   5.482   4.544
   27GLN   HE22  398   6.296   5.334   4.467
   27GLN      C  399   5.856   5.426   4.934
   27GLN      O  400   5.875   5.547   4.951
   28VAL      N  401   5.730   5.385   4.914
   28VAL      H  402   5.710   5.290   4.886
   28VAL     CA  403   5.613   5.470   4.923
   28VAL     HA  404   5.605   5.544   4.844
   28VAL     CB  405   5.487   5.385   4.906
   28VAL     HB  406   5.473   5.307   4.981
   28VAL    CG1  407   5.359   5.467   4.917
   28VAL   HG11  408   5.357   5.549   4.844
   28VAL   HG12  409   5.273   5.405   4.895
   28VAL   HG13  410   5.343   5.501   5.019
   28VAL    CG2  411   5.484   5.338   4.761
   28VAL   HG21  412   5.402   5.269   4.740
   28VAL   HG22  413   5.472   5.422   4.691
   28VAL   HG23  414   5.576   5.291   4.728
   28VAL      C  415   5.606   5.548   5.053
   28VAL      O  416   5.574   5.667   5.044
   29THR      N  417   5.636   5.492   5.170
   29THR      H  418   5.659   5.394   5.173
   29THR     CA  419   5.648   5.565   5.295
   29THR     HA  420   5.547   5.607   5.301
   29THR     CB  421   5.698   5.484   5.414
   29THR     HB  422   5.801   5.509   5.438
   29THR    CG2  423   5.609   5.515   5.534
   29THR   HG21  424   5.642   5.453   5.617
   29THR   HG22  425   5.613   5.622   5.555
   29THR   HG23  426   5.508   5.482   5.508
   29THR    OG1  427   5.701   5.344   5.398
   29THR    HG1  428   5.616   5.307   5.424
   29THR      C  429   5.748   5.680   5.297
   29THR      O  430   5.721   5.781   5.361
   30GLU      N  431   5.845   5.679   5.206
   30GLU      H  432   5.865   5.586   5.171
   30GLU     CA  433   5.939   5.785   5.174
   30GLU     HA  434   5.939   5.850   5.261
   30GLU     CB  435   6.077   5.731   5.136
   30GLU    HB1  436   6.139   5.818   5.111
   30GLU    HB2  437   6.060   5.666   5.050
   30GLU     CG  438   6.143   5.654   5.250
   30GLU    HG1  439   6.246   5.625   5.230
   30GLU    HG2  440   6.095   5.557   5.257
   30GLU     CD  441   6.141   5.725   5.385
   30GLU    OE1  442   6.148   5.849   5.394
   30GLU    OE2  443   6.166   5.658   5.488
   30GLU      C  444   5.894   5.878   5.062
   30GLU      O  445   5.899   6.000   5.068
   31ALA      N  446   5.838   5.815   4.958
   31ALA      H  447   5.839   5.714   4.958
   31ALA     CA  448   5.794   5.885   4.839
   31ALA     HA  449   5.878   5.940   4.797
   31ALA     CB  450   5.749   5.789   4.729
   31ALA    HB1  451   5.736   5.844   4.636
   31ALA    HB2  452   5.819   5.710   4.705
   31ALA    HB3  453   5.652   5.744   4.750
   31ALA      C  454   5.680   5.985   4.857
   31ALA      O  455   5.682   6.099   4.811
   32VAL      N  456   5.585   5.950   4.943
   32VAL      H  457   5.590   5.857   4.982
   32VAL     CA  458   5.470   6.032   4.976
   32VAL     HA  459   5.439   6.073   4.880
   32VAL     CB  460   5.352   5.940   5.006
   32VAL     HB  461   5.381   5.876   5.089
   32VAL    CG1  462   5.230   6.023   5.046
   32VAL   HG11  463   5.198   6.092   4.968
   32VAL   HG12  464   5.140   5.966   5.072
   32VAL   HG13  465   5.246   6.086   5.133
   32VAL    CG2  466   5.331   5.852   4.883
   32VAL   HG21  467   5.310   5.917   4.799
   32VAL   HG22  468   5.416   5.785   4.865
   32VAL   HG23  469   5.238   5.798   4.895
   32VAL      C  470   5.503   6.153   5.063
   32VAL      O  471   5.437   6.256   5.050
   33LYS      N  472   5.616   6.151   5.134
   33LYS      H  473   5.655   6.058   5.136
   33LYS     CA  474   5.667   6.260   5.214
   33LYS     HA  475   5.590   6.318   5.265
   33LYS     CB  476   5.756   6.205   5.325
   33LYS    HB1  477   5.789   6.288   5.388
   33LYS    HB2  478   5.847   6.168   5.277
   33LYS     CG  479   5.693   6.096   5.410
   33LYS    HG1  480   5.655   6.016   5.345
   33LYS    HG2  481   5.604   6.134   5.460
   33LYS     CD  482   5.799   6.051   5.510
   33LYS    HD1  483   5.840   6.128   5.575
   33LYS    HD2  484   5.882   6.007   5.456
   33LYS     CE  485   5.749   5.950   5.613
   33LYS    HE1  486   5.707   5.862   5.563
   33LYS    HE2  487   5.666   5.994   5.668
   33LYS     NZ  488   5.855   5.906   5.705
   33LYS    HZ1  489   5.897   5.985   5.753
   33LYS    HZ2  490   5.824   5.850   5.783
   33LYS    HZ3  491   5.923   5.848   5.659
   33LYS      C  492   5.730   6.369   5.128
   33LYS      O  493   5.696   6.487   5.135
   34VAL      N  494   5.816   6.321   5.038
   34VAL      H  495   5.848   6.226   5.048
   34VAL     CA  496   5.872   6.400   4.931
   34VAL     HA  497   5.922   6.484   4.980
   34VAL     CB  498   5.971   6.313   4.853
   34VAL     HB  499   5.915   6.222   4.831
   34VAL    CG1  500   6.028   6.359   4.719
   34VAL   HG11  501   6.125   6.313   4.703
   34VAL   HG12  502   5.953   6.330   4.646
   34VAL   HG13  503   6.039   6.467   4.726
   34VAL    CG2  504   6.089   6.276   4.943
   34VAL   HG21  505   6.139   6.370   4.967
   34VAL   HG22  506   6.058   6.221   5.032
   34VAL   HG23  507   6.151   6.208   4.884
   34VAL      C  508   5.762   6.461   4.845
   34VAL      O  509   5.765   6.584   4.833
   35ALA      N  510   5.657   6.389   4.805
   35ALA      H  511   5.660   6.290   4.822
   35ALA     CA  512   5.551   6.449   4.726
   35ALA     HA  513   5.590   6.486   4.632
   35ALA     CB  514   5.462   6.333   4.681
   35ALA    HB1  515   5.394   6.304   4.761
   35ALA    HB2  516   5.416   6.365   4.588
   35ALA    HB3  517   5.524   6.251   4.646
   35ALA      C  518   5.461   6.551   4.795
   35ALA      O  519   5.428   6.649   4.729
   36ILE      N  520   5.420   6.532   4.920
   36ILE      H  521   5.432   6.444   4.968
   36ILE     CA  522   5.342   6.626   4.998
   36ILE     HA  523   5.255   6.658   4.940
   36ILE     CB  524   5.276   6.563   5.120
   36ILE     HB  525   5.356   6.517   5.177
   36ILE    CG2  526   5.207   6.670   5.204
   36ILE   HG21  527   5.167   6.751   5.143
   36ILE   HG22  528   5.125   6.638   5.269
   36ILE   HG23  529   5.288   6.718   5.259
   36ILE    CG1  530   5.167   6.461   5.084
   36ILE   HG11  531   5.202   6.390   5.009
   36ILE   HG12  532   5.077   6.503   5.040
   36ILE     CD  533   5.105   6.386   5.201
   36ILE    HD1  534   5.035   6.448   5.256
   36ILE    HD2  535   5.051   6.305   5.152
   36ILE    HD3  536   5.179   6.353   5.275
   36ILE      C  537   5.427   6.750   5.019
   36ILE      O  538   5.391   6.862   4.984
   37ASP      N  539   5.556   6.743   5.053
   37ASP      H  540   5.585   6.655   5.095
   37ASP     CA  541   5.654   6.849   5.057
   37ASP     HA  542   5.614   6.923   5.126
   37ASP     CB  543   5.784   6.796   5.118
   37ASP    HB1  544   5.859   6.875   5.112
   37ASP    HB2  545   5.822   6.728   5.043
   37ASP     CG  546   5.773   6.741   5.259
   37ASP    OD1  547   5.873   6.703   5.324
   37ASP    OD2  548   5.666   6.753   5.322
   37ASP      C  549   5.681   6.917   4.923
   37ASP      O  550   5.718   7.034   4.925
   38VAL      N  551   5.673   6.849   4.808
   38VAL      H  552   5.666   6.749   4.810
   38VAL     CA  553   5.695   6.912   4.680
   38VAL     HA  554   5.781   6.979   4.680
   38VAL     CB  555   5.715   6.807   4.571
   38VAL     HB  556   5.649   6.722   4.589
   38VAL    CG1  557   5.698   6.848   4.425
   38VAL   HG11  558   5.750   6.775   4.362
   38VAL   HG12  559   5.599   6.854   4.380
   38VAL   HG13  560   5.756   6.938   4.402
   38VAL    CG2  561   5.858   6.753   4.581
   38VAL   HG21  562   5.877   6.664   4.522
   38VAL   HG22  563   5.928   6.833   4.557
   38VAL   HG23  564   5.870   6.722   4.685
   38VAL      C  565   5.572   6.990   4.635
   38VAL      O  566   5.590   7.103   4.590
   39GLY      N  567   5.450   6.938   4.648
   39GLY      H  568   5.452   6.841   4.678
   39GLY     CA  569   5.330   7.008   4.609
   39GLY    HA1  570   5.335   7.086   4.533
   39GLY    HA2  571   5.304   7.067   4.697
   39GLY      C  572   5.212   6.921   4.570
   39GLY      O  573   5.108   6.971   4.527
   40TYR      N  574   5.221   6.788   4.585
   40TYR      H  575   5.304   6.753   4.631
   40TYR     CA  576   5.117   6.692   4.555
   40TYR     HA  577   5.053   6.736   4.479
   40TYR     CB  578   5.173   6.555   4.517
   40TYR    HB1  579   5.088   6.489   4.499
   40TYR    HB2  580   5.232   6.512   4.598
   40TYR     CG  581   5.253   6.561   4.389
   40TYR    CD1  582   5.393   6.563   4.392
   40TYR    HD1  583   5.442   6.574   4.487
   40TYR    CE1  584   5.462   6.559   4.271
   40TYR    HE1  585   5.567   6.581   4.257
   40TYR     CZ  586   5.400   6.541   4.145
   40TYR     OH  587   5.477   6.536   4.033
   40TYR     HH  588   5.567   6.548   4.064
   40TYR    CE2  589   5.260   6.527   4.146
   40TYR    HE2  590   5.214   6.500   4.052
   40TYR    CD2  591   5.189   6.536   4.267
   40TYR    HD2  592   5.082   6.525   4.271
   40TYR      C  593   5.021   6.679   4.672
   40TYR      O  594   5.058   6.696   4.788
   41ARG      N  595   4.891   6.666   4.641
   41ARG      H  596   4.874   6.684   4.543
   41ARG     CA  597   4.771   6.648   4.719
   41ARG     HA  598   4.801   6.626   4.821
   41ARG     CB  599   4.689   6.777   4.720
   41ARG    HB1  600   4.617   6.767   4.801
   41ARG    HB2  601   4.644   6.795   4.622
   41ARG     CG  602   4.759   6.911   4.737
   41ARG    HG1  603   4.681   6.987   4.742
   41ARG    HG2  604   4.829   6.938   4.657
   41ARG     CD  605   4.831   6.917   4.871
   41ARG    HD1  606   4.886   6.824   4.883
   41ARG    HD2  607   4.760   6.917   4.954
   41ARG     NE  608   4.911   7.039   4.886
   41ARG     HE  609   4.864   7.128   4.875
   41ARG     CZ  610   5.038   7.053   4.925
   41ARG    NH1  611   5.112   6.941   4.930
   41ARG   HH11  612   5.081   6.855   4.888
   41ARG   HH12  613   5.211   6.947   4.949
   41ARG    NH2  614   5.103   7.163   4.964
   41ARG   HH21  615   5.062   7.255   4.958
   41ARG   HH22  616   5.201   7.157   4.988
   41ARG      C  617   4.686   6.531   4.670
   41ARG      O  618   4.615   6.479   4.755
   42HIS      N  619   4.717   6.481   4.550
   42HIS      H  620   4.797   6.525   4.506
   42HIS     CA  621   4.662   6.364   4.485
   42HIS     HA  622   4.585   6.329   4.554
   42HIS     CB  623   4.592   6.407   4.357
   42HIS    HB1  624   4.669   6.452   4.293
   42HIS    HB2  625   4.517   6.480   4.387
   42HIS     CG  626   4.520   6.312   4.266
   42HIS    ND1  627   4.466   6.189   4.302
   42HIS    CE1  628   4.424   6.132   4.189
   42HIS    HE1  629   4.388   6.031   4.194
   42HIS    NE2  630   4.429   6.223   4.090
   42HIS    HE2  631   4.403   6.210   3.993
   42HIS    CD2  632   4.497   6.335   4.133
   42HIS    HD2  633   4.524   6.418   4.069
   42HIS      C  634   4.759   6.249   4.465
   42HIS      O  635   4.871   6.270   4.419
   43ILE      N  636   4.712   6.127   4.493
   43ILE      H  637   4.620   6.121   4.533
   43ILE     CA  638   4.771   5.996   4.473
   43ILE     HA  639   4.853   6.013   4.403
   43ILE     CB  640   4.827   5.942   4.604
   43ILE     HB  641   4.741   5.924   4.668
   43ILE    CG2  642   4.913   5.817   4.582
   43ILE   HG21  643   4.844   5.740   4.551
   43ILE   HG22  644   4.986   5.835   4.504
   43ILE   HG23  645   4.958   5.782   4.676
   43ILE    CG1  646   4.903   6.053   4.676
   43ILE   HG11  647   4.847   6.141   4.704
   43ILE   HG12  648   4.975   6.089   4.602
   43ILE     CD  649   4.962   6.014   4.811
   43ILE    HD1  650   4.993   6.104   4.864
   43ILE    HD2  651   4.881   5.956   4.857
   43ILE    HD3  652   5.046   5.947   4.800
   43ILE      C  653   4.671   5.897   4.415
   43ILE      O  654   4.554   5.891   4.453
   44ASP      N  655   4.714   5.812   4.323
   44ASP      H  656   4.811   5.816   4.295
   44ASP     CA  657   4.645   5.692   4.280
   44ASP     HA  658   4.539   5.713   4.292
   44ASP     CB  659   4.671   5.663   4.132
   44ASP    HB1  660   4.778   5.659   4.113
   44ASP    HB2  661   4.628   5.752   4.086
   44ASP     CG  662   4.610   5.531   4.088
   44ASP    OD1  663   4.491   5.528   4.047
   44ASP    OD2  664   4.676   5.425   4.075
   44ASP      C  665   4.671   5.575   4.374
   44ASP      O  666   4.787   5.554   4.407
   45CYS      N  667   4.573   5.500   4.425
   45CYS      H  668   4.477   5.524   4.406
   45CYS     CA  669   4.596   5.403   4.531
   45CYS     HA  670   4.702   5.379   4.543
   45CYS     CB  671   4.558   5.467   4.664
   45CYS    HB1  672   4.565   5.395   4.746
   45CYS    HB2  673   4.453   5.495   4.658
   45CYS     SG  674   4.631   5.627   4.707
   45CYS     HG  675   4.603   5.693   4.595
   45CYS      C  676   4.518   5.273   4.513
   45CYS      O  677   4.418   5.275   4.443
   46ALA      N  678   4.555   5.157   4.567
   46ALA      H  679   4.646   5.162   4.611
   46ALA     CA  680   4.495   5.027   4.547
   46ALA     HA  681   4.387   5.046   4.548
   46ALA     CB  682   4.520   4.988   4.401
   46ALA    HB1  683   4.604   5.031   4.348
   46ALA    HB2  684   4.540   4.881   4.400
   46ALA    HB3  685   4.425   5.000   4.349
   46ALA      C  686   4.525   4.911   4.641
   46ALA      O  687   4.640   4.893   4.678
   47HIS      N  688   4.430   4.822   4.673
   47HIS      H  689   4.332   4.841   4.658
   47HIS     CA  690   4.460   4.701   4.746
   47HIS     HA  691   4.522   4.730   4.831
   47HIS     CB  692   4.327   4.646   4.796
   47HIS    HB1  693   4.264   4.612   4.714
   47HIS    HB2  694   4.283   4.730   4.850
   47HIS     CG  695   4.335   4.534   4.896
   47HIS    ND1  696   4.254   4.421   4.902
   47HIS    CE1  697   4.300   4.344   5.001
   47HIS    HE1  698   4.248   4.255   5.035
   47HIS    NE2  699   4.403   4.406   5.060
   47HIS    HE2  700   4.441   4.377   5.149
   47HIS    CD2  701   4.430   4.525   4.995
   47HIS    HD2  702   4.488   4.612   5.024
   47HIS      C  703   4.549   4.601   4.673
   47HIS      O  704   4.620   4.522   4.734
   48VAL      N  705   4.547   4.613   4.540
   48VAL      H  706   4.484   4.678   4.495
   48VAL     CA  707   4.629   4.526   4.458
   48VAL     HA  708   4.639   4.427   4.503
   48VAL     CB  709   4.557   4.500   4.326
   48VAL     HB  710   4.452   4.478   4.343
   48VAL    CG1  711   4.536   4.626   4.243
   48VAL   HG11  712   4.633   4.676   4.245
   48VAL   HG12  713   4.510   4.603   4.139
   48VAL   HG13  714   4.461   4.691   4.288
   48VAL    CG2  715   4.618   4.384   4.250
   48VAL   HG21  716   4.633   4.298   4.316
   48VAL   HG22  717   4.553   4.356   4.166
   48VAL   HG23  718   4.709   4.427   4.207
   48VAL      C  719   4.775   4.569   4.455
   48VAL      O  720   4.857   4.482   4.426
   49TYR      N  721   4.805   4.697   4.479
   49TYR      H  722   4.729   4.760   4.501
   49TYR     CA  723   4.941   4.747   4.482
   49TYR     HA  724   4.991   4.697   4.399
   49TYR     CB  725   4.964   4.896   4.459
   49TYR    HB1  726   5.069   4.910   4.433
   49TYR    HB2  727   4.947   4.953   4.551
   49TYR     CG  728   4.893   4.957   4.340
   49TYR    CD1  729   4.864   4.887   4.222
   49TYR    HD1  730   4.867   4.779   4.219
   49TYR    CE1  731   4.810   4.964   4.118
   49TYR    HE1  732   4.775   4.912   4.030
   49TYR     CZ  733   4.782   5.101   4.134
   49TYR     OH  734   4.731   5.172   4.029
   49TYR     HH  735   4.717   5.264   4.052
   49TYR    CE2  736   4.811   5.168   4.254
   49TYR    HE2  737   4.800   5.275   4.263
   49TYR    CD2  738   4.872   5.094   4.355
   49TYR    HD2  739   4.919   5.147   4.438
   49TYR      C  740   5.008   4.709   4.614
   49TYR      O  741   5.130   4.707   4.621
   50GLN      N  742   4.942   4.680   4.727
   50GLN      H  743   4.842   4.678   4.709
   50GLN     CA  744   5.004   4.640   4.851
   50GLN     HA  745   4.925   4.623   4.925
   50GLN     CB  746   5.059   4.497   4.846
   50GLN    HB1  747   5.114   4.473   4.937
   50GLN    HB2  748   5.127   4.495   4.762
   50GLN     CG  749   4.951   4.390   4.830
   50GLN    HG1  750   4.999   4.293   4.813
   50GLN    HG2  751   4.897   4.409   4.737
   50GLN     CD  752   4.866   4.371   4.955
   50GLN    OE1  753   4.909   4.307   5.051
   50GLN    NE2  754   4.738   4.408   4.949
   50GLN   HE21  755   4.705   4.463   4.871
   50GLN   HE22  756   4.690   4.377   5.033
   50GLN      C  757   5.094   4.746   4.911
   50GLN      O  758   5.194   4.708   4.973
   51ASN      N  759   5.062   4.875   4.896
   51ASN      H  760   4.978   4.892   4.842
   51ASN     CA  761   5.136   4.988   4.948
   51ASN     HA  762   5.194   4.940   5.026
   51ASN     CB  763   5.240   5.038   4.847
   51ASN    HB1  764   5.307   4.954   4.837
   51ASN    HB2  765   5.290   5.123   4.893
   51ASN     CG  766   5.190   5.070   4.707
   51ASN    OD1  767   5.082   5.124   4.685
   51ASN    ND2  768   5.277   5.036   4.611
   51ASN   HD21  769   5.363   4.985   4.627
   51ASN   HD22  770   5.258   5.073   4.519
   51ASN      C  771   5.050   5.105   4.991
   51ASN      O  772   5.100   5.206   5.040
   52GLU      N  773   4.919   5.081   4.996
   52GLU      H  774   4.883   4.996   4.955
   52GLU     CA  775   4.824   5.180   5.043
   52GLU     HA  776   4.833   5.272   4.985
   52GLU     CB  777   4.687   5.131   4.998
   52GLU    HB1  778   4.668   5.027   5.026
   52GLU    HB2  779   4.707   5.122   4.891
   52GLU     CG  780   4.567   5.223   5.014
   52GLU    HG1  781   4.599   5.317   4.969
   52GLU    HG2  782   4.541   5.234   5.119
   52GLU     CD  783   4.440   5.173   4.945
   52GLU    OE1  784   4.396   5.059   4.971
   52GLU    OE2  785   4.382   5.246   4.861
   52GLU      C  786   4.839   5.217   5.190
   52GLU      O  787   4.825   5.332   5.231
   53ASN      N  788   4.877   5.118   5.272
   53ASN      H  789   4.873   5.024   5.234
   53ASN     CA  790   4.917   5.133   5.410
   53ASN     HA  791   4.830   5.167   5.466
   53ASN     CB  792   4.949   4.993   5.462
   53ASN    HB1  793   5.044   4.963   5.416
   53ASN    HB2  794   4.870   4.930   5.423
   53ASN     CG  795   4.946   5.003   5.614
   53ASN    OD1  796   4.844   5.000   5.683
   53ASN    ND2  797   5.057   5.029   5.683
   53ASN   HD21  798   5.143   5.030   5.630
   53ASN   HD22  799   5.067   5.037   5.783
   53ASN      C  800   5.027   5.236   5.434
   53ASN      O  801   5.030   5.313   5.530
   54GLU      N  802   5.126   5.245   5.344
   54GLU      H  803   5.123   5.184   5.264
   54GLU     CA  804   5.245   5.327   5.348
   54GLU     HA  805   5.263   5.353   5.452
   54GLU     CB  806   5.371   5.263   5.291
   54GLU    HB1  807   5.454   5.334   5.295
   54GLU    HB2  808   5.355   5.241   5.185
   54GLU     CG  809   5.411   5.134   5.361
   54GLU    HG1  810   5.510   5.098   5.333
   54GLU    HG2  811   5.342   5.054   5.332
   54GLU     CD  812   5.402   5.146   5.513
   54GLU    OE1  813   5.486   5.215   5.575
   54GLU    OE2  814   5.320   5.076   5.576
   54GLU      C  815   5.221   5.464   5.286
   54GLU      O  816   5.279   5.561   5.335
   55VAL      N  817   5.125   5.482   5.194
   55VAL      H  818   5.088   5.398   5.152
   55VAL     CA  819   5.066   5.610   5.162
   55VAL     HA  820   5.140   5.676   5.117
   55VAL     CB  821   4.962   5.597   5.051
   55VAL     HB  822   4.887   5.536   5.101
   55VAL    CG1  823   4.903   5.732   5.012
   55VAL   HG11  824   4.825   5.715   4.937
   55VAL   HG12  825   4.877   5.792   5.098
   55VAL   HG13  826   4.990   5.779   4.966
   55VAL    CG2  827   5.011   5.533   4.921
   55VAL   HG21  828   5.056   5.436   4.943
   55VAL   HG22  829   4.924   5.495   4.867
   55VAL   HG23  830   5.072   5.603   4.864
   55VAL      C  831   4.991   5.671   5.280
   55VAL      O  832   5.011   5.786   5.317
   56GLY      N  833   4.919   5.582   5.348
   56GLY      H  834   4.915   5.488   5.311
   56GLY     CA  835   4.847   5.613   5.470
   56GLY    HA1  836   4.797   5.519   5.495
   56GLY    HA2  837   4.767   5.683   5.447
   56GLY      C  838   4.941   5.653   5.583
   56GLY      O  839   4.901   5.738   5.663
   57VAL      N  840   5.063   5.601   5.592
   57VAL      H  841   5.081   5.518   5.539
   57VAL     CA  842   5.156   5.639   5.697
   57VAL     HA  843   5.091   5.651   5.784
   57VAL     CB  844   5.268   5.538   5.722
   57VAL     HB  845   5.281   5.492   5.624
   57VAL    CG1  846   5.397   5.587   5.786
   57VAL   HG11  847   5.437   5.657   5.713
   57VAL   HG12  848   5.367   5.647   5.872
   57VAL   HG13  849   5.465   5.505   5.811
   57VAL    CG2  850   5.220   5.425   5.813
   57VAL   HG21  851   5.291   5.342   5.821
   57VAL   HG22  852   5.184   5.466   5.907
   57VAL   HG23  853   5.127   5.389   5.769
   57VAL      C  854   5.215   5.776   5.668
   57VAL      O  855   5.226   5.855   5.762
   58ALA      N  856   5.236   5.811   5.541
   58ALA      H  857   5.217   5.742   5.469
   58ALA     CA  858   5.304   5.935   5.511
   58ALA     HA  859   5.374   5.961   5.591
   58ALA     CB  860   5.376   5.904   5.379
   58ALA    HB1  861   5.442   5.987   5.354
   58ALA    HB2  862   5.445   5.820   5.389
   58ALA    HB3  863   5.306   5.900   5.295
   58ALA      C  864   5.207   6.051   5.501
   58ALA      O  865   5.238   6.169   5.519
   59ILE      N  866   5.079   6.024   5.470
   59ILE      H  867   5.051   5.932   5.440
   59ILE     CA  868   4.970   6.115   5.498
   59ILE     HA  869   4.994   6.214   5.459
   59ILE     CB  870   4.842   6.062   5.437
   59ILE     HB  871   4.837   5.954   5.452
   59ILE    CG2  872   4.717   6.139   5.479
   59ILE   HG21  873   4.700   6.140   5.587
   59ILE   HG22  874   4.727   6.241   5.445
   59ILE   HG23  875   4.627   6.099   5.432
   59ILE    CG1  876   4.852   6.082   5.286
   59ILE   HG11  877   4.937   6.025   5.248
   59ILE   HG12  878   4.869   6.187   5.260
   59ILE     CD  879   4.741   6.029   5.195
   59ILE    HD1  880   4.698   5.941   5.242
   59ILE    HD2  881   4.660   6.100   5.177
   59ILE    HD3  882   4.782   6.007   5.096
   59ILE      C  883   4.955   6.127   5.649
   59ILE      O  884   4.931   6.240   5.691
   60GLN      N  885   4.960   6.021   5.730
   60GLN      H  886   4.979   5.928   5.693
   60GLN     CA  887   4.935   6.031   5.872
   60GLN     HA  888   4.837   6.077   5.884
   60GLN     CB  889   4.935   5.896   5.944
   60GLN    HB1  890   5.034   5.849   5.945
   60GLN    HB2  891   4.879   5.826   5.883
   60GLN     CG  892   4.885   5.907   6.088
   60GLN    HG1  893   4.789   5.959   6.086
   60GLN    HG2  894   4.962   5.971   6.132
   60GLN     CD  895   4.883   5.773   6.159
   60GLN    OE1  896   4.789   5.695   6.150
   60GLN    NE2  897   4.987   5.739   6.237
   60GLN   HE21  898   5.068   5.799   6.226
   60GLN   HE22  899   4.991   5.652   6.287
   60GLN      C  900   5.042   6.116   5.938
   60GLN      O  901   5.016   6.194   6.029
   61GLU      N  902   5.165   6.116   5.885
   61GLU      H  903   5.173   6.049   5.809
   61GLU     CA  904   5.280   6.194   5.924
   61GLU     HA  905   5.292   6.183   6.032
   61GLU     CB  906   5.411   6.129   5.881
   61GLU    HB1  907   5.417   6.135   5.772
   61GLU    HB2  908   5.402   6.024   5.908
   61GLU     CG  909   5.544   6.178   5.938
   61GLU    HG1  910   5.561   6.285   5.927
   61GLU    HG2  911   5.635   6.143   5.889
   61GLU     CD  912   5.558   6.148   6.087
   61GLU    OE1  913   5.638   6.213   6.157
   61GLU    OE2  914   5.489   6.061   6.145
   61GLU      C  915   5.271   6.343   5.892
   61GLU      O  916   5.291   6.428   5.978
   62LYS      N  917   5.224   6.377   5.772
   62LYS      H  918   5.197   6.295   5.720
   62LYS     CA  919   5.209   6.514   5.728
   62LYS     HA  920   5.288   6.580   5.764
   62LYS     CB  921   5.227   6.524   5.577
   62LYS    HB1  922   5.216   6.627   5.543
   62LYS    HB2  923   5.156   6.458   5.528
   62LYS     CG  924   5.366   6.480   5.531
   62LYS    HG1  925   5.368   6.463   5.424
   62LYS    HG2  926   5.388   6.388   5.584
   62LYS     CD  927   5.474   6.579   5.576
   62LYS    HD1  928   5.467   6.579   5.685
   62LYS    HD2  929   5.458   6.674   5.526
   62LYS     CE  930   5.616   6.529   5.552
   62LYS    HE1  931   5.607   6.492   5.450
   62LYS    HE2  932   5.638   6.444   5.618
   62LYS     NZ  933   5.717   6.635   5.551
   62LYS    HZ1  934   5.712   6.705   5.478
   62LYS    HZ2  935   5.714   6.683   5.640
   62LYS    HZ3  936   5.806   6.588   5.541
   62LYS      C  937   5.085   6.579   5.788
   62LYS      O  938   5.093   6.698   5.819
   63LEU      N  939   4.972   6.510   5.811
   63LEU      H  940   4.967   6.418   5.771
   63LEU     CA  941   4.864   6.569   5.886
   63LEU     HA  942   4.843   6.666   5.840
   63LEU     CB  943   4.740   6.481   5.874
   63LEU    HB1  944   4.660   6.498   5.946
   63LEU    HB2  945   4.768   6.379   5.902
   63LEU     CG  946   4.667   6.464   5.741
   63LEU     HG  947   4.726   6.421   5.660
   63LEU    CD1  948   4.552   6.367   5.762
   63LEU   HD11  949   4.582   6.279   5.818
   63LEU   HD12  950   4.472   6.400   5.828
   63LEU   HD13  951   4.509   6.335   5.667
   63LEU    CD2  952   4.608   6.592   5.681
   63LEU   HD21  953   4.681   6.646   5.620
   63LEU   HD22  954   4.524   6.567   5.616
   63LEU   HD23  955   4.576   6.664   5.756
   63LEU      C  956   4.902   6.588   6.032
   63LEU      O  957   4.849   6.674   6.102
   64ARG      N  958   4.994   6.509   6.087
   64ARG      H  959   5.040   6.442   6.026
   64ARG     CA  960   5.056   6.522   6.218
   64ARG     HA  961   4.972   6.552   6.280
   64ARG     CB  962   5.118   6.392   6.268
   64ARG    HB1  963   5.191   6.428   6.340
   64ARG    HB2  964   5.179   6.334   6.198
   64ARG     CG  965   5.017   6.302   6.337
   64ARG    HG1  966   4.938   6.273   6.268
   64ARG    HG2  967   4.970   6.353   6.421
   64ARG     CD  968   5.104   6.192   6.399
   64ARG    HD1  969   5.193   6.235   6.445
   64ARG    HD2  970   5.125   6.124   6.316
   64ARG     NE  971   5.032   6.108   6.494
   64ARG     HE  972   4.959   6.155   6.546
   64ARG     CZ  973   5.057   5.982   6.530
   64ARG    NH1  974   5.168   5.912   6.499
   64ARG   HH11  975   5.236   5.961   6.443
   64ARG   HH12  976   5.200   5.831   6.550
   64ARG    NH2  977   4.977   5.919   6.618
   64ARG   HH21  978   4.895   5.970   6.648
   64ARG   HH22  979   5.005   5.827   6.648
   64ARG      C  980   5.157   6.634   6.234
   64ARG      O  981   5.162   6.682   6.347
   65GLU      N  982   5.235   6.665   6.130
   65GLU      H  983   5.220   6.619   6.041
   65GLU     CA  984   5.333   6.771   6.127
   65GLU     HA  985   5.382   6.779   6.225
   65GLU     CB  986   5.431   6.736   6.015
   65GLU    HB1  987   5.383   6.716   5.919
   65GLU    HB2  988   5.464   6.636   6.041
   65GLU     CG  989   5.551   6.829   6.008
   65GLU    HG1  990   5.585   6.853   6.109
   65GLU    HG2  991   5.521   6.924   5.964
   65GLU     CD  992   5.668   6.771   5.930
   65GLU    OE1  993   5.783   6.815   5.955
   65GLU    OE2  994   5.646   6.714   5.821
   65GLU      C  995   5.267   6.906   6.100
   65GLU      O  996   5.330   7.011   6.107
   66GLN      N  997   5.134   6.900   6.088
   66GLN      H  998   5.091   6.809   6.089
   66GLN     CA  999   5.041   7.008   6.064
   66GLN     HA 1000   4.944   6.960   6.050
   66GLN     CB 1001   5.019   7.082   6.196
   66GLN    HB1 1002   4.938   7.155   6.185
   66GLN    HB2 1003   5.110   7.138   6.221
   66GLN     CG 1004   4.964   6.997   6.310
   66GLN    HG1 1005   5.040   6.929   6.349
   66GLN    HG2 1006   4.893   6.921   6.275
   66GLN     CD 1007   4.912   7.088   6.420
   66GLN    OE1 1008   4.981   7.132   6.512
   66GLN    NE2 1009   4.781   7.115   6.415
   66GLN   HE21 1010   4.727   7.075   6.339
   66GLN   HE22 1011   4.743   7.157   6.498
   66GLN      C 1012   5.068   7.102   5.948
   66GLN      O 1013   5.016   7.213   5.943
   67VAL      N 1014   5.148   7.062   5.848
   67VAL      H 1015   5.190   6.971   5.857
   67VAL     CA 1016   5.179   7.133   5.726
   67VAL     HA 1017   5.189   7.240   5.744
   67VAL     CB 1018   5.308   7.083   5.662
   67VAL     HB 1019   5.317   7.149   5.576
   67VAL    CG1 1020   5.428   7.110   5.752
   67VAL   HG11 1021   5.441   7.218   5.742
   67VAL   HG12 1022   5.409   7.078   5.854
   67VAL   HG13 1023   5.521   7.067   5.714
   67VAL    CG2 1024   5.305   6.943   5.600
   67VAL   HG21 1025   5.299   6.867   5.678
   67VAL   HG22 1026   5.231   6.920   5.523
   67VAL   HG23 1027   5.408   6.922   5.569
   67VAL      C 1028   5.066   7.128   5.624
   67VAL      O 1029   5.058   7.221   5.544
   68VAL      N 1030   4.975   7.031   5.639
   68VAL      H 1031   4.989   6.959   5.708
   68VAL     CA 1032   4.856   7.013   5.558
   68VAL     HA 1033   4.829   7.105   5.508
   68VAL     CB 1034   4.880   6.913   5.444
   68VAL     HB 1035   4.783   6.885   5.403
   68VAL    CG1 1036   4.956   6.982   5.331
   68VAL   HG11 1037   4.960   6.920   5.241
   68VAL   HG12 1038   4.889   7.066   5.314
   68VAL   HG13 1039   5.051   7.018   5.369
   68VAL    CG2 1040   4.949   6.782   5.481
   68VAL   HG21 1041   4.907   6.733   5.569
   68VAL   HG22 1042   4.953   6.706   5.403
   68VAL   HG23 1043   5.051   6.807   5.510
   68VAL      C 1044   4.732   6.969   5.634
   68VAL      O 1045   4.748   6.882   5.720
   69LYS      N 1046   4.611   7.003   5.591
   69LYS      H 1047   4.607   7.060   5.508
   69LYS     CA 1048   4.481   6.957   5.638
   69LYS     HA 1049   4.501   6.924   5.740
   69LYS     CB 1050   4.380   7.071   5.634
   69LYS    HB1 1051   4.284   7.023   5.653
   69LYS    HB2 1052   4.367   7.123   5.539
   69LYS     CG 1053   4.401   7.178   5.741
   69LYS    HG1 1054   4.320   7.249   5.727
   69LYS    HG2 1055   4.492   7.234   5.723
   69LYS     CD 1056   4.400   7.141   5.889
   69LYS    HD1 1057   4.480   7.070   5.910
   69LYS    HD2 1058   4.305   7.095   5.918
   69LYS     CE 1059   4.408   7.262   5.981
   69LYS    HE1 1060   4.500   7.318   5.961
   69LYS    HE2 1061   4.411   7.216   6.080
   69LYS     NZ 1062   4.293   7.353   5.971
   69LYS    HZ1 1063   4.298   7.434   6.030
   69LYS    HZ2 1064   4.286   7.391   5.877
   69LYS    HZ3 1065   4.207   7.314   6.007
   69LYS      C 1066   4.425   6.845   5.552
   69LYS      O 1067   4.458   6.837   5.433
   70ARG      N 1068   4.336   6.762   5.607
   70ARG      H 1069   4.311   6.798   5.699
   70ARG     CA 1070   4.255   6.658   5.547
   70ARG     HA 1071   4.321   6.584   5.501
   70ARG     CB 1072   4.183   6.582   5.658
   70ARG    HB1 1073   4.120   6.652   5.713
   70ARG    HB2 1074   4.257   6.539   5.726
   70ARG     CG 1075   4.090   6.469   5.614
   70ARG    HG1 1076   4.016   6.516   5.549
   70ARG    HG2 1077   4.032   6.431   5.698
   70ARG     CD 1078   4.166   6.364   5.533
   70ARG    HD1 1079   4.244   6.321   5.596
   70ARG    HD2 1080   4.231   6.414   5.461
   70ARG     NE 1081   4.073   6.272   5.470
   70ARG     HE 1082   4.027   6.206   5.532
   70ARG     CZ 1083   4.034   6.279   5.341
   70ARG    NH1 1084   4.045   6.392   5.270
   70ARG   HH11 1085   4.089   6.471   5.316
   70ARG   HH12 1086   4.025   6.394   5.171
   70ARG    NH2 1087   3.981   6.176   5.275
   70ARG   HH21 1088   3.952   6.089   5.316
   70ARG   HH22 1089   3.959   6.190   5.177
   70ARG      C 1090   4.158   6.706   5.441
   70ARG      O 1091   4.139   6.631   5.346
   71GLU      N 1092   4.106   6.829   5.451
   71GLU      H 1093   4.118   6.876   5.539
   71GLU     CA 1094   4.029   6.895   5.347
   71GLU     HA 1095   3.959   6.826   5.302
   71GLU     CB 1096   3.936   7.000   5.409
   71GLU    HB1 1097   3.895   7.060   5.328
   71GLU    HB2 1098   3.994   7.056   5.482
   71GLU     CG 1099   3.812   6.947   5.480
   71GLU    HG1 1100   3.842   6.872   5.553
   71GLU    HG2 1101   3.748   6.897   5.408
   71GLU     CD 1102   3.734   7.043   5.569
   71GLU    OE1 1103   3.610   7.038   5.581
   71GLU    OE2 1104   3.791   7.143   5.620
   71GLU      C 1105   4.119   6.956   5.241
   71GLU      O 1106   4.064   7.005   5.143
   72GLU      N 1107   4.252   6.950   5.251
   72GLU      H 1108   4.291   6.895   5.327
   72GLU     CA 1109   4.344   6.994   5.148
   72GLU     HA 1110   4.288   7.054   5.076
   72GLU     CB 1111   4.457   7.079   5.204
   72GLU    HB1 1112   4.522   7.023   5.271
   72GLU    HB2 1113   4.408   7.147   5.274
   72GLU     CG 1114   4.534   7.153   5.095
   72GLU    HG1 1115   4.481   7.151   4.999
   72GLU    HG2 1116   4.632   7.107   5.082
   72GLU     CD 1117   4.560   7.298   5.132
   72GLU    OE1 1118   4.655   7.335   5.204
   72GLU    OE2 1119   4.472   7.382   5.102
   72GLU      C 1120   4.399   6.877   5.067
   72GLU      O 1121   4.408   6.889   4.945
   73LEU      N 1122   4.427   6.762   5.130
   73LEU      H 1123   4.413   6.749   5.229
   73LEU     CA 1124   4.458   6.637   5.065
   73LEU     HA 1125   4.534   6.647   4.987
   73LEU     CB 1126   4.518   6.538   5.166
   73LEU    HB1 1127   4.537   6.445   5.113
   73LEU    HB2 1128   4.443   6.512   5.241
   73LEU     CG 1129   4.641   6.578   5.246
   73LEU     HG 1130   4.618   6.663   5.311
   73LEU    CD1 1131   4.692   6.469   5.340
   73LEU   HD11 1132   4.618   6.446   5.417
   73LEU   HD12 1133   4.714   6.388   5.271
   73LEU   HD13 1134   4.776   6.508   5.398
   73LEU    CD2 1135   4.753   6.616   5.150
   73LEU   HD21 1136   4.756   6.715   5.104
   73LEU   HD22 1137   4.847   6.609   5.206
   73LEU   HD23 1138   4.756   6.549   5.064
   73LEU      C 1139   4.333   6.585   4.996
   73LEU      O 1140   4.220   6.615   5.035
   74PHE      N 1141   4.352   6.510   4.887
   74PHE      H 1142   4.447   6.497   4.855
   74PHE     CA 1143   4.244   6.463   4.803
   74PHE     HA 1144   4.150   6.465   4.858
   74PHE     CB 1145   4.229   6.547   4.676
   74PHE    HB1 1146   4.306   6.530   4.601
   74PHE    HB2 1147   4.241   6.652   4.706
   74PHE     CG 1148   4.091   6.536   4.616
   74PHE    CD1 1149   4.069   6.431   4.526
   74PHE    HD1 1150   4.155   6.366   4.513
   74PHE    CE1 1151   3.944   6.422   4.463
   74PHE    HE1 1152   3.928   6.343   4.392
   74PHE     CZ 1153   3.843   6.516   4.489
   74PHE     HZ 1154   3.748   6.517   4.437
   74PHE    CE2 1155   3.872   6.619   4.578
   74PHE    HE2 1156   3.799   6.694   4.607
   74PHE    CD2 1157   3.996   6.636   4.640
   74PHE    HD2 1158   4.018   6.711   4.715
   74PHE      C 1159   4.272   6.318   4.767
   74PHE      O 1160   4.369   6.286   4.698
   75ILE      N 1161   4.185   6.230   4.817
   75ILE      H 1162   4.113   6.269   4.876
   75ILE     CA 1163   4.212   6.089   4.835
   75ILE     HA 1164   4.318   6.067   4.820
   75ILE     CB 1165   4.182   6.045   4.978
   75ILE     HB 1166   4.074   6.058   4.987
   75ILE    CG2 1167   4.206   5.896   4.998
   75ILE   HG21 1168   4.308   5.870   4.969
   75ILE   HG22 1169   4.191   5.869   5.102
   75ILE   HG23 1170   4.134   5.838   4.939
   75ILE    CG1 1171   4.249   6.124   5.090
   75ILE   HG11 1172   4.213   6.088   5.187
   75ILE   HG12 1173   4.216   6.227   5.091
   75ILE     CD 1174   4.401   6.114   5.086
   75ILE    HD1 1175   4.437   6.012   5.100
   75ILE    HD2 1176   4.441   6.168   5.001
   75ILE    HD3 1177   4.444   6.167   5.172
   75ILE      C 1178   4.129   6.012   4.733
   75ILE      O 1179   4.006   6.010   4.739
   76VAL      N 1180   4.196   5.939   4.644
   76VAL      H 1181   4.296   5.944   4.636
   76VAL     CA 1182   4.133   5.854   4.544
   76VAL     HA 1183   4.028   5.867   4.568
   76VAL     CB 1184   4.148   5.903   4.400
   76VAL     HB 1185   4.248   5.885   4.362
   76VAL    CG1 1186   4.050   5.836   4.303
   76VAL   HG11 1187   4.075   5.861   4.200
   76VAL   HG12 1188   4.047   5.728   4.322
   76VAL   HG13 1189   3.951   5.878   4.318
   76VAL    CG2 1190   4.125   6.051   4.375
   76VAL   HG21 1191   4.037   6.084   4.430
   76VAL   HG22 1192   4.206   6.102   4.426
   76VAL   HG23 1193   4.124   6.071   4.267
   76VAL      C 1194   4.180   5.710   4.553
   76VAL      O 1195   4.298   5.678   4.534
   77SER      N 1196   4.090   5.614   4.572
   77SER      H 1197   3.995   5.644   4.592
   77SER     CA 1198   4.109   5.471   4.573
   77SER     HA 1199   4.210   5.451   4.535
   77SER     CB 1200   4.112   5.424   4.718
   77SER    HB1 1201   4.012   5.419   4.761
   77SER    HB2 1202   4.170   5.497   4.776
   77SER     OG 1203   4.169   5.297   4.737
   77SER     HG 1204   4.249   5.298   4.791
   77SER      C 1205   4.015   5.391   4.484
   77SER      O 1206   3.926   5.450   4.422
   78LYS      N 1207   4.030   5.260   4.468
   78LYS      H 1208   4.107   5.210   4.510
   78LYS     CA 1209   3.961   5.187   4.364
   78LYS     HA 1210   3.873   5.232   4.318
   78LYS     CB 1211   4.055   5.174   4.244
   78LYS    HB1 1212   4.014   5.104   4.171
   78LYS    HB2 1213   4.142   5.120   4.281
   78LYS     CG 1214   4.099   5.302   4.173
   78LYS    HG1 1215   4.154   5.364   4.243
   78LYS    HG2 1216   4.008   5.348   4.133
   78LYS     CD 1217   4.194   5.280   4.056
   78LYS    HD1 1218   4.207   5.383   4.022
   78LYS    HD2 1219   4.145   5.226   3.975
   78LYS     CE 1220   4.328   5.217   4.090
   78LYS    HE1 1221   4.376   5.203   3.993
   78LYS    HE2 1222   4.319   5.122   4.143
   78LYS     NZ 1223   4.404   5.309   4.176
   78LYS    HZ1 1224   4.492   5.267   4.202
   78LYS    HZ2 1225   4.405   5.400   4.133
   78LYS    HZ3 1226   4.349   5.329   4.259
   78LYS      C 1227   3.927   5.047   4.413
   78LYS      O 1228   4.008   4.972   4.467
   79LEU      N 1229   3.808   5.001   4.375
   79LEU      H 1230   3.747   5.070   4.334
   79LEU     CA 1231   3.743   4.877   4.412
   79LEU     HA 1232   3.777   4.852   4.513
   79LEU     CB 1233   3.592   4.898   4.417
   79LEU    HB1 1234   3.556   4.948   4.327
   79LEU    HB2 1235   3.576   4.954   4.509
   79LEU     CG 1236   3.506   4.775   4.444
   79LEU     HG 1237   3.539   4.683   4.395
   79LEU    CD1 1238   3.517   4.733   4.591
   79LEU   HD11 1239   3.617   4.700   4.619
   79LEU   HD12 1240   3.485   4.815   4.655
   79LEU   HD13 1241   3.447   4.650   4.602
   79LEU    CD2 1242   3.362   4.788   4.396
   79LEU   HD21 1243   3.302   4.848   4.464
   79LEU   HD22 1244   3.347   4.828   4.296
   79LEU   HD23 1245   3.326   4.686   4.389
   79LEU      C 1246   3.793   4.761   4.326
   79LEU      O 1247   3.752   4.755   4.210
   80TRP      N 1248   3.866   4.661   4.375
   80TRP      H 1249   3.894   4.663   4.472
   80TRP     CA 1250   3.911   4.547   4.298
   80TRP     HA 1251   3.953   4.594   4.209
   80TRP     CB 1252   4.024   4.482   4.378
   80TRP    HB1 1253   3.984   4.435   4.467
   80TRP    HB2 1254   4.098   4.555   4.410
   80TRP     CG 1255   4.096   4.377   4.300
   80TRP    CD1 1256   4.116   4.250   4.344
   80TRP    HD1 1257   4.082   4.203   4.434
   80TRP    NE1 1258   4.182   4.186   4.241
   80TRP    HE1 1259   4.221   4.094   4.257
   80TRP    CE2 1260   4.211   4.267   4.133
   80TRP    CZ2 1261   4.283   4.253   4.014
   80TRP    HZ2 1262   4.343   4.165   3.994
   80TRP    CH2 1263   4.308   4.365   3.933
   80TRP    HH2 1264   4.375   4.352   3.850
   80TRP    CZ3 1265   4.262   4.491   3.973
   80TRP    HZ3 1266   4.284   4.582   3.919
   80TRP    CE3 1267   4.180   4.504   4.086
   80TRP    HE3 1268   4.146   4.601   4.119
   80TRP    CD2 1269   4.156   4.393   4.168
   80TRP      C 1270   3.806   4.448   4.250
   80TRP      O 1271   3.705   4.435   4.319
   81CYS      N 1272   3.834   4.376   4.140
   81CYS      H 1273   3.917   4.385   4.084
   81CYS     CA 1274   3.734   4.297   4.072
   81CYS     HA 1275   3.661   4.367   4.030
   81CYS     CB 1276   3.800   4.240   3.947
   81CYS    HB1 1277   3.731   4.180   3.889
   81CYS    HB2 1278   3.883   4.177   3.980
   81CYS     SG 1279   3.862   4.378   3.848
   81CYS     HG 1280   3.745   4.422   3.800
   81CYS      C 1281   3.666   4.190   4.157
   81CYS      O 1282   3.550   4.158   4.135
   82THR      N 1283   3.746   4.133   4.247
   82THR      H 1284   3.840   4.168   4.259
   82THR     CA 1285   3.708   4.028   4.340
   82THR     HA 1286   3.653   3.952   4.285
   82THR     CB 1287   3.829   3.950   4.392
   82THR     HB 1288   3.793   3.878   4.465
   82THR    CG2 1289   3.913   3.881   4.285
   82THR   HG21 1290   3.965   3.952   4.221
   82THR   HG22 1291   3.984   3.809   4.326
   82THR   HG23 1292   3.853   3.820   4.217
   82THR    OG1 1293   3.907   4.051   4.453
   82THR    HG1 1294   3.916   4.013   4.541
   82THR      C 1295   3.618   4.074   4.453
   82THR      O 1296   3.581   3.992   4.537
   83TYR      N 1297   3.578   4.201   4.461
   83TYR      H 1298   3.607   4.267   4.391
   83TYR     CA 1299   3.509   4.258   4.575
   83TYR     HA 1300   3.488   4.172   4.639
   83TYR     CB 1301   3.604   4.357   4.642
   83TYR    HB1 1302   3.565   4.401   4.734
   83TYR    HB2 1303   3.629   4.444   4.581
   83TYR     CG 1304   3.739   4.305   4.684
   83TYR    CD1 1305   3.762   4.174   4.729
   83TYR    HD1 1306   3.681   4.103   4.740
   83TYR    CE1 1307   3.889   4.127   4.764
   83TYR    HE1 1308   3.914   4.030   4.803
   83TYR     CZ 1309   3.994   4.220   4.755
   83TYR     OH 1310   4.117   4.186   4.804
   83TYR     HH 1311   4.169   4.263   4.828
   83TYR    CE2 1312   3.973   4.353   4.712
   83TYR    HE2 1313   4.056   4.422   4.716
   83TYR    CD2 1314   3.843   4.398   4.686
   83TYR    HD2 1315   3.812   4.498   4.659
   83TYR      C 1316   3.374   4.319   4.538
   83TYR      O 1317   3.328   4.404   4.614
   84HIS      N 1318   3.324   4.285   4.419
   84HIS      H 1319   3.359   4.204   4.370
   84HIS     CA 1320   3.213   4.356   4.359
   84HIS     HA 1321   3.222   4.461   4.386
   84HIS     CB 1322   3.214   4.342   4.207
   84HIS    HB1 1323   3.123   4.391   4.172
   84HIS    HB2 1324   3.209   4.235   4.188
   84HIS     CG 1325   3.322   4.415   4.132
   84HIS    ND1 1326   3.318   4.456   3.999
   84HIS    CE1 1327   3.413   4.549   3.981
   84HIS    HE1 1328   3.427   4.599   3.887
   84HIS    NE2 1329   3.474   4.575   4.098
   84HIS    HE2 1330   3.545   4.645   4.107
   84HIS    CD2 1331   3.425   4.484   4.190
   84HIS    HD2 1332   3.460   4.490   4.292
   84HIS      C 1333   3.072   4.327   4.409
   84HIS      O 1334   2.981   4.387   4.352
   85GLU      N 1335   3.044   4.244   4.510
   85GLU      H 1336   3.126   4.208   4.556
   85GLU     CA 1337   2.915   4.237   4.575
   85GLU     HA 1338   2.840   4.282   4.511
   85GLU     CB 1339   2.865   4.093   4.583
   85GLU    HB1 1340   2.936   4.033   4.641
   85GLU    HB2 1341   2.873   4.048   4.484
   85GLU     CG 1342   2.728   4.063   4.642
   85GLU    HG1 1343   2.725   4.100   4.745
   85GLU    HG2 1344   2.712   3.955   4.644
   85GLU     CD 1345   2.618   4.130   4.561
   85GLU    OE1 1346   2.576   4.243   4.593
   85GLU    OE2 1347   2.572   4.068   4.463
   85GLU      C 1348   2.905   4.322   4.701
   85GLU      O 1349   3.011   4.344   4.759
   86LYS      N 1350   2.786   4.361   4.748
   86LYS      H 1351   2.705   4.338   4.692
   86LYS     CA 1352   2.777   4.469   4.844
   86LYS     HA 1353   2.824   4.554   4.795
   86LYS     CB 1354   2.628   4.488   4.871
   86LYS    HB1 1355   2.579   4.500   4.774
   86LYS    HB2 1356   2.625   4.577   4.934
   86LYS     CG 1357   2.562   4.379   4.954
   86LYS    HG1 1358   2.600   4.369   5.056
   86LYS    HG2 1359   2.585   4.283   4.907
   86LYS     CD 1360   2.413   4.410   4.961
   86LYS    HD1 1361   2.390   4.514   4.985
   86LYS    HD2 1362   2.370   4.356   5.045
   86LYS     CE 1363   2.333   4.386   4.834
   86LYS    HE1 1364   2.349   4.479   4.779
   86LYS    HE2 1365   2.228   4.388   4.863
   86LYS     NZ 1366   2.370   4.263   4.762
   86LYS    HZ1 1367   2.462   4.273   4.723
   86LYS    HZ2 1368   2.361   4.178   4.816
   86LYS    HZ3 1369   2.300   4.262   4.689
   86LYS      C 1370   2.853   4.453   4.974
   86LYS      O 1371   2.911   4.548   5.027
   87GLY      N 1372   2.866   4.328   5.021
   87GLY      H 1373   2.819   4.253   4.973
   87GLY     CA 1374   2.940   4.287   5.138
   87GLY    HA1 1375   2.932   4.179   5.147
   87GLY    HA2 1376   2.896   4.330   5.228
   87GLY      C 1377   3.088   4.319   5.123
   87GLY      O 1378   3.149   4.367   5.218
   88LEU      N 1379   3.151   4.295   5.008
   88LEU      H 1380   3.085   4.276   4.934
   88LEU     CA 1381   3.290   4.313   4.970
   88LEU     HA 1382   3.348   4.309   5.062
   88LEU     CB 1383   3.333   4.189   4.892
   88LEU    HB1 1384   3.442   4.189   4.891
   88LEU    HB2 1385   3.309   4.195   4.786
   88LEU     CG 1386   3.290   4.050   4.937
   88LEU     HG 1387   3.182   4.042   4.924
   88LEU    CD1 1388   3.342   3.932   4.855
   88LEU   HD11 1389   3.294   3.837   4.877
   88LEU   HD12 1390   3.342   3.952   4.748
   88LEU   HD13 1391   3.450   3.927   4.871
   88LEU    CD2 1392   3.318   4.021   5.084
   88LEU   HD21 1393   3.258   4.091   5.143
   88LEU   HD22 1394   3.294   3.919   5.114
   88LEU   HD23 1395   3.420   4.048   5.112
   88LEU      C 1396   3.321   4.452   4.917
   88LEU      O 1397   3.434   4.492   4.946
   89VAL      N 1398   3.224   4.523   4.858
   89VAL      H 1399   3.137   4.476   4.839
   89VAL     CA 1400   3.226   4.665   4.829
   89VAL     HA 1401   3.309   4.683   4.761
   89VAL     CB 1402   3.100   4.705   4.753
   89VAL     HB 1403   3.009   4.679   4.808
   89VAL    CG1 1404   3.091   4.855   4.731
   89VAL   HG11 1405   3.022   4.895   4.657
   89VAL   HG12 1406   3.057   4.889   4.829
   89VAL   HG13 1407   3.189   4.899   4.716
   89VAL    CG2 1408   3.087   4.637   4.617
   89VAL   HG21 1409   3.130   4.698   4.538
   89VAL   HG22 1410   3.129   4.536   4.619
   89VAL   HG23 1411   2.980   4.629   4.596
   89VAL      C 1412   3.251   4.748   4.954
   89VAL      O 1413   3.347   4.824   4.958
   90LYS      N 1414   3.166   4.725   5.054
   90LYS      H 1415   3.077   4.682   5.031
   90LYS     CA 1416   3.182   4.794   5.180
   90LYS     HA 1417   3.203   4.901   5.168
   90LYS     CB 1418   3.052   4.777   5.258
   90LYS    HB1 1419   3.038   4.675   5.290
   90LYS    HB2 1420   2.972   4.805   5.189
   90LYS     CG 1421   3.050   4.867   5.381
   90LYS    HG1 1422   3.066   4.968   5.341
   90LYS    HG2 1423   3.136   4.849   5.445
   90LYS     CD 1424   2.927   4.874   5.470
   90LYS    HD1 1425   2.908   4.771   5.501
   90LYS    HD2 1426   2.840   4.903   5.411
   90LYS     CE 1427   2.941   4.961   5.595
   90LYS    HE1 1428   2.938   5.066   5.565
   90LYS    HE2 1429   3.040   4.932   5.630
   90LYS     NZ 1430   2.838   4.932   5.696
   90LYS    HZ1 1431   2.846   4.989   5.779
   90LYS    HZ2 1432   2.748   4.948   5.653
   90LYS    HZ3 1433   2.844   4.837   5.730
   90LYS      C 1434   3.307   4.746   5.254
   90LYS      O 1435   3.388   4.827   5.297
   91GLY      N 1436   3.332   4.615   5.262
   91GLY      H 1437   3.251   4.559   5.241
   91GLY     CA 1438   3.449   4.557   5.325
   91GLY    HA1 1439   3.455   4.450   5.307
   91GLY    HA2 1440   3.452   4.580   5.432
   91GLY      C 1441   3.580   4.605   5.264
   91GLY      O 1442   3.670   4.642   5.339
   92ALA      N 1443   3.589   4.614   5.131
   92ALA      H 1444   3.515   4.583   5.071
   92ALA     CA 1445   3.702   4.676   5.066
   92ALA     HA 1446   3.789   4.622   5.102
   92ALA     CB 1447   3.715   4.654   4.915
   92ALA    HB1 1448   3.821   4.652   4.889
   92ALA    HB2 1449   3.681   4.553   4.890
   92ALA    HB3 1450   3.655   4.724   4.857
   92ALA      C 1451   3.729   4.824   5.094
   92ALA      O 1452   3.841   4.851   5.135
   93CYS      N 1453   3.626   4.908   5.085
   93CYS      H 1454   3.541   4.876   5.041
   93CYS     CA 1455   3.616   5.044   5.134
   93CYS     HA 1456   3.685   5.101   5.072
   93CYS     CB 1457   3.472   5.090   5.113
   93CYS    HB1 1458   3.406   5.043   5.187
   93CYS    HB2 1459   3.426   5.064   5.018
   93CYS     SG 1460   3.441   5.267   5.132
   93CYS     HG 1461   3.554   5.315   5.080
   93CYS      C 1462   3.670   5.056   5.276
   93CYS      O 1463   3.761   5.134   5.304
   94GLN      N 1464   3.623   4.971   5.367
   94GLN      H 1465   3.548   4.909   5.340
   94GLN     CA 1466   3.658   4.960   5.508
   94GLN     HA 1467   3.646   5.058   5.553
   94GLN     CB 1468   3.560   4.867   5.579
   94GLN    HB1 1469   3.611   4.829   5.668
   94GLN    HB2 1470   3.547   4.778   5.517
   94GLN     CG 1471   3.426   4.936   5.602
   94GLN    HG1 1472   3.380   4.956   5.506
   94GLN    HG2 1473   3.438   5.030   5.657
   94GLN     CD 1474   3.333   4.844   5.680
   94GLN    OE1 1475   3.344   4.722   5.671
   94GLN    NE2 1476   3.238   4.896   5.758
   94GLN   HE21 1477   3.236   4.997   5.754
   94GLN   HE22 1478   3.167   4.839   5.802
   94GLN      C 1479   3.804   4.922   5.527
   94GLN      O 1480   3.870   4.992   5.603
   95LYS      N 1481   3.857   4.820   5.459
   95LYS      H 1482   3.798   4.782   5.386
   95LYS     CA 1483   3.999   4.788   5.456
   95LYS     HA 1484   4.020   4.755   5.557
   95LYS     CB 1485   4.020   4.665   5.368
   95LYS    HB1 1486   3.977   4.681   5.270
   95LYS    HB2 1487   3.972   4.579   5.415
   95LYS     CG 1488   4.165   4.635   5.333
   95LYS    HG1 1489   4.196   4.718   5.271
   95LYS    HG2 1490   4.170   4.543   5.275
   95LYS     CD 1491   4.274   4.632   5.440
   95LYS    HD1 1492   4.253   4.561   5.520
   95LYS    HD2 1493   4.294   4.730   5.483
   95LYS     CE 1494   4.397   4.564   5.380
   95LYS    HE1 1495   4.423   4.613   5.286
   95LYS    HE2 1496   4.375   4.460   5.355
   95LYS     NZ 1497   4.507   4.584   5.476
   95LYS    HZ1 1498   4.588   4.545   5.430
   95LYS    HZ2 1499   4.513   4.680   5.504
   95LYS    HZ3 1500   4.485   4.523   5.553
   95LYS      C 1501   4.088   4.905   5.415
   95LYS      O 1502   4.173   4.945   5.494
   96THR      N 1503   4.051   4.974   5.307
   96THR      H 1504   3.982   4.948   5.239
   96THR     CA 1505   4.123   5.091   5.261
   96THR     HA 1506   4.226   5.062   5.240
   96THR     CB 1507   4.067   5.129   5.124
   96THR     HB 1508   3.958   5.133   5.125
   96THR    CG2 1509   4.117   5.267   5.079
   96THR   HG21 1510   4.086   5.280   4.976
   96THR   HG22 1511   4.072   5.337   5.150
   96THR   HG23 1512   4.226   5.268   5.082
   96THR    OG1 1513   4.110   5.033   5.030
   96THR    HG1 1514   4.195   5.065   4.998
   96THR      C 1515   4.128   5.203   5.363
   96THR      O 1516   4.226   5.273   5.386
   97LEU      N 1517   4.026   5.211   5.450
   97LEU      H 1518   3.957   5.138   5.447
   97LEU     CA 1519   4.016   5.318   5.547
   97LEU     HA 1520   4.065   5.408   5.510
   97LEU     CB 1521   3.866   5.343   5.565
   97LEU    HB1 1522   3.839   5.390   5.660
   97LEU    HB2 1523   3.811   5.249   5.571
   97LEU     CG 1524   3.804   5.430   5.456
   97LEU     HG 1525   3.840   5.401   5.357
   97LEU    CD1 1526   3.653   5.414   5.447
   97LEU   HD11 1527   3.620   5.311   5.436
   97LEU   HD12 1528   3.607   5.446   5.541
   97LEU   HD13 1529   3.599   5.472   5.372
   97LEU    CD2 1530   3.836   5.576   5.485
   97LEU   HD21 1531   3.816   5.639   5.398
   97LEU   HD22 1532   3.778   5.618   5.568
   97LEU   HD23 1533   3.939   5.595   5.514
   97LEU      C 1534   4.080   5.285   5.681
   97LEU      O 1535   4.111   5.375   5.758
   98SER      N 1536   4.110   5.156   5.696
   98SER      H 1537   4.088   5.091   5.622
   98SER     CA 1538   4.200   5.112   5.801
   98SER     HA 1539   4.192   5.172   5.891
   98SER     CB 1540   4.183   4.962   5.824
   98SER    HB1 1541   4.275   4.930   5.872
   98SER    HB2 1542   4.168   4.907   5.731
   98SER     OG 1543   4.081   4.946   5.920
   98SER     HG 1544   4.091   4.861   5.963
   98SER      C 1545   4.343   5.132   5.754
   98SER      O 1546   4.424   5.165   5.840
   99ASP      N 1547   4.381   5.110   5.627
   99ASP      H 1548   4.311   5.087   5.558
   99ASP     CA 1549   4.518   5.132   5.586
   99ASP     HA 1550   4.585   5.088   5.660
   99ASP     CB 1551   4.535   5.064   5.450
   99ASP    HB1 1552   4.628   5.097   5.405
   99ASP    HB2 1553   4.458   5.105   5.384
   99ASP     CG 1554   4.514   4.914   5.454
   99ASP    OD1 1555   4.541   4.860   5.344
   99ASP    OD2 1556   4.492   4.856   5.562
   99ASP      C 1557   4.556   5.279   5.577
   99ASP      O 1558   4.671   5.316   5.599
  100LEU      N 1559   4.464   5.367   5.538
  100LEU      H 1560   4.377   5.322   5.512
  100LEU     CA 1561   4.487   5.509   5.517
  100LEU     HA 1562   4.585   5.533   5.476
  100LEU     CB 1563   4.382   5.559   5.419
  100LEU    HB1 1564   4.370   5.667   5.428
  100LEU    HB2 1565   4.279   5.544   5.453
  100LEU     CG 1566   4.389   5.523   5.270
  100LEU     HG 1567   4.390   5.415   5.257
  100LEU    CD1 1568   4.274   5.576   5.184
  100LEU   HD11 1569   4.186   5.520   5.214
  100LEU   HD12 1570   4.266   5.682   5.211
  100LEU   HD13 1571   4.302   5.566   5.080
  100LEU    CD2 1572   4.508   5.593   5.205
  100LEU   HD21 1573   4.506   5.701   5.216
  100LEU   HD22 1574   4.606   5.561   5.241
  100LEU   HD23 1575   4.509   5.576   5.097
  100LEU      C 1576   4.486   5.582   5.651
  100LEU      O 1577   4.544   5.690   5.656
  101LYS      N 1578   4.414   5.526   5.748
  101LYS      H 1579   4.385   5.431   5.734
  101LYS     CA 1580   4.396   5.581   5.881
  101LYS     HA 1581   4.352   5.492   5.925
  101LYS     CB 1582   4.530   5.610   5.948
  101LYS    HB1 1583   4.509   5.630   6.053
  101LYS    HB2 1584   4.574   5.702   5.908
  101LYS     CG 1585   4.630   5.496   5.935
  101LYS    HG1 1586   4.580   5.406   5.897
  101LYS    HG2 1587   4.660   5.471   6.036
  101LYS     CD 1588   4.748   5.535   5.847
  101LYS    HD1 1589   4.780   5.635   5.878
  101LYS    HD2 1590   4.719   5.535   5.742
  101LYS     CE 1591   4.876   5.453   5.864
  101LYS    HE1 1592   4.917   5.458   5.965
  101LYS    HE2 1593   4.943   5.498   5.790
  101LYS     NZ 1594   4.854   5.315   5.819
  101LYS    HZ1 1595   4.929   5.250   5.834
  101LYS    HZ2 1596   4.788   5.272   5.883
  101LYS    HZ3 1597   4.824   5.315   5.723
  101LYS      C 1598   4.308   5.706   5.883
  101LYS      O 1599   4.325   5.794   5.967
  102LEU      N 1600   4.207   5.698   5.796
  102LEU      H 1601   4.184   5.606   5.762
  102LEU     CA 1602   4.107   5.801   5.775
  102LEU     HA 1603   4.134   5.891   5.831
  102LEU     CB 1604   4.109   5.838   5.626
  102LEU    HB1 1605   4.033   5.914   5.611
  102LEU    HB2 1606   4.075   5.753   5.567
  102LEU     CG 1607   4.241   5.890   5.570
  102LEU     HG 1608   4.305   5.802   5.579
  102LEU    CD1 1609   4.225   5.910   5.420
  102LEU   HD11 1610   4.177   5.823   5.376
  102LEU   HD12 1611   4.168   6.000   5.399
  102LEU   HD13 1612   4.326   5.913   5.379
  102LEU    CD2 1613   4.298   6.013   5.640
  102LEU   HD21 1614   4.230   6.098   5.642
  102LEU   HD22 1615   4.328   5.984   5.740
  102LEU   HD23 1616   4.378   6.050   5.575
  102LEU      C 1617   3.969   5.756   5.818
  102LEU      O 1618   3.948   5.636   5.841
  103ASP      N 1619   3.876   5.851   5.829
  103ASP      H 1620   3.910   5.941   5.799
  103ASP     CA 1621   3.736   5.820   5.851
  103ASP     HA 1622   3.721   5.722   5.896
  103ASP     CB 1623   3.675   5.912   5.956
  103ASP    HB1 1624   3.573   5.875   5.967
  103ASP    HB2 1625   3.665   6.016   5.926
  103ASP     CG 1626   3.752   5.914   6.087
  103ASP    OD1 1627   3.780   6.022   6.143
  103ASP    OD2 1628   3.797   5.808   6.138
  103ASP      C 1629   3.658   5.820   5.720
  103ASP      O 1630   3.544   5.773   5.718
  104TYR      N 1631   3.712   5.886   5.618
  104TYR      H 1632   3.793   5.945   5.625
  104TYR     CA 1633   3.646   5.892   5.489
  104TYR     HA 1634   3.580   5.806   5.472
  104TYR     CB 1635   3.537   5.999   5.492
  104TYR    HB1 1636   3.470   5.979   5.576
  104TYR    HB2 1637   3.489   5.984   5.396
  104TYR     CG 1638   3.591   6.140   5.500
  104TYR    CD1 1639   3.638   6.207   5.386
  104TYR    HD1 1640   3.613   6.177   5.285
  104TYR    CE1 1641   3.701   6.330   5.408
  104TYR    HE1 1642   3.732   6.397   5.330
  104TYR     CZ 1643   3.712   6.390   5.536
  104TYR     OH 1644   3.757   6.518   5.540
  104TYR     HH 1645   3.766   6.552   5.630
  104TYR    CE2 1646   3.662   6.320   5.647
  104TYR    HE2 1647   3.663   6.364   5.746
  104TYR    CD2 1648   3.599   6.196   5.628
  104TYR    HD2 1649   3.551   6.134   5.702
  104TYR      C 1650   3.739   5.906   5.369
  104TYR      O 1651   3.854   5.947   5.383
  105LEU      N 1652   3.687   5.880   5.250
  105LEU      H 1653   3.590   5.850   5.248
  105LEU     CA 1654   3.742   5.897   5.117
  105LEU     HA 1655   3.846   5.928   5.123
  105LEU     CB 1656   3.736   5.769   5.033
  105LEU    HB1 1657   3.804   5.791   4.950
  105LEU    HB2 1658   3.639   5.759   4.986
  105LEU     CG 1659   3.781   5.633   5.085
  105LEU     HG 1660   3.714   5.606   5.165
  105LEU    CD1 1661   3.770   5.533   4.970
  105LEU   HD11 1662   3.845   5.563   4.896
  105LEU   HD12 1663   3.801   5.432   4.992
  105LEU   HD13 1664   3.671   5.528   4.924
  105LEU    CD2 1665   3.928   5.639   5.128
  105LEU   HD21 1666   3.946   5.736   5.175
  105LEU   HD22 1667   3.949   5.560   5.200
  105LEU   HD23 1668   3.991   5.633   5.040
  105LEU      C 1669   3.670   6.013   5.050
  105LEU      O 1670   3.549   6.032   5.052
  106ASP      N 1671   3.746   6.082   4.964
  106ASP      H 1672   3.831   6.033   4.940
  106ASP     CA 1673   3.699   6.193   4.884
  106ASP     HA 1674   3.625   6.243   4.946
  106ASP     CB 1675   3.805   6.299   4.857
  106ASP    HB1 1676   3.756   6.386   4.812
  106ASP    HB2 1677   3.881   6.257   4.790
  106ASP     CG 1678   3.879   6.344   4.982
  106ASP    OD1 1679   3.818   6.412   5.067
  106ASP    OD2 1680   3.992   6.299   5.013
  106ASP      C 1681   3.635   6.147   4.754
  106ASP      O 1682   3.531   6.197   4.710
  107LEU      N 1683   3.706   6.053   4.693
  107LEU      H 1684   3.793   6.022   4.734
  107LEU     CA 1685   3.664   5.994   4.567
  107LEU     HA 1686   3.555   5.997   4.562
  107LEU     CB 1687   3.723   6.077   4.454
  107LEU    HB1 1688   3.831   6.083   4.455
  107LEU    HB2 1689   3.694   6.182   4.466
  107LEU     CG 1690   3.690   6.035   4.311
  107LEU     HG 1691   3.712   5.928   4.311
  107LEU    CD1 1692   3.541   6.044   4.284
  107LEU   HD11 1693   3.516   6.000   4.188
  107LEU   HD12 1694   3.487   5.992   4.364
  107LEU   HD13 1695   3.504   6.147   4.281
  107LEU    CD2 1696   3.775   6.116   4.213
  107LEU   HD21 1697   3.774   6.065   4.117
  107LEU   HD22 1698   3.731   6.216   4.211
  107LEU   HD23 1699   3.881   6.108   4.238
  107LEU      C 1700   3.700   5.846   4.557
  107LEU      O 1701   3.816   5.806   4.564
  108TYR      N 1702   3.602   5.760   4.533
  108TYR      H 1703   3.506   5.793   4.528
  108TYR     CA 1704   3.616   5.617   4.515
  108TYR     HA 1705   3.723   5.600   4.517
  108TYR     CB 1706   3.545   5.550   4.633
  108TYR    HB1 1707   3.437   5.545   4.621
  108TYR    HB2 1708   3.554   5.613   4.722
  108TYR     CG 1709   3.588   5.410   4.669
  108TYR    CD1 1710   3.722   5.366   4.671
  108TYR    HD1 1711   3.797   5.439   4.643
  108TYR    CE1 1712   3.752   5.234   4.702
  108TYR    HE1 1713   3.855   5.199   4.699
  108TYR     CZ 1714   3.652   5.141   4.738
  108TYR     OH 1715   3.683   5.012   4.767
  108TYR     HH 1716   3.778   4.995   4.761
  108TYR    CE2 1717   3.517   5.181   4.735
  108TYR    HE2 1718   3.440   5.106   4.749
  108TYR    CD2 1719   3.491   5.315   4.703
  108TYR    HD2 1720   3.388   5.346   4.707
  108TYR      C 1721   3.570   5.565   4.380
  108TYR      O 1722   3.460   5.597   4.336
  109LEU      N 1723   3.653   5.490   4.307
  109LEU      H 1724   3.740   5.453   4.342
  109LEU     CA 1725   3.624   5.446   4.172
  109LEU     HA 1726   3.528   5.488   4.142
  109LEU     CB 1727   3.733   5.494   4.077
  109LEU    HB1 1728   3.714   5.466   3.973
  109LEU    HB2 1729   3.825   5.444   4.106
  109LEU     CG 1730   3.779   5.640   4.082
  109LEU     HG 1731   3.828   5.656   4.178
  109LEU    CD1 1732   3.882   5.657   3.970
  109LEU   HD11 1733   3.836   5.628   3.875
  109LEU   HD12 1734   3.913   5.761   3.973
  109LEU   HD13 1735   3.968   5.594   3.992
  109LEU    CD2 1736   3.670   5.747   4.075
  109LEU   HD21 1737   3.598   5.748   4.157
  109LEU   HD22 1738   3.724   5.841   4.090
  109LEU   HD23 1739   3.628   5.749   3.975
  109LEU      C 1740   3.608   5.295   4.161
  109LEU      O 1741   3.660   5.225   4.248
  110ILE      N 1742   3.547   5.238   4.057
  110ILE      H 1743   3.493   5.298   3.996
  110ILE     CA 1744   3.549   5.097   4.027
  110ILE     HA 1745   3.579   5.041   4.115
  110ILE     CB 1746   3.417   5.038   3.977
  110ILE     HB 1747   3.396   5.082   3.880
  110ILE    CG2 1748   3.438   4.887   3.972
  110ILE   HG21 1749   3.345   4.837   3.943
  110ILE   HG22 1750   3.509   4.863   3.893
  110ILE   HG23 1751   3.455   4.858   4.076
  110ILE    CG1 1752   3.303   5.075   4.072
  110ILE   HG11 1753   3.287   5.182   4.083
  110ILE   HG12 1754   3.321   5.042   4.174
  110ILE     CD 1755   3.169   5.013   4.033
  110ILE    HD1 1756   3.157   4.910   4.065
  110ILE    HD2 1757   3.094   5.079   4.077
  110ILE    HD3 1758   3.160   5.019   3.925
  110ILE      C 1759   3.666   5.067   3.934
  110ILE      O 1760   3.666   5.124   3.825
  111HIS      N 1761   3.760   4.981   3.976
  111HIS      H 1762   3.760   4.951   4.072
  111HIS     CA 1763   3.891   4.967   3.916
  111HIS     HA 1764   3.923   5.071   3.907
  111HIS     CB 1765   3.973   4.881   4.012
  111HIS    HB1 1766   3.956   4.777   3.985
  111HIS    HB2 1767   3.933   4.905   4.110
  111HIS     CG 1768   4.123   4.892   4.014
  111HIS    ND1 1769   4.202   4.905   4.129
  111HIS    CE1 1770   4.325   4.871   4.088
  111HIS    HE1 1771   4.419   4.875   4.140
  111HIS    NE2 1772   4.328   4.868   3.954
  111HIS    HE2 1773   4.414   4.851   3.904
  111HIS    CD2 1774   4.202   4.887   3.902
  111HIS    HD2 1775   4.168   4.876   3.800
  111HIS      C 1776   3.894   4.925   3.770
  111HIS      O 1777   3.961   4.986   3.687
  112TRP      N 1778   3.819   4.820   3.735
  112TRP      H 1779   3.767   4.779   3.811
  112TRP     CA 1780   3.775   4.769   3.607
  112TRP     HA 1781   3.778   4.850   3.533
  112TRP     CB 1782   3.857   4.644   3.575
  112TRP    HB1 1783   3.827   4.610   3.476
  112TRP    HB2 1784   3.824   4.570   3.648
  112TRP     CG 1785   4.006   4.655   3.577
  112TRP    CD1 1786   4.097   4.639   3.676
  112TRP    HD1 1787   4.067   4.603   3.774
  112TRP    NE1 1788   4.220   4.682   3.632
  112TRP    HE1 1789   4.299   4.692   3.695
  112TRP    CE2 1790   4.218   4.717   3.499
  112TRP    CZ2 1791   4.312   4.762   3.405
  112TRP    HZ2 1792   4.416   4.767   3.432
  112TRP    CH2 1793   4.274   4.793   3.274
  112TRP    HH2 1794   4.345   4.823   3.198
  112TRP    CZ3 1795   4.140   4.781   3.238
  112TRP    HZ3 1796   4.107   4.789   3.136
  112TRP    CE3 1797   4.044   4.748   3.335
  112TRP    HE3 1798   3.939   4.739   3.309
  112TRP    CD2 1799   4.082   4.705   3.463
  112TRP      C 1800   3.629   4.729   3.618
  112TRP      O 1801   3.587   4.694   3.728
  113PRO      N 1802   3.555   4.716   3.508
  113PRO     CD 1803   3.592   4.758   3.374
  113PRO    HD1 1804   3.691   4.728   3.341
  113PRO    HD2 1805   3.575   4.864   3.357
  113PRO     CG 1806   3.488   4.691   3.285
  113PRO    HG1 1807   3.519   4.587   3.272
  113PRO    HG2 1808   3.493   4.731   3.184
  113PRO     CB 1809   3.361   4.712   3.367
  113PRO    HB1 1810   3.281   4.643   3.341
  113PRO    HB2 1811   3.334   4.818   3.370
  113PRO     CA 1812   3.414   4.682   3.507
  113PRO     HA 1813   3.360   4.745   3.578
  113PRO      C 1814   3.391   4.535   3.540
  113PRO      O 1815   3.274   4.498   3.551
  114THR      N 1816   3.492   4.448   3.542
  114THR      H 1817   3.584   4.488   3.535
  114THR     CA 1818   3.486   4.304   3.521
  114THR     HA 1819   3.390   4.286   3.472
  114THR     CB 1820   3.590   4.255   3.421
  114THR     HB 1821   3.596   4.148   3.439
  114THR    CG2 1822   3.565   4.286   3.274
  114THR   HG21 1823   3.462   4.281   3.240
  114THR   HG22 1824   3.603   4.385   3.246
  114THR   HG23 1825   3.607   4.200   3.222
  114THR    OG1 1826   3.717   4.309   3.448
  114THR    HG1 1827   3.740   4.287   3.539
  114THR      C 1828   3.482   4.226   3.652
  114THR      O 1829   3.591   4.208   3.705
  115GLY      N 1830   3.366   4.183   3.703
  115GLY      H 1831   3.285   4.198   3.646
  115GLY     CA 1832   3.357   4.099   3.821
  115GLY    HA1 1833   3.249   4.086   3.831
  115GLY    HA2 1834   3.398   4.159   3.903
  115GLY      C 1835   3.432   3.967   3.810
  115GLY      O 1836   3.386   3.890   3.727
  116PHE      N 1837   3.542   3.951   3.884
  116PHE      H 1838   3.578   4.026   3.941
  116PHE     CA 1839   3.601   3.821   3.910
  116PHE     HA 1840   3.582   3.767   3.817
  116PHE     CB 1841   3.750   3.847   3.929
  116PHE    HB1 1842   3.793   3.747   3.938
  116PHE    HB2 1843   3.766   3.897   4.025
  116PHE     CG 1844   3.827   3.907   3.813
  116PHE    CD1 1845   3.777   3.907   3.682
  116PHE    HD1 1846   3.683   3.860   3.657
  116PHE    CE1 1847   3.851   3.984   3.591
  116PHE    HE1 1848   3.815   3.985   3.489
  116PHE     CZ 1849   3.975   4.041   3.616
  116PHE     HZ 1850   4.026   4.105   3.545
  116PHE    CE2 1851   4.030   4.025   3.744
  116PHE    HE2 1852   4.126   4.066   3.770
  116PHE    CD2 1853   3.950   3.965   3.843
  116PHE    HD2 1854   3.975   3.976   3.947
  116PHE      C 1855   3.549   3.750   4.035
  116PHE      O 1856   3.514   3.815   4.133
  117LYS      N 1857   3.558   3.617   4.035
  117LYS      H 1858   3.590   3.572   3.950
  117LYS     CA 1859   3.520   3.532   4.146
  117LYS     HA 1860   3.412   3.523   4.145
  117LYS     CB 1861   3.565   3.387   4.136
  117LYS    HB1 1862   3.671   3.380   4.161
  117LYS    HB2 1863   3.554   3.368   4.029
  117LYS     CG 1864   3.481   3.288   4.218
  117LYS    HG1 1865   3.379   3.295   4.182
  117LYS    HG2 1866   3.494   3.315   4.322
  117LYS     CD 1867   3.539   3.147   4.203
  117LYS    HD1 1868   3.647   3.161   4.203
  117LYS    HD2 1869   3.518   3.106   4.104
  117LYS     CE 1870   3.492   3.042   4.303
  117LYS    HE1 1871   3.384   3.034   4.317
  117LYS    HE2 1872   3.531   3.068   4.401
  117LYS     NZ 1873   3.535   2.904   4.276
  117LYS    HZ1 1874   3.515   2.843   4.354
  117LYS    HZ2 1875   3.492   2.876   4.190
  117LYS    HZ3 1876   3.631   2.912   4.244
  117LYS      C 1877   3.567   3.583   4.282
  117LYS      O 1878   3.684   3.618   4.290
  118PRO      N 1879   3.493   3.584   4.392
  118PRO     CD 1880   3.353   3.548   4.407
  118PRO    HD1 1881   3.312   3.467   4.347
  118PRO    HD2 1882   3.307   3.638   4.367
  118PRO     CG 1883   3.328   3.558   4.557
  118PRO    HG1 1884   3.334   3.456   4.594
  118PRO    HG2 1885   3.224   3.586   4.574
  118PRO     CB 1886   3.433   3.651   4.619
  118PRO    HB1 1887   3.450   3.631   4.725
  118PRO    HB2 1888   3.409   3.754   4.596
  118PRO     CA 1889   3.547   3.622   4.521
  118PRO     HA 1890   3.603   3.715   4.509
  118PRO      C 1891   3.634   3.511   4.579
  118PRO      O 1892   3.628   3.396   4.537
  119GLY      N 1893   3.722   3.539   4.676
  119GLY      H 1894   3.724   3.633   4.713
  119GLY     CA 1895   3.819   3.442   4.723
  119GLY    HA1 1896   3.857   3.385   4.638
  119GLY    HA2 1897   3.767   3.377   4.794
  119GLY      C 1898   3.935   3.502   4.801
  119GLY      O 1899   3.926   3.613   4.853
  120LYS      N 1900   4.036   3.416   4.816
  120LYS      H 1901   4.041   3.336   4.755
  120LYS     CA 1902   4.156   3.440   4.893
  120LYS     HA 1903   4.130   3.503   4.978
  120LYS     CB 1904   4.206   3.312   4.960
  120LYS    HB1 1905   4.256   3.249   4.886
  120LYS    HB2 1906   4.121   3.250   4.990
  120LYS     CG 1907   4.290   3.332   5.085
  120LYS    HG1 1908   4.240   3.386   5.166
  120LYS    HG2 1909   4.382   3.383   5.057
  120LYS     CD 1910   4.333   3.197   5.142
  120LYS    HD1 1911   4.403   3.168   5.064
  120LYS    HD2 1912   4.248   3.129   5.135
  120LYS     CE 1913   4.381   3.209   5.287
  120LYS    HE1 1914   4.293   3.232   5.348
  120LYS    HE2 1915   4.443   3.298   5.296
  120LYS     NZ 1916   4.449   3.090   5.339
  120LYS    HZ1 1917   4.393   3.007   5.323
  120LYS    HZ2 1918   4.536   3.069   5.292
  120LYS    HZ3 1919   4.462   3.091   5.439
  120LYS      C 1920   4.264   3.504   4.809
  120LYS      O 1921   4.378   3.516   4.853
  121GLU      N 1922   4.238   3.529   4.680
  121GLU      H 1923   4.147   3.504   4.646
  121GLU     CA 1924   4.336   3.579   4.586
  121GLU     HA 1925   4.424   3.617   4.639
  121GLU     CB 1926   4.379   3.455   4.508
  121GLU    HB1 1927   4.381   3.382   4.588
  121GLU    HB2 1928   4.479   3.475   4.470
  121GLU     CG 1929   4.294   3.392   4.397
  121GLU    HG1 1930   4.299   3.453   4.307
  121GLU    HG2 1931   4.191   3.399   4.431
  121GLU     CD 1932   4.334   3.250   4.360
  121GLU    OE1 1933   4.238   3.170   4.363
  121GLU    OE2 1934   4.449   3.215   4.327
  121GLU      C 1935   4.284   3.687   4.493
  121GLU      O 1936   4.162   3.695   4.475
  122PHE      N 1937   4.375   3.769   4.439
  122PHE      H 1938   4.473   3.752   4.455
  122PHE     CA 1939   4.346   3.883   4.355
  122PHE     HA 1940   4.258   3.940   4.384
  122PHE     CB 1941   4.464   3.980   4.350
  122PHE    HB1 1942   4.448   4.057   4.274
  122PHE    HB2 1943   4.547   3.918   4.317
  122PHE     CG 1944   4.495   4.051   4.479
  122PHE    CD1 1945   4.620   4.031   4.539
  122PHE    HD1 1946   4.705   3.979   4.497
  122PHE    CE1 1947   4.651   4.089   4.663
  122PHE    HE1 1948   4.748   4.082   4.709
  122PHE     CZ 1949   4.560   4.173   4.728
  122PHE     HZ 1950   4.585   4.214   4.825
  122PHE    CE2 1951   4.438   4.194   4.664
  122PHE    HE2 1952   4.371   4.263   4.714
  122PHE    CD2 1953   4.401   4.132   4.543
  122PHE    HD2 1954   4.299   4.144   4.510
  122PHE      C 1955   4.310   3.853   4.210
  122PHE      O 1956   4.238   3.930   4.147
  123PHE      N 1957   4.359   3.744   4.150
  123PHE      H 1958   4.432   3.695   4.199
  123PHE     CA 1959   4.341   3.704   4.012
  123PHE     HA 1960   4.260   3.763   3.969
  123PHE     CB 1961   4.465   3.734   3.929
  123PHE    HB1 1962   4.452   3.678   3.837
  123PHE    HB2 1963   4.552   3.689   3.977
  123PHE     CG 1964   4.493   3.877   3.887
  123PHE    CD1 1965   4.589   3.955   3.951
  123PHE    HD1 1966   4.647   3.922   4.037
  123PHE    CE1 1967   4.614   4.085   3.908
  123PHE    HE1 1968   4.672   4.156   3.967
  123PHE     CZ 1969   4.538   4.132   3.800
  123PHE     HZ 1970   4.562   4.228   3.756
  123PHE    CE2 1971   4.445   4.053   3.733
  123PHE    HE2 1972   4.402   4.095   3.643
  123PHE    CD2 1973   4.423   3.920   3.773
  123PHE    HD2 1974   4.356   3.848   3.730
  123PHE      C 1975   4.305   3.556   4.013
  123PHE      O 1976   4.405   3.486   4.028
  124PRO      N 1977   4.182   3.506   3.998
  124PRO     CD 1978   4.067   3.584   4.037
  124PRO    HD1 1979   4.054   3.670   3.972
  124PRO    HD2 1980   4.072   3.610   4.143
  124PRO     CG 1981   3.945   3.493   4.021
  124PRO    HG1 1982   3.921   3.494   3.915
  124PRO    HG2 1983   3.864   3.525   4.085
  124PRO     CB 1984   4.003   3.359   4.067
  124PRO    HB1 1985   3.932   3.284   4.032
  124PRO    HB2 1986   4.011   3.354   4.176
  124PRO     CA 1987   4.139   3.367   3.999
  124PRO     HA 1988   4.221   3.303   4.032
  124PRO      C 1989   4.127   3.324   3.854
  124PRO      O 1990   4.086   3.402   3.768
  125LEU      N 1991   4.160   3.198   3.823
  125LEU      H 1992   4.193   3.145   3.902
  125LEU     CA 1993   4.218   3.157   3.697
  125LEU     HA 1994   4.209   3.238   3.625
  125LEU     CB 1995   4.369   3.146   3.709
  125LEU    HB1 1996   4.403   3.127   3.607
  125LEU    HB2 1997   4.398   3.068   3.779
  125LEU     CG 1998   4.444   3.270   3.758
  125LEU     HG 1999   4.403   3.299   3.854
  125LEU    CD1 2000   4.594   3.251   3.782
  125LEU   HD11 2001   4.640   3.215   3.690
  125LEU   HD12 2002   4.637   3.347   3.813
  125LEU   HD13 2003   4.616   3.181   3.862
  125LEU    CD2 2004   4.429   3.373   3.646
  125LEU   HD21 2005   4.512   3.443   3.656
  125LEU   HD22 2006   4.434   3.325   3.548
  125LEU   HD23 2007   4.336   3.430   3.654
  125LEU      C 2008   4.160   3.025   3.646
  125LEU      O 2009   4.125   2.937   3.725
  126ASP      N 2010   4.154   3.016   3.513
  126ASP      H 2011   4.165   3.104   3.464
  126ASP     CA 2012   4.106   2.899   3.444
  126ASP     HA 2013   4.039   2.844   3.510
  126ASP     CB 2014   4.019   2.948   3.329
  126ASP    HB1 2015   4.079   2.990   3.247
  126ASP    HB2 2016   3.942   3.018   3.360
  126ASP     CG 2017   3.950   2.824   3.274
  126ASP    OD1 2018   3.864   2.763   3.340
  126ASP    OD2 2019   3.958   2.815   3.149
  126ASP      C 2020   4.220   2.819   3.382
  126ASP      O 2021   4.325   2.875   3.350
  127GLU      N 2022   4.200   2.695   3.337
  127GLU      H 2023   4.113   2.648   3.359
  127GLU     CA 2024   4.301   2.627   3.259
  127GLU     HA 2025   4.395   2.620   3.315
  127GLU     CB 2026   4.266   2.479   3.247
  127GLU    HB1 2027   4.231   2.454   3.347
  127GLU    HB2 2028   4.349   2.412   3.225
  127GLU     CG 2029   4.148   2.444   3.158
  127GLU    HG1 2030   4.175   2.457   3.053
  127GLU    HG2 2031   4.079   2.526   3.178
  127GLU     CD 2032   4.085   2.308   3.187
  127GLU    OE1 2033   3.963   2.297   3.210
  127GLU    OE2 2034   4.148   2.201   3.174
  127GLU      C 2035   4.340   2.694   3.127
  127GLU      O 2036   4.456   2.701   3.088
  128SER      N 2037   4.243   2.758   3.061
  128SER      H 2038   4.154   2.774   3.105
  128SER     CA 2039   4.265   2.833   2.939
  128SER     HA 2040   4.317   2.764   2.873
  128SER     CB 2041   4.131   2.890   2.894
  128SER    HB1 2042   4.049   2.821   2.873
  128SER    HB2 2043   4.144   2.950   2.804
  128SER     OG 2044   4.076   2.984   2.983
  128SER     HG 2045   4.018   2.935   3.042
  128SER      C 2046   4.348   2.959   2.957
  128SER      O 2047   4.372   3.035   2.864
  129GLY      N 2048   4.388   2.993   3.080
  129GLY      H 2049   4.356   2.937   3.158
  129GLY     CA 2050   4.446   3.118   3.125
  129GLY    HA1 2051   4.532   3.131   3.058
  129GLY    HA2 2052   4.479   3.096   3.226
  129GLY      C 2053   4.356   3.241   3.130
  129GLY      O 2054   4.409   3.349   3.154
  130ASN      N 2055   4.226   3.220   3.111
  130ASN      H 2056   4.186   3.131   3.086
  130ASN     CA 2057   4.131   3.329   3.122
  130ASN     HA 2058   4.182   3.414   3.078
  130ASN     CB 2059   3.999   3.300   3.050
  130ASN    HB1 2060   3.923   3.376   3.069
  130ASN    HB2 2061   3.955   3.204   3.077
  130ASN     CG 2062   4.010   3.313   2.899
  130ASN    OD1 2063   4.113   3.338   2.837
  130ASN    ND2 2064   3.894   3.305   2.834
  130ASN   HD21 2065   3.803   3.292   2.877
  130ASN   HD22 2066   3.898   3.312   2.734
  130ASN      C 2067   4.101   3.349   3.270
  130ASN      O 2068   4.138   3.270   3.356
  131VAL      N 2069   4.040   3.463   3.305
  131VAL      H 2070   4.024   3.535   3.236
  131VAL     CA 2071   3.997   3.488   3.441
  131VAL     HA 2072   4.065   3.448   3.517
  131VAL     CB 2073   4.008   3.638   3.469
  131VAL     HB 2074   3.972   3.647   3.572
  131VAL    CG1 2075   4.147   3.699   3.453
  131VAL   HG11 2076   4.182   3.698   3.350
  131VAL   HG12 2077   4.139   3.802   3.486
  131VAL   HG13 2078   4.218   3.643   3.514
  131VAL    CG2 2079   3.912   3.717   3.380
  131VAL   HG21 2080   3.935   3.823   3.378
  131VAL   HG22 2081   3.909   3.697   3.273
  131VAL   HG23 2082   3.812   3.695   3.420
  131VAL      C 2083   3.859   3.431   3.469
  131VAL      O 2084   3.778   3.417   3.377
  132VAL      N 2085   3.829   3.408   3.597
  132VAL      H 2086   3.894   3.428   3.671
  132VAL     CA 2087   3.710   3.345   3.650
  132VAL     HA 2088   3.677   3.286   3.564
  132VAL     CB 2089   3.740   3.247   3.763
  132VAL     HB 2090   3.782   3.302   3.846
  132VAL    CG1 2091   3.614   3.183   3.822
  132VAL   HG11 2092   3.545   3.265   3.843
  132VAL   HG12 2093   3.569   3.124   3.742
  132VAL   HG13 2094   3.644   3.118   3.904
  132VAL    CG2 2095   3.833   3.130   3.730
  132VAL   HG21 2096   3.929   3.158   3.688
  132VAL   HG22 2097   3.855   3.075   3.822
  132VAL   HG23 2098   3.786   3.055   3.666
  132VAL      C 2099   3.607   3.453   3.681
  132VAL      O 2100   3.630   3.531   3.774
  133PRO      N 2101   3.492   3.450   3.615
  133PRO     CD 2102   3.453   3.360   3.508
  133PRO    HD1 2103   3.457   3.253   3.529
  133PRO    HD2 2104   3.510   3.382   3.417
  133PRO     CG 2105   3.313   3.407   3.470
  133PRO    HG1 2106   3.237   3.361   3.533
  133PRO    HG2 2107   3.295   3.401   3.363
  133PRO     CB 2108   3.313   3.552   3.516
  133PRO    HB1 2109   3.213   3.591   3.533
  133PRO    HB2 2110   3.364   3.610   3.439
  133PRO     CA 2111   3.398   3.556   3.643
  133PRO     HA 2112   3.449   3.653   3.640
  133PRO      C 2113   3.326   3.529   3.775
  133PRO      O 2114   3.304   3.417   3.820
  134SER      N 2115   3.274   3.629   3.847
  134SER      H 2116   3.284   3.724   3.812
  134SER     CA 2117   3.167   3.614   3.942
  134SER     HA 2118   3.176   3.517   3.992
  134SER     CB 2119   3.173   3.717   4.055
  134SER    HB1 2120   3.259   3.685   4.113
  134SER    HB2 2121   3.087   3.716   4.121
  134SER     OG 2122   3.197   3.848   4.007
  134SER     HG 2123   3.157   3.916   4.061
  134SER      C 2124   3.034   3.622   3.868
  134SER      O 2125   3.024   3.632   3.746
  135ASP      N 2126   2.924   3.631   3.942
  135ASP      H 2127   2.929   3.615   4.042
  135ASP     CA 2128   2.791   3.661   3.892
  135ASP     HA 2129   2.787   3.644   3.785
  135ASP     CB 2130   2.688   3.556   3.934
  135ASP    HB1 2131   2.725   3.460   3.899
  135ASP    HB2 2132   2.591   3.582   3.892
  135ASP     CG 2133   2.666   3.532   4.082
  135ASP    OD1 2134   2.565   3.465   4.113
  135ASP    OD2 2135   2.751   3.568   4.166
  135ASP      C 2136   2.746   3.806   3.903
  135ASP      O 2137   2.625   3.826   3.910
  136THR      N 2138   2.836   3.904   3.912
  136THR      H 2139   2.934   3.879   3.917
  136THR     CA 2140   2.798   4.036   3.957
  136THR     HA 2141   2.710   4.033   4.021
  136THR     CB 2142   2.898   4.094   4.056
  136THR     HB 2143   2.879   4.198   4.079
  136THR    CG2 2144   2.917   4.021   4.189
  136THR   HG21 2145   2.918   3.913   4.173
  136THR   HG22 2146   3.004   4.061   4.241
  136THR   HG23 2147   2.830   4.044   4.251
  136THR    OG1 2148   3.024   4.090   3.992
  136THR    HG1 2149   3.039   4.158   3.925
  136THR      C 2150   2.768   4.136   3.846
  136THR      O 2151   2.794   4.104   3.730
  137ASN      N 2152   2.711   4.253   3.874
  137ASN      H 2153   2.699   4.288   3.968
  137ASN     CA 2154   2.659   4.341   3.772
  137ASN     HA 2155   2.710   4.311   3.680
  137ASN     CB 2156   2.508   4.322   3.761
  137ASN    HB1 2157   2.469   4.300   3.861
  137ASN    HB2 2158   2.493   4.237   3.695
  137ASN     CG 2159   2.433   4.441   3.703
  137ASN    OD1 2160   2.393   4.537   3.769
  137ASN    ND2 2161   2.420   4.454   3.571
  137ASN   HD21 2162   2.435   4.380   3.504
  137ASN   HD22 2163   2.370   4.533   3.533
  137ASN      C 2164   2.691   4.486   3.806
  137ASN      O 2165   2.688   4.526   3.922
  138ILE      N 2166   2.728   4.567   3.707
  138ILE      H 2167   2.730   4.534   3.611
  138ILE     CA 2168   2.789   4.695   3.737
  138ILE     HA 2169   2.857   4.678   3.821
  138ILE     CB 2170   2.864   4.757   3.619
  138ILE     HB 2171   2.911   4.848   3.655
  138ILE    CG2 2172   2.972   4.661   3.570
  138ILE   HG21 2173   2.923   4.575   3.523
  138ILE   HG22 2174   3.028   4.708   3.490
  138ILE   HG23 2175   3.033   4.622   3.651
  138ILE    CG1 2176   2.772   4.808   3.508
  138ILE   HG11 2177   2.708   4.879   3.560
  138ILE   HG12 2178   2.693   4.741   3.475
  138ILE     CD 2179   2.840   4.872   3.387
  138ILE    HD1 2180   2.902   4.961   3.398
  138ILE    HD2 2181   2.891   4.797   3.327
  138ILE    HD3 2182   2.753   4.905   3.329
  138ILE      C 2183   2.699   4.802   3.796
  138ILE      O 2184   2.746   4.892   3.866
  139LEU      N 2185   2.569   4.781   3.778
  139LEU      H 2186   2.543   4.704   3.718
  139LEU     CA 2187   2.465   4.868   3.829
  139LEU     HA 2188   2.513   4.966   3.831
  139LEU     CB 2189   2.350   4.878   3.729
  139LEU    HB1 2190   2.276   4.946   3.770
  139LEU    HB2 2191   2.300   4.782   3.731
  139LEU     CG 2192   2.380   4.920   3.585
  139LEU     HG 2193   2.446   4.846   3.541
  139LEU    CD1 2194   2.249   4.915   3.507
  139LEU   HD11 2195   2.175   4.984   3.548
  139LEU   HD12 2196   2.268   4.929   3.401
  139LEU   HD13 2197   2.205   4.815   3.518
  139LEU    CD2 2198   2.453   5.053   3.567
  139LEU   HD21 2199   2.427   5.134   3.635
  139LEU   HD22 2200   2.561   5.042   3.575
  139LEU   HD23 2201   2.431   5.085   3.465
  139LEU      C 2202   2.419   4.834   3.971
  139LEU      O 2203   2.394   4.926   4.049
  140ASP      N 2204   2.408   4.706   4.005
  140ASP      H 2205   2.421   4.634   3.935
  140ASP     CA 2206   2.394   4.659   4.141
  140ASP     HA 2207   2.308   4.709   4.185
  140ASP     CB 2208   2.368   4.509   4.139
  140ASP    HB1 2209   2.357   4.477   4.243
  140ASP    HB2 2210   2.451   4.455   4.095
  140ASP     CG 2211   2.238   4.479   4.066
  140ASP    OD1 2212   2.156   4.572   4.054
  140ASP    OD2 2213   2.213   4.360   4.035
  140ASP      C 2214   2.518   4.677   4.228
  140ASP      O 2215   2.514   4.705   4.348
  141THR      N 2216   2.631   4.688   4.158
  141THR      H 2217   2.633   4.659   4.062
  141THR     CA 2218   2.754   4.743   4.213
  141THR     HA 2219   2.771   4.707   4.315
  141THR     CB 2220   2.878   4.714   4.130
  141THR     HB 2221   2.887   4.771   4.037
  141THR    CG2 2222   2.998   4.745   4.219
  141THR   HG21 2223   3.091   4.716   4.169
  141THR   HG22 2224   3.008   4.852   4.238
  141THR   HG23 2225   2.993   4.689   4.312
  141THR    OG1 2226   2.884   4.576   4.101
  141THR    HG1 2227   2.824   4.558   4.029
  141THR      C 2228   2.743   4.893   4.234
  141THR      O 2229   2.775   4.944   4.341
  142TRP      N 2230   2.683   4.963   4.137
  142TRP      H 2231   2.678   4.925   4.043
  142TRP     CA 2232   2.643   5.101   4.154
  142TRP     HA 2233   2.732   5.154   4.188
  142TRP     CB 2234   2.612   5.165   4.019
  142TRP    HB1 2235   2.513   5.142   3.980
  142TRP    HB2 2236   2.681   5.129   3.942
  142TRP     CG 2237   2.630   5.313   4.025
  142TRP    CD1 2238   2.540   5.401   4.074
  142TRP    HD1 2239   2.443   5.376   4.117
  142TRP    NE1 2240   2.600   5.524   4.087
  142TRP    HE1 2241   2.563   5.606   4.132
  142TRP    CE2 2242   2.729   5.520   4.038
  142TRP    CZ2 2243   2.832   5.615   4.025
  142TRP    HZ2 2244   2.819   5.720   4.049
  142TRP    CH2 2245   2.962   5.580   3.988
  142TRP    HH2 2246   3.036   5.657   3.975
  142TRP    CZ3 2247   2.990   5.446   3.956
  142TRP    HZ3 2248   3.083   5.416   3.911
  142TRP    CE3 2249   2.886   5.353   3.963
  142TRP    HE3 2250   2.898   5.247   3.948
  142TRP    CD2 2251   2.757   5.384   4.009
  142TRP      C 2252   2.539   5.121   4.264
  142TRP      O 2253   2.546   5.222   4.334
  143ALA      N 2254   2.445   5.031   4.294
  143ALA      H 2255   2.441   4.947   4.237
  143ALA     CA 2256   2.365   5.037   4.414
  143ALA     HA 2257   2.335   5.142   4.423
  143ALA     CB 2258   2.234   4.965   4.384
  143ALA    HB1 2259   2.169   5.000   4.465
  143ALA    HB2 2260   2.181   5.004   4.298
  143ALA    HB3 2261   2.240   4.856   4.383
  143ALA      C 2262   2.421   5.000   4.551
  143ALA      O 2263   2.384   5.058   4.652
  144ALA      N 2264   2.534   4.927   4.547
  144ALA      H 2265   2.579   4.915   4.458
  144ALA     CA 2266   2.619   4.922   4.664
  144ALA     HA 2267   2.566   4.918   4.760
  144ALA     CB 2268   2.719   4.807   4.654
  144ALA    HB1 2269   2.781   4.828   4.566
  144ALA    HB2 2270   2.781   4.795   4.743
  144ALA    HB3 2271   2.671   4.710   4.651
  144ALA      C 2272   2.703   5.047   4.685
  144ALA      O 2273   2.723   5.097   4.795
  145MET      N 2274   2.758   5.107   4.578
  145MET      H 2275   2.747   5.055   4.492
  145MET     CA 2276   2.844   5.223   4.579
  145MET     HA 2277   2.924   5.203   4.650
  145MET     CB 2278   2.910   5.245   4.443
  145MET    HB1 2279   2.948   5.347   4.443
  145MET    HB2 2280   2.834   5.242   4.365
  145MET     CG 2281   3.024   5.148   4.411
  145MET    HG1 2282   3.021   5.133   4.303
  145MET    HG2 2283   2.997   5.052   4.453
  145MET     SD 2284   3.192   5.208   4.443
  145MET     CE 2285   3.219   5.341   4.323
  145MET    HE1 2286   3.322   5.336   4.289
  145MET    HE2 2287   3.162   5.342   4.230
  145MET    HE3 2288   3.186   5.432   4.373
  145MET      C 2289   2.768   5.348   4.622
  145MET      O 2290   2.817   5.421   4.708
  146GLU      N 2291   2.652   5.377   4.562
  146GLU      H 2292   2.634   5.316   4.483
  146GLU     CA 2293   2.565   5.485   4.602
  146GLU     HA 2294   2.614   5.579   4.576
  146GLU     CB 2295   2.433   5.484   4.526
  146GLU    HB1 2296   2.355   5.540   4.579
  146GLU    HB2 2297   2.415   5.379   4.502
  146GLU     CG 2298   2.443   5.540   4.385
  146GLU    HG1 2299   2.512   5.477   4.330
  146GLU    HG2 2300   2.497   5.634   4.392
  146GLU     CD 2301   2.309   5.560   4.314
  146GLU    OE1 2302   2.238   5.465   4.275
  146GLU    OE2 2303   2.262   5.676   4.312
  146GLU      C 2304   2.532   5.490   4.751
  146GLU      O 2305   2.530   5.598   4.810
  147GLU      N 2306   2.514   5.374   4.815
  147GLU      H 2307   2.512   5.291   4.759
  147GLU     CA 2308   2.486   5.365   4.957
  147GLU     HA 2309   2.403   5.435   4.969
  147GLU     CB 2310   2.432   5.225   4.985
  147GLU    HB1 2311   2.515   5.156   4.998
  147GLU    HB2 2312   2.372   5.196   4.899
  147GLU     CG 2313   2.336   5.222   5.104
  147GLU    HG1 2314   2.231   5.227   5.072
  147GLU    HG2 2315   2.356   5.303   5.174
  147GLU     CD 2316   2.360   5.091   5.176
  147GLU    OE1 2317   2.291   4.993   5.141
  147GLU    OE2 2318   2.431   5.088   5.279
  147GLU      C 2319   2.605   5.394   5.047
  147GLU      O 2320   2.587   5.416   5.167
  148LEU      N 2321   2.726   5.388   4.991
  148LEU      H 2322   2.723   5.378   4.891
  148LEU     CA 2323   2.846   5.430   5.060
  148LEU     HA 2324   2.860   5.373   5.152
  148LEU     CB 2325   2.973   5.400   4.981
  148LEU    HB1 2326   3.061   5.428   5.039
  148LEU    HB2 2327   2.981   5.480   4.908
  148LEU     CG 2328   3.002   5.266   4.914
  148LEU     HG 2329   2.922   5.234   4.846
  148LEU    CD1 2330   3.124   5.295   4.828
  148LEU   HD11 2331   3.163   5.206   4.778
  148LEU   HD12 2332   3.099   5.357   4.742
  148LEU   HD13 2333   3.201   5.350   4.883
  148LEU    CD2 2334   3.032   5.162   5.022
  148LEU   HD21 2335   3.112   5.200   5.086
  148LEU   HD22 2336   2.940   5.139   5.075
  148LEU   HD23 2337   3.059   5.068   4.974
  148LEU      C 2338   2.853   5.579   5.089
  148LEU      O 2339   2.944   5.620   5.161
  149VAL      N 2340   2.762   5.658   5.031
  149VAL      H 2341   2.694   5.624   4.965
  149VAL     CA 2342   2.759   5.802   5.047
  149VAL     HA 2343   2.855   5.840   5.080
  149VAL     CB 2344   2.730   5.859   4.908
  149VAL     HB 2345   2.630   5.834   4.873
  149VAL    CG1 2346   2.743   6.011   4.917
  149VAL   HG11 2347   2.742   6.054   4.817
  149VAL   HG12 2348   2.662   6.054   4.976
  149VAL   HG13 2349   2.839   6.031   4.964
  149VAL    CG2 2350   2.822   5.807   4.797
  149VAL   HG21 2351   2.776   5.849   4.708
  149VAL   HG22 2352   2.923   5.846   4.806
  149VAL   HG23 2353   2.815   5.699   4.787
  149VAL      C 2354   2.661   5.836   5.157
  149VAL      O 2355   2.687   5.929   5.234
  150ASP      N 2356   2.552   5.759   5.166
  150ASP      H 2357   2.550   5.688   5.094
  150ASP     CA 2358   2.445   5.765   5.263
  150ASP     HA 2359   2.398   5.862   5.278
  150ASP     CB 2360   2.327   5.676   5.223
  150ASP    HB1 2361   2.260   5.657   5.307
  150ASP    HB2 2362   2.367   5.575   5.209
  150ASP     CG 2363   2.246   5.728   5.105
  150ASP    OD1 2364   2.160   5.654   5.052
  150ASP    OD2 2365   2.245   5.850   5.081
  150ASP      C 2366   2.508   5.722   5.395
  150ASP      O 2367   2.509   5.797   5.492
  151GLU      N 2368   2.575   5.607   5.397
  151GLU      H 2369   2.579   5.549   5.314
  151GLU     CA 2370   2.656   5.556   5.506
  151GLU     HA 2371   2.593   5.550   5.594
  151GLU     CB 2372   2.692   5.414   5.466
  151GLU    HB1 2373   2.782   5.411   5.404
  151GLU    HB2 2374   2.601   5.386   5.413
  151GLU     CG 2375   2.717   5.309   5.574
  151GLU    HG1 2376   2.809   5.339   5.624
  151GLU    HG2 2377   2.753   5.215   5.532
  151GLU     CD 2378   2.604   5.286   5.674
  151GLU    OE1 2379   2.513   5.207   5.643
  151GLU    OE2 2380   2.595   5.350   5.782
  151GLU      C 2381   2.783   5.633   5.543
  151GLU      O 2382   2.826   5.626   5.658
  152GLY      N 2383   2.826   5.717   5.449
  152GLY      H 2384   2.763   5.723   5.371
  152GLY     CA 2385   2.921   5.823   5.477
  152GLY    HA1 2386   2.913   5.851   5.582
  152GLY    HA2 2387   2.904   5.905   5.407
  152GLY      C 2388   3.067   5.780   5.474
  152GLY      O 2389   3.148   5.867   5.503
  153LEU      N 2390   3.101   5.660   5.425
  153LEU      H 2391   3.023   5.608   5.389
  153LEU     CA 2392   3.239   5.627   5.398
  153LEU     HA 2393   3.293   5.639   5.492
  153LEU     CB 2394   3.235   5.478   5.365
  153LEU    HB1 2395   3.322   5.438   5.313
  153LEU    HB2 2396   3.162   5.464   5.285
  153LEU     CG 2397   3.207   5.372   5.471
  153LEU     HG 2398   3.303   5.358   5.519
  153LEU    CD1 2399   3.103   5.414   5.575
  153LEU   HD11 2400   3.083   5.321   5.628
  153LEU   HD12 2401   3.147   5.496   5.631
  153LEU   HD13 2402   3.019   5.451   5.516
  153LEU    CD2 2403   3.160   5.248   5.395
  153LEU   HD21 2404   3.055   5.263   5.368
  153LEU   HD22 2405   3.228   5.235   5.310
  153LEU   HD23 2406   3.170   5.153   5.447
  153LEU      C 2407   3.306   5.711   5.291
  153LEU      O 2408   3.426   5.733   5.306
  154VAL      N 2409   3.238   5.744   5.181
  154VAL      H 2410   3.140   5.718   5.189
  154VAL     CA 2411   3.293   5.828   5.077
  154VAL     HA 2412   3.396   5.847   5.106
  154VAL     CB 2413   3.301   5.741   4.952
  154VAL     HB 2414   3.364   5.795   4.881
  154VAL    CG1 2415   3.365   5.603   4.971
  154VAL   HG11 2416   3.465   5.616   5.014
  154VAL   HG12 2417   3.309   5.544   5.043
  154VAL   HG13 2418   3.381   5.555   4.875
  154VAL    CG2 2419   3.164   5.726   4.888
  154VAL   HG21 2420   3.178   5.676   4.792
  154VAL   HG22 2421   3.102   5.657   4.944
  154VAL   HG23 2422   3.130   5.829   4.873
  154VAL      C 2423   3.218   5.959   5.061
  154VAL      O 2424   3.104   5.975   5.105
  155LYS      N 2425   3.266   6.055   4.981
  155LYS      H 2426   3.363   6.034   4.961
  155LYS     CA 2427   3.200   6.175   4.935
  155LYS     HA 2428   3.106   6.194   4.988
  155LYS     CB 2429   3.275   6.302   4.975
  155LYS    HB1 2430   3.227   6.388   4.928
  155LYS    HB2 2431   3.379   6.298   4.943
  155LYS     CG 2432   3.275   6.321   5.126
  155LYS    HG1 2433   3.323   6.230   5.162
  155LYS    HG2 2434   3.176   6.342   5.166
  155LYS     CD 2435   3.370   6.435   5.161
  155LYS    HD1 2436   3.328   6.527   5.123
  155LYS    HD2 2437   3.469   6.416   5.119
  155LYS     CE 2438   3.374   6.447   5.313
  155LYS    HE1 2439   3.416   6.353   5.350
  155LYS    HE2 2440   3.267   6.439   5.335
  155LYS     NZ 2441   3.457   6.554   5.371
  155LYS    HZ1 2442   3.558   6.550   5.360
  155LYS    HZ2 2443   3.437   6.636   5.317
  155LYS    HZ3 2444   3.439   6.576   5.468
  155LYS      C 2445   3.152   6.181   4.791
  155LYS      O 2446   3.034   6.208   4.769
  156ALA      N 2447   3.239   6.150   4.694
  156ALA      H 2448   3.334   6.142   4.728
  156ALA     CA 2449   3.214   6.121   4.554
  156ALA     HA 2450   3.106   6.132   4.546
  156ALA     CB 2451   3.282   6.227   4.467
  156ALA    HB1 2452   3.250   6.236   4.363
  156ALA    HB2 2453   3.267   6.327   4.509
  156ALA    HB3 2454   3.390   6.216   4.470
  156ALA      C 2455   3.250   5.981   4.506
  156ALA      O 2456   3.335   5.910   4.558
  157ILE      N 2457   3.182   5.938   4.399
  157ILE      H 2458   3.130   6.009   4.352
  157ILE     CA 2459   3.192   5.805   4.341
  157ILE     HA 2460   3.281   5.755   4.380
  157ILE     CB 2461   3.070   5.721   4.378
  157ILE     HB 2462   3.074   5.622   4.332
  157ILE    CG2 2463   3.074   5.691   4.527
  157ILE   HG21 2464   2.987   5.644   4.574
  157ILE   HG22 2465   3.156   5.620   4.543
  157ILE   HG23 2466   3.094   5.780   4.587
  157ILE    CG1 2467   2.939   5.789   4.341
  157ILE   HG11 2468   2.941   5.817   4.235
  157ILE   HG12 2469   2.934   5.886   4.390
  157ILE     CD 2470   2.820   5.699   4.370
  157ILE    HD1 2471   2.784   5.715   4.472
  157ILE    HD2 2472   2.735   5.708   4.302
  157ILE    HD3 2473   2.853   5.596   4.358
  157ILE      C 2474   3.214   5.803   4.190
  157ILE      O 2475   3.157   5.888   4.122
  158GLY      N 2476   3.293   5.710   4.136
  158GLY      H 2477   3.347   5.649   4.196
  158GLY     CA 2478   3.321   5.701   3.995
  158GLY    HA1 2479   3.390   5.781   3.969
  158GLY    HA2 2480   3.233   5.730   3.938
  158GLY      C 2481   3.365   5.564   3.943
  158GLY      O 2482   3.336   5.463   4.006
  159ILE      N 2483   3.418   5.564   3.821
  159ILE      H 2484   3.423   5.651   3.769
  159ILE     CA 2485   3.463   5.450   3.743
  159ILE     HA 2486   3.447   5.362   3.806
  159ILE     CB 2487   3.373   5.423   3.623
  159ILE     HB 2488   3.419   5.349   3.558
  159ILE    CG2 2489   3.238   5.361   3.657
  159ILE   HG21 2490   3.247   5.267   3.713
  159ILE   HG22 2491   3.191   5.422   3.734
  159ILE   HG23 2492   3.171   5.354   3.571
  159ILE    CG1 2493   3.359   5.542   3.528
  159ILE   HG11 2494   3.321   5.494   3.438
  159ILE   HG12 2495   3.458   5.586   3.515
  159ILE     CD 2496   3.263   5.657   3.558
  159ILE    HD1 2497   3.253   5.716   3.468
  159ILE    HD2 2498   3.171   5.619   3.603
  159ILE    HD3 2499   3.304   5.725   3.633
  159ILE      C 2500   3.609   5.466   3.706
  159ILE      O 2501   3.664   5.576   3.693
  160SER      N 2502   3.666   5.351   3.669
  160SER      H 2503   3.623   5.265   3.698
  160SER     CA 2504   3.791   5.340   3.597
  160SER     HA 2505   3.815   5.437   3.553
  160SER     CB 2506   3.901   5.313   3.699
  160SER    HB1 2507   3.882   5.213   3.738
  160SER    HB2 2508   3.889   5.385   3.780
  160SER     OG 2509   4.033   5.325   3.652
  160SER     HG 2510   4.069   5.237   3.639
  160SER      C 2511   3.784   5.221   3.503
  160SER      O 2512   3.737   5.110   3.530
  161ASN      N 2513   3.833   5.243   3.381
  161ASN      H 2514   3.887   5.328   3.369
  161ASN     CA 2515   3.832   5.150   3.270
  161ASN     HA 2516   3.865   5.201   3.180
  161ASN     CB 2517   3.925   5.034   3.304
  161ASN    HB1 2518   3.933   4.973   3.213
  161ASN    HB2 2519   3.890   4.957   3.372
  161ASN     CG 2520   4.064   5.086   3.338
  161ASN    OD1 2521   4.146   5.115   3.252
  161ASN    ND2 2522   4.099   5.088   3.467
  161ASN   HD21 2523   4.034   5.049   3.533
  161ASN   HD22 2524   4.197   5.095   3.490
  161ASN      C 2525   3.693   5.104   3.229
  161ASN      O 2526   3.679   4.998   3.168
  162PHE      N 2527   3.587   5.183   3.250
  162PHE      H 2528   3.609   5.280   3.266
  162PHE     CA 2529   3.455   5.152   3.200
  162PHE     HA 2530   3.438   5.044   3.204
  162PHE     CB 2531   3.353   5.222   3.289
  162PHE    HB1 2532   3.269   5.257   3.230
  162PHE    HB2 2533   3.390   5.321   3.316
  162PHE     CG 2534   3.310   5.144   3.411
  162PHE    CD1 2535   3.404   5.085   3.497
  162PHE    HD1 2536   3.509   5.101   3.474
  162PHE    CE1 2537   3.367   5.012   3.610
  162PHE    HE1 2538   3.448   4.966   3.666
  162PHE     CZ 2539   3.232   4.987   3.637
  162PHE     HZ 2540   3.206   4.932   3.726
  162PHE    CE2 2541   3.137   5.056   3.561
  162PHE    HE2 2542   3.033   5.049   3.586
  162PHE    CD2 2543   3.176   5.128   3.447
  162PHE    HD2 2544   3.094   5.163   3.385
  162PHE      C 2545   3.436   5.198   3.056
  162PHE      O 2546   3.485   5.303   3.015
  163ASN      N 2547   3.363   5.121   2.974
  163ASN      H 2548   3.312   5.043   3.012
  163ASN     CA 2549   3.328   5.153   2.838
  163ASN     HA 2550   3.424   5.180   2.794
  163ASN     CB 2551   3.287   5.024   2.766
  163ASN    HB1 2552   3.281   4.940   2.835
  163ASN    HB2 2553   3.369   4.999   2.699
  163ASN     CG 2554   3.163   5.022   2.678
  163ASN    OD1 2555   3.054   5.057   2.726
  163ASN    ND2 2556   3.179   4.968   2.558
  163ASN   HD21 2557   3.273   4.955   2.521
  163ASN   HD22 2558   3.101   4.956   2.495
  163ASN      C 2559   3.223   5.263   2.830
  163ASN      O 2560   3.153   5.299   2.925
  164HIS      N 2561   3.203   5.315   2.709
  164HIS      H 2562   3.279   5.309   2.641
  164HIS     CA 2563   3.109   5.423   2.687
  164HIS     HA 2564   3.133   5.499   2.762
  164HIS     CB 2565   3.127   5.488   2.550
  164HIS    HB1 2566   3.232   5.488   2.523
  164HIS    HB2 2567   3.088   5.590   2.549
  164HIS     CG 2568   3.068   5.411   2.434
  164HIS    ND1 2569   2.933   5.400   2.401
  164HIS    HD1 2570   2.860   5.459   2.438
  164HIS    CE1 2571   2.929   5.307   2.304
  164HIS    HE1 2572   2.839   5.268   2.260
  164HIS    NE2 2573   3.048   5.257   2.269
  164HIS    CD2 2574   3.137   5.328   2.350
  164HIS    HD2 2575   3.239   5.292   2.354
  164HIS      C 2576   2.964   5.393   2.720
  164HIS      O 2577   2.902   5.467   2.795
  165LEU      N 2578   2.912   5.274   2.687
  165LEU      H 2579   2.979   5.206   2.654
  165LEU     CA 2580   2.777   5.226   2.708
  165LEU     HA 2581   2.705   5.306   2.692
  165LEU     CB 2582   2.755   5.115   2.606
  165LEU    HB1 2583   2.835   5.041   2.613
  165LEU    HB2 2584   2.758   5.159   2.507
  165LEU     CG 2585   2.625   5.035   2.608
  165LEU     HG 2586   2.612   4.991   2.706
  165LEU    CD1 2587   2.503   5.117   2.566
  165LEU   HD11 2588   2.479   5.188   2.645
  165LEU   HD12 2589   2.515   5.154   2.464
  165LEU   HD13 2590   2.414   5.056   2.553
  165LEU    CD2 2591   2.630   4.923   2.504
  165LEU   HD21 2592   2.537   4.867   2.504
  165LEU   HD22 2593   2.652   4.959   2.404
  165LEU   HD23 2594   2.707   4.855   2.541
  165LEU      C 2595   2.749   5.177   2.849
  165LEU      O 2596   2.639   5.176   2.904
  166GLN      N 2597   2.855   5.138   2.921
  166GLN      H 2598   2.935   5.131   2.859
  166GLN     CA 2599   2.863   5.103   3.061
  166GLN     HA 2600   2.786   5.030   3.084
  166GLN     CB 2601   2.998   5.040   3.095
  166GLN    HB1 2602   3.006   5.024   3.203
  166GLN    HB2 2603   3.084   5.087   3.048
  166GLN     CG 2604   3.000   4.894   3.051
  166GLN    HG1 2605   2.975   4.890   2.945
  166GLN    HG2 2606   2.937   4.824   3.107
  166GLN     CD 2607   3.139   4.831   3.061
  166GLN    OE1 2608   3.239   4.885   3.106
  166GLN    NE2 2609   3.142   4.700   3.035
  166GLN   HE21 2610   3.065   4.650   2.994
  166GLN   HE22 2611   3.229   4.652   3.052
  166GLN      C 2612   2.835   5.228   3.142
  166GLN      O 2613   2.759   5.218   3.238
  167VAL      N 2614   2.899   5.340   3.106
  167VAL      H 2615   2.954   5.331   3.022
  167VAL     CA 2616   2.871   5.470   3.163
  167VAL     HA 2617   2.855   5.456   3.270
  167VAL     CB 2618   2.985   5.570   3.147
  167VAL     HB 2619   3.002   5.586   3.041
  167VAL    CG1 2620   2.957   5.709   3.204
  167VAL   HG11 2621   2.886   5.776   3.156
  167VAL   HG12 2622   2.933   5.692   3.309
  167VAL   HG13 2623   3.055   5.751   3.182
  167VAL    CG2 2624   3.117   5.519   3.206
  167VAL   HG21 2625   3.145   5.426   3.156
  167VAL   HG22 2626   3.198   5.591   3.194
  167VAL   HG23 2627   3.106   5.505   3.313
  167VAL      C 2628   2.734   5.526   3.128
  167VAL      O 2629   2.661   5.585   3.208
  168GLU      N 2630   2.693   5.509   3.002
  168GLU      H 2631   2.767   5.491   2.935
  168GLU     CA 2632   2.561   5.546   2.957
  168GLU     HA 2633   2.559   5.655   2.965
  168GLU     CB 2634   2.555   5.515   2.808
  168GLU    HB1 2635   2.562   5.407   2.794
  168GLU    HB2 2636   2.644   5.561   2.765
  168GLU     CG 2637   2.427   5.567   2.744
  168GLU    HG1 2638   2.421   5.672   2.772
  168GLU    HG2 2639   2.338   5.514   2.778
  168GLU     CD 2640   2.432   5.569   2.592
  168GLU    OE1 2641   2.538   5.558   2.527
  168GLU    OE2 2642   2.324   5.543   2.535
  168GLU      C 2643   2.450   5.475   3.034
  168GLU      O 2644   2.345   5.532   3.063
  169MET      N 2645   2.471   5.352   3.081
  169MET      H 2646   2.558   5.311   3.047
  169MET     CA 2647   2.390   5.276   3.174
  169MET     HA 2648   2.288   5.294   3.140
  169MET     CB 2649   2.410   5.126   3.152
  169MET    HB1 2650   2.364   5.067   3.231
  169MET    HB2 2651   2.516   5.101   3.154
  169MET     CG 2652   2.356   5.084   3.016
  169MET    HG1 2653   2.427   5.112   2.938
  169MET    HG2 2654   2.262   5.131   2.989
  169MET     SD 2655   2.331   4.905   3.002
  169MET     CE 2656   2.490   4.836   2.951
  169MET    HE1 2657   2.485   4.730   2.978
  169MET    HE2 2658   2.526   4.855   2.850
  169MET    HE3 2659   2.557   4.883   3.023
  169MET      C 2660   2.401   5.302   3.323
  169MET      O 2661   2.308   5.269   3.397
  170ILE      N 2662   2.506   5.372   3.366
  170ILE      H 2663   2.559   5.416   3.292
  170ILE     CA 2664   2.513   5.428   3.500
  170ILE     HA 2665   2.493   5.361   3.583
  170ILE     CB 2666   2.652   5.475   3.542
  170ILE     HB 2667   2.682   5.551   3.470
  170ILE    CG2 2668   2.654   5.561   3.669
  170ILE   HG21 2669   2.752   5.602   3.695
  170ILE   HG22 2670   2.581   5.642   3.662
  170ILE   HG23 2671   2.617   5.496   3.748
  170ILE    CG1 2672   2.747   5.356   3.546
  170ILE   HG11 2673   2.718   5.297   3.459
  170ILE   HG12 2674   2.741   5.298   3.638
  170ILE     CD 2675   2.896   5.383   3.527
  170ILE    HD1 2676   2.920   5.468   3.463
  170ILE    HD2 2677   2.932   5.399   3.629
  170ILE    HD3 2678   2.939   5.287   3.500
  170ILE      C 2679   2.414   5.543   3.505
  170ILE      O 2680   2.324   5.556   3.587
  171LEU      N 2681   2.422   5.631   3.404
  171LEU      H 2682   2.479   5.620   3.322
  171LEU     CA 2683   2.336   5.748   3.399
  171LEU     HA 2684   2.324   5.796   3.496
  171LEU     CB 2685   2.396   5.839   3.292
  171LEU    HB1 2686   2.322   5.918   3.281
  171LEU    HB2 2687   2.406   5.788   3.196
  171LEU     CG 2688   2.533   5.902   3.314
  171LEU     HG 2689   2.605   5.821   3.308
  171LEU    CD1 2690   2.564   6.012   3.213
  171LEU   HD11 2691   2.505   6.103   3.224
  171LEU   HD12 2692   2.666   6.049   3.211
  171LEU   HD13 2693   2.541   5.975   3.113
  171LEU    CD2 2694   2.556   5.954   3.456
  171LEU   HD21 2695   2.479   6.023   3.489
  171LEU   HD22 2696   2.564   5.871   3.527
  171LEU   HD23 2697   2.646   6.015   3.458
  171LEU      C 2698   2.194   5.706   3.363
  171LEU      O 2699   2.104   5.773   3.413
  172ASN      N 2700   2.165   5.600   3.288
  172ASN      H 2701   2.242   5.553   3.241
  172ASN     CA 2702   2.030   5.551   3.269
  172ASN     HA 2703   1.961   5.628   3.305
  172ASN     CB 2704   2.011   5.504   3.125
  172ASN    HB1 2705   1.923   5.442   3.113
  172ASN    HB2 2706   2.097   5.442   3.098
  172ASN     CG 2707   1.994   5.615   3.022
  172ASN    OD1 2708   1.889   5.676   3.006
  172ASN    ND2 2709   2.105   5.640   2.953
  172ASN   HD21 2710   2.188   5.589   2.979
  172ASN   HD22 2711   2.093   5.691   2.866
  172ASN      C 2712   1.991   5.446   3.373
  172ASN      O 2713   1.889   5.381   3.351
  173LYS      N 2714   2.061   5.440   3.486
  173LYS      H 2715   2.149   5.489   3.498
  173LYS     CA 2716   2.016   5.361   3.599
  173LYS     HA 2717   1.989   5.263   3.561
  173LYS     CB 2718   2.131   5.355   3.699
  173LYS    HB1 2719   2.157   5.456   3.731
  173LYS    HB2 2720   2.224   5.311   3.662
  173LYS     CG 2721   2.100   5.271   3.823
  173LYS    HG1 2722   2.080   5.167   3.799
  173LYS    HG2 2723   2.014   5.317   3.873
  173LYS     CD 2724   2.219   5.267   3.919
  173LYS    HD1 2725   2.261   5.367   3.932
  173LYS    HD2 2726   2.293   5.205   3.870
  173LYS     CE 2727   2.194   5.212   4.059
  173LYS    HE1 2728   2.297   5.219   4.095
  173LYS    HE2 2729   2.167   5.107   4.045
  173LYS     NZ 2730   2.095   5.297   4.127
  173LYS    HZ1 2731   2.144   5.335   4.207
  173LYS    HZ2 2732   2.067   5.382   4.080
  173LYS    HZ3 2733   2.013   5.250   4.163
  173LYS      C 2734   1.890   5.414   3.665
  173LYS      O 2735   1.884   5.536   3.681
  174PRO      N 2736   1.791   5.329   3.693
  174PRO     CD 2737   1.788   5.186   3.675
  174PRO    HD1 2738   1.879   5.130   3.697
  174PRO    HD2 2739   1.763   5.174   3.569
  174PRO     CG 2740   1.681   5.133   3.770
  174PRO    HG1 2741   1.724   5.110   3.868
  174PRO    HG2 2742   1.640   5.041   3.729
  174PRO     CB 2743   1.582   5.249   3.770
  174PRO    HB1 2744   1.517   5.244   3.857
  174PRO    HB2 2745   1.529   5.248   3.675
  174PRO     CA 2746   1.673   5.371   3.766
  174PRO     HA 2747   1.630   5.458   3.715
  174PRO      C 2748   1.712   5.412   3.908
  174PRO      O 2749   1.747   5.330   3.993
  175GLY      N 2750   1.696   5.543   3.929
  175GLY      H 2751   1.651   5.606   3.864
  175GLY     CA 2752   1.757   5.618   4.036
  175GLY    HA1 2753   1.750   5.562   4.129
  175GLY    HA2 2754   1.703   5.710   4.054
  175GLY      C 2755   1.908   5.641   4.031
  175GLY      O 2756   1.988   5.548   4.022
  176LEU      N 2757   1.951   5.767   4.042
  176LEU      H 2758   1.881   5.839   4.034
  176LEU     CA 2759   2.087   5.815   4.059
  176LEU     HA 2760   2.139   5.736   4.112
  176LEU     CB 2761   2.140   5.834   3.917
  176LEU    HB1 2762   2.087   5.921   3.876
  176LEU    HB2 2763   2.109   5.752   3.853
  176LEU     CG 2764   2.291   5.843   3.896
  176LEU     HG 2765   2.333   5.912   3.968
  176LEU    CD1 2766   2.355   5.710   3.933
  176LEU   HD11 2767   2.334   5.700   4.040
  176LEU   HD12 2768   2.315   5.628   3.873
  176LEU   HD13 2769   2.460   5.721   3.905
  176LEU    CD2 2770   2.330   5.891   3.756
  176LEU   HD21 2771   2.254   5.957   3.715
  176LEU   HD22 2772   2.418   5.955   3.769
  176LEU   HD23 2773   2.344   5.799   3.699
  176LEU      C 2774   2.090   5.942   4.143
  176LEU      O 2775   2.096   6.058   4.103
  177LYS      N 2776   2.107   5.909   4.271
  177LYS      H 2777   2.107   5.810   4.291
  177LYS     CA 2778   2.108   6.003   4.381
  177LYS     HA 2779   2.041   6.086   4.359
  177LYS     CB 2780   2.066   5.922   4.503
  177LYS    HB1 2781   2.139   5.843   4.522
  177LYS    HB2 2782   1.975   5.864   4.485
  177LYS     CG 2783   2.050   6.001   4.632
  177LYS    HG1 2784   1.977   6.080   4.618
  177LYS    HG2 2785   2.148   6.038   4.663
  177LYS     CD 2786   2.001   5.902   4.738
  177LYS    HD1 2787   2.056   5.809   4.748
  177LYS    HD2 2788   1.905   5.862   4.707
  177LYS     CE 2789   1.984   5.972   4.873
  177LYS    HE1 2790   1.894   6.034   4.871
  177LYS    HE2 2791   2.062   6.046   4.887
  177LYS     NZ 2792   1.988   5.877   4.985
  177LYS    HZ1 2793   1.918   5.805   4.973
  177LYS    HZ2 2794   2.078   5.833   4.984
  177LYS    HZ3 2795   1.968   5.928   5.070
  177LYS      C 2796   2.247   6.063   4.388
  177LYS      O 2797   2.268   6.174   4.435
  178TYR      N 2798   2.346   5.983   4.345
  178TYR      H 2799   2.316   5.894   4.308
  178TYR     CA 2800   2.487   6.015   4.339
  178TYR     HA 2801   2.495   6.123   4.354
  178TYR     CB 2802   2.559   5.945   4.454
  178TYR    HB1 2803   2.665   5.969   4.458
  178TYR    HB2 2804   2.551   5.837   4.438
  178TYR     CG 2805   2.503   5.969   4.592
  178TYR    CD1 2806   2.525   6.096   4.646
  178TYR    HD1 2807   2.580   6.170   4.590
  178TYR    CE1 2808   2.476   6.124   4.774
  178TYR    HE1 2809   2.489   6.225   4.809
  178TYR     CZ 2810   2.395   6.030   4.840
  178TYR     OH 2811   2.353   6.053   4.968
  178TYR     HH 2812   2.314   5.979   5.015
  178TYR    CE2 2813   2.370   5.904   4.781
  178TYR    HE2 2814   2.324   5.825   4.839
  178TYR    CD2 2815   2.419   5.875   4.653
  178TYR    HD2 2816   2.404   5.775   4.616
  178TYR      C 2817   2.548   5.972   4.206
  178TYR      O 2818   2.576   5.855   4.185
  179LYS      N 2819   2.570   6.073   4.121
  179LYS      H 2820   2.542   6.163   4.158
  179LYS     CA 2821   2.621   6.067   3.986
  179LYS     HA 2822   2.564   5.985   3.942
  179LYS     CB 2823   2.587   6.194   3.908
  179LYS    HB1 2824   2.599   6.282   3.972
  179LYS    HB2 2825   2.481   6.191   3.883
  179LYS     CG 2826   2.661   6.220   3.777
  179LYS    HG1 2827   2.618   6.154   3.701
  179LYS    HG2 2828   2.769   6.212   3.788
  179LYS     CD 2829   2.622   6.361   3.735
  179LYS    HD1 2830   2.674   6.441   3.789
  179LYS    HD2 2831   2.517   6.380   3.755
  179LYS     CE 2832   2.651   6.373   3.585
  179LYS    HE1 2833   2.591   6.291   3.544
  179LYS    HE2 2834   2.759   6.364   3.576
  179LYS     NZ 2835   2.616   6.506   3.533
  179LYS    HZ1 2836   2.632   6.510   3.433
  179LYS    HZ2 2837   2.521   6.523   3.562
  179LYS    HZ3 2838   2.668   6.576   3.583
  179LYS      C 2839   2.769   6.035   3.980
  179LYS      O 2840   2.847   6.075   4.066
  180PRO      N 2841   2.816   5.959   3.881
  180PRO     CD 2842   2.736   5.884   3.786
  180PRO    HD1 2843   2.645   5.940   3.763
  180PRO    HD2 2844   2.707   5.791   3.835
  180PRO     CG 2845   2.816   5.863   3.658
  180PRO    HG1 2846   2.824   5.952   3.595
  180PRO    HG2 2847   2.789   5.789   3.583
  180PRO     CB 2848   2.954   5.844   3.722
  180PRO    HB1 2849   3.031   5.875   3.652
  180PRO    HB2 2850   2.965   5.741   3.755
  180PRO     CA 2851   2.954   5.936   3.844
  180PRO     HA 2852   3.010   5.883   3.921
  180PRO      C 2853   3.035   6.063   3.824
  180PRO      O 2854   3.021   6.134   3.725
  181ALA      N 2855   3.135   6.083   3.910
  181ALA      H 2856   3.153   6.013   3.981
  181ALA     CA 2857   3.220   6.200   3.906
  181ALA     HA 2858   3.167   6.284   3.861
  181ALA     CB 2859   3.250   6.241   4.050
  181ALA    HB1 2860   3.157   6.290   4.079
  181ALA    HB2 2861   3.271   6.157   4.116
  181ALA    HB3 2862   3.334   6.311   4.045
  181ALA      C 2863   3.342   6.191   3.816
  181ALA      O 2864   3.373   6.289   3.748
  182VAL      N 2865   3.415   6.079   3.823
  182VAL      H 2866   3.382   5.997   3.871
  182VAL     CA 2867   3.543   6.059   3.758
  182VAL     HA 2868   3.565   6.140   3.689
  182VAL     CB 2869   3.661   6.074   3.854
  182VAL     HB 2870   3.648   6.017   3.946
  182VAL    CG1 2871   3.796   6.049   3.787
  182VAL   HG11 2872   3.879   6.050   3.857
  182VAL   HG12 2873   3.796   5.952   3.736
  182VAL   HG13 2874   3.808   6.128   3.713
  182VAL    CG2 2875   3.667   6.217   3.905
  182VAL   HG21 2876   3.753   6.227   3.971
  182VAL   HG22 2877   3.688   6.292   3.829
  182VAL   HG23 2878   3.576   6.251   3.956
  182VAL      C 2879   3.546   5.925   3.687
  182VAL      O 2880   3.504   5.824   3.743
  183ASN      N 2881   3.594   5.930   3.563
  183ASN      H 2882   3.630   6.022   3.541
  183ASN     CA 2883   3.647   5.820   3.484
  183ASN     HA 2884   3.612   5.724   3.521
  183ASN     CB 2885   3.579   5.830   3.347
  183ASN    HB1 2886   3.643   5.897   3.291
  183ASN    HB2 2887   3.480   5.872   3.364
  183ASN     CG 2888   3.577   5.697   3.273
  183ASN    OD1 2889   3.661   5.611   3.296
  183ASN    ND2 2890   3.479   5.672   3.186
  183ASN   HD21 2891   3.399   5.734   3.180
  183ASN   HD22 2892   3.485   5.589   3.130
  183ASN      C 2893   3.799   5.821   3.480
  183ASN      O 2894   3.866   5.920   3.453
  184GLN      N 2895   3.866   5.708   3.503
  184GLN      H 2896   3.816   5.625   3.530
  184GLN     CA 2897   4.009   5.688   3.488
  184GLN     HA 2898   4.051   5.781   3.448
  184GLN     CB 2899   4.063   5.668   3.629
  184GLN    HB1 2900   4.012   5.580   3.668
  184GLN    HB2 2901   4.042   5.763   3.678
  184GLN     CG 2902   4.214   5.646   3.640
  184GLN    HG1 2903   4.270   5.723   3.587
  184GLN    HG2 2904   4.238   5.550   3.595
  184GLN     CD 2905   4.261   5.644   3.785
  184GLN    OE1 2906   4.228   5.735   3.861
  184GLN    NE2 2907   4.336   5.540   3.822
  184GLN   HE21 2908   4.352   5.463   3.759
  184GLN   HE22 2909   4.376   5.544   3.915
  184GLN      C 2910   4.046   5.586   3.381
  184GLN      O 2911   3.992   5.476   3.390
  185ILE      N 2912   4.120   5.632   3.281
  185ILE      H 2913   4.155   5.726   3.292
  185ILE     CA 2914   4.155   5.554   3.163
  185ILE     HA 2915   4.139   5.449   3.185
  185ILE     CB 2916   4.070   5.597   3.044
  185ILE     HB 2917   4.082   5.529   2.960
  185ILE    CG2 2918   3.923   5.585   3.083
  185ILE   HG21 2919   3.904   5.500   3.148
  185ILE   HG22 2920   3.889   5.673   3.136
  185ILE   HG23 2921   3.860   5.577   2.994
  185ILE    CG1 2922   4.092   5.739   2.993
  185ILE   HG11 2923   4.197   5.746   2.964
  185ILE   HG12 2924   4.072   5.809   3.074
  185ILE     CD 2925   4.005   5.775   2.873
  185ILE    HD1 2926   4.037   5.703   2.797
  185ILE    HD2 2927   3.899   5.767   2.895
  185ILE    HD3 2928   4.026   5.876   2.835
  185ILE      C 2929   4.303   5.561   3.127
  185ILE      O 2930   4.369   5.657   3.166
  186GLU      N 2931   4.357   5.464   3.052
  186GLU      H 2932   4.299   5.388   3.020
  186GLU     CA 2933   4.493   5.476   3.006
  186GLU     HA 2934   4.550   5.515   3.091
  186GLU     CB 2935   4.545   5.337   2.973
  186GLU    HB1 2936   4.498   5.309   2.879
  186GLU    HB2 2937   4.507   5.261   3.041
  186GLU     CG 2938   4.696   5.318   2.965
  186GLU    HG1 2939   4.743   5.315   3.064
  186GLU    HG2 2940   4.732   5.404   2.909
  186GLU     CD 2941   4.734   5.193   2.886
  186GLU    OE1 2942   4.687   5.086   2.931
  186GLU    OE2 2943   4.807   5.195   2.785
  186GLU      C 2944   4.499   5.571   2.887
  186GLU      O 2945   4.417   5.568   2.795
  187CYS      N 2946   4.582   5.675   2.900
  187CYS      H 2947   4.644   5.690   2.978
  187CYS     CA 2948   4.577   5.785   2.806
  187CYS     HA 2949   4.560   5.738   2.709
  187CYS     CB 2950   4.460   5.880   2.827
  187CYS    HB1 2951   4.484   5.951   2.907
  187CYS    HB2 2952   4.373   5.820   2.856
  187CYS     SG 2953   4.414   5.966   2.675
  187CYS     HG 2954   4.423   5.880   2.573
  187CYS      C 2955   4.711   5.851   2.774
  187CYS      O 2956   4.760   5.925   2.859
  188HIS      N 2957   4.770   5.833   2.656
  188HIS      H 2958   4.721   5.776   2.589
  188HIS     CA 2959   4.901   5.877   2.610
  188HIS     HA 2960   4.919   5.973   2.659
  188HIS     CB 2961   4.997   5.776   2.673
  188HIS    HB1 2962   5.001   5.781   2.782
  188HIS    HB2 2963   5.098   5.797   2.636
  188HIS     CG 2964   4.971   5.633   2.636
  188HIS    ND1 2965   4.966   5.575   2.509
  188HIS    CE1 2966   4.944   5.446   2.533
  188HIS    HE1 2967   4.929   5.378   2.451
  188HIS    NE2 2968   4.916   5.419   2.662
  188HIS    HE2 2969   4.875   5.333   2.695
  188HIS    CD2 2970   4.940   5.537   2.729
  188HIS    HD2 2971   4.919   5.556   2.833
  188HIS      C 2972   4.903   5.892   2.459
  188HIS      O 2973   4.798   5.870   2.398
  189PRO      N 2974   5.008   5.942   2.394
  189PRO     CD 2975   5.129   5.995   2.453
  189PRO    HD1 2976   5.188   5.912   2.491
  189PRO    HD2 2977   5.107   6.051   2.544
  189PRO     CG 2978   5.210   6.067   2.345
  189PRO    HG1 2979   5.310   6.029   2.366
  189PRO    HG2 2980   5.196   6.175   2.350
  189PRO     CB 2981   5.153   6.012   2.214
  189PRO    HB1 2982   5.223   5.937   2.178
  189PRO    HB2 2983   5.153   6.099   2.149
  189PRO     CA 2984   5.011   5.968   2.251
  189PRO     HA 2985   4.941   6.049   2.230
  189PRO      C 2986   4.965   5.851   2.166
  189PRO      O 2987   4.906   5.876   2.062
  190TYR      N 2988   4.988   5.727   2.212
  190TYR      H 2989   5.034   5.711   2.300
  190TYR     CA 2990   4.945   5.605   2.146
  190TYR     HA 2991   4.952   5.617   2.038
  190TYR     CB 2992   5.054   5.501   2.170
  190TYR    HB1 2993   5.018   5.404   2.134
  190TYR    HB2 2994   5.058   5.483   2.277
  190TYR     CG 2995   5.192   5.519   2.111
  190TYR    CD1 2996   5.216   5.571   1.983
  190TYR    HD1 2997   5.141   5.607   1.915
  190TYR    CE1 2998   5.346   5.587   1.933
  190TYR    HE1 2999   5.370   5.623   1.835
  190TYR     CZ 3000   5.458   5.566   2.016
  190TYR     OH 3001   5.587   5.581   1.975
  190TYR     HH 3002   5.637   5.598   2.056
  190TYR    CE2 3003   5.433   5.508   2.142
  190TYR    HE2 3004   5.512   5.484   2.211
  190TYR    CD2 3005   5.303   5.479   2.187
  190TYR    HD2 3006   5.281   5.432   2.281
  190TYR      C 3007   4.806   5.550   2.172
  190TYR      O 3008   4.769   5.448   2.113
  191LEU      N 3009   4.731   5.620   2.258
  191LEU      H 3010   4.763   5.711   2.287
  191LEU     CA 3011   4.603   5.579   2.312
  191LEU     HA 3012   4.535   5.541   2.236
  191LEU     CB 3013   4.631   5.482   2.426
  191LEU    HB1 3014   4.673   5.536   2.510
  191LEU    HB2 3015   4.690   5.399   2.386
  191LEU     CG 3016   4.504   5.416   2.479
  191LEU     HG 3017   4.439   5.498   2.509
  191LEU    CD1 3018   4.442   5.315   2.382
  191LEU   HD11 3019   4.402   5.373   2.300
  191LEU   HD12 3020   4.516   5.249   2.337
  191LEU   HD13 3021   4.363   5.261   2.433
  191LEU    CD2 3022   4.540   5.327   2.597
  191LEU   HD21 3023   4.587   5.383   2.678
  191LEU   HD22 3024   4.448   5.274   2.622
  191LEU   HD23 3025   4.615   5.257   2.561
  191LEU      C 3026   4.548   5.714   2.354
  191LEU      O 3027   4.545   5.751   2.472
  192THR      N 3028   4.503   5.795   2.258
  192THR      H 3029   4.510   5.766   2.162
  192THR     CA 3030   4.460   5.933   2.271
  192THR     HA 3031   4.513   5.981   2.352
  192THR     CB 3032   4.476   6.016   2.144
  192THR     HB 3033   4.439   6.116   2.167
  192THR    CG2 3034   4.622   6.027   2.104
  192THR   HG21 3035   4.667   5.929   2.088
  192THR   HG22 3036   4.623   6.092   2.016
  192THR   HG23 3037   4.671   6.085   2.182
  192THR    OG1 3038   4.394   5.966   2.041
  192THR    HG1 3039   4.419   6.013   1.961
  192THR      C 3040   4.319   5.941   2.329
  192THR      O 3041   4.295   6.039   2.398
  193GLN      N 3042   4.233   5.839   2.322
  193GLN      H 3043   4.270   5.762   2.268
  193GLN     CA 3044   4.101   5.825   2.379
  193GLN     HA 3045   4.062   5.737   2.328
  193GLN     CB 3046   4.117   5.795   2.528
  193GLN    HB1 3047   4.022   5.780   2.579
  193GLN    HB2 3048   4.163   5.873   2.589
  193GLN     CG 3049   4.206   5.675   2.560
  193GLN    HG1 3050   4.241   5.698   2.660
  193GLN    HG2 3051   4.280   5.665   2.480
  193GLN     CD 3052   4.142   5.537   2.567
  193GLN    OE1 3053   4.050   5.504   2.492
  193GLN    NE2 3054   4.182   5.451   2.661
  193GLN   HE21 3055   4.258   5.483   2.719
  193GLN   HE22 3056   4.127   5.373   2.694
  193GLN      C 3057   4.000   5.935   2.348
  193GLN      O 3058   3.909   5.969   2.424
  194GLU      N 3059   4.021   5.996   2.231
  194GLU      H 3060   4.085   5.956   2.164
  194GLU     CA 3061   3.950   6.114   2.186
  194GLU     HA 3062   3.986   6.198   2.245
  194GLU     CB 3063   3.990   6.149   2.044
  194GLU    HB1 3064   3.917   6.222   2.010
  194GLU    HB2 3065   3.980   6.059   1.983
  194GLU     CG 3066   4.119   6.230   2.029
  194GLU    HG1 3067   4.148   6.217   1.924
  194GLU    HG2 3068   4.192   6.182   2.095
  194GLU     CD 3069   4.106   6.377   2.062
  194GLU    OE1 3070   4.101   6.412   2.182
  194GLU    OE2 3071   4.089   6.458   1.968
  194GLU      C 3072   3.798   6.109   2.199
  194GLU      O 3073   3.744   6.216   2.225
  195LYS      N 3074   3.732   5.995   2.179
  195LYS      H 3075   3.789   5.920   2.143
  195LYS     CA 3076   3.588   5.981   2.174
  195LYS     HA 3077   3.542   6.069   2.128
  195LYS     CB 3078   3.557   5.867   2.077
  195LYS    HB1 3079   3.569   5.773   2.131
  195LYS    HB2 3080   3.627   5.871   1.994
  195LYS     CG 3081   3.412   5.872   2.028
  195LYS    HG1 3082   3.393   5.967   1.978
  195LYS    HG2 3083   3.343   5.851   2.109
  195LYS     CD 3084   3.391   5.768   1.918
  195LYS    HD1 3085   3.404   5.666   1.955
  195LYS    HD2 3086   3.459   5.783   1.834
  195LYS     CE 3087   3.244   5.777   1.877
  195LYS    HE1 3088   3.181   5.811   1.959
  195LYS    HE2 3089   3.219   5.674   1.849
  195LYS     NZ 3090   3.224   5.870   1.764
  195LYS    HZ1 3091   3.139   5.853   1.713
  195LYS    HZ2 3092   3.203   5.963   1.796
  195LYS    HZ3 3093   3.304   5.874   1.702
  195LYS      C 3094   3.525   5.957   2.311
  195LYS      O 3095   3.428   6.024   2.347
  196LEU      N 3096   3.583   5.871   2.395
  196LEU      H 3097   3.655   5.815   2.351
  196LEU     CA 3098   3.548   5.854   2.534
  196LEU     HA 3099   3.439   5.848   2.540
  196LEU     CB 3100   3.623   5.736   2.594
  196LEU    HB1 3101   3.727   5.768   2.594
  196LEU    HB2 3102   3.609   5.657   2.519
  196LEU     CG 3103   3.589   5.678   2.731
  196LEU     HG 3104   3.607   5.757   2.804
  196LEU    CD1 3105   3.448   5.619   2.729
  196LEU   HD11 3106   3.430   5.572   2.826
  196LEU   HD12 3107   3.377   5.701   2.743
  196LEU   HD13 3108   3.435   5.546   2.650
  196LEU    CD2 3109   3.686   5.563   2.758
  196LEU   HD21 3110   3.677   5.479   2.689
  196LEU   HD22 3111   3.787   5.594   2.733
  196LEU   HD23 3112   3.659   5.534   2.860
  196LEU      C 3113   3.576   5.973   2.625
  196LEU      O 3114   3.493   6.001   2.711
  197ILE      N 3115   3.681   6.052   2.600
  197ILE      H 3116   3.756   6.014   2.545
  197ILE     CA 3117   3.708   6.179   2.664
  197ILE     HA 3118   3.703   6.171   2.773
  197ILE     CB 3119   3.845   6.236   2.629
  197ILE     HB 3120   3.862   6.221   2.523
  197ILE    CG2 3121   3.858   6.385   2.662
  197ILE   HG21 3122   3.956   6.427   2.639
  197ILE   HG22 3123   3.789   6.446   2.603
  197ILE   HG23 3124   3.840   6.402   2.768
  197ILE    CG1 3125   3.953   6.162   2.706
  197ILE   HG11 3126   3.920   6.058   2.711
  197ILE   HG12 3127   3.945   6.190   2.811
  197ILE     CD 3128   4.095   6.181   2.654
  197ILE    HD1 3129   4.171   6.138   2.719
  197ILE    HD2 3130   4.089   6.130   2.558
  197ILE    HD3 3131   4.125   6.285   2.638
  197ILE      C 3132   3.595   6.280   2.644
  197ILE      O 3133   3.530   6.333   2.734
  198GLN      N 3134   3.555   6.292   2.517
  198GLN      H 3135   3.604   6.245   2.443
  198GLN     CA 3136   3.446   6.379   2.475
  198GLN     HA 3137   3.464   6.482   2.504
  198GLN     CB 3138   3.437   6.378   2.323
  198GLN    HB1 3139   3.337   6.414   2.296
  198GLN    HB2 3140   3.466   6.277   2.295
  198GLN     CG 3141   3.537   6.476   2.263
  198GLN    HG1 3142   3.636   6.449   2.301
  198GLN    HG2 3143   3.516   6.578   2.297
  198GLN     CD 3144   3.534   6.472   2.111
  198GLN    OE1 3145   3.463   6.547   2.045
  198GLN    NE2 3146   3.627   6.398   2.049
  198GLN   HE21 3147   3.692   6.346   2.106
  198GLN   HE22 3148   3.643   6.415   1.951
  198GLN      C 3149   3.313   6.338   2.535
  198GLN      O 3150   3.242   6.421   2.593
  199TYR      N 3151   3.283   6.208   2.531
  199TYR      H 3152   3.338   6.138   2.484
  199TYR     CA 3153   3.154   6.169   2.586
  199TYR     HA 3154   3.080   6.234   2.540
  199TYR     CB 3155   3.123   6.023   2.555
  199TYR    HB1 3156   3.202   5.956   2.589
  199TYR    HB2 3157   3.116   6.015   2.446
  199TYR     CG 3158   2.994   5.968   2.610
  199TYR    CD1 3159   2.869   6.017   2.570
  199TYR    HD1 3160   2.858   6.099   2.500
  199TYR    CE1 3161   2.754   5.977   2.639
  199TYR    HE1 3162   2.661   6.021   2.608
  199TYR     CZ 3163   2.764   5.885   2.746
  199TYR     OH 3164   2.651   5.840   2.808
  199TYR     HH 3165   2.576   5.861   2.753
  199TYR    CE2 3166   2.889   5.833   2.784
  199TYR    HE2 3167   2.898   5.775   2.875
  199TYR    CD2 3168   3.003   5.877   2.716
  199TYR    HD2 3169   3.101   5.842   2.746
  199TYR      C 3170   3.136   6.188   2.736
  199TYR      O 3171   3.028   6.221   2.784
  200CYS      N 3172   3.248   6.175   2.808
  200CYS      H 3173   3.331   6.158   2.752
  200CYS     CA 3174   3.254   6.186   2.952
  200CYS     HA 3175   3.166   6.132   2.987
  200CYS     CB 3176   3.377   6.114   3.008
  200CYS    HB1 3177   3.372   6.131   3.115
  200CYS    HB2 3178   3.466   6.147   2.955
  200CYS     SG 3179   3.359   5.938   2.968
  200CYS     HG 3180   3.384   5.962   2.839
  200CYS      C 3181   3.245   6.326   3.009
  200CYS      O 3182   3.151   6.359   3.082
  201GLN      N 3183   3.324   6.412   2.944
  201GLN      H 3184   3.399   6.371   2.890
  201GLN     CA 3185   3.322   6.555   2.967
  201GLN     HA 3186   3.346   6.569   3.073
  201GLN     CB 3187   3.441   6.626   2.903
  201GLN    HB1 3188   3.416   6.732   2.904
  201GLN    HB2 3189   3.450   6.603   2.797
  201GLN     CG 3190   3.576   6.589   2.965
  201GLN    HG1 3191   3.581   6.482   2.982
  201GLN    HG2 3192   3.578   6.638   3.062
  201GLN     CD 3193   3.692   6.648   2.887
  201GLN    OE1 3194   3.677   6.720   2.788
  201GLN    NE2 3195   3.817   6.622   2.926
  201GLN   HE21 3196   3.830   6.579   3.017
  201GLN   HE22 3197   3.897   6.663   2.881
  201GLN      C 3198   3.189   6.618   2.930
  201GLN      O 3199   3.140   6.701   3.006
  202SER      N 3200   3.120   6.569   2.826
  202SER      H 3201   3.173   6.495   2.783
  202SER     CA 3202   2.989   6.614   2.783
  202SER     HA 3203   2.989   6.721   2.761
  202SER     CB 3204   2.952   6.552   2.649
  202SER    HB1 3205   2.868   6.612   2.612
  202SER    HB2 3206   2.914   6.450   2.661
  202SER     OG 3207   3.050   6.570   2.549
  202SER     HG 3208   3.116   6.501   2.556
  202SER      C 3209   2.883   6.564   2.880
  202SER      O 3210   2.779   6.630   2.881
  203LYS      N 3211   2.899   6.455   2.954
  203LYS      H 3212   2.979   6.394   2.944
  203LYS     CA 3213   2.808   6.428   3.063
  203LYS     HA 3214   2.717   6.483   3.039
  203LYS     CB 3215   2.774   6.279   3.058
  203LYS    HB1 3216   2.712   6.261   3.146
  203LYS    HB2 3217   2.865   6.222   3.076
  203LYS     CG 3218   2.705   6.233   2.929
  203LYS    HG1 3219   2.691   6.125   2.939
  203LYS    HG2 3220   2.775   6.247   2.847
  203LYS     CD 3221   2.568   6.289   2.895
  203LYS    HD1 3222   2.566   6.390   2.853
  203LYS    HD2 3223   2.503   6.296   2.983
  203LYS     CE 3224   2.486   6.202   2.801
  203LYS    HE1 3225   2.492   6.102   2.844
  203LYS    HE2 3226   2.550   6.200   2.713
  203LYS     NZ 3227   2.350   6.255   2.783
  203LYS    HZ1 3228   2.306   6.191   2.718
  203LYS    HZ2 3229   2.292   6.264   2.865
  203LYS    HZ3 3230   2.350   6.343   2.734
  203LYS      C 3231   2.852   6.488   3.195
  203LYS      O 3232   2.782   6.467   3.294
  204GLY      N 3233   2.961   6.564   3.210
  204GLY      H 3234   3.015   6.583   3.127
  204GLY     CA 3235   3.004   6.625   3.334
  204GLY    HA1 3236   2.918   6.647   3.397
  204GLY    HA2 3237   3.051   6.720   3.309
  204GLY      C 3238   3.094   6.537   3.419
  204GLY      O 3239   3.114   6.556   3.539
  205ILE      N 3240   3.147   6.427   3.365
  205ILE      H 3241   3.134   6.413   3.265
  205ILE     CA 3242   3.230   6.324   3.425
  205ILE     HA 3243   3.215   6.322   3.532
  205ILE     CB 3244   3.192   6.188   3.368
  205ILE     HB 3245   3.198   6.196   3.260
  205ILE    CG2 3246   3.277   6.076   3.426
  205ILE   HG21 3247   3.380   6.084   3.391
  205ILE   HG22 3248   3.266   6.067   3.534
  205ILE   HG23 3249   3.237   5.986   3.379
  205ILE    CG1 3250   3.043   6.156   3.382
  205ILE   HG11 3251   2.979   6.236   3.345
  205ILE   HG12 3252   3.035   6.145   3.490
  205ILE     CD 3253   2.992   6.023   3.327
  205ILE    HD1 3254   3.040   5.934   3.369
  205ILE    HD2 3255   2.885   6.025   3.346
  205ILE    HD3 3256   3.002   6.019   3.219
  205ILE      C 3257   3.375   6.358   3.392
  205ILE      O 3258   3.406   6.385   3.276
  206VAL      N 3259   3.454   6.384   3.496
  206VAL      H 3260   3.409   6.362   3.583
  206VAL     CA 3261   3.592   6.429   3.488
  206VAL     HA 3262   3.598   6.487   3.396
  206VAL     CB 3263   3.637   6.523   3.599
  206VAL     HB 3264   3.600   6.477   3.690
  206VAL    CG1 3265   3.786   6.557   3.611
  206VAL   HG11 3266   3.811   6.618   3.697
  206VAL   HG12 3267   3.850   6.469   3.619
  206VAL   HG13 3268   3.819   6.619   3.527
  206VAL    CG2 3269   3.562   6.654   3.584
  206VAL   HG21 3270   3.571   6.713   3.676
  206VAL   HG22 3271   3.611   6.712   3.506
  206VAL   HG23 3272   3.457   6.631   3.565
  206VAL      C 3273   3.689   6.313   3.465
  206VAL      O 3274   3.657   6.199   3.498
  207VAL      N 3275   3.792   6.328   3.381
  207VAL      H 3276   3.832   6.419   3.362
  207VAL     CA 3277   3.861   6.218   3.316
  207VAL     HA 3278   3.817   6.124   3.349
  207VAL     CB 3279   3.836   6.228   3.165
  207VAL     HB 3280   3.894   6.307   3.118
  207VAL    CG1 3281   3.875   6.098   3.096
  207VAL   HG11 3282   3.831   6.004   3.129
  207VAL   HG12 3283   3.862   6.122   2.990
  207VAL   HG13 3284   3.983   6.083   3.098
  207VAL    CG2 3285   3.691   6.261   3.132
  207VAL   HG21 3286   3.661   6.361   3.166
  207VAL   HG22 3287   3.676   6.254   3.024
  207VAL   HG23 3288   3.623   6.189   3.177
  207VAL      C 3289   4.007   6.220   3.359
  207VAL      O 3290   4.073   6.323   3.357
  208THR      N 3291   4.062   6.109   3.407
  208THR      H 3292   4.009   6.023   3.401
  208THR     CA 3293   4.197   6.092   3.457
  208THR     HA 3294   4.249   6.187   3.466
  208THR     CB 3295   4.196   6.039   3.600
  208THR     HB 3296   4.127   5.954   3.604
  208THR    CG2 3297   4.333   6.008   3.660
  208THR   HG21 3298   4.383   6.104   3.672
  208THR   HG22 3299   4.329   5.960   3.758
  208THR   HG23 3300   4.393   5.951   3.589
  208THR    OG1 3301   4.144   6.139   3.685
  208THR    HG1 3302   4.062   6.167   3.646
  208THR      C 3303   4.276   6.003   3.362
  208THR      O 3304   4.229   5.892   3.335
  209ALA      N 3305   4.397   6.045   3.324
  209ALA      H 3306   4.421   6.141   3.341
  209ALA     CA 3307   4.490   5.981   3.233
  209ALA     HA 3308   4.429   5.903   3.188
  209ALA     CB 3309   4.552   6.077   3.131
  209ALA    HB1 3310   4.590   6.174   3.161
  209ALA    HB2 3311   4.627   6.017   3.079
  209ALA    HB3 3312   4.474   6.091   3.056
  209ALA      C 3313   4.594   5.914   3.321
  209ALA      O 3314   4.677   5.979   3.385
  210TYR      N 3315   4.593   5.781   3.315
  210TYR      H 3316   4.524   5.729   3.262
  210TYR     CA 3317   4.700   5.695   3.361
  210TYR     HA 3318   4.760   5.754   3.430
  210TYR     CB 3319   4.642   5.583   3.448
  210TYR    HB1 3320   4.571   5.625   3.520
  210TYR    HB2 3321   4.724   5.552   3.513
  210TYR     CG 3322   4.581   5.459   3.387
  210TYR    CD1 3323   4.661   5.355   3.339
  210TYR    HD1 3324   4.766   5.378   3.329
  210TYR    CE1 3325   4.603   5.234   3.300
  210TYR    HE1 3326   4.654   5.147   3.262
  210TYR     CZ 3327   4.464   5.212   3.305
  210TYR     OH 3328   4.403   5.098   3.260
  210TYR     HH 3329   4.308   5.112   3.255
  210TYR    CE2 3330   4.385   5.316   3.357
  210TYR    HE2 3331   4.279   5.302   3.376
  210TYR    CD2 3332   4.443   5.437   3.397
  210TYR    HD2 3333   4.379   5.519   3.426
  210TYR      C 3334   4.793   5.643   3.253
  210TYR      O 3335   4.768   5.645   3.133
  211SER      N 3336   4.908   5.592   3.298
  211SER      H 3337   4.914   5.576   3.397
  211SER     CA 3338   5.028   5.559   3.223
  211SER     HA 3339   5.118   5.561   3.284
  211SER     CB 3340   5.031   5.416   3.170
  211SER    HB1 3341   5.121   5.400   3.111
  211SER    HB2 3342   4.959   5.393   3.092
  211SER     OG 3343   5.033   5.324   3.277
  211SER     HG 3344   5.123   5.338   3.306
  211SER      C 3345   5.066   5.668   3.123
  211SER      O 3346   5.085   5.633   3.007
  212PRO      N 3347   5.096   5.791   3.167
  212PRO     CD 3348   5.089   5.841   3.303
  212PRO    HD1 3349   5.147   5.768   3.359
  212PRO    HD2 3350   4.986   5.852   3.336
  212PRO     CG 3351   5.136   5.986   3.295
  212PRO    HG1 3352   5.241   5.999   3.322
  212PRO    HG2 3353   5.082   6.044   3.370
  212PRO     CB 3354   5.097   6.027   3.153
  212PRO    HB1 3355   5.159   6.103   3.105
  212PRO    HB2 3356   4.992   6.055   3.154
  212PRO     CA 3357   5.114   5.899   3.072
  212PRO     HA 3358   5.031   5.901   3.001
  212PRO      C 3359   5.242   5.898   2.990
  212PRO      O 3360   5.251   5.970   2.891
  213LEU      N 3361   5.339   5.818   3.035
  213LEU      H 3362   5.319   5.763   3.117
  213LEU     CA 3363   5.470   5.804   2.972
  213LEU     HA 3364   5.494   5.880   2.897
  213LEU     CB 3365   5.588   5.831   3.065
  213LEU    HB1 3366   5.682   5.857   3.016
  213LEU    HB2 3367   5.615   5.739   3.118
  213LEU     CG 3368   5.583   5.946   3.164
  213LEU     HG 3369   5.503   5.920   3.233
  213LEU    CD1 3370   5.707   5.957   3.253
  213LEU   HD11 3371   5.796   5.994   3.202
  213LEU   HD12 3372   5.675   6.035   3.322
  213LEU   HD13 3373   5.729   5.869   3.312
  213LEU    CD2 3374   5.556   6.074   3.086
  213LEU   HD21 3375   5.462   6.065   3.031
  213LEU   HD22 3376   5.547   6.161   3.151
  213LEU   HD23 3377   5.639   6.087   3.017
  213LEU      C 3378   5.474   5.678   2.887
  213LEU      O 3379   5.582   5.635   2.848
  214GLY      N 3380   5.362   5.607   2.869
  214GLY      H 3381   5.275   5.640   2.907
  214GLY     CA 3382   5.371   5.469   2.824
  214GLY    HA1 3383   5.437   5.459   2.737
  214GLY    HA2 3384   5.273   5.442   2.785
  214GLY      C 3385   5.413   5.370   2.931
  214GLY      O 3386   5.442   5.256   2.895
  215SER      N 3387   5.410   5.404   3.060
  215SER      H 3388   5.389   5.498   3.090
  215SER     CA 3389   5.471   5.315   3.157
  215SER     HA 3390   5.491   5.371   3.249
  215SER     CB 3391   5.363   5.218   3.205
  215SER    HB1 3392   5.355   5.130   3.141
  215SER    HB2 3393   5.265   5.262   3.187
  215SER     OG 3394   5.387   5.175   3.337
  215SER     HG 3395   5.320   5.216   3.391
  215SER      C 3396   5.603   5.247   3.127
  215SER      O 3397   5.603   5.126   3.103
  216PRO      N 3398   5.714   5.321   3.121
  216PRO     CD 3399   5.725   5.465   3.111
  216PRO    HD1 3400   5.715   5.520   3.204
  216PRO    HD2 3401   5.652   5.508   3.042
  216PRO     CG 3402   5.863   5.497   3.052
  216PRO    HG1 3403   5.902   5.595   3.082
  216PRO    HG2 3404   5.861   5.489   2.944
  216PRO     CB 3405   5.942   5.382   3.114
  216PRO    HB1 3406   5.955   5.399   3.221
  216PRO    HB2 3407   6.041   5.375   3.068
  216PRO     CA 3408   5.845   5.267   3.092
  216PRO     HA 3409   5.853   5.238   2.987
  216PRO      C 3410   5.897   5.156   3.182
  216PRO      O 3411   5.987   5.084   3.141
  217ASP      N 3412   5.841   5.132   3.301
  217ASP      H 3413   5.763   5.189   3.330
  217ASP     CA 3414   5.890   5.044   3.406
  217ASP     HA 3415   5.987   5.004   3.377
  217ASP     CB 3416   5.909   5.117   3.539
  217ASP    HB1 3417   6.000   5.174   3.519
  217ASP    HB2 3418   5.943   5.046   3.614
  217ASP     CG 3419   5.799   5.204   3.596
  217ASP    OD1 3420   5.816   5.251   3.711
  217ASP    OD2 3421   5.694   5.201   3.528
  217ASP      C 3422   5.797   4.925   3.423
  217ASP      O 3423   5.812   4.842   3.512
  218ARG      N 3424   5.691   4.916   3.342
  218ARG      H 3425   5.688   4.984   3.268
  218ARG     CA 3426   5.586   4.816   3.341
  218ARG     HA 3427   5.531   4.845   3.431
  218ARG     CB 3428   5.482   4.829   3.230
  218ARG    HB1 3429   5.429   4.923   3.238
  218ARG    HB2 3430   5.411   4.751   3.258
  218ARG     CG 3431   5.536   4.815   3.088
  218ARG    HG1 3432   5.559   4.710   3.070
  218ARG    HG2 3433   5.626   4.877   3.084
  218ARG     CD 3434   5.446   4.861   2.974
  218ARG    HD1 3435   5.419   4.966   2.983
  218ARG    HD2 3436   5.350   4.811   2.979
  218ARG     NE 3437   5.510   4.833   2.845
  218ARG     HE 3438   5.482   4.750   2.795
  218ARG     CZ 3439   5.596   4.913   2.779
  218ARG    NH1 3440   5.624   5.037   2.820
  218ARG   HH11 3441   5.588   5.082   2.903
  218ARG   HH12 3442   5.673   5.104   2.762
  218ARG    NH2 3443   5.652   4.867   2.667
  218ARG   HH21 3444   5.640   4.770   2.639
  218ARG   HH22 3445   5.709   4.936   2.621
  218ARG      C 3446   5.628   4.671   3.359
  218ARG      O 3447   5.725   4.634   3.294
  219PRO      N 3448   5.553   4.583   3.426
  219PRO     CD 3449   5.425   4.603   3.491
  219PRO    HD1 3450   5.349   4.571   3.420
  219PRO    HD2 3451   5.419   4.707   3.523
  219PRO     CG 3452   5.423   4.510   3.612
  219PRO    HG1 3453   5.321   4.488   3.644
  219PRO    HG2 3454   5.479   4.554   3.695
  219PRO     CB 3455   5.506   4.393   3.561
  219PRO    HB1 3456   5.441   4.313   3.525
  219PRO    HB2 3457   5.559   4.357   3.649
  219PRO     CA 3458   5.602   4.450   3.457
  219PRO     HA 3459   5.699   4.465   3.504
  219PRO      C 3460   5.621   4.355   3.340
  219PRO      O 3461   5.678   4.248   3.361
  220TRP      N 3462   5.577   4.381   3.216
  220TRP      H 3463   5.534   4.472   3.207
  220TRP     CA 3464   5.583   4.294   3.100
  220TRP     HA 3465   5.646   4.208   3.120
  220TRP     CB 3466   5.445   4.231   3.086
  220TRP    HB1 3467   5.438   4.140   3.146
  220TRP    HB2 3468   5.451   4.184   2.987
  220TRP     CG 3469   5.330   4.326   3.100
  220TRP    CD1 3470   5.294   4.425   3.016
  220TRP    HD1 3471   5.346   4.445   2.924
  220TRP    NE1 3472   5.186   4.495   3.066
  220TRP    HE1 3473   5.131   4.558   3.010
  220TRP    CE2 3474   5.151   4.454   3.193
  220TRP    CZ2 3475   5.059   4.491   3.292
  220TRP    HZ2 3476   4.991   4.573   3.275
  220TRP    CH2 3477   5.056   4.428   3.417
  220TRP    HH2 3478   4.998   4.472   3.497
  220TRP    CZ3 3479   5.143   4.321   3.442
  220TRP    HZ3 3480   5.162   4.273   3.537
  220TRP    CE3 3481   5.232   4.286   3.340
  220TRP    HE3 3482   5.292   4.197   3.353
  220TRP    CD2 3483   5.241   4.347   3.214
  220TRP      C 3484   5.651   4.355   2.979
  220TRP      O 3485   5.632   4.299   2.871
  221ALA      N 3486   5.735   4.458   2.989
  221ALA      H 3487   5.751   4.498   3.081
  221ALA     CA 3488   5.787   4.519   2.869
  221ALA     HA 3489   5.708   4.535   2.795
  221ALA     CB 3490   5.839   4.658   2.905
  221ALA    HB1 3491   5.912   4.644   2.985
  221ALA    HB2 3492   5.884   4.692   2.812
  221ALA    HB3 3493   5.762   4.718   2.952
  221ALA      C 3494   5.893   4.439   2.794
  221ALA      O 3495   5.975   4.376   2.860
  222LYS      N 3496   5.888   4.459   2.662
  222LYS      H 3497   5.804   4.497   2.622
  222LYS     CA 3498   5.983   4.406   2.567
  222LYS     HA 3499   6.075   4.371   2.613
  222LYS     CB 3500   5.918   4.282   2.506
  222LYS    HB1 3501   5.960   4.278   2.405
  222LYS    HB2 3502   5.810   4.292   2.491
  222LYS     CG 3503   5.952   4.156   2.585
  222LYS    HG1 3504   5.897   4.174   2.678
  222LYS    HG2 3505   6.058   4.161   2.609
  222LYS     CD 3506   5.906   4.022   2.528
  222LYS    HD1 3507   5.966   4.001   2.440
  222LYS    HD2 3508   5.807   4.050   2.493
  222LYS     CE 3509   5.903   3.900   2.620
  222LYS    HE1 3510   5.824   3.914   2.694
  222LYS    HE2 3511   6.002   3.877   2.659
  222LYS     NZ 3512   5.861   3.785   2.539
  222LYS    HZ1 3513   5.811   3.720   2.597
  222LYS    HZ2 3514   5.806   3.822   2.463
  222LYS    HZ3 3515   5.943   3.741   2.500
  222LYS      C 3516   6.017   4.509   2.460
  222LYS      O 3517   5.945   4.608   2.449
  223PRO      N 3518   6.128   4.507   2.385
  223PRO     CD 3519   6.214   4.390   2.392
  223PRO    HD1 3520   6.160   4.301   2.359
  223PRO    HD2 3521   6.250   4.380   2.494
  223PRO     CG 3522   6.333   4.418   2.300
  223PRO    HG1 3523   6.319   4.381   2.198
  223PRO    HG2 3524   6.427   4.388   2.347
  223PRO     CB 3525   6.337   4.570   2.300
  223PRO    HB1 3526   6.368   4.622   2.210
  223PRO    HB2 3527   6.385   4.610   2.389
  223PRO     CA 3528   6.191   4.614   2.311
  223PRO     HA 3529   6.189   4.707   2.367
  223PRO      C 3530   6.126   4.642   2.176
  223PRO      O 3531   6.130   4.751   2.122
  224GLU      N 3532   6.048   4.547   2.123
  224GLU      H 3533   6.046   4.454   2.162
  224GLU     CA 3534   5.968   4.576   2.006
  224GLU     HA 3535   6.024   4.635   1.932
  224GLU     CB 3536   5.920   4.443   1.950
  224GLU    HB1 3537   5.842   4.463   1.877
  224GLU    HB2 3538   5.873   4.382   2.028
  224GLU     CG 3539   6.025   4.360   1.876
  224GLU    HG1 3540   6.117   4.351   1.934
  224GLU    HG2 3541   6.037   4.416   1.784
  224GLU     CD 3542   5.965   4.226   1.838
  224GLU    OE1 3543   5.920   4.210   1.723
  224GLU    OE2 3544   5.968   4.132   1.921
  224GLU      C 3545   5.851   4.669   2.033
  224GLU      O 3546   5.807   4.717   1.929
  225ASP      N 3547   5.813   4.696   2.158
  225ASP      H 3548   5.848   4.630   2.226
  225ASP     CA 3549   5.699   4.780   2.190
  225ASP     HA 3550   5.618   4.741   2.128
  225ASP     CB 3551   5.662   4.780   2.338
  225ASP    HB1 3552   5.579   4.850   2.342
  225ASP    HB2 3553   5.745   4.819   2.397
  225ASP     CG 3554   5.622   4.648   2.405
  225ASP    OD1 3555   5.595   4.550   2.333
  225ASP    OD2 3556   5.626   4.638   2.529
  225ASP      C 3557   5.721   4.921   2.137
  225ASP      O 3558   5.832   4.965   2.109
  226PRO      N 3559   5.609   4.994   2.128
  226PRO     CD 3560   5.485   4.935   2.083
  226PRO    HD1 3561   5.422   4.897   2.164
  226PRO    HD2 3562   5.516   4.857   2.014
  226PRO     CG 3563   5.408   5.050   2.019
  226PRO    HG1 3564   5.299   5.042   2.021
  226PRO    HG2 3565   5.443   5.049   1.916
  226PRO     CB 3566   5.462   5.178   2.082
  226PRO    HB1 3567   5.412   5.201   2.177
  226PRO    HB2 3568   5.449   5.266   2.019
  226PRO     CA 3569   5.608   5.135   2.096
  226PRO     HA 3570   5.661   5.146   2.002
  226PRO      C 3571   5.678   5.213   2.206
  226PRO      O 3572   5.695   5.161   2.316
  227SER      N 3573   5.738   5.329   2.176
  227SER      H 3574   5.728   5.375   2.086
  227SER     CA 3575   5.816   5.404   2.271
  227SER     HA 3576   5.785   5.388   2.375
  227SER     CB 3577   5.961   5.358   2.261
  227SER    HB1 3578   5.997   5.388   2.162
  227SER    HB2 3579   5.976   5.250   2.262
  227SER     OG 3580   6.027   5.432   2.361
  227SER     HG 3581   6.119   5.403   2.355
  227SER      C 3582   5.802   5.555   2.258
  227SER      O 3583   5.797   5.605   2.146
  228LEU      N 3584   5.801   5.626   2.372
  228LEU      H 3585   5.822   5.571   2.454
  228LEU     CA 3586   5.762   5.764   2.384
  228LEU     HA 3587   5.737   5.803   2.285
  228LEU     CB 3588   5.637   5.776   2.471
  228LEU    HB1 3589   5.615   5.880   2.493
  228LEU    HB2 3590   5.659   5.733   2.569
  228LEU     CG 3591   5.511   5.709   2.417
  228LEU     HG 3592   5.534   5.607   2.384
  228LEU    CD1 3593   5.406   5.707   2.528
  228LEU   HD11 3594   5.305   5.672   2.507
  228LEU   HD12 3595   5.449   5.638   2.601
  228LEU   HD13 3596   5.398   5.807   2.569
  228LEU    CD2 3597   5.455   5.804   2.311
  228LEU   HD21 3598   5.348   5.788   2.297
  228LEU   HD22 3599   5.477   5.906   2.341
  228LEU   HD23 3600   5.501   5.786   2.214
  228LEU      C 3601   5.868   5.867   2.421
  228LEU      O 3602   5.890   5.964   2.349
  229LEU      N 3603   5.952   5.848   2.523
  229LEU      H 3604   5.950   5.761   2.574
  229LEU     CA 3605   6.044   5.948   2.573
  229LEU     HA 3606   5.988   6.041   2.583
  229LEU     CB 3607   6.090   5.906   2.713
  229LEU    HB1 3608   6.157   5.984   2.750
  229LEU    HB2 3609   6.137   5.809   2.701
  229LEU     CG 3610   5.976   5.899   2.814
  229LEU     HG 3611   5.881   5.871   2.767
  229LEU    CD1 3612   6.002   5.787   2.914
  229LEU   HD11 3613   6.091   5.796   2.976
  229LEU   HD12 3614   5.919   5.786   2.984
  229LEU   HD13 3615   5.994   5.692   2.861
  229LEU    CD2 3616   5.961   6.023   2.900
  229LEU   HD21 3617   5.945   6.111   2.838
  229LEU   HD22 3618   5.878   6.013   2.970
  229LEU   HD23 3619   6.054   6.046   2.953
  229LEU      C 3620   6.168   5.943   2.485
  229LEU      O 3621   6.253   6.031   2.497
  230GLU      N 3622   6.180   5.846   2.394
  230GLU      H 3623   6.109   5.774   2.386
  230GLU     CA 3624   6.282   5.840   2.292
  230GLU     HA 3625   6.366   5.897   2.333
  230GLU     CB 3626   6.326   5.700   2.249
  230GLU    HB1 3627   6.427   5.708   2.210
  230GLU    HB2 3628   6.250   5.659   2.183
  230GLU     CG 3629   6.336   5.595   2.360
  230GLU    HG1 3630   6.242   5.593   2.414
  230GLU    HG2 3631   6.407   5.630   2.435
  230GLU     CD 3632   6.362   5.453   2.312
  230GLU    OE1 3633   6.472   5.425   2.259
  230GLU    OE2 3634   6.272   5.370   2.337
  230GLU      C 3635   6.238   5.923   2.173
  230GLU      O 3636   6.328   5.947   2.093
  231ASP      N 3637   6.110   5.953   2.147
  231ASP      H 3638   6.033   5.943   2.212
  231ASP     CA 3639   6.074   5.998   2.015
  231ASP     HA 3640   6.111   5.929   1.939
  231ASP     CB 3641   5.922   6.004   2.000
  231ASP    HB1 3642   5.879   6.078   2.067
  231ASP    HB2 3643   5.889   5.908   2.039
  231ASP     CG 3644   5.877   6.043   1.860
  231ASP    OD1 3645   5.902   6.157   1.816
  231ASP    OD2 3646   5.834   5.957   1.780
  231ASP      C 3647   6.136   6.133   1.980
  231ASP      O 3648   6.110   6.234   2.045
  232PRO      N 3649   6.201   6.153   1.866
  232PRO     CD 3650   6.216   6.059   1.757
  232PRO    HD1 3651   6.119   6.024   1.723
  232PRO    HD2 3652   6.283   5.981   1.794
  232PRO     CG 3653   6.291   6.133   1.646
  232PRO    HG1 3654   6.223   6.196   1.588
  232PRO    HG2 3655   6.356   6.072   1.583
  232PRO     CB 3656   6.379   6.226   1.728
  232PRO    HB1 3657   6.435   6.309   1.684
  232PRO    HB2 3658   6.464   6.172   1.769
  232PRO     CA 3659   6.287   6.268   1.842
  232PRO     HA 3660   6.354   6.278   1.927
  232PRO      C 3661   6.211   6.399   1.826
  232PRO      O 3662   6.262   6.507   1.853
  233ARG      N 3663   6.083   6.390   1.789
  233ARG      H 3664   6.044   6.298   1.773
  233ARG     CA 3665   5.997   6.505   1.771
  233ARG     HA 3666   6.062   6.586   1.736
  233ARG     CB 3667   5.904   6.479   1.652
  233ARG    HB1 3668   5.826   6.406   1.675
  233ARG    HB2 3669   5.958   6.438   1.567
  233ARG     CG 3670   5.836   6.610   1.613
  233ARG    HG1 3671   5.913   6.682   1.587
  233ARG    HG2 3672   5.760   6.642   1.685
  233ARG     CD 3673   5.767   6.574   1.482
  233ARG    HD1 3674   5.707   6.663   1.468
  233ARG    HD2 3675   5.710   6.482   1.496
  233ARG     NE 3676   5.856   6.563   1.366
  233ARG     HE 3677   5.953   6.590   1.373
  233ARG     CZ 3678   5.815   6.540   1.240
  233ARG    NH1 3679   5.698   6.482   1.210
  233ARG   HH11 3680   5.621   6.465   1.273
  233ARG   HH12 3681   5.684   6.433   1.122
  233ARG    NH2 3682   5.892   6.572   1.135
  233ARG   HH21 3683   5.985   6.608   1.149
  233ARG   HH22 3684   5.861   6.530   1.049
  233ARG      C 3685   5.925   6.544   1.898
  233ARG      O 3686   5.899   6.662   1.923
  234ILE      N 3687   5.912   6.451   1.993
  234ILE      H 3688   5.954   6.361   1.977
  234ILE     CA 3689   5.882   6.491   2.129
  234ILE     HA 3690   5.805   6.568   2.124
  234ILE     CB 3691   5.828   6.374   2.211
  234ILE     HB 3692   5.910   6.304   2.226
  234ILE    CG2 3693   5.776   6.411   2.350
  234ILE   HG21 3694   5.677   6.454   2.336
  234ILE   HG22 3695   5.759   6.315   2.399
  234ILE   HG23 3696   5.839   6.480   2.405
  234ILE    CG1 3697   5.725   6.290   2.135
  234ILE   HG11 3698   5.766   6.237   2.049
  234ILE   HG12 3699   5.653   6.357   2.088
  234ILE     CD 3700   5.646   6.187   2.215
  234ILE    HD1 3701   5.699   6.107   2.266
  234ILE    HD2 3702   5.585   6.237   2.290
  234ILE    HD3 3703   5.582   6.132   2.145
  234ILE      C 3704   6.000   6.553   2.201
  234ILE      O 3705   5.986   6.663   2.254
  235LYS      N 3706   6.122   6.497   2.197
  235LYS      H 3707   6.136   6.403   2.162
  235LYS     CA 3708   6.241   6.567   2.241
  235LYS     HA 3709   6.224   6.585   2.347
  235LYS     CB 3710   6.360   6.477   2.209
  235LYS    HB1 3711   6.450   6.538   2.223
  235LYS    HB2 3712   6.364   6.439   2.107
  235LYS     CG 3713   6.371   6.356   2.301
  235LYS    HG1 3714   6.272   6.313   2.315
  235LYS    HG2 3715   6.409   6.380   2.400
  235LYS     CD 3716   6.463   6.251   2.240
  235LYS    HD1 3717   6.429   6.222   2.141
  235LYS    HD2 3718   6.471   6.174   2.317
  235LYS     CE 3719   6.604   6.307   2.224
  235LYS    HE1 3720   6.626   6.358   2.318
  235LYS    HE2 3721   6.611   6.385   2.148
  235LYS     NZ 3722   6.709   6.206   2.206
  235LYS    HZ1 3723   6.681   6.138   2.138
  235LYS    HZ2 3724   6.799   6.248   2.186
  235LYS    HZ3 3725   6.717   6.158   2.295
  235LYS      C 3726   6.260   6.701   2.171
  235LYS      O 3727   6.323   6.791   2.226
  236ALA      N 3728   6.215   6.715   2.046
  236ALA      H 3729   6.170   6.637   2.000
  236ALA     CA 3730   6.214   6.847   1.985
  236ALA     HA 3731   6.316   6.883   1.999
  236ALA     CB 3732   6.191   6.844   1.834
  236ALA    HB1 3733   6.091   6.815   1.801
  236ALA    HB2 3734   6.195   6.944   1.791
  236ALA    HB3 3735   6.267   6.788   1.781
  236ALA      C 3736   6.121   6.950   2.047
  236ALA      O 3737   6.164   7.060   2.083
  237ILE      N 3738   5.997   6.910   2.073
  237ILE      H 3739   5.975   6.817   2.041
  237ILE     CA 3740   5.895   6.990   2.137
  237ILE     HA 3741   5.880   7.082   2.081
  237ILE     CB 3742   5.770   6.903   2.129
  237ILE     HB 3743   5.796   6.798   2.133
  237ILE    CG2 3744   5.664   6.935   2.235
  237ILE   HG21 3745   5.706   6.935   2.336
  237ILE   HG22 3746   5.615   7.029   2.211
  237ILE   HG23 3747   5.588   6.856   2.231
  237ILE    CG1 3748   5.696   6.921   1.997
  237ILE   HG11 3749   5.765   6.878   1.925
  237ILE   HG12 3750   5.676   7.027   1.978
  237ILE     CD 3751   5.569   6.839   1.976
  237ILE    HD1 3752   5.493   6.878   2.043
  237ILE    HD2 3753   5.542   6.833   1.870
  237ILE    HD3 3754   5.592   6.736   2.001
  237ILE      C 3755   5.938   7.028   2.278
  237ILE      O 3756   5.908   7.137   2.327
  238ALA      N 3757   5.997   6.930   2.349
  238ALA      H 3758   6.002   6.843   2.298
  238ALA     CA 3759   6.050   6.943   2.483
  238ALA     HA 3760   5.969   6.962   2.554
  238ALA     CB 3761   6.109   6.806   2.511
  238ALA    HB1 3762   6.041   6.725   2.485
  238ALA    HB2 3763   6.202   6.796   2.454
  238ALA    HB3 3764   6.137   6.801   2.617
  238ALA      C 3765   6.150   7.058   2.486
  238ALA      O 3766   6.149   7.147   2.571
  239ALA      N 3767   6.243   7.055   2.391
  239ALA      H 3768   6.253   6.971   2.336
  239ALA     CA 3769   6.348   7.154   2.374
  239ALA     HA 3770   6.394   7.166   2.472
  239ALA     CB 3771   6.466   7.110   2.288
  239ALA    HB1 3772   6.490   7.004   2.302
  239ALA    HB2 3773   6.432   7.109   2.184
  239ALA    HB3 3774   6.548   7.181   2.291
  239ALA      C 3775   6.299   7.292   2.333
  239ALA      O 3776   6.331   7.395   2.392
  240LYS      N 3777   6.193   7.295   2.253
  240LYS      H 3778   6.182   7.211   2.197
  240LYS     CA 3779   6.127   7.417   2.210
  240LYS     HA 3780   6.199   7.486   2.167
  240LYS     CB 3781   6.017   7.383   2.110
  240LYS    HB1 3782   5.944   7.320   2.160
  240LYS    HB2 3783   6.064   7.336   2.023
  240LYS     CG 3784   5.956   7.513   2.059
  240LYS    HG1 3785   6.035   7.576   2.019
  240LYS    HG2 3786   5.896   7.568   2.131
  240LYS     CD 3787   5.863   7.499   1.939
  240LYS    HD1 3788   5.913   7.434   1.868
  240LYS    HD2 3789   5.835   7.599   1.906
  240LYS     CE 3790   5.741   7.429   1.998
  240LYS    HE1 3791   5.743   7.438   2.106
  240LYS    HE2 3792   5.755   7.322   1.982
  240LYS     NZ 3793   5.616   7.490   1.950
  240LYS    HZ1 3794   5.532   7.442   1.979
  240LYS    HZ2 3795   5.598   7.588   1.969
  240LYS    HZ3 3796   5.607   7.481   1.850
  240LYS      C 3797   6.076   7.492   2.333
  240LYS      O 3798   6.095   7.613   2.336
  241HIS      N 3799   6.016   7.427   2.433
  241HIS      H 3800   6.005   7.327   2.428
  241HIS     CA 3801   5.956   7.482   2.554
  241HIS     HA 3802   5.925   7.585   2.540
  241HIS     CB 3803   5.824   7.407   2.569
  241HIS    HB1 3804   5.777   7.426   2.665
  241HIS    HB2 3805   5.838   7.300   2.554
  241HIS     CG 3806   5.731   7.443   2.456
  241HIS    ND1 3807   5.683   7.570   2.425
  241HIS    CE1 3808   5.590   7.554   2.331
  241HIS    HE1 3809   5.522   7.631   2.297
  241HIS    NE2 3810   5.576   7.425   2.296
  241HIS    HE2 3811   5.522   7.391   2.218
  241HIS    CD2 3812   5.669   7.356   2.370
  241HIS    HD2 3813   5.681   7.249   2.379
  241HIS      C 3814   6.046   7.486   2.677
  241HIS      O 3815   6.005   7.546   2.776
  242ASN      N 3816   6.166   7.432   2.657
  242ASN      H 3817   6.181   7.409   2.560
  242ASN     CA 3818   6.281   7.426   2.746
  242ASN     HA 3819   6.358   7.372   2.691
  242ASN     CB 3820   6.323   7.569   2.779
  242ASN    HB1 3821   6.403   7.566   2.854
  242ASN    HB2 3822   6.239   7.627   2.819
  242ASN     CG 3823   6.379   7.648   2.662
  242ASN    OD1 3824   6.329   7.755   2.629
  242ASN    ND2 3825   6.486   7.600   2.599
  242ASN   HD21 3826   6.527   7.513   2.631
  242ASN   HD22 3827   6.514   7.654   2.519
  242ASN      C 3828   6.249   7.335   2.863
  242ASN      O 3829   6.276   7.381   2.974
  243LYS      N 3830   6.192   7.218   2.833
  243LYS      H 3831   6.195   7.212   2.732
  243LYS     CA 3832   6.133   7.115   2.916
  243LYS     HA 3833   6.167   7.120   3.019
  243LYS     CB 3834   5.983   7.136   2.898
  243LYS    HB1 3835   5.927   7.061   2.954
  243LYS    HB2 3836   5.959   7.125   2.792
  243LYS     CG 3837   5.926   7.264   2.958
  243LYS    HG1 3838   5.825   7.270   2.917
  243LYS    HG2 3839   5.977   7.351   2.917
  243LYS     CD 3840   5.935   7.257   3.110
  243LYS    HD1 3841   6.038   7.248   3.144
  243LYS    HD2 3842   5.868   7.180   3.148
  243LYS     CE 3843   5.881   7.393   3.155
  243LYS    HE1 3844   5.779   7.405   3.118
  243LYS    HE2 3845   5.943   7.472   3.115
  243LYS     NZ 3846   5.884   7.403   3.302
  243LYS    HZ1 3847   5.831   7.323   3.334
  243LYS    HZ2 3848   5.979   7.398   3.336
  243LYS    HZ3 3849   5.843   7.489   3.335
  243LYS      C 3850   6.175   6.974   2.876
  243LYS      O 3851   6.253   6.953   2.783
  244THR      N 3852   6.130   6.876   2.954
  244THR      H 3853   6.084   6.894   3.042
  244THR     CA 3854   6.171   6.738   2.936
  244THR     HA 3855   6.260   6.744   2.874
  244THR     CB 3856   6.201   6.660   3.064
  244THR     HB 3857   6.229   6.558   3.037
  244THR    CG2 3858   6.310   6.728   3.148
  244THR   HG21 3859   6.350   6.647   3.209
  244THR   HG22 3860   6.391   6.779   3.095
  244THR   HG23 3861   6.255   6.804   3.202
  244THR    OG1 3862   6.090   6.663   3.150
  244THR    HG1 3863   6.118   6.619   3.230
  244THR      C 3864   6.064   6.667   2.856
  244THR      O 3865   5.947   6.705   2.851
  245THR      N 3866   6.095   6.549   2.801
  245THR      H 3867   6.188   6.509   2.805
  245THR     CA 3868   6.003   6.466   2.726
  245THR     HA 3869   5.961   6.535   2.652
  245THR     CB 3870   6.076   6.347   2.665
  245THR     HB 3871   6.090   6.268   2.739
  245THR    CG2 3872   6.005   6.295   2.540
  245THR   HG21 3873   5.899   6.277   2.558
  245THR   HG22 3874   6.021   6.370   2.464
  245THR   HG23 3875   6.054   6.206   2.498
  245THR    OG1 3876   6.201   6.383   2.612
  245THR    HG1 3877   6.265   6.320   2.644
  245THR      C 3878   5.898   6.425   2.829
  245THR      O 3879   5.782   6.412   2.791
  246ALA      N 3880   5.932   6.401   2.956
  246ALA      H 3881   6.030   6.419   2.976
  246ALA     CA 3882   5.831   6.377   3.057
  246ALA     HA 3883   5.761   6.301   3.021
  246ALA     CB 3884   5.895   6.336   3.189
  246ALA    HB1 3885   5.943   6.422   3.235
  246ALA    HB2 3886   5.817   6.303   3.257
  246ALA    HB3 3887   5.965   6.255   3.167
  246ALA      C 3888   5.737   6.496   3.070
  246ALA      O 3889   5.617   6.471   3.079
  247GLN      N 3890   5.784   6.619   3.092
  247GLN      H 3891   5.884   6.627   3.105
  247GLN     CA 3892   5.709   6.740   3.119
  247GLN     HA 3893   5.645   6.733   3.207
  247GLN     CB 3894   5.811   6.848   3.154
  247GLN    HB1 3895   5.772   6.950   3.152
  247GLN    HB2 3896   5.886   6.850   3.075
  247GLN     CG 3897   5.877   6.834   3.291
  247GLN    HG1 3898   5.909   6.733   3.318
  247GLN    HG2 3899   5.796   6.856   3.360
  247GLN     CD 3900   5.987   6.937   3.312
  247GLN    OE1 3901   6.043   6.996   3.220
  247GLN    NE2 3902   6.014   6.979   3.436
  247GLN   HE21 3903   5.983   6.929   3.517
  247GLN   HE22 3904   6.095   7.038   3.445
  247GLN      C 3905   5.620   6.784   3.003
  247GLN      O 3906   5.519   6.845   3.037
  248VAL      N 3907   5.643   6.737   2.881
  248VAL      H 3908   5.734   6.697   2.862
  248VAL     CA 3909   5.556   6.738   2.765
  248VAL     HA 3910   5.519   6.839   2.746
  248VAL     CB 3911   5.648   6.707   2.647
  248VAL     HB 3912   5.708   6.618   2.668
  248VAL    CG1 3913   5.566   6.677   2.521
  248VAL   HG11 3914   5.622   6.687   2.428
  248VAL   HG12 3915   5.528   6.575   2.519
  248VAL   HG13 3916   5.479   6.743   2.516
  248VAL    CG2 3917   5.744   6.819   2.611
  248VAL   HG21 3918   5.804   6.851   2.696
  248VAL   HG22 3919   5.823   6.789   2.541
  248VAL   HG23 3920   5.695   6.907   2.570
  248VAL      C 3921   5.439   6.642   2.775
  248VAL      O 3922   5.323   6.684   2.771
  249LEU      N 3923   5.465   6.514   2.803
  249LEU      H 3924   5.560   6.492   2.829
  249LEU     CA 3925   5.370   6.406   2.815
  249LEU     HA 3926   5.309   6.412   2.725
  249LEU     CB 3927   5.450   6.276   2.811
  249LEU    HB1 3928   5.383   6.200   2.850
  249LEU    HB2 3929   5.533   6.281   2.882
  249LEU     CG 3930   5.500   6.231   2.674
  249LEU     HG 3931   5.547   6.311   2.617
  249LEU    CD1 3932   5.610   6.128   2.696
  249LEU   HD11 3933   5.698   6.172   2.743
  249LEU   HD12 3934   5.557   6.055   2.756
  249LEU   HD13 3935   5.650   6.083   2.605
  249LEU    CD2 3936   5.395   6.165   2.585
  249LEU   HD21 3937   5.304   6.224   2.585
  249LEU   HD22 3938   5.427   6.155   2.481
  249LEU   HD23 3939   5.372   6.070   2.632
  249LEU      C 3940   5.278   6.412   2.937
  249LEU      O 3941   5.172   6.350   2.932
  250ILE      N 3942   5.312   6.497   3.034
  250ILE      H 3943   5.404   6.537   3.045
  250ILE     CA 3944   5.225   6.529   3.145
  250ILE     HA 3945   5.154   6.449   3.167
  250ILE     CB 3946   5.317   6.539   3.267
  250ILE     HB 3947   5.401   6.602   3.238
  250ILE    CG2 3948   5.258   6.598   3.394
  250ILE   HG21 3949   5.181   6.529   3.429
  250ILE   HG22 3950   5.340   6.613   3.464
  250ILE   HG23 3951   5.206   6.692   3.378
  250ILE    CG1 3952   5.383   6.406   3.302
  250ILE   HG11 3953   5.417   6.348   3.215
  250ILE   HG12 3954   5.310   6.348   3.357
  250ILE     CD 3955   5.510   6.414   3.386
  250ILE    HD1 3956   5.480   6.422   3.491
  250ILE    HD2 3957   5.571   6.324   3.383
  250ILE    HD3 3958   5.580   6.493   3.358
  250ILE      C 3959   5.149   6.657   3.114
  250ILE      O 3960   5.032   6.664   3.151
  251ARG      N 3961   5.206   6.756   3.045
  251ARG      H 3962   5.301   6.742   3.013
  251ARG     CA 3963   5.128   6.874   3.012
  251ARG     HA 3964   5.083   6.905   3.106
  251ARG     CB 3965   5.227   6.987   2.987
  251ARG    HB1 3966   5.289   6.955   2.903
  251ARG    HB2 3967   5.297   6.978   3.071
  251ARG     CG 3968   5.174   7.128   2.965
  251ARG    HG1 3969   5.122   7.131   2.869
  251ARG    HG2 3970   5.246   7.207   2.945
  251ARG     CD 3971   5.082   7.168   3.080
  251ARG    HD1 3972   5.125   7.146   3.177
  251ARG    HD2 3973   4.985   7.121   3.059
  251ARG     NE 3974   5.060   7.312   3.092
  251ARG     HE 3975   5.119   7.371   3.034
  251ARG     CZ 3976   4.994   7.380   3.186
  251ARG    NH1 3977   4.921   7.320   3.281
  251ARG   HH11 3978   4.949   7.224   3.296
  251ARG   HH12 3979   4.875   7.370   3.356
  251ARG    NH2 3980   4.999   7.514   3.183
  251ARG   HH21 3981   5.058   7.564   3.118
  251ARG   HH22 3982   4.933   7.558   3.246
  251ARG      C 3983   5.023   6.848   2.905
  251ARG      O 3984   4.919   6.913   2.899
  252PHE      N 3985   5.046   6.753   2.814
  252PHE      H 3986   5.138   6.711   2.822
  252PHE     CA 3987   4.959   6.708   2.707
  252PHE     HA 3988   4.962   6.792   2.638
  252PHE     CB 3989   5.035   6.602   2.627
  252PHE    HB1 3990   5.071   6.523   2.693
  252PHE    HB2 3991   5.117   6.653   2.575
  252PHE     CG 3992   4.947   6.546   2.518
  252PHE    CD1 3993   4.906   6.626   2.410
  252PHE    HD1 3994   4.941   6.728   2.412
  252PHE    CE1 3995   4.834   6.578   2.300
  252PHE    HE1 3996   4.818   6.633   2.209
  252PHE     CZ 3997   4.807   6.441   2.298
  252PHE     HZ 3998   4.767   6.389   2.212
  252PHE    CE2 3999   4.839   6.358   2.406
  252PHE    HE2 4000   4.809   6.254   2.409
  252PHE    CD2 4001   4.913   6.410   2.512
  252PHE    HD2 4002   4.942   6.341   2.590
  252PHE      C 4003   4.818   6.668   2.746
  252PHE      O 4004   4.720   6.705   2.680
  253PRO      N 4005   4.799   6.599   2.858
  253PRO     CD 4006   4.883   6.486   2.892
  253PRO    HD1 4007   4.967   6.518   2.953
  253PRO    HD2 4008   4.915   6.419   2.811
  253PRO     CG 4009   4.798   6.389   2.973
  253PRO    HG1 4010   4.850   6.326   3.046
  253PRO    HG2 4011   4.738   6.334   2.901
  253PRO     CB 4012   4.695   6.478   3.040
  253PRO    HB1 4013   4.742   6.518   3.129
  253PRO    HB2 4014   4.602   6.424   3.059
  253PRO     CA 4015   4.676   6.586   2.933
  253PRO     HA 4016   4.601   6.555   2.860
  253PRO      C 4017   4.611   6.712   2.989
  253PRO      O 4018   4.489   6.726   2.986
  254MET      N 4019   4.688   6.807   3.042
  254MET      H 4020   4.789   6.804   3.034
  254MET     CA 4021   4.624   6.922   3.102
  254MET     HA 4022   4.544   6.898   3.172
  254MET     CB 4023   4.728   6.998   3.182
  254MET    HB1 4024   4.689   7.087   3.232
  254MET    HB2 4025   4.800   7.046   3.116
  254MET     CG 4026   4.807   6.918   3.285
  254MET    HG1 4027   4.870   6.847   3.231
  254MET    HG2 4028   4.745   6.864   3.357
  254MET     SD 4029   4.915   7.019   3.390
  254MET     CE 4030   4.967   6.893   3.510
  254MET    HE1 4031   5.012   6.937   3.599
  254MET    HE2 4032   4.882   6.833   3.539
  254MET    HE3 4033   5.040   6.825   3.465
  254MET      C 4034   4.566   7.015   2.996
  254MET      O 4035   4.447   7.046   3.005
  255GLN      N 4036   4.638   7.037   2.885
  255GLN      H 4037   4.732   7.001   2.888
  255GLN     CA 4038   4.580   7.111   2.775
  255GLN     HA 4039   4.542   7.199   2.828
  255GLN     CB 4040   4.684   7.138   2.667
  255GLN    HB1 4041   4.631   7.170   2.578
  255GLN    HB2 4042   4.730   7.043   2.640
  255GLN     CG 4043   4.780   7.250   2.707
  255GLN    HG1 4044   4.823   7.224   2.804
  255GLN    HG2 4045   4.716   7.338   2.709
  255GLN     CD 4046   4.889   7.283   2.606
  255GLN    OE1 4047   5.006   7.257   2.636
  255GLN    NE2 4048   4.862   7.339   2.488
  255GLN   HE21 4049   4.765   7.350   2.462
  255GLN   HE22 4050   4.936   7.378   2.432
  255GLN      C 4051   4.462   7.040   2.711
  255GLN      O 4052   4.388   7.093   2.629
  256ARG      N 4053   4.425   6.918   2.751
  256ARG      H 4054   4.474   6.879   2.830
  256ARG     CA 4055   4.310   6.842   2.706
  256ARG     HA 4056   4.249   6.897   2.634
  256ARG     CB 4057   4.364   6.713   2.644
  256ARG    HB1 4058   4.283   6.657   2.599
  256ARG    HB2 4059   4.408   6.650   2.721
  256ARG     CG 4060   4.458   6.729   2.525
  256ARG    HG1 4061   4.539   6.798   2.549
  256ARG    HG2 4062   4.396   6.762   2.441
  256ARG     CD 4063   4.504   6.590   2.482
  256ARG    HD1 4064   4.530   6.537   2.574
  256ARG    HD2 4065   4.604   6.590   2.440
  256ARG     NE 4066   4.398   6.503   2.432
  256ARG     HE 4067   4.339   6.547   2.362
  256ARG     CZ 4068   4.376   6.371   2.438
  256ARG    NH1 4069   4.464   6.280   2.481
  256ARG   HH11 4070   4.554   6.308   2.518
  256ARG   HH12 4071   4.426   6.187   2.488
  256ARG    NH2 4072   4.267   6.314   2.384
  256ARG   HH21 4073   4.202   6.359   2.320
  256ARG   HH22 4074   4.248   6.218   2.410
  256ARG      C 4075   4.205   6.810   2.813
  256ARG      O 4076   4.119   6.726   2.791
  257ASN      N 4077   4.211   6.890   2.919
  257ASN      H 4078   4.298   6.942   2.929
  257ASN     CA 4079   4.114   6.908   3.025
  257ASN     HA 4080   4.165   6.976   3.093
  257ASN     CB 4081   3.985   6.974   2.977
  257ASN    HB1 4082   3.918   6.989   3.061
  257ASN    HB2 4083   3.944   6.925   2.888
  257ASN     CG 4084   4.011   7.114   2.923
  257ASN    OD1 4085   4.079   7.196   2.983
  257ASN    ND2 4086   3.989   7.138   2.793
  257ASN   HD21 4087   3.943   7.068   2.736
  257ASN   HD22 4088   4.012   7.231   2.761
  257ASN      C 4089   4.099   6.775   3.098
  257ASN      O 4090   3.992   6.738   3.145
  258LEU      N 4091   4.209   6.704   3.123
  258LEU      H 4092   4.294   6.740   3.082
  258LEU     CA 4093   4.214   6.582   3.201
  258LEU     HA 4094   4.116   6.546   3.230
  258LEU     CB 4095   4.283   6.466   3.130
  258LEU    HB1 4096   4.264   6.375   3.186
  258LEU    HB2 4097   4.391   6.483   3.125
  258LEU     CG 4098   4.243   6.447   2.984
  258LEU     HG 4099   4.254   6.539   2.927
  258LEU    CD1 4100   4.321   6.333   2.918
  258LEU   HD11 4101   4.286   6.324   2.816
  258LEU   HD12 4102   4.428   6.353   2.909
  258LEU   HD13 4103   4.306   6.240   2.973
  258LEU    CD2 4104   4.098   6.399   2.977
  258LEU   HD21 4105   4.087   6.297   3.013
  258LEU   HD22 4106   4.040   6.468   3.039
  258LEU   HD23 4107   4.064   6.399   2.874
  258LEU      C 4108   4.301   6.604   3.324
  258LEU      O 4109   4.392   6.687   3.331
  259VAL      N 4110   4.280   6.525   3.430
  259VAL      H 4111   4.205   6.459   3.421
  259VAL     CA 4112   4.366   6.493   3.542
  259VAL     HA 4113   4.421   6.582   3.574
  259VAL     CB 4114   4.285   6.447   3.663
  259VAL     HB 4115   4.238   6.356   3.626
  259VAL    CG1 4116   4.376   6.414   3.781
  259VAL   HG11 4117   4.463   6.480   3.784
  259VAL   HG12 4118   4.328   6.426   3.878
  259VAL   HG13 4119   4.420   6.315   3.776
  259VAL    CG2 4120   4.173   6.541   3.707
  259VAL   HG21 4121   4.119   6.566   3.616
  259VAL   HG22 4122   4.102   6.483   3.766
  259VAL   HG23 4123   4.203   6.630   3.761
  259VAL      C 4124   4.470   6.395   3.491
  259VAL      O 4125   4.438   6.322   3.398
  260VAL      N 4126   4.593   6.403   3.544
  260VAL      H 4127   4.603   6.475   3.615
  260VAL     CA 4128   4.703   6.318   3.505
  260VAL     HA 4129   4.652   6.236   3.454
  260VAL     CB 4130   4.786   6.399   3.406
  260VAL     HB 4131   4.718   6.455   3.343
  260VAL    CG1 4132   4.875   6.512   3.457
  260VAL   HG11 4133   4.949   6.470   3.525
  260VAL   HG12 4134   4.933   6.561   3.379
  260VAL   HG13 4135   4.818   6.584   3.515
  260VAL    CG2 4136   4.868   6.303   3.321
  260VAL   HG21 4137   4.922   6.354   3.241
  260VAL   HG22 4138   4.935   6.246   3.386
  260VAL   HG23 4139   4.805   6.224   3.280
  260VAL      C 4140   4.782   6.265   3.624
  260VAL      O 4141   4.810   6.346   3.712
  261ILE      N 4142   4.814   6.136   3.623
  261ILE      H 4143   4.769   6.090   3.545
  261ILE     CA 4144   4.881   6.066   3.731
  261ILE     HA 4145   4.901   6.148   3.801
  261ILE     CB 4146   4.785   5.976   3.808
  261ILE     HB 4147   4.843   5.938   3.892
  261ILE    CG2 4148   4.680   6.062   3.879
  261ILE   HG21 4149   4.624   6.120   3.807
  261ILE   HG22 4150   4.622   5.994   3.941
  261ILE   HG23 4151   4.728   6.127   3.952
  261ILE    CG1 4152   4.717   5.871   3.719
  261ILE   HG11 4153   4.801   5.822   3.669
  261ILE   HG12 4154   4.655   5.907   3.637
  261ILE     CD 4155   4.631   5.774   3.799
  261ILE    HD1 4156   4.547   5.830   3.842
  261ILE    HD2 4157   4.579   5.705   3.732
  261ILE    HD3 4158   4.696   5.721   3.869
  261ILE      C 4159   5.020   6.011   3.701
  261ILE      O 4160   5.034   5.891   3.721
  262PRO      N 4161   5.121   6.085   3.655
  262PRO     CD 4162   5.132   6.230   3.655
  262PRO    HD1 4163   5.071   6.269   3.737
  262PRO    HD2 4164   5.094   6.268   3.560
  262PRO     CG 4165   5.280   6.260   3.670
  262PRO    HG1 4166   5.314   6.255   3.774
  262PRO    HG2 4167   5.304   6.357   3.626
  262PRO     CB 4168   5.338   6.143   3.591
  262PRO    HB1 4169   5.442   6.120   3.615
  262PRO    HB2 4170   5.317   6.164   3.486
  262PRO     CA 4171   5.252   6.027   3.639
  262PRO     HA 4172   5.254   5.953   3.559
  262PRO      C 4173   5.309   5.958   3.761
  262PRO      O 4174   5.286   6.003   3.873
  263LYS      N 4175   5.389   5.851   3.749
  263LYS      H 4176   5.399   5.815   3.655
  263LYS     CA 4177   5.456   5.793   3.864
  263LYS     HA 4178   5.394   5.816   3.951
  263LYS     CB 4179   5.451   5.641   3.854
  263LYS    HB1 4180   5.490   5.623   3.753
  263LYS    HB2 4181   5.349   5.603   3.863
  263LYS     CG 4182   5.547   5.567   3.946
  263LYS    HG1 4183   5.499   5.585   4.042
  263LYS    HG2 4184   5.650   5.603   3.939
  263LYS     CD 4185   5.549   5.416   3.924
  263LYS    HD1 4186   5.572   5.388   3.821
  263LYS    HD2 4187   5.446   5.381   3.937
  263LYS     CE 4188   5.655   5.355   4.015
  263LYS    HE1 4189   5.642   5.250   4.041
  263LYS    HE2 4190   5.642   5.408   4.109
  263LYS     NZ 4191   5.793   5.369   3.965
  263LYS    HZ1 4192   5.812   5.312   3.884
  263LYS    HZ2 4193   5.817   5.465   3.942
  263LYS    HZ3 4194   5.862   5.339   4.033
  263LYS      C 4195   5.594   5.855   3.876
  263LYS      O 4196   5.660   5.881   3.775
  264SER      N 4197   5.645   5.858   3.999
  264SER      H 4198   5.583   5.829   4.073
  264SER     CA 4199   5.778   5.896   4.042
  264SER     HA 4200   5.834   5.843   3.965
  264SER     CB 4201   5.798   6.046   4.027
  264SER    HB1 4202   5.889   6.084   4.075
  264SER    HB2 4203   5.712   6.092   4.076
  264SER     OG 4204   5.803   6.085   3.892
  264SER     HG 4205   5.849   6.019   3.839
  264SER      C 4206   5.811   5.847   4.183
  264SER      O 4207   5.756   5.905   4.276
  265VAL      N 4208   5.899   5.747   4.193
  265VAL      H 4209   5.933   5.701   4.110
  265VAL     CA 4210   5.961   5.706   4.318
  265VAL     HA 4211   5.893   5.741   4.396
  265VAL     CB 4212   5.964   5.555   4.340
  265VAL     HB 4213   5.987   5.529   4.444
  265VAL    CG1 4214   5.834   5.480   4.311
  265VAL   HG11 4215   5.858   5.375   4.323
  265VAL   HG12 4216   5.757   5.501   4.385
  265VAL   HG13 4217   5.798   5.509   4.212
  265VAL    CG2 4218   6.073   5.495   4.253
  265VAL   HG21 4219   6.057   5.508   4.146
  265VAL   HG22 4220   6.170   5.530   4.287
  265VAL   HG23 4221   6.069   5.390   4.284
  265VAL      C 4222   6.090   5.786   4.333
  265VAL      O 4223   6.114   5.836   4.442
  266THR      N 4224   6.174   5.801   4.231
  266THR      H 4225   6.162   5.770   4.136
  266THR     CA 4226   6.303   5.865   4.250
  266THR     HA 4227   6.364   5.816   4.325
  266THR     CB 4228   6.388   5.871   4.123
  266THR     HB 4229   6.341   5.949   4.063
  266THR    CG2 4230   6.535   5.896   4.153
  266THR   HG21 4231   6.588   5.890   4.057
  266THR   HG22 4232   6.561   5.994   4.192
  266THR   HG23 4233   6.577   5.821   4.219
  266THR    OG1 4234   6.386   5.749   4.052
  266THR    HG1 4235   6.300   5.729   4.015
  266THR      C 4236   6.282   6.012   4.285
  266THR      O 4237   6.204   6.075   4.214
  267PRO      N 4238   6.338   6.075   4.389
  267PRO     CD 4239   6.434   6.008   4.473
  267PRO    HD1 4240   6.529   5.989   4.422
  267PRO    HD2 4241   6.391   5.910   4.495
  267PRO     CG 4242   6.453   6.091   4.600
  267PRO    HG1 4243   6.553   6.085   4.644
  267PRO    HG2 4244   6.384   6.072   4.682
  267PRO     CB 4245   6.439   6.232   4.541
  267PRO    HB1 4246   6.527   6.263   4.485
  267PRO    HB2 4247   6.413   6.288   4.631
  267PRO     CA 4248   6.326   6.209   4.442
  267PRO     HA 4249   6.227   6.206   4.489
  267PRO      C 4250   6.318   6.314   4.332
  267PRO      O 4251   6.220   6.388   4.326
  268GLU      N 4252   6.423   6.326   4.251
  268GLU      H 4253   6.496   6.257   4.253
  268GLU     CA 4254   6.421   6.424   4.144
  268GLU     HA 4255   6.427   6.525   4.186
  268GLU     CB 4256   6.551   6.418   4.065
  268GLU    HB1 4257   6.633   6.447   4.131
  268GLU    HB2 4258   6.537   6.496   3.991
  268GLU     CG 4259   6.586   6.280   4.009
  268GLU    HG1 4260   6.508   6.253   3.939
  268GLU    HG2 4261   6.590   6.203   4.087
  268GLU     CD 4262   6.717   6.287   3.933
  268GLU    OE1 4263   6.716   6.284   3.808
  268GLU    OE2 4264   6.822   6.291   4.002
  268GLU      C 4265   6.304   6.424   4.047
  268GLU      O 4266   6.254   6.530   4.010
  269ARG      N 4267   6.250   6.306   4.016
  269ARG      H 4268   6.306   6.230   4.051
  269ARG     CA 4269   6.146   6.283   3.918
  269ARG     HA 4270   6.162   6.347   3.831
  269ARG     CB 4271   6.139   6.136   3.879
  269ARG    HB1 4272   6.049   6.128   3.817
  269ARG    HB2 4273   6.127   6.073   3.967
  269ARG     CG 4274   6.265   6.100   3.800
  269ARG    HG1 4275   6.357   6.122   3.853
  269ARG    HG2 4276   6.261   6.160   3.709
  269ARG     CD 4277   6.251   5.955   3.754
  269ARG    HD1 4278   6.152   5.924   3.722
  269ARG    HD2 4279   6.275   5.899   3.844
  269ARG     NE 4280   6.349   5.926   3.649
  269ARG     HE 4281   6.409   6.003   3.623
  269ARG     CZ 4282   6.373   5.807   3.593
  269ARG    NH1 4283   6.309   5.693   3.621
  269ARG   HH11 4284   6.238   5.696   3.693
  269ARG   HH12 4285   6.323   5.609   3.566
  269ARG    NH2 4286   6.461   5.792   3.493
  269ARG   HH21 4287   6.513   5.873   3.464
  269ARG   HH22 4288   6.448   5.709   3.436
  269ARG      C 4289   6.013   6.337   3.970
  269ARG      O 4290   5.934   6.385   3.890
  270ILE      N 4291   5.989   6.329   4.101
  270ILE      H 4292   6.067   6.288   4.150
  270ILE     CA 4293   5.874   6.383   4.172
  270ILE     HA 4294   5.777   6.350   4.135
  270ILE     CB 4295   5.867   6.345   4.319
  270ILE     HB 4296   5.959   6.375   4.371
  270ILE    CG2 4297   5.744   6.414   4.378
  270ILE   HG21 4298   5.661   6.391   4.311
  270ILE   HG22 4299   5.720   6.381   4.479
  270ILE   HG23 4300   5.752   6.522   4.383
  270ILE    CG1 4301   5.844   6.196   4.341
  270ILE   HG11 4302   5.920   6.152   4.277
  270ILE   HG12 4303   5.748   6.170   4.296
  270ILE     CD 4304   5.870   6.151   4.484
  270ILE    HD1 4305   5.851   6.046   4.506
  270ILE    HD2 4306   5.971   6.184   4.510
  270ILE    HD3 4307   5.810   6.210   4.553
  270ILE      C 4308   5.867   6.534   4.151
  270ILE      O 4309   5.760   6.587   4.123
  271ALA      N 4310   5.981   6.600   4.169
  271ALA      H 4311   6.060   6.551   4.209
  271ALA     CA 4312   5.998   6.743   4.156
  271ALA     HA 4313   5.921   6.798   4.209
  271ALA     CB 4314   6.132   6.786   4.217
  271ALA    HB1 4315   6.221   6.729   4.189
  271ALA    HB2 4316   6.153   6.886   4.180
  271ALA    HB3 4317   6.114   6.786   4.325
  271ALA      C 4318   5.991   6.791   4.012
  271ALA      O 4319   5.938   6.899   3.986
  272GLU      N 4320   6.055   6.718   3.920
  272GLU      H 4321   6.107   6.633   3.938
  272GLU     CA 4322   6.049   6.753   3.779
  272GLU     HA 4323   6.090   6.853   3.769
  272GLU     CB 4324   6.127   6.648   3.699
  272GLU    HB1 4325   6.067   6.557   3.692
  272GLU    HB2 4326   6.218   6.617   3.750
  272GLU     CG 4327   6.151   6.704   3.559
  272GLU    HG1 4328   6.204   6.799   3.561
  272GLU    HG2 4329   6.047   6.721   3.533
  272GLU     CD 4330   6.224   6.605   3.470
  272GLU    OE1 4331   6.346   6.577   3.479
  272GLU    OE2 4332   6.156   6.546   3.383
  272GLU      C 4333   5.910   6.751   3.717
  272GLU      O 4334   5.870   6.851   3.656
  273ASN      N 4335   5.829   6.650   3.749
  273ASN      H 4336   5.878   6.572   3.790
  273ASN     CA 4337   5.694   6.637   3.700
  273ASN     HA 4338   5.681   6.658   3.594
  273ASN     CB 4339   5.643   6.499   3.740
  273ASN    HB1 4340   5.537   6.482   3.723
  273ASN    HB2 4341   5.668   6.476   3.844
  273ASN     CG 4342   5.720   6.396   3.659
  273ASN    OD1 4343   5.798   6.427   3.569
  273ASN    ND2 4344   5.713   6.267   3.689
  273ASN   HD21 4345   5.691   6.234   3.782
  273ASN   HD22 4346   5.787   6.213   3.646
  273ASN      C 4347   5.601   6.740   3.764
  273ASN      O 4348   5.484   6.745   3.726
  274PHE      N 4349   5.652   6.825   3.854
  274PHE      H 4350   5.731   6.791   3.905
  274PHE     CA 4351   5.580   6.935   3.915
  274PHE     HA 4352   5.476   6.904   3.911
  274PHE     CB 4353   5.602   6.935   4.066
  274PHE    HB1 4354   5.708   6.949   4.085
  274PHE    HB2 4355   5.587   6.831   4.094
  274PHE     CG 4356   5.510   7.019   4.151
  274PHE    CD1 4357   5.377   6.977   4.159
  274PHE    HD1 4358   5.342   6.887   4.112
  274PHE    CE1 4359   5.290   7.047   4.244
  274PHE    HE1 4360   5.188   7.013   4.253
  274PHE     CZ 4361   5.334   7.162   4.311
  274PHE     HZ 4362   5.265   7.216   4.375
  274PHE    CE2 4363   5.466   7.206   4.302
  274PHE    HE2 4364   5.497   7.300   4.345
  274PHE    CD2 4365   5.552   7.136   4.217
  274PHE    HD2 4366   5.653   7.166   4.196
  274PHE      C 4367   5.594   7.067   3.841
  274PHE      O 4368   5.522   7.163   3.870
  275LYS      N 4369   5.694   7.078   3.753
  275LYS      H 4370   5.746   6.991   3.744
  275LYS     CA 4371   5.736   7.195   3.679
  275LYS     HA 4372   5.699   7.285   3.728
  275LYS     CB 4373   5.887   7.211   3.690
  275LYS    HB1 4374   5.922   7.304   3.646
  275LYS    HB2 4375   5.941   7.129   3.640
  275LYS     CG 4376   5.932   7.213   3.836
  275LYS    HG1 4377   5.872   7.139   3.890
  275LYS    HG2 4378   5.893   7.306   3.876
  275LYS     CD 4379   6.082   7.211   3.860
  275LYS    HD1 4380   6.116   7.306   3.819
  275LYS    HD2 4381   6.125   7.126   3.807
  275LYS     CE 4382   6.112   7.173   4.005
  275LYS    HE1 4383   6.068   7.078   4.036
  275LYS    HE2 4384   6.068   7.246   4.072
  275LYS     NZ 4385   6.257   7.175   4.029
  275LYS    HZ1 4386   6.311   7.247   3.982
  275LYS    HZ2 4387   6.284   7.194   4.124
  275LYS    HZ3 4388   6.296   7.086   4.002
  275LYS      C 4389   5.686   7.190   3.535
  275LYS      O 4390   5.751   7.196   3.431
  276VAL      N 4391   5.553   7.176   3.530
  276VAL      H 4392   5.502   7.160   3.617
  276VAL     CA 4393   5.472   7.159   3.411
  276VAL     HA 4394   5.539   7.173   3.326
  276VAL     CB 4395   5.409   7.020   3.406
  276VAL     HB 4396   5.339   7.005   3.323
  276VAL    CG1 4397   5.519   6.916   3.387
  276VAL   HG11 4398   5.579   6.934   3.297
  276VAL   HG12 4399   5.586   6.911   3.473
  276VAL   HG13 4400   5.475   6.816   3.380
  276VAL    CG2 4401   5.324   6.987   3.527
  276VAL   HG21 4402   5.381   6.971   3.619
  276VAL   HG22 4403   5.254   7.069   3.542
  276VAL   HG23 4404   5.273   6.894   3.501
  276VAL      C 4405   5.363   7.263   3.391
  276VAL      O 4406   5.290   7.255   3.292
  277PHE      N 4407   5.342   7.358   3.482
  277PHE      H 4408   5.412   7.380   3.552
  277PHE     CA 4409   5.233   7.454   3.481
  277PHE     HA 4410   5.148   7.416   3.425
  277PHE     CB 4411   5.168   7.484   3.615
  277PHE    HB1 4412   5.084   7.552   3.603
  277PHE    HB2 4413   5.229   7.552   3.675
  277PHE     CG 4414   5.122   7.359   3.687
  277PHE    CD1 4415   4.991   7.313   3.667
  277PHE    HD1 4416   4.930   7.361   3.592
  277PHE    CE1 4417   4.960   7.186   3.715
  277PHE    HE1 4418   4.861   7.144   3.703
  277PHE     CZ 4419   5.050   7.114   3.795
  277PHE     HZ 4420   5.022   7.023   3.845
  277PHE    CE2 4421   5.174   7.171   3.829
  277PHE    HE2 4422   5.240   7.114   3.893
  277PHE    CD2 4423   5.212   7.293   3.771
  277PHE    HD2 4424   5.313   7.329   3.787
  277PHE      C 4425   5.266   7.583   3.408
  277PHE      O 4426   5.182   7.668   3.377
  278ASP      N 4427   5.394   7.605   3.379
  278ASP      H 4428   5.461   7.535   3.408
  278ASP     CA 4429   5.447   7.729   3.325
  278ASP     HA 4430   5.376   7.809   3.347
  278ASP     CB 4431   5.577   7.757   3.400
  278ASP    HB1 4432   5.542   7.762   3.503
  278ASP    HB2 4433   5.619   7.855   3.377
  278ASP     CG 4434   5.678   7.643   3.385
  278ASP    OD1 4435   5.785   7.658   3.323
  278ASP    OD2 4436   5.650   7.533   3.437
  278ASP      C 4437   5.465   7.737   3.174
  278ASP      O 4438   5.528   7.826   3.118
  279PHE      N 4439   5.422   7.632   3.105
  279PHE      H 4440   5.378   7.565   3.167
  279PHE     CA 4441   5.420   7.625   2.960
  279PHE     HA 4442   5.433   7.724   2.917
  279PHE     CB 4443   5.547   7.556   2.911
  279PHE    HB1 4444   5.631   7.573   2.978
  279PHE    HB2 4445   5.570   7.587   2.809
  279PHE     CG 4446   5.534   7.406   2.897
  279PHE    CD1 4447   5.551   7.320   3.007
  279PHE    HD1 4448   5.562   7.352   3.109
  279PHE    CE1 4449   5.553   7.183   2.981
  279PHE    HE1 4450   5.563   7.114   3.063
  279PHE     CZ 4451   5.535   7.128   2.853
  279PHE     HZ 4452   5.546   7.021   2.842
  279PHE    CE2 4453   5.528   7.215   2.744
  279PHE    HE2 4454   5.514   7.167   2.648
  279PHE    CD2 4455   5.525   7.353   2.768
  279PHE    HD2 4456   5.505   7.413   2.680
  279PHE      C 4457   5.286   7.581   2.903
  279PHE      O 4458   5.202   7.521   2.971
  280GLU      N 4459   5.283   7.601   2.771
  280GLU      H 4460   5.368   7.631   2.725
  280GLU     CA 4461   5.177   7.570   2.678
  280GLU     HA 4462   5.130   7.484   2.726
  280GLU     CB 4463   5.076   7.685   2.680
  280GLU    HB1 4464   5.111   7.778   2.635
  280GLU    HB2 4465   5.053   7.697   2.786
  280GLU     CG 4466   4.946   7.645   2.610
  280GLU    HG1 4467   4.903   7.562   2.666
  280GLU    HG2 4468   4.964   7.617   2.507
  280GLU     CD 4469   4.847   7.760   2.604
  280GLU    OE1 4470   4.879   7.873   2.564
  280GLU    OE2 4471   4.733   7.739   2.652
  280GLU      C 4472   5.217   7.536   2.535
  280GLU      O 4473   5.279   7.618   2.468
  281LEU      N 4474   5.197   7.412   2.489
  281LEU      H 4475   5.146   7.349   2.549
  281LEU     CA 4476   5.222   7.355   2.358
  281LEU     HA 4477   5.327   7.363   2.333
  281LEU     CB 4478   5.184   7.207   2.366
  281LEU    HB1 4479   5.182   7.167   2.265
  281LEU    HB2 4480   5.080   7.210   2.400
  281LEU     CG 4481   5.272   7.120   2.455
  281LEU     HG 4482   5.308   7.184   2.535
  281LEU    CD1 4483   5.197   6.992   2.493
  281LEU   HD11 4484   5.256   6.931   2.561
  281LEU   HD12 4485   5.107   7.013   2.551
  281LEU   HD13 4486   5.168   6.936   2.405
  281LEU    CD2 4487   5.400   7.076   2.384
  281LEU   HD21 4488   5.449   7.166   2.348
  281LEU   HD22 4489   5.459   7.026   2.460
  281LEU   HD23 4490   5.379   7.009   2.301
  281LEU      C 4491   5.139   7.434   2.258
  281LEU      O 4492   5.026   7.475   2.286
  282SER      N 4493   5.211   7.463   2.150
  282SER      H 4494   5.307   7.431   2.137
  282SER     CA 4495   5.144   7.520   2.035
  282SER     HA 4496   5.084   7.598   2.080
  282SER     CB 4497   5.242   7.600   1.950
  282SER    HB1 4498   5.309   7.652   2.019
  282SER    HB2 4499   5.201   7.673   1.881
  282SER     OG 4500   5.316   7.514   1.866
  282SER     HG 4501   5.365   7.572   1.807
  282SER      C 4502   5.040   7.441   1.957
  282SER      O 4503   5.030   7.321   1.980
  283SER      N 4504   4.968   7.505   1.865
  283SER      H 4505   4.986   7.604   1.853
  283SER     CA 4506   4.863   7.433   1.794
  283SER     HA 4507   4.803   7.391   1.875
  283SER     CB 4508   4.787   7.525   1.700
  283SER    HB1 4509   4.724   7.464   1.635
  283SER    HB2 4510   4.859   7.582   1.641
  283SER     OG 4511   4.701   7.615   1.767
  283SER     HG 4512   4.706   7.699   1.721
  283SER      C 4513   4.913   7.312   1.717
  283SER      O 4514   4.846   7.210   1.713
  284GLN      N 4515   5.035   7.328   1.665
  284GLN      H 4516   5.077   7.419   1.682
  284GLN     CA 4517   5.098   7.220   1.591
  284GLN     HA 4518   5.020   7.173   1.532
  284GLN     CB 4519   5.190   7.283   1.487
  284GLN    HB1 4520   5.116   7.338   1.429
  284GLN    HB2 4521   5.243   7.217   1.419
  284GLN     CG 4522   5.292   7.382   1.544
  284GLN    HG1 4523   5.362   7.321   1.600
  284GLN    HG2 4524   5.246   7.461   1.604
  284GLN     CD 4525   5.369   7.442   1.427
  284GLN    OE1 4526   5.481   7.398   1.401
  284GLN    NE2 4527   5.338   7.549   1.353
  284GLN   HE21 4528   5.244   7.584   1.366
  284GLN   HE22 4529   5.412   7.581   1.292
  284GLN      C 4530   5.173   7.116   1.673
  284GLN      O 4531   5.182   7.000   1.632
  285ASP      N 4532   5.226   7.150   1.790
  285ASP      H 4533   5.231   7.247   1.817
  285ASP     CA 4534   5.274   7.058   1.893
  285ASP     HA 4535   5.347   6.990   1.851
  285ASP     CB 4536   5.327   7.127   2.018
  285ASP    HB1 4537   5.364   7.060   2.095
  285ASP    HB2 4538   5.244   7.183   2.062
  285ASP     CG 4539   5.433   7.235   1.996
  285ASP    OD1 4540   5.495   7.238   1.888
  285ASP    OD2 4541   5.457   7.322   2.083
  285ASP      C 4542   5.160   6.965   1.933
  285ASP      O 4543   5.185   6.846   1.946
  286MET      N 4544   5.039   7.014   1.961
  286MET      H 4545   5.025   7.114   1.964
  286MET     CA 4546   4.923   6.937   2.000
  286MET     HA 4547   4.953   6.875   2.085
  286MET     CB 4548   4.815   7.038   2.040
  286MET    HB1 4549   4.726   6.976   2.052
  286MET    HB2 4550   4.806   7.119   1.968
  286MET     CG 4551   4.841   7.103   2.175
  286MET    HG1 4552   4.771   7.185   2.185
  286MET    HG2 4553   4.943   7.143   2.181
  286MET     SD 4554   4.841   6.990   2.317
  286MET     CE 4555   4.666   6.942   2.316
  286MET    HE1 4556   4.598   7.025   2.298
  286MET    HE2 4557   4.653   6.873   2.233
  286MET    HE3 4558   4.652   6.885   2.408
  286MET      C 4559   4.883   6.837   1.893
  286MET      O 4560   4.875   6.717   1.916
  287THR      N 4561   4.878   6.880   1.767
  287THR      H 4562   4.881   6.981   1.765
  287THR     CA 4563   4.850   6.798   1.651
  287THR     HA 4564   4.750   6.754   1.656
  287THR     CB 4565   4.841   6.894   1.532
  287THR     HB 4566   4.925   6.965   1.535
  287THR    CG2 4567   4.837   6.833   1.393
  287THR   HG21 4568   4.916   6.759   1.374
  287THR   HG22 4569   4.740   6.785   1.379
  287THR   HG23 4570   4.843   6.907   1.313
  287THR    OG1 4571   4.728   6.978   1.536
  287THR    HG1 4572   4.745   7.058   1.486
  287THR      C 4573   4.957   6.692   1.628
  287THR      O 4574   4.923   6.579   1.594
  288THR      N 4575   5.084   6.722   1.654
  288THR      H 4576   5.112   6.810   1.694
  288THR     CA 4577   5.187   6.620   1.650
  288THR     HA 4578   5.179   6.571   1.553
  288THR     CB 4579   5.328   6.678   1.646
  288THR     HB 4580   5.336   6.756   1.722
  288THR    CG2 4581   5.446   6.583   1.663
  288THR   HG21 4582   5.444   6.503   1.589
  288THR   HG22 4583   5.538   6.642   1.653
  288THR   HG23 4584   5.431   6.539   1.762
  288THR    OG1 4585   5.347   6.745   1.523
  288THR    HG1 4586   5.265   6.794   1.509
  288THR      C 4587   5.167   6.512   1.755
  288THR      O 4588   5.179   6.393   1.727
  289LEU      N 4589   5.138   6.547   1.881
  289LEU      H 4590   5.127   6.645   1.900
  289LEU     CA 4591   5.119   6.460   1.996
  289LEU     HA 4592   5.205   6.394   1.998
  289LEU     CB 4593   5.117   6.551   2.119
  289LEU    HB1 4594   5.080   6.496   2.206
  289LEU    HB2 4595   5.064   6.645   2.105
  289LEU     CG 4596   5.253   6.606   2.161
  289LEU     HG 4597   5.294   6.643   2.067
  289LEU    CD1 4598   5.256   6.724   2.258
  289LEU   HD11 4599   5.199   6.806   2.213
  289LEU   HD12 4600   5.206   6.692   2.349
  289LEU   HD13 4601   5.355   6.765   2.275
  289LEU    CD2 4602   5.348   6.496   2.207
  289LEU   HD21 4603   5.295   6.429   2.275
  289LEU   HD22 4604   5.386   6.434   2.125
  289LEU   HD23 4605   5.433   6.541   2.258
  289LEU      C 4606   4.996   6.373   1.974
  289LEU      O 4607   4.987   6.270   2.041
  290LEU      N 4608   4.899   6.412   1.892
  290LEU      H 4609   4.909   6.510   1.868
  290LEU     CA 4610   4.774   6.345   1.863
  290LEU     HA 4611   4.748   6.274   1.942
  290LEU     CB 4612   4.658   6.443   1.855
  290LEU    HB1 4613   4.569   6.413   1.799
  290LEU    HB2 4614   4.709   6.522   1.799
  290LEU     CG 4615   4.611   6.503   1.987
  290LEU     HG 4616   4.694   6.520   2.056
  290LEU    CD1 4617   4.528   6.629   1.965
  290LEU   HD11 4618   4.438   6.626   1.904
  290LEU   HD12 4619   4.487   6.659   2.062
  290LEU   HD13 4620   4.594   6.711   1.937
  290LEU    CD2 4621   4.516   6.401   2.049
  290LEU   HD21 4622   4.561   6.302   2.064
  290LEU   HD22 4623   4.471   6.440   2.140
  290LEU   HD23 4624   4.441   6.391   1.970
  290LEU      C 4625   4.779   6.262   1.735
  290LEU      O 4626   4.700   6.171   1.712
  291SER      N 4627   4.877   6.295   1.651
  291SER      H 4628   4.926   6.382   1.671
  291SER     CA 4629   4.908   6.217   1.533
  291SER     HA 4630   4.813   6.203   1.483
  291SER     CB 4631   4.989   6.298   1.432
  291SER    HB1 4632   5.001   6.242   1.339
  291SER    HB2 4633   5.081   6.331   1.479
  291SER     OG 4634   4.928   6.421   1.397
  291SER     HG 4635   4.937   6.479   1.473
  291SER      C 4636   4.972   6.080   1.549
  291SER      O 4637   4.993   6.003   1.456
  292TYR      N 4638   4.997   6.042   1.675
  292TYR      H 4639   4.988   6.111   1.748
  292TYR     CA 4640   5.075   5.926   1.712
  292TYR     HA 4641   5.143   5.899   1.631
  292TYR     CB 4642   5.148   5.947   1.845
  292TYR    HB1 4643   5.172   5.848   1.883
  292TYR    HB2 4644   5.078   5.994   1.914
  292TYR     CG 4645   5.282   6.018   1.844
  292TYR    CD1 4646   5.304   6.138   1.911
  292TYR    HD1 4647   5.215   6.173   1.962
  292TYR    CE1 4648   5.414   6.224   1.897
  292TYR    HE1 4649   5.423   6.313   1.958
  292TYR     CZ 4650   5.527   6.171   1.832
  292TYR     OH 4651   5.642   6.243   1.815
  292TYR     HH 4652   5.729   6.202   1.809
  292TYR    CE2 4653   5.516   6.046   1.769
  292TYR    HE2 4654   5.605   6.004   1.725
  292TYR    CD2 4655   5.391   5.983   1.764
  292TYR    HD2 4656   5.389   5.891   1.706
  292TYR      C 4657   4.984   5.807   1.739
  292TYR      O 4658   5.015   5.691   1.713
  293ASN      N 4659   4.860   5.836   1.777
  293ASN      H 4660   4.840   5.934   1.795
  293ASN     CA 4661   4.756   5.743   1.814
  293ASN     HA 4662   4.782   5.714   1.916
  293ASN     CB 4663   4.618   5.809   1.809
  293ASN    HB1 4664   4.592   5.820   1.704
  293ASN    HB2 4665   4.632   5.908   1.852
  293ASN     CG 4666   4.518   5.720   1.881
  293ASN    OD1 4667   4.533   5.686   1.998
  293ASN    ND2 4668   4.403   5.687   1.820
  293ASN   HD21 4669   4.377   5.752   1.747
  293ASN   HD22 4670   4.350   5.622   1.876
  293ASN      C 4671   4.744   5.619   1.727
  293ASN      O 4672   4.742   5.621   1.604
  294ARG      N 4673   4.741   5.505   1.796
  294ARG      H 4674   4.744   5.518   1.897
  294ARG     CA 4675   4.746   5.371   1.741
  294ARG     HA 4676   4.686   5.382   1.650
  294ARG     CB 4677   4.888   5.323   1.716
  294ARG    HB1 4678   4.950   5.377   1.644
  294ARG    HB2 4679   4.883   5.220   1.680
  294ARG     CG 4680   4.975   5.306   1.840
  294ARG    HG1 4681   4.915   5.265   1.921
  294ARG    HG2 4682   5.021   5.400   1.872
  294ARG     CD 4683   5.102   5.224   1.815
  294ARG    HD1 4684   5.165   5.241   1.902
  294ARG    HD2 4685   5.143   5.260   1.721
  294ARG     NE 4686   5.082   5.081   1.795
  294ARG     HE 4687   4.990   5.047   1.819
  294ARG     CZ 4688   5.176   4.995   1.752
  294ARG    NH1 4689   5.290   5.038   1.696
  294ARG   HH11 4690   5.295   5.138   1.679
  294ARG   HH12 4691   5.353   4.971   1.653
  294ARG    NH2 4692   5.147   4.865   1.760
  294ARG   HH21 4693   5.056   4.837   1.796
  294ARG   HH22 4694   5.213   4.814   1.703
  294ARG      C 4695   4.664   5.272   1.823
  294ARG      O 4696   4.665   5.155   1.786
  295ASN      N 4697   4.604   5.313   1.935
  295ASN      H 4698   4.603   5.411   1.959
  295ASN     CA 4699   4.533   5.232   2.032
  295ASN     HA 4700   4.502   5.301   2.111
  295ASN     CB 4701   4.400   5.197   1.965
  295ASN    HB1 4702   4.342   5.149   2.044
  295ASN    HB2 4703   4.421   5.128   1.884
  295ASN     CG 4704   4.327   5.322   1.918
  295ASN    OD1 4705   4.356   5.434   1.960
  295ASN    ND2 4706   4.219   5.312   1.839
  295ASN   HD21 4707   4.184   5.225   1.802
  295ASN   HD22 4708   4.176   5.399   1.814
  295ASN      C 4709   4.613   5.118   2.093
  295ASN      O 4710   4.564   5.009   2.120
  296TRP      N 4711   4.744   5.140   2.111
  296TRP      H 4712   4.769   5.238   2.119
  296TRP     CA 4713   4.826   5.049   2.188
  296TRP     HA 4714   4.805   4.944   2.166
  296TRP     CB 4715   4.970   5.048   2.139
  296TRP    HB1 4716   5.001   5.148   2.111
  296TRP    HB2 4717   4.968   4.984   2.050
  296TRP     CG 4718   5.068   4.980   2.230
  296TRP    CD1 4719   5.096   4.848   2.233
  296TRP    HD1 4720   5.051   4.777   2.166
  296TRP    NE1 4721   5.183   4.816   2.336
  296TRP    HE1 4722   5.228   4.727   2.349
  296TRP    CE2 4723   5.209   4.929   2.411
  296TRP    CZ2 4724   5.274   4.954   2.532
  296TRP    HZ2 4725   5.323   4.878   2.592
  296TRP    CH2 4726   5.286   5.086   2.577
  296TRP    HH2 4727   5.353   5.110   2.659
  296TRP    CZ3 4728   5.235   5.193   2.503
  296TRP    HZ3 4729   5.252   5.294   2.537
  296TRP    CE3 4730   5.169   5.167   2.382
  296TRP    HE3 4731   5.120   5.250   2.334
  296TRP    CD2 4732   5.147   5.035   2.339
  296TRP      C 4733   4.812   5.066   2.339
  296TRP      O 4734   4.792   5.179   2.382
  297ARG      N 4735   4.804   4.957   2.416
  297ARG      H 4736   4.831   4.867   2.378
  297ARG     CA 4737   4.757   4.959   2.553
  297ARG     HA 4738   4.749   5.062   2.587
  297ARG     CB 4739   4.623   4.887   2.556
  297ARG    HB1 4740   4.602   4.868   2.661
  297ARG    HB2 4741   4.629   4.787   2.513
  297ARG     CG 4742   4.501   4.959   2.499
  297ARG    HG1 4743   4.519   4.987   2.395
  297ARG    HG2 4744   4.491   5.050   2.558
  297ARG     CD 4745   4.380   4.867   2.501
  297ARG    HD1 4746   4.356   4.830   2.601
  297ARG    HD2 4747   4.400   4.789   2.428
  297ARG     NE 4748   4.269   4.955   2.463
  297ARG     HE 4749   4.225   4.951   2.372
  297ARG     CZ 4750   4.214   5.047   2.543
  297ARG    NH1 4751   4.241   5.073   2.671
  297ARG   HH11 4752   4.318   5.027   2.720
  297ARG   HH12 4753   4.187   5.144   2.718
  297ARG    NH2 4754   4.116   5.126   2.498
  297ARG   HH21 4755   4.073   5.092   2.413
  297ARG   HH22 4756   4.070   5.197   2.554
  297ARG      C 4757   4.854   4.881   2.642
  297ARG      O 4758   4.907   4.778   2.600
  298VAL      N 4759   4.884   4.932   2.761
  298VAL      H 4760   4.847   5.021   2.789
  298VAL     CA 4761   4.965   4.866   2.862
  298VAL     HA 4762   5.041   4.817   2.803
  298VAL     CB 4763   5.029   4.965   2.960
  298VAL     HB 4764   4.951   5.034   2.993
  298VAL    CG1 4765   5.097   4.906   3.083
  298VAL   HG11 4766   5.028   4.860   3.154
  298VAL   HG12 4767   5.170   4.832   3.048
  298VAL   HG13 4768   5.146   4.987   3.137
  298VAL    CG2 4769   5.144   5.042   2.896
  298VAL   HG21 4770   5.224   4.972   2.869
  298VAL   HG22 4771   5.114   5.103   2.811
  298VAL   HG23 4772   5.181   5.118   2.964
  298VAL      C 4773   4.892   4.757   2.940
  298VAL      O 4774   4.951   4.651   2.960
  299CYS      N 4775   4.765   4.785   2.968
  299CYS      H 4776   4.725   4.871   2.933
  299CYS     CA 4777   4.682   4.705   3.056
  299CYS     HA 4778   4.723   4.609   3.086
  299CYS     CB 4779   4.640   4.785   3.179
  299CYS    HB1 4780   4.564   4.724   3.230
  299CYS    HB2 4781   4.592   4.879   3.152
  299CYS     SG 4782   4.777   4.799   3.296
  299CYS     HG 4783   4.717   4.740   3.400
  299CYS      C 4784   4.555   4.656   2.986
  299CYS      O 4785   4.450   4.720   2.989
  300ALA      N 4786   4.570   4.546   2.912
  300ALA      H 4787   4.663   4.510   2.896
  300ALA     CA 4788   4.458   4.477   2.851
  300ALA     HA 4789   4.382   4.466   2.928
  300ALA     CB 4790   4.397   4.556   2.736
  300ALA    HB1 4791   4.336   4.643   2.762
  300ALA    HB2 4792   4.468   4.590   2.661
  300ALA    HB3 4793   4.320   4.491   2.695
  300ALA      C 4794   4.495   4.337   2.804
  300ALA      O 4795   4.523   4.315   2.686
  301PRO      N 4796   4.503   4.240   2.895
  301PRO     CD 4797   4.496   4.259   3.038
  301PRO    HD1 4798   4.397   4.293   3.066
  301PRO    HD2 4799   4.567   4.339   3.057
  301PRO     CG 4800   4.544   4.137   3.117
  301PRO    HG1 4801   4.465   4.086   3.173
  301PRO    HG2 4802   4.624   4.174   3.181
  301PRO     CB 4803   4.610   4.058   3.005
  301PRO    HB1 4804   4.600   3.949   3.011
  301PRO    HB2 4805   4.716   4.080   3.005
  301PRO     CA 4806   4.560   4.109   2.870
  301PRO     HA 4807   4.651   4.115   2.810
  301PRO      C 4808   4.465   4.015   2.797
  301PRO      O 4809   4.344   4.023   2.812
  302LEU      N 4810   4.514   3.907   2.735
  302LEU      H 4811   4.615   3.901   2.731
  302LEU     CA 4812   4.436   3.806   2.667
  302LEU     HA 4813   4.372   3.856   2.594
  302LEU     CB 4814   4.536   3.714   2.597
  302LEU    HB1 4815   4.486   3.622   2.568
  302LEU    HB2 4816   4.613   3.689   2.670
  302LEU     CG 4817   4.603   3.764   2.470
  302LEU     HG 4818   4.532   3.804   2.398
  302LEU    CD1 4819   4.690   3.889   2.488
  302LEU   HD11 4820   4.770   3.868   2.560
  302LEU   HD12 4821   4.734   3.925   2.395
  302LEU   HD13 4822   4.632   3.978   2.514
  302LEU    CD2 4823   4.689   3.665   2.392
  302LEU   HD21 4824   4.733   3.712   2.304
  302LEU   HD22 4825   4.759   3.626   2.466
  302LEU   HD23 4826   4.628   3.581   2.359
  302LEU      C 4827   4.345   3.733   2.765
  302LEU      O 4828   4.238   3.695   2.719
  303SER      N 4829   4.380   3.713   2.892
  303SER      H 4830   4.453   3.775   2.926
  303SER     CA 4831   4.304   3.654   3.000
  303SER     HA 4832   4.298   3.547   2.977
  303SER     CB 4833   4.393   3.674   3.122
  303SER    HB1 4834   4.490   3.627   3.104
  303SER    HB2 4835   4.348   3.619   3.205
  303SER     OG 4836   4.415   3.806   3.165
  303SER     HG 4837   4.464   3.819   3.247
  303SER      C 4838   4.166   3.712   3.030
  303SER      O 4839   4.075   3.648   3.081
  304CYS      N 4840   4.152   3.838   2.988
  304CYS      H 4841   4.229   3.876   2.934
  304CYS     CA 4842   4.030   3.913   3.007
  304CYS     HA 4843   3.974   3.864   3.087
  304CYS     CB 4844   4.054   4.052   3.065
  304CYS    HB1 4845   3.960   4.107   3.070
  304CYS    HB2 4846   4.120   4.104   2.995
  304CYS     SG 4847   4.124   4.039   3.231
  304CYS     HG 4848   4.103   4.163   3.276
  304CYS      C 4849   3.939   3.924   2.885
  304CYS      O 4850   3.822   3.959   2.901
  305THR      N 4851   3.982   3.894   2.763
  305THR      H 4852   4.078   3.866   2.747
  305THR     CA 4853   3.910   3.927   2.642
  305THR     HA 4854   3.885   4.033   2.640
  305THR     CB 4855   3.996   3.902   2.518
  305THR     HB 4856   3.935   3.926   2.430
  305THR    CG2 4857   4.115   3.998   2.521
  305THR   HG21 4858   4.178   3.986   2.608
  305THR   HG22 4859   4.181   3.985   2.435
  305THR   HG23 4860   4.093   4.104   2.515
  305THR    OG1 4861   4.054   3.774   2.503
  305THR    HG1 4862   4.138   3.785   2.548
  305THR      C 4863   3.776   3.861   2.614
  305THR      O 4864   3.692   3.904   2.536
  306SER      N 4865   3.741   3.752   2.683
  306SER      H 4866   3.812   3.730   2.752
  306SER     CA 4867   3.617   3.678   2.675
  306SER     HA 4868   3.554   3.718   2.595
  306SER     CB 4869   3.640   3.530   2.646
  306SER    HB1 4870   3.538   3.494   2.628
  306SER    HB2 4871   3.689   3.483   2.731
  306SER     OG 4872   3.724   3.505   2.536
  306SER     HG 4873   3.761   3.417   2.538
  306SER      C 4874   3.518   3.698   2.789
  306SER      O 4875   3.416   3.631   2.801
  307HIS      N 4876   3.541   3.797   2.877
  307HIS      H 4877   3.627   3.848   2.866
  307HIS     CA 4878   3.451   3.833   2.985
  307HIS     HA 4879   3.405   3.745   3.030
  307HIS     CB 4880   3.535   3.901   3.092
  307HIS    HB1 4881   3.569   3.994   3.048
  307HIS    HB2 4882   3.619   3.834   3.114
  307HIS     CG 4883   3.471   3.922   3.226
  307HIS    ND1 4884   3.366   4.010   3.251
  307HIS    CE1 4885   3.329   3.987   3.377
  307HIS    HE1 4886   3.242   4.023   3.431
  307HIS    NE2 4887   3.415   3.901   3.433
  307HIS    HE2 4888   3.399   3.857   3.523
  307HIS    CD2 4889   3.506   3.853   3.340
  307HIS    HD2 4890   3.571   3.768   3.345
  307HIS      C 4891   3.336   3.917   2.931
  307HIS      O 4892   3.347   3.991   2.833
  308LYS      N 4893   3.224   3.906   3.003
  308LYS      H 4894   3.247   3.877   3.097
  308LYS     CA 4895   3.088   3.952   2.982
  308LYS     HA 4896   3.062   3.911   2.884
  308LYS     CB 4897   2.987   3.893   3.080
  308LYS    HB1 4898   2.993   3.785   3.076
  308LYS    HB2 4899   2.888   3.910   3.038
  308LYS     CG 4900   2.999   3.929   3.228
  308LYS    HG1 4901   2.989   4.037   3.236
  308LYS    HG2 4902   3.095   3.892   3.265
  308LYS     CD 4903   2.883   3.855   3.295
  308LYS    HD1 4904   2.897   3.747   3.291
  308LYS    HD2 4905   2.791   3.891   3.249
  308LYS     CE 4906   2.883   3.883   3.444
  308LYS    HE1 4907   2.970   3.830   3.483
  308LYS    HE2 4908   2.802   3.842   3.505
  308LYS     NZ 4909   2.886   4.028   3.469
  308LYS    HZ1 4910   2.901   4.047   3.567
  308LYS    HZ2 4911   2.952   4.079   3.411
  308LYS    HZ3 4912   2.795   4.067   3.450
  308LYS      C 4913   3.073   4.103   2.984
  308LYS      O 4914   2.982   4.156   2.921
  309ASP      N 4915   3.164   4.176   3.050
  309ASP      H 4916   3.231   4.124   3.105
  309ASP     CA 4917   3.173   4.319   3.066
  309ASP     HA 4918   3.109   4.356   2.986
  309ASP     CB 4919   3.123   4.368   3.202
  309ASP    HB1 4920   3.102   4.475   3.196
  309ASP    HB2 4921   3.201   4.368   3.278
  309ASP     CG 4922   2.994   4.309   3.257
  309ASP    OD1 4923   2.891   4.315   3.187
  309ASP    OD2 4924   2.994   4.255   3.370
  309ASP      C 4925   3.309   4.380   3.033
  309ASP      O 4926   3.331   4.498   3.057
  310TYR      N 4927   3.395   4.301   2.968
  310TYR      H 4928   3.354   4.214   2.935
  310TYR     CA 4929   3.521   4.346   2.913
  310TYR     HA 4930   3.596   4.358   2.991
  310TYR     CB 4931   3.574   4.233   2.825
  310TYR    HB1 4932   3.498   4.218   2.749
  310TYR    HB2 4933   3.568   4.140   2.881
  310TYR     CG 4934   3.713   4.255   2.770
  310TYR    CD1 4935   3.822   4.252   2.858
  310TYR    HD1 4936   3.802   4.222   2.960
  310TYR    CE1 4937   3.948   4.284   2.806
  310TYR    HE1 4938   4.033   4.281   2.873
  310TYR     CZ 4939   3.964   4.322   2.671
  310TYR     OH 4940   4.087   4.355   2.622
  310TYR     HH 4941   4.083   4.375   2.528
  310TYR    CE2 4942   3.858   4.311   2.580
  310TYR    HE2 4943   3.870   4.351   2.480
  310TYR    CD2 4944   3.733   4.280   2.634
  310TYR    HD2 4945   3.652   4.274   2.563
  310TYR      C 4946   3.513   4.474   2.831
  310TYR      O 4947   3.439   4.468   2.733
  311PRO      N 4948   3.576   4.585   2.869
  311PRO     CD 4949   3.672   4.595   2.977
  311PRO    HD1 4950   3.757   4.533   2.951
  311PRO    HD2 4951   3.620   4.574   3.071
  311PRO     CG 4952   3.715   4.741   2.985
  311PRO    HG1 4953   3.807   4.749   2.926
  311PRO    HG2 4954   3.734   4.772   3.087
  311PRO     CB 4955   3.596   4.813   2.922
  311PRO    HB1 4956   3.616   4.911   2.880
  311PRO    HB2 4957   3.520   4.832   2.998
  311PRO     CA 4958   3.547   4.716   2.814
  311PRO     HA 4959   3.444   4.736   2.784
  311PRO      C 4960   3.621   4.748   2.685
  311PRO      O 4961   3.602   4.857   2.633
  312PHE      N 4962   3.699   4.658   2.623
  312PHE      H 4963   3.706   4.570   2.674
  312PHE     CA 4964   3.767   4.680   2.498
  312PHE     HA 4965   3.738   4.777   2.458
  312PHE     CB 4966   3.919   4.675   2.516
  312PHE    HB1 4967   3.962   4.705   2.420
  312PHE    HB2 4968   3.947   4.572   2.537
  312PHE     CG 4969   3.974   4.752   2.633
  312PHE    CD1 4970   3.927   4.880   2.662
  312PHE    HD1 4971   3.863   4.937   2.596
  312PHE    CE1 4972   3.970   4.945   2.779
  312PHE    HE1 4973   3.919   5.036   2.808
  312PHE     CZ 4974   4.052   4.882   2.873
  312PHE     HZ 4975   4.074   4.928   2.968
  312PHE    CE2 4976   4.096   4.751   2.850
  312PHE    HE2 4977   4.147   4.699   2.930
  312PHE    CD2 4978   4.053   4.690   2.731
  312PHE    HD2 4979   4.082   4.587   2.715
  312PHE      C 4980   3.736   4.581   2.386
  312PHE      O 4981   3.817   4.550   2.300
  313HIS      N 4982   3.620   4.515   2.394
  313HIS      H 4983   3.556   4.554   2.462
  313HIS     CA 4984   3.565   4.423   2.296
  313HIS     HA 4985   3.644   4.357   2.261
  313HIS     CB 4986   3.444   4.353   2.355
  313HIS    HB1 4987   3.362   4.424   2.361
  313HIS    HB2 4988   3.458   4.324   2.460
  313HIS     CG 4989   3.398   4.235   2.275
  313HIS    ND1 4990   3.479   4.124   2.247
  313HIS    CE1 4991   3.395   4.037   2.189
  313HIS    HE1 4992   3.425   3.939   2.155
  313HIS    NE2 4993   3.270   4.086   2.187
  313HIS    HE2 4994   3.187   4.042   2.151
  313HIS    CD2 4995   3.269   4.217   2.232
  313HIS    HD2 4996   3.181   4.273   2.257
  313HIS      C 4997   3.525   4.491   2.166
  313HIS      O 4998   3.552   4.433   2.061
  314GLU      N 4999   3.486   4.619   2.175
  314GLU      H 5000   3.472   4.654   2.268
  314GLU     CA 5001   3.504   4.719   2.072
  314GLU     HA 5002   3.542   4.685   1.976
  314GLU     CB 5003   3.365   4.766   2.030
  314GLU    HB1 5004   3.327   4.822   2.116
  314GLU    HB2 5005   3.303   4.684   1.993
  314GLU     CG 5006   3.352   4.863   1.913
  314GLU    HG1 5007   3.388   4.963   1.939
  314GLU    HG2 5008   3.246   4.876   1.890
  314GLU     CD 5009   3.419   4.810   1.787
  314GLU    OE1 5010   3.543   4.813   1.778
  314GLU    OE2 5011   3.347   4.752   1.703
  314GLU      C 5012   3.593   4.830   2.128
  314GLU      O 5013   3.593   4.851   2.249
  315GLU      N 5014   3.674   4.886   2.039
  315GLU      H 5015   3.668   4.851   1.945
  315GLU     CA 5016   3.761   4.999   2.067
  315GLU     HA 5017   3.770   5.010   2.175
  315GLU     CB 5018   3.903   4.971   2.016
  315GLU    HB1 5019   3.906   4.962   1.908
  315GLU    HB2 5020   3.941   4.879   2.058
  315GLU     CG 5021   3.997   5.085   2.054
  315GLU    HG1 5022   3.961   5.183   2.023
  315GLU    HG2 5023   4.086   5.065   1.995
  315GLU     CD 5024   4.025   5.078   2.204
  315GLU    OE1 5025   4.093   4.982   2.247
  315GLU    OE2 5026   3.977   5.166   2.278
  315GLU      C 5027   3.691   5.122   2.012
  315GLU      O 5028   3.642   5.123   1.899
  316PHE      N 5029   3.677   5.227   2.094
  316PHE      H 5030   3.738   5.223   2.175
  316PHE     CA 5031   3.589   5.340   2.075
  316PHE     HA 5032   3.530   5.317   1.987
  316PHE     CB 5033   3.492   5.353   2.193
  316PHE    HB1 5034   3.562   5.357   2.276
  316PHE    HB2 5035   3.433   5.264   2.212
  316PHE     CG 5036   3.397   5.470   2.191
  316PHE    CD1 5037   3.287   5.479   2.105
  316PHE    HD1 5038   3.285   5.407   2.024
  316PHE    CE1 5039   3.189   5.577   2.122
  316PHE    HE1 5040   3.107   5.589   2.052
  316PHE     CZ 5041   3.193   5.654   2.240
  316PHE     HZ 5042   3.115   5.729   2.247
  316PHE    CE2 5043   3.300   5.654   2.329
  316PHE    HE2 5044   3.304   5.726   2.410
  316PHE    CD2 5045   3.399   5.560   2.298
  316PHE    HD2 5046   3.487   5.555   2.361
  316PHE      C 5047   3.669   5.461   2.029
  316PHE    OC1 5048   3.644   5.504   1.915
  316PHE    OC2 5049   3.757   5.508   2.104
  317LIG     C1 5050   4.754   4.365   3.562
  317LIG     O1 5051   4.769   4.253   3.515
  317LIG     C2 5052   4.802   4.383   3.701
  317LIG     C3 5053   4.799   4.513   3.751
  317LIG     C4 5054   4.746   4.619   3.671
  317LIG     C5 5055   4.856   4.283   3.781
  317LIG     H5 5056   4.864   4.181   3.745
  317LIG     C6 5057   4.899   4.313   3.909
  317LIG     H6 5058   4.942   4.225   3.958
  317LIG     C7 5059   4.887   4.440   3.963
  317LIG     H7 5060   4.913   4.457   4.067
  317LIG     C8 5061   4.836   4.540   3.882
  317LIG     H8 5062   4.824   4.641   3.922
  317LIG     N1 5063   4.713   4.473   3.494
  317LIG     N2 5064   4.704   4.598   3.546
  317LIG     C9 5065   4.647   4.469   3.363
  317LIG    H91 5066   4.686   4.383   3.308
  317LIG    H92 5067   4.676   4.548   3.294
  317LIG    C10 5068   4.498   4.458   3.373
  317LIG    C11 5069   4.283   4.391   3.424
  317LIG    C12 5070   4.293   4.444   3.296
  317LIG    C13 5071   4.161   4.349   3.473
  317LIG    H13 5072   4.154   4.338   3.581
  317LIG    C14 5073   4.052   4.364   3.389
  317LIG    H14 5074   3.955   4.342   3.433
  317LIG    C15 5075   4.060   4.410   3.258
  317LIG    C16 5076   4.184   4.450   3.211
  317LIG    H16 5077   4.203   4.485   3.110
  317LIG     N3 5078   4.419   4.479   3.267
  317LIG     S1 5079   4.426   4.415   3.525
  317LIG    C17 5080   4.741   4.764   3.708
  317LIG   H171 5081   4.753   4.829   3.621
  317LIG   H172 5082   4.825   4.786   3.774
  317LIG    C18 5083   4.609   4.792   3.777
  317LIG     O2 5084   4.606   4.797   3.898
  317LIG     O3 5085   4.506   4.808   3.716
  317LIG    C19 5086   3.930   4.432   3.184
  317LIG     F1 5087   3.843   4.520   3.238
  317LIG     F2 5088   3.858   4.320   3.167
  317LIG     F3 5089   3.952   4.476   3.059
  318NAP     PA 5090   5.429   5.607   3.389
  318NAP    O2A 5091   5.364   5.629   3.257
  318NAP    O1A 5092   5.408   5.720   3.483
  318NAP    O5B 5093   5.588   5.589   3.382
  318NAP    C5B 5094   5.664   5.583   3.505
  318NAP   H51A 5095   5.622   5.504   3.567
  318NAP   H52A 5096   5.645   5.671   3.567
  318NAP    C4B 5097   5.813   5.556   3.484
  318NAP    H4B 5098   5.820   5.465   3.424
  318NAP    O4B 5099   5.874   5.663   3.410
  318NAP    C3B 5100   5.899   5.537   3.610
  318NAP    H3B 5101   5.839   5.509   3.696
  318NAP    O3B 5102   6.012   5.450   3.601
  318NAP   HO3A 5103   6.042   5.453   3.693
  318NAP    C2B 5104   5.945   5.682   3.635
  318NAP    H2B 5105   5.863   5.727   3.692
  318NAP    O2B 5106   6.059   5.698   3.722
  318NAP    C1B 5107   5.966   5.736   3.493
  318NAP    H1B 5108   6.070   5.718   3.463
  318NAP    N9A 5109   5.945   5.880   3.480
  318NAP    C8A 5110   5.849   5.955   3.543
  318NAP    H8A 5111   5.765   5.903   3.586
  318NAP    N7A 5112   5.880   6.084   3.555
  318NAP    C5A 5113   5.995   6.092   3.488
  318NAP    C6A 5114   6.074   6.205   3.471
  318NAP    N6A 5115   6.054   6.333   3.513
  318NAP   H62A 5116   6.108   6.408   3.471
  318NAP   H61A 5117   5.957   6.356   3.532
  318NAP    N1A 5118   6.183   6.193   3.394
  318NAP    C2A 5119   6.225   6.069   3.362
  318NAP    H2A 5120   6.314   6.052   3.301
  318NAP    N3A 5121   6.152   5.957   3.371
  318NAP    C4A 5122   6.039   5.969   3.443
  318NAP     O3 5123   5.401   5.460   3.444
  318NAP     PN 5124   5.282   5.419   3.544
  318NAP    O1N 5125   5.335   5.407   3.682
  318NAP    O2N 5126   5.229   5.286   3.510
  318NAP    O5D 5127   5.169   5.531   3.523
  318NAP    C5D 5128   5.130   5.614   3.633
  318NAP   H51N 5129   5.070   5.697   3.594
  318NAP   H52N 5130   5.221   5.659   3.673
  318NAP    C4D 5131   5.034   5.543   3.730
  318NAP    H4D 5132   5.009   5.618   3.806
  318NAP    O4D 5133   4.904   5.515   3.675
  318NAP    C3D 5134   5.065   5.411   3.802
  318NAP    H3D 5135   5.088   5.343   3.720
  318NAP    O3D 5136   5.179   5.414   3.888
  318NAP   HO3N 5137   5.254   5.418   3.826
  318NAP    C2D 5138   4.930   5.382   3.870
  318NAP    H2D 5139   4.915   5.274   3.869
  318NAP    O2D 5140   4.920   5.440   4.000
  318NAP   HO2N 5141   4.831   5.418   4.032
  318NAP    C1D 5142   4.828   5.439   3.770
  318NAP    H1D 5143   4.762   5.506   3.827
  318NAP    N1N 5144   4.763   5.332   3.695
  318NAP    C2N 5145   4.637   5.295   3.728
  318NAP    H2N 5146   4.589   5.361   3.801
  318NAP    C3N 5147   4.571   5.188   3.671
  318NAP    C7N 5148   4.425   5.172   3.694
  318NAP    O7N 5149   4.356   5.256   3.749
  318NAP    N7N 5150   4.365   5.060   3.648
  318NAP   H72N 5151   4.268   5.042   3.668
  318NAP   H71N 5152   4.415   4.980   3.613
  318NAP    C4N 5153   4.643   5.113   3.579
  318NAP    H4N 5154   4.592   5.034   3.524
  318NAP    C5N 5155   4.775   5.143   3.553
  318NAP    H5N 5156   4.841   5.084   3.490
  318NAP    C6N 5157   4.834   5.255   3.610
  318NAP    H6N 5158   4.937   5.288   3.601
  318NAP    P2B 5159   6.065   5.621   3.862
  318NAP    O1X 5160   6.181   5.669   3.939
  318NAP    O2X 5161   5.939   5.626   3.941
  318NAP    O3X 5162   6.091   5.476   3.843
  319SOL     OW 5163   4.105   1.709   1.002
  319SOL    HW1 5164   4.019   1.668   1.007
  319SOL    HW2 5165   4.096   1.776   0.934
  320SOL     OW 5166   0.728   2.080   1.393
  320SOL    HW1 5167   0.737   2.034   1.476
  320SOL    HW2 5168   0.718   2.172   1.417
  321SOL     OW 5169   0.078  10.418   6.119
  321SOL    HW1 5170   0.161  10.430   6.073
  321SOL    HW2 5171   0.096  10.351   6.185
  322SOL     OW 5172   3.987   4.187   6.070
  322SOL    HW1 5173   4.063   4.159   6.121
  322SOL    HW2 5174   3.911   4.155   6.119
  323SOL     OW 5175   5.107   4.086   2.952
  323SOL    HW1 5176   5.139   4.075   3.041
  323SOL    HW2 5177   5.063   4.004   2.931
  324SOL     OW 5178   6.850   8.100   4.249
  324SOL    HW1 5179   6.803   8.168   4.201
  324SOL    HW2 5180   6.857   8.134   4.338
  325SOL     OW 5181   5.012   1.775   0.068
  325SOL    HW1 5182   4.956   1.718   0.121
  325SOL    HW2 5183   5.019   1.729  -0.016
  326SOL     OW 5184   5.898   8.384   2.801
  326SOL    HW1 5185   5.915   8.415   2.890
  326SOL    HW2 5186   5.847   8.304   2.812
  327SOL     OW 5187   1.250   4.705   2.899
  327SOL    HW1 5188   1.254   4.638   2.968
  327SOL    HW2 5189   1.173   4.682   2.848
  328SOL     OW 5190   6.988   5.205   1.443
  328SOL    HW1 5191   6.938   5.172   1.518
  328SOL    HW2 5192   7.074   5.163   1.452
  329SOL     OW 5193   8.033   8.760   3.541
  329SOL    HW1 5194   8.038   8.851   3.512
  329SOL    HW2 5195   8.092   8.713   3.483
  330SOL     OW 5196   5.526   3.173   1.751
  330SOL    HW1 5197   5.534   3.258   1.795
  330SOL    HW2 5198   5.612   3.133   1.761
  331SOL     OW 5199   9.578   6.013   0.046
  331SOL    HW1 5200   9.606   6.095   0.086
  331SOL    HW2 5201   9.537   5.964   0.118
  332SOL     OW 5202   8.261   5.573   0.647
  332SOL    HW1 5203   8.335   5.582   0.587
  332SOL    HW2 5204   8.296   5.521   0.720
  333SOL     OW 5205   2.102   8.286   4.886
  333SOL    HW1 5206   2.142   8.207   4.924
  333SOL    HW2 5207   2.066   8.333   4.961
  334SOL     OW 5208   3.943   6.648   5.044
  334SOL    HW1 5209   4.035   6.633   5.066
  334SOL    HW2 5210   3.900   6.565   5.062
  335SOL     OW 5211   1.053   2.542   2.175
  335SOL    HW1 5212   1.082   2.467   2.227
  335SOL    HW2 5213   1.112   2.613   2.200
  336SOL     OW 5214   1.476   3.761   1.426
  336SOL    HW1 5215   1.544   3.805   1.375
  336SOL    HW2 5216   1.523   3.692   1.473
  337SOL     OW 5217   1.499   5.718   4.883
  337SOL    HW1 5218   1.429   5.665   4.844
  337SOL    HW2 5219   1.540   5.761   4.808
  338SOL     OW 5220   4.950   2.280   3.313
  338SOL    HW1 5221   5.022   2.227   3.277
  338SOL    HW2 5222   4.878   2.218   3.324
  339SOL     OW 5223   2.693   1.686   1.433
  339SOL    HW1 5224   2.678   1.762   1.489
  339SOL    HW2 5225   2.781   1.655   1.457
  340SOL     OW 5226   4.863   5.934   0.228
  340SOL    HW1 5227   4.909   5.934   0.312
  340SOL    HW2 5228   4.817   5.850   0.226
  341SOL     OW 5229   1.589   3.290   4.039
  341SOL    HW1 5230   1.528   3.316   3.969
  341SOL    HW2 5231   1.567   3.198   4.056
  342SOL     OW 5232   7.452   9.554   5.198
  342SOL    HW1 5233   7.435   9.462   5.222
  342SOL    HW2 5234   7.513   9.585   5.265
  343SOL     OW 5235   4.781   2.913   3.197
  343SOL    HW1 5236   4.857   2.964   3.224
  343SOL    HW2 5237   4.715   2.930   3.265
  344SOL     OW 5238   5.269   4.247   5.357
  344SOL    HW1 5239   5.300   4.316   5.299
  344SOL    HW2 5240   5.320   4.170   5.332
  345SOL     OW 5241   6.815   5.391   2.395
  345SOL    HW1 5242   6.862   5.314   2.428
  345SOL    HW2 5243   6.843   5.463   2.451
  346SOL     OW 5244   4.071   6.497   0.727
  346SOL    HW1 5245   4.063   6.478   0.820
  346SOL    HW2 5246   3.998   6.555   0.707
  347SOL     OW 5247   5.821   6.869   0.931
  347SOL    HW1 5248   5.848   6.781   0.904
  347SOL    HW2 5249   5.743   6.854   0.985
  348SOL     OW 5250   5.596   3.455   0.836
  348SOL    HW1 5251   5.631   3.461   0.925
  348SOL    HW2 5252   5.544   3.534   0.825
  349SOL     OW 5253   7.880   4.427   1.952
  349SOL    HW1 5254   7.796   4.458   1.920
  349SOL    HW2 5255   7.945   4.474   1.898
  350SOL     OW 5256   4.952   2.103   1.088
  350SOL    HW1 5257   5.040   2.091   1.123
  350SOL    HW2 5258   4.960   2.177   1.027
  351SOL     OW 5259   6.834   7.140   5.247
  351SOL    HW1 5260   6.853   7.179   5.161
  351SOL    HW2 5261   6.895   7.068   5.255
  352SOL     OW 5262   6.239   3.870   2.658
  352SOL    HW1 5263   6.202   3.920   2.730
  352SOL    HW2 5264   6.329   3.851   2.685
  353SOL     OW 5265   3.193   6.334   5.660
  353SOL    HW1 5266   3.195   6.266   5.727
  353SOL    HW2 5267   3.205   6.287   5.578
  354SOL     OW 5268   0.312   4.528   3.932
  354SOL    HW1 5269   0.253   4.586   3.884
  354SOL    HW2 5270   0.393   4.579   3.941
  355SOL     OW 5271   6.900   1.323   0.325
  355SOL    HW1 5272   6.900   1.348   0.418
  355SOL    HW2 5273   6.985   1.352   0.292
  356SOL     OW 5274   0.920   4.253   1.676
  356SOL    HW1 5275   0.979   4.195   1.725
  356SOL    HW2 5276   0.841   4.257   1.730
  357SOL     OW 5277   6.919   8.851   3.546
  357SOL    HW1 5278   6.844   8.800   3.579
  357SOL    HW2 5279   6.882   8.908   3.479
  358SOL     OW 5280   2.851   5.673   1.659
  358SOL    HW1 5281   2.933   5.652   1.614
  358SOL    HW2 5282   2.833   5.597   1.713
  359SOL     OW 5283  -0.458   4.033   3.663
  359SOL    HW1 5284  -0.493   4.115   3.696
  359SOL    HW2 5285  -0.422   4.055   3.577
  360SOL     OW 5286   4.030   2.489   3.988
  360SOL    HW1 5287   4.121   2.486   3.957
  360SOL    HW2 5288   3.993   2.404   3.964
  361SOL     OW 5289   0.975   3.172   4.288
  361SOL    HW1 5290   1.033   3.186   4.363
  361SOL    HW2 5291   0.983   3.078   4.270
  362SOL     OW 5292   2.207   2.647   4.182
  362SOL    HW1 5293   2.145   2.684   4.119
  362SOL    HW2 5294   2.174   2.560   4.201
  363SOL     OW 5295   5.871   2.481   0.648
  363SOL    HW1 5296   5.874   2.385   0.655
  363SOL    HW2 5297   5.952   2.505   0.603
  364SOL     OW 5298   2.615   4.323   0.882
  364SOL    HW1 5299   2.520   4.315   0.886
  364SOL    HW2 5300   2.634   4.411   0.913
  365SOL     OW 5301   1.230   2.594   3.971
  365SOL    HW1 5302   1.150   2.642   3.952
  365SOL    HW2 5303   1.289   2.659   4.009
  366SOL     OW 5304   3.738   7.446   2.750
  366SOL    HW1 5305   3.733   7.371   2.810
  366SOL    HW2 5306   3.832   7.454   2.730
  367SOL     OW 5307  -0.398   3.508   5.761
  367SOL    HW1 5308  -0.424   3.600   5.773
  367SOL    HW2 5309  -0.414   3.468   5.846
  368SOL     OW 5310  -0.967   5.296   5.823
  368SOL    HW1 5311  -0.903   5.313   5.753
  368SOL    HW2 5312  -0.986   5.382   5.859
  369SOL     OW 5313   5.491   7.935   1.663
  369SOL    HW1 5314   5.577   7.921   1.703
  369SOL    HW2 5315   5.438   7.972   1.734
  370SOL     OW 5316   1.260   6.900   6.166
  370SOL    HW1 5317   1.248   6.807   6.184
  370SOL    HW2 5318   1.303   6.903   6.081
  371SOL     OW 5319   1.361   4.437   1.722
  371SOL    HW1 5320   1.308   4.515   1.741
  371SOL    HW2 5321   1.309   4.389   1.658
  372SOL     OW 5322   1.612   4.601   4.601
  372SOL    HW1 5323   1.607   4.508   4.624
  372SOL    HW2 5324   1.521   4.629   4.595
  373SOL     OW 5325   1.645   8.229   3.546
  373SOL    HW1 5326   1.686   8.210   3.462
  373SOL    HW2 5327   1.558   8.261   3.524
  374SOL     OW 5328   3.874   2.344   1.434
  374SOL    HW1 5329   3.894   2.272   1.495
  374SOL    HW2 5330   3.805   2.394   1.477
  375SOL     OW 5331   1.761   3.929   4.943
  375SOL    HW1 5332   1.850   3.943   4.977
  375SOL    HW2 5333   1.773   3.913   4.850
  376SOL     OW 5334   3.681   1.212   0.091
  376SOL    HW1 5335   3.600   1.176   0.055
  376SOL    HW2 5336   3.652   1.272   0.159
  377SOL     OW 5337  -0.842   5.624   5.453
  377SOL    HW1 5338  -0.843   5.692   5.520
  377SOL    HW2 5339  -0.934   5.612   5.429
  378SOL     OW 5340   7.613   5.925   3.021
  378SOL    HW1 5341   7.688   5.954   2.970
  378SOL    HW2 5342   7.542   5.984   2.995
  379SOL     OW 5343   3.169   5.860   0.678
  379SOL    HW1 5344   3.262   5.854   0.657
  379SOL    HW2 5345   3.124   5.843   0.594
  380SOL     OW 5346   4.866   4.322   0.384
  380SOL    HW1 5347   4.828   4.382   0.320
  380SOL    HW2 5348   4.956   4.352   0.396
  381SOL     OW 5349   1.332   7.155   4.776
  381SOL    HW1 5350   1.294   7.123   4.694
  381SOL    HW2 5351   1.414   7.196   4.750
  382SOL     OW 5352   6.665   0.952   1.107
  382SOL    HW1 5353   6.596   1.014   1.131
  382SOL    HW2 5354   6.630   0.866   1.130
  383SOL     OW 5355   1.784   6.454   5.250
  383SOL    HW1 5356   1.849   6.450   5.320
  383SOL    HW2 5357   1.765   6.363   5.230
  384SOL     OW 5358  -0.607   5.213   6.139
  384SOL    HW1 5359  -0.518   5.225   6.172
  384SOL    HW2 5360  -0.624   5.292   6.088
  385SOL     OW 5361   5.722   2.698   1.162
  385SOL    HW1 5362   5.711   2.609   1.130
  385SOL    HW2 5363   5.812   2.721   1.139
  386SOL     OW 5364   0.550   7.498   4.738
  386SOL    HW1 5365   0.499   7.576   4.758
  386SOL    HW2 5366   0.615   7.492   4.808
  387SOL     OW 5367   2.004   3.280   3.912
  387SOL    HW1 5368   2.043   3.202   3.872
  387SOL    HW2 5369   2.066   3.350   3.892
  388SOL     OW 5370  -0.304   4.012   6.140
  388SOL    HW1 5371  -0.229   4.023   6.081
  388SOL    HW2 5372  -0.336   3.924   6.121
  389SOL     OW 5373   8.094   5.045   0.066
  389SOL    HW1 5374   8.111   4.975   0.129
  389SOL    HW2 5375   8.052   5.114   0.119
  390SOL     OW 5376   1.232   3.652   5.575
  390SOL    HW1 5377   1.317   3.609   5.571
  390SOL    HW2 5378   1.233   3.699   5.659
  391SOL     OW 5379   6.167   2.591   1.544
  391SOL    HW1 5380   6.229   2.613   1.613
  391SOL    HW2 5381   6.089   2.559   1.590
  392SOL     OW 5382   1.101   3.416   2.503
  392SOL    HW1 5383   1.091   3.396   2.410
  392SOL    HW2 5384   1.094   3.512   2.508
  393SOL     OW 5385   5.905   1.322   1.006
  393SOL    HW1 5386   5.971   1.390   1.019
  393SOL    HW2 5387   5.946   1.260   0.945
  394SOL     OW 5388   4.586   3.593   5.139
  394SOL    HW1 5389   4.638   3.628   5.067
  394SOL    HW2 5390   4.587   3.498   5.125
  395SOL     OW 5391   5.525   3.104   4.853
  395SOL    HW1 5392   5.544   3.049   4.929
  395SOL    HW2 5393   5.571   3.063   4.781
  396SOL     OW 5394   4.521  10.256   5.875
  396SOL    HW1 5395   4.564  10.187   5.926
  396SOL    HW2 5396   4.530  10.228   5.784
  397SOL     OW 5397   2.264   2.782   0.278
  397SOL    HW1 5398   2.281   2.811   0.368
  397SOL    HW2 5399   2.237   2.861   0.232
  398SOL     OW 5400   7.377   5.303   2.384
  398SOL    HW1 5401   7.299   5.330   2.335
  398SOL    HW2 5402   7.433   5.262   2.319
  399SOL     OW 5403   2.160   5.020   4.860
  399SOL    HW1 5404   2.229   4.986   4.802
  399SOL    HW2 5405   2.196   5.011   4.948
  400SOL     OW 5406  -0.652   2.076   2.831
  400SOL    HW1 5407  -0.737   2.067   2.788
  400SOL    HW2 5408  -0.622   1.986   2.845
  401SOL     OW 5409   1.535   5.320   5.531
  401SOL    HW1 5410   1.514   5.412   5.544
  401SOL    HW2 5411   1.625   5.321   5.499
  402SOL     OW 5412  -0.397   2.694   3.787
  402SOL    HW1 5413  -0.360   2.612   3.754
  402SOL    HW2 5414  -0.461   2.666   3.852
  403SOL     OW 5415   7.523   4.751   2.035
  403SOL    HW1 5416   7.518   4.706   2.119
  403SOL    HW2 5417   7.438   4.797   2.028
  404SOL     OW 5418   3.826   1.917   2.368
  404SOL    HW1 5419   3.868   1.986   2.317
  404SOL    HW2 5420   3.898   1.862   2.398
  405SOL     OW 5421   2.344   3.697   4.653
  405SOL    HW1 5422   2.288   3.711   4.577
  405SOL    HW2 5423   2.431   3.723   4.625
  406SOL     OW 5424   9.362   7.322   0.460
  406SOL    HW1 5425   9.281   7.366   0.484
  406SOL    HW2 5426   9.430   7.388   0.474
  407SOL     OW 5427   6.504   7.043   3.407
  407SOL    HW1 5428   6.527   6.954   3.383
  407SOL    HW2 5429   6.418   7.057   3.370
  408SOL     OW 5430   0.809   7.769   4.409
  408SOL    HW1 5431   0.831   7.854   4.372
  408SOL    HW2 5432   0.738   7.736   4.354
  409SOL     OW 5433   6.008   5.088   1.945
  409SOL    HW1 5434   5.941   5.068   2.011
  409SOL    HW2 5435   6.001   5.183   1.933
  410SOL     OW 5436   7.229   7.456   2.752
  410SOL    HW1 5437   7.200   7.533   2.703
  410SOL    HW2 5438   7.316   7.479   2.784
  411SOL     OW 5439   2.474   7.293   1.296
  411SOL    HW1 5440   2.507   7.379   1.323
  411SOL    HW2 5441   2.512   7.278   1.210
  412SOL     OW 5442   6.643   6.968   0.179
  412SOL    HW1 5443   6.629   7.051   0.225
  412SOL    HW2 5444   6.656   6.994   0.087
  413SOL     OW 5445   4.014   6.474   6.067
  413SOL    HW1 5446   3.983   6.391   6.105
  413SOL    HW2 5447   4.097   6.451   6.025
  414SOL     OW 5448   4.400   1.717   2.796
  414SOL    HW1 5449   4.380   1.805   2.763
  414SOL    HW2 5450   4.464   1.732   2.866
  415SOL     OW 5451   5.789   1.951   0.171
  415SOL    HW1 5452   5.859   2.014   0.189
  415SOL    HW2 5453   5.827   1.891   0.106
  416SOL     OW 5454  -0.256   2.861   4.717
  416SOL    HW1 5455  -0.289   2.903   4.638
  416SOL    HW2 5456  -0.178   2.813   4.688
  417SOL     OW 5457   7.169   4.293   1.408
  417SOL    HW1 5458   7.141   4.202   1.407
  417SOL    HW2 5459   7.109   4.336   1.469
  418SOL     OW 5460   3.696   4.287   0.160
  418SOL    HW1 5461   3.738   4.218   0.109
  418SOL    HW2 5462   3.759   4.308   0.229
  419SOL     OW 5463   2.845   8.004   3.171
  419SOL    HW1 5464   2.814   7.919   3.203
  419SOL    HW2 5465   2.899   8.038   3.243
  420SOL     OW 5466   5.116   3.678   5.784
  420SOL    HW1 5467   5.058   3.742   5.825
  420SOL    HW2 5468   5.105   3.598   5.836
  421SOL     OW 5469   2.427   6.415   5.548
  421SOL    HW1 5470   2.423   6.472   5.471
  421SOL    HW2 5471   2.393   6.331   5.517
  422SOL     OW 5472   0.266   0.303   0.449
  422SOL    HW1 5473   0.199   0.246   0.410
  422SOL    HW2 5474   0.342   0.293   0.393
  423SOL     OW 5475   0.160   9.263   5.246
  423SOL    HW1 5476   0.223   9.282   5.176
  423SOL    HW2 5477   0.214   9.249   5.324
  424SOL     OW 5478  -0.253   5.993   4.707
  424SOL    HW1 5479  -0.181   5.931   4.717
  424SOL    HW2 5480  -0.313   5.971   4.778
  425SOL     OW 5481   5.942   2.458   1.666
  425SOL    HW1 5482   5.955   2.484   1.757
  425SOL    HW2 5483   5.857   2.496   1.642
  426SOL     OW 5484   5.278   9.126   4.364
  426SOL    HW1 5485   5.326   9.047   4.339
  426SOL    HW2 5486   5.347   9.186   4.394
  427SOL     OW 5487   5.271   2.269   2.084
  427SOL    HW1 5488   5.286   2.341   2.146
  427SOL    HW2 5489   5.289   2.190   2.135
  428SOL     OW 5490   4.378   4.000   0.151
  428SOL    HW1 5491   4.287   4.005   0.180
  428SOL    HW2 5492   4.426   3.970   0.228
  429SOL     OW 5493   6.593   6.709   1.409
  429SOL    HW1 5494   6.549   6.703   1.325
  429SOL    HW2 5495   6.640   6.626   1.419
  430SOL     OW 5496   5.096   3.409   3.926
  430SOL    HW1 5497   5.113   3.491   3.879
  430SOL    HW2 5498   5.077   3.345   3.857
  431SOL     OW 5499   2.636   3.174   0.464
  431SOL    HW1 5500   2.693   3.227   0.519
  431SOL    HW2 5501   2.683   3.091   0.454
  432SOL     OW 5502   2.138   3.118   2.838
  432SOL    HW1 5503   2.176   3.184   2.779
  432SOL    HW2 5504   2.194   3.041   2.828
  433SOL     OW 5505   2.580   2.523   0.032
  433SOL    HW1 5506   2.572   2.452   0.096
  433SOL    HW2 5507   2.648   2.580   0.067
  434SOL     OW 5508  -0.544   6.200   6.040
  434SOL    HW1 5509  -0.593   6.269   6.084
  434SOL    HW2 5510  -0.487   6.163   6.108
  435SOL     OW 5511   1.814   3.729   1.735
  435SOL    HW1 5512   1.898   3.698   1.767
  435SOL    HW2 5513   1.822   3.824   1.732
  436SOL     OW 5514   0.893   5.362   4.809
  436SOL    HW1 5515   0.938   5.413   4.742
  436SOL    HW2 5516   0.960   5.304   4.845
  437SOL     OW 5517   5.333   8.303   5.421
  437SOL    HW1 5518   5.404   8.262   5.470
  437SOL    HW2 5519   5.374   8.377   5.376
  438SOL     OW 5520   2.192   9.362   4.766
  438SOL    HW1 5521   2.250   9.435   4.748
  438SOL    HW2 5522   2.104   9.396   4.749
  439SOL     OW 5523   4.620   3.503   0.147
  439SOL    HW1 5524   4.559   3.577   0.151
  439SOL    HW2 5525   4.622   3.478   0.055
  440SOL     OW 5526   4.954   8.637   4.978
  440SOL    HW1 5527   4.995   8.621   4.893
  440SOL    HW2 5528   4.943   8.732   4.982
  441SOL     OW 5529   2.557   2.152   1.323
  441SOL    HW1 5530   2.489   2.088   1.303
  441SOL    HW2 5531   2.549   2.219   1.256
  442SOL     OW 5532   4.553   4.655   1.213
  442SOL    HW1 5533   4.620   4.587   1.222
  442SOL    HW2 5534   4.571   4.715   1.285
  443SOL     OW 5535   0.220   2.884   3.016
  443SOL    HW1 5536   0.273   2.955   2.979
  443SOL    HW2 5537   0.187   2.837   2.940
  444SOL     OW 5538   2.040   4.598   4.300
  444SOL    HW1 5539   2.036   4.507   4.330
  444SOL    HW2 5540   2.057   4.592   4.206
  445SOL     OW 5541   2.918   5.762   6.153
  445SOL    HW1 5542   2.863   5.838   6.173
  445SOL    HW2 5543   2.909   5.751   6.058
  446SOL     OW 5544  -0.584   7.015   5.859
  446SOL    HW1 5545  -0.608   7.027   5.951
  446SOL    HW2 5546  -0.504   6.964   5.862
  447SOL     OW 5547   5.243   7.911   5.139
  447SOL    HW1 5548   5.247   7.897   5.045
  447SOL    HW2 5549   5.302   7.985   5.155
  448SOL     OW 5550   1.858   4.709   1.315
  448SOL    HW1 5551   1.945   4.727   1.351
  448SOL    HW2 5552   1.804   4.783   1.344
  449SOL     OW 5553   7.046   4.380   0.304
  449SOL    HW1 5554   7.005   4.295   0.290
  449SOL    HW2 5555   7.077   4.377   0.395
  450SOL     OW 5556   5.142   5.773   1.025
  450SOL    HW1 5557   5.224   5.822   1.034
  450SOL    HW2 5558   5.105   5.771   1.113
  451SOL     OW 5559   5.524   4.127   2.258
  451SOL    HW1 5560   5.429   4.129   2.256
  451SOL    HW2 5561   5.549   4.077   2.180
  452SOL     OW 5562   1.080   5.787   3.587
  452SOL    HW1 5563   1.098   5.875   3.621
  452SOL    HW2 5564   1.002   5.759   3.635
  453SOL     OW 5565   6.102   3.069   3.558
  453SOL    HW1 5566   6.110   3.160   3.530
  453SOL    HW2 5567   6.020   3.066   3.606
  454SOL     OW 5568   2.911   8.244   3.394
  454SOL    HW1 5569   2.985   8.183   3.396
  454SOL    HW2 5570   2.867   8.231   3.478
  455SOL     OW 5571  -0.546   4.113   5.998
  455SOL    HW1 5572  -0.604   4.136   6.070
  455SOL    HW2 5573  -0.545   4.017   5.996
  456SOL     OW 5574   7.609   9.496   5.424
  456SOL    HW1 5575   7.688   9.535   5.461
  456SOL    HW2 5576   7.640   9.420   5.376
  457SOL     OW 5577   2.129   1.353   1.141
  457SOL    HW1 5578   2.073   1.283   1.108
  457SOL    HW2 5579   2.164   1.320   1.224
  458SOL     OW 5580   6.867   1.585   0.939
  458SOL    HW1 5581   6.819   1.574   0.857
  458SOL    HW2 5582   6.801   1.613   1.002
  459SOL     OW 5583   8.174   6.238   0.571
  459SOL    HW1 5584   8.132   6.158   0.541
  459SOL    HW2 5585   8.201   6.282   0.491
  460SOL     OW 5586  -0.166   5.124   5.850
  460SOL    HW1 5587  -0.184   5.201   5.795
  460SOL    HW2 5588  -0.132   5.161   5.932
  461SOL     OW 5589   1.839   3.920   3.951
  461SOL    HW1 5590   1.786   4.000   3.959
  461SOL    HW2 5591   1.886   3.930   3.869
  462SOL     OW 5592   6.584   6.161   3.627
  462SOL    HW1 5593   6.510   6.220   3.614
  462SOL    HW2 5594   6.635   6.202   3.697
  463SOL     OW 5595   7.412   8.936   3.085
  463SOL    HW1 5596   7.430   8.842   3.094
  463SOL    HW2 5597   7.371   8.961   3.168
  464SOL     OW 5598   3.972   3.540   5.376
  464SOL    HW1 5599   4.037   3.489   5.327
  464SOL    HW2 5600   3.897   3.546   5.316
  465SOL     OW 5601   3.742   2.361   2.340
  465SOL    HW1 5602   3.745   2.273   2.301
  465SOL    HW2 5603   3.780   2.350   2.427
  466SOL     OW 5604   7.656   6.237   2.474
  466SOL    HW1 5605   7.592   6.307   2.484
  466SOL    HW2 5606   7.613   6.160   2.510
  467SOL     OW 5607   5.055   4.079   2.420
  467SOL    HW1 5608   5.022   4.154   2.370
  467SOL    HW2 5609   5.118   4.117   2.482
  468SOL     OW 5610   3.926   5.343   0.055
  468SOL    HW1 5611   3.982   5.327   0.130
  468SOL    HW2 5612   3.839   5.312   0.082
  469SOL     OW 5613  -0.342   4.228   3.204
  469SOL    HW1 5614  -0.398   4.239   3.127
  469SOL    HW2 5615  -0.269   4.289   3.189
  470SOL     OW 5616   6.494   1.415   0.874
  470SOL    HW1 5617   6.576   1.369   0.854
  470SOL    HW2 5618   6.452   1.427   0.789
  471SOL     OW 5619   6.559   6.177   0.832
  471SOL    HW1 5620   6.507   6.252   0.803
  471SOL    HW2 5621   6.499   6.124   0.884
  472SOL     OW 5622  -0.675   4.512   3.738
  472SOL    HW1 5623  -0.610   4.579   3.718
  472SOL    HW2 5624  -0.677   4.508   3.833
  473SOL     OW 5625  -0.491   3.289   4.060
  473SOL    HW1 5626  -0.540   3.365   4.030
  473SOL    HW2 5627  -0.421   3.279   3.996
  474SOL     OW 5628   2.398   6.647   1.702
  474SOL    HW1 5629   2.359   6.652   1.789
  474SOL    HW2 5630   2.466   6.580   1.710
  475SOL     OW 5631   3.420   1.006   0.320
  475SOL    HW1 5632   3.361   0.982   0.249
  475SOL    HW2 5633   3.409   1.101   0.329
  476SOL     OW 5634   2.745   6.292   2.389
  476SOL    HW1 5635   2.837   6.308   2.372
  476SOL    HW2 5636   2.708   6.267   2.304
  477SOL     OW 5637   6.919   6.569   0.052
  477SOL    HW1 5638   6.883   6.601  -0.031
  477SOL    HW2 5639   6.934   6.649   0.104
  478SOL     OW 5640   3.307   5.039   1.172
  478SOL    HW1 5641   3.400   5.060   1.177
  478SOL    HW2 5642   3.279   5.029   1.263
  479SOL     OW 5643   4.634   2.931   1.448
  479SOL    HW1 5644   4.723   2.905   1.471
  479SOL    HW2 5645   4.579   2.886   1.512
  480SOL     OW 5646   4.238   3.748   0.075
  480SOL    HW1 5647   4.325   3.782   0.052
  480SOL    HW2 5648   4.216   3.690   0.003
  481SOL     OW 5649   5.740   8.209   3.360
  481SOL    HW1 5650   5.719   8.203   3.453
  481SOL    HW2 5651   5.819   8.262   3.357
  482SOL     OW 5652  -0.026   3.514   4.920
  482SOL    HW1 5653  -0.092   3.556   4.865
  482SOL    HW2 5654  -0.067   3.431   4.947
  483SOL     OW 5655   0.774   5.883   5.253
  483SOL    HW1 5656   0.780   5.961   5.307
  483SOL    HW2 5657   0.761   5.916   5.164
  484SOL     OW 5658   4.689   4.481   5.854
  484SOL    HW1 5659   4.711   4.538   5.780
  484SOL    HW2 5660   4.667   4.397   5.815
  485SOL     OW 5661   6.232   7.494   1.476
  485SOL    HW1 5662   6.207   7.417   1.528
  485SOL    HW2 5663   6.327   7.499   1.483
  486SOL     OW 5664   4.289   1.190   1.790
  486SOL    HW1 5665   4.337   1.166   1.711
  486SOL    HW2 5666   4.344   1.255   1.833
  487SOL     OW 5667   8.614   7.377   0.634
  487SOL    HW1 5668   8.528   7.349   0.666
  487SOL    HW2 5669   8.596   7.415   0.548
  488SOL     OW 5670   3.204  10.017   5.804
  488SOL    HW1 5671   3.132   9.961   5.775
  488SOL    HW2 5672   3.186  10.102   5.764
  489SOL     OW 5673   6.090   2.449   3.551
  489SOL    HW1 5674   6.016   2.509   3.540
  489SOL    HW2 5675   6.071   2.403   3.633
  490SOL     OW 5676   1.015   4.004   2.810
  490SOL    HW1 5677   0.919   4.008   2.820
  490SOL    HW2 5678   1.047   4.081   2.858
  491SOL     OW 5679   3.885   0.987   0.709
  491SOL    HW1 5680   3.938   1.067   0.704
  491SOL    HW2 5681   3.948   0.917   0.719
  492SOL     OW 5682   6.192   3.804   1.943
  492SOL    HW1 5683   6.105   3.822   1.908
  492SOL    HW2 5684   6.191   3.711   1.964
  493SOL     OW 5685   5.290   2.013   3.467
  493SOL    HW1 5686   5.242   2.083   3.512
  493SOL    HW2 5687   5.305   2.047   3.379
  494SOL     OW 5688   1.293   5.556   1.869
  494SOL    HW1 5689   1.332   5.522   1.788
  494SOL    HW2 5690   1.208   5.591   1.842
  495SOL     OW 5691   3.731   3.836   2.277
  495SOL    HW1 5692   3.721   3.925   2.245
  495SOL    HW2 5693   3.711   3.841   2.370
  496SOL     OW 5694   8.504   8.956   3.623
  496SOL    HW1 5695   8.480   8.995   3.539
  496SOL    HW2 5696   8.599   8.950   3.620
  497SOL     OW 5697   6.121   1.348   1.331
  497SOL    HW1 5698   6.061   1.397   1.387
  497SOL    HW2 5699   6.159   1.281   1.388
  498SOL     OW 5700   5.634   1.106   1.550
  498SOL    HW1 5701   5.676   1.024   1.575
  498SOL    HW2 5702   5.653   1.166   1.622
  499SOL     OW 5703   7.336   1.754   1.419
  499SOL    HW1 5704   7.302   1.843   1.424
  499SOL    HW2 5705   7.348   1.738   1.325
  500SOL     OW 5706   1.503   7.057   3.524
  500SOL    HW1 5707   1.504   6.987   3.588
  500SOL    HW2 5708   1.583   7.045   3.473
  501SOL     OW 5709   6.133   6.882   0.803
  501SOL    HW1 5710   6.110   6.959   0.855
  501SOL    HW2 5711   6.066   6.817   0.825
  502SOL     OW 5712   6.971   1.473   1.582
  502SOL    HW1 5713   6.980   1.382   1.607
  502SOL    HW2 5714   6.911   1.472   1.507
  503SOL     OW 5715   0.962   3.184   3.892
  503SOL    HW1 5716   0.904   3.141   3.829
  503SOL    HW2 5717   0.935   3.276   3.891
  504SOL     OW 5718   0.350   4.173   2.073
  504SOL    HW1 5719   0.326   4.258   2.035
  504SOL    HW2 5720   0.443   4.164   2.054
  505SOL     OW 5721   2.790   4.068   0.351
  505SOL    HW1 5722   2.791   3.974   0.331
  505SOL    HW2 5723   2.799   4.072   0.447
  506SOL     OW 5724   4.329   8.113   6.075
  506SOL    HW1 5725   4.408   8.167   6.077
  506SOL    HW2 5726   4.334   8.066   5.992
  507SOL     OW 5727   4.130   5.596   0.258
  507SOL    HW1 5728   4.073   5.647   0.316
  507SOL    HW2 5729   4.124   5.506   0.292
  508SOL     OW 5730   6.845   2.945   2.588
  508SOL    HW1 5731   6.871   2.859   2.620
  508SOL    HW2 5732   6.755   2.955   2.619
  509SOL     OW 5733   4.175   7.567   4.365
  509SOL    HW1 5734   4.201   7.516   4.442
  509SOL    HW2 5735   4.183   7.658   4.393
  510SOL     OW 5736   1.515   8.709   3.495
  510SOL    HW1 5737   1.424   8.698   3.523
  510SOL    HW2 5738   1.521   8.662   3.412
  511SOL     OW 5739   7.956   5.376   1.272
  511SOL    HW1 5740   7.971   5.333   1.357
  511SOL    HW2 5741   7.928   5.306   1.214
  512SOL     OW 5742   1.936   6.238   5.825
  512SOL    HW1 5743   1.850   6.197   5.834
  512SOL    HW2 5744   1.998   6.167   5.840
  513SOL     OW 5745   0.997   2.409   2.779
  513SOL    HW1 5746   1.001   2.368   2.865
  513SOL    HW2 5747   1.040   2.494   2.790
  514SOL     OW 5748   3.382   3.715   5.524
  514SOL    HW1 5749   3.404   3.807   5.533
  514SOL    HW2 5750   3.467   3.670   5.523
  515SOL     OW 5751   3.014   2.604   2.722
  515SOL    HW1 5752   3.000   2.662   2.646
  515SOL    HW2 5753   2.957   2.640   2.790
  516SOL     OW 5754   3.399   8.399   5.405
  516SOL    HW1 5755   3.358   8.480   5.436
  516SOL    HW2 5756   3.492   8.420   5.400
  517SOL     OW 5757   5.060   6.392   0.215
  517SOL    HW1 5758   5.140   6.444   0.222
  517SOL    HW2 5759   5.088   6.311   0.173
  518SOL     OW 5760  -0.991   1.847   2.884
  518SOL    HW1 5761  -0.972   1.882   2.797
  518SOL    HW2 5762  -0.969   1.919   2.944
  519SOL     OW 5763   5.582   6.811   1.083
  519SOL    HW1 5764   5.623   6.814   1.169
  519SOL    HW2 5765   5.538   6.726   1.081
  520SOL     OW 5766   1.275   6.056   3.367
  520SOL    HW1 5767   1.316   6.119   3.426
  520SOL    HW2 5768   1.186   6.090   3.355
  521SOL     OW 5769   1.194   9.262   4.573
  521SOL    HW1 5770   1.271   9.306   4.537
  521SOL    HW2 5771   1.213   9.255   4.667
  522SOL     OW 5772   8.431   4.568   1.105
  522SOL    HW1 5773   8.417   4.512   1.028
  522SOL    HW2 5774   8.349   4.565   1.153
  523SOL     OW 5775   4.068   2.855   1.440
  523SOL    HW1 5776   4.065   2.925   1.374
  523SOL    HW2 5777   4.001   2.793   1.412
  524SOL     OW 5778   6.546   1.560   0.390
  524SOL    HW1 5779   6.619   1.620   0.371
  524SOL    HW2 5780   6.536   1.510   0.309
  525SOL     OW 5781   8.997   6.365   1.155
  525SOL    HW1 5782   9.036   6.311   1.223
  525SOL    HW2 5783   8.904   6.368   1.177
  526SOL     OW 5784   1.323   1.908   0.833
  526SOL    HW1 5785   1.261   1.964   0.881
  526SOL    HW2 5786   1.275   1.884   0.753
  527SOL     OW 5787   7.599   4.293   2.439
  527SOL    HW1 5788   7.614   4.275   2.532
  527SOL    HW2 5789   7.681   4.331   2.408
  528SOL     OW 5790   3.117   7.429   2.933
  528SOL    HW1 5791   3.195   7.445   2.879
  528SOL    HW2 5792   3.121   7.335   2.954
  529SOL     OW 5793   4.000   3.050   2.439
  529SOL    HW1 5794   3.905   3.039   2.437
  529SOL    HW2 5795   4.030   2.993   2.510
  530SOL     OW 5796   2.894   6.554   0.712
  530SOL    HW1 5797   2.864   6.628   0.658
  530SOL    HW2 5798   2.955   6.593   0.774
  531SOL     OW 5799   6.536   8.189   4.678
  531SOL    HW1 5800   6.596   8.213   4.608
  531SOL    HW2 5801   6.554   8.096   4.694
  532SOL     OW 5802   3.031   2.469   0.097
  532SOL    HW1 5803   3.059   2.432   0.013
  532SOL    HW2 5804   3.053   2.562   0.090
  533SOL     OW 5805   4.526   4.221   0.302
  533SOL    HW1 5806   4.436   4.207   0.271
  533SOL    HW2 5807   4.562   4.133   0.312
  534SOL     OW 5808   6.988   7.941   4.076
  534SOL    HW1 5809   6.975   7.848   4.094
  534SOL    HW2 5810   6.938   7.986   4.145
  535SOL     OW 5811   3.549   9.195   5.631
  535SOL    HW1 5812   3.567   9.283   5.599
  535SOL    HW2 5813   3.533   9.143   5.552
  536SOL     OW 5814  -0.351   2.845   3.093
  536SOL    HW1 5815  -0.257   2.829   3.091
  536SOL    HW2 5816  -0.380   2.815   3.179
  537SOL     OW 5817   3.805  10.134   5.274
  537SOL    HW1 5818   3.852  10.108   5.353
  537SOL    HW2 5819   3.874  10.157   5.212
  538SOL     OW 5820   6.624   7.874   4.701
  538SOL    HW1 5821   6.716   7.875   4.673
  538SOL    HW2 5822   6.583   7.808   4.645
  539SOL     OW 5823   1.467   7.176   2.119
  539SOL    HW1 5824   1.494   7.257   2.075
  539SOL    HW2 5825   1.467   7.110   2.050
  540SOL     OW 5826   3.161   3.691   6.062
  540SOL    HW1 5827   3.218   3.745   6.007
  540SOL    HW2 5828   3.205   3.607   6.066
  541SOL     OW 5829   0.971   1.795   1.953
  541SOL    HW1 5830   0.938   1.856   2.018
  541SOL    HW2 5831   1.066   1.807   1.956
  542SOL     OW 5832   2.192   3.328   5.150
  542SOL    HW1 5833   2.255   3.266   5.186
  542SOL    HW2 5834   2.244   3.403   5.124
  543SOL     OW 5835   2.093   7.209   4.936
  543SOL    HW1 5836   2.028   7.246   4.877
  543SOL    HW2 5837   2.074   7.116   4.937
  544SOL     OW 5838   3.698   5.195   0.124
  544SOL    HW1 5839   3.606   5.168   0.124
  544SOL    HW2 5840   3.722   5.195   0.217
  545SOL     OW 5841   7.600   3.429   0.904
  545SOL    HW1 5842   7.559   3.381   0.833
  545SOL    HW2 5843   7.693   3.406   0.898
  546SOL     OW 5844   0.677   4.489   3.897
  546SOL    HW1 5845   0.718   4.482   3.983
  546SOL    HW2 5846   0.613   4.559   3.907
  547SOL     OW 5847   7.377   7.388   3.842
  547SOL    HW1 5848   7.293   7.410   3.801
  547SOL    HW2 5849   7.426   7.470   3.842
  548SOL     OW 5850   0.093   5.858   5.624
  548SOL    HW1 5851   0.059   5.943   5.652
  548SOL    HW2 5852   0.119   5.871   5.533
  549SOL     OW 5853   3.550   7.345   2.104
  549SOL    HW1 5854   3.619   7.397   2.144
  549SOL    HW2 5855   3.469   7.375   2.145
  550SOL     OW 5856   5.672   1.806   2.947
  550SOL    HW1 5857   5.664   1.895   2.915
  550SOL    HW2 5858   5.592   1.792   2.999
  551SOL     OW 5859   5.549   5.296   2.522
  551SOL    HW1 5860   5.464   5.256   2.507
  551SOL    HW2 5861   5.611   5.240   2.475
  552SOL     OW 5862  -0.454   4.683   3.697
  552SOL    HW1 5863  -0.361   4.659   3.698
  552SOL    HW2 5864  -0.463   4.747   3.767
  553SOL     OW 5865   1.955   4.320   4.057
  553SOL    HW1 5866   2.051   4.325   4.054
  553SOL    HW2 5867   1.925   4.409   4.040
  554SOL     OW 5868   6.412   5.436   4.159
  554SOL    HW1 5869   6.391   5.379   4.234
  554SOL    HW2 5870   6.495   5.476   4.182
  555SOL     OW 5871   5.679   9.816   5.615
  555SOL    HW1 5872   5.603   9.772   5.577
  555SOL    HW2 5873   5.648   9.904   5.635
  556SOL     OW 5874   6.415   6.991   5.295
  556SOL    HW1 5875   6.468   7.052   5.243
  556SOL    HW2 5876   6.415   7.029   5.384
  557SOL     OW 5877   0.752   5.597   3.048
  557SOL    HW1 5878   0.749   5.668   2.984
  557SOL    HW2 5879   0.665   5.595   3.086
  558SOL     OW 5880   2.262   3.855   1.318
  558SOL    HW1 5881   2.305   3.882   1.399
  558SOL    HW2 5882   2.289   3.920   1.254
  559SOL     OW 5883   1.725   0.668   0.896
  559SOL    HW1 5884   1.815   0.692   0.873
  559SOL    HW2 5885   1.670   0.729   0.848
  560SOL     OW 5886   5.292   7.637   4.974
  560SOL    HW1 5887   5.283   7.610   5.065
  560SOL    HW2 5888   5.386   7.636   4.958
  561SOL     OW 5889   0.796   8.352   4.027
  561SOL    HW1 5890   0.796   8.440   3.988
  561SOL    HW2 5891   0.710   8.316   4.007
  562SOL     OW 5892   5.279   2.491   3.242
  562SOL    HW1 5893   5.317   2.471   3.327
  562SOL    HW2 5894   5.218   2.563   3.259
  563SOL     OW 5895   1.493   9.418   6.067
  563SOL    HW1 5896   1.546   9.356   6.118
  563SOL    HW2 5897   1.436   9.460   6.131
  564SOL     OW 5898   4.530   9.115   5.076
  564SOL    HW1 5899   4.443   9.076   5.070
  564SOL    HW2 5900   4.539   9.167   4.996
  565SOL     OW 5901   1.232  10.262   6.046
  565SOL    HW1 5902   1.305  10.240   5.988
  565SOL    HW2 5903   1.264  10.240   6.134
  566SOL     OW 5904   3.861   3.308   1.830
  566SOL    HW1 5905   3.850   3.213   1.839
  566SOL    HW2 5906   3.946   3.326   1.871
  567SOL     OW 5907   6.431   3.041   1.777
  567SOL    HW1 5908   6.351   3.086   1.801
  567SOL    HW2 5909   6.432   3.044   1.681
  568SOL     OW 5910   2.174   1.906   1.627
  568SOL    HW1 5911   2.186   1.981   1.569
  568SOL    HW2 5912   2.252   1.906   1.682
  569SOL     OW 5913   5.675   9.228   4.605
  569SOL    HW1 5914   5.604   9.181   4.649
  569SOL    HW2 5915   5.747   9.226   4.668
  570SOL     OW 5916   2.351   4.097   5.077
  570SOL    HW1 5917   2.257   4.097   5.055
  570SOL    HW2 5918   2.391   4.043   5.009
  571SOL     OW 5919   1.643   3.253   2.637
  571SOL    HW1 5920   1.703   3.262   2.563
  571SOL    HW2 5921   1.602   3.339   2.645
  572SOL     OW 5922   2.092   5.000   6.112
  572SOL    HW1 5923   2.124   5.087   6.088
  572SOL    HW2 5924   2.015   5.017   6.166
  573SOL     OW 5925   6.709   7.539   3.514
  573SOL    HW1 5926   6.753   7.603   3.457
  573SOL    HW2 5927   6.686   7.467   3.456
  574SOL     OW 5928   3.839   5.989   0.031
  574SOL    HW1 5929   3.774   6.034   0.085
  574SOL    HW2 5930   3.864   6.054  -0.036
  575SOL     OW 5931   2.404   6.601   4.816
  575SOL    HW1 5932   2.316   6.572   4.795
  575SOL    HW2 5933   2.393   6.691   4.847
  576SOL     OW 5934   0.202   7.446   4.119
  576SOL    HW1 5935   0.220   7.408   4.205
  576SOL    HW2 5936   0.110   7.427   4.103
  577SOL     OW 5937   5.704   1.974   2.455
  577SOL    HW1 5938   5.691   1.903   2.391
  577SOL    HW2 5939   5.621   1.977   2.503
  578SOL     OW 5940   1.571   7.488   4.592
  578SOL    HW1 5941   1.577   7.573   4.637
  578SOL    HW2 5942   1.576   7.423   4.663
  579SOL     OW 5943   0.981   4.526   5.644
  579SOL    HW1 5944   0.955   4.450   5.593
  579SOL    HW2 5945   0.898   4.572   5.661
  580SOL     OW 5946   8.203   9.350   4.218
  580SOL    HW1 5947   8.226   9.435   4.180
  580SOL    HW2 5948   8.108   9.355   4.232
  581SOL     OW 5949   4.414   8.148   4.528
  581SOL    HW1 5950   4.369   8.082   4.581
  581SOL    HW2 5951   4.500   8.156   4.569
  582SOL     OW 5952   3.885   1.241   0.426
  582SOL    HW1 5953   3.840   1.157   0.422
  582SOL    HW2 5954   3.820   1.302   0.459
  583SOL     OW 5955   4.052   3.873   2.156
  583SOL    HW1 5956   4.067   3.792   2.204
  583SOL    HW2 5957   3.974   3.912   2.197
  584SOL     OW 5958   6.788   7.586   4.355
  584SOL    HW1 5959   6.771   7.629   4.271
  584SOL    HW2 5960   6.705   7.591   4.402
  585SOL     OW 5961   3.317   4.419   1.348
  585SOL    HW1 5962   3.225   4.394   1.347
  585SOL    HW2 5963   3.365   4.336   1.340
  586SOL     OW 5964   6.367   8.625   5.634
  586SOL    HW1 5965   6.310   8.548   5.639
  586SOL    HW2 5966   6.331   8.686   5.697
  587SOL     OW 5967   6.572   6.521   3.747
  587SOL    HW1 5968   6.635   6.449   3.750
  587SOL    HW2 5969   6.519   6.504   3.669
  588SOL     OW 5970   0.512   4.080   5.964
  588SOL    HW1 5971   0.568   4.158   5.966
  588SOL    HW2 5972   0.524   4.041   6.050
  589SOL     OW 5973   1.488   3.423   1.689
  589SOL    HW1 5974   1.531   3.387   1.766
  589SOL    HW2 5975   1.394   3.422   1.710
  590SOL     OW 5976   6.782   8.258   2.269
  590SOL    HW1 5977   6.748   8.311   2.197
  590SOL    HW2 5978   6.717   8.267   2.339
  591SOL     OW 5979   3.068   3.451   2.040
  591SOL    HW1 5980   2.991   3.395   2.036
  591SOL    HW2 5981   3.126   3.407   2.102
  592SOL     OW 5982   5.019   8.064   5.540
  592SOL    HW1 5983   4.967   8.070   5.620
  592SOL    HW2 5984   5.110   8.071   5.570
  593SOL     OW 5985   1.975   3.876   2.125
  593SOL    HW1 5986   1.962   3.805   2.188
  593SOL    HW2 5987   2.022   3.943   2.174
  594SOL     OW 5988   6.690   3.273   3.169
  594SOL    HW1 5989   6.685   3.335   3.242
  594SOL    HW2 5990   6.731   3.195   3.206
  595SOL     OW 5991   3.122   7.621   5.803
  595SOL    HW1 5992   3.084   7.559   5.866
  595SOL    HW2 5993   3.120   7.574   5.720
  596SOL     OW 5994   4.535   3.718   2.072
  596SOL    HW1 5995   4.572   3.769   2.144
  596SOL    HW2 5996   4.493   3.783   2.016
  597SOL     OW 5997   8.079   6.935   2.569
  597SOL    HW1 5998   8.062   7.016   2.522
  597SOL    HW2 5999   8.157   6.898   2.527
  598SOL     OW 6000   6.146   7.073   0.564
  598SOL    HW1 6001   6.085   7.083   0.637
  598SOL    HW2 6002   6.213   7.139   0.580
  599SOL     OW 6003   2.135   7.319   0.939
  599SOL    HW1 6004   2.068   7.364   0.887
  599SOL    HW2 6005   2.104   7.325   1.029
  600SOL     OW 6006  -0.251   4.817   4.537
  600SOL    HW1 6007  -0.302   4.848   4.611
  600SOL    HW2 6008  -0.199   4.893   4.510
  601SOL     OW 6009   7.649   3.827   1.815
  601SOL    HW1 6010   7.704   3.903   1.835
  601SOL    HW2 6011   7.660   3.814   1.721
  602SOL     OW 6012   6.568   5.237   4.007
  602SOL    HW1 6013   6.656   5.262   4.037
  602SOL    HW2 6014   6.509   5.282   4.068
  603SOL     OW 6015   5.336   5.154   0.940
  603SOL    HW1 6016   5.361   5.246   0.932
  603SOL    HW2 6017   5.407   5.113   0.989
  604SOL     OW 6018   1.925   0.740   0.484
  604SOL    HW1 6019   1.927   0.653   0.525
  604SOL    HW2 6020   1.914   0.801   0.556
  605SOL     OW 6021   8.468   9.275   3.827
  605SOL    HW1 6022   8.523   9.270   3.750
  605SOL    HW2 6023   8.498   9.354   3.873
  606SOL     OW 6024   5.998   1.928   2.773
  606SOL    HW1 6025   5.984   2.021   2.792
  606SOL    HW2 6026   6.063   1.900   2.837
  607SOL     OW 6027   4.419   1.110   1.271
  607SOL    HW1 6028   4.454   1.150   1.191
  607SOL    HW2 6029   4.495   1.068   1.312
  608SOL     OW 6030   3.649   3.819   5.428
  608SOL    HW1 6031   3.741   3.815   5.406
  608SOL    HW2 6032   3.603   3.790   5.349
  609SOL     OW 6033   5.757   3.179   2.773
  609SOL    HW1 6034   5.811   3.210   2.700
  609SOL    HW2 6035   5.692   3.121   2.732
  610SOL     OW 6036  -1.204   3.306   5.217
  610SOL    HW1 6037  -1.283   3.255   5.234
  610SOL    HW2 6038  -1.214   3.335   5.126
  611SOL     OW 6039   0.825   4.465   3.652
  611SOL    HW1 6040   0.765   4.456   3.725
  611SOL    HW2 6041   0.912   4.469   3.692
  612SOL     OW 6042   4.441   2.298   2.000
  612SOL    HW1 6043   4.443   2.383   1.957
  612SOL    HW2 6044   4.528   2.261   1.984
  613SOL     OW 6045  -1.089   2.279   3.721
  613SOL    HW1 6046  -0.995   2.260   3.727
  613SOL    HW2 6047  -1.110   2.270   3.628
  614SOL     OW 6048   2.486  10.251   6.166
  614SOL    HW1 6049   2.570  10.244   6.120
  614SOL    HW2 6050   2.431  10.304   6.107
  615SOL     OW 6051   7.539   4.498   1.246
  615SOL    HW1 6052   7.579   4.413   1.265
  615SOL    HW2 6053   7.563   4.515   1.154
  616SOL     OW 6054   1.804   3.092   0.929
  616SOL    HW1 6055   1.892   3.058   0.941
  616SOL    HW2 6056   1.811   3.150   0.852
  617SOL     OW 6057   2.904   7.022   2.075
  617SOL    HW1 6058   2.863   6.945   2.036
  617SOL    HW2 6059   2.840   7.092   2.064
  618SOL     OW 6060   0.490   3.462   5.039
  618SOL    HW1 6061   0.399   3.491   5.048
  618SOL    HW2 6062   0.484   3.370   5.017
  619SOL     OW 6063   3.107   3.867   3.658
  619SOL    HW1 6064   3.167   3.890   3.728
  619SOL    HW2 6065   3.082   3.777   3.676
  620SOL     OW 6066   5.509   3.018   4.041
  620SOL    HW1 6067   5.458   2.956   3.989
  620SOL    HW2 6068   5.444   3.064   4.093
  621SOL     OW 6069   5.247   6.108   0.295
  621SOL    HW1 6070   5.210   6.156   0.369
  621SOL    HW2 6071   5.171   6.074   0.248
  622SOL     OW 6072   6.333   9.187   4.314
  622SOL    HW1 6073   6.379   9.195   4.397
  622SOL    HW2 6074   6.334   9.093   4.295
  623SOL     OW 6075   7.285   9.768   5.269
  623SOL    HW1 6076   7.360   9.826   5.284
  623SOL    HW2 6077   7.324   9.682   5.254
  624SOL     OW 6078   6.334   8.800   5.374
  624SOL    HW1 6079   6.283   8.817   5.454
  624SOL    HW2 6080   6.419   8.841   5.390
  625SOL     OW 6081   1.163   7.982   3.793
  625SOL    HW1 6082   1.176   8.072   3.823
  625SOL    HW2 6083   1.180   7.929   3.871
  626SOL     OW 6084   3.713   6.562   0.913
  626SOL    HW1 6085   3.623   6.557   0.945
  626SOL    HW2 6086   3.705   6.591   0.823
  627SOL     OW 6087   6.480   4.522   3.540
  627SOL    HW1 6088   6.407   4.508   3.599
  627SOL    HW2 6089   6.440   4.549   3.457
  628SOL     OW 6090   4.869   3.301   1.138
  628SOL    HW1 6091   4.896   3.376   1.084
  628SOL    HW2 6092   4.950   3.261   1.168
  629SOL     OW 6093   4.912   0.738   0.282
  629SOL    HW1 6094   4.877   0.815   0.327
  629SOL    HW2 6095   4.859   0.665   0.315
  630SOL     OW 6096   6.334   1.895   2.840
  630SOL    HW1 6097   6.429   1.884   2.851
  630SOL    HW2 6098   6.325   1.960   2.771
  631SOL     OW 6099   0.729   3.337   4.140
  631SOL    HW1 6100   0.720   3.244   4.118
  631SOL    HW2 6101   0.821   3.347   4.165
  632SOL     OW 6102   5.462   8.670   3.778
  632SOL    HW1 6103   5.534   8.617   3.742
  632SOL    HW2 6104   5.384   8.617   3.764
  633SOL     OW 6105   2.982   8.579   5.281
  633SOL    HW1 6106   3.054   8.634   5.248
  633SOL    HW2 6107   2.939   8.633   5.347
  634SOL     OW 6108   2.209   9.265   5.624
  634SOL    HW1 6109   2.227   9.195   5.561
  634SOL    HW2 6110   2.121   9.295   5.602
  635SOL     OW 6111   1.297   6.296   2.962
  635SOL    HW1 6112   1.247   6.356   3.018
  635SOL    HW2 6113   1.367   6.349   2.925
  636SOL     OW 6114   3.933   1.822   1.408
  636SOL    HW1 6115   4.010   1.863   1.368
  636SOL    HW2 6116   3.926   1.864   1.495
  637SOL     OW 6117   3.074   1.823   1.168
  637SOL    HW1 6118   3.132   1.782   1.232
  637SOL    HW2 6119   3.010   1.755   1.147
  638SOL     OW 6120   2.055   6.741   4.815
  638SOL    HW1 6121   1.979   6.800   4.806
  638SOL    HW2 6122   2.058   6.722   4.909
  639SOL     OW 6123   4.642   1.766   0.078
  639SOL    HW1 6124   4.664   1.858   0.087
  639SOL    HW2 6125   4.680   1.740  -0.007
  640SOL     OW 6126   1.023   1.710   0.195
  640SOL    HW1 6127   1.110   1.671   0.190
  640SOL    HW2 6128   1.033   1.797   0.156
  641SOL     OW 6129   0.496   3.561   3.601
  641SOL    HW1 6130   0.429   3.630   3.605
  641SOL    HW2 6131   0.446   3.479   3.598
  642SOL     OW 6132   1.798   5.350   2.814
  642SOL    HW1 6133   1.822   5.259   2.797
  642SOL    HW2 6134   1.831   5.398   2.738
  643SOL     OW 6135   4.502   2.219   1.319
  643SOL    HW1 6136   4.510   2.302   1.270
  643SOL    HW2 6137   4.503   2.151   1.251
  644SOL     OW 6138   6.971   1.731   0.105
  644SOL    HW1 6139   7.021   1.662   0.060
  644SOL    HW2 6140   6.996   1.722   0.197
  645SOL     OW 6141   0.574   2.141   0.396
  645SOL    HW1 6142   0.655   2.106   0.432
  645SOL    HW2 6143   0.602   2.205   0.330
  646SOL     OW 6144   0.985   5.804   2.689
  646SOL    HW1 6145   1.074   5.784   2.718
  646SOL    HW2 6146   0.996   5.853   2.608
  647SOL     OW 6147   9.479   5.919   0.290
  647SOL    HW1 6148   9.561   5.944   0.332
  647SOL    HW2 6149   9.432   5.870   0.357
  648SOL     OW 6150   2.574   6.752   2.205
  648SOL    HW1 6151   2.656   6.705   2.193
  648SOL    HW2 6152   2.507   6.695   2.167
  649SOL     OW 6153   2.473   7.114   2.531
  649SOL    HW1 6154   2.488   7.024   2.502
  649SOL    HW2 6155   2.474   7.165   2.450
  650SOL     OW 6156   6.026   2.099   2.188
  650SOL    HW1 6157   6.001   2.093   2.279
  650SOL    HW2 6158   5.968   2.165   2.151
  651SOL     OW 6159   3.311   1.956   0.455
  651SOL    HW1 6160   3.261   1.977   0.376
  651SOL    HW2 6161   3.252   1.901   0.506
  652SOL     OW 6162   5.851   5.971   0.127
  652SOL    HW1 6163   5.863   5.879   0.101
  652SOL    HW2 6164   5.939   6.007   0.128
  653SOL     OW 6165   2.825   8.345   4.439
  653SOL    HW1 6166   2.776   8.426   4.453
  653SOL    HW2 6167   2.910   8.360   4.479
  654SOL     OW 6168  -0.107   3.277   5.060
  654SOL    HW1 6169  -0.185   3.221   5.064
  654SOL    HW2 6170  -0.056   3.252   5.137
  655SOL     OW 6171   4.235   8.057   2.402
  655SOL    HW1 6172   4.287   7.978   2.384
  655SOL    HW2 6173   4.156   8.046   2.350
  656SOL     OW 6174   1.898   6.850   4.444
  656SOL    HW1 6175   1.842   6.808   4.379
  656SOL    HW2 6176   1.964   6.783   4.465
  657SOL     OW 6177   7.571   5.404   3.010
  657SOL    HW1 6178   7.507   5.352   2.961
  657SOL    HW2 6179   7.599   5.346   3.080
  658SOL     OW 6180   0.159   6.849   5.673
  658SOL    HW1 6181   0.079   6.798   5.688
  658SOL    HW2 6182   0.208   6.799   5.609
  659SOL     OW 6183   4.907   1.961   0.586
  659SOL    HW1 6184   4.968   1.967   0.660
  659SOL    HW2 6185   4.894   1.867   0.574
  660SOL     OW 6186   6.087   5.094   4.323
  660SOL    HW1 6187   6.100   5.000   4.325
  660SOL    HW2 6188   6.139   5.127   4.397
  661SOL     OW 6189   3.342   7.855   5.458
  661SOL    HW1 6190   3.366   7.844   5.550
  661SOL    HW2 6191   3.275   7.923   5.459
  662SOL     OW 6192   4.459   4.335   5.580
  662SOL    HW1 6193   4.439   4.260   5.525
  662SOL    HW2 6194   4.521   4.300   5.645
  663SOL     OW 6195   8.093   7.336   1.715
  663SOL    HW1 6196   8.045   7.375   1.788
  663SOL    HW2 6197   8.024   7.300   1.659
  664SOL     OW 6198   4.355   4.154   0.634
  664SOL    HW1 6199   4.373   4.153   0.728
  664SOL    HW2 6200   4.338   4.063   0.612
  665SOL     OW 6201   4.425   8.062   3.228
  665SOL    HW1 6202   4.426   8.017   3.144
  665SOL    HW2 6203   4.430   8.155   3.205
  666SOL     OW 6204   4.160   5.012   0.771
  666SOL    HW1 6205   4.083   4.991   0.824
  666SOL    HW2 6206   4.219   5.057   0.831
  667SOL     OW 6207   6.747   4.635   3.489
  667SOL    HW1 6208   6.687   4.566   3.518
  667SOL    HW2 6209   6.833   4.606   3.519
  668SOL     OW 6210   7.944   4.223   0.778
  668SOL    HW1 6211   7.850   4.224   0.795
  668SOL    HW2 6212   7.960   4.137   0.739
  669SOL     OW 6213   2.426   1.735   2.296
  669SOL    HW1 6214   2.442   1.640   2.290
  669SOL    HW2 6215   2.382   1.757   2.215
  670SOL     OW 6216   6.179   5.140   1.519
  670SOL    HW1 6217   6.223   5.196   1.455
  670SOL    HW2 6218   6.102   5.189   1.545
  671SOL     OW 6219   0.188   5.050   5.658
  671SOL    HW1 6220   0.200   5.122   5.720
  671SOL    HW2 6221   0.272   5.004   5.658
  672SOL     OW 6222   7.774   5.785   2.043
  672SOL    HW1 6223   7.692   5.738   2.030
  672SOL    HW2 6224   7.761   5.869   2.001
  673SOL     OW 6225   5.278   9.095   6.148
  673SOL    HW1 6226   5.339   9.148   6.199
  673SOL    HW2 6227   5.193   9.137   6.162
  674SOL     OW 6228  -0.317   3.379   2.622
  674SOL    HW1 6229  -0.319   3.450   2.558
  674SOL    HW2 6230  -0.397   3.390   2.673
  675SOL     OW 6231   6.743   4.544   0.710
  675SOL    HW1 6232   6.833   4.552   0.679
  675SOL    HW2 6233   6.748   4.485   0.785
  676SOL     OW 6234   3.097   6.831   0.685
  676SOL    HW1 6235   3.002   6.823   0.686
  676SOL    HW2 6236   3.124   6.800   0.772
  677SOL     OW 6237   6.556   5.933   1.689
  677SOL    HW1 6238   6.463   5.921   1.671
  677SOL    HW2 6239   6.580   6.013   1.643
  678SOL     OW 6240   5.801   3.538   2.035
  678SOL    HW1 6241   5.871   3.601   2.051
  678SOL    HW2 6242   5.722   3.591   2.024
  679SOL     OW 6243   5.049   3.047   3.407
  679SOL    HW1 6244   5.029   3.063   3.315
  679SOL    HW2 6245   4.973   3.082   3.454
  680SOL     OW 6246  -0.265   5.958   3.991
  680SOL    HW1 6247  -0.270   6.006   3.908
  680SOL    HW2 6248  -0.173   5.964   4.016
  681SOL     OW 6249   4.602   8.148   5.307
  681SOL    HW1 6250   4.517   8.175   5.343
  681SOL    HW2 6251   4.595   8.053   5.299
  682SOL     OW 6252   2.472   4.111   2.203
  682SOL    HW1 6253   2.461   4.026   2.160
  682SOL    HW2 6254   2.516   4.091   2.285
  683SOL     OW 6255   1.617   4.877   4.726
  683SOL    HW1 6256   1.604   4.784   4.704
  683SOL    HW2 6257   1.667   4.912   4.653
  684SOL     OW 6258   4.756   9.200   5.698
  684SOL    HW1 6259   4.749   9.247   5.781
  684SOL    HW2 6260   4.666   9.189   5.668
  685SOL     OW 6261   4.067   1.438   2.441
  685SOL    HW1 6262   3.974   1.440   2.418
  685SOL    HW2 6263   4.112   1.446   2.357
  686SOL     OW 6264   1.632   4.793   4.368
  686SOL    HW1 6265   1.574   4.838   4.431
  686SOL    HW2 6266   1.573   4.736   4.319
  687SOL     OW 6267  -0.202   0.736   1.231
  687SOL    HW1 6268  -0.118   0.689   1.230
  687SOL    HW2 6269  -0.248   0.700   1.308
  688SOL     OW 6270   2.369   6.114   0.431
  688SOL    HW1 6271   2.319   6.116   0.513
  688SOL    HW2 6272   2.426   6.192   0.436
  689SOL     OW 6273   6.773   9.390   5.317
  689SOL    HW1 6274   6.776   9.302   5.357
  689SOL    HW2 6275   6.694   9.389   5.264
  690SOL     OW 6276   2.121   3.679   1.141
  690SOL    HW1 6277   2.150   3.742   1.206
  690SOL    HW2 6278   2.026   3.673   1.154
  691SOL     OW 6279   6.879   8.476   4.400
  691SOL    HW1 6280   6.903   8.554   4.450
  691SOL    HW2 6281   6.879   8.504   4.309
  692SOL     OW 6282   7.991   5.015   2.009
  692SOL    HW1 6283   7.917   4.956   2.027
  692SOL    HW2 6284   8.041   4.970   1.941
  693SOL     OW 6285  -0.575   3.435   4.785
  693SOL    HW1 6286  -0.663   3.473   4.788
  693SOL    HW2 6287  -0.585   3.348   4.822
  694SOL     OW 6288   6.883   6.454   3.013
  694SOL    HW1 6289   6.947   6.485   3.077
  694SOL    HW2 6290   6.848   6.373   3.051
  695SOL     OW 6291   3.055   9.209   4.348
  695SOL    HW1 6292   2.960   9.217   4.356
  695SOL    HW2 6293   3.071   9.204   4.254
  696SOL     OW 6294  -1.119   3.325   3.744
  696SOL    HW1 6295  -1.047   3.263   3.730
  696SOL    HW2 6296  -1.184   3.274   3.792
  697SOL     OW 6297   5.107   2.493   1.234
  697SOL    HW1 6298   5.156   2.459   1.159
  697SOL    HW2 6299   5.020   2.512   1.199
  698SOL     OW 6300   6.218   8.216   3.881
  698SOL    HW1 6301   6.279   8.217   3.955
  698SOL    HW2 6302   6.158   8.145   3.901
  699SOL     OW 6303   0.326   3.310   5.327
  699SOL    HW1 6304   0.268   3.309   5.251
  699SOL    HW2 6305   0.397   3.250   5.304
  700SOL     OW 6306   2.754   1.530   1.779
  700SOL    HW1 6307   2.788   1.590   1.712
  700SOL    HW2 6308   2.783   1.443   1.750
  701SOL     OW 6309   7.978   7.689   1.023
  701SOL    HW1 6310   8.034   7.766   1.032
  701SOL    HW2 6311   7.916   7.713   0.954
  702SOL     OW 6312   7.007   9.787   5.715
  702SOL    HW1 6313   6.940   9.806   5.649
  702SOL    HW2 6314   7.058   9.868   5.721
  703SOL     OW 6315   6.048   2.214   2.699
  703SOL    HW1 6316   6.036   2.190   2.607
  703SOL    HW2 6317   6.048   2.309   2.699
  704SOL     OW 6318   0.570   3.099   1.402
  704SOL    HW1 6319   0.627   3.041   1.352
  704SOL    HW2 6320   0.627   3.172   1.428
  705SOL     OW 6321   1.813   4.211   5.600
  705SOL    HW1 6322   1.803   4.250   5.687
  705SOL    HW2 6323   1.733   4.237   5.554
  706SOL     OW 6324   7.202   5.147   0.665
  706SOL    HW1 6325   7.296   5.136   0.653
  706SOL    HW2 6326   7.178   5.214   0.601
  707SOL     OW 6327  -0.324   9.527   6.072
  707SOL    HW1 6328  -0.346   9.576   5.993
  707SOL    HW2 6329  -0.391   9.551   6.136
  708SOL     OW 6330   5.697   7.913   4.637
  708SOL    HW1 6331   5.716   7.827   4.673
  708SOL    HW2 6332   5.772   7.932   4.580
  709SOL     OW 6333   2.209   7.928   4.055
  709SOL    HW1 6334   2.175   7.971   4.134
  709SOL    HW2 6335   2.296   7.966   4.043
  710SOL     OW 6336   7.182  10.004   5.429
  710SOL    HW1 6337   7.238   9.951   5.487
  710SOL    HW2 6338   7.191   9.963   5.343
  711SOL     OW 6339   0.977   9.488   5.061
  711SOL    HW1 6340   1.059   9.439   5.056
  711SOL    HW2 6341   0.966   9.506   5.154
  712SOL     OW 6342   0.392   5.939   5.512
  712SOL    HW1 6343   0.403   6.026   5.473
  712SOL    HW2 6344   0.317   5.902   5.465
  713SOL     OW 6345   1.302   4.063   5.750
  713SOL    HW1 6346   1.209   4.079   5.762
  713SOL    HW2 6347   1.334   4.036   5.836
  714SOL     OW 6348   2.981   3.517   1.185
  714SOL    HW1 6349   2.984   3.495   1.092
  714SOL    HW2 6350   2.905   3.575   1.194
  715SOL     OW 6351   2.467   7.690   1.579
  715SOL    HW1 6352   2.405   7.629   1.617
  715SOL    HW2 6353   2.541   7.690   1.640
  716SOL     OW 6354   5.258   3.177   2.603
  716SOL    HW1 6355   5.293   3.201   2.518
  716SOL    HW2 6356   5.167   3.152   2.586
  717SOL     OW 6357   5.869   2.954   3.130
  717SOL    HW1 6358   5.946   2.956   3.186
  717SOL    HW2 6359   5.853   3.046   3.109
  718SOL     OW 6360   8.046   6.676   2.322
  718SOL    HW1 6361   8.037   6.682   2.227
  718SOL    HW2 6362   7.956   6.676   2.354
  719SOL     OW 6363   1.161   4.111   1.446
  719SOL    HW1 6364   1.230   4.140   1.387
  719SOL    HW2 6365   1.134   4.026   1.412
  720SOL     OW 6366   6.726   5.440   3.759
  720SOL    HW1 6367   6.741   5.361   3.708
  720SOL    HW2 6368   6.632   5.441   3.777
  721SOL     OW 6369   4.950   7.346   1.132
  721SOL    HW1 6370   4.896   7.333   1.054
  721SOL    HW2 6371   4.919   7.428   1.170
  722SOL     OW 6372   7.599   7.717   1.041
  722SOL    HW1 6373   7.641   7.662   1.108
  722SOL    HW2 6374   7.505   7.703   1.055
  723SOL     OW 6375   4.831   4.403   2.950
  723SOL    HW1 6376   4.847   4.360   2.866
  723SOL    HW2 6377   4.879   4.486   2.944
  724SOL     OW 6378   5.491   8.239   5.909
  724SOL    HW1 6379   5.586   8.248   5.918
  724SOL    HW2 6380   5.456   8.288   5.984
  725SOL     OW 6381   1.346   2.929   4.798
  725SOL    HW1 6382   1.300   2.845   4.789
  725SOL    HW2 6383   1.298   2.975   4.867
  726SOL     OW 6384   7.517  10.264   5.949
  726SOL    HW1 6385   7.553  10.323   6.015
  726SOL    HW2 6386   7.422  10.269   5.962
  727SOL     OW 6387   4.530   5.982   6.021
  727SOL    HW1 6388   4.560   5.948   5.936
  727SOL    HW2 6389   4.601   6.039   6.050
  728SOL     OW 6390  -0.266   5.318   4.573
  728SOL    HW1 6391  -0.359   5.301   4.585
  728SOL    HW2 6392  -0.253   5.316   4.478
  729SOL     OW 6393   1.100   3.386   2.236
  729SOL    HW1 6394   1.016   3.418   2.204
  729SOL    HW2 6395   1.124   3.317   2.174
  730SOL     OW 6396   4.993   7.193   4.456
  730SOL    HW1 6397   5.027   7.108   4.482
  730SOL    HW2 6398   5.039   7.256   4.512
  731SOL     OW 6399   6.684   4.743   2.234
  731SOL    HW1 6400   6.610   4.793   2.266
  731SOL    HW2 6401   6.761   4.795   2.258
  732SOL     OW 6402   5.032   2.814   0.885
  732SOL    HW1 6403   5.003   2.904   0.897
  732SOL    HW2 6404   5.100   2.801   0.952
  733SOL     OW 6405   7.259   1.472   0.767
  733SOL    HW1 6406   7.301   1.554   0.740
  733SOL    HW2 6407   7.311   1.404   0.723
  734SOL     OW 6408   4.626   7.228   4.753
  734SOL    HW1 6409   4.564   7.301   4.761
  734SOL    HW2 6410   4.708   7.264   4.786
  735SOL     OW 6411  -0.650   6.068   4.903
  735SOL    HW1 6412  -0.705   6.133   4.946
  735SOL    HW2 6413  -0.576   6.118   4.867
  736SOL     OW 6414   0.638   6.538   4.054
  736SOL    HW1 6415   0.722   6.557   4.097
  736SOL    HW2 6416   0.586   6.617   4.069
  737SOL     OW 6417   2.710   3.000   3.593
  737SOL    HW1 6418   2.660   3.006   3.675
  737SOL    HW2 6419   2.733   2.907   3.586
  738SOL     OW 6420   6.051   1.360   1.652
  738SOL    HW1 6421   6.095   1.290   1.604
  738SOL    HW2 6422   5.994   1.401   1.587
  739SOL     OW 6423   0.082   2.245   3.698
  739SOL    HW1 6424   0.070   2.153   3.674
  739SOL    HW2 6425   0.042   2.253   3.785
  740SOL     OW 6426   4.094   3.656   5.603
  740SOL    HW1 6427   4.045   3.629   5.525
  740SOL    HW2 6428   4.048   3.734   5.634
  741SOL     OW 6429   1.148   1.797   1.126
  741SOL    HW1 6430   1.137   1.886   1.093
  741SOL    HW2 6431   1.182   1.748   1.052
  742SOL     OW 6432  -0.372   5.305   4.958
  742SOL    HW1 6433  -0.390   5.232   5.017
  742SOL    HW2 6434  -0.453   5.357   4.959
  743SOL     OW 6435   7.067   7.699   3.693
  743SOL    HW1 6436   7.068   7.721   3.600
  743SOL    HW2 6437   7.037   7.778   3.736
  744SOL     OW 6438   4.649   3.334   5.094
  744SOL    HW1 6439   4.740   3.355   5.070
  744SOL    HW2 6440   4.653   3.313   5.187
  745SOL     OW 6441   5.315   6.226   1.576
  745SOL    HW1 6442   5.370   6.156   1.611
  745SOL    HW2 6443   5.279   6.270   1.654
  746SOL     OW 6444   7.248   5.664   2.299
  746SOL    HW1 6445   7.160   5.689   2.269
  746SOL    HW2 6446   7.258   5.573   2.271
  747SOL     OW 6447   4.346   1.578   1.739
  747SOL    HW1 6448   4.279   1.510   1.745
  747SOL    HW2 6449   4.425   1.532   1.712
  748SOL     OW 6450   0.304   1.676   1.840
  748SOL    HW1 6451   0.210   1.667   1.855
  748SOL    HW2 6452   0.314   1.762   1.798
  749SOL     OW 6453   0.650   1.735   0.037
  749SOL    HW1 6454   0.695   1.815   0.011
  749SOL    HW2 6455   0.602   1.758   0.116
  750SOL     OW 6456   4.739   3.864   0.531
  750SOL    HW1 6457   4.699   3.799   0.589
  750SOL    HW2 6458   4.691   3.944   0.549
  751SOL     OW 6459   1.053   3.385   1.475
  751SOL    HW1 6460   1.126   3.406   1.533
  751SOL    HW2 6461   0.980   3.437   1.510
  752SOL     OW 6462   0.077   8.375   5.688
  752SOL    HW1 6463   0.002   8.417   5.645
  752SOL    HW2 6464   0.069   8.399   5.780
  753SOL     OW 6465   0.912   8.032   3.528
  753SOL    HW1 6466   0.910   7.975   3.605
  753SOL    HW2 6467   1.002   8.026   3.496
  754SOL     OW 6468   4.364   8.254   5.078
  754SOL    HW1 6469   4.402   8.167   5.086
  754SOL    HW2 6470   4.373   8.293   5.165
  755SOL     OW 6471  -0.216   4.347   5.218
  755SOL    HW1 6472  -0.284   4.415   5.222
  755SOL    HW2 6473  -0.149   4.376   5.279
  756SOL     OW 6474  -1.024   2.414   3.991
  756SOL    HW1 6475  -1.013   2.344   3.927
  756SOL    HW2 6476  -1.118   2.421   4.004
  757SOL     OW 6477   3.266   3.137   3.823
  757SOL    HW1 6478   3.331   3.202   3.798
  757SOL    HW2 6479   3.198   3.143   3.757
  758SOL     OW 6480   1.573   4.761   3.831
  758SOL    HW1 6481   1.572   4.669   3.806
  758SOL    HW2 6482   1.666   4.783   3.838
  759SOL     OW 6483   6.455   7.885   4.340
  759SOL    HW1 6484   6.548   7.890   4.364
  759SOL    HW2 6485   6.413   7.953   4.393
  760SOL     OW 6486   4.778   8.168   3.048
  760SOL    HW1 6487   4.792   8.232   3.118
  760SOL    HW2 6488   4.759   8.221   2.970
  761SOL     OW 6489   1.702   3.893   1.338
  761SOL    HW1 6490   1.796   3.901   1.357
  761SOL    HW2 6491   1.687   3.953   1.265
  762SOL     OW 6492   0.552   7.596   4.204
  762SOL    HW1 6493   0.516   7.559   4.284
  762SOL    HW2 6494   0.588   7.520   4.157
  763SOL     OW 6495   8.123   6.360   0.807
  763SOL    HW1 6496   8.037   6.401   0.810
  763SOL    HW2 6497   8.148   6.361   0.715
  764SOL     OW 6498   3.376   2.812   0.532
  764SOL    HW1 6499   3.463   2.845   0.509
  764SOL    HW2 6500   3.341   2.778   0.449
  765SOL     OW 6501   5.554   1.688   0.090
  765SOL    HW1 6502   5.555   1.643   0.175
  765SOL    HW2 6503   5.461   1.697   0.069
  766SOL     OW 6504   3.396  10.058   5.542
  766SOL    HW1 6505   3.406  10.145   5.580
  766SOL    HW2 6506   3.398   9.999   5.617
  767SOL     OW 6507   4.947   4.201   0.952
  767SOL    HW1 6508   4.934   4.296   0.955
  767SOL    HW2 6509   4.860   4.165   0.935
  768SOL     OW 6510   2.553   8.770   3.781
  768SOL    HW1 6511   2.613   8.717   3.730
  768SOL    HW2 6512   2.565   8.739   3.871
  769SOL     OW 6513   6.521   5.186   0.062
  769SOL    HW1 6514   6.461   5.147  -0.001
  769SOL    HW2 6515   6.581   5.115   0.086
  770SOL     OW 6516   2.680   2.621   0.482
  770SOL    HW1 6517   2.669   2.649   0.573
  770SOL    HW2 6518   2.619   2.547   0.472
  771SOL     OW 6519   6.517   5.049   2.903
  771SOL    HW1 6520   6.520   5.076   2.811
  771SOL    HW2 6521   6.476   5.123   2.948
  772SOL     OW 6522   6.752   1.154   1.527
  772SOL    HW1 6523   6.817   1.219   1.552
  772SOL    HW2 6524   6.765   1.142   1.433
  773SOL     OW 6525   3.349   6.773   5.239
  773SOL    HW1 6526   3.373   6.845   5.297
  773SOL    HW2 6527   3.309   6.816   5.164
  774SOL     OW 6528   7.006   7.071   1.063
  774SOL    HW1 6529   7.048   7.118   1.135
  774SOL    HW2 6530   7.074   7.012   1.030
  775SOL     OW 6531   5.903   9.263   4.110
  775SOL    HW1 6532   5.871   9.255   4.020
  775SOL    HW2 6533   5.989   9.220   4.109
  776SOL     OW 6534   5.101   3.023   1.555
  776SOL    HW1 6535   5.071   3.108   1.523
  776SOL    HW2 6536   5.149   3.044   1.636
  777SOL     OW 6537   6.957   5.309   0.110
  777SOL    HW1 6538   6.937   5.217   0.130
  777SOL    HW2 6539   7.052   5.315   0.119
  778SOL     OW 6540   4.411   1.995   2.698
  778SOL    HW1 6541   4.506   1.998   2.712
  778SOL    HW2 6542   4.376   2.059   2.761
  779SOL     OW 6543   2.871   3.251   0.579
  779SOL    HW1 6544   2.872   3.306   0.657
  779SOL    HW2 6545   2.952   3.199   0.585
  780SOL     OW 6546   7.251   5.769   2.006
  780SOL    HW1 6547   7.243   5.783   2.100
  780SOL    HW2 6548   7.286   5.680   1.998
  781SOL     OW 6549   3.261   2.503   1.437
  781SOL    HW1 6550   3.169   2.475   1.442
  781SOL    HW2 6551   3.308   2.439   1.490
  782SOL     OW 6552   4.551   4.736   0.329
  782SOL    HW1 6553   4.535   4.797   0.256
  782SOL    HW2 6554   4.611   4.783   0.387
  783SOL     OW 6555   9.083   7.528   1.385
  783SOL    HW1 6556   9.030   7.448   1.390
  783SOL    HW2 6557   9.104   7.548   1.476
  784SOL     OW 6558  -1.265   3.861   5.336
  784SOL    HW1 6559  -1.273   3.792   5.402
  784SOL    HW2 6560  -1.260   3.942   5.388
  785SOL     OW 6561   7.960   2.478   0.199
  785SOL    HW1 6562   7.987   2.474   0.107
  785SOL    HW2 6563   7.992   2.563   0.229
  786SOL     OW 6564   2.908   6.461   1.257
  786SOL    HW1 6565   2.832   6.411   1.287
  786SOL    HW2 6566   2.902   6.458   1.161
  787SOL     OW 6567   5.334   3.323   2.199
  787SOL    HW1 6568   5.407   3.279   2.244
  787SOL    HW2 6569   5.270   3.341   2.268
  788SOL     OW 6570   2.769   3.653   5.196
  788SOL    HW1 6571   2.761   3.725   5.259
  788SOL    HW2 6572   2.780   3.697   5.112
  789SOL     OW 6573   5.587   2.293   2.353
  789SOL    HW1 6574   5.619   2.203   2.347
  789SOL    HW2 6575   5.579   2.322   2.262
  790SOL     OW 6576   1.220   8.249   4.737
  790SOL    HW1 6577   1.275   8.230   4.812
  790SOL    HW2 6578   1.185   8.336   4.754
  791SOL     OW 6579   5.916   8.301   4.728
  791SOL    HW1 6580   5.930   8.267   4.639
  791SOL    HW2 6581   5.824   8.326   4.730
  792SOL     OW 6582   2.200   6.863   1.931
  792SOL    HW1 6583   2.220   6.905   2.014
  792SOL    HW2 6584   2.261   6.789   1.926
  793SOL     OW 6585   0.795   4.150   3.394
  793SOL    HW1 6586   0.877   4.156   3.344
  793SOL    HW2 6587   0.822   4.120   3.481
  794SOL     OW 6588   6.525   6.518   1.878
  794SOL    HW1 6589   6.447   6.566   1.905
  794SOL    HW2 6590   6.520   6.517   1.782
  795SOL     OW 6591   4.956   7.844   6.101
  795SOL    HW1 6592   4.957   7.907   6.173
  795SOL    HW2 6593   5.048   7.839   6.073
  796SOL     OW 6594   6.161   0.953   1.053
  796SOL    HW1 6595   6.255   0.948   1.034
  796SOL    HW2 6596   6.128   1.019   0.992
  797SOL     OW 6597   4.219   5.036   4.760
  797SOL    HW1 6598   4.297   5.030   4.816
  797SOL    HW2 6599   4.209   5.130   4.744
  798SOL     OW 6600   4.199   8.298   2.507
  798SOL    HW1 6601   4.165   8.342   2.430
  798SOL    HW2 6602   4.219   8.209   2.477
  799SOL     OW 6603   4.004   7.745   3.091
  799SOL    HW1 6604   4.030   7.835   3.111
  799SOL    HW2 6605   4.037   7.730   3.002
  800SOL     OW 6606   7.105   7.893   2.807
  800SOL    HW1 6607   7.122   7.834   2.733
  800SOL    HW2 6608   7.010   7.885   2.822
  801SOL     OW 6609   2.821   2.961   0.433
  801SOL    HW1 6610   2.779   2.896   0.490
  801SOL    HW2 6611   2.911   2.932   0.425
  802SOL     OW 6612   1.436   5.523   2.093
  802SOL    HW1 6613   1.385   5.459   2.142
  802SOL    HW2 6614   1.389   5.534   2.010
  803SOL     OW 6615   8.531   7.095   1.032
  803SOL    HW1 6616   8.495   7.182   1.017
  803SOL    HW2 6617   8.626   7.106   1.024
  804SOL     OW 6618   6.107   6.883   5.214
  804SOL    HW1 6619   6.198   6.887   5.243
  804SOL    HW2 6620   6.059   6.935   5.278
  805SOL     OW 6621   7.701   3.087   0.977
  805SOL    HW1 6622   7.631   3.068   0.916
  805SOL    HW2 6623   7.769   3.128   0.924
  806SOL     OW 6624   0.451   2.653   3.624
  806SOL    HW1 6625   0.486   2.658   3.713
  806SOL    HW2 6626   0.393   2.577   3.626
  807SOL     OW 6627   2.223   5.205   6.002
  807SOL    HW1 6628   2.259   5.288   5.973
  807SOL    HW2 6629   2.277   5.139   5.959
  808SOL     OW 6630   7.367   2.403   1.326
  808SOL    HW1 6631   7.438   2.414   1.263
  808SOL    HW2 6632   7.403   2.436   1.409
  809SOL     OW 6633  -0.493   3.430   3.347
  809SOL    HW1 6634  -0.555   3.416   3.419
  809SOL    HW2 6635  -0.475   3.342   3.313
  810SOL     OW 6636   7.092   6.062   4.114
  810SOL    HW1 6637   7.044   5.979   4.123
  810SOL    HW2 6638   7.147   6.049   4.037
  811SOL     OW 6639   3.757   5.142   2.401
  811SOL    HW1 6640   3.741   5.047   2.401
  811SOL    HW2 6641   3.831   5.154   2.342
  812SOL     OW 6642   5.073   3.640   5.487
  812SOL    HW1 6643   5.119   3.691   5.553
  812SOL    HW2 6644   5.043   3.705   5.423
  813SOL     OW 6645   2.406   8.357   2.334
  813SOL    HW1 6646   2.354   8.432   2.305
  813SOL    HW2 6647   2.362   8.282   2.295
  814SOL     OW 6648   4.358   6.330   1.666
  814SOL    HW1 6649   4.418   6.376   1.608
  814SOL    HW2 6650   4.305   6.400   1.704
  815SOL     OW 6651   5.138   3.660   3.758
  815SOL    HW1 6652   5.065   3.640   3.699
  815SOL    HW2 6653   5.171   3.745   3.729
  816SOL     OW 6654   4.492   3.485   1.306
  816SOL    HW1 6655   4.402   3.512   1.324
  816SOL    HW2 6656   4.524   3.451   1.389
  817SOL     OW 6657   6.101   5.710   0.938
  817SOL    HW1 6658   6.007   5.703   0.921
  817SOL    HW2 6659   6.133   5.620   0.941
  818SOL     OW 6660   1.809   0.902   1.056
  818SOL    HW1 6661   1.747   0.953   1.107
  818SOL    HW2 6662   1.879   0.880   1.118
  819SOL     OW 6663   1.306   4.694   4.651
  819SOL    HW1 6664   1.317   4.674   4.743
  819SOL    HW2 6665   1.279   4.612   4.611
  820SOL     OW 6666   2.095   3.979   4.608
  820SOL    HW1 6667   2.034   4.033   4.557
  820SOL    HW2 6668   2.181   4.015   4.587
  821SOL     OW 6669   2.556   5.254   6.023
  821SOL    HW1 6670   2.495   5.188   5.990
  821SOL    HW2 6671   2.588   5.298   5.944
  822SOL     OW 6672   1.445   2.813   3.714
  822SOL    HW1 6673   1.400   2.875   3.771
  822SOL    HW2 6674   1.500   2.762   3.773
  823SOL     OW 6675   4.433   1.574   0.043
  823SOL    HW1 6676   4.422   1.544   0.133
  823SOL    HW2 6677   4.463   1.665   0.052
  824SOL     OW 6678   5.164   6.217   1.160
  824SOL    HW1 6679   5.170   6.301   1.205
  824SOL    HW2 6680   5.184   6.152   1.228
  825SOL     OW 6681   4.460   4.480   6.009
  825SOL    HW1 6682   4.540   4.483   5.958
  825SOL    HW2 6683   4.474   4.542   6.081
  826SOL     OW 6684   5.833   1.900   2.029
  826SOL    HW1 6685   5.903   1.891   1.964
  826SOL    HW2 6686   5.863   1.848   2.104
  827SOL     OW 6687   3.046   9.631   4.340
  827SOL    HW1 6688   3.085   9.547   4.316
  827SOL    HW2 6689   3.121   9.690   4.350
  828SOL     OW 6690   4.363   7.583   5.239
  828SOL    HW1 6691   4.366   7.511   5.176
  828SOL    HW2 6692   4.453   7.616   5.241
  829SOL     OW 6693   4.997   4.417   6.170
  829SOL    HW1 6694   4.965   4.366   6.246
  829SOL    HW2 6695   5.088   4.436   6.190
  830SOL     OW 6696   2.773   7.117   1.836
  830SOL    HW1 6697   2.748   7.209   1.838
  830SOL    HW2 6698   2.868   7.118   1.826
  831SOL     OW 6699   7.922   9.337   4.262
  831SOL    HW1 6700   7.906   9.272   4.331
  831SOL    HW2 6701   7.878   9.416   4.292
  832SOL     OW 6702   5.974   1.468   2.490
  832SOL    HW1 6703   5.984   1.524   2.567
  832SOL    HW2 6704   5.934   1.387   2.523
  833SOL     OW 6705   0.560   5.675   5.020
  833SOL    HW1 6706   0.571   5.671   5.115
  833SOL    HW2 6707   0.470   5.644   5.005
  834SOL     OW 6708   7.718   7.935   2.775
  834SOL    HW1 6709   7.702   7.925   2.868
  834SOL    HW2 6710   7.794   7.879   2.758
  835SOL     OW 6711   6.949   6.262   2.049
  835SOL    HW1 6712   6.882   6.279   1.982
  835SOL    HW2 6713   7.030   6.295   2.011
  836SOL     OW 6714   3.604   2.346   3.419
  836SOL    HW1 6715   3.699   2.348   3.431
  836SOL    HW2 6716   3.591   2.355   3.325
  837SOL     OW 6717   1.467   4.808   3.371
  837SOL    HW1 6718   1.415   4.807   3.291
  837SOL    HW2 6719   1.489   4.900   3.385
  838SOL     OW 6720   4.825   7.482   1.374
  838SOL    HW1 6721   4.735   7.514   1.364
  838SOL    HW2 6722   4.816   7.389   1.391
  839SOL     OW 6723   1.437   3.949   2.749
  839SOL    HW1 6724   1.382   3.922   2.823
  839SOL    HW2 6725   1.511   3.888   2.750
  840SOL     OW 6726   5.099   7.716   5.594
  840SOL    HW1 6727   5.155   7.726   5.517
  840SOL    HW2 6728   5.130   7.782   5.656
  841SOL     OW 6729   2.637   6.986   3.570
  841SOL    HW1 6730   2.596   7.002   3.655
  841SOL    HW2 6731   2.605   7.056   3.513
  842SOL     OW 6732   2.697   1.830   0.867
  842SOL    HW1 6733   2.786   1.822   0.901
  842SOL    HW2 6734   2.691   1.764   0.798
  843SOL     OW 6735   0.497   5.170   4.420
  843SOL    HW1 6736   0.447   5.092   4.442
  843SOL    HW2 6737   0.536   5.151   4.335
  844SOL     OW 6738   7.132   2.940   1.133
  844SOL    HW1 6739   7.100   3.022   1.096
  844SOL    HW2 6740   7.150   2.885   1.057
  845SOL     OW 6741   7.285   8.343   2.520
  845SOL    HW1 6742   7.219   8.282   2.554
  845SOL    HW2 6743   7.353   8.345   2.588
  846SOL     OW 6744   6.759   2.597   2.379
  846SOL    HW1 6745   6.828   2.582   2.444
  846SOL    HW2 6746   6.805   2.615   2.297
  847SOL     OW 6747   3.072   0.838   0.993
  847SOL    HW1 6748   3.111   0.781   0.927
  847SOL    HW2 6749   3.142   0.854   1.056
  848SOL     OW 6750   8.779   4.877   0.285
  848SOL    HW1 6751   8.774   4.851   0.193
  848SOL    HW2 6752   8.711   4.944   0.296
  849SOL     OW 6753  -0.475   3.899   4.988
  849SOL    HW1 6754  -0.532   3.904   4.911
  849SOL    HW2 6755  -0.455   3.805   4.995
  850SOL     OW 6756   1.969   7.360   2.454
  850SOL    HW1 6757   2.020   7.412   2.516
  850SOL    HW2 6758   1.878   7.383   2.473
  851SOL     OW 6759   5.953   6.666   5.735
  851SOL    HW1 6760   5.963   6.740   5.795
  851SOL    HW2 6761   5.978   6.589   5.786
  852SOL     OW 6762   1.518   8.479   3.312
  852SOL    HW1 6763   1.512   8.405   3.373
  852SOL    HW2 6764   1.613   8.490   3.298
  853SOL     OW 6765   2.297   6.635   5.835
  853SOL    HW1 6766   2.261   6.546   5.836
  853SOL    HW2 6767   2.349   6.641   5.916
  854SOL     OW 6768   2.078   3.693   3.632
  854SOL    HW1 6769   2.020   3.625   3.667
  854SOL    HW2 6770   2.162   3.677   3.675
  855SOL     OW 6771  -0.161   5.624   4.482
  855SOL    HW1 6772  -0.153   5.538   4.523
  855SOL    HW2 6773  -0.148   5.686   4.555
  856SOL     OW 6774   4.490   7.864   2.617
  856SOL    HW1 6775   4.583   7.851   2.634
  856SOL    HW2 6776   4.479   7.845   2.524
  857SOL     OW 6777   3.836   0.599   0.984
  857SOL    HW1 6778   3.912   0.552   1.019
  857SOL    HW2 6779   3.842   0.686   1.023
  858SOL     OW 6780  -0.634   3.475   3.932
  858SOL    HW1 6781  -0.729   3.468   3.918
  858SOL    HW2 6782  -0.616   3.569   3.932
  859SOL     OW 6783   7.187   6.641   3.532
  859SOL    HW1 6784   7.164   6.548   3.524
  859SOL    HW2 6785   7.109   6.682   3.570
  860SOL     OW 6786   2.102   4.214   5.054
  860SOL    HW1 6787   2.117   4.202   5.148
  860SOL    HW2 6788   2.074   4.128   5.024
  861SOL     OW 6789   1.719   3.288   3.395
  861SOL    HW1 6790   1.628   3.275   3.422
  861SOL    HW2 6791   1.765   3.312   3.475
  862SOL     OW 6792   1.236   4.376   2.530
  862SOL    HW1 6793   1.153   4.361   2.575
  862SOL    HW2 6794   1.254   4.469   2.543
  863SOL     OW 6795   3.292   9.763   5.515
  863SOL    HW1 6796   3.265   9.855   5.520
  863SOL    HW2 6797   3.303   9.737   5.606
  864SOL     OW 6798   2.918   9.118   4.911
  864SOL    HW1 6799   2.878   9.122   4.998
  864SOL    HW2 6800   2.902   9.028   4.881
  865SOL     OW 6801  -1.313   3.518   5.894
  865SOL    HW1 6802  -1.277   3.481   5.814
  865SOL    HW2 6803  -1.289   3.455   5.962
  866SOL     OW 6804   1.737   9.070   5.968
  866SOL    HW1 6805   1.701   8.997   6.017
  866SOL    HW2 6806   1.712   9.148   6.018
  867SOL     OW 6807  -0.294   4.638   5.294
  867SOL    HW1 6808  -0.208   4.675   5.277
  867SOL    HW2 6809  -0.293   4.615   5.387
  868SOL     OW 6810   3.758   4.042   1.902
  868SOL    HW1 6811   3.779   4.031   1.809
  868SOL    HW2 6812   3.692   3.975   1.920
  869SOL     OW 6813   2.759   8.477   2.593
  869SOL    HW1 6814   2.755   8.412   2.523
  869SOL    HW2 6815   2.679   8.464   2.644
  870SOL     OW 6816   1.647   9.516   4.920
  870SOL    HW1 6817   1.559   9.515   4.958
  870SOL    HW2 6818   1.687   9.434   4.950
  871SOL     OW 6819   6.361   4.944   4.421
  871SOL    HW1 6820   6.449   4.931   4.386
  871SOL    HW2 6821   6.308   4.878   4.377
  872SOL     OW 6822   4.210   7.653   3.625
  872SOL    HW1 6823   4.205   7.558   3.621
  872SOL    HW2 6824   4.164   7.676   3.706
  873SOL     OW 6825   6.915   8.040   1.718
  873SOL    HW1 6826   6.941   8.132   1.724
  873SOL    HW2 6827   6.901   8.013   1.809
  874SOL     OW 6828   1.063   6.826   3.147
  874SOL    HW1 6829   0.968   6.822   3.156
  874SOL    HW2 6830   1.078   6.892   3.079
  875SOL     OW 6831   5.034   8.063   2.679
  875SOL    HW1 6832   5.124   8.036   2.661
  875SOL    HW2 6833   4.980   7.999   2.634
  876SOL     OW 6834   2.575   3.661   5.485
  876SOL    HW1 6835   2.567   3.731   5.420
  876SOL    HW2 6836   2.491   3.660   5.530
  877SOL     OW 6837   3.417   2.390   2.175
  877SOL    HW1 6838   3.333   2.421   2.207
  877SOL    HW2 6839   3.465   2.469   2.151
  878SOL     OW 6840  -0.581   6.944   5.333
  878SOL    HW1 6841  -0.554   6.955   5.424
  878SOL    HW2 6842  -0.502   6.913   5.288
  879SOL     OW 6843   4.388   1.046   0.564
  879SOL    HW1 6844   4.459   1.029   0.501
  879SOL    HW2 6845   4.340   0.963   0.569
  880SOL     OW 6846   0.668   1.989   2.350
  880SOL    HW1 6847   0.649   1.905   2.307
  880SOL    HW2 6848   0.613   1.988   2.428
  881SOL     OW 6849   4.083   7.191   3.483
  881SOL    HW1 6850   4.162   7.143   3.507
  881SOL    HW2 6851   4.099   7.220   3.393
  882SOL     OW 6852  -0.621   4.848   5.279
  882SOL    HW1 6853  -0.590   4.903   5.350
  882SOL    HW2 6854  -0.716   4.860   5.278
  883SOL     OW 6855   5.251   3.867   0.813
  883SOL    HW1 6856   5.253   3.963   0.812
  883SOL    HW2 6857   5.168   3.843   0.772
  884SOL     OW 6858   5.049   7.965   4.274
  884SOL    HW1 6859   5.086   8.024   4.209
  884SOL    HW2 6860   5.110   7.969   4.348
  885SOL     OW 6861  -0.022   9.039   5.401
  885SOL    HW1 6862  -0.107   9.017   5.365
  885SOL    HW2 6863   0.021   9.089   5.332
  886SOL     OW 6864   1.691   3.330   0.110
  886SOL    HW1 6865   1.708   3.413   0.156
  886SOL    HW2 6866   1.600   3.310   0.130
  887SOL     OW 6867   2.114   3.758   6.119
  887SOL    HW1 6868   2.152   3.816   6.052
  887SOL    HW2 6869   2.023   3.748   6.092
  888SOL     OW 6870   2.171   1.733   0.023
  888SOL    HW1 6871   2.150   1.806  -0.037
  888SOL    HW2 6872   2.238   1.768   0.081
  889SOL     OW 6873   5.865   8.741   4.936
  889SOL    HW1 6874   5.958   8.740   4.914
  889SOL    HW2 6875   5.821   8.757   4.852
  890SOL     OW 6876   0.645   6.331   4.929
  890SOL    HW1 6877   0.615   6.261   4.872
  890SOL    HW2 6878   0.599   6.409   4.897
  891SOL     OW 6879   4.737   5.171   6.032
  891SOL    HW1 6880   4.655   5.157   6.079
  891SOL    HW2 6881   4.798   5.109   6.071
  892SOL     OW 6882   5.063   8.292   3.409
  892SOL    HW1 6883   5.103   8.233   3.345
  892SOL    HW2 6884   4.981   8.249   3.434
  893SOL     OW 6885   6.371   4.356   0.881
  893SOL    HW1 6886   6.334   4.378   0.966
  893SOL    HW2 6887   6.393   4.263   0.887
  894SOL     OW 6888   0.873   4.244   5.195
  894SOL    HW1 6889   0.940   4.267   5.131
  894SOL    HW2 6890   0.803   4.306   5.180
  895SOL     OW 6891   0.045   6.742   5.962
  895SOL    HW1 6892  -0.003   6.670   6.005
  895SOL    HW2 6893   0.023   6.733   5.869
  896SOL     OW 6894   1.692   5.210   4.219
  896SOL    HW1 6895   1.693   5.250   4.132
  896SOL    HW2 6896   1.742   5.271   4.274
  897SOL     OW 6897   3.922   5.829   1.639
  897SOL    HW1 6898   3.853   5.785   1.688
  897SOL    HW2 6899   4.003   5.803   1.684
  898SOL     OW 6900   0.244   2.408   3.314
  898SOL    HW1 6901   0.234   2.313   3.310
  898SOL    HW2 6902   0.288   2.424   3.397
  899SOL     OW 6903   3.160   7.439   1.017
  899SOL    HW1 6904   3.113   7.454   0.935
  899SOL    HW2 6905   3.208   7.358   1.002
  900SOL     OW 6906   7.066   6.234   3.900
  900SOL    HW1 6907   7.095   6.315   3.940
  900SOL    HW2 6908   6.981   6.216   3.942
  901SOL     OW 6909   1.239   4.385   5.082
  901SOL    HW1 6910   1.235   4.293   5.107
  901SOL    HW2 6911   1.166   4.425   5.129
  902SOL     OW 6912   1.361   3.659   3.107
  902SOL    HW1 6913   1.335   3.687   3.195
  902SOL    HW2 6914   1.448   3.695   3.095
  903SOL     OW 6915  -0.220   5.240   5.287
  903SOL    HW1 6916  -0.146   5.215   5.342
  903SOL    HW2 6917  -0.181   5.282   5.211
  904SOL     OW 6918   6.142   8.289   5.320
  904SOL    HW1 6919   6.178   8.348   5.386
  904SOL    HW2 6920   6.220   8.249   5.279
  905SOL     OW 6921   6.489   8.907   5.071
  905SOL    HW1 6922   6.403   8.887   5.106
  905SOL    HW2 6923   6.519   8.984   5.121
  906SOL     OW 6924   5.547   1.731   1.882
  906SOL    HW1 6925   5.508   1.818   1.869
  906SOL    HW2 6926   5.640   1.744   1.862
  907SOL     OW 6927   2.574   2.439   3.691
  907SOL    HW1 6928   2.596   2.365   3.747
  907SOL    HW2 6929   2.657   2.485   3.678
  908SOL     OW 6930   8.876   6.532   0.427
  908SOL    HW1 6931   8.799   6.497   0.381
  908SOL    HW2 6932   8.873   6.626   0.408
  909SOL     OW 6933   2.363   7.650   5.173
  909SOL    HW1 6934   2.444   7.680   5.132
  909SOL    HW2 6935   2.391   7.593   5.244
  910SOL     OW 6936   5.395   2.571   4.069
  910SOL    HW1 6937   5.312   2.559   4.116
  910SOL    HW2 6938   5.403   2.493   4.014
  911SOL     OW 6939   0.971   3.957   4.435
  911SOL    HW1 6940   0.935   3.913   4.513
  911SOL    HW2 6941   0.894   3.991   4.389
  912SOL     OW 6942   6.874   5.479   1.720
  912SOL    HW1 6943   6.799   5.536   1.702
  912SOL    HW2 6944   6.863   5.405   1.662
  913SOL     OW 6945   3.600   3.811   1.929
  913SOL    HW1 6946   3.512   3.781   1.952
  913SOL    HW2 6947   3.635   3.742   1.872
  914SOL     OW 6948  -1.342   5.137   5.972
  914SOL    HW1 6949  -1.406   5.077   6.011
  914SOL    HW2 6950  -1.365   5.139   5.879
  915SOL     OW 6951   0.052   2.549   3.845
  915SOL    HW1 6952   0.003   2.574   3.767
  915SOL    HW2 6953   0.060   2.630   3.896
  916SOL     OW 6954   0.019   3.973   3.647
  916SOL    HW1 6955  -0.033   3.985   3.567
  916SOL    HW2 6956  -0.014   3.891   3.684
  917SOL     OW 6957   2.449   2.946   2.409
  917SOL    HW1 6958   2.378   2.927   2.470
  917SOL    HW2 6959   2.528   2.948   2.463
  918SOL     OW 6960   7.282   8.626   4.812
  918SOL    HW1 6961   7.276   8.720   4.792
  918SOL    HW2 6962   7.208   8.610   4.871
  919SOL     OW 6963   5.933   6.645   0.815
  919SOL    HW1 6964   5.870   6.630   0.746
  919SOL    HW2 6965   5.997   6.575   0.805
  920SOL     OW 6966   0.968   2.098   3.441
  920SOL    HW1 6967   0.932   2.187   3.436
  920SOL    HW2 6968   0.978   2.071   3.350
  921SOL     OW 6969   8.282   7.127   1.980
  921SOL    HW1 6970   8.249   7.051   1.933
  921SOL    HW2 6971   8.243   7.120   2.068
  922SOL     OW 6972   0.881   5.124   2.379
  922SOL    HW1 6973   0.830   5.045   2.397
  922SOL    HW2 6974   0.861   5.183   2.452
  923SOL     OW 6975   2.477   3.260   3.993
  923SOL    HW1 6976   2.461   3.178   4.039
  923SOL    HW2 6977   2.505   3.321   4.061
  924SOL     OW 6978   0.427   7.096   5.170
  924SOL    HW1 6979   0.384   7.045   5.101
  924SOL    HW2 6980   0.364   7.164   5.193
  925SOL     OW 6981   2.680   5.491   2.280
  925SOL    HW1 6982   2.665   5.519   2.371
  925SOL    HW2 6983   2.606   5.433   2.261
  926SOL     OW 6984   4.059   8.592   2.844
  926SOL    HW1 6985   4.140   8.582   2.793
  926SOL    HW2 6986   4.050   8.687   2.855
  927SOL     OW 6987   7.436   4.834   0.760
  927SOL    HW1 6988   7.425   4.740   0.773
  927SOL    HW2 6989   7.493   4.862   0.831
  928SOL     OW 6990   2.009   1.583   1.166
  928SOL    HW1 6991   2.059   1.504   1.146
  928SOL    HW2 6992   2.071   1.642   1.209
  929SOL     OW 6993   4.839   5.132   0.498
  929SOL    HW1 6994   4.765   5.178   0.537
  929SOL    HW2 6995   4.912   5.149   0.558
  930SOL     OW 6996   1.589   3.651   1.947
  930SOL    HW1 6997   1.643   3.661   2.026
  930SOL    HW2 6998   1.647   3.675   1.875
  931SOL     OW 6999   1.199   3.351   5.550
  931SOL    HW1 7000   1.158   3.392   5.626
  931SOL    HW2 7001   1.126   3.306   5.506
  932SOL     OW 7002   0.185   5.113   5.188
  932SOL    HW1 7003   0.137   5.123   5.271
  932SOL    HW2 7004   0.120   5.079   5.127
  933SOL     OW 7005   0.923   3.377   4.750
  933SOL    HW1 7006   0.952   3.468   4.744
  933SOL    HW2 7007   0.829   3.381   4.734
  934SOL     OW 7008   1.692   3.182   4.877
  934SOL    HW1 7009   1.664   3.206   4.965
  934SOL    HW2 7010   1.611   3.167   4.828
  935SOL     OW 7011   4.649   7.647   1.259
  935SOL    HW1 7012   4.574   7.696   1.292
  935SOL    HW2 7013   4.616   7.601   1.182
  936SOL     OW 7014   2.297   8.575   4.485
  936SOL    HW1 7015   2.306   8.518   4.561
  936SOL    HW2 7016   2.205   8.603   4.487
  937SOL     OW 7017   7.199   2.507   0.136
  937SOL    HW1 7018   7.190   2.433   0.196
  937SOL    HW2 7019   7.113   2.515   0.094
  938SOL     OW 7020   2.760   7.783   4.520
  938SOL    HW1 7021   2.769   7.829   4.437
  938SOL    HW2 7022   2.844   7.738   4.531
  939SOL     OW 7023   5.071   8.574   2.494
  939SOL    HW1 7024   5.066   8.649   2.554
  939SOL    HW2 7025   5.140   8.518   2.531
  940SOL     OW 7026   5.938   8.357   4.109
  940SOL    HW1 7027   5.889   8.434   4.080
  940SOL    HW2 7028   5.982   8.386   4.190
  941SOL     OW 7029   6.510   3.845   2.039
  941SOL    HW1 7030   6.522   3.786   1.965
  941SOL    HW2 7031   6.489   3.929   1.999
  942SOL     OW 7032   5.481   1.622   2.124
  942SOL    HW1 7033   5.403   1.567   2.114
  942SOL    HW2 7034   5.486   1.671   2.043
  943SOL     OW 7035   2.236   2.337   2.689
  943SOL    HW1 7036   2.295   2.340   2.613
  943SOL    HW2 7037   2.213   2.428   2.706
  944SOL     OW 7038   0.377   7.764   6.038
  944SOL    HW1 7039   0.462   7.721   6.048
  944SOL    HW2 7040   0.336   7.757   6.125
  945SOL     OW 7041   4.602   7.550   1.004
  945SOL    HW1 7042   4.697   7.559   1.007
  945SOL    HW2 7043   4.574   7.613   0.939
  946SOL     OW 7044   1.517   7.928   2.600
  946SOL    HW1 7045   1.513   7.870   2.524
  946SOL    HW2 7046   1.554   7.874   2.669
  947SOL     OW 7047  -0.727   4.248   3.784
  947SOL    HW1 7048  -0.653   4.238   3.844
  947SOL    HW2 7049  -0.707   4.328   3.735
  948SOL     OW 7050   2.384   4.506   4.557
  948SOL    HW1 7051   2.448   4.551   4.501
  948SOL    HW2 7052   2.379   4.417   4.521
  949SOL     OW 7053   3.205   7.641   6.172
  949SOL    HW1 7054   3.205   7.705   6.243
  949SOL    HW2 7055   3.130   7.666   6.118
  950SOL     OW 7056   2.013   7.053   1.350
  950SOL    HW1 7057   2.034   7.145   1.366
  950SOL    HW2 7058   2.035   7.040   1.258
  951SOL     OW 7059   3.014   4.317   3.832
  951SOL    HW1 7060   3.033   4.411   3.829
  951SOL    HW2 7061   3.046   4.284   3.748
  952SOL     OW 7062   3.825   5.432   5.958
  952SOL    HW1 7063   3.876   5.351   5.962
  952SOL    HW2 7064   3.885   5.497   5.921
  953SOL     OW 7065   1.685   2.165   0.870
  953SOL    HW1 7066   1.722   2.250   0.846
  953SOL    HW2 7067   1.729   2.142   0.952
  954SOL     OW 7068   1.022   8.578   3.462
  954SOL    HW1 7069   0.981   8.492   3.467
  954SOL    HW2 7070   0.994   8.613   3.378
  955SOL     OW 7071   4.918   4.148   2.030
  955SOL    HW1 7072   4.866   4.134   1.951
  955SOL    HW2 7073   4.854   4.175   2.096
  956SOL     OW 7074   5.076   7.125   1.210
  956SOL    HW1 7075   5.158   7.111   1.163
  956SOL    HW2 7076   5.059   7.219   1.201
  957SOL     OW 7077   1.236   4.306   3.988
  957SOL    HW1 7078   1.157   4.303   3.934
  957SOL    HW2 7079   1.234   4.224   4.037
  958SOL     OW 7080   8.719   7.636   2.260
  958SOL    HW1 7081   8.682   7.618   2.346
  958SOL    HW2 7082   8.653   7.602   2.199
  959SOL     OW 7083   2.936   0.886   0.216
  959SOL    HW1 7084   2.890   0.966   0.189
  959SOL    HW2 7085   2.889   0.815   0.172
  960SOL     OW 7086   5.213   8.786   4.399
  960SOL    HW1 7087   5.224   8.745   4.485
  960SOL    HW2 7088   5.150   8.856   4.415
  961SOL     OW 7089   0.459   3.265   2.147
  961SOL    HW1 7090   0.535   3.207   2.157
  961SOL    HW2 7091   0.496   3.344   2.106
  962SOL     OW 7092   2.740   2.461   1.121
  962SOL    HW1 7093   2.751   2.500   1.035
  962SOL    HW2 7094   2.751   2.533   1.182
  963SOL     OW 7095  -0.208   3.159   2.489
  963SOL    HW1 7096  -0.246   3.214   2.557
  963SOL    HW2 7097  -0.218   3.208   2.408
  964SOL     OW 7098   1.851   2.958   3.616
  964SOL    HW1 7099   1.782   3.024   3.625
  964SOL    HW2 7100   1.903   2.989   3.541
  965SOL     OW 7101   4.848   1.757   2.747
  965SOL    HW1 7102   4.844   1.762   2.843
  965SOL    HW2 7103   4.929   1.709   2.728
  966SOL     OW 7104   8.709   7.490   1.316
  966SOL    HW1 7105   8.626   7.460   1.281
  966SOL    HW2 7106   8.685   7.558   1.379
  967SOL     OW 7107   3.241   2.868   3.864
  967SOL    HW1 7108   3.228   2.961   3.883
  967SOL    HW2 7109   3.275   2.867   3.774
  968SOL     OW 7110   6.593   6.002   2.006
  968SOL    HW1 7111   6.501   5.976   2.003
  968SOL    HW2 7112   6.630   5.974   1.923
  969SOL     OW 7113   4.025   6.130   0.263
  969SOL    HW1 7114   4.002   6.115   0.354
  969SOL    HW2 7115   4.115   6.097   0.255
  970SOL     OW 7116   8.463   5.345   0.588
  970SOL    HW1 7117   8.534   5.295   0.629
  970SOL    HW2 7118   8.430   5.287   0.520
  971SOL     OW 7119   0.676   1.210   0.322
  971SOL    HW1 7120   0.771   1.199   0.317
  971SOL    HW2 7121   0.642   1.156   0.251
  972SOL     OW 7122   1.080   4.735   1.423
  972SOL    HW1 7123   1.033   4.665   1.468
  972SOL    HW2 7124   1.019   4.765   1.355
  973SOL     OW 7125   2.968   4.401   5.764
  973SOL    HW1 7126   3.047   4.445   5.797
  973SOL    HW2 7127   2.996   4.361   5.682
  974SOL     OW 7128  -0.236   5.068   4.092
  974SOL    HW1 7129  -0.247   5.105   4.004
  974SOL    HW2 7130  -0.214   4.976   4.077
  975SOL     OW 7131   2.472   0.990   1.308
  975SOL    HW1 7132   2.419   0.937   1.368
  975SOL    HW2 7133   2.563   0.971   1.333
  976SOL     OW 7134   2.215   7.416   4.250
  976SOL    HW1 7135   2.224   7.405   4.345
  976SOL    HW2 7136   2.239   7.508   4.234
  977SOL     OW 7137   2.240   4.003   2.969
  977SOL    HW1 7138   2.294   4.020   2.892
  977SOL    HW2 7139   2.167   3.950   2.936
  978SOL     OW 7140   0.148   3.549   5.586
  978SOL    HW1 7141   0.133   3.643   5.600
  978SOL    HW2 7142   0.081   3.506   5.639
  979SOL     OW 7143   4.337   9.057   3.579
  979SOL    HW1 7144   4.242   9.055   3.582
  979SOL    HW2 7145   4.360   8.997   3.508
  980SOL     OW 7146   4.320   2.124   0.052
  980SOL    HW1 7147   4.395   2.148   0.107
  980SOL    HW2 7148   4.301   2.033   0.075
  981SOL     OW 7149   0.616   4.281   4.462
  981SOL    HW1 7150   0.569   4.359   4.492
  981SOL    HW2 7151   0.659   4.248   4.541
  982SOL     OW 7152   6.162   4.857   1.446
  982SOL    HW1 7153   6.245   4.881   1.405
  982SOL    HW2 7154   6.130   4.939   1.484
  983SOL     OW 7155   3.757   6.599   6.061
  983SOL    HW1 7156   3.761   6.688   6.026
  983SOL    HW2 7157   3.836   6.557   6.028
  984SOL     OW 7158   1.535   7.741   4.732
  984SOL    HW1 7159   1.446   7.727   4.699
  984SOL    HW2 7160   1.551   7.835   4.720
  985SOL     OW 7161   1.056   5.167   3.425
  985SOL    HW1 7162   1.074   5.101   3.358
  985SOL    HW2 7163   1.143   5.195   3.455
  986SOL     OW 7164   1.186   8.046   3.511
  986SOL    HW1 7165   1.184   8.037   3.606
  986SOL    HW2 7166   1.256   7.987   3.483
  987SOL     OW 7167   4.440   3.505   1.853
  987SOL    HW1 7168   4.457   3.495   1.947
  987SOL    HW2 7169   4.384   3.582   1.846
  988SOL     OW 7170   0.728   1.399   0.513
  988SOL    HW1 7171   0.727   1.349   0.432
  988SOL    HW2 7172   0.745   1.489   0.485
  989SOL     OW 7173   5.372   8.224   4.569
  989SOL    HW1 7174   5.291   8.217   4.518
  989SOL    HW2 7175   5.427   8.153   4.537
  990SOL     OW 7176   1.597   5.279   1.808
  990SOL    HW1 7177   1.648   5.320   1.739
  990SOL    HW2 7178   1.626   5.323   1.888
  991SOL     OW 7179   6.435   7.322   4.888
  991SOL    HW1 7180   6.433   7.279   4.802
  991SOL    HW2 7181   6.345   7.315   4.920
  992SOL     OW 7182   7.934   6.197   0.227
  992SOL    HW1 7183   7.877   6.206   0.303
  992SOL    HW2 7184   7.895   6.254   0.161
  993SOL     OW 7185   3.453   6.035   0.197
  993SOL    HW1 7186   3.465   5.962   0.137
  993SOL    HW2 7187   3.359   6.054   0.192
  994SOL     OW 7188   1.810   5.377   4.406
  994SOL    HW1 7189   1.820   5.471   4.394
  994SOL    HW2 7190   1.900   5.343   4.408
  995SOL     OW 7191  -0.177   7.572   5.343
  995SOL    HW1 7192  -0.174   7.527   5.258
  995SOL    HW2 7193  -0.168   7.665   5.321
  996SOL     OW 7194   1.807   6.138   5.475
  996SOL    HW1 7195   1.860   6.206   5.516
  996SOL    HW2 7196   1.801   6.069   5.541
  997SOL     OW 7197   3.557   7.182   5.243
  997SOL    HW1 7198   3.516   7.140   5.167
  997SOL    HW2 7199   3.484   7.195   5.304
  998SOL     OW 7200   0.655  10.636   6.065
  998SOL    HW1 7201   0.745  10.659   6.045
  998SOL    HW2 7202   0.603  10.685   6.001
  999SOL     OW 7203   7.464   2.034   0.316
  999SOL    HW1 7204   7.529   2.050   0.384
  999SOL    HW2 7205   7.381   2.059   0.355
 1000SOL     OW 7206   3.782   5.591   1.502
 1000SOL    HW1 7207   3.780   5.686   1.506
 1000SOL    HW2 7208   3.811   5.563   1.588
 1001SOL     OW 7209   3.997   8.252   4.065
 1001SOL    HW1 7210   3.908   8.284   4.078
 1001SOL    HW2 7211   3.988   8.179   4.005
 1002SOL     OW 7212   0.576   7.312   4.193
 1002SOL    HW1 7213   0.543   7.265   4.269
 1002SOL    HW2 7214   0.624   7.246   4.143
 1003SOL     OW 7215   0.842   6.117   2.939
 1003SOL    HW1 7216   0.818   6.196   2.890
 1003SOL    HW2 7217   0.933   6.101   2.915
 1004SOL     OW 7218   1.774   3.032   3.273
 1004SOL    HW1 7219   1.769   3.122   3.305
 1004SOL    HW2 7220   1.864   3.005   3.293
 1005SOL     OW 7221   1.405   5.034   4.893
 1005SOL    HW1 7222   1.458   4.962   4.856
 1005SOL    HW2 7223   1.467   5.087   4.942
 1006SOL     OW 7224   0.758   2.262   2.794
 1006SOL    HW1 7225   0.834   2.320   2.798
 1006SOL    HW2 7226   0.685   2.317   2.823
 1007SOL     OW 7227   4.733   9.033   3.433
 1007SOL    HW1 7228   4.661   9.084   3.471
 1007SOL    HW2 7229   4.767   9.088   3.363
 1008SOL     OW 7230   5.435   4.440   4.929
 1008SOL    HW1 7231   5.375   4.384   4.978
 1008SOL    HW2 7232   5.522   4.415   4.962
 1009SOL     OW 7233   3.245   5.181   5.803
 1009SOL    HW1 7234   3.311   5.247   5.783
 1009SOL    HW2 7235   3.254   5.166   5.897
 1010SOL     OW 7236   7.155  10.611   6.189
 1010SOL    HW1 7237   7.234  10.565   6.163
 1010SOL    HW2 7238   7.128  10.567   6.270
 1011SOL     OW 7239   7.002   7.213   3.667
 1011SOL    HW1 7240   7.056   7.134   3.661
 1011SOL    HW2 7241   7.053   7.281   3.624
 1012SOL     OW 7242   0.672   2.498   3.717
 1012SOL    HW1 7243   0.599   2.526   3.661
 1012SOL    HW2 7244   0.706   2.419   3.674
 1013SOL     OW 7245   2.452   9.799   5.319
 1013SOL    HW1 7246   2.414   9.862   5.380
 1013SOL    HW2 7247   2.476   9.851   5.242
 1014SOL     OW 7248   6.574   6.546   3.349
 1014SOL    HW1 7249   6.541   6.503   3.270
 1014SOL    HW2 7250   6.495   6.564   3.401
 1015SOL     OW 7251   3.329   9.018   3.851
 1015SOL    HW1 7252   3.366   9.051   3.933
 1015SOL    HW2 7253   3.282   9.094   3.815
 1016SOL     OW 7254   6.141   3.325   3.523
 1016SOL    HW1 7255   6.107   3.385   3.588
 1016SOL    HW2 7256   6.206   3.376   3.474
 1017SOL     OW 7257   6.825   4.818   1.178
 1017SOL    HW1 7258   6.753   4.881   1.183
 1017SOL    HW2 7259   6.821   4.785   1.088
 1018SOL     OW 7260   4.455   7.227   3.311
 1018SOL    HW1 7261   4.451   7.278   3.231
 1018SOL    HW2 7262   4.381   7.167   3.305
 1019SOL     OW 7263   3.471   8.081   2.876
 1019SOL    HW1 7264   3.383   8.080   2.913
 1019SOL    HW2 7265   3.489   8.173   2.859
 1020SOL     OW 7266   5.271   1.099   1.052
 1020SOL    HW1 7267   5.306   1.010   1.055
 1020SOL    HW2 7268   5.345   1.155   1.075
 1021SOL     OW 7269   2.778   6.747   3.616
 1021SOL    HW1 7270   2.758   6.820   3.557
 1021SOL    HW2 7271   2.845   6.782   3.675
 1022SOL     OW 7272   1.561   9.636   5.635
 1022SOL    HW1 7273   1.652   9.612   5.618
 1022SOL    HW2 7274   1.561   9.732   5.632
 1023SOL     OW 7275  -0.225   1.213   2.002
 1023SOL    HW1 7276  -0.310   1.254   2.019
 1023SOL    HW2 7277  -0.226   1.194   1.908
 1024SOL     OW 7278   0.295   8.030   4.752
 1024SOL    HW1 7279   0.203   8.003   4.741
 1024SOL    HW2 7280   0.294   8.124   4.732
 1025SOL     OW 7281  -0.252   2.555   2.172
 1025SOL    HW1 7282  -0.263   2.644   2.139
 1025SOL    HW2 7283  -0.342   2.525   2.189
 1026SOL     OW 7284   0.806   9.626   5.682
 1026SOL    HW1 7285   0.796   9.643   5.588
 1026SOL    HW2 7286   0.718   9.606   5.713
 1027SOL     OW 7287   2.168   6.128   5.975
 1027SOL    HW1 7288   2.115   6.049   5.988
 1027SOL    HW2 7289   2.208   6.116   5.889
 1028SOL     OW 7290   4.092   3.389   1.996
 1028SOL    HW1 7291   4.163   3.351   1.945
 1028SOL    HW2 7292   4.118   3.375   2.087
 1029SOL     OW 7293   7.260   4.605   2.098
 1029SOL    HW1 7294   7.206   4.535   2.135
 1029SOL    HW2 7295   7.318   4.630   2.169
 1030SOL     OW 7296   0.542   6.015   3.985
 1030SOL    HW1 7297   0.524   6.005   3.891
 1030SOL    HW2 7298   0.471   5.967   4.028
 1031SOL     OW 7299   0.267   3.754   4.345
 1031SOL    HW1 7300   0.310   3.716   4.421
 1031SOL    HW2 7301   0.196   3.807   4.382
 1032SOL     OW 7302   1.431   7.472   3.608
 1032SOL    HW1 7303   1.512   7.505   3.569
 1032SOL    HW2 7304   1.407   7.538   3.673
 1033SOL     OW 7305   0.885   9.793   6.189
 1033SOL    HW1 7306   0.917   9.726   6.250
 1033SOL    HW2 7307   0.947   9.790   6.116
 1034SOL     OW 7308   4.398   4.047   1.247
 1034SOL    HW1 7309   4.379   3.992   1.171
 1034SOL    HW2 7310   4.399   3.985   1.321
 1035SOL     OW 7311   6.980   3.444   1.128
 1035SOL    HW1 7312   6.940   3.495   1.058
 1035SOL    HW2 7313   7.042   3.504   1.169
 1036SOL     OW 7314   3.815   2.655   1.525
 1036SOL    HW1 7315   3.848   2.653   1.436
 1036SOL    HW2 7316   3.733   2.607   1.522
 1037SOL     OW 7317   1.905   4.381   3.335
 1037SOL    HW1 7318   1.832   4.433   3.370
 1037SOL    HW2 7319   1.875   4.291   3.341
 1038SOL     OW 7320   0.980   5.546   2.572
 1038SOL    HW1 7321   1.060   5.550   2.519
 1038SOL    HW2 7322   0.967   5.635   2.602
 1039SOL     OW 7323   5.158   5.711   0.540
 1039SOL    HW1 7324   5.209   5.673   0.468
 1039SOL    HW2 7325   5.111   5.637   0.578
 1040SOL     OW 7326   5.689   2.531   3.029
 1040SOL    HW1 7327   5.754   2.517   2.961
 1040SOL    HW2 7328   5.733   2.586   3.094
 1041SOL     OW 7329   5.084   8.304   3.968
 1041SOL    HW1 7330   5.083   8.209   3.971
 1041SOL    HW2 7331   5.042   8.332   4.049
 1042SOL     OW 7332   7.660   7.319   1.480
 1042SOL    HW1 7333   7.719   7.387   1.447
 1042SOL    HW2 7334   7.604   7.296   1.405
 1043SOL     OW 7335   5.953   4.329   1.149
 1043SOL    HW1 7336   5.891   4.292   1.211
 1043SOL    HW2 7337   5.910   4.321   1.064
 1044SOL     OW 7338   6.262   4.074   1.035
 1044SOL    HW1 7339   6.184   4.070   0.978
 1044SOL    HW2 7340   6.335   4.054   0.976
 1045SOL     OW 7341   2.716   4.775   0.012
 1045SOL    HW1 7342   2.702   4.805   0.102
 1045SOL    HW2 7343   2.628   4.774  -0.027
 1046SOL     OW 7344   0.351   9.960   5.955
 1046SOL    HW1 7345   0.348   9.899   6.029
 1046SOL    HW2 7346   0.266  10.003   5.956
 1047SOL     OW 7347   1.992   7.870   6.062
 1047SOL    HW1 7348   1.921   7.821   6.103
 1047SOL    HW2 7349   2.019   7.816   5.987
 1048SOL     OW 7350   3.922   0.644   0.303
 1048SOL    HW1 7351   3.998   0.612   0.254
 1048SOL    HW2 7352   3.922   0.738   0.288
 1049SOL     OW 7353   2.397   7.399   6.125
 1049SOL    HW1 7354   2.316   7.360   6.160
 1049SOL    HW2 7355   2.441   7.435   6.202
 1050SOL     OW 7356   3.530   4.227   0.968
 1050SOL    HW1 7357   3.543   4.291   1.038
 1050SOL    HW2 7358   3.542   4.277   0.888
 1051SOL     OW 7359   5.818   2.945   1.977
 1051SOL    HW1 7360   5.845   3.006   1.909
 1051SOL    HW2 7361   5.752   2.890   1.936
 1052SOL     OW 7362   6.062   3.911   3.258
 1052SOL    HW1 7363   5.995   3.946   3.316
 1052SOL    HW2 7364   6.122   3.984   3.244
 1053SOL     OW 7365   2.372   5.122   0.482
 1053SOL    HW1 7366   2.347   5.184   0.413
 1053SOL    HW2 7367   2.290   5.094   0.520
 1054SOL     OW 7368   4.313   3.233   1.969
 1054SOL    HW1 7369   4.368   3.305   2.001
 1054SOL    HW2 7370   4.374   3.176   1.922
 1055SOL     OW 7371   0.335   7.487   5.357
 1055SOL    HW1 7372   0.412   7.516   5.309
 1055SOL    HW2 7373   0.367   7.417   5.414
 1056SOL     OW 7374   2.533   2.890   4.256
 1056SOL    HW1 7375   2.588   2.847   4.322
 1056SOL    HW2 7376   2.551   2.841   4.176
 1057SOL     OW 7377   0.678   3.687   5.086
 1057SOL    HW1 7378   0.606   3.624   5.078
 1057SOL    HW2 7379   0.753   3.634   5.112
 1058SOL     OW 7380   8.331   7.334   2.297
 1058SOL    HW1 7381   8.401   7.275   2.270
 1058SOL    HW2 7382   8.250   7.290   2.271
 1059SOL     OW 7383   2.533   1.829   0.533
 1059SOL    HW1 7384   2.575   1.886   0.469
 1059SOL    HW2 7385   2.525   1.745   0.488
 1060SOL     OW 7386   0.697   8.923   4.902
 1060SOL    HW1 7387   0.720   9.016   4.911
 1060SOL    HW2 7388   0.621   8.923   4.844
 1061SOL     OW 7389   3.507   3.949   1.483
 1061SOL    HW1 7390   3.498   3.883   1.414
 1061SOL    HW2 7391   3.602   3.963   1.489
 1062SOL     OW 7392   3.070   2.084   1.258
 1062SOL    HW1 7393   2.985   2.104   1.219
 1062SOL    HW2 7394   3.084   1.991   1.242
 1063SOL     OW 7395   0.473   3.284   1.133
 1063SOL    HW1 7396   0.472   3.235   1.050
 1063SOL    HW2 7397   0.565   3.306   1.146
 1064SOL     OW 7398  -1.074   4.748   4.595
 1064SOL    HW1 7399  -1.008   4.817   4.607
 1064SOL    HW2 7400  -1.059   4.718   4.505
 1065SOL     OW 7401   5.162   4.756   0.719
 1065SOL    HW1 7402   5.196   4.843   0.699
 1065SOL    HW2 7403   5.172   4.708   0.637
 1066SOL     OW 7404   4.295   7.122   2.350
 1066SOL    HW1 7405   4.208   7.087   2.368
 1066SOL    HW2 7406   4.334   7.136   2.437
 1067SOL     OW 7407   6.497   8.405   5.067
 1067SOL    HW1 7408   6.550   8.339   5.112
 1067SOL    HW2 7409   6.459   8.458   5.138
 1068SOL     OW 7410   3.318   9.996   5.052
 1068SOL    HW1 7411   3.402   9.991   5.098
 1068SOL    HW2 7412   3.293   9.905   5.036
 1069SOL     OW 7413   1.605   4.500   3.757
 1069SOL    HW1 7414   1.692   4.488   3.796
 1069SOL    HW2 7415   1.609   4.450   3.676
 1070SOL     OW 7416   0.200   1.915   2.679
 1070SOL    HW1 7417   0.134   1.854   2.711
 1070SOL    HW2 7418   0.151   1.995   2.660
 1071SOL     OW 7419   1.614   5.202   1.436
 1071SOL    HW1 7420   1.597   5.196   1.342
 1071SOL    HW2 7421   1.709   5.217   1.442
 1072SOL     OW 7422   3.001   7.442   1.933
 1072SOL    HW1 7423   2.931   7.431   1.868
 1072SOL    HW2 7424   3.082   7.431   1.883
 1073SOL     OW 7425   7.168   9.353   5.256
 1073SOL    HW1 7426   7.148   9.266   5.221
 1073SOL    HW2 7427   7.083   9.393   5.273
 1074SOL     OW 7428   0.925   8.890   3.880
 1074SOL    HW1 7429   1.010   8.846   3.891
 1074SOL    HW2 7430   0.910   8.890   3.786
 1075SOL     OW 7431   0.987   5.328   2.253
 1075SOL    HW1 7432   1.048   5.279   2.198
 1075SOL    HW2 7433   0.948   5.262   2.310
 1076SOL     OW 7434   1.063   3.298   1.056
 1076SOL    HW1 7435   1.152   3.276   1.026
 1076SOL    HW2 7436   1.076   3.365   1.122
 1077SOL     OW 7437   5.277   1.432   2.115
 1077SOL    HW1 7438   5.200   1.413   2.169
 1077SOL    HW2 7439   5.309   1.346   2.088
 1078SOL     OW 7440   2.903   1.682   1.616
 1078SOL    HW1 7441   2.921   1.760   1.669
 1078SOL    HW2 7442   2.988   1.638   1.609
 1079SOL     OW 7443   3.611   7.617   5.628
 1079SOL    HW1 7444   3.605   7.522   5.618
 1079SOL    HW2 7445   3.534   7.641   5.678
 1080SOL     OW 7446   1.327   8.900   5.583
 1080SOL    HW1 7447   1.249   8.946   5.552
 1080SOL    HW2 7448   1.400   8.948   5.543
 1081SOL     OW 7449   0.090   0.843   1.163
 1081SOL    HW1 7450   0.094   0.937   1.178
 1081SOL    HW2 7451   0.120   0.831   1.073
 1082SOL     OW 7452   4.816   8.172   3.471
 1082SOL    HW1 7453   4.771   8.254   3.495
 1082SOL    HW2 7454   4.745   8.110   3.457
 1083SOL     OW 7455   2.018   3.002   3.389
 1083SOL    HW1 7456   2.069   3.004   3.309
 1083SOL    HW2 7457   2.050   2.926   3.436
 1084SOL     OW 7458   3.684   3.582   1.830
 1084SOL    HW1 7459   3.635   3.560   1.750
 1084SOL    HW2 7460   3.755   3.518   1.833
 1085SOL     OW 7461   6.719   8.174   5.866
 1085SOL    HW1 7462   6.642   8.126   5.897
 1085SOL    HW2 7463   6.686   8.231   5.797
 1086SOL     OW 7464   1.560   7.096   5.782
 1086SOL    HW1 7465   1.631   7.059   5.729
 1086SOL    HW2 7466   1.601   7.120   5.865
 1087SOL     OW 7467   1.258   2.599   4.308
 1087SOL    HW1 7468   1.242   2.670   4.371
 1087SOL    HW2 7469   1.353   2.592   4.303
 1088SOL     OW 7470   1.342   5.372   4.516
 1088SOL    HW1 7471   1.429   5.335   4.500
 1088SOL    HW2 7472   1.298   5.305   4.569
 1089SOL     OW 7473  -0.572   3.147   3.035
 1089SOL    HW1 7474  -0.593   3.061   3.000
 1089SOL    HW2 7475  -0.582   3.139   3.130
 1090SOL     OW 7476   3.047   9.449   5.854
 1090SOL    HW1 7477   2.988   9.386   5.895
 1090SOL    HW2 7478   3.131   9.404   5.851
 1091SOL     OW 7479   3.276   6.951   0.848
 1091SOL    HW1 7480   3.299   7.043   0.856
 1091SOL    HW2 7481   3.239   6.943   0.760
 1092SOL     OW 7482   3.072   5.980   0.417
 1092SOL    HW1 7483   3.082   6.072   0.443
 1092SOL    HW2 7484   3.134   5.969   0.345
 1093SOL     OW 7485   0.143   2.673   3.384
 1093SOL    HW1 7486   0.164   2.584   3.355
 1093SOL    HW2 7487   0.051   2.685   3.361
 1094SOL     OW 7488   6.341   5.265   0.663
 1094SOL    HW1 7489   6.396   5.191   0.635
 1094SOL    HW2 7490   6.337   5.257   0.758
 1095SOL     OW 7491   1.394   5.236   5.287
 1095SOL    HW1 7492   1.300   5.246   5.295
 1095SOL    HW2 7493   1.424   5.223   5.377
 1096SOL     OW 7494   0.382   3.767   1.789
 1096SOL    HW1 7495   0.333   3.797   1.866
 1096SOL    HW2 7496   0.353   3.825   1.718
 1097SOL     OW 7497   1.373   6.073   3.097
 1097SOL    HW1 7498   1.353   6.054   3.189
 1097SOL    HW2 7499   1.326   6.155   3.080
 1098SOL     OW 7500   2.446   7.794   5.499
 1098SOL    HW1 7501   2.473   7.862   5.437
 1098SOL    HW2 7502   2.511   7.725   5.490
 1099SOL     OW 7503   2.996   2.680   4.412
 1099SOL    HW1 7504   3.019   2.755   4.467
 1099SOL    HW2 7505   3.075   2.625   4.413
 1100SOL     OW 7506   1.893   3.042   2.740
 1100SOL    HW1 7507   1.987   3.060   2.747
 1100SOL    HW2 7508   1.852   3.113   2.789
 1101SOL     OW 7509   4.927   1.374   0.361
 1101SOL    HW1 7510   4.891   1.459   0.338
 1101SOL    HW2 7511   4.850   1.319   0.378
 1102SOL     OW 7512   4.322   0.820   1.224
 1102SOL    HW1 7513   4.307   0.832   1.318
 1102SOL    HW2 7514   4.417   0.826   1.214
 1103SOL     OW 7515   4.213   2.294   0.631
 1103SOL    HW1 7516   4.170   2.279   0.715
 1103SOL    HW2 7517   4.290   2.345   0.652
 1104SOL     OW 7518   4.411   7.190   1.418
 1104SOL    HW1 7519   4.317   7.193   1.403
 1104SOL    HW2 7520   4.450   7.186   1.331
 1105SOL     OW 7521   4.393   2.935   0.635
 1105SOL    HW1 7522   4.484   2.924   0.606
 1105SOL    HW2 7523   4.395   2.911   0.728
 1106SOL     OW 7524   6.445   8.149   3.245
 1106SOL    HW1 7525   6.430   8.243   3.259
 1106SOL    HW2 7526   6.404   8.107   3.321
 1107SOL     OW 7527  -1.142   6.122   6.115
 1107SOL    HW1 7528  -1.091   6.042   6.125
 1107SOL    HW2 7529  -1.077   6.193   6.119
 1108SOL     OW 7530   3.818   7.889   1.747
 1108SOL    HW1 7531   3.779   7.802   1.734
 1108SOL    HW2 7532   3.747   7.950   1.730
 1109SOL     OW 7533  -0.465   5.395   5.730
 1109SOL    HW1 7534  -0.384   5.441   5.753
 1109SOL    HW2 7535  -0.534   5.460   5.744
 1110SOL     OW 7536   5.979   6.260   1.123
 1110SOL    HW1 7537   5.912   6.215   1.174
 1110SOL    HW2 7538   5.952   6.249   1.032
 1111SOL     OW 7539   4.915   2.460   0.288
 1111SOL    HW1 7540   4.876   2.515   0.221
 1111SOL    HW2 7541   4.979   2.516   0.331
 1112SOL     OW 7542  -0.173   6.698   4.284
 1112SOL    HW1 7543  -0.259   6.715   4.324
 1112SOL    HW2 7544  -0.160   6.604   4.296
 1113SOL     OW 7545   3.082   7.770   3.317
 1113SOL    HW1 7546   3.042   7.716   3.248
 1113SOL    HW2 7547   3.125   7.708   3.375
 1114SOL     OW 7548   5.884   4.488   4.099
 1114SOL    HW1 7549   5.955   4.453   4.045
 1114SOL    HW2 7550   5.808   4.487   4.041
 1115SOL     OW 7551   2.403   7.764   6.063
 1115SOL    HW1 7552   2.454   7.804   6.134
 1115SOL    HW2 7553   2.348   7.699   6.106
 1116SOL     OW 7554   7.811   8.344   3.089
 1116SOL    HW1 7555   7.829   8.382   3.175
 1116SOL    HW2 7556   7.792   8.252   3.108
 1117SOL     OW 7557   6.710   4.550   3.210
 1117SOL    HW1 7558   6.737   4.606   3.284
 1117SOL    HW2 7559   6.786   4.494   3.194
 1118SOL     OW 7560   1.758   2.716   1.774
 1118SOL    HW1 7561   1.806   2.663   1.711
 1118SOL    HW2 7562   1.773   2.807   1.746
 1119SOL     OW 7563   3.856   7.304   1.974
 1119SOL    HW1 7564   3.809   7.387   1.970
 1119SOL    HW2 7565   3.834   7.268   2.060
 1120SOL     OW 7566   1.703   6.187   1.533
 1120SOL    HW1 7567   1.740   6.099   1.540
 1120SOL    HW2 7568   1.778   6.243   1.511
 1121SOL     OW 7569   1.817   9.727   5.977
 1121SOL    HW1 7570   1.810   9.744   6.071
 1121SOL    HW2 7571   1.803   9.633   5.969
 1122SOL     OW 7572   7.008   4.814   0.099
 1122SOL    HW1 7573   7.023   4.759   0.022
 1122SOL    HW2 7574   6.983   4.899   0.062
 1123SOL     OW 7575   8.412   5.382   1.201
 1123SOL    HW1 7576   8.338   5.440   1.188
 1123SOL    HW2 7577   8.486   5.430   1.163
 1124SOL     OW 7578   4.511   2.602   1.418
 1124SOL    HW1 7579   4.440   2.591   1.356
 1124SOL    HW2 7580   4.508   2.525   1.474
 1125SOL     OW 7581   5.937   3.956   4.403
 1125SOL    HW1 7582   5.866   3.892   4.395
 1125SOL    HW2 7583   5.926   4.013   4.326
 1126SOL     OW 7584   0.097   7.505   6.169
 1126SOL    HW1 7585   0.067   7.478   6.257
 1126SOL    HW2 7586   0.156   7.434   6.143
 1127SOL     OW 7587   4.598   1.750   0.611
 1127SOL    HW1 7588   4.592   1.841   0.641
 1127SOL    HW2 7589   4.513   1.733   0.569
 1128SOL     OW 7590   1.933   8.312   4.682
 1128SOL    HW1 7591   2.000   8.310   4.751
 1128SOL    HW2 7592   1.949   8.394   4.636
 1129SOL     OW 7593   3.371   6.863   1.547
 1129SOL    HW1 7594   3.317   6.783   1.549
 1129SOL    HW2 7595   3.332   6.919   1.613
 1130SOL     OW 7596   6.023   3.830   3.664
 1130SOL    HW1 7597   6.113   3.851   3.638
 1130SOL    HW2 7598   6.024   3.834   3.759
 1131SOL     OW 7599   1.278   7.294   3.785
 1131SOL    HW1 7600   1.242   7.360   3.844
 1131SOL    HW2 7601   1.334   7.343   3.725
 1132SOL     OW 7602   4.126   8.033   5.884
 1132SOL    HW1 7603   4.172   7.951   5.867
 1132SOL    HW2 7604   4.096   8.026   5.975
 1133SOL     OW 7605  -0.385   1.755   2.673
 1133SOL    HW1 7606  -0.421   1.804   2.747
 1133SOL    HW2 7607  -0.462   1.728   2.622
 1134SOL     OW 7608   2.830   9.900   5.827
 1134SOL    HW1 7609   2.764   9.963   5.798
 1134SOL    HW2 7610   2.900   9.907   5.762
 1135SOL     OW 7611   3.249   7.267   1.491
 1135SOL    HW1 7612   3.222   7.199   1.430
 1135SOL    HW2 7613   3.257   7.346   1.437
 1136SOL     OW 7614   1.854   6.454   4.510
 1136SOL    HW1 7615   1.825   6.415   4.428
 1136SOL    HW2 7616   1.941   6.489   4.491
 1137SOL     OW 7617  -0.292   4.225   5.916
 1137SOL    HW1 7618  -0.226   4.159   5.936
 1137SOL    HW2 7619  -0.375   4.180   5.930
 1138SOL     OW 7620   0.587   3.443   5.798
 1138SOL    HW1 7621   0.640   3.494   5.859
 1138SOL    HW2 7622   0.603   3.485   5.713
 1139SOL     OW 7623   6.035   3.149   3.855
 1139SOL    HW1 7624   5.972   3.130   3.786
 1139SOL    HW2 7625   6.020   3.079   3.920
 1140SOL     OW 7626   6.504   2.675   0.811
 1140SOL    HW1 7627   6.435   2.727   0.854
 1140SOL    HW2 7628   6.562   2.650   0.883
 1141SOL     OW 7629   3.671   9.278   3.880
 1141SOL    HW1 7630   3.634   9.220   3.813
 1141SOL    HW2 7631   3.765   9.262   3.875
 1142SOL     OW 7632   0.896   6.442   4.147
 1142SOL    HW1 7633   0.844   6.375   4.103
 1142SOL    HW2 7634   0.976   6.397   4.174
 1143SOL     OW 7635   5.114  10.161   6.105
 1143SOL    HW1 7636   5.131  10.177   6.012
 1143SOL    HW2 7637   5.023  10.189   6.118
 1144SOL     OW 7638   1.003   4.315   2.657
 1144SOL    HW1 7639   0.965   4.231   2.631
 1144SOL    HW2 7640   0.927   4.370   2.679
 1145SOL     OW 7641   1.384   4.021   0.641
 1145SOL    HW1 7642   1.427   3.955   0.587
 1145SOL    HW2 7643   1.302   4.039   0.595
 1146SOL     OW 7644   3.373   7.210   2.884
 1146SOL    HW1 7645   3.463   7.178   2.892
 1146SOL    HW2 7646   3.380   7.293   2.836
 1147SOL     OW 7647   7.311   3.709   0.862
 1147SOL    HW1 7648   7.394   3.756   0.855
 1147SOL    HW2 7649   7.321   3.655   0.941
 1148SOL     OW 7650   5.690   7.903   3.936
 1148SOL    HW1 7651   5.742   7.825   3.954
 1148SOL    HW2 7652   5.625   7.875   3.871
 1149SOL     OW 7653   4.934   8.270   4.879
 1149SOL    HW1 7654   4.957   8.262   4.972
 1149SOL    HW2 7655   4.966   8.356   4.854
 1150SOL     OW 7656   5.052   7.398   0.712
 1150SOL    HW1 7657   5.038   7.484   0.674
 1150SOL    HW2 7658   4.971   7.378   0.759
 1151SOL     OW 7659   7.118   6.818   1.281
 1151SOL    HW1 7660   7.145   6.824   1.190
 1151SOL    HW2 7661   7.192   6.776   1.326
 1152SOL     OW 7662   7.430   7.243   0.339
 1152SOL    HW1 7663   7.342   7.279   0.329
 1152SOL    HW2 7664   7.437   7.176   0.272
 1153SOL     OW 7665  -1.496   4.833   5.807
 1153SOL    HW1 7666  -1.558   4.875   5.867
 1153SOL    HW2 7667  -1.528   4.856   5.720
 1154SOL     OW 7668   5.002   9.183   4.927
 1154SOL    HW1 7669   4.952   9.169   5.008
 1154SOL    HW2 7670   5.092   9.195   4.956
 1155SOL     OW 7671  -1.937   4.070   5.739
 1155SOL    HW1 7672  -1.884   4.114   5.673
 1155SOL    HW2 7673  -2.021   4.055   5.696
 1156SOL     OW 7674   3.311   7.706   5.115
 1156SOL    HW1 7675   3.247   7.732   5.181
 1156SOL    HW2 7676   3.339   7.618   5.143
 1157SOL     OW 7677   2.014   4.667   3.381
 1157SOL    HW1 7678   1.978   4.664   3.292
 1157SOL    HW2 7679   1.958   4.608   3.432
 1158SOL     OW 7680   3.141   5.452   1.712
 1158SOL    HW1 7681   3.164   5.375   1.659
 1158SOL    HW2 7682   3.222   5.476   1.756
 1159SOL     OW 7683   2.592   9.496   4.784
 1159SOL    HW1 7684   2.574   9.519   4.875
 1159SOL    HW2 7685   2.532   9.551   4.733
 1160SOL     OW 7686   2.584   9.105   6.017
 1160SOL    HW1 7687   2.618   9.028   5.972
 1160SOL    HW2 7688   2.500   9.076   6.053
 1161SOL     OW 7689   7.558   7.010   4.091
 1161SOL    HW1 7690   7.510   7.081   4.048
 1161SOL    HW2 7691   7.494   6.940   4.101
 1162SOL     OW 7692   1.360   2.808   2.540
 1162SOL    HW1 7693   1.387   2.900   2.530
 1162SOL    HW2 7694   1.276   2.803   2.494
 1163SOL     OW 7695   0.821   7.540   3.364
 1163SOL    HW1 7696   0.912   7.516   3.346
 1163SOL    HW2 7697   0.784   7.465   3.410
 1164SOL     OW 7698   1.476   2.954   1.338
 1164SOL    HW1 7699   1.413   2.969   1.268
 1164SOL    HW2 7700   1.488   3.040   1.379
 1165SOL     OW 7701   7.269   4.558   2.748
 1165SOL    HW1 7702   7.288   4.464   2.757
 1165SOL    HW2 7703   7.174   4.564   2.747
 1166SOL     OW 7704   1.999   5.918   5.995
 1166SOL    HW1 7705   1.967   5.922   5.905
 1166SOL    HW2 7706   1.922   5.893   6.047
 1167SOL     OW 7707   5.120   0.694   0.129
 1167SOL    HW1 7708   5.061   0.733   0.194
 1167SOL    HW2 7709   5.079   0.610   0.108
 1168SOL     OW 7710   0.706   8.133   3.842
 1168SOL    HW1 7711   0.739   8.050   3.807
 1168SOL    HW2 7712   0.785   8.183   3.864
 1169SOL     OW 7713   6.763   8.155   4.861
 1169SOL    HW1 7714   6.745   8.063   4.879
 1169SOL    HW2 7715   6.677   8.197   4.860
 1170SOL     OW 7716   1.360   4.049   3.402
 1170SOL    HW1 7717   1.388   4.055   3.493
 1170SOL    HW2 7718   1.280   4.101   3.398
 1171SOL     OW 7719   1.005   2.181   1.536
 1171SOL    HW1 7720   0.929   2.223   1.577
 1171SOL    HW2 7721   1.008   2.094   1.574
 1172SOL     OW 7722  -0.753   4.948   5.542
 1172SOL    HW1 7723  -0.663   4.929   5.567
 1172SOL    HW2 7724  -0.800   4.957   5.625
 1173SOL     OW 7725   4.027   2.453   2.771
 1173SOL    HW1 7726   4.061   2.511   2.703
 1173SOL    HW2 7727   3.975   2.511   2.827
 1174SOL     OW 7728   2.615   4.472   3.223
 1174SOL    HW1 7729   2.630   4.529   3.147
 1174SOL    HW2 7730   2.547   4.411   3.195
 1175SOL     OW 7731   6.617   5.732   1.188
 1175SOL    HW1 7732   6.554   5.760   1.122
 1175SOL    HW2 7733   6.694   5.705   1.138
 1176SOL     OW 7734   5.801   7.641   1.393
 1176SOL    HW1 7735   5.757   7.564   1.358
 1176SOL    HW2 7736   5.895   7.619   1.390
 1177SOL     OW 7737   7.078   5.080   2.698
 1177SOL    HW1 7738   7.078   5.166   2.738
 1177SOL    HW2 7739   7.035   5.023   2.762
 1178SOL     OW 7740   1.147   6.577   5.055
 1178SOL    HW1 7741   1.107   6.503   5.011
 1178SOL    HW2 7742   1.211   6.537   5.115
 1179SOL     OW 7743   3.962   9.741   4.565
 1179SOL    HW1 7744   3.962   9.676   4.495
 1179SOL    HW2 7745   3.901   9.809   4.535
 1180SOL     OW 7746   4.338   8.481   5.947
 1180SOL    HW1 7747   4.378   8.460   5.863
 1180SOL    HW2 7748   4.379   8.564   5.972
 1181SOL     OW 7749   1.130  10.057   5.360
 1181SOL    HW1 7750   1.175   9.994   5.303
 1181SOL    HW2 7751   1.165  10.040   5.447
 1182SOL     OW 7752   6.784   8.829   6.002
 1182SOL    HW1 7753   6.831   8.747   6.013
 1182SOL    HW2 7754   6.765   8.834   5.908
 1183SOL     OW 7755   5.986   5.177   2.758
 1183SOL    HW1 7756   6.047   5.190   2.685
 1183SOL    HW2 7757   5.899   5.174   2.717
 1184SOL     OW 7758   2.516   9.945   5.096
 1184SOL    HW1 7759   2.550  10.034   5.082
 1184SOL    HW2 7760   2.427   9.949   5.063
 1185SOL     OW 7761   4.537   5.613   1.389
 1185SOL    HW1 7762   4.587   5.563   1.453
 1185SOL    HW2 7763   4.548   5.705   1.415
 1186SOL     OW 7764   6.607   8.038   1.798
 1186SOL    HW1 7765   6.699   8.063   1.786
 1186SOL    HW2 7766   6.574   8.099   1.864
 1187SOL     OW 7767   4.287   1.435   2.244
 1187SOL    HW1 7768   4.343   1.388   2.305
 1187SOL    HW2 7769   4.347   1.487   2.191
 1188SOL     OW 7770   0.763   2.769   3.285
 1188SOL    HW1 7771   0.671   2.754   3.308
 1188SOL    HW2 7772   0.813   2.719   3.349
 1189SOL     OW 7773   1.632   8.168   2.224
 1189SOL    HW1 7774   1.623   8.254   2.182
 1189SOL    HW2 7775   1.543   8.133   2.224
 1190SOL     OW 7776   0.534   5.731   5.560
 1190SOL    HW1 7777   0.486   5.812   5.541
 1190SOL    HW2 7778   0.471   5.677   5.609
 1191SOL     OW 7779   6.950   6.875   2.499
 1191SOL    HW1 7780   7.015   6.885   2.430
 1191SOL    HW2 7781   6.960   6.785   2.530
 1192SOL     OW 7782   2.301   3.231   1.053
 1192SOL    HW1 7783   2.293   3.324   1.076
 1192SOL    HW2 7784   2.293   3.186   1.137
 1193SOL     OW 7785   4.551   7.492   4.860
 1193SOL    HW1 7786   4.492   7.455   4.926
 1193SOL    HW2 7787   4.622   7.531   4.910
 1194SOL     OW 7788   1.737   7.747   2.525
 1194SOL    HW1 7789   1.755   7.724   2.434
 1194SOL    HW2 7790   1.823   7.752   2.566
 1195SOL     OW 7791   3.587   2.182   1.069
 1195SOL    HW1 7792   3.493   2.168   1.057
 1195SOL    HW2 7793   3.593   2.266   1.115
 1196SOL     OW 7794   4.583   8.183   2.576
 1196SOL    HW1 7795   4.623   8.135   2.648
 1196SOL    HW2 7796   4.509   8.229   2.616
 1197SOL     OW 7797   5.640   4.365   4.428
 1197SOL    HW1 7798   5.634   4.280   4.471
 1197SOL    HW2 7799   5.595   4.354   4.345
 1198SOL     OW 7800   3.025   6.139   4.261
 1198SOL    HW1 7801   3.041   6.232   4.244
 1198SOL    HW2 7802   2.957   6.114   4.198
 1199SOL     OW 7803   6.699   3.532   3.044
 1199SOL    HW1 7804   6.776   3.570   3.085
 1199SOL    HW2 7805   6.709   3.437   3.057
 1200SOL     OW 7806   3.599   8.342   2.861
 1200SOL    HW1 7807   3.652   8.388   2.796
 1200SOL    HW2 7808   3.635   8.368   2.945
 1201SOL     OW 7809   5.843   9.284   5.217
 1201SOL    HW1 7810   5.850   9.354   5.283
 1201SOL    HW2 7811   5.821   9.206   5.267
 1202SOL     OW 7812   3.793   8.843   5.439
 1202SOL    HW1 7813   3.771   8.758   5.402
 1202SOL    HW2 7814   3.878   8.865   5.400
 1203SOL     OW 7815   6.757   3.386   1.269
 1203SOL    HW1 7816   6.780   3.307   1.318
 1203SOL    HW2 7817   6.839   3.415   1.230
 1204SOL     OW 7818   0.572   6.731   4.988
 1204SOL    HW1 7819   0.627   6.676   5.043
 1204SOL    HW2 7820   0.634   6.783   4.936
 1205SOL     OW 7821   4.062   7.915   4.075
 1205SOL    HW1 7822   4.028   7.964   4.150
 1205SOL    HW2 7823   4.150   7.888   4.103
 1206SOL     OW 7824   0.521   1.116   1.605
 1206SOL    HW1 7825   0.587   1.178   1.574
 1206SOL    HW2 7826   0.559   1.077   1.684
 1207SOL     OW 7827   2.938   9.572   5.251
 1207SOL    HW1 7828   2.929   9.665   5.229
 1207SOL    HW2 7829   3.026   9.565   5.287
 1208SOL     OW 7830   4.016   1.457   0.531
 1208SOL    HW1 7831   3.997   1.376   0.484
 1208SOL    HW2 7832   4.002   1.436   0.623
 1209SOL     OW 7833   4.120   1.289   0.244
 1209SOL    HW1 7834   4.093   1.364   0.298
 1209SOL    HW2 7835   4.051   1.224   0.256
 1210SOL     OW 7836   2.228   6.280   4.031
 1210SOL    HW1 7837   2.168   6.208   4.052
 1210SOL    HW2 7838   2.261   6.309   4.116
 1211SOL     OW 7839   5.265  10.175   5.575
 1211SOL    HW1 7840   5.307  10.102   5.621
 1211SOL    HW2 7841   5.327  10.247   5.585
 1212SOL     OW 7842   6.791   6.882   1.655
 1212SOL    HW1 7843   6.791   6.917   1.566
 1212SOL    HW2 7844   6.882   6.889   1.684
 1213SOL     OW 7845   0.369   0.656   0.810
 1213SOL    HW1 7846   0.405   0.719   0.748
 1213SOL    HW2 7847   0.363   0.704   0.892
 1214SOL     OW 7848   6.252   0.606   0.260
 1214SOL    HW1 7849   6.287   0.539   0.318
 1214SOL    HW2 7850   6.157   0.600   0.271
 1215SOL     OW 7851   1.491   4.704   0.573
 1215SOL    HW1 7852   1.577   4.680   0.538
 1215SOL    HW2 7853   1.483   4.650   0.652
 1216SOL     OW 7854   2.686   5.480   1.039
 1216SOL    HW1 7855   2.634   5.489   0.959
 1216SOL    HW2 7856   2.624   5.447   1.104
 1217SOL     OW 7857   4.838   3.116   0.023
 1217SOL    HW1 7858   4.824   3.054  -0.049
 1217SOL    HW2 7859   4.887   3.188  -0.018
 1218SOL     OW 7860   6.734   3.547   2.119
 1218SOL    HW1 7861   6.752   3.454   2.105
 1218SOL    HW2 7862   6.718   3.581   2.031
 1219SOL     OW 7863   1.928   7.987   5.495
 1219SOL    HW1 7864   1.884   7.919   5.547
 1219SOL    HW2 7865   1.866   8.061   5.495
 1220SOL     OW 7866   5.844   3.306   2.189
 1220SOL    HW1 7867   5.818   3.394   2.160
 1220SOL    HW2 7868   5.764   3.269   2.227
 1221SOL     OW 7869   6.085   1.154   0.885
 1221SOL    HW1 7870   6.152   1.219   0.862
 1221SOL    HW2 7871   6.053   1.122   0.801
 1222SOL     OW 7872   2.043   8.025   2.324
 1222SOL    HW1 7873   2.060   8.117   2.344
 1222SOL    HW2 7874   2.127   7.981   2.337
 1223SOL     OW 7875   1.468   2.256   0.509
 1223SOL    HW1 7876   1.459   2.351   0.521
 1223SOL    HW2 7877   1.462   2.244   0.414
 1224SOL     OW 7878   3.217   8.607   4.669
 1224SOL    HW1 7879   3.172   8.686   4.640
 1224SOL    HW2 7880   3.228   8.619   4.764
 1225SOL     OW 7881   0.891   6.514   4.722
 1225SOL    HW1 7882   0.862   6.598   4.758
 1225SOL    HW2 7883   0.853   6.511   4.634
 1226SOL     OW 7884   0.535   3.280   4.429
 1226SOL    HW1 7885   0.593   3.338   4.379
 1226SOL    HW2 7886   0.575   3.194   4.420
 1227SOL     OW 7887   9.072   7.132   1.038
 1227SOL    HW1 7888   9.127   7.143   1.116
 1227SOL    HW2 7889   9.120   7.070   0.983
 1228SOL     OW 7890   6.544   1.368   1.140
 1228SOL    HW1 7891   6.512   1.278   1.144
 1228SOL    HW2 7892   6.523   1.397   1.052
 1229SOL     OW 7893   4.163   3.763   0.344
 1229SOL    HW1 7894   4.198   3.759   0.255
 1229SOL    HW2 7895   4.068   3.764   0.333
 1230SOL     OW 7896   0.423   6.712   5.270
 1230SOL    HW1 7897   0.442   6.796   5.312
 1230SOL    HW2 7898   0.462   6.719   5.183
 1231SOL     OW 7899   2.981   5.346   0.623
 1231SOL    HW1 7900   2.934   5.424   0.594
 1231SOL    HW2 7901   2.918   5.275   0.610
 1232SOL     OW 7902   7.244   5.717   0.157
 1232SOL    HW1 7903   7.288   5.664   0.223
 1232SOL    HW2 7904   7.269   5.678   0.073
 1233SOL     OW 7905   3.461   7.767   4.860
 1233SOL    HW1 7906   3.385   7.772   4.919
 1233SOL    HW2 7907   3.536   7.777   4.918
 1234SOL     OW 7908   7.904   4.609   1.713
 1234SOL    HW1 7909   7.844   4.680   1.690
 1234SOL    HW2 7910   7.893   4.546   1.642
 1235SOL     OW 7911   4.379   4.837   5.104
 1235SOL    HW1 7912   4.398   4.912   5.048
 1235SOL    HW2 7913   4.446   4.840   5.173
 1236SOL     OW 7914   2.168   7.510   5.478
 1236SOL    HW1 7915   2.134   7.595   5.450
 1236SOL    HW2 7916   2.166   7.514   5.574
 1237SOL     OW 7917   1.538   2.673   2.236
 1237SOL    HW1 7918   1.557   2.747   2.294
 1237SOL    HW2 7919   1.573   2.700   2.151
 1238SOL     OW 7920  -0.949   2.959   3.513
 1238SOL    HW1 7921  -0.916   2.980   3.601
 1238SOL    HW2 7922  -0.907   2.876   3.491
 1239SOL     OW 7923   4.754   3.355   1.509
 1239SOL    HW1 7924   4.679   3.296   1.514
 1239SOL    HW2 7925   4.813   3.313   1.446
 1240SOL     OW 7926   4.800   6.404   0.633
 1240SOL    HW1 7927   4.853   6.459   0.575
 1240SOL    HW2 7928   4.850   6.401   0.714
 1241SOL     OW 7929   8.499   5.934   1.145
 1241SOL    HW1 7930   8.544   5.903   1.224
 1241SOL    HW2 7931   8.429   5.870   1.131
 1242SOL     OW 7932   3.222   5.093   6.083
 1242SOL    HW1 7933   3.157   5.114   6.150
 1242SOL    HW2 7934   3.196   5.008   6.050
 1243SOL     OW 7935   5.812   4.002   2.081
 1243SOL    HW1 7936   5.887   4.042   2.037
 1243SOL    HW2 7937   5.741   4.010   2.017
 1244SOL     OW 7938   1.996   6.381   1.304
 1244SOL    HW1 7939   1.971   6.331   1.226
 1244SOL    HW2 7940   2.032   6.463   1.269
 1245SOL     OW 7941  -1.220   3.389   4.246
 1245SOL    HW1 7942  -1.177   3.314   4.203
 1245SOL    HW2 7943  -1.296   3.407   4.191
 1246SOL     OW 7944   7.059   4.152   2.738
 1246SOL    HW1 7945   6.979   4.099   2.742
 1246SOL    HW2 7946   7.116   4.104   2.678
 1247SOL     OW 7947  -1.812   2.969   4.893
 1247SOL    HW1 7948  -1.789   2.966   4.800
 1247SOL    HW2 7949  -1.739   3.016   4.935
 1248SOL     OW 7950   6.204   4.508   0.096
 1248SOL    HW1 7951   6.252   4.545   0.170
 1248SOL    HW2 7952   6.235   4.418   0.090
 1249SOL     OW 7953   1.791   4.454   0.844
 1249SOL    HW1 7954   1.729   4.490   0.781
 1249SOL    HW2 7955   1.747   4.464   0.929
 1250SOL     OW 7956   1.337   8.602   6.138
 1250SOL    HW1 7957   1.260   8.638   6.182
 1250SOL    HW2 7958   1.411   8.640   6.185
 1251SOL     OW 7959   0.687   9.671   4.982
 1251SOL    HW1 7960   0.630   9.620   4.925
 1251SOL    HW2 7961   0.649   9.759   4.981
 1252SOL     OW 7962   0.792   5.682   5.674
 1252SOL    HW1 7963   0.817   5.591   5.660
 1252SOL    HW2 7964   0.703   5.688   5.639
 1253SOL     OW 7965   0.695   4.839   5.476
 1253SOL    HW1 7966   0.735   4.886   5.404
 1253SOL    HW2 7967   0.603   4.865   5.473
 1254SOL     OW 7968   3.086   8.497   3.476
 1254SOL    HW1 7969   3.013   8.473   3.420
 1254SOL    HW2 7970   3.161   8.450   3.440
 1255SOL     OW 7971  -0.702   3.153   3.950
 1255SOL    HW1 7972  -0.750   3.194   4.022
 1255SOL    HW2 7973  -0.610   3.174   3.968
 1256SOL     OW 7974   1.770   8.403   2.585
 1256SOL    HW1 7975   1.736   8.318   2.559
 1256SOL    HW2 7976   1.692   8.454   2.608
 1257SOL     OW 7977   4.800   3.627   5.580
 1257SOL    HW1 7978   4.822   3.606   5.670
 1257SOL    HW2 7979   4.884   3.626   5.534
 1258SOL     OW 7980   6.916   0.302   0.032
 1258SOL    HW1 7981   6.926   0.342  -0.055
 1258SOL    HW2 7982   6.844   0.239   0.022
 1259SOL     OW 7983   5.677   8.676   4.721
 1259SOL    HW1 7984   5.633   8.598   4.686
 1259SOL    HW2 7985   5.764   8.675   4.680
 1260SOL     OW 7986   3.578   4.478   1.160
 1260SOL    HW1 7987   3.608   4.480   1.251
 1260SOL    HW2 7988   3.484   4.497   1.165
 1261SOL     OW 7989   7.211   7.726   2.627
 1261SOL    HW1 7990   7.158   7.664   2.577
 1261SOL    HW2 7991   7.249   7.784   2.560
 1262SOL     OW 7992   2.492   9.205   5.087
 1262SOL    HW1 7993   2.496   9.190   5.182
 1262SOL    HW2 7994   2.517   9.296   5.075
 1263SOL     OW 7995   3.677   2.741   3.561
 1263SOL    HW1 7996   3.751   2.755   3.501
 1263SOL    HW2 7997   3.715   2.751   3.648
 1264SOL     OW 7998   4.385   6.959   2.133
 1264SOL    HW1 7999   4.300   6.916   2.131
 1264SOL    HW2 8000   4.390   6.999   2.220
 1265SOL     OW 8001   3.198   2.425   3.388
 1265SOL    HW1 8002   3.125   2.437   3.327
 1265SOL    HW2 8003   3.275   2.455   3.340
 1266SOL     OW 8004   1.199   8.597   5.642
 1266SOL    HW1 8005   1.167   8.569   5.556
 1266SOL    HW2 8006   1.264   8.664   5.623
 1267SOL     OW 8007   7.103   6.216   1.113
 1267SOL    HW1 8008   7.052   6.184   1.188
 1267SOL    HW2 8009   7.083   6.153   1.043
 1268SOL     OW 8010   1.550   8.518   2.694
 1268SOL    HW1 8011   1.515   8.499   2.782
 1268SOL    HW2 8012   1.548   8.613   2.688
 1269SOL     OW 8013   3.196   1.755   1.968
 1269SOL    HW1 8014   3.286   1.757   2.001
 1269SOL    HW2 8015   3.165   1.668   1.990
 1270SOL     OW 8016   0.366   3.581   5.417
 1270SOL    HW1 8017   0.340   3.530   5.341
 1270SOL    HW2 8018   0.298   3.564   5.482
 1271SOL     OW 8019   2.579   6.914   4.219
 1271SOL    HW1 8020   2.669   6.888   4.241
 1271SOL    HW2 8021   2.578   7.009   4.234
 1272SOL     OW 8022   8.148   5.712   1.652
 1272SOL    HW1 8023   8.057   5.688   1.637
 1272SOL    HW2 8024   8.180   5.739   1.565
 1273SOL     OW 8025   0.891   2.131   1.832
 1273SOL    HW1 8026   0.897   2.114   1.926
 1273SOL    HW2 8027   0.961   2.078   1.793
 1274SOL     OW 8028   3.249   9.757   4.921
 1274SOL    HW1 8029   3.244   9.787   4.830
 1274SOL    HW2 8030   3.160   9.728   4.941
 1275SOL     OW 8031   0.523   8.624   5.604
 1275SOL    HW1 8032   0.541   8.587   5.517
 1275SOL    HW2 8033   0.594   8.591   5.659
 1276SOL     OW 8034   6.069   9.333   5.397
 1276SOL    HW1 8035   6.117   9.260   5.358
 1276SOL    HW2 8036   6.008   9.291   5.458
 1277SOL     OW 8037   8.014   7.280   2.781
 1277SOL    HW1 8038   8.036   7.322   2.698
 1277SOL    HW2 8039   7.950   7.213   2.758
 1278SOL     OW 8040   2.004   8.460   5.088
 1278SOL    HW1 8041   1.947   8.520   5.040
 1278SOL    HW2 8042   2.084   8.510   5.104
 1279SOL     OW 8043  -0.031   9.207   5.603
 1279SOL    HW1 8044  -0.121   9.190   5.631
 1279SOL    HW2 8045  -0.012   9.137   5.541
 1280SOL     OW 8046   0.413   3.150   4.138
 1280SOL    HW1 8047   0.491   3.099   4.115
 1280SOL    HW2 8048   0.377   3.106   4.215
 1281SOL     OW 8049   6.834   6.616   2.214
 1281SOL    HW1 8050   6.898   6.617   2.142
 1281SOL    HW2 8051   6.771   6.684   2.190
 1282SOL     OW 8052   2.330   6.797   2.642
 1282SOL    HW1 8053   2.393   6.793   2.570
 1282SOL    HW2 8054   2.260   6.854   2.610
 1283SOL     OW 8055   7.091   6.946   4.189
 1283SOL    HW1 8056   7.130   7.029   4.217
 1283SOL    HW2 8057   7.162   6.899   4.145
 1284SOL     OW 8058   5.440   3.153   5.176
 1284SOL    HW1 8059   5.436   3.244   5.206
 1284SOL    HW2 8060   5.366   3.110   5.219
 1285SOL     OW 8061   7.105   8.702   3.653
 1285SOL    HW1 8062   7.135   8.680   3.565
 1285SOL    HW2 8063   7.046   8.777   3.639
 1286SOL     OW 8064   7.696   5.487   1.073
 1286SOL    HW1 8065   7.695   5.432   1.152
 1286SOL    HW2 8066   7.617   5.463   1.026
 1287SOL     OW 8067   5.749   0.994   0.971
 1287SOL    HW1 8068   5.728   0.901   0.982
 1287SOL    HW2 8069   5.701   1.020   0.892
 1288SOL     OW 8070   7.218   8.129   3.993
 1288SOL    HW1 8071   7.306   8.103   3.966
 1288SOL    HW2 8072   7.166   8.049   3.987
 1289SOL     OW 8073   6.884   3.825   1.201
 1289SOL    HW1 8074   6.849   3.767   1.269
 1289SOL    HW2 8075   6.823   3.899   1.198
 1290SOL     OW 8076   1.453   6.191   5.946
 1290SOL    HW1 8077   1.374   6.231   5.910
 1290SOL    HW2 8078   1.451   6.215   6.039
 1291SOL     OW 8079   6.071   7.915   5.054
 1291SOL    HW1 8080   6.048   7.952   5.139
 1291SOL    HW2 8081   6.166   7.907   5.056
 1292SOL     OW 8082   1.658   3.442   1.086
 1292SOL    HW1 8083   1.568   3.457   1.059
 1292SOL    HW2 8084   1.707   3.436   1.003
 1293SOL     OW 8085   7.310   7.594   2.289
 1293SOL    HW1 8086   7.345   7.636   2.367
 1293SOL    HW2 8087   7.319   7.501   2.305
 1294SOL     OW 8088   5.822   3.812   0.799
 1294SOL    HW1 8089   5.815   3.907   0.805
 1294SOL    HW2 8090   5.833   3.783   0.889
 1295SOL     OW 8091   1.887   3.557   1.255
 1295SOL    HW1 8092   1.854   3.600   1.334
 1295SOL    HW2 8093   1.829   3.585   1.185
 1296SOL     OW 8094   0.257   1.016   1.491
 1296SOL    HW1 8095   0.189   0.986   1.552
 1296SOL    HW2 8096   0.337   1.018   1.544
 1297SOL     OW 8097   6.754   8.468   4.891
 1297SOL    HW1 8098   6.799   8.400   4.841
 1297SOL    HW2 8099   6.662   8.460   4.867
 1298SOL     OW 8100   4.207   8.497   5.005
 1298SOL    HW1 8101   4.230   8.404   5.004
 1298SOL    HW2 8102   4.165   8.510   5.090
 1299SOL     OW 8103   7.272   3.976   1.737
 1299SOL    HW1 8104   7.306   3.888   1.751
 1299SOL    HW2 8105   7.346   4.025   1.699
 1300SOL     OW 8106   4.346   4.613   0.220
 1300SOL    HW1 8107   4.310   4.585   0.304
 1300SOL    HW2 8108   4.432   4.649   0.241
 1301SOL     OW 8109   1.910   3.665   5.563
 1301SOL    HW1 8110   1.851   3.665   5.638
 1301SOL    HW2 8111   1.924   3.757   5.542
 1302SOL     OW 8112   1.677   1.174   1.871
 1302SOL    HW1 8113   1.704   1.166   1.962
 1302SOL    HW2 8114   1.655   1.267   1.861
 1303SOL     OW 8115   6.924   8.687   4.852
 1303SOL    HW1 8116   6.851   8.626   4.844
 1303SOL    HW2 8117   6.970   8.660   4.931
 1304SOL     OW 8118   0.596   5.959   6.049
 1304SOL    HW1 8119   0.650   5.880   6.048
 1304SOL    HW2 8120   0.643   6.021   5.994
 1305SOL     OW 8121  -0.024   3.941   4.950
 1305SOL    HW1 8122  -0.087   3.932   4.878
 1305SOL    HW2 8123  -0.074   3.983   5.020
 1306SOL     OW 8124   0.643   3.796   3.213
 1306SOL    HW1 8125   0.582   3.722   3.209
 1306SOL    HW2 8126   0.591   3.869   3.245
 1307SOL     OW 8127   4.610   4.960   0.993
 1307SOL    HW1 8128   4.673   4.890   1.014
 1307SOL    HW2 8129   4.620   4.972   0.899
 1308SOL     OW 8130   6.889   4.697   1.586
 1308SOL    HW1 8131   6.813   4.686   1.643
 1308SOL    HW2 8132   6.852   4.698   1.497
 1309SOL     OW 8133   2.524   1.217   1.869
 1309SOL    HW1 8134   2.599   1.227   1.928
 1309SOL    HW2 8135   2.486   1.132   1.892
 1310SOL     OW 8136   1.611   3.362   3.680
 1310SOL    HW1 8137   1.658   3.290   3.722
 1310SOL    HW2 8138   1.524   3.360   3.720
 1311SOL     OW 8139   3.991   6.421   0.481
 1311SOL    HW1 8140   4.021   6.335   0.452
 1311SOL    HW2 8141   4.017   6.426   0.573
 1312SOL     OW 8142   7.025   3.172   1.047
 1312SOL    HW1 8143   6.943   3.123   1.046
 1312SOL    HW2 8144   7.000   3.261   1.072
 1313SOL     OW 8145   1.564   3.971   5.800
 1313SOL    HW1 8146   1.541   4.063   5.814
 1313SOL    HW2 8147   1.597   3.969   5.710
 1314SOL     OW 8148   1.973   7.339   4.462
 1314SOL    HW1 8149   2.056   7.313   4.502
 1314SOL    HW2 8150   1.927   7.386   4.531
 1315SOL     OW 8151   5.314   8.163   3.761
 1315SOL    HW1 8152   5.370   8.228   3.805
 1315SOL    HW2 8153   5.230   8.207   3.751
 1316SOL     OW 8154   2.886   7.188   0.875
 1316SOL    HW1 8155   2.853   7.273   0.845
 1316SOL    HW2 8156   2.904   7.139   0.794
 1317SOL     OW 8157   6.269   4.255   2.816
 1317SOL    HW1 8158   6.339   4.265   2.752
 1317SOL    HW2 8159   6.314   4.241   2.899
 1318SOL     OW 8160   2.585   1.686   1.929
 1318SOL    HW1 8161   2.647   1.640   1.873
 1318SOL    HW2 8162   2.630   1.694   2.013
 1319SOL     OW 8163   4.275   6.225   0.046
 1319SOL    HW1 8164   4.338   6.278   0.096
 1319SOL    HW2 8165   4.193   6.235   0.094
 1320SOL     OW 8166   7.679   5.797   0.477
 1320SOL    HW1 8167   7.635   5.775   0.559
 1320SOL    HW2 8168   7.697   5.713   0.436
 1321SOL     OW 8169   2.540   0.377   0.262
 1321SOL    HW1 8170   2.568   0.334   0.343
 1321SOL    HW2 8171   2.455   0.338   0.243
 1322SOL     OW 8172   7.954   7.357   3.135
 1322SOL    HW1 8173   7.887   7.425   3.133
 1322SOL    HW2 8174   7.909   7.279   3.103
 1323SOL     OW 8175   4.669   8.562   3.183
 1323SOL    HW1 8176   4.678   8.630   3.116
 1323SOL    HW2 8177   4.756   8.557   3.224
 1324SOL     OW 8178   4.576   3.370   4.181
 1324SOL    HW1 8179   4.502   3.391   4.123
 1324SOL    HW2 8180   4.546   3.294   4.231
 1325SOL     OW 8181   6.855  10.091   5.819
 1325SOL    HW1 8182   6.945  10.074   5.847
 1325SOL    HW2 8183   6.815  10.004   5.817
 1326SOL     OW 8184   0.718   5.421   5.254
 1326SOL    HW1 8185   0.671   5.505   5.255
 1326SOL    HW2 8186   0.802   5.441   5.213
 1327SOL     OW 8187   8.431   7.466   1.186
 1327SOL    HW1 8188   8.382   7.497   1.262
 1327SOL    HW2 8189   8.371   7.406   1.141
 1328SOL     OW 8190   1.713   6.765   3.016
 1328SOL    HW1 8191   1.654   6.773   3.091
 1328SOL    HW2 8192   1.662   6.801   2.943
 1329SOL     OW 8193   7.375   6.269   2.359
 1329SOL    HW1 8194   7.284   6.268   2.330
 1329SOL    HW2 8195   7.424   6.299   2.282
 1330SOL     OW 8196   1.315   5.619   4.696
 1330SOL    HW1 8197   1.328   5.535   4.652
 1330SOL    HW2 8198   1.220   5.627   4.706
 1331SOL     OW 8199   6.949   5.962   1.123
 1331SOL    HW1 8200   6.929   6.011   1.203
 1331SOL    HW2 8201   6.866   5.957   1.076
 1332SOL     OW 8202   1.912   7.477   1.512
 1332SOL    HW1 8203   1.848   7.467   1.442
 1332SOL    HW2 8204   1.902   7.398   1.565
 1333SOL     OW 8205   0.259   7.319   4.358
 1333SOL    HW1 8206   0.274   7.232   4.322
 1333SOL    HW2 8207   0.269   7.308   4.453
 1334SOL     OW 8208   0.451  10.114   5.431
 1334SOL    HW1 8209   0.425  10.116   5.523
 1334SOL    HW2 8210   0.401  10.042   5.393
 1335SOL     OW 8211   8.220   8.672   3.010
 1335SOL    HW1 8212   8.223   8.767   2.999
 1335SOL    HW2 8213   8.145   8.644   2.958
 1336SOL     OW 8214   0.862   2.454   2.457
 1336SOL    HW1 8215   0.816   2.479   2.377
 1336SOL    HW2 8216   0.800   2.401   2.506
 1337SOL     OW 8217   8.739   6.306   0.958
 1337SOL    HW1 8218   8.655   6.320   1.002
 1337SOL    HW2 8219   8.784   6.241   1.012
 1338SOL     OW 8220   1.308   2.273   1.046
 1338SOL    HW1 8221   1.394   2.314   1.055
 1338SOL    HW2 8222   1.293   2.228   1.129
 1339SOL     OW 8223   3.614   0.289   0.184
 1339SOL    HW1 8224   3.651   0.253   0.103
 1339SOL    HW2 8225   3.639   0.226   0.251
 1340SOL     OW 8226   0.480   1.911   2.557
 1340SOL    HW1 8227   0.505   1.865   2.637
 1340SOL    HW2 8228   0.385   1.917   2.560
 1341SOL     OW 8229   5.820   4.064   1.531
 1341SOL    HW1 8230   5.731   4.051   1.563
 1341SOL    HW2 8231   5.864   4.112   1.601
 1342SOL     OW 8232   6.464   4.922   1.351
 1342SOL    HW1 8233   6.519   4.972   1.411
 1342SOL    HW2 8234   6.513   4.921   1.269
 1343SOL     OW 8235   8.304   6.932   0.316
 1343SOL    HW1 8236   8.213   6.962   0.317
 1343SOL    HW2 8237   8.299   6.838   0.327
 1344SOL     OW 8238   5.113   3.807   4.957
 1344SOL    HW1 8239   5.114   3.832   5.049
 1344SOL    HW2 8240   5.176   3.736   4.951
 1345SOL     OW 8241   0.358   4.689   2.149
 1345SOL    HW1 8242   0.440   4.684   2.101
 1345SOL    HW2 8243   0.297   4.729   2.088
 1346SOL     OW 8244   3.541   4.172   6.068
 1346SOL    HW1 8245   3.571   4.258   6.038
 1346SOL    HW2 8246   3.447   4.172   6.050
 1347SOL     OW 8247   3.602   6.723   0.720
 1347SOL    HW1 8248   3.531   6.676   0.675
 1347SOL    HW2 8249   3.559   6.765   0.794
 1348SOL     OW 8250   1.708   1.534   2.617
 1348SOL    HW1 8251   1.788   1.482   2.603
 1348SOL    HW2 8252   1.735   1.624   2.600
 1349SOL     OW 8253   5.171   1.038   1.433
 1349SOL    HW1 8254   5.256   1.072   1.406
 1349SOL    HW2 8255   5.159   0.959   1.380
 1350SOL     OW 8256   1.425   4.689   5.462
 1350SOL    HW1 8257   1.360   4.619   5.470
 1350SOL    HW2 8258   1.507   4.643   5.446
 1351SOL     OW 8259   2.802   9.353   5.162
 1351SOL    HW1 8260   2.741   9.384   5.095
 1351SOL    HW2 8261   2.824   9.431   5.212
 1352SOL     OW 8262   5.972   6.009   0.573
 1352SOL    HW1 8263   6.018   5.931   0.604
 1352SOL    HW2 8264   5.891   5.975   0.535
 1353SOL     OW 8265   6.747   5.311   2.162
 1353SOL    HW1 8266   6.659   5.346   2.151
 1353SOL    HW2 8267   6.775   5.343   2.247
 1354SOL     OW 8268   4.405   2.165   2.937
 1354SOL    HW1 8269   4.486   2.131   2.976
 1354SOL    HW2 8270   4.422   2.259   2.925
 1355SOL     OW 8271   2.452   8.435   3.792
 1355SOL    HW1 8272   2.379   8.474   3.744
 1355SOL    HW2 8273   2.511   8.401   3.724
 1356SOL     OW 8274   7.814   7.145   3.039
 1356SOL    HW1 8275   7.822   7.121   2.947
 1356SOL    HW2 8276   7.790   7.064   3.083
 1357SOL     OW 8277   5.446   3.885   3.196
 1357SOL    HW1 8278   5.490   3.928   3.270
 1357SOL    HW2 8279   5.507   3.816   3.169
 1358SOL     OW 8280   5.394   3.133   1.100
 1358SOL    HW1 8281   5.453   3.058   1.108
 1358SOL    HW2 8282   5.416   3.172   1.016
 1359SOL     OW 8283   5.352   3.751   5.711
 1359SOL    HW1 8284   5.374   3.679   5.651
 1359SOL    HW2 8285   5.257   3.744   5.722
 1360SOL     OW 8286   6.626   4.859   0.351
 1360SOL    HW1 8287   6.644   4.921   0.421
 1360SOL    HW2 8288   6.591   4.782   0.396
 1361SOL     OW 8289   4.550   4.844   0.045
 1361SOL    HW1 8290   4.490   4.825  -0.027
 1361SOL    HW2 8291   4.637   4.845   0.005
 1362SOL     OW 8292   4.782   4.548   0.235
 1362SOL    HW1 8293   4.702   4.564   0.285
 1362SOL    HW2 8294   4.829   4.631   0.239
 1363SOL     OW 8295   1.909   1.906   2.954
 1363SOL    HW1 8296   1.979   1.967   2.979
 1363SOL    HW2 8297   1.859   1.892   3.034
 1364SOL     OW 8298   6.577   7.586   4.911
 1364SOL    HW1 8299   6.533   7.513   4.953
 1364SOL    HW2 8300   6.532   7.596   4.827
 1365SOL     OW 8301   1.565   2.295   2.570
 1365SOL    HW1 8302   1.548   2.324   2.480
 1365SOL    HW2 8303   1.541   2.203   2.570
 1366SOL     OW 8304   6.037   1.868   1.866
 1366SOL    HW1 8305   6.088   1.807   1.812
 1366SOL    HW2 8306   6.017   1.942   1.808
 1367SOL     OW 8307   2.396   4.792   1.347
 1367SOL    HW1 8308   2.377   4.883   1.369
 1367SOL    HW2 8309   2.491   4.788   1.341
 1368SOL     OW 8310   6.781   6.660   4.641
 1368SOL    HW1 8311   6.749   6.576   4.675
 1368SOL    HW2 8312   6.869   6.669   4.679
 1369SOL     OW 8313   6.030   2.410   3.218
 1369SOL    HW1 8314   6.062   2.437   3.305
 1369SOL    HW2 8315   6.027   2.492   3.168
 1370SOL     OW 8316   4.856   3.545   4.570
 1370SOL    HW1 8317   4.861   3.603   4.647
 1370SOL    HW2 8318   4.805   3.470   4.600
 1371SOL     OW 8319   7.440   3.339   1.898
 1371SOL    HW1 8320   7.514   3.390   1.865
 1371SOL    HW2 8321   7.382   3.328   1.823
 1372SOL     OW 8322   1.523   4.659   1.504
 1372SOL    HW1 8323   1.568   4.744   1.504
 1372SOL    HW2 8324   1.452   4.670   1.568
 1373SOL     OW 8325   5.464   7.854   4.755
 1373SOL    HW1 8326   5.551   7.891   4.739
 1373SOL    HW2 8327   5.480   7.760   4.763
 1374SOL     OW 8328   3.230   4.142   1.725
 1374SOL    HW1 8329   3.293   4.070   1.730
 1374SOL    HW2 8330   3.275   4.215   1.767
 1375SOL     OW 8331   6.451   7.073   4.500
 1375SOL    HW1 8332   6.379   7.014   4.476
 1375SOL    HW2 8333   6.501   7.025   4.565
 1376SOL     OW 8334   7.332   8.509   4.445
 1376SOL    HW1 8335   7.332   8.603   4.464
 1376SOL    HW2 8336   7.248   8.494   4.402
 1377SOL     OW 8337   7.932   5.616   0.371
 1377SOL    HW1 8338   7.986   5.543   0.400
 1377SOL    HW2 8339   7.842   5.583   0.374
 1378SOL     OW 8340   6.972   5.778   4.061
 1378SOL    HW1 8341   6.961   5.705   4.000
 1378SOL    HW2 8342   6.893   5.831   4.050
 1379SOL     OW 8343   5.252   0.557   0.823
 1379SOL    HW1 8344   5.277   0.493   0.757
 1379SOL    HW2 8345   5.178   0.517   0.869
 1380SOL     OW 8346   3.595   1.605   0.662
 1380SOL    HW1 8347   3.574   1.660   0.586
 1380SOL    HW2 8348   3.670   1.648   0.703
 1381SOL     OW 8349   4.166   2.585   2.588
 1381SOL    HW1 8350   4.183   2.556   2.498
 1381SOL    HW2 8351   4.244   2.636   2.611
 1382SOL     OW 8352   1.502   2.640   1.739
 1382SOL    HW1 8353   1.569   2.706   1.756
 1382SOL    HW2 8354   1.546   2.556   1.750
 1383SOL     OW 8355   7.616   1.830   0.673
 1383SOL    HW1 8356   7.635   1.842   0.766
 1383SOL    HW2 8357   7.694   1.787   0.638
 1384SOL     OW 8358   4.776   6.258   0.261
 1384SOL    HW1 8359   4.723   6.224   0.188
 1384SOL    HW2 8360   4.856   6.205   0.258
 1385SOL     OW 8361   4.904   8.053   3.729
 1385SOL    HW1 8362   4.977   7.995   3.707
 1385SOL    HW2 8363   4.889   8.104   3.650
 1386SOL     OW 8364   0.523   2.888   4.568
 1386SOL    HW1 8365   0.591   2.953   4.548
 1386SOL    HW2 8366   0.503   2.848   4.484
 1387SOL     OW 8367   2.700   1.188   1.042
 1387SOL    HW1 8368   2.768   1.125   1.017
 1387SOL    HW2 8369   2.669   1.157   1.127
 1388SOL     OW 8370   2.918   7.265   2.535
 1388SOL    HW1 8371   2.955   7.210   2.605
 1388SOL    HW2 8372   2.913   7.207   2.459
 1389SOL     OW 8373   7.650   7.663   2.203
 1389SOL    HW1 8374   7.654   7.574   2.171
 1389SOL    HW2 8375   7.613   7.655   2.291
 1390SOL     OW 8376   1.345   4.808   0.906
 1390SOL    HW1 8377   1.390   4.834   0.987
 1390SOL    HW2 8378   1.266   4.763   0.937
 1391SOL     OW 8379   7.208   3.534   2.404
 1391SOL    HW1 8380   7.165   3.587   2.337
 1391SOL    HW2 8381   7.294   3.513   2.367
 1392SOL     OW 8382  -1.162   4.323   5.344
 1392SOL    HW1 8383  -1.090   4.356   5.397
 1392SOL    HW2 8384  -1.196   4.399   5.298
 1393SOL     OW 8385   3.900   0.584   0.584
 1393SOL    HW1 8386   3.959   0.520   0.544
 1393SOL    HW2 8387   3.874   0.640   0.511
 1394SOL     OW 8388   4.375   7.972   2.080
 1394SOL    HW1 8389   4.441   7.907   2.104
 1394SOL    HW2 8390   4.295   7.940   2.120
 1395SOL     OW 8391   3.517   7.428   3.269
 1395SOL    HW1 8392   3.430   7.409   3.303
 1395SOL    HW2 8393   3.502   7.473   3.186
 1396SOL     OW 8394   2.927   3.452   1.793
 1396SOL    HW1 8395   3.010   3.463   1.839
 1396SOL    HW2 8396   2.879   3.388   1.845
 1397SOL     OW 8397   0.936   5.924   5.623
 1397SOL    HW1 8398   0.880   6.001   5.614
 1397SOL    HW2 8399   0.876   5.854   5.648
 1398SOL     OW 8400   9.022   6.675   1.140
 1398SOL    HW1 8401   9.050   6.584   1.151
 1398SOL    HW2 8402   9.084   6.713   1.079
 1399SOL     OW 8403   7.509   1.990   1.248
 1399SOL    HW1 8404   7.435   2.049   1.265
 1399SOL    HW2 8405   7.578   2.022   1.307
 1400SOL     OW 8406   6.345   1.856   1.812
 1400SOL    HW1 8407   6.314   1.940   1.845
 1400SOL    HW2 8408   6.305   1.849   1.725
 1401SOL     OW 8409   4.670   3.747   5.371
 1401SOL    HW1 8410   4.730   3.715   5.438
 1401SOL    HW2 8411   4.636   3.667   5.330
 1402SOL     OW 8412   3.043   3.084   3.616
 1402SOL    HW1 8413   3.012   3.072   3.706
 1402SOL    HW2 8414   2.971   3.053   3.561
 1403SOL     OW 8415   6.269   2.499   0.460
 1403SOL    HW1 8416   6.329   2.443   0.509
 1403SOL    HW2 8417   6.293   2.486   0.369
 1404SOL     OW 8418  -0.174   7.028   6.051
 1404SOL    HW1 8419  -0.095   7.061   6.007
 1404SOL    HW2 8420  -0.144   7.004   6.139
 1405SOL     OW 8421   4.172   8.066   3.851
 1405SOL    HW1 8422   4.134   8.087   3.766
 1405SOL    HW2 8423   4.096   8.055   3.909
 1406SOL     OW 8424   1.812   8.593   4.958
 1406SOL    HW1 8425   1.789   8.685   4.974
 1406SOL    HW2 8426   1.802   8.582   4.864
 1407SOL     OW 8427   5.992   8.026   3.864
 1407SOL    HW1 8428   5.939   8.103   3.843
 1407SOL    HW2 8429   6.018   7.990   3.778
 1408SOL     OW 8430  -0.313   4.844   3.421
 1408SOL    HW1 8431  -0.406   4.855   3.438
 1408SOL    HW2 8432  -0.295   4.752   3.440
 1409SOL     OW 8433  -0.126   5.873   4.252
 1409SOL    HW1 8434  -0.208   5.845   4.211
 1409SOL    HW2 8435  -0.075   5.910   4.179
 1410SOL     OW 8436   5.819   4.682   3.736
 1410SOL    HW1 8437   5.820   4.712   3.645
 1410SOL    HW2 8438   5.863   4.753   3.785
 1411SOL     OW 8439  -1.609   4.927   5.578
 1411SOL    HW1 8440  -1.669   4.863   5.540
 1411SOL    HW2 8441  -1.664   5.000   5.603
 1412SOL     OW 8442   7.250   4.865   2.605
 1412SOL    HW1 8443   7.198   4.939   2.637
 1412SOL    HW2 8444   7.235   4.862   2.511
 1413SOL     OW 8445   1.345   7.174   2.373
 1413SOL    HW1 8446   1.394   7.182   2.291
 1413SOL    HW2 8447   1.348   7.261   2.412
 1414SOL     OW 8448   5.806   5.774   1.271
 1414SOL    HW1 8449   5.786   5.814   1.187
 1414SOL    HW2 8450   5.761   5.689   1.269
 1415SOL     OW 8451   4.719   3.591   5.893
 1415SOL    HW1 8452   4.730   3.685   5.902
 1415SOL    HW2 8453   4.752   3.554   5.975
 1416SOL     OW 8454   0.490   3.974   3.306
 1416SOL    HW1 8455   0.402   3.972   3.269
 1416SOL    HW2 8456   0.477   3.951   3.398
 1417SOL     OW 8457   4.489   2.757   4.216
 1417SOL    HW1 8458   4.573   2.710   4.214
 1417SOL    HW2 8459   4.424   2.689   4.228
 1418SOL     OW 8460   8.507   6.196   1.076
 1418SOL    HW1 8461   8.496   6.230   1.165
 1418SOL    HW2 8462   8.497   6.101   1.084
 1419SOL     OW 8463   5.504   3.395   1.895
 1419SOL    HW1 8464   5.498   3.432   1.983
 1419SOL    HW2 8465   5.417   3.407   1.857
 1420SOL     OW 8466   6.890   1.856   0.892
 1420SOL    HW1 8467   6.843   1.851   0.976
 1420SOL    HW2 8468   6.929   1.769   0.882
 1421SOL     OW 8469   3.299   8.490   6.120
 1421SOL    HW1 8470   3.318   8.575   6.079
 1421SOL    HW2 8471   3.298   8.428   6.047
 1422SOL     OW 8472   0.640   6.360   4.592
 1422SOL    HW1 8473   0.589   6.286   4.558
 1422SOL    HW2 8474   0.576   6.430   4.602
 1423SOL     OW 8475  -0.886   3.038   4.221
 1423SOL    HW1 8476  -0.792   3.033   4.234
 1423SOL    HW2 8477  -0.903   3.130   4.200
 1424SOL     OW 8478   7.834   3.781   0.241
 1424SOL    HW1 8479   7.909   3.819   0.195
 1424SOL    HW2 8480   7.806   3.850   0.301
 1425SOL     OW 8481   2.467   8.050   2.982
 1425SOL    HW1 8482   2.409   8.116   2.946
 1425SOL    HW2 8483   2.456   7.974   2.923
 1426SOL     OW 8484   6.775   4.429   0.958
 1426SOL    HW1 8485   6.835   4.497   0.988
 1426SOL    HW2 8486   6.716   4.415   1.032
 1427SOL     OW 8487   4.306   7.430   2.645
 1427SOL    HW1 8488   4.283   7.440   2.553
 1427SOL    HW2 8489   4.396   7.460   2.651
 1428SOL     OW 8490  -0.882   5.004   4.998
 1428SOL    HW1 8491  -0.794   5.029   5.029
 1428SOL    HW2 8492  -0.901   4.923   5.046
 1429SOL     OW 8493   6.536   1.999   0.979
 1429SOL    HW1 8494   6.631   2.009   0.984
 1429SOL    HW2 8495   6.502   2.055   1.050
 1430SOL     OW 8496   5.970   3.243   3.274
 1430SOL    HW1 8497   5.980   3.336   3.255
 1430SOL    HW2 8498   6.005   3.199   3.197
 1431SOL     OW 8499   1.625   4.532   5.992
 1431SOL    HW1 8500   1.648   4.507   6.081
 1431SOL    HW2 8501   1.592   4.621   5.999
 1432SOL     OW 8502   7.465   7.394   1.755
 1432SOL    HW1 8503   7.463   7.474   1.703
 1432SOL    HW2 8504   7.556   7.366   1.753
 1433SOL     OW 8505  -1.092   6.875   5.905
 1433SOL    HW1 8506  -1.061   6.940   5.842
 1433SOL    HW2 8507  -1.185   6.895   5.917
 1434SOL     OW 8508   6.671   1.948   2.416
 1434SOL    HW1 8509   6.731   1.928   2.344
 1434SOL    HW2 8510   6.687   1.879   2.481
 1435SOL     OW 8511   0.999   3.656   4.731
 1435SOL    HW1 8512   0.936   3.711   4.684
 1435SOL    HW2 8513   1.043   3.717   4.790
 1436SOL     OW 8514   7.202   6.904   2.338
 1436SOL    HW1 8515   7.186   6.809   2.334
 1436SOL    HW2 8516   7.255   6.922   2.260
 1437SOL     OW 8517   5.974   3.545   0.772
 1437SOL    HW1 8518   5.915   3.613   0.738
 1437SOL    HW2 8519   6.052   3.552   0.717
 1438SOL     OW 8520   4.458   4.106   5.020
 1438SOL    HW1 8521   4.428   4.024   5.060
 1438SOL    HW2 8522   4.542   4.123   5.062
 1439SOL     OW 8523   2.195   3.892   4.245
 1439SOL    HW1 8524   2.249   3.968   4.261
 1439SOL    HW2 8525   2.110   3.928   4.220
 1440SOL     OW 8526   0.299   6.395   3.763
 1440SOL    HW1 8527   0.286   6.470   3.705
 1440SOL    HW2 8528   0.393   6.397   3.783
 1441SOL     OW 8529   4.097   2.237   0.254
 1441SOL    HW1 8530   4.064   2.231   0.344
 1441SOL    HW2 8531   4.160   2.166   0.247
 1442SOL     OW 8532   5.598   1.457   0.299
 1442SOL    HW1 8533   5.637   1.396   0.237
 1442SOL    HW2 8534   5.510   1.473   0.265
 1443SOL     OW 8535   8.004   4.516   0.689
 1443SOL    HW1 8536   8.085   4.526   0.738
 1443SOL    HW2 8537   7.959   4.443   0.731
 1444SOL     OW 8538   2.971   4.545   1.286
 1444SOL    HW1 8539   3.016   4.464   1.262
 1444SOL    HW2 8540   2.885   4.515   1.317
 1445SOL     OW 8541   0.555   2.812   1.045
 1445SOL    HW1 8542   0.463   2.799   1.020
 1445SOL    HW2 8543   0.589   2.723   1.056
 1446SOL     OW 8544   6.768   4.095   3.366
 1446SOL    HW1 8545   6.807   4.009   3.356
 1446SOL    HW2 8546   6.767   4.111   3.460
 1447SOL     OW 8547   4.514   6.986   1.897
 1447SOL    HW1 8548   4.453   6.943   1.957
 1447SOL    HW2 8549   4.510   7.078   1.922
 1448SOL     OW 8550   6.244   4.501   0.450
 1448SOL    HW1 8551   6.209   4.430   0.502
 1448SOL    HW2 8552   6.288   4.458   0.376
 1449SOL     OW 8553   6.255   9.428   6.130
 1449SOL    HW1 8554   6.231   9.345   6.090
 1449SOL    HW2 8555   6.171   9.469   6.154
 1450SOL     OW 8556   5.449   5.847   1.454
 1450SOL    HW1 8557   5.503   5.821   1.529
 1450SOL    HW2 8558   5.407   5.765   1.427
 1451SOL     OW 8559   7.925   6.987   2.198
 1451SOL    HW1 8560   7.926   7.055   2.265
 1451SOL    HW2 8561   7.840   6.945   2.207
 1452SOL     OW 8562   1.269   3.704   1.637
 1452SOL    HW1 8563   1.350   3.713   1.587
 1452SOL    HW2 8564   1.255   3.791   1.675
 1453SOL     OW 8565   1.280   3.283   2.913
 1453SOL    HW1 8566   1.275   3.218   2.844
 1453SOL    HW2 8567   1.353   3.255   2.968
 1454SOL     OW 8568   7.370   8.688   3.776
 1454SOL    HW1 8569   7.352   8.696   3.870
 1454SOL    HW2 8570   7.285   8.698   3.734
 1455SOL     OW 8571   2.131   5.491   4.846
 1455SOL    HW1 8572   2.216   5.478   4.805
 1455SOL    HW2 8573   2.151   5.533   4.930
 1456SOL     OW 8574  -0.911   2.623   4.144
 1456SOL    HW1 8575  -0.966   2.563   4.092
 1456SOL    HW2 8576  -0.830   2.575   4.158
 1457SOL     OW 8577   8.522   6.867   2.133
 1457SOL    HW1 8578   8.435   6.907   2.124
 1457SOL    HW2 8579   8.528   6.805   2.060
 1458SOL     OW 8580   7.726   2.501   0.893
 1458SOL    HW1 8581   7.711   2.595   0.900
 1458SOL    HW2 8582   7.799   2.494   0.830
 1459SOL     OW 8583   5.627   4.972   0.183
 1459SOL    HW1 8584   5.695   4.987   0.117
 1459SOL    HW2 8585   5.625   5.053   0.234
 1460SOL     OW 8586   3.885   9.237   5.636
 1460SOL    HW1 8587   3.924   9.163   5.684
 1460SOL    HW2 8588   3.908   9.221   5.545
 1461SOL     OW 8589   7.027   7.694   1.153
 1461SOL    HW1 8590   6.993   7.719   1.067
 1461SOL    HW2 8591   6.961   7.635   1.189
 1462SOL     OW 8592  -0.792   4.682   4.811
 1462SOL    HW1 8593  -0.868   4.673   4.753
 1462SOL    HW2 8594  -0.829   4.707   4.895
 1463SOL     OW 8595   5.662   5.184   5.773
 1463SOL    HW1 8596   5.602   5.216   5.705
 1463SOL    HW2 8597   5.622   5.212   5.855
 1464SOL     OW 8598   7.479   9.322   3.984
 1464SOL    HW1 8599   7.493   9.379   3.908
 1464SOL    HW2 8600   7.420   9.254   3.953
 1465SOL     OW 8601   7.146   3.186   0.350
 1465SOL    HW1 8602   7.213   3.128   0.386
 1465SOL    HW2 8603   7.153   3.174   0.255
 1466SOL     OW 8604   5.258   4.135   1.593
 1466SOL    HW1 8605   5.179   4.126   1.540
 1466SOL    HW2 8606   5.330   4.113   1.534
 1467SOL     OW 8607   1.371   2.827   2.827
 1467SOL    HW1 8608   1.387   2.829   2.732
 1467SOL    HW2 8609   1.443   2.877   2.864
 1468SOL     OW 8610   2.932   3.644   4.356
 1468SOL    HW1 8611   2.916   3.566   4.409
 1468SOL    HW2 8612   2.870   3.637   4.283
 1469SOL     OW 8613   0.054   3.744   6.151
 1469SOL    HW1 8614   0.051   3.675   6.217
 1469SOL    HW2 8615   0.144   3.742   6.118
 1470SOL     OW 8616   5.875   8.105   1.717
 1470SOL    HW1 8617   5.941   8.073   1.656
 1470SOL    HW2 8618   5.919   8.103   1.802
 1471SOL     OW 8619   8.893   8.074   1.923
 1471SOL    HW1 8620   8.853   8.119   1.997
 1471SOL    HW2 8621   8.855   7.986   1.925
 1472SOL     OW 8622   1.265   5.090   3.706
 1472SOL    HW1 8623   1.298   5.005   3.675
 1472SOL    HW2 8624   1.297   5.153   3.642
 1473SOL     OW 8625   5.485   3.112   3.357
 1473SOL    HW1 8626   5.454   3.089   3.445
 1473SOL    HW2 8627   5.527   3.032   3.325
 1474SOL     OW 8628   1.145   7.554   3.972
 1474SOL    HW1 8629   1.146   7.649   3.974
 1474SOL    HW2 8630   1.204   7.528   4.043
 1475SOL     OW 8631   4.546   7.222   1.183
 1475SOL    HW1 8632   4.530   7.298   1.127
 1475SOL    HW2 8633   4.564   7.151   1.121
 1476SOL     OW 8634   3.930   3.018   1.880
 1476SOL    HW1 8635   4.015   3.058   1.860
 1476SOL    HW2 8636   3.911   2.964   1.803
 1477SOL     OW 8637  -0.144   5.009   4.381
 1477SOL    HW1 8638  -0.149   5.091   4.331
 1477SOL    HW2 8639  -0.124   4.942   4.315
 1478SOL     OW 8640   2.264   2.592   1.711
 1478SOL    HW1 8641   2.241   2.642   1.633
 1478SOL    HW2 8642   2.180   2.570   1.751
 1479SOL     OW 8643   4.005   8.905   5.006
 1479SOL    HW1 8644   3.910   8.918   5.015
 1479SOL    HW2 8645   4.013   8.821   4.961
 1480SOL     OW 8646   6.825   7.585   5.016
 1480SOL    HW1 8647   6.736   7.596   4.982
 1480SOL    HW2 8648   6.880   7.635   4.955
 1481SOL     OW 8649   3.017   3.380   0.159
 1481SOL    HW1 8650   3.007   3.299   0.208
 1481SOL    HW2 8651   3.109   3.404   0.170
 1482SOL     OW 8652   5.041   3.816   2.507
 1482SOL    HW1 8653   5.018   3.870   2.431
 1482SOL    HW2 8654   5.106   3.868   2.555
 1483SOL     OW 8655   3.853   7.314   3.562
 1483SOL    HW1 8656   3.879   7.401   3.591
 1483SOL    HW2 8657   3.936   7.267   3.549
 1484SOL     OW 8658   8.502   6.587   0.655
 1484SOL    HW1 8659   8.441   6.565   0.725
 1484SOL    HW2 8660   8.588   6.559   0.687
 1485SOL     OW 8661   6.136   2.900   1.287
 1485SOL    HW1 8662   6.143   2.989   1.320
 1485SOL    HW2 8663   6.176   2.903   1.201
 1486SOL     OW 8664   5.288   9.304   4.653
 1486SOL    HW1 8665   5.299   9.399   4.646
 1486SOL    HW2 8666   5.356   9.277   4.715
 1487SOL     OW 8667   6.411   1.881   0.399
 1487SOL    HW1 8668   6.351   1.955   0.413
 1487SOL    HW2 8669   6.471   1.912   0.331
 1488SOL     OW 8670   0.918   2.687   2.560
 1488SOL    HW1 8671   0.890   2.599   2.533
 1488SOL    HW2 8672   0.873   2.702   2.643
 1489SOL     OW 8673   3.805   3.093   1.526
 1489SOL    HW1 8674   3.737   3.149   1.489
 1489SOL    HW2 8675   3.758   3.016   1.557
 1490SOL     OW 8676   4.945   1.191   1.524
 1490SOL    HW1 8677   5.033   1.157   1.509
 1490SOL    HW2 8678   4.956   1.286   1.522
 1491SOL     OW 8679   1.657   1.802   2.364
 1491SOL    HW1 8680   1.628   1.837   2.279
 1491SOL    HW2 8681   1.663   1.708   2.350
 1492SOL     OW 8682   3.755   5.723   1.831
 1492SOL    HW1 8683   3.796   5.766   1.906
 1492SOL    HW2 8684   3.708   5.648   1.869
 1493SOL     OW 8685  -1.212   5.960   5.475
 1493SOL    HW1 8686  -1.277   5.894   5.451
 1493SOL    HW2 8687  -1.256   6.014   5.540
 1494SOL     OW 8688   1.234   4.404   3.399
 1494SOL    HW1 8689   1.158   4.434   3.350
 1494SOL    HW2 8690   1.300   4.386   3.332
 1495SOL     OW 8691   0.215   3.238   2.284
 1495SOL    HW1 8692   0.304   3.245   2.249
 1495SOL    HW2 8693   0.184   3.329   2.287
 1496SOL     OW 8694   7.019   6.723   2.009
 1496SOL    HW1 8695   6.980   6.806   1.984
 1496SOL    HW2 8696   7.080   6.703   1.938
 1497SOL     OW 8697   1.614   2.664   3.852
 1497SOL    HW1 8698   1.594   2.597   3.919
 1497SOL    HW2 8699   1.679   2.623   3.796
 1498SOL     OW 8700   7.479   8.386   3.606
 1498SOL    HW1 8701   7.395   8.370   3.563
 1498SOL    HW2 8702   7.521   8.453   3.552
 1499SOL     OW 8703   6.162   1.146   1.513
 1499SOL    HW1 8704   6.210   1.084   1.567
 1499SOL    HW2 8705   6.107   1.091   1.457
 1500SOL     OW 8706   8.494   5.880   0.766
 1500SOL    HW1 8707   8.504   5.974   0.750
 1500SOL    HW2 8708   8.463   5.844   0.683
 1501SOL     OW 8709   5.195   7.789   2.292
 1501SOL    HW1 8710   5.128   7.836   2.342
 1501SOL    HW2 8711   5.228   7.722   2.352
 1502SOL     OW 8712   5.989   9.711   5.478
 1502SOL    HW1 8713   5.944   9.644   5.529
 1502SOL    HW2 8714   6.033   9.663   5.408
 1503SOL     OW 8715   3.144   3.048   0.171
 1503SOL    HW1 8716   3.156   3.066   0.078
 1503SOL    HW2 8717   3.057   3.010   0.178
 1504SOL     OW 8718   0.216   1.777   2.114
 1504SOL    HW1 8719   0.293   1.766   2.058
 1504SOL    HW2 8720   0.145   1.732   2.067
 1505SOL     OW 8721   5.564   4.690   0.595
 1505SOL    HW1 8722   5.525   4.614   0.637
 1505SOL    HW2 8723   5.489   4.745   0.569
 1506SOL     OW 8724   1.482   4.370   4.591
 1506SOL    HW1 8725   1.511   4.337   4.506
 1506SOL    HW2 8726   1.397   4.410   4.574
 1507SOL     OW 8727   4.157   6.211   1.319
 1507SOL    HW1 8728   4.214   6.137   1.301
 1507SOL    HW2 8729   4.145   6.211   1.414
 1508SOL     OW 8730   1.289   6.127   5.257
 1508SOL    HW1 8731   1.219   6.158   5.201
 1508SOL    HW2 8732   1.366   6.178   5.231
 1509SOL     OW 8733   6.541   6.379   3.106
 1509SOL    HW1 8734   6.462   6.360   3.156
 1509SOL    HW2 8735   6.566   6.295   3.068
 1510SOL     OW 8736   6.600   4.364   1.201
 1510SOL    HW1 8737   6.608   4.355   1.296
 1510SOL    HW2 8738   6.558   4.283   1.172
 1511SOL     OW 8739   2.944   3.666   4.808
 1511SOL    HW1 8740   2.856   3.629   4.802
 1511SOL    HW2 8741   2.936   3.738   4.871
 1512SOL     OW 8742   2.087   8.338   2.963
 1512SOL    HW1 8743   2.068   8.428   2.988
 1512SOL    HW2 8744   2.031   8.321   2.888
 1513SOL     OW 8745   6.306   2.435   1.982
 1513SOL    HW1 8746   6.288   2.352   2.027
 1513SOL    HW2 8747   6.334   2.409   1.894
 1514SOL     OW 8748   0.386   7.684   5.631
 1514SOL    HW1 8749   0.370   7.648   5.544
 1514SOL    HW2 8750   0.335   7.628   5.689
 1515SOL     OW 8751   8.275   7.882   2.100
 1515SOL    HW1 8752   8.208   7.833   2.052
 1515SOL    HW2 8753   8.268   7.850   2.190
 1516SOL     OW 8754   1.602   4.096   0.806
 1516SOL    HW1 8755   1.516   4.100   0.765
 1516SOL    HW2 8756   1.649   4.028   0.757
 1517SOL     OW 8757   7.202   6.433   0.959
 1517SOL    HW1 8758   7.153   6.511   0.984
 1517SOL    HW2 8759   7.166   6.364   1.015
 1518SOL     OW 8760   4.309   7.720   3.054
 1518SOL    HW1 8761   4.337   7.763   2.972
 1518SOL    HW2 8762   4.326   7.627   3.040
 1519SOL     OW 8763   2.146   3.964   3.884
 1519SOL    HW1 8764   2.196   3.901   3.832
 1519SOL    HW2 8765   2.157   3.936   3.975
 1520SOL     OW 8766   1.190   1.333   1.697
 1520SOL    HW1 8767   1.117   1.380   1.657
 1520SOL    HW2 8768   1.168   1.330   1.790
 1521SOL     OW 8769   5.351   0.601   0.457
 1521SOL    HW1 8770   5.282   0.628   0.518
 1521SOL    HW2 8771   5.365   0.678   0.402
 1522SOL     OW 8772   7.871   9.015   3.949
 1522SOL    HW1 8773   7.864   9.100   3.906
 1522SOL    HW2 8774   7.815   9.022   4.027
 1523SOL     OW 8775   7.870   4.944   0.267
 1523SOL    HW1 8776   7.779   4.971   0.277
 1523SOL    HW2 8777   7.910   4.960   0.353
 1524SOL     OW 8778   0.990   2.309   3.033
 1524SOL    HW1 8779   0.915   2.364   3.056
 1524SOL    HW2 8780   1.052   2.321   3.106
 1525SOL     OW 8781   1.342   4.087   5.475
 1525SOL    HW1 8782   1.319   3.998   5.451
 1525SOL    HW2 8783   1.373   4.081   5.565
 1526SOL     OW 8784   2.040   2.563   3.236
 1526SOL    HW1 8785   1.992   2.562   3.153
 1526SOL    HW2 8786   2.102   2.491   3.229
 1527SOL     OW 8787   6.480   7.151   1.599
 1527SOL    HW1 8788   6.570   7.152   1.566
 1527SOL    HW2 8789   6.426   7.165   1.521
 1528SOL     OW 8790   0.781   7.576   3.993
 1528SOL    HW1 8791   0.705   7.602   3.941
 1528SOL    HW2 8792   0.830   7.657   4.007
 1529SOL     OW 8793   5.136   3.450   5.297
 1529SOL    HW1 8794   5.156   3.529   5.347
 1529SOL    HW2 8795   5.216   3.430   5.250
 1530SOL     OW 8796   4.189   6.542   0.028
 1530SOL    HW1 8797   4.129   6.470   0.046
 1530SOL    HW2 8798   4.169   6.608   0.094
 1531SOL     OW 8799   8.246   8.740   3.353
 1531SOL    HW1 8800   8.189   8.734   3.276
 1531SOL    HW2 8801   8.330   8.703   3.323
 1532SOL     OW 8802   6.546   9.665   5.270
 1532SOL    HW1 8803   6.620   9.724   5.252
 1532SOL    HW2 8804   6.529   9.674   5.363
 1533SOL     OW 8805   6.523   7.108   2.793
 1533SOL    HW1 8806   6.459   7.063   2.738
 1533SOL    HW2 8807   6.604   7.058   2.782
 1534SOL     OW 8808   5.860   7.795   2.349
 1534SOL    HW1 8809   5.811   7.712   2.346
 1534SOL    HW2 8810   5.951   7.768   2.344
 1535SOL     OW 8811   7.004   4.676   0.332
 1535SOL    HW1 8812   7.007   4.599   0.275
 1535SOL    HW2 8813   6.985   4.748   0.273
 1536SOL     OW 8814   6.768   2.921   1.582
 1536SOL    HW1 8815   6.740   2.974   1.508
 1536SOL    HW2 8816   6.704   2.850   1.586
 1537SOL     OW 8817   8.362   7.021   2.372
 1537SOL    HW1 8818   8.406   7.067   2.301
 1537SOL    HW2 8819   8.425   7.020   2.443
 1538SOL     OW 8820   3.438   7.044   5.031
 1538SOL    HW1 8821   3.515   6.991   5.009
 1538SOL    HW2 8822   3.364   6.995   4.996
 1539SOL     OW 8823   1.632   0.998   1.238
 1539SOL    HW1 8824   1.568   1.069   1.228
 1539SOL    HW2 8825   1.582   0.918   1.219
 1540SOL     OW 8826   6.465   3.216   0.530
 1540SOL    HW1 8827   6.492   3.232   0.440
 1540SOL    HW2 8828   6.513   3.138   0.557
 1541SOL     OW 8829   6.007   4.235   2.174
 1541SOL    HW1 8830   5.922   4.272   2.198
 1541SOL    HW2 8831   5.995   4.204   2.084
 1542SOL     OW 8832   1.778   2.722   3.473
 1542SOL    HW1 8833   1.818   2.791   3.525
 1542SOL    HW2 8834   1.773   2.758   3.384
 1543SOL     OW 8835   0.235   6.500   5.589
 1543SOL    HW1 8836   0.229   6.458   5.675
 1543SOL    HW2 8837   0.307   6.562   5.597
 1544SOL     OW 8838   2.830   6.789   1.949
 1544SOL    HW1 8839   2.741   6.782   1.914
 1544SOL    HW2 8840   2.883   6.816   1.874
 1545SOL     OW 8841   0.928   5.427   3.966
 1545SOL    HW1 8842   0.861   5.361   3.952
 1545SOL    HW2 8843   1.009   5.385   3.936
 1546SOL     OW 8844   3.381   4.023   4.278
 1546SOL    HW1 8845   3.392   3.935   4.242
 1546SOL    HW2 8846   3.447   4.076   4.233
 1547SOL     OW 8847   6.201   6.346   0.566
 1547SOL    HW1 8848   6.289   6.383   0.576
 1547SOL    HW2 8849   6.207   6.292   0.487
 1548SOL     OW 8850   0.167   2.861   1.894
 1548SOL    HW1 8851   0.219   2.941   1.903
 1548SOL    HW2 8852   0.176   2.817   1.979
 1549SOL     OW 8853   6.526   1.088   1.783
 1549SOL    HW1 8854   6.465   1.033   1.833
 1549SOL    HW2 8855   6.584   1.025   1.740
 1550SOL     OW 8856   4.458   9.353   6.055
 1550SOL    HW1 8857   4.423   9.312   6.135
 1550SOL    HW2 8858   4.472   9.279   5.995
 1551SOL     OW 8859   4.599   5.963   1.293
 1551SOL    HW1 8860   4.517   5.969   1.244
 1551SOL    HW2 8861   4.581   6.010   1.375
 1552SOL     OW 8862   1.272   2.957   3.831
 1552SOL    HW1 8863   1.213   2.890   3.796
 1552SOL    HW2 8864   1.254   3.035   3.779
 1553SOL     OW 8865   2.118   5.071   0.635
 1553SOL    HW1 8866   2.090   5.159   0.661
 1553SOL    HW2 8867   2.087   5.014   0.706
 1554SOL     OW 8868   3.274   3.897   5.922
 1554SOL    HW1 8869   3.274   3.937   5.835
 1554SOL    HW2 8870   3.278   3.971   5.983
 1555SOL     OW 8871   1.512   5.295   5.053
 1555SOL    HW1 8872   1.604   5.276   5.069
 1555SOL    HW2 8873   1.470   5.286   5.139
 1556SOL     OW 8874   2.996   2.371   3.581
 1556SOL    HW1 8875   2.910   2.354   3.542
 1556SOL    HW2 8876   3.056   2.373   3.506
 1557SOL     OW 8877   2.093   4.841   3.963
 1557SOL    HW1 8878   2.108   4.856   4.056
 1557SOL    HW2 8879   2.123   4.752   3.947
 1558SOL     OW 8880   4.450   1.342   1.937
 1558SOL    HW1 8881   4.521   1.302   1.987
 1558SOL    HW2 8882   4.458   1.436   1.954
 1559SOL     OW 8883   4.747   6.057   0.714
 1559SOL    HW1 8884   4.832   6.100   0.707
 1559SOL    HW2 8885   4.685   6.123   0.684
 1560SOL     OW 8886   1.472   5.074   1.953
 1560SOL    HW1 8887   1.444   4.995   1.907
[truncated: 1,124,012 more chars]
