# Supplementary material for: Improvement in predicting drug sensitivity changes associated with protein mutations using a molecular dynamics based alchemical mutation method
Source: Sci Rep. 2020 Feb 7;10:2161. doi: 10.1038/s41598-020-58877-9 (PMC7005789; doi:10.1038/s41598-020-58877-9)
Supplement: Supplementary file 2 — Supplementary Information. [file 41598_2020_58877_MOESM2_ESM.zip › S1_input/MP-CAFEE/ALR2/ZST/L301M_ZST/complex_gpu/md_fin.gro]

Generated by trjconv : OXIDOREDUCTASE in water t= 20000.00000
33857
    1ACE    CH3    1   1.852   7.048   2.448
    1ACE   HH31    2   1.776   6.988   2.498
    1ACE   HH32    3   1.947   7.040   2.499
    1ACE   HH33    4   1.820   7.153   2.442
    1ACE      C    5   1.874   7.011   2.302
    1ACE      O    6   1.857   6.899   2.254
    2ALA      N    7   1.924   7.110   2.227
    2ALA      H    8   1.946   7.195   2.276
    2ALA     CA    9   1.956   7.105   2.086
    2ALA     HA   10   1.881   7.054   2.025
    2ALA     CB   11   1.982   7.248   2.040
    2ALA    HB1   12   1.891   7.306   2.056
    2ALA    HB2   13   2.075   7.290   2.078
    2ALA    HB3   14   1.996   7.252   1.932
    2ALA      C   15   2.080   7.021   2.059
    2ALA      O   16   2.161   7.008   2.150
    3SER      N   17   2.093   6.953   1.944
    3SER      H   18   2.046   6.987   1.862
    3SER     CA   19   2.185   6.843   1.928
    3SER     HA   20   2.270   6.852   1.996
    3SER     CB   21   2.118   6.711   1.966
    3SER    HB1   22   2.081   6.727   2.067
    3SER    HB2   23   2.188   6.628   1.967
    3SER     OG   24   1.998   6.688   1.896
    3SER     HG   25   1.931   6.750   1.925
    3SER      C   26   2.257   6.825   1.795
    3SER      O   27   2.329   6.728   1.775
    4ARG      N   28   2.228   6.910   1.697
    4ARG      H   29   2.160   6.983   1.712
    4ARG     CA   30   2.285   6.903   1.563
    4ARG     HA   31   2.365   6.828   1.571
    4ARG     CB   32   2.173   6.857   1.471
    4ARG    HB1   33   2.203   6.875   1.368
    4ARG    HB2   34   2.088   6.923   1.486
    4ARG     CG   35   2.150   6.706   1.472
    4ARG    HG1   36   2.126   6.669   1.572
    4ARG    HG2   37   2.239   6.655   1.434
    4ARG     CD   38   2.045   6.651   1.376
    4ARG    HD1   39   2.083   6.659   1.274
    4ARG    HD2   40   1.953   6.709   1.380
    4ARG     NE   41   2.014   6.511   1.405
    4ARG     HE   42   1.979   6.497   1.499
    4ARG     CZ   43   2.035   6.406   1.324
    4ARG    NH1   44   2.085   6.419   1.201
    4ARG   HH11   45   2.115   6.511   1.173
    4ARG   HH12   46   2.110   6.344   1.137
    4ARG    NH2   47   2.013   6.288   1.384
    4ARG   HH21   48   1.982   6.282   1.480
    4ARG   HH22   49   2.004   6.205   1.328
    4ARG      C   50   2.339   7.038   1.519
    4ARG      O   51   2.296   7.144   1.562
    5ILE      N   52   2.446   7.034   1.439
    5ILE      H   53   2.480   6.942   1.412
    5ILE     CA   54   2.516   7.146   1.380
    5ILE     HA   55   2.490   7.229   1.447
    5ILE     CB   56   2.663   7.154   1.420
    5ILE     HB   57   2.681   7.131   1.525
    5ILE    CG2   58   2.742   7.039   1.360
    5ILE   HG21   59   2.722   7.025   1.254
    5ILE   HG22   60   2.848   7.056   1.381
    5ILE   HG23   61   2.713   6.952   1.418
    5ILE    CG1   62   2.721   7.290   1.382
    5ILE   HG11   63   2.657   7.368   1.425
    5ILE   HG12   64   2.722   7.308   1.275
    5ILE     CD   65   2.865   7.305   1.431
    5ILE    HD1   66   2.879   7.264   1.531
    5ILE    HD2   67   2.928   7.262   1.352
    5ILE    HD3   68   2.885   7.412   1.437
    5ILE      C   69   2.472   7.172   1.237
    5ILE      O   70   2.492   7.080   1.158
    6LEU      N   71   2.409   7.286   1.209
    6LEU      H   72   2.400   7.367   1.268
    6LEU     CA   73   2.345   7.293   1.079
    6LEU     HA   74   2.299   7.200   1.047
    6LEU     CB   75   2.236   7.399   1.091
    6LEU    HB1   76   2.270   7.487   1.145
    6LEU    HB2   77   2.151   7.364   1.150
    6LEU     CG   78   2.182   7.456   0.960
    6LEU     HG   79   2.252   7.519   0.906
    6LEU    CD1   80   2.139   7.349   0.859
    6LEU   HD11   81   2.081   7.273   0.911
    6LEU   HD12   82   2.074   7.373   0.775
    6LEU   HD13   83   2.232   7.311   0.816
    6LEU    CD2   84   2.061   7.542   0.996
    6LEU   HD21   85   1.990   7.562   0.916
    6LEU   HD22   86   1.991   7.487   1.060
    6LEU   HD23   87   2.088   7.630   1.055
    6LEU      C   88   2.452   7.336   0.979
    6LEU      O   89   2.498   7.450   0.985
    7LEU      N   90   2.493   7.255   0.881
    7LEU      H   91   2.450   7.164   0.879
    7LEU     CA   92   2.587   7.281   0.774
    7LEU     HA   93   2.678   7.322   0.819
    7LEU     CB   94   2.621   7.148   0.707
    7LEU    HB1   95   2.706   7.161   0.639
    7LEU    HB2   96   2.527   7.111   0.666
    7LEU     CG   97   2.672   7.033   0.792
    7LEU     HG   98   2.595   7.000   0.863
    7LEU    CD1   99   2.701   6.916   0.699
    7LEU   HD11  100   2.806   6.915   0.669
    7LEU   HD12  101   2.679   6.826   0.755
    7LEU   HD13  102   2.639   6.916   0.609
    7LEU    CD2  103   2.795   7.056   0.880
    7LEU   HD21  104   2.881   7.081   0.819
    7LEU   HD22  105   2.768   7.131   0.955
    7LEU   HD23  106   2.818   6.959   0.924
    7LEU      C  107   2.543   7.373   0.661
    7LEU      O  108   2.423   7.390   0.641
    8ASN      N  109   2.640   7.428   0.588
    8ASN      H  110   2.737   7.411   0.613
    8ASN     CA  111   2.609   7.526   0.486
    8ASN     HA  112   2.528   7.589   0.523
    8ASN     CB  113   2.724   7.621   0.454
    8ASN    HB1  114   2.763   7.664   0.546
    8ASN    HB2  115   2.689   7.706   0.395
    8ASN     CG  116   2.833   7.548   0.377
    8ASN    OD1  117   2.819   7.519   0.258
    8ASN    ND2  118   2.941   7.511   0.447
    8ASN   HD21  119   2.946   7.539   0.544
    8ASN   HD22  120   3.021   7.476   0.397
    8ASN      C  121   2.551   7.460   0.361
    8ASN      O  122   2.484   7.523   0.279
    9ASN      N  123   2.536   7.327   0.354
    9ASN      H  124   2.578   7.282   0.434
    9ASN     CA  125   2.459   7.256   0.255
    9ASN     HA  126   2.457   7.312   0.161
    9ASN     CB  127   2.523   7.124   0.212
    9ASN    HB1  128   2.628   7.143   0.190
    9ASN    HB2  129   2.479   7.085   0.121
    9ASN     CG  130   2.500   7.016   0.317
    9ASN    OD1  131   2.487   7.041   0.437
    9ASN    ND2  132   2.464   6.897   0.270
    9ASN   HD21  133   2.479   6.874   0.173
    9ASN   HD22  134   2.451   6.822   0.337
    9ASN      C  135   2.312   7.234   0.291
    9ASN      O  136   2.243   7.187   0.200
   10GLY      N  137   2.266   7.278   0.407
   10GLY      H  138   2.329   7.333   0.464
   10GLY     CA  139   2.133   7.253   0.460
   10GLY    HA1  140   2.070   7.239   0.372
   10GLY    HA2  141   2.095   7.338   0.516
   10GLY      C  142   2.124   7.138   0.559
   10GLY      O  143   2.015   7.123   0.614
   11ALA      N  144   2.226   7.054   0.576
   11ALA      H  145   2.313   7.070   0.528
   11ALA     CA  146   2.213   6.936   0.660
   11ALA     HA  147   2.111   6.900   0.650
   11ALA     CB  148   2.319   6.842   0.602
   11ALA    HB1  149   2.417   6.871   0.637
   11ALA    HB2  150   2.294   6.739   0.628
   11ALA    HB3  151   2.323   6.849   0.493
   11ALA      C  152   2.237   6.971   0.806
   11ALA      O  153   2.323   7.043   0.855
   12LYS      N  154   2.153   6.910   0.890
   12LYS      H  155   2.074   6.857   0.855
   12LYS     CA  156   2.163   6.901   1.034
   12LYS     HA  157   2.227   6.977   1.078
   12LYS     CB  158   2.030   6.922   1.105
   12LYS    HB1  159   2.023   6.885   1.208
   12LYS    HB2  160   1.952   6.877   1.044
   12LYS     CG  161   2.000   7.071   1.119
   12LYS    HG1  162   1.984   7.118   1.022
   12LYS    HG2  163   2.082   7.126   1.165
   12LYS     CD  164   1.874   7.092   1.202
   12LYS    HD1  165   1.890   7.043   1.298
   12LYS    HD2  166   1.797   7.028   1.159
   12LYS     CE  167   1.834   7.237   1.231
   12LYS    HE1  168   1.806   7.295   1.143
   12LYS    HE2  169   1.918   7.286   1.280
   12LYS     NZ  170   1.714   7.243   1.317
   12LYS    HZ1  171   1.705   7.339   1.346
   12LYS    HZ2  172   1.627   7.224   1.269
   12LYS    HZ3  173   1.715   7.184   1.399
   12LYS      C  174   2.240   6.774   1.068
   12LYS      O  175   2.189   6.662   1.066
   13MET      N  176   2.367   6.792   1.106
   13MET      H  177   2.412   6.882   1.094
   13MET     CA  178   2.457   6.686   1.143
   13MET     HA  179   2.444   6.590   1.092
   13MET     CB  180   2.592   6.730   1.086
   13MET    HB1  181   2.609   6.834   1.110
   13MET    HB2  182   2.583   6.725   0.978
   13MET     CG  183   2.721   6.665   1.136
   13MET    HG1  184   2.718   6.556   1.141
   13MET    HG2  185   2.740   6.706   1.235
   13MET     SD  186   2.862   6.708   1.031
   13MET     CE  187   2.984   6.628   1.138
   13MET    HE1  188   3.079   6.673   1.111
   13MET    HE2  189   2.958   6.649   1.242
   13MET    HE3  190   2.982   6.519   1.132
   13MET      C  191   2.465   6.672   1.295
   13MET      O  192   2.478   6.774   1.362
   14PRO      N  193   2.460   6.552   1.353
   14PRO     CD  194   2.418   6.425   1.296
   14PRO    HD1  195   2.508   6.383   1.251
   14PRO    HD2  196   2.345   6.428   1.215
   14PRO     CG  197   2.393   6.329   1.412
   14PRO    HG1  198   2.436   6.235   1.379
   14PRO    HG2  199   2.287   6.326   1.435
   14PRO     CB  200   2.476   6.386   1.527
   14PRO    HB1  201   2.577   6.345   1.524
   14PRO    HB2  202   2.433   6.368   1.625
   14PRO     CA  203   2.485   6.535   1.495
   14PRO     HA  204   2.414   6.586   1.560
   14PRO      C  205   2.616   6.597   1.538
   14PRO      O  206   2.722   6.568   1.483
   15ILE      N  207   2.619   6.668   1.651
   15ILE      H  208   2.533   6.681   1.702
   15ILE     CA  209   2.744   6.709   1.713
   15ILE     HA  210   2.809   6.741   1.631
   15ILE     CB  211   2.723   6.823   1.812
   15ILE     HB  212   2.821   6.832   1.859
   15ILE    CG2  213   2.680   6.948   1.736
   15ILE   HG21  214   2.740   6.964   1.647
   15ILE   HG22  215   2.575   6.954   1.706
   15ILE   HG23  216   2.690   7.034   1.802
   15ILE    CG1  217   2.627   6.788   1.925
   15ILE   HG11  218   2.668   6.700   1.975
   15ILE   HG12  219   2.529   6.758   1.887
   15ILE     CD  220   2.603   6.903   2.022
   15ILE    HD1  221   2.577   6.859   2.118
   15ILE    HD2  222   2.684   6.976   2.028
   15ILE    HD3  223   2.517   6.956   1.982
   15ILE      C  224   2.834   6.605   1.779
   15ILE      O  225   2.956   6.618   1.787
   16LEU      N  226   2.778   6.495   1.831
   16LEU      H  227   2.678   6.486   1.822
   16LEU     CA  228   2.849   6.379   1.881
   16LEU     HA  229   2.952   6.402   1.908
   16LEU     CB  230   2.790   6.329   2.012
   16LEU    HB1  231   2.682   6.320   2.001
   16LEU    HB2  232   2.802   6.412   2.082
   16LEU     CG  233   2.860   6.210   2.078
   16LEU     HG  234   2.837   6.118   2.025
   16LEU    CD1  235   3.012   6.218   2.085
   16LEU   HD11  236   3.049   6.124   2.127
   16LEU   HD12  237   3.048   6.229   1.982
   16LEU   HD13  238   3.051   6.301   2.143
   16LEU    CD2  239   2.828   6.207   2.227
   16LEU   HD21  240   2.719   6.195   2.234
   16LEU   HD22  241   2.877   6.117   2.265
   16LEU   HD23  242   2.866   6.295   2.278
   16LEU      C  243   2.849   6.270   1.775
   16LEU      O  244   2.742   6.218   1.745
   17GLY      N  245   2.966   6.234   1.722
   17GLY      H  246   3.047   6.292   1.742
   17GLY     CA  247   2.973   6.108   1.651
   17GLY    HA1  248   3.015   6.126   1.552
   17GLY    HA2  249   2.876   6.059   1.642
   17GLY      C  250   3.072   6.011   1.714
   17GLY      O  251   3.134   6.039   1.816
   18LEU      N  252   3.077   5.889   1.658
   18LEU      H  253   3.006   5.860   1.592
   18LEU     CA  254   3.164   5.781   1.699
   18LEU     HA  255   3.198   5.800   1.801
   18LEU     CB  256   3.088   5.650   1.681
   18LEU    HB1  257   3.112   5.618   1.580
   18LEU    HB2  258   2.981   5.661   1.693
   18LEU     CG  259   3.138   5.529   1.761
   18LEU     HG  260   3.246   5.521   1.755
   18LEU    CD1  261   3.091   5.540   1.905
   18LEU   HD11  262   3.118   5.448   1.956
   18LEU   HD12  263   3.139   5.622   1.960
   18LEU   HD13  264   2.986   5.570   1.909
   18LEU    CD2  265   3.070   5.401   1.712
   18LEU   HD21  266   3.102   5.367   1.613
   18LEU   HD22  267   3.103   5.323   1.780
   18LEU   HD23  268   2.961   5.404   1.714
   18LEU      C  269   3.292   5.778   1.617
   18LEU      O  270   3.287   5.786   1.495
   19GLY      N  271   3.402   5.753   1.689
   19GLY      H  272   3.391   5.728   1.786
   19GLY     CA  273   3.523   5.716   1.618
   19GLY    HA1  274   3.604   5.749   1.684
   19GLY    HA2  275   3.533   5.782   1.532
   19GLY      C  276   3.544   5.568   1.588
   19GLY      O  277   3.516   5.489   1.678
   20THR      N  278   3.577   5.524   1.467
   20THR      H  279   3.601   5.602   1.407
   20THR     CA  280   3.597   5.386   1.428
   20THR     HA  281   3.581   5.322   1.515
   20THR     CB  282   3.494   5.340   1.326
   20THR     HB  283   3.509   5.232   1.326
   20THR    CG2  284   3.348   5.354   1.368
   20THR   HG21  285   3.332   5.462   1.371
   20THR   HG22  286   3.278   5.310   1.297
   20THR   HG23  287   3.328   5.319   1.469
   20THR    OG1  288   3.510   5.383   1.192
   20THR    HG1  289   3.520   5.478   1.200
   20THR      C  290   3.737   5.352   1.378
   20THR      O  291   3.761   5.253   1.309
   21TRP      N  292   3.835   5.430   1.422
   21TRP      H  293   3.812   5.506   1.485
   21TRP     CA  294   3.974   5.396   1.402
   21TRP     HA  295   3.981   5.333   1.313
   21TRP     CB  296   4.066   5.513   1.367
   21TRP    HB1  297   4.055   5.585   1.448
   21TRP    HB2  298   4.026   5.563   1.279
   21TRP     CG  299   4.213   5.495   1.346
   21TRP    CD1  300   4.269   5.387   1.286
   21TRP    HD1  301   4.219   5.306   1.236
   21TRP    NE1  302   4.405   5.410   1.274
   21TRP    HE1  303   4.471   5.345   1.234
   21TRP    CE2  304   4.447   5.519   1.347
   21TRP    CZ2  305   4.567   5.563   1.405
   21TRP    HZ2  306   4.662   5.513   1.396
   21TRP    CH2  307   4.565   5.673   1.493
   21TRP    HH2  308   4.656   5.707   1.540
   21TRP    CZ3  309   4.449   5.748   1.516
   21TRP    HZ3  310   4.450   5.833   1.582
   21TRP    CE3  311   4.331   5.700   1.458
   21TRP    HE3  312   4.240   5.753   1.481
   21TRP    CD2  313   4.325   5.582   1.382
   21TRP      C  314   4.019   5.312   1.521
   21TRP      O  315   3.984   5.338   1.636
   22LYS      N  316   4.099   5.210   1.491
   22LYS      H  317   4.116   5.194   1.392
   22LYS     CA  318   4.157   5.114   1.582
   22LYS     HA  319   4.210   5.043   1.518
   22LYS     CB  320   4.261   5.167   1.680
   22LYS    HB1  321   4.308   5.093   1.745
   22LYS    HB2  322   4.200   5.223   1.751
   22LYS     CG  323   4.369   5.256   1.619
   22LYS    HG1  324   4.337   5.299   1.524
   22LYS    HG2  325   4.454   5.188   1.610
   22LYS     CD  326   4.415   5.374   1.704
   22LYS    HD1  327   4.517   5.397   1.670
   22LYS    HD2  328   4.424   5.345   1.808
   22LYS     CE  329   4.315   5.489   1.699
   22LYS    HE1  330   4.245   5.476   1.616
   22LYS    HE2  331   4.363   5.587   1.700
   22LYS     NZ  332   4.223   5.487   1.814
   22LYS    HZ1  333   4.273   5.531   1.890
   22LYS    HZ2  334   4.146   5.552   1.804
   22LYS    HZ3  335   4.185   5.395   1.825
   22LYS      C  336   4.048   5.040   1.658
   22LYS      O  337   4.049   5.026   1.780
   23SER      N  338   3.939   5.006   1.589
   23SER      H  339   3.940   5.036   1.493
   23SER     CA  340   3.815   4.959   1.647
   23SER     HA  341   3.828   4.937   1.753
   23SER     CB  342   3.708   5.066   1.625
   23SER    HB1  343   3.608   5.032   1.650
   23SER    HB2  344   3.723   5.094   1.521
   23SER     OG  345   3.746   5.172   1.710
   23SER     HG  346   3.824   5.220   1.679
   23SER      C  347   3.783   4.828   1.577
   23SER      O  348   3.745   4.833   1.460
   24PRO      N  349   3.816   4.711   1.633
   24PRO     CD  350   3.861   4.684   1.768
   24PRO    HD1  351   3.775   4.665   1.832
   24PRO    HD2  352   3.924   4.765   1.805
   24PRO     CG  353   3.948   4.559   1.759
   24PRO    HG1  354   3.949   4.495   1.847
   24PRO    HG2  355   4.051   4.586   1.738
   24PRO     CB  356   3.890   4.483   1.640
   24PRO    HB1  357   3.808   4.418   1.668
   24PRO    HB2  358   3.968   4.422   1.595
   24PRO     CA  359   3.842   4.596   1.549
   24PRO     HA  360   3.918   4.629   1.478
   24PRO      C  361   3.724   4.548   1.466
   24PRO      O  362   3.615   4.556   1.522
   25PRO      N  363   3.733   4.490   1.346
   25PRO     CD  364   3.850   4.446   1.272
   25PRO    HD1  365   3.911   4.394   1.346
   25PRO    HD2  366   3.906   4.526   1.225
   25PRO     CG  367   3.807   4.353   1.159
   25PRO    HG1  368   3.807   4.248   1.190
   25PRO    HG2  369   3.870   4.363   1.071
   25PRO     CB  370   3.663   4.398   1.132
   25PRO    HB1  371   3.604   4.313   1.098
   25PRO    HB2  372   3.650   4.479   1.059
   25PRO     CA  373   3.618   4.450   1.268
   25PRO     HA  374   3.554   4.538   1.261
   25PRO      C  375   3.525   4.352   1.339
   25PRO      O  376   3.403   4.367   1.347
   26GLY      N  377   3.577   4.253   1.412
   26GLY      H  378   3.676   4.238   1.397
   26GLY     CA  379   3.498   4.158   1.488
   26GLY    HA1  380   3.573   4.086   1.521
   26GLY    HA2  381   3.435   4.112   1.412
   26GLY      C  382   3.433   4.215   1.613
   26GLY      O  383   3.381   4.136   1.692
   27GLN      N  384   3.431   4.347   1.633
   27GLN      H  385   3.484   4.402   1.567
   27GLN     CA  386   3.406   4.422   1.755
   27GLN     HA  387   3.341   4.362   1.818
   27GLN     CB  388   3.532   4.442   1.838
   27GLN    HB1  389   3.588   4.531   1.806
   27GLN    HB2  390   3.599   4.360   1.813
   27GLN     CG  391   3.496   4.449   1.986
   27GLN    HG1  392   3.442   4.360   2.018
   27GLN    HG2  393   3.428   4.534   1.991
   27GLN     CD  394   3.613   4.472   2.081
   27GLN    OE1  395   3.732   4.453   2.053
   27GLN    NE2  396   3.575   4.497   2.206
   27GLN   HE21  397   3.477   4.513   2.227
   27GLN   HE22  398   3.642   4.505   2.281
   27GLN      C  399   3.332   4.552   1.727
   27GLN      O  400   3.241   4.587   1.801
   28VAL      N  401   3.364   4.621   1.617
   28VAL      H  402   3.437   4.586   1.557
   28VAL     CA  403   3.295   4.743   1.580
   28VAL     HA  404   3.293   4.807   1.669
   28VAL     CB  405   3.367   4.823   1.472
   28VAL     HB  406   3.473   4.829   1.494
   28VAL    CG1  407   3.356   4.765   1.331
   28VAL   HG11  408   3.418   4.830   1.269
   28VAL   HG12  409   3.396   4.666   1.349
   28VAL   HG13  410   3.256   4.771   1.290
   28VAL    CG2  411   3.322   4.969   1.471
   28VAL   HG21  412   3.327   5.017   1.569
   28VAL   HG22  413   3.380   5.034   1.405
   28VAL   HG23  414   3.219   4.977   1.435
   28VAL      C  415   3.150   4.714   1.545
   28VAL      O  416   3.077   4.812   1.558
   29THR      N  417   3.107   4.596   1.500
   29THR      H  418   3.178   4.527   1.482
   29THR     CA  419   2.969   4.564   1.472
   29THR     HA  420   2.930   4.645   1.410
   29THR     CB  421   2.953   4.427   1.406
   29THR     HB  422   2.973   4.348   1.478
   29THR    CG2  423   2.811   4.397   1.357
   29THR   HG21  424   2.805   4.308   1.296
   29THR   HG22  425   2.760   4.380   1.452
   29THR   HG23  426   2.761   4.475   1.300
   29THR    OG1  427   3.037   4.429   1.293
   29THR    HG1  428   2.999   4.479   1.220
   29THR      C  429   2.882   4.572   1.596
   29THR      O  430   2.768   4.618   1.586
   30GLU      N  431   2.935   4.534   1.712
   30GLU      H  432   3.018   4.476   1.719
   30GLU     CA  433   2.869   4.567   1.837
   30GLU     HA  434   2.762   4.547   1.840
   30GLU     CB  435   2.937   4.478   1.942
   30GLU    HB1  436   3.044   4.495   1.945
   30GLU    HB2  437   2.917   4.376   1.911
   30GLU     CG  438   2.875   4.501   2.079
   30GLU    HG1  439   2.766   4.496   2.078
   30GLU    HG2  440   2.903   4.599   2.119
   30GLU     CD  441   2.920   4.403   2.187
   30GLU    OE1  442   3.040   4.367   2.197
   30GLU    OE2  443   2.837   4.362   2.270
   30GLU      C  444   2.878   4.716   1.864
   30GLU      O  445   2.773   4.766   1.903
   31ALA      N  446   2.993   4.783   1.855
   31ALA      H  447   3.075   4.729   1.831
   31ALA     CA  448   3.009   4.917   1.909
   31ALA     HA  449   3.013   4.918   2.018
   31ALA     CB  450   3.149   4.955   1.860
   31ALA    HB1  451   3.163   4.952   1.752
   31ALA    HB2  452   3.165   5.057   1.894
   31ALA    HB3  453   3.224   4.889   1.905
   31ALA      C  454   2.908   5.012   1.846
   31ALA      O  455   2.834   5.076   1.921
   32VAL      N  456   2.893   5.011   1.714
   32VAL      H  457   2.948   4.947   1.657
   32VAL     CA  458   2.799   5.095   1.643
   32VAL     HA  459   2.828   5.197   1.665
   32VAL     CB  460   2.817   5.065   1.494
   32VAL     HB  461   2.818   4.957   1.477
   32VAL    CG1  462   2.711   5.142   1.416
   32VAL   HG11  463   2.712   5.118   1.310
   32VAL   HG12  464   2.611   5.103   1.437
   32VAL   HG13  465   2.712   5.249   1.437
   32VAL    CG2  466   2.956   5.105   1.447
   32VAL   HG21  467   3.037   5.089   1.519
   32VAL   HG22  468   2.970   5.058   1.350
   32VAL   HG23  469   2.963   5.213   1.430
   32VAL      C  470   2.657   5.063   1.686
   32VAL      O  471   2.571   5.149   1.706
   33LYS      N  472   2.620   4.935   1.700
   33LYS      H  473   2.689   4.862   1.688
   33LYS     CA  474   2.490   4.887   1.740
   33LYS     HA  475   2.410   4.925   1.676
   33LYS     CB  476   2.469   4.738   1.715
   33LYS    HB1  477   2.377   4.711   1.767
   33LYS    HB2  478   2.552   4.680   1.757
   33LYS     CG  479   2.433   4.708   1.570
   33LYS    HG1  480   2.518   4.725   1.505
   33LYS    HG2  481   2.356   4.776   1.532
   33LYS     CD  482   2.378   4.568   1.547
   33LYS    HD1  483   2.350   4.544   1.445
   33LYS    HD2  484   2.288   4.564   1.609
   33LYS     CE  485   2.476   4.461   1.594
   33LYS    HE1  486   2.513   4.486   1.693
   33LYS    HE2  487   2.564   4.473   1.530
   33LYS     NZ  488   2.422   4.324   1.595
   33LYS    HZ1  489   2.340   4.313   1.653
   33LYS    HZ2  490   2.396   4.294   1.502
   33LYS    HZ3  491   2.497   4.261   1.622
   33LYS      C  492   2.446   4.930   1.880
   33LYS      O  493   2.326   4.946   1.903
   34VAL      N  494   2.543   4.942   1.970
   34VAL      H  495   2.634   4.903   1.948
   34VAL     CA  496   2.522   4.995   2.104
   34VAL     HA  497   2.426   4.960   2.142
   34VAL     CB  498   2.631   4.939   2.195
   34VAL     HB  499   2.729   4.961   2.154
   34VAL    CG1  500   2.623   5.007   2.331
   34VAL   HG11  501   2.687   4.969   2.412
   34VAL   HG12  502   2.651   5.112   2.319
   34VAL   HG13  503   2.524   4.995   2.376
   34VAL    CG2  504   2.614   4.789   2.221
   34VAL   HG21  505   2.645   4.732   2.135
   34VAL   HG22  506   2.692   4.763   2.293
   34VAL   HG23  507   2.511   4.771   2.253
   34VAL      C  508   2.517   5.147   2.099
   34VAL      O  509   2.427   5.208   2.155
   35ALA      N  510   2.604   5.203   2.014
   35ALA      H  511   2.664   5.150   1.953
   35ALA     CA  512   2.604   5.346   1.990
   35ALA     HA  513   2.628   5.398   2.082
   35ALA     CB  514   2.719   5.384   1.897
   35ALA    HB1  515   2.698   5.357   1.794
   35ALA    HB2  516   2.741   5.491   1.894
   35ALA    HB3  517   2.808   5.334   1.934
   35ALA      C  518   2.466   5.390   1.942
   35ALA      O  519   2.409   5.483   1.998
   36ILE      N  520   2.412   5.325   1.838
   36ILE      H  521   2.470   5.253   1.796
   36ILE     CA  522   2.281   5.349   1.781
   36ILE     HA  523   2.285   5.452   1.746
   36ILE     CB  524   2.265   5.261   1.656
   36ILE     HB  525   2.328   5.175   1.679
   36ILE    CG2  526   2.121   5.225   1.624
   36ILE   HG21  527   2.114   5.190   1.522
   36ILE   HG22  528   2.103   5.141   1.691
   36ILE   HG23  529   2.057   5.313   1.629
   36ILE    CG1  530   2.326   5.336   1.538
   36ILE   HG11  531   2.428   5.366   1.562
   36ILE   HG12  532   2.261   5.419   1.510
   36ILE     CD  533   2.344   5.243   1.418
   36ILE    HD1  534   2.440   5.252   1.367
   36ILE    HD2  535   2.360   5.141   1.450
   36ILE    HD3  536   2.264   5.250   1.345
   36ILE      C  537   2.173   5.337   1.886
   36ILE      O  538   2.075   5.409   1.865
   37ASP      N  539   2.184   5.264   1.998
   37ASP      H  540   2.270   5.218   2.023
   37ASP     CA  541   2.074   5.268   2.092
   37ASP     HA  542   1.979   5.285   2.042
   37ASP     CB  543   2.063   5.131   2.160
   37ASP    HB1  544   1.973   5.134   2.222
   37ASP    HB2  545   2.147   5.104   2.223
   37ASP     CG  546   2.056   5.016   2.061
   37ASP    OD1  547   2.097   4.901   2.088
   37ASP    OD2  548   1.991   5.028   1.955
   37ASP      C  549   2.087   5.379   2.195
   37ASP      O  550   1.991   5.452   2.218
   38VAL      N  551   2.206   5.389   2.255
   38VAL      H  552   2.279   5.325   2.227
   38VAL     CA  553   2.232   5.499   2.346
   38VAL     HA  554   2.149   5.504   2.417
   38VAL     CB  555   2.366   5.496   2.418
   38VAL     HB  556   2.370   5.578   2.490
   38VAL    CG1  557   2.382   5.373   2.507
   38VAL   HG11  558   2.411   5.285   2.449
   38VAL   HG12  559   2.458   5.386   2.584
   38VAL   HG13  560   2.288   5.356   2.559
   38VAL    CG2  561   2.483   5.517   2.321
   38VAL   HG21  562   2.476   5.450   2.235
   38VAL   HG22  563   2.469   5.618   2.283
   38VAL   HG23  564   2.574   5.504   2.379
   38VAL      C  565   2.213   5.636   2.283
   38VAL      O  566   2.160   5.723   2.353
   39GLY      N  567   2.231   5.647   2.151
   39GLY      H  568   2.269   5.570   2.097
   39GLY     CA  569   2.176   5.763   2.085
   39GLY    HA1  570   2.163   5.852   2.146
   39GLY    HA2  571   2.076   5.734   2.052
   39GLY      C  572   2.249   5.818   1.963
   39GLY      O  573   2.208   5.915   1.900
   40TYR      N  574   2.365   5.757   1.937
   40TYR      H  575   2.398   5.683   1.997
   40TYR     CA  576   2.454   5.804   1.832
   40TYR     HA  577   2.468   5.912   1.826
   40TYR     CB  578   2.586   5.729   1.837
   40TYR    HB1  579   2.635   5.724   1.739
   40TYR    HB2  580   2.562   5.623   1.844
   40TYR     CG  581   2.679   5.762   1.951
   40TYR    CD1  582   2.673   5.692   2.072
   40TYR    HD1  583   2.598   5.619   2.098
   40TYR    CE1  584   2.776   5.704   2.166
   40TYR    HE1  585   2.785   5.629   2.243
   40TYR     CZ  586   2.890   5.783   2.142
   40TYR     OH  587   2.991   5.793   2.233
   40TYR     HH  588   3.065   5.852   2.215
   40TYR    CE2  589   2.901   5.842   2.014
   40TYR    HE2  590   2.989   5.901   1.996
   40TYR    CD2  591   2.794   5.838   1.924
   40TYR    HD2  592   2.792   5.899   1.836
   40TYR      C  593   2.392   5.771   1.697
   40TYR      O  594   2.306   5.685   1.677
   41ARG      N  595   2.418   5.860   1.600
   41ARG      H  596   2.473   5.939   1.630
   41ARG     CA  597   2.369   5.866   1.464
   41ARG     HA  598   2.330   5.768   1.438
   41ARG     CB  599   2.260   5.973   1.466
   41ARG    HB1  600   2.233   5.982   1.361
   41ARG    HB2  601   2.313   6.061   1.503
   41ARG     CG  602   2.130   5.956   1.544
   41ARG    HG1  603   2.065   6.041   1.526
   41ARG    HG2  604   2.160   5.953   1.649
   41ARG     CD  605   2.065   5.825   1.502
   41ARG    HD1  606   2.138   5.744   1.511
   41ARG    HD2  607   2.038   5.830   1.396
   41ARG     NE  608   1.941   5.800   1.574
   41ARG     HE  609   1.852   5.827   1.534
   41ARG     CZ  610   1.926   5.720   1.681
   41ARG    NH1  611   2.021   5.657   1.751
   41ARG   HH11  612   2.115   5.655   1.716
   41ARG   HH12  613   1.996   5.599   1.830
   41ARG    NH2  614   1.800   5.710   1.726
   41ARG   HH21  615   1.739   5.784   1.693
   41ARG   HH22  616   1.769   5.662   1.809
   41ARG      C  617   2.482   5.903   1.369
   41ARG      O  618   2.460   5.884   1.249
   42HIS      N  619   2.597   5.946   1.420
   42HIS      H  620   2.601   5.966   1.519
   42HIS     CA  621   2.710   5.991   1.340
   42HIS     HA  622   2.671   5.997   1.238
   42HIS     CB  623   2.757   6.134   1.367
   42HIS    HB1  624   2.769   6.152   1.473
   42HIS    HB2  625   2.681   6.205   1.333
   42HIS     CG  626   2.880   6.170   1.287
   42HIS    ND1  627   2.962   6.079   1.221
   42HIS    CE1  628   3.064   6.150   1.174
   42HIS    HE1  629   3.137   6.107   1.106
   42HIS    NE2  630   3.047   6.281   1.197
   42HIS    HE2  631   3.102   6.353   1.150
   42HIS    CD2  632   2.934   6.295   1.275
   42HIS    HD2  633   2.893   6.384   1.321
   42HIS      C  634   2.815   5.883   1.359
   42HIS      O  635   2.853   5.863   1.474
   43ILE      N  636   2.852   5.810   1.254
   43ILE      H  637   2.824   5.846   1.164
   43ILE     CA  638   2.965   5.719   1.253
   43ILE     HA  639   3.008   5.722   1.353
   43ILE     CB  640   2.919   5.575   1.232
   43ILE     HB  641   2.890   5.570   1.127
   43ILE    CG2  642   3.031   5.472   1.233
   43ILE   HG21  643   3.057   5.459   1.338
   43ILE   HG22  644   2.983   5.382   1.197
   43ILE   HG23  645   3.120   5.494   1.173
   43ILE    CG1  646   2.798   5.532   1.314
   43ILE   HG11  647   2.762   5.435   1.280
   43ILE   HG12  648   2.707   5.592   1.308
   43ILE     CD  649   2.816   5.511   1.464
   43ILE    HD1  650   2.857   5.603   1.505
   43ILE    HD2  651   2.719   5.499   1.511
   43ILE    HD3  652   2.888   5.430   1.482
   43ILE      C  653   3.076   5.763   1.158
   43ILE      O  654   3.048   5.775   1.039
   44ASP      N  655   3.196   5.800   1.202
   44ASP      H  656   3.228   5.787   1.296
   44ASP     CA  657   3.306   5.831   1.112
   44ASP     HA  658   3.273   5.878   1.019
   44ASP     CB  659   3.397   5.938   1.172
   44ASP    HB1  660   3.413   5.912   1.276
   44ASP    HB2  661   3.350   6.036   1.173
   44ASP     CG  662   3.529   5.948   1.097
   44ASP    OD1  663   3.536   6.021   0.996
   44ASP    OD2  664   3.631   5.885   1.132
   44ASP      C  665   3.385   5.710   1.065
   44ASP      O  666   3.441   5.644   1.153
   45CYS      N  667   3.390   5.687   0.934
   45CYS      H  668   3.336   5.757   0.884
   45CYS     CA  669   3.448   5.573   0.866
   45CYS     HA  670   3.489   5.509   0.944
   45CYS     CB  671   3.339   5.492   0.797
   45CYS    HB1  672   3.384   5.405   0.749
   45CYS    HB2  673   3.303   5.542   0.707
   45CYS     SG  674   3.204   5.443   0.907
   45CYS     HG  675   3.276   5.392   1.007
   45CYS      C  676   3.564   5.603   0.771
   45CYS      O  677   3.593   5.717   0.737
   46ALA      N  678   3.641   5.498   0.741
   46ALA      H  679   3.625   5.415   0.795
   46ALA     CA  680   3.746   5.490   0.641
   46ALA     HA  681   3.704   5.523   0.546
   46ALA     CB  682   3.861   5.583   0.675
   46ALA    HB1  683   3.834   5.687   0.694
   46ALA    HB2  684   3.907   5.542   0.765
   46ALA    HB3  685   3.938   5.579   0.598
   46ALA      C  686   3.782   5.344   0.615
   46ALA      O  687   3.800   5.258   0.701
   47HIS      N  688   3.819   5.317   0.489
   47HIS      H  689   3.813   5.389   0.419
   47HIS     CA  690   3.876   5.194   0.437
   47HIS     HA  691   3.817   5.108   0.467
   47HIS     CB  692   3.864   5.192   0.285
   47HIS    HB1  693   3.908   5.285   0.249
   47HIS    HB2  694   3.757   5.202   0.265
   47HIS     CG  695   3.923   5.068   0.223
   47HIS    ND1  696   4.025   5.056   0.130
   47HIS    CE1  697   4.027   4.926   0.098
   47HIS    HE1  698   4.095   4.885   0.025
   47HIS    NE2  699   3.933   4.856   0.164
   47HIS    HE2  700   3.900   4.764   0.141
   47HIS    CD2  701   3.862   4.946   0.241
   47HIS    HD2  702   3.777   4.927   0.305
   47HIS      C  703   4.013   5.165   0.497
   47HIS      O  704   4.053   5.049   0.504
   48VAL      N  705   4.086   5.271   0.534
   48VAL      H  706   4.049   5.360   0.504
   48VAL     CA  707   4.212   5.269   0.606
   48VAL     HA  708   4.273   5.188   0.565
   48VAL     CB  709   4.291   5.399   0.593
   48VAL     HB  710   4.278   5.434   0.491
   48VAL    CG1  711   4.241   5.518   0.673
   48VAL   HG11  712   4.257   5.498   0.779
   48VAL   HG12  713   4.297   5.604   0.637
   48VAL   HG13  714   4.133   5.529   0.660
   48VAL    CG2  715   4.442   5.384   0.609
   48VAL   HG21  716   4.482   5.478   0.648
   48VAL   HG22  717   4.476   5.310   0.682
   48VAL   HG23  718   4.490   5.363   0.513
   48VAL      C  719   4.194   5.228   0.751
   48VAL      O  720   4.293   5.215   0.822
   49TYR      N  721   4.069   5.222   0.799
   49TYR      H  722   3.991   5.255   0.744
   49TYR     CA  723   4.037   5.168   0.929
   49TYR     HA  724   4.119   5.170   1.000
   49TYR     CB  725   3.919   5.234   1.000
   49TYR    HB1  726   3.922   5.188   1.099
   49TYR    HB2  727   3.823   5.201   0.960
   49TYR     CG  728   3.918   5.384   1.021
   49TYR    CD1  729   4.027   5.472   1.021
   49TYR    HD1  730   4.126   5.435   1.001
   49TYR    CE1  731   4.009   5.610   1.029
   49TYR    HE1  732   4.094   5.677   1.041
   49TYR     CZ  733   3.881   5.664   1.053
   49TYR     OH  734   3.869   5.798   1.077
   49TYR     HH  735   3.786   5.830   1.113
   49TYR    CE2  736   3.772   5.576   1.065
   49TYR    HE2  737   3.676   5.618   1.092
   49TYR    CD2  738   3.792   5.439   1.045
   49TYR    HD2  739   3.712   5.368   1.055
   49TYR      C  740   4.007   5.019   0.913
   49TYR      O  741   3.989   4.945   1.010
   50GLN      N  742   3.989   4.976   0.789
   50GLN      H  743   3.995   5.043   0.713
   50GLN     CA  744   3.974   4.839   0.746
   50GLN     HA  745   3.949   4.850   0.640
   50GLN     CB  746   4.099   4.751   0.748
   50GLN    HB1  747   4.081   4.659   0.694
   50GLN    HB2  748   4.127   4.742   0.853
   50GLN     CG  749   4.213   4.821   0.673
   50GLN    HG1  750   4.245   4.916   0.715
   50GLN    HG2  751   4.182   4.837   0.570
   50GLN     CD  752   4.339   4.736   0.690
   50GLN    OE1  753   4.325   4.614   0.695
   50GLN    NE2  754   4.457   4.796   0.700
   50GLN   HE21  755   4.462   4.897   0.696
   50GLN   HE22  756   4.539   4.738   0.717
   50GLN      C  757   3.853   4.764   0.798
   50GLN      O  758   3.839   4.642   0.788
   51ASN      N  759   3.755   4.835   0.854
   51ASN      H  760   3.762   4.936   0.850
   51ASN     CA  761   3.636   4.782   0.918
   51ASN     HA  762   3.634   4.674   0.917
   51ASN     CB  763   3.639   4.803   1.070
   51ASN    HB1  764   3.730   4.758   1.109
   51ASN    HB2  765   3.553   4.758   1.119
   51ASN     CG  766   3.649   4.952   1.100
   51ASN    OD1  767   3.637   5.045   1.020
   51ASN    ND2  768   3.678   4.988   1.225
   51ASN   HD21  769   3.700   4.919   1.296
   51ASN   HD22  770   3.697   5.085   1.246
   51ASN      C  771   3.506   4.830   0.855
   51ASN      O  772   3.406   4.788   0.914
   52GLU      N  773   3.501   4.913   0.751
   52GLU      H  774   3.586   4.934   0.701
   52GLU     CA  775   3.380   4.975   0.700
   52GLU     HA  776   3.336   5.033   0.781
   52GLU     CB  777   3.420   5.075   0.592
   52GLU    HB1  778   3.450   5.016   0.505
   52GLU    HB2  779   3.506   5.132   0.625
   52GLU     CG  780   3.322   5.177   0.534
   52GLU    HG1  781   3.262   5.232   0.606
   52GLU    HG2  782   3.260   5.117   0.467
   52GLU     CD  783   3.390   5.280   0.444
   52GLU    OE1  784   3.376   5.403   0.464
   52GLU    OE2  785   3.446   5.243   0.339
   52GLU      C  786   3.268   4.882   0.657
   52GLU      O  787   3.151   4.908   0.685
   53ASN      N  788   3.300   4.763   0.606
   53ASN      H  789   3.399   4.748   0.593
   53ASN     CA  790   3.202   4.662   0.573
   53ASN     HA  791   3.117   4.691   0.512
   53ASN     CB  792   3.271   4.556   0.488
   53ASN    HB1  793   3.343   4.494   0.542
   53ASN    HB2  794   3.325   4.618   0.416
   53ASN     CG  795   3.178   4.463   0.411
   53ASN    OD1  796   3.123   4.504   0.309
   53ASN    ND2  797   3.167   4.340   0.462
   53ASN   HD21  798   3.219   4.321   0.546
   53ASN   HD22  799   3.112   4.278   0.403
   53ASN      C  800   3.142   4.597   0.698
   53ASN      O  801   3.031   4.547   0.686
   54GLU      N  802   3.212   4.594   0.812
   54GLU      H  803   3.305   4.633   0.813
   54GLU     CA  804   3.164   4.544   0.939
   54GLU     HA  805   3.106   4.458   0.906
   54GLU     CB  806   3.285   4.499   1.020
   54GLU    HB1  807   3.251   4.496   1.124
   54GLU    HB2  808   3.366   4.572   1.022
   54GLU     CG  809   3.345   4.363   0.988
   54GLU    HG1  810   3.263   4.292   0.976
   54GLU    HG2  811   3.404   4.330   1.074
   54GLU     CD  812   3.429   4.359   0.862
   54GLU    OE1  813   3.424   4.261   0.785
   54GLU    OE2  814   3.513   4.452   0.850
   54GLU      C  815   3.080   4.647   1.013
   54GLU      O  816   2.996   4.610   1.095
   55VAL      N  817   3.097   4.776   0.985
   55VAL      H  818   3.178   4.799   0.930
   55VAL     CA  819   3.004   4.881   1.023
   55VAL     HA  820   2.982   4.870   1.129
   55VAL     CB  821   3.064   5.020   1.005
   55VAL     HB  822   3.105   5.035   0.905
   55VAL    CG1  823   2.963   5.134   1.010
   55VAL   HG11  824   2.905   5.115   1.100
   55VAL   HG12  825   3.013   5.230   1.027
   55VAL   HG13  826   2.899   5.132   0.922
   55VAL    CG2  827   3.172   5.047   1.110
   55VAL   HG21  828   3.211   5.149   1.102
   55VAL   HG22  829   3.128   5.040   1.209
   55VAL   HG23  830   3.254   4.975   1.104
   55VAL      C  831   2.880   4.870   0.936
   55VAL      O  832   2.769   4.875   0.988
   56GLY      N  833   2.896   4.842   0.806
   56GLY      H  834   2.985   4.838   0.759
   56GLY     CA  835   2.787   4.818   0.714
   56GLY    HA1  836   2.824   4.773   0.622
   56GLY    HA2  837   2.740   4.916   0.698
   56GLY      C  838   2.682   4.716   0.755
   56GLY      O  839   2.565   4.753   0.751
   57VAL      N  840   2.715   4.596   0.803
   57VAL      H  841   2.815   4.581   0.800
   57VAL     CA  842   2.628   4.500   0.867
   57VAL     HA  843   2.541   4.479   0.805
   57VAL     CB  844   2.690   4.363   0.894
   57VAL     HB  845   2.634   4.302   0.966
   57VAL    CG1  846   2.708   4.283   0.766
   57VAL   HG11  847   2.787   4.322   0.701
   57VAL   HG12  848   2.736   4.182   0.795
   57VAL   HG13  849   2.607   4.276   0.725
   57VAL    CG2  850   2.825   4.375   0.964
   57VAL   HG21  851   2.889   4.443   0.908
   57VAL   HG22  852   2.824   4.400   1.070
   57VAL   HG23  853   2.877   4.279   0.956
   57VAL      C  854   2.582   4.551   1.003
   57VAL      O  855   2.476   4.504   1.046
   58ALA      N  856   2.652   4.644   1.067
   58ALA      H  857   2.734   4.684   1.023
   58ALA     CA  858   2.597   4.707   1.186
   58ALA     HA  859   2.552   4.633   1.251
   58ALA     CB  860   2.718   4.771   1.254
   58ALA    HB1  861   2.725   4.876   1.228
   58ALA    HB2  862   2.703   4.742   1.358
   58ALA    HB3  863   2.812   4.721   1.228
   58ALA      C  864   2.486   4.805   1.150
   58ALA      O  865   2.383   4.807   1.218
   59ILE      N  866   2.493   4.888   1.046
   59ILE      H  867   2.572   4.876   0.984
   59ILE     CA  868   2.389   4.982   1.011
   59ILE     HA  869   2.360   5.034   1.102
   59ILE     CB  870   2.457   5.077   0.913
   59ILE     HB  871   2.491   5.018   0.828
   59ILE    CG2  872   2.356   5.176   0.857
   59ILE   HG21  873   2.290   5.131   0.784
   59ILE   HG22  874   2.295   5.219   0.937
   59ILE   HG23  875   2.398   5.263   0.806
   59ILE    CG1  876   2.573   5.154   0.976
   59ILE   HG11  877   2.613   5.225   0.903
   59ILE   HG12  878   2.652   5.083   1.002
   59ILE     CD  879   2.544   5.237   1.100
   59ILE    HD1  880   2.635   5.262   1.155
   59ILE    HD2  881   2.480   5.323   1.080
   59ILE    HD3  882   2.482   5.179   1.170
   59ILE      C  883   2.269   4.910   0.951
   59ILE      O  884   2.156   4.944   0.984
   60GLN      N  885   2.296   4.811   0.865
   60GLN      H  886   2.392   4.806   0.832
   60GLN     CA  887   2.187   4.740   0.801
   60GLN     HA  888   2.124   4.816   0.755
   60GLN     CB  889   2.226   4.651   0.684
   60GLN    HB1  890   2.302   4.580   0.716
   60GLN    HB2  891   2.270   4.705   0.601
   60GLN     CG  892   2.110   4.572   0.623
   60GLN    HG1  893   2.032   4.648   0.609
   60GLN    HG2  894   2.069   4.499   0.692
   60GLN     CD  895   2.150   4.508   0.491
   60GLN    OE1  896   2.169   4.387   0.488
   60GLN    NE2  897   2.145   4.581   0.379
   60GLN   HE21  898   2.121   4.679   0.378
   60GLN   HE22  899   2.156   4.518   0.301
   60GLN      C  900   2.092   4.669   0.895
   60GLN      O  901   1.970   4.665   0.877
   61GLU      N  902   2.150   4.614   1.002
   61GLU      H  903   2.250   4.616   1.020
   61GLU     CA  904   2.074   4.547   1.106
   61GLU     HA  905   2.010   4.467   1.069
   61GLU     CB  906   2.170   4.478   1.202
   61GLU    HB1  907   2.226   4.549   1.263
   61GLU    HB2  908   2.243   4.427   1.140
   61GLU     CG  909   2.090   4.388   1.297
   61GLU    HG1  910   2.036   4.318   1.234
   61GLU    HG2  911   2.018   4.454   1.346
   61GLU     CD  912   2.172   4.318   1.404
   61GLU    OE1  913   2.148   4.326   1.527
   61GLU    OE2  914   2.279   4.264   1.367
   61GLU      C  915   1.974   4.639   1.175
   61GLU      O  916   1.861   4.594   1.193
   62LYS      N  917   2.016   4.760   1.212
   62LYS      H  918   2.103   4.790   1.171
   62LYS     CA  919   1.938   4.861   1.280
   62LYS     HA  920   1.878   4.815   1.359
   62LYS     CB  921   2.030   4.963   1.346
   62LYS    HB1  922   1.971   5.049   1.376
   62LYS    HB2  923   2.104   4.999   1.274
   62LYS     CG  924   2.107   4.916   1.469
   62LYS    HG1  925   2.188   4.988   1.486
   62LYS    HG2  926   2.161   4.828   1.433
   62LYS     CD  927   2.026   4.883   1.594
   62LYS    HD1  928   1.957   4.803   1.565
   62LYS    HD2  929   1.977   4.976   1.624
   62LYS     CE  930   2.123   4.826   1.698
   62LYS    HE1  931   2.204   4.896   1.718
   62LYS    HE2  932   2.177   4.740   1.660
   62LYS     NZ  933   2.054   4.799   1.825
   62LYS    HZ1  934   2.120   4.756   1.887
   62LYS    HZ2  935   2.017   4.883   1.868
   62LYS    HZ3  936   1.983   4.727   1.815
   62LYS      C  937   1.831   4.924   1.191
   62LYS      O  938   1.720   4.950   1.237
   63LEU      N  939   1.859   4.943   1.062
   63LEU      H  940   1.954   4.929   1.029
   63LEU     CA  941   1.763   4.975   0.959
   63LEU     HA  942   1.713   5.068   0.986
   63LEU     CB  943   1.836   4.997   0.827
   63LEU    HB1  944   1.760   4.997   0.748
   63LEU    HB2  945   1.915   4.922   0.815
   63LEU     CG  946   1.901   5.134   0.817
   63LEU     HG  947   1.954   5.150   0.911
   63LEU    CD1  948   2.009   5.157   0.711
   63LEU   HD11  949   2.085   5.079   0.724
   63LEU   HD12  950   1.972   5.166   0.609
   63LEU   HD13  951   2.061   5.252   0.720
   63LEU    CD2  952   1.808   5.255   0.813
   63LEU   HD21  953   1.757   5.256   0.717
   63LEU   HD22  954   1.745   5.249   0.901
   63LEU   HD23  955   1.860   5.349   0.832
   63LEU      C  956   1.653   4.869   0.952
   63LEU      O  957   1.535   4.901   0.962
   64ARG      N  958   1.692   4.741   0.952
   64ARG      H  959   1.792   4.734   0.940
   64ARG     CA  960   1.606   4.625   0.943
   64ARG     HA  961   1.541   4.635   0.856
   64ARG     CB  962   1.683   4.504   0.891
   64ARG    HB1  963   1.760   4.478   0.965
   64ARG    HB2  964   1.737   4.520   0.798
   64ARG     CG  965   1.598   4.379   0.867
   64ARG    HG1  966   1.508   4.416   0.818
   64ARG    HG2  967   1.563   4.344   0.964
   64ARG     CD  968   1.672   4.280   0.778
   64ARG    HD1  969   1.615   4.187   0.776
   64ARG    HD2  970   1.774   4.270   0.815
   64ARG     NE  971   1.663   4.329   0.641
   64ARG     HE  972   1.597   4.403   0.621
   64ARG     CZ  973   1.757   4.293   0.552
   64ARG    NH1  974   1.844   4.192   0.563
   64ARG   HH11  975   1.830   4.128   0.640
   64ARG   HH12  976   1.904   4.172   0.484
   64ARG    NH2  977   1.771   4.360   0.437
   64ARG   HH21  978   1.708   4.438   0.420
   64ARG   HH22  979   1.839   4.321   0.374
   64ARG      C  980   1.521   4.597   1.067
   64ARG      O  981   1.404   4.568   1.044
   65GLU      N  982   1.573   4.615   1.188
   65GLU      H  983   1.673   4.620   1.202
   65GLU     CA  984   1.493   4.613   1.309
   65GLU     HA  985   1.432   4.522   1.306
   65GLU     CB  986   1.595   4.597   1.422
   65GLU    HB1  987   1.651   4.690   1.429
   65GLU    HB2  988   1.665   4.520   1.389
   65GLU     CG  989   1.544   4.563   1.561
   65GLU    HG1  990   1.484   4.472   1.563
   65GLU    HG2  991   1.482   4.641   1.604
   65GLU     CD  992   1.658   4.548   1.661
   65GLU    OE1  993   1.640   4.499   1.774
   65GLU    OE2  994   1.776   4.576   1.629
   65GLU      C  995   1.404   4.736   1.323
   65GLU      O  996   1.339   4.752   1.425
   66GLN      N  997   1.397   4.824   1.223
   66GLN      H  998   1.453   4.805   1.141
   66GLN     CA  999   1.323   4.949   1.229
   66GLN     HA 1000   1.366   5.021   1.160
   66GLN     CB 1001   1.184   4.935   1.168
   66GLN    HB1 1002   1.196   4.898   1.066
   66GLN    HB2 1003   1.128   5.028   1.170
   66GLN     CG 1004   1.108   4.826   1.242
   66GLN    HG1 1005   1.102   4.848   1.348
   66GLN    HG2 1006   1.164   4.732   1.239
   66GLN     CD 1007   0.964   4.807   1.193
   66GLN    OE1 1008   0.881   4.897   1.185
   66GLN    NE2 1009   0.928   4.684   1.155
   66GLN   HE21 1010   0.993   4.607   1.157
   66GLN   HE22 1011   0.836   4.688   1.114
   66GLN      C 1012   1.338   5.039   1.352
   66GLN      O 1013   1.237   5.094   1.394
   67VAL      N 1014   1.457   5.049   1.411
   67VAL      H 1015   1.534   5.015   1.354
   67VAL     CA 1016   1.474   5.131   1.529
   67VAL     HA 1017   1.375   5.147   1.571
   67VAL     CB 1018   1.551   5.062   1.642
   67VAL     HB 1019   1.556   5.144   1.714
   67VAL    CG1 1020   1.473   4.948   1.706
   67VAL   HG11 1021   1.450   4.869   1.636
   67VAL   HG12 1022   1.528   4.909   1.792
   67VAL   HG13 1023   1.380   4.989   1.746
   67VAL    CG2 1024   1.692   5.014   1.609
   67VAL   HG21 1025   1.680   4.915   1.565
   67VAL   HG22 1026   1.762   5.075   1.551
   67VAL   HG23 1027   1.748   4.987   1.699
   67VAL      C 1028   1.532   5.267   1.493
   67VAL      O 1029   1.540   5.358   1.575
   68VAL      N 1030   1.586   5.278   1.371
   68VAL      H 1031   1.572   5.208   1.301
   68VAL     CA 1032   1.643   5.401   1.320
   68VAL     HA 1033   1.610   5.482   1.386
   68VAL     CB 1034   1.795   5.406   1.333
   68VAL     HB 1035   1.826   5.489   1.269
   68VAL    CG1 1036   1.853   5.433   1.471
   68VAL   HG11 1037   1.795   5.517   1.507
   68VAL   HG12 1038   1.830   5.352   1.540
   68VAL   HG13 1039   1.960   5.453   1.462
   68VAL    CG2 1040   1.859   5.276   1.284
   68VAL   HG21 1041   1.830   5.247   1.183
   68VAL   HG22 1042   1.968   5.285   1.278
   68VAL   HG23 1043   1.828   5.199   1.354
   68VAL      C 1044   1.609   5.433   1.175
   68VAL      O 1045   1.588   5.345   1.092
   69LYS      N 1046   1.578   5.559   1.145
   69LYS      H 1047   1.594   5.626   1.219
   69LYS     CA 1048   1.551   5.610   1.012
   69LYS     HA 1049   1.503   5.532   0.953
   69LYS     CB 1050   1.448   5.722   1.022
   69LYS    HB1 1051   1.480   5.796   0.948
   69LYS    HB2 1052   1.457   5.768   1.121
   69LYS     CG 1053   1.305   5.672   0.999
   69LYS    HG1 1054   1.300   5.595   0.922
   69LYS    HG2 1055   1.247   5.761   0.976
   69LYS     CD 1056   1.251   5.603   1.124
   69LYS    HD1 1057   1.280   5.666   1.208
   69LYS    HD2 1058   1.307   5.510   1.141
   69LYS     CE 1059   1.102   5.578   1.105
   69LYS    HE1 1060   1.058   5.534   1.195
   69LYS    HE2 1061   1.088   5.514   1.018
   69LYS     NZ 1062   1.019   5.696   1.076
   69LYS    HZ1 1063   1.054   5.771   1.135
   69LYS    HZ2 1064   1.033   5.719   0.978
   69LYS    HZ3 1065   0.919   5.683   1.084
   69LYS      C 1066   1.681   5.638   0.938
   69LYS      O 1067   1.777   5.678   1.004
   70ARG      N 1068   1.685   5.621   0.806
   70ARG      H 1069   1.605   5.576   0.764
   70ARG     CA 1070   1.795   5.661   0.721
   70ARG     HA 1071   1.885   5.619   0.765
   70ARG     CB 1072   1.784   5.602   0.580
   70ARG    HB1 1073   1.690   5.637   0.539
   70ARG    HB2 1074   1.780   5.494   0.578
   70ARG     CG 1075   1.890   5.652   0.482
   70ARG    HG1 1076   1.890   5.760   0.465
   70ARG    HG2 1077   1.866   5.610   0.384
   70ARG     CD 1078   2.033   5.615   0.521
   70ARG    HD1 1079   2.049   5.509   0.504
   70ARG    HD2 1080   2.048   5.618   0.629
   70ARG     NE 1081   2.135   5.694   0.452
   70ARG     HE 1082   2.166   5.653   0.365
   70ARG     CZ 1083   2.204   5.799   0.498
   70ARG    NH1 1084   2.182   5.853   0.619
   70ARG   HH11 1085   2.097   5.845   0.673
   70ARG   HH12 1086   2.240   5.922   0.664
   70ARG    NH2 1087   2.313   5.839   0.432
   70ARG   HH21 1088   2.340   5.784   0.352
   70ARG   HH22 1089   2.358   5.913   0.485
   70ARG      C 1090   1.819   5.811   0.734
   70ARG      O 1091   1.935   5.849   0.722
   71GLU      N 1092   1.719   5.898   0.751
   71GLU      H 1093   1.624   5.863   0.750
   71GLU     CA 1094   1.736   6.042   0.759
   71GLU     HA 1095   1.818   6.059   0.688
   71GLU     CB 1096   1.613   6.116   0.708
   71GLU    HB1 1097   1.626   6.223   0.725
   71GLU    HB2 1098   1.523   6.080   0.758
   71GLU     CG 1099   1.615   6.113   0.555
   71GLU    HG1 1100   1.636   6.011   0.522
   71GLU    HG2 1101   1.691   6.179   0.516
   71GLU     CD 1102   1.480   6.149   0.495
   71GLU    OE1 1103   1.397   6.056   0.488
   71GLU    OE2 1104   1.457   6.267   0.459
   71GLU      C 1105   1.775   6.091   0.898
   71GLU      O 1106   1.818   6.205   0.911
   72GLU      N 1107   1.765   6.010   1.003
   72GLU      H 1108   1.749   5.913   0.979
   72GLU     CA 1109   1.818   6.046   1.133
   72GLU     HA 1110   1.830   6.154   1.142
   72GLU     CB 1111   1.736   5.993   1.250
   72GLU    HB1 1112   1.737   5.885   1.235
   72GLU    HB2 1113   1.633   6.018   1.224
   72GLU     CG 1114   1.752   6.049   1.392
   72GLU    HG1 1115   1.744   6.157   1.380
   72GLU    HG2 1116   1.842   6.011   1.441
   72GLU     CD 1117   1.651   5.991   1.489
   72GLU    OE1 1118   1.670   5.884   1.552
   72GLU    OE2 1119   1.541   6.050   1.494
   72GLU      C 1120   1.961   5.995   1.143
   72GLU      O 1121   2.036   6.052   1.222
   73LEU      N 1122   2.000   5.888   1.073
   73LEU      H 1123   1.942   5.835   1.010
   73LEU     CA 1124   2.143   5.867   1.060
   73LEU     HA 1125   2.193   5.878   1.157
   73LEU     CB 1126   2.161   5.731   0.994
   73LEU    HB1 1127   2.260   5.729   0.948
   73LEU    HB2 1128   2.094   5.719   0.908
   73LEU     CG 1129   2.155   5.610   1.086
   73LEU     HG 1130   2.059   5.624   1.136
   73LEU    CD1 1131   2.149   5.481   1.003
   73LEU   HD11 1132   2.236   5.482   0.938
   73LEU   HD12 1133   2.148   5.389   1.061
   73LEU   HD13 1134   2.052   5.484   0.954
   73LEU    CD2 1135   2.269   5.606   1.186
   73LEU   HD21 1136   2.367   5.610   1.138
   73LEU   HD22 1137   2.263   5.689   1.257
   73LEU   HD23 1138   2.273   5.512   1.241
   73LEU      C 1139   2.214   5.965   0.968
   73LEU      O 1140   2.161   6.033   0.879
   74PHE      N 1141   2.341   5.983   1.006
   74PHE      H 1142   2.376   5.925   1.081
   74PHE     CA 1143   2.435   6.071   0.940
   74PHE     HA 1144   2.394   6.093   0.841
   74PHE     CB 1145   2.451   6.199   1.022
   74PHE    HB1 1146   2.473   6.188   1.128
   74PHE    HB2 1147   2.347   6.234   1.029
   74PHE     CG 1148   2.541   6.303   0.959
   74PHE    CD1 1149   2.680   6.303   0.973
   74PHE    HD1 1150   2.723   6.232   1.043
   74PHE    CE1 1151   2.749   6.410   0.915
   74PHE    HE1 1152   2.855   6.410   0.938
   74PHE     CZ 1153   2.692   6.499   0.824
   74PHE     HZ 1154   2.738   6.584   0.775
   74PHE    CE2 1155   2.552   6.502   0.823
   74PHE    HE2 1156   2.499   6.577   0.766
   74PHE    CD2 1157   2.476   6.402   0.885
   74PHE    HD2 1158   2.369   6.401   0.870
   74PHE      C 1159   2.569   6.002   0.923
   74PHE      O 1160   2.642   5.971   1.016
   75ILE      N 1161   2.606   5.969   0.799
   75ILE      H 1162   2.539   5.993   0.727
   75ILE     CA 1163   2.692   5.858   0.765
   75ILE     HA 1164   2.736   5.803   0.848
   75ILE     CB 1165   2.613   5.748   0.692
   75ILE     HB 1166   2.562   5.792   0.607
   75ILE    CG2 1167   2.704   5.643   0.629
   75ILE   HG21 1168   2.766   5.687   0.551
   75ILE   HG22 1169   2.767   5.591   0.702
   75ILE   HG23 1170   2.647   5.569   0.573
   75ILE    CG1 1171   2.505   5.687   0.780
   75ILE   HG11 1172   2.441   5.628   0.715
   75ILE   HG12 1173   2.434   5.756   0.825
   75ILE     CD 1174   2.554   5.598   0.894
   75ILE    HD1 1175   2.602   5.509   0.854
   75ILE    HD2 1176   2.618   5.659   0.958
   75ILE    HD3 1177   2.470   5.583   0.963
   75ILE      C 1178   2.811   5.914   0.689
   75ILE      O 1179   2.790   5.991   0.596
   76VAL      N 1180   2.933   5.882   0.734
   76VAL      H 1181   2.945   5.814   0.807
   76VAL     CA 1182   3.051   5.959   0.701
   76VAL     HA 1183   3.036   6.016   0.609
   76VAL     CB 1184   3.089   6.055   0.813
   76VAL     HB 1185   3.136   6.002   0.896
   76VAL    CG1 1186   3.190   6.164   0.775
   76VAL   HG11 1187   3.149   6.216   0.689
   76VAL   HG12 1188   3.206   6.249   0.841
   76VAL   HG13 1189   3.282   6.115   0.745
   76VAL    CG2 1190   2.966   6.136   0.855
   76VAL   HG21 1191   2.899   6.080   0.920
   76VAL   HG22 1192   2.994   6.225   0.912
   76VAL   HG23 1193   2.906   6.161   0.768
   76VAL      C 1194   3.164   5.861   0.675
   76VAL      O 1195   3.191   5.770   0.754
   77SER      N 1196   3.231   5.896   0.565
   77SER      H 1197   3.203   5.981   0.518
   77SER     CA 1198   3.348   5.825   0.517
   77SER     HA 1199   3.398   5.781   0.603
   77SER     CB 1200   3.308   5.716   0.418
   77SER    HB1 1201   3.254   5.755   0.332
   77SER    HB2 1202   3.240   5.652   0.475
   77SER     OG 1203   3.415   5.631   0.380
   77SER     HG 1204   3.394   5.546   0.419
   77SER      C 1205   3.449   5.919   0.452
   77SER      O 1206   3.423   6.031   0.410
   78LYS      N 1207   3.576   5.876   0.447
   78LYS      H 1208   3.593   5.776   0.447
   78LYS     CA 1209   3.686   5.950   0.388
   78LYS     HA 1210   3.647   6.041   0.342
   78LYS     CB 1211   3.778   5.978   0.507
   78LYS    HB1 1212   3.865   6.029   0.467
   78LYS    HB2 1213   3.806   5.880   0.547
   78LYS     CG 1214   3.724   6.060   0.624
   78LYS    HG1 1215   3.630   6.022   0.663
   78LYS    HG2 1216   3.695   6.157   0.585
   78LYS     CD 1217   3.832   6.081   0.730
   78LYS    HD1 1218   3.795   6.160   0.795
   78LYS    HD2 1219   3.922   6.119   0.683
   78LYS     CE 1220   3.861   5.954   0.809
   78LYS    HE1 1221   3.934   5.973   0.888
   78LYS    HE2 1222   3.890   5.880   0.734
   78LYS     NZ 1223   3.730   5.908   0.855
   78LYS    HZ1 1224   3.737   5.841   0.931
   78LYS    HZ2 1225   3.665   5.983   0.875
   78LYS    HZ3 1226   3.682   5.857   0.783
   78LYS      C 1227   3.754   5.883   0.270
   78LYS      O 1228   3.770   5.761   0.258
   79LEU      N 1229   3.811   5.965   0.182
   79LEU      H 1230   3.796   6.065   0.191
   79LEU     CA 1231   3.898   5.931   0.071
   79LEU     HA 1232   3.865   5.836   0.029
   79LEU     CB 1233   3.864   6.037  -0.034
   79LEU    HB1 1234   3.889   6.134   0.006
   79LEU    HB2 1235   3.757   6.048  -0.054
   79LEU     CG 1236   3.934   6.022  -0.169
   79LEU     HG 1237   4.034   5.981  -0.152
   79LEU    CD1 1238   3.865   5.908  -0.244
   79LEU   HD11 1239   3.882   5.815  -0.190
   79LEU   HD12 1240   3.757   5.922  -0.241
   79LEU   HD13 1241   3.908   5.906  -0.345
   79LEU    CD2 1242   3.938   6.154  -0.245
   79LEU   HD21 1243   3.993   6.144  -0.338
   79LEU   HD22 1244   3.837   6.189  -0.268
   79LEU   HD23 1245   3.987   6.221  -0.174
   79LEU      C 1246   4.045   5.923   0.106
   79LEU      O 1247   4.111   6.027   0.118
   80TRP      N 1248   4.097   5.802   0.128
   80TRP      H 1249   4.036   5.722   0.131
   80TRP     CA 1250   4.236   5.785   0.166
   80TRP     HA 1251   4.259   5.844   0.255
   80TRP     CB 1252   4.274   5.641   0.196
   80TRP    HB1 1253   4.241   5.571   0.119
   80TRP    HB2 1254   4.212   5.609   0.280
   80TRP     CG 1255   4.416   5.629   0.242
   80TRP    CD1 1256   4.519   5.572   0.176
   80TRP    HD1 1257   4.502   5.518   0.084
   80TRP    NE1 1258   4.641   5.597   0.236
   80TRP    HE1 1259   4.727   5.549   0.212
   80TRP    CE2 1260   4.618   5.663   0.355
   80TRP    CZ2 1261   4.705   5.713   0.452
   80TRP    HZ2 1262   4.812   5.701   0.438
   80TRP    CH2 1263   4.653   5.769   0.569
   80TRP    HH2 1264   4.711   5.808   0.651
   80TRP    CZ3 1265   4.516   5.794   0.573
   80TRP    HZ3 1266   4.481   5.848   0.660
   80TRP    CE3 1267   4.428   5.759   0.470
   80TRP    HE3 1268   4.324   5.789   0.474
   80TRP    CD2 1269   4.478   5.685   0.362
   80TRP      C 1270   4.321   5.826   0.047
   80TRP      O 1271   4.289   5.795  -0.067
   81CYS      N 1272   4.435   5.887   0.083
   81CYS      H 1273   4.464   5.885   0.180
   81CYS     CA 1274   4.543   5.935  -0.000
   81CYS     HA 1275   4.528   6.038  -0.031
   81CYS     CB 1276   4.669   5.942   0.084
   81CYS    HB1 1277   4.752   5.984   0.027
   81CYS    HB2 1278   4.699   5.841   0.114
   81CYS     SG 1279   4.633   6.035   0.235
   81CYS     HG 1280   4.679   6.148   0.183
   81CYS      C 1281   4.576   5.856  -0.127
   81CYS      O 1282   4.601   5.922  -0.227
   82THR      N 1283   4.571   5.723  -0.124
   82THR      H 1284   4.566   5.680  -0.032
   82THR     CA 1285   4.602   5.647  -0.243
   82THR     HA 1286   4.701   5.675  -0.278
   82THR     CB 1287   4.602   5.501  -0.199
   82THR     HB 1288   4.504   5.480  -0.156
   82THR    CG2 1289   4.624   5.392  -0.303
   82THR   HG21 1290   4.713   5.392  -0.366
   82THR   HG22 1291   4.624   5.294  -0.255
   82THR   HG23 1292   4.532   5.384  -0.361
   82THR    OG1 1293   4.704   5.477  -0.105
   82THR    HG1 1294   4.723   5.383  -0.110
   82THR      C 1295   4.507   5.666  -0.360
   82THR      O 1296   4.550   5.632  -0.471
   83TYR      N 1297   4.386   5.719  -0.340
   83TYR      H 1298   4.359   5.751  -0.248
   83TYR     CA 1299   4.270   5.729  -0.426
   83TYR     HA 1300   4.282   5.661  -0.510
   83TYR     CB 1301   4.151   5.673  -0.349
   83TYR    HB1 1302   4.055   5.666  -0.400
   83TYR    HB2 1303   4.130   5.737  -0.263
   83TYR     CG 1304   4.179   5.532  -0.304
   83TYR    CD1 1305   4.225   5.440  -0.400
   83TYR    HD1 1306   4.240   5.467  -0.503
   83TYR    CE1 1307   4.255   5.307  -0.369
   83TYR    HE1 1308   4.308   5.241  -0.436
   83TYR     CZ 1309   4.227   5.263  -0.238
   83TYR     OH 1310   4.243   5.131  -0.207
   83TYR     HH 1311   4.234   5.128  -0.111
   83TYR    CE2 1312   4.187   5.356  -0.140
   83TYR    HE2 1313   4.167   5.310  -0.044
   83TYR    CD2 1314   4.164   5.490  -0.171
   83TYR    HD2 1315   4.138   5.565  -0.098
   83TYR      C 1316   4.255   5.872  -0.475
   83TYR      O 1317   4.143   5.908  -0.510
   84HIS      N 1318   4.360   5.954  -0.488
   84HIS      H 1319   4.450   5.934  -0.446
   84HIS     CA 1320   4.348   6.094  -0.522
   84HIS     HA 1321   4.245   6.121  -0.500
   84HIS     CB 1322   4.433   6.182  -0.431
   84HIS    HB1 1323   4.436   6.281  -0.478
   84HIS    HB2 1324   4.538   6.152  -0.433
   84HIS     CG 1325   4.390   6.194  -0.287
   84HIS    ND1 1326   4.432   6.292  -0.197
   84HIS    CE1 1327   4.396   6.254  -0.074
   84HIS    HE1 1328   4.411   6.312   0.015
   84HIS    NE2 1329   4.317   6.145  -0.081
   84HIS    HE2 1330   4.254   6.120  -0.006
   84HIS    CD2 1331   4.320   6.104  -0.212
   84HIS    HD2 1332   4.279   6.009  -0.245
   84HIS      C 1333   4.362   6.115  -0.673
   84HIS      O 1334   4.451   6.185  -0.719
   85GLU      N 1335   4.273   6.049  -0.747
   85GLU      H 1336   4.213   5.983  -0.700
   85GLU     CA 1337   4.254   6.063  -0.890
   85GLU     HA 1338   4.285   6.163  -0.920
   85GLU     CB 1339   4.347   5.967  -0.963
   85GLU    HB1 1340   4.342   5.868  -0.918
   85GLU    HB2 1341   4.449   6.002  -0.948
   85GLU     CG 1342   4.318   5.945  -1.111
   85GLU    HG1 1343   4.227   5.886  -1.124
   85GLU    HG2 1344   4.401   5.881  -1.142
   85GLU     CD 1345   4.322   6.067  -1.201
   85GLU    OE1 1346   4.243   6.163  -1.188
   85GLU    OE2 1347   4.411   6.083  -1.288
   85GLU      C 1348   4.107   6.027  -0.908
   85GLU      O 1349   4.058   5.929  -0.853
   86LYS      N 1350   4.042   6.102  -0.998
   86LYS      H 1351   4.102   6.171  -1.041
   86LYS     CA 1352   3.898   6.109  -1.010
   86LYS     HA 1353   3.853   6.146  -0.918
   86LYS     CB 1354   3.858   6.205  -1.121
   86LYS    HB1 1355   3.906   6.297  -1.089
   86LYS    HB2 1356   3.750   6.217  -1.122
   86LYS     CG 1357   3.908   6.163  -1.259
   86LYS    HG1 1358   3.834   6.096  -1.302
   86LYS    HG2 1359   4.010   6.126  -1.253
   86LYS     CD 1360   3.897   6.288  -1.346
   86LYS    HD1 1361   3.934   6.380  -1.301
   86LYS    HD2 1362   3.789   6.292  -1.364
   86LYS     CE 1363   3.979   6.279  -1.474
   86LYS    HE1 1364   3.957   6.183  -1.522
   86LYS    HE2 1365   4.083   6.300  -1.452
   86LYS     NZ 1366   3.935   6.387  -1.563
   86LYS    HZ1 1367   3.854   6.358  -1.616
   86LYS    HZ2 1368   3.910   6.472  -1.515
   86LYS    HZ3 1369   4.002   6.413  -1.634
   86LYS      C 1370   3.822   5.978  -1.029
   86LYS      O 1371   3.712   5.959  -0.977
   87GLY      N 1372   3.886   5.883  -1.096
   87GLY      H 1373   3.981   5.902  -1.126
   87GLY     CA 1374   3.832   5.749  -1.111
   87GLY    HA1 1375   3.880   5.695  -1.193
   87GLY    HA2 1376   3.726   5.757  -1.135
   87GLY      C 1377   3.834   5.650  -0.995
   87GLY      O 1378   3.747   5.565  -0.977
   88LEU      N 1379   3.927   5.675  -0.903
   88LEU      H 1380   3.976   5.764  -0.900
   88LEU     CA 1381   3.946   5.610  -0.775
   88LEU     HA 1382   3.910   5.509  -0.791
   88LEU     CB 1383   4.094   5.610  -0.737
   88LEU    HB1 1384   4.103   5.564  -0.639
   88LEU    HB2 1385   4.129   5.713  -0.725
   88LEU     CG 1386   4.188   5.540  -0.835
   88LEU     HG 1387   4.183   5.586  -0.934
   88LEU    CD1 1388   4.335   5.538  -0.793
   88LEU   HD11 1389   4.352   5.509  -0.689
   88LEU   HD12 1390   4.382   5.466  -0.860
   88LEU   HD13 1391   4.380   5.637  -0.798
   88LEU    CD2 1392   4.143   5.396  -0.857
   88LEU   HD21 1393   4.208   5.345  -0.928
   88LEU   HD22 1394   4.149   5.328  -0.772
   88LEU   HD23 1395   4.044   5.391  -0.902
   88LEU      C 1396   3.862   5.683  -0.671
   88LEU      O 1397   3.819   5.621  -0.574
   89VAL      N 1398   3.834   5.813  -0.684
   89VAL      H 1399   3.891   5.861  -0.753
   89VAL     CA 1400   3.730   5.887  -0.616
   89VAL     HA 1401   3.757   5.884  -0.510
   89VAL     CB 1402   3.739   6.036  -0.647
   89VAL     HB 1403   3.700   6.049  -0.747
   89VAL    CG1 1404   3.629   6.120  -0.582
   89VAL   HG11 1405   3.648   6.226  -0.597
   89VAL   HG12 1406   3.535   6.105  -0.635
   89VAL   HG13 1407   3.620   6.093  -0.477
   89VAL    CG2 1408   3.875   6.098  -0.616
   89VAL   HG21 1409   3.950   6.043  -0.673
   89VAL   HG22 1410   3.880   6.206  -0.629
   89VAL   HG23 1411   3.895   6.087  -0.509
   89VAL      C 1412   3.590   5.833  -0.639
   89VAL      O 1413   3.525   5.798  -0.541
   90LYS      N 1414   3.553   5.804  -0.765
   90LYS      H 1415   3.615   5.838  -0.837
   90LYS     CA 1416   3.431   5.732  -0.792
   90LYS     HA 1417   3.352   5.780  -0.733
   90LYS     CB 1418   3.395   5.748  -0.939
   90LYS    HB1 1419   3.466   5.697  -1.004
   90LYS    HB2 1420   3.397   5.853  -0.968
   90LYS     CG 1421   3.252   5.707  -0.976
   90LYS    HG1 1422   3.189   5.776  -0.919
   90LYS    HG2 1423   3.201   5.619  -0.937
   90LYS     CD 1424   3.226   5.734  -1.124
   90LYS    HD1 1425   3.273   5.655  -1.182
   90LYS    HD2 1426   3.267   5.831  -1.152
   90LYS     CE 1427   3.076   5.733  -1.153
   90LYS    HE1 1428   3.021   5.657  -1.097
   90LYS    HE2 1429   3.059   5.719  -1.260
   90LYS     NZ 1430   3.024   5.862  -1.106
   90LYS    HZ1 1431   2.925   5.860  -1.127
   90LYS    HZ2 1432   3.052   5.887  -1.012
   90LYS    HZ3 1433   3.071   5.935  -1.157
   90LYS      C 1434   3.430   5.588  -0.743
   90LYS      O 1435   3.337   5.535  -0.683
   91GLY      N 1436   3.548   5.525  -0.756
   91GLY      H 1437   3.618   5.571  -0.811
   91GLY     CA 1438   3.573   5.388  -0.718
   91GLY    HA1 1439   3.674   5.367  -0.753
   91GLY    HA2 1440   3.507   5.313  -0.763
   91GLY      C 1441   3.572   5.360  -0.568
   91GLY      O 1442   3.516   5.260  -0.524
   92ALA      N 1443   3.619   5.457  -0.491
   92ALA      H 1444   3.648   5.543  -0.535
   92ALA     CA 1445   3.612   5.454  -0.346
   92ALA     HA 1446   3.632   5.354  -0.309
   92ALA     CB 1447   3.709   5.558  -0.291
   92ALA    HB1 1448   3.804   5.555  -0.344
   92ALA    HB2 1449   3.671   5.660  -0.307
   92ALA    HB3 1450   3.723   5.541  -0.185
   92ALA      C 1451   3.465   5.474  -0.311
   92ALA      O 1452   3.409   5.393  -0.237
   93CYS      N 1453   3.403   5.584  -0.354
   93CYS      H 1454   3.450   5.655  -0.408
   93CYS     CA 1455   3.267   5.610  -0.312
   93CYS     HA 1456   3.271   5.620  -0.203
   93CYS     CB 1457   3.222   5.736  -0.387
   93CYS    HB1 1458   3.217   5.709  -0.492
   93CYS    HB2 1459   3.290   5.816  -0.358
   93CYS     SG 1460   3.062   5.784  -0.319
   93CYS     HG 1461   3.098   5.781  -0.190
   93CYS      C 1462   3.174   5.494  -0.342
   93CYS      O 1463   3.090   5.456  -0.261
   94GLN      N 1464   3.185   5.434  -0.461
   94GLN      H 1465   3.242   5.482  -0.530
   94GLN     CA 1466   3.104   5.320  -0.500
   94GLN     HA 1467   3.002   5.347  -0.476
   94GLN     CB 1468   3.116   5.296  -0.650
   94GLN    HB1 1469   3.084   5.195  -0.677
   94GLN    HB2 1470   3.221   5.310  -0.676
   94GLN     CG 1471   3.033   5.399  -0.726
   94GLN    HG1 1472   3.068   5.498  -0.696
   94GLN    HG2 1473   2.926   5.389  -0.707
   94GLN     CD 1474   3.058   5.396  -0.876
   94GLN    OE1 1475   3.153   5.340  -0.932
   94GLN    NE2 1476   2.968   5.459  -0.952
   94GLN   HE21 1477   2.878   5.480  -0.911
   94GLN   HE22 1478   2.972   5.454  -1.053
   94GLN      C 1479   3.132   5.194  -0.419
   94GLN      O 1480   3.038   5.125  -0.381
   95LYS      N 1481   3.253   5.159  -0.374
   95LYS      H 1482   3.333   5.217  -0.393
   95LYS     CA 1483   3.288   5.056  -0.277
   95LYS     HA 1484   3.238   4.966  -0.315
   95LYS     CB 1485   3.439   5.033  -0.274
   95LYS    HB1 1486   3.499   5.118  -0.242
   95LYS    HB2 1487   3.472   5.008  -0.375
   95LYS     CG 1488   3.461   4.912  -0.184
   95LYS    HG1 1489   3.420   4.819  -0.223
   95LYS    HG2 1490   3.410   4.937  -0.091
   95LYS     CD 1491   3.609   4.890  -0.153
   95LYS    HD1 1492   3.667   4.982  -0.144
   95LYS    HD2 1493   3.645   4.829  -0.236
   95LYS     CE 1494   3.640   4.827  -0.018
   95LYS    HE1 1495   3.622   4.908   0.053
   95LYS    HE2 1496   3.743   4.791  -0.022
   95LYS     NZ 1497   3.553   4.711   0.009
   95LYS    HZ1 1498   3.456   4.739   0.013
   95LYS    HZ2 1499   3.569   4.630  -0.048
   95LYS    HZ3 1500   3.564   4.683   0.106
   95LYS      C 1501   3.227   5.092  -0.143
   95LYS      O 1502   3.161   5.003  -0.088
   96THR      N 1503   3.249   5.212  -0.088
   96THR      H 1504   3.304   5.280  -0.138
   96THR     CA 1505   3.197   5.247   0.042
   96THR     HA 1506   3.236   5.179   0.117
   96THR     CB 1507   3.248   5.385   0.082
   96THR     HB 1508   3.235   5.441  -0.010
   96THR    CG2 1509   3.175   5.459   0.194
   96THR   HG21 1510   3.180   5.399   0.285
   96THR   HG22 1511   3.202   5.564   0.207
   96THR   HG23 1512   3.071   5.458   0.162
   96THR    OG1 1513   3.383   5.381   0.122
   96THR    HG1 1514   3.404   5.327   0.198
   96THR      C 1515   3.045   5.239   0.036
   96THR      O 1516   2.983   5.193   0.132
   97LEU      N 1517   2.979   5.287  -0.069
   97LEU      H 1518   3.017   5.336  -0.149
   97LEU     CA 1519   2.836   5.267  -0.081
   97LEU     HA 1520   2.801   5.302   0.016
   97LEU     CB 1521   2.777   5.353  -0.192
   97LEU    HB1 1522   2.685   5.311  -0.233
   97LEU    HB2 1523   2.845   5.340  -0.276
   97LEU     CG 1524   2.757   5.503  -0.169
   97LEU     HG 1525   2.831   5.554  -0.107
   97LEU    CD1 1526   2.761   5.569  -0.306
   97LEU   HD11 1527   2.705   5.662  -0.315
   97LEU   HD12 1528   2.866   5.581  -0.333
   97LEU   HD13 1529   2.698   5.518  -0.378
   97LEU    CD2 1530   2.628   5.529  -0.091
   97LEU   HD21 1531   2.547   5.471  -0.134
   97LEU   HD22 1532   2.643   5.501   0.013
   97LEU   HD23 1533   2.610   5.636  -0.079
   97LEU      C 1534   2.783   5.124  -0.089
   97LEU      O 1535   2.675   5.093  -0.038
   98SER      N 1536   2.866   5.031  -0.134
   98SER      H 1537   2.958   5.059  -0.167
   98SER     CA 1538   2.833   4.890  -0.145
   98SER     HA 1539   2.726   4.884  -0.163
   98SER     CB 1540   2.907   4.826  -0.262
   98SER    HB1 1541   2.886   4.719  -0.275
   98SER    HB2 1542   3.009   4.830  -0.226
   98SER     OG 1543   2.884   4.893  -0.384
   98SER     HG 1544   2.970   4.932  -0.403
   98SER      C 1545   2.867   4.815  -0.017
   98SER      O 1546   2.795   4.726   0.028
   99ASP      N 1547   2.973   4.858   0.053
   99ASP      H 1548   3.031   4.930   0.013
   99ASP     CA 1549   3.009   4.817   0.187
   99ASP     HA 1550   3.023   4.708   0.186
   99ASP     CB 1551   3.147   4.870   0.223
   99ASP    HB1 1552   3.165   4.856   0.329
   99ASP    HB2 1553   3.144   4.978   0.207
   99ASP     CG 1554   3.271   4.820   0.149
   99ASP    OD1 1555   3.259   4.745   0.049
   99ASP    OD2 1556   3.383   4.849   0.196
   99ASP      C 1557   2.904   4.849   0.292
   99ASP      O 1558   2.877   4.768   0.381
  100LEU      N 1559   2.850   4.970   0.285
  100LEU      H 1560   2.902   5.041   0.235
  100LEU     CA 1561   2.749   5.014   0.380
  100LEU     HA 1562   2.756   4.955   0.471
  100LEU     CB 1563   2.768   5.161   0.413
  100LEU    HB1 1564   2.681   5.198   0.467
  100LEU    HB2 1565   2.758   5.207   0.314
  100LEU     CG 1566   2.896   5.212   0.478
  100LEU     HG 1567   2.985   5.168   0.433
  100LEU    CD1 1568   2.913   5.363   0.470
  100LEU   HD11 1569   3.013   5.384   0.507
  100LEU   HD12 1570   2.908   5.399   0.367
  100LEU   HD13 1571   2.841   5.411   0.537
  100LEU    CD2 1572   2.904   5.176   0.627
  100LEU   HD21 1573   2.832   5.232   0.685
  100LEU   HD22 1574   2.895   5.068   0.638
  100LEU   HD23 1575   3.004   5.207   0.656
  100LEU      C 1576   2.607   4.986   0.332
  100LEU      O 1577   2.514   4.978   0.412
  101LYS      N 1578   2.589   4.954   0.204
  101LYS      H 1579   2.666   4.960   0.139
  101LYS     CA 1580   2.463   4.926   0.138
  101LYS     HA 1581   2.485   4.927   0.031
  101LYS     CB 1582   2.405   4.791   0.181
  101LYS    HB1 1583   2.312   4.771   0.128
  101LYS    HB2 1584   2.393   4.802   0.288
  101LYS     CG 1585   2.510   4.688   0.139
  101LYS    HG1 1586   2.606   4.699   0.190
  101LYS    HG2 1587   2.532   4.681   0.033
  101LYS     CD 1588   2.462   4.544   0.153
  101LYS    HD1 1589   2.535   4.478   0.106
  101LYS    HD2 1590   2.373   4.522   0.095
  101LYS     CE 1591   2.446   4.501   0.299
  101LYS    HE1 1592   2.377   4.417   0.298
  101LYS    HE2 1593   2.401   4.587   0.349
  101LYS     NZ 1594   2.572   4.466   0.367
  101LYS    HZ1 1595   2.550   4.430   0.458
  101LYS    HZ2 1596   2.625   4.396   0.317
  101LYS    HZ3 1597   2.628   4.550   0.372
  101LYS      C 1598   2.359   5.037   0.142
  101LYS      O 1599   2.253   5.017   0.200
  102LEU      N 1600   2.403   5.155   0.097
  102LEU      H 1601   2.499   5.150   0.064
  102LEU     CA 1602   2.324   5.276   0.095
  102LEU     HA 1603   2.224   5.250   0.129
  102LEU     CB 1604   2.381   5.382   0.188
  102LEU    HB1 1605   2.324   5.474   0.180
  102LEU    HB2 1606   2.482   5.407   0.154
  102LEU     CG 1607   2.390   5.357   0.339
  102LEU     HG 1608   2.448   5.267   0.359
  102LEU    CD1 1609   2.459   5.472   0.411
  102LEU   HD11 1610   2.447   5.455   0.518
  102LEU   HD12 1611   2.561   5.465   0.373
  102LEU   HD13 1612   2.410   5.563   0.377
  102LEU    CD2 1613   2.257   5.315   0.401
  102LEU   HD21 1614   2.261   5.326   0.510
  102LEU   HD22 1615   2.188   5.390   0.362
  102LEU   HD23 1616   2.230   5.215   0.367
  102LEU      C 1617   2.300   5.331  -0.045
  102LEU      O 1618   2.362   5.288  -0.141
  103ASP      N 1619   2.213   5.432  -0.061
  103ASP      H 1620   2.169   5.480   0.015
  103ASP     CA 1621   2.203   5.516  -0.179
  103ASP     HA 1622   2.228   5.451  -0.263
  103ASP     CB 1623   2.058   5.559  -0.204
  103ASP    HB1 1624   2.008   5.583  -0.110
  103ASP    HB2 1625   2.003   5.469  -0.232
  103ASP     CG 1626   2.046   5.657  -0.320
  103ASP    OD1 1627   2.095   5.627  -0.431
  103ASP    OD2 1628   1.979   5.759  -0.294
  103ASP      C 1629   2.301   5.633  -0.179
  103ASP      O 1630   2.366   5.653  -0.281
  104TYR      N 1631   2.307   5.702  -0.065
  104TYR      H 1632   2.259   5.672   0.019
  104TYR     CA 1633   2.398   5.814  -0.048
  104TYR     HA 1634   2.483   5.814  -0.118
  104TYR     CB 1635   2.320   5.943  -0.068
  104TYR    HB1 1636   2.271   5.944  -0.165
  104TYR    HB2 1637   2.379   6.034  -0.059
  104TYR     CG 1638   2.209   5.954   0.034
  104TYR    CD1 1639   2.236   6.022   0.154
  104TYR    HD1 1640   2.336   6.058   0.174
  104TYR    CE1 1641   2.137   6.042   0.251
  104TYR    HE1 1642   2.164   6.080   0.348
  104TYR     CZ 1643   2.004   6.013   0.215
  104TYR     OH 1644   1.904   6.052   0.299
  104TYR     HH 1645   1.819   6.017   0.272
  104TYR    CE2 1646   1.980   5.925   0.107
  104TYR    HE2 1647   1.881   5.885   0.095
  104TYR    CD2 1648   2.084   5.894   0.017
  104TYR    HD2 1649   2.078   5.825  -0.065
  104TYR      C 1650   2.457   5.817   0.092
  104TYR      O 1651   2.405   5.760   0.188
  105LEU      N 1652   2.576   5.878   0.099
  105LEU      H 1653   2.594   5.932   0.016
  105LEU     CA 1654   2.640   5.928   0.219
  105LEU     HA 1655   2.612   5.862   0.301
  105LEU     CB 1656   2.790   5.914   0.196
  105LEU    HB1 1657   2.834   5.943   0.292
  105LEU    HB2 1658   2.816   5.996   0.129
  105LEU     CG 1659   2.836   5.777   0.148
  105LEU     HG 1660   2.802   5.748   0.049
  105LEU    CD1 1661   2.988   5.784   0.137
  105LEU   HD11 1662   3.027   5.805   0.237
  105LEU   HD12 1663   3.029   5.692   0.095
  105LEU   HD13 1664   3.006   5.872   0.075
  105LEU    CD2 1665   2.803   5.652   0.230
  105LEU   HD21 1666   2.694   5.653   0.235
  105LEU   HD22 1667   2.839   5.566   0.173
  105LEU   HD23 1668   2.852   5.651   0.327
  105LEU      C 1669   2.598   6.069   0.256
  105LEU      O 1670   2.589   6.159   0.173
  106ASP      N 1671   2.604   6.101   0.386
  106ASP      H 1672   2.642   6.032   0.449
  106ASP     CA 1673   2.566   6.233   0.433
  106ASP     HA 1674   2.479   6.262   0.374
  106ASP     CB 1675   2.521   6.224   0.578
  106ASP    HB1 1676   2.501   6.323   0.618
  106ASP    HB2 1677   2.602   6.184   0.639
  106ASP     CG 1678   2.397   6.136   0.592
  106ASP    OD1 1679   2.284   6.177   0.560
  106ASP    OD2 1680   2.414   6.014   0.616
  106ASP      C 1681   2.686   6.324   0.416
  106ASP      O 1682   2.662   6.444   0.403
  107LEU      N 1683   2.811   6.277   0.430
  107LEU      H 1684   2.837   6.183   0.456
  107LEU     CA 1685   2.925   6.366   0.421
  107LEU     HA 1686   2.903   6.453   0.358
  107LEU     CB 1687   2.958   6.430   0.555
  107LEU    HB1 1688   2.974   6.352   0.629
  107LEU    HB2 1689   2.874   6.496   0.576
  107LEU     CG 1690   3.091   6.505   0.564
  107LEU     HG 1691   3.180   6.443   0.549
  107LEU    CD1 1692   3.105   6.619   0.465
  107LEU   HD11 1693   3.205   6.664   0.468
  107LEU   HD12 1694   3.092   6.582   0.363
  107LEU   HD13 1695   3.033   6.699   0.481
  107LEU    CD2 1696   3.099   6.554   0.708
  107LEU   HD21 1697   3.018   6.620   0.736
  107LEU   HD22 1698   3.115   6.471   0.777
  107LEU   HD23 1699   3.191   6.612   0.712
  107LEU      C 1700   3.047   6.286   0.379
  107LEU      O 1701   3.078   6.184   0.440
  108TYR      N 1702   3.117   6.322   0.271
  108TYR      H 1703   3.096   6.409   0.224
  108TYR     CA 1704   3.232   6.250   0.220
  108TYR     HA 1705   3.257   6.165   0.283
  108TYR     CB 1706   3.198   6.188   0.084
  108TYR    HB1 1707   3.182   6.265   0.008
  108TYR    HB2 1708   3.101   6.142   0.097
  108TYR     CG 1709   3.300   6.086   0.040
  108TYR    CD1 1710   3.307   5.966   0.111
  108TYR    HD1 1711   3.259   5.946   0.206
  108TYR    CE1 1712   3.405   5.875   0.070
  108TYR    HE1 1713   3.413   5.775   0.111
  108TYR     CZ 1714   3.478   5.894  -0.049
  108TYR     OH 1715   3.566   5.806  -0.105
  108TYR     HH 1716   3.558   5.724  -0.055
  108TYR    CE2 1717   3.469   6.018  -0.116
  108TYR    HE2 1718   3.533   6.031  -0.202
  108TYR    CD2 1719   3.376   6.114  -0.074
  108TYR    HD2 1720   3.370   6.209  -0.125
  108TYR      C 1721   3.351   6.345   0.219
  108TYR      O 1722   3.332   6.460   0.180
  109LEU      N 1723   3.466   6.309   0.276
  109LEU      H 1724   3.490   6.218   0.314
  109LEU     CA 1725   3.576   6.403   0.291
  109LEU     HA 1726   3.545   6.493   0.238
  109LEU     CB 1727   3.611   6.427   0.438
  109LEU    HB1 1728   3.676   6.514   0.444
  109LEU    HB2 1729   3.675   6.349   0.480
  109LEU     CG 1730   3.499   6.458   0.537
  109LEU     HG 1731   3.424   6.524   0.494
  109LEU    CD1 1732   3.432   6.334   0.594
  109LEU   HD11 1733   3.359   6.295   0.523
  109LEU   HD12 1734   3.506   6.261   0.626
  109LEU   HD13 1735   3.365   6.365   0.674
  109LEU    CD2 1736   3.566   6.516   0.661
  109LEU   HD21 1737   3.660   6.464   0.679
  109LEU   HD22 1738   3.594   6.617   0.632
  109LEU   HD23 1739   3.502   6.517   0.750
  109LEU      C 1740   3.701   6.357   0.218
  109LEU      O 1741   3.725   6.237   0.206
  110ILE      N 1742   3.788   6.450   0.181
  110ILE      H 1743   3.753   6.544   0.192
  110ILE     CA 1744   3.927   6.427   0.146
  110ILE     HA 1745   3.936   6.325   0.107
  110ILE     CB 1746   3.990   6.529   0.052
  110ILE     HB 1747   4.007   6.621   0.109
  110ILE    CG2 1748   4.125   6.476   0.004
  110ILE   HG21 1749   4.188   6.564  -0.014
  110ILE   HG22 1750   4.174   6.417   0.081
  110ILE   HG23 1751   4.107   6.408  -0.079
  110ILE    CG1 1752   3.904   6.554  -0.072
  110ILE   HG11 1753   3.801   6.584  -0.056
  110ILE   HG12 1754   3.908   6.462  -0.131
  110ILE     CD 1755   3.959   6.659  -0.167
  110ILE    HD1 1756   3.900   6.661  -0.259
  110ILE    HD2 1757   3.955   6.758  -0.123
  110ILE    HD3 1758   4.063   6.634  -0.190
  110ILE      C 1759   4.005   6.411   0.275
  110ILE      O 1760   4.027   6.507   0.349
  111HIS      N 1761   4.046   6.289   0.309
  111HIS      H 1762   4.037   6.218   0.238
  111HIS     CA 1763   4.099   6.246   0.437
  111HIS     HA 1764   4.019   6.266   0.509
  111HIS     CB 1765   4.128   6.097   0.423
  111HIS    HB1 1766   4.214   6.089   0.356
  111HIS    HB2 1767   4.042   6.056   0.370
  111HIS     CG 1768   4.143   6.010   0.544
  111HIS    ND1 1769   4.084   5.884   0.556
  111HIS    CE1 1770   4.126   5.832   0.672
  111HIS    HE1 1771   4.069   5.758   0.725
  111HIS    NE2 1772   4.212   5.921   0.725
  111HIS    HE2 1773   4.243   5.915   0.821
  111HIS    CD2 1774   4.232   6.033   0.647
  111HIS    HD2 1775   4.278   6.126   0.676
  111HIS      C 1776   4.224   6.322   0.478
  111HIS      O 1777   4.244   6.346   0.597
  112TRP      N 1778   4.312   6.355   0.383
  112TRP      H 1779   4.284   6.350   0.286
  112TRP     CA 1780   4.432   6.434   0.399
  112TRP     HA 1781   4.417   6.491   0.490
  112TRP     CB 1782   4.555   6.347   0.424
  112TRP    HB1 1783   4.647   6.405   0.415
  112TRP    HB2 1784   4.545   6.265   0.354
  112TRP     CG 1785   4.553   6.277   0.556
  112TRP    CD1 1786   4.507   6.157   0.598
  112TRP    HD1 1787   4.487   6.076   0.529
  112TRP    NE1 1788   4.515   6.146   0.735
  112TRP    HE1 1789   4.485   6.070   0.795
  112TRP    CE2 1790   4.589   6.251   0.786
  112TRP    CZ2 1791   4.641   6.287   0.911
  112TRP    HZ2 1792   4.620   6.232   1.002
  112TRP    CH2 1793   4.731   6.392   0.930
  112TRP    HH2 1794   4.760   6.414   1.032
  112TRP    CZ3 1795   4.752   6.477   0.820
  112TRP    HZ3 1796   4.810   6.568   0.819
  112TRP    CE3 1797   4.703   6.443   0.693
  112TRP    HE3 1798   4.735   6.505   0.611
  112TRP    CD2 1799   4.613   6.336   0.675
  112TRP      C 1800   4.453   6.522   0.276
  112TRP      O 1801   4.403   6.482   0.171
  113PRO      N 1802   4.525   6.634   0.279
  113PRO     CD 1803   4.564   6.705   0.399
  113PRO    HD1 1804   4.606   6.637   0.472
  113PRO    HD2 1805   4.482   6.764   0.440
  113PRO     CG 1806   4.681   6.791   0.350
  113PRO    HG1 1807   4.774   6.735   0.342
  113PRO    HG2 1808   4.694   6.862   0.431
  113PRO     CB 1809   4.626   6.841   0.216
  113PRO    HB1 1810   4.698   6.901   0.161
  113PRO    HB2 1811   4.547   6.912   0.241
  113PRO     CA 1812   4.568   6.710   0.164
  113PRO     HA 1813   4.485   6.743   0.101
  113PRO      C 1814   4.671   6.643   0.074
  113PRO      O 1815   4.656   6.648  -0.048
  114THR      N 1816   4.764   6.569   0.133
  114THR      H 1817   4.772   6.579   0.233
  114THR     CA 1818   4.864   6.480   0.077
  114THR     HA 1819   4.905   6.544  -0.001
  114THR     CB 1820   4.973   6.447   0.179
  114THR     HB 1821   5.036   6.372   0.132
  114THR    CG2 1822   5.051   6.574   0.210
  114THR   HG21 1823   5.050   6.643   0.126
  114THR   HG22 1824   5.012   6.623   0.299
  114THR   HG23 1825   5.158   6.554   0.221
  114THR    OG1 1826   4.910   6.403   0.298
  114THR    HG1 1827   4.916   6.307   0.300
  114THR      C 1828   4.800   6.358   0.012
  114THR      O 1829   4.760   6.261   0.077
  115GLY      N 1830   4.804   6.350  -0.121
  115GLY      H 1831   4.831   6.435  -0.168
  115GLY     CA 1832   4.772   6.235  -0.203
  115GLY    HA1 1833   4.742   6.276  -0.300
  115GLY    HA2 1834   4.697   6.171  -0.156
  115GLY      C 1835   4.898   6.151  -0.215
  115GLY      O 1836   5.009   6.203  -0.206
  116PHE      N 1837   4.878   6.020  -0.232
  116PHE      H 1838   4.783   5.998  -0.258
  116PHE     CA 1839   4.982   5.920  -0.252
  116PHE     HA 1840   5.074   5.975  -0.268
  116PHE     CB 1841   4.984   5.821  -0.135
  116PHE    HB1 1842   5.051   5.738  -0.157
  116PHE    HB2 1843   4.890   5.766  -0.135
  116PHE     CG 1844   5.019   5.875   0.001
  116PHE    CD1 1845   5.096   5.990   0.023
  116PHE    HD1 1846   5.140   6.050  -0.056
  116PHE    CE1 1847   5.125   6.041   0.151
  116PHE    HE1 1848   5.187   6.128   0.166
  116PHE     CZ 1849   5.077   5.966   0.259
  116PHE     HZ 1850   5.100   6.007   0.356
  116PHE    CE2 1851   4.994   5.855   0.245
  116PHE    HE2 1852   4.947   5.808   0.330
  116PHE    CD2 1853   4.964   5.814   0.114
  116PHE    HD2 1854   4.900   5.730   0.093
  116PHE      C 1855   4.957   5.844  -0.381
  116PHE      O 1856   4.849   5.854  -0.438
  117LYS      N 1857   5.059   5.771  -0.427
  117LYS      H 1858   5.147   5.766  -0.377
  117LYS     CA 1859   5.053   5.692  -0.549
  117LYS     HA 1860   5.037   5.754  -0.637
  117LYS     CB 1861   5.192   5.631  -0.563
  117LYS    HB1 1862   5.228   5.588  -0.469
  117LYS    HB2 1863   5.263   5.713  -0.574
  117LYS     CG 1864   5.219   5.543  -0.685
  117LYS    HG1 1865   5.190   5.612  -0.764
  117LYS    HG2 1866   5.161   5.450  -0.688
  117LYS     CD 1867   5.367   5.513  -0.701
  117LYS    HD1 1868   5.399   5.469  -0.606
  117LYS    HD2 1869   5.421   5.607  -0.717
  117LYS     CE 1870   5.388   5.421  -0.821
  117LYS    HE1 1871   5.355   5.467  -0.914
  117LYS    HE2 1872   5.345   5.321  -0.814
  117LYS     NZ 1873   5.533   5.404  -0.831
  117LYS    HZ1 1874   5.574   5.492  -0.858
  117LYS    HZ2 1875   5.580   5.374  -0.746
  117LYS    HZ3 1876   5.554   5.342  -0.907
  117LYS      C 1877   4.943   5.588  -0.548
  117LYS      O 1878   4.921   5.523  -0.446
  118PRO      N 1879   4.870   5.571  -0.658
  118PRO     CD 1880   4.852   5.666  -0.766
  118PRO    HD1 1881   4.928   5.644  -0.841
  118PRO    HD2 1882   4.851   5.768  -0.728
  118PRO     CG 1883   4.716   5.631  -0.826
  118PRO    HG1 1884   4.711   5.668  -0.929
  118PRO    HG2 1885   4.630   5.679  -0.780
  118PRO     CB 1886   4.720   5.479  -0.824
  118PRO    HB1 1887   4.795   5.443  -0.895
  118PRO    HB2 1888   4.622   5.433  -0.837
  118PRO     CA 1889   4.775   5.464  -0.683
  118PRO     HA 1890   4.693   5.482  -0.614
  118PRO      C 1891   4.843   5.332  -0.650
  118PRO      O 1892   4.960   5.306  -0.679
  119GLY      N 1893   4.771   5.238  -0.588
  119GLY      H 1894   4.672   5.256  -0.585
  119GLY     CA 1895   4.815   5.100  -0.580
  119GLY    HA1 1896   4.918   5.103  -0.543
  119GLY    HA2 1897   4.810   5.054  -0.679
  119GLY      C 1898   4.745   5.013  -0.477
  119GLY      O 1899   4.628   5.040  -0.451
  120LYS      N 1900   4.806   4.902  -0.434
  120LYS      H 1901   4.901   4.896  -0.469
  120LYS     CA 1902   4.760   4.799  -0.343
  120LYS     HA 1903   4.653   4.800  -0.324
  120LYS     CB 1904   4.808   4.663  -0.393
  120LYS    HB1 1905   4.783   4.584  -0.322
  120LYS    HB2 1906   4.912   4.679  -0.422
  120LYS     CG 1907   4.748   4.614  -0.525
  120LYS    HG1 1908   4.815   4.536  -0.560
  120LYS    HG2 1909   4.748   4.695  -0.598
  120LYS     CD 1910   4.607   4.567  -0.489
  120LYS    HD1 1911   4.547   4.643  -0.438
  120LYS    HD2 1912   4.623   4.483  -0.422
  120LYS     CE 1913   4.519   4.513  -0.601
  120LYS    HE1 1914   4.567   4.434  -0.658
  120LYS    HE2 1915   4.491   4.594  -0.669
  120LYS     NZ 1916   4.395   4.456  -0.545
  120LYS    HZ1 1917   4.332   4.525  -0.508
  120LYS    HZ2 1918   4.336   4.405  -0.608
  120LYS    HZ3 1919   4.423   4.389  -0.475
  120LYS      C 1920   4.812   4.813  -0.200
  120LYS      O 1921   4.822   4.719  -0.122
  121GLU      N 1922   4.848   4.937  -0.166
  121GLU      H 1923   4.836   5.011  -0.234
  121GLU     CA 1924   4.922   4.973  -0.047
  121GLU     HA 1925   4.926   4.895   0.029
  121GLU     CB 1926   5.067   4.997  -0.089
  121GLU    HB1 1927   5.109   5.053  -0.006
  121GLU    HB2 1928   5.085   5.064  -0.173
  121GLU     CG 1929   5.140   4.865  -0.116
  121GLU    HG1 1930   5.097   4.806  -0.197
  121GLU    HG2 1931   5.128   4.806  -0.026
  121GLU     CD 1932   5.289   4.892  -0.129
  121GLU    OE1 1933   5.374   4.852  -0.046
  121GLU    OE2 1934   5.331   4.945  -0.234
  121GLU      C 1935   4.849   5.100  -0.005
  121GLU      O 1936   4.797   5.171  -0.090
  122PHE      N 1937   4.826   5.124   0.124
  122PHE      H 1938   4.854   5.049   0.186
  122PHE     CA 1939   4.777   5.249   0.177
  122PHE     HA 1940   4.701   5.294   0.113
  122PHE     CB 1941   4.713   5.232   0.314
  122PHE    HB1 1942   4.683   5.329   0.354
  122PHE    HB2 1943   4.783   5.186   0.384
  122PHE     CG 1944   4.583   5.157   0.325
  122PHE    CD1 1945   4.587   5.020   0.355
  122PHE    HD1 1946   4.673   4.958   0.376
  122PHE    CE1 1947   4.461   4.959   0.369
  122PHE    HE1 1948   4.459   4.859   0.409
  122PHE     CZ 1949   4.342   5.027   0.344
  122PHE     HZ 1950   4.249   4.972   0.348
  122PHE    CE2 1951   4.342   5.160   0.298
  122PHE    HE2 1952   4.248   5.207   0.278
  122PHE    CD2 1953   4.465   5.228   0.299
  122PHE    HD2 1954   4.468   5.333   0.276
  122PHE      C 1955   4.894   5.346   0.192
  122PHE      O 1956   4.884   5.464   0.162
  123PHE      N 1957   5.005   5.282   0.230
  123PHE      H 1958   4.995   5.187   0.263
  123PHE     CA 1959   5.135   5.345   0.229
  123PHE     HA 1960   5.128   5.450   0.201
  123PHE     CB 1961   5.193   5.351   0.370
  123PHE    HB1 1962   5.300   5.372   0.369
  123PHE    HB2 1963   5.180   5.254   0.419
  123PHE     CG 1964   5.131   5.459   0.455
  123PHE    CD1 1965   5.174   5.592   0.442
  123PHE    HD1 1966   5.257   5.610   0.375
  123PHE    CE1 1967   5.111   5.689   0.521
  123PHE    HE1 1968   5.155   5.787   0.531
  123PHE     CZ 1969   5.016   5.654   0.618
  123PHE     HZ 1970   4.980   5.731   0.686
  123PHE    CE2 1971   4.968   5.523   0.622
  123PHE    HE2 1972   4.888   5.491   0.687
  123PHE    CD2 1973   5.024   5.426   0.538
  123PHE    HD2 1974   4.993   5.323   0.546
  123PHE      C 1975   5.235   5.283   0.132
  123PHE      O 1976   5.307   5.194   0.174
  124PRO      N 1977   5.255   5.344   0.015
  124PRO     CD 1978   5.178   5.450  -0.049
  124PRO    HD1 1979   5.178   5.543   0.007
  124PRO    HD2 1980   5.074   5.420  -0.051
  124PRO     CG 1981   5.223   5.479  -0.192
  124PRO    HG1 1982   5.270   5.577  -0.185
  124PRO    HG2 1983   5.133   5.505  -0.248
  124PRO     CB 1984   5.303   5.352  -0.218
  124PRO    HB1 1985   5.381   5.361  -0.293
  124PRO    HB2 1986   5.224   5.279  -0.239
  124PRO     CA 1987   5.360   5.317  -0.080
  124PRO     HA 1988   5.389   5.213  -0.067
  124PRO      C 1989   5.491   5.391  -0.054
  124PRO      O 1990   5.489   5.512  -0.034
  125LEU      N 1991   5.600   5.315  -0.044
  125LEU      H 1992   5.591   5.217  -0.065
  125LEU     CA 1993   5.726   5.359   0.012
  125LEU     HA 1994   5.713   5.461   0.048
  125LEU     CB 1995   5.768   5.275   0.132
  125LEU    HB1 1996   5.857   5.318   0.177
  125LEU    HB2 1997   5.792   5.172   0.107
  125LEU     CG 1998   5.662   5.289   0.241
  125LEU     HG 1999   5.575   5.230   0.212
  125LEU    CD1 2000   5.728   5.219   0.360
  125LEU   HD11 2001   5.818   5.269   0.396
  125LEU   HD12 2002   5.650   5.212   0.436
  125LEU   HD13 2003   5.759   5.119   0.330
  125LEU    CD2 2004   5.641   5.430   0.296
  125LEU   HD21 2005   5.589   5.427   0.392
  125LEU   HD22 2006   5.734   5.486   0.304
  125LEU   HD23 2007   5.571   5.488   0.236
  125LEU      C 2008   5.831   5.365  -0.098
  125LEU      O 2009   5.830   5.285  -0.191
  126ASP      N 2010   5.933   5.450  -0.083
  126ASP      H 2011   5.910   5.521  -0.014
  126ASP     CA 2012   6.058   5.476  -0.151
  126ASP     HA 2013   6.035   5.433  -0.249
  126ASP     CB 2014   6.072   5.627  -0.156
  126ASP    HB1 2015   6.084   5.682  -0.063
  126ASP    HB2 2016   5.984   5.665  -0.209
  126ASP     CG 2017   6.192   5.672  -0.239
  126ASP    OD1 2018   6.291   5.715  -0.176
  126ASP    OD2 2019   6.182   5.665  -0.363
  126ASP      C 2020   6.168   5.409  -0.070
  126ASP      O 2021   6.152   5.379   0.049
  127GLU      N 2022   6.282   5.375  -0.130
  127GLU      H 2023   6.290   5.378  -0.231
  127GLU     CA 2024   6.397   5.323  -0.060
  127GLU     HA 2025   6.351   5.237  -0.012
  127GLU     CB 2026   6.506   5.265  -0.151
  127GLU    HB1 2027   6.459   5.186  -0.210
  127GLU    HB2 2028   6.578   5.224  -0.080
  127GLU     CG 2029   6.582   5.360  -0.243
  127GLU    HG1 2030   6.634   5.428  -0.175
  127GLU    HG2 2031   6.515   5.426  -0.298
  127GLU     CD 2032   6.684   5.289  -0.330
  127GLU    OE1 2033   6.774   5.218  -0.280
  127GLU    OE2 2034   6.679   5.300  -0.455
  127GLU      C 2035   6.457   5.412   0.047
  127GLU      O 2036   6.523   5.367   0.140
  128SER      N 2037   6.414   5.538   0.057
  128SER      H 2038   6.346   5.575  -0.008
  128SER     CA 2039   6.441   5.630   0.165
  128SER     HA 2040   6.542   5.624   0.205
  128SER     CB 2041   6.436   5.776   0.119
  128SER    HB1 2042   6.510   5.792   0.041
  128SER    HB2 2043   6.457   5.847   0.199
  128SER     OG 2044   6.306   5.802   0.073
  128SER     HG 2045   6.304   5.768  -0.017
  128SER      C 2046   6.354   5.612   0.289
  128SER      O 2047   6.382   5.677   0.390
  129GLY      N 2048   6.243   5.538   0.279
  129GLY      H 2049   6.219   5.479   0.202
  129GLY     CA 2050   6.138   5.523   0.378
  129GLY    HA1 2051   6.178   5.526   0.479
  129GLY    HA2 2052   6.085   5.429   0.359
  129GLY      C 2053   6.031   5.631   0.380
  129GLY      O 2054   5.925   5.615   0.441
  130ASN      N 2055   6.047   5.728   0.290
  130ASN      H 2056   6.135   5.727   0.242
  130ASN     CA 2057   5.943   5.822   0.255
  130ASN     HA 2058   5.894   5.857   0.346
  130ASN     CB 2059   6.007   5.947   0.195
  130ASN    HB1 2060   5.928   6.018   0.169
  130ASN    HB2 2061   6.059   5.919   0.103
  130ASN     CG 2062   6.109   6.002   0.294
  130ASN    OD1 2063   6.080   6.065   0.396
  130ASN    ND2 2064   6.239   5.987   0.270
  130ASN   HD21 2065   6.254   5.936   0.185
  130ASN   HD22 2066   6.311   6.041   0.315
  130ASN      C 2067   5.830   5.766   0.169
  130ASN      O 2068   5.852   5.670   0.096
  131VAL      N 2069   5.708   5.816   0.188
  131VAL      H 2070   5.701   5.888   0.259
  131VAL     CA 2071   5.583   5.786   0.121
  131VAL     HA 2072   5.579   5.678   0.104
  131VAL     CB 2073   5.461   5.830   0.201
  131VAL     HB 2074   5.449   5.938   0.193
  131VAL    CG1 2075   5.332   5.767   0.146
  131VAL   HG11 2076   5.317   5.809   0.047
  131VAL   HG12 2077   5.345   5.660   0.135
  131VAL   HG13 2078   5.246   5.784   0.211
  131VAL    CG2 2079   5.469   5.799   0.350
  131VAL   HG21 2080   5.469   5.691   0.359
  131VAL   HG22 2081   5.558   5.836   0.400
  131VAL   HG23 2082   5.377   5.840   0.393
  131VAL      C 2083   5.583   5.853  -0.016
  131VAL      O 2084   5.628   5.965  -0.034
  132VAL      N 2085   5.536   5.777  -0.115
  132VAL      H 2086   5.495   5.686  -0.096
  132VAL     CA 2087   5.546   5.824  -0.252
  132VAL     HA 2088   5.632   5.890  -0.256
  132VAL     CB 2089   5.564   5.713  -0.355
  132VAL     HB 2090   5.473   5.653  -0.348
  132VAL    CG1 2091   5.585   5.755  -0.500
  132VAL   HG11 2092   5.509   5.814  -0.550
  132VAL   HG12 2093   5.676   5.814  -0.500
  132VAL   HG13 2094   5.610   5.662  -0.552
  132VAL    CG2 2095   5.682   5.625  -0.314
  132VAL   HG21 2096   5.776   5.678  -0.328
  132VAL   HG22 2097   5.695   5.595  -0.210
  132VAL   HG23 2098   5.678   5.533  -0.373
  132VAL      C 2099   5.421   5.901  -0.292
  132VAL      O 2100   5.310   5.852  -0.272
  133PRO      N 2101   5.431   6.025  -0.342
  133PRO     CD 2102   5.549   6.106  -0.365
  133PRO    HD1 2103   5.611   6.051  -0.434
  133PRO    HD2 2104   5.605   6.124  -0.273
  133PRO     CG 2105   5.510   6.238  -0.431
  133PRO    HG1 2106   5.506   6.236  -0.540
  133PRO    HG2 2107   5.584   6.305  -0.389
  133PRO     CB 2108   5.373   6.246  -0.364
  133PRO    HB1 2109   5.301   6.315  -0.407
  133PRO    HB2 2110   5.387   6.265  -0.257
  133PRO     CA 2111   5.314   6.105  -0.372
  133PRO     HA 2112   5.243   6.096  -0.289
  133PRO      C 2113   5.248   6.078  -0.506
  133PRO      O 2114   5.309   6.012  -0.591
  134SER      N 2115   5.128   6.132  -0.524
  134SER      H 2116   5.083   6.186  -0.451
  134SER     CA 2117   5.070   6.135  -0.657
  134SER     HA 2118   5.088   6.041  -0.709
  134SER     CB 2119   4.919   6.157  -0.646
  134SER    HB1 2120   4.872   6.076  -0.591
  134SER    HB2 2121   4.868   6.142  -0.741
  134SER     OG 2122   4.893   6.283  -0.588
  134SER     HG 2123   4.812   6.324  -0.619
  134SER      C 2124   5.132   6.246  -0.741
  134SER      O 2125   5.194   6.337  -0.687
  135ASP      N 2126   5.096   6.259  -0.869
  135ASP      H 2127   5.036   6.187  -0.906
  135ASP     CA 2128   5.124   6.374  -0.953
  135ASP     HA 2129   5.222   6.410  -0.923
  135ASP     CB 2130   5.120   6.336  -1.100
  135ASP    HB1 2131   5.151   6.421  -1.160
  135ASP    HB2 2132   5.021   6.293  -1.121
  135ASP     CG 2133   5.223   6.229  -1.136
  135ASP    OD1 2134   5.340   6.252  -1.099
  135ASP    OD2 2135   5.197   6.134  -1.212
  135ASP      C 2136   5.016   6.480  -0.932
  135ASP      O 2137   5.029   6.597  -0.965
  136THR      N 2138   4.899   6.440  -0.881
  136THR      H 2139   4.896   6.342  -0.859
  136THR     CA 2140   4.779   6.518  -0.865
  136THR     HA 2141   4.775   6.577  -0.957
  136THR     CB 2142   4.658   6.425  -0.857
  136THR     HB 2143   4.567   6.485  -0.849
  136THR    CG2 2144   4.639   6.337  -0.980
  136THR   HG21 2145   4.729   6.283  -1.010
  136THR   HG22 2146   4.563   6.262  -0.958
  136THR   HG23 2147   4.615   6.402  -1.064
  136THR    OG1 2148   4.678   6.339  -0.747
  136THR    HG1 2149   4.594   6.294  -0.738
  136THR      C 2150   4.776   6.622  -0.754
  136THR      O 2151   4.858   6.625  -0.663
  137ASN      N 2152   4.689   6.723  -0.762
  137ASN      H 2153   4.617   6.703  -0.829
  137ASN     CA 2154   4.676   6.844  -0.682
  137ASN     HA 2155   4.752   6.854  -0.605
  137ASN     CB 2156   4.719   6.956  -0.775
  137ASN    HB1 2157   4.655   6.949  -0.863
  137ASN    HB2 2158   4.823   6.941  -0.806
  137ASN     CG 2159   4.699   7.095  -0.717
  137ASN    OD1 2160   4.586   7.140  -0.699
  137ASN    ND2 2161   4.803   7.170  -0.681
  137ASN   HD21 2162   4.898   7.134  -0.675
  137ASN   HD22 2163   4.784   7.257  -0.634
  137ASN      C 2164   4.537   6.850  -0.621
  137ASN      O 2165   4.435   6.808  -0.677
  138ILE      N 2166   4.531   6.924  -0.510
  138ILE      H 2167   4.615   6.973  -0.483
  138ILE     CA 2168   4.414   6.935  -0.426
  138ILE     HA 2169   4.387   6.831  -0.412
  138ILE     CB 2170   4.429   6.997  -0.287
  138ILE     HB 2171   4.327   7.006  -0.250
  138ILE    CG2 2172   4.506   6.906  -0.192
  138ILE   HG21 2173   4.459   6.809  -0.173
  138ILE   HG22 2174   4.612   6.911  -0.217
  138ILE   HG23 2175   4.498   6.957  -0.096
  138ILE    CG1 2176   4.485   7.138  -0.284
  138ILE   HG11 2177   4.448   7.202  -0.365
  138ILE   HG12 2178   4.594   7.145  -0.287
  138ILE     CD 2179   4.446   7.213  -0.157
  138ILE    HD1 2180   4.427   7.142  -0.076
  138ILE    HD2 2181   4.515   7.291  -0.126
  138ILE    HD3 2182   4.353   7.267  -0.170
  138ILE      C 2183   4.299   7.001  -0.500
  138ILE      O 2184   4.183   6.973  -0.470
  139LEU      N 2185   4.317   7.077  -0.608
  139LEU      H 2186   4.410   7.105  -0.634
  139LEU     CA 2187   4.212   7.132  -0.692
  139LEU     HA 2188   4.136   7.179  -0.629
  139LEU     CB 2189   4.270   7.240  -0.783
  139LEU    HB1 2190   4.195   7.259  -0.860
  139LEU    HB2 2191   4.362   7.201  -0.825
  139LEU     CG 2192   4.291   7.378  -0.722
  139LEU     HG 2193   4.315   7.447  -0.803
  139LEU    CD1 2194   4.169   7.438  -0.652
  139LEU   HD11 2195   4.077   7.404  -0.701
  139LEU   HD12 2196   4.171   7.409  -0.547
  139LEU   HD13 2197   4.171   7.547  -0.660
  139LEU    CD2 2198   4.412   7.380  -0.629
  139LEU   HD21 2199   4.504   7.362  -0.684
  139LEU   HD22 2200   4.412   7.484  -0.596
  139LEU   HD23 2201   4.403   7.310  -0.545
  139LEU      C 2202   4.141   7.028  -0.777
  139LEU      O 2203   4.022   7.040  -0.807
  140ASP      N 2204   4.217   6.929  -0.824
  140ASP      H 2205   4.316   6.933  -0.805
  140ASP     CA 2206   4.164   6.824  -0.908
  140ASP     HA 2207   4.089   6.866  -0.975
  140ASP     CB 2208   4.281   6.766  -0.988
  140ASP    HB1 2209   4.251   6.695  -1.065
  140ASP    HB2 2210   4.350   6.716  -0.920
  140ASP     CG 2211   4.363   6.878  -1.050
  140ASP    OD1 2212   4.322   6.925  -1.158
  140ASP    OD2 2213   4.470   6.920  -1.002
  140ASP      C 2214   4.101   6.714  -0.824
  140ASP      O 2215   4.013   6.641  -0.870
  141THR      N 2216   4.150   6.702  -0.700
  141THR      H 2217   4.238   6.751  -0.689
  141THR     CA 2218   4.087   6.627  -0.594
  141THR     HA 2219   4.070   6.530  -0.641
  141THR     CB 2220   4.177   6.596  -0.474
  141THR     HB 2221   4.163   6.677  -0.403
  141THR    CG2 2222   4.138   6.461  -0.414
  141THR   HG21 2223   4.167   6.463  -0.309
  141THR   HG22 2224   4.031   6.450  -0.429
  141THR   HG23 2225   4.191   6.380  -0.465
  141THR    OG1 2226   4.314   6.584  -0.507
  141THR    HG1 2227   4.357   6.571  -0.422
  141THR      C 2228   3.952   6.686  -0.558
  141THR      O 2229   3.855   6.610  -0.554
  142TRP      N 2230   3.931   6.817  -0.544
  142TRP      H 2231   4.013   6.875  -0.553
  142TRP     CA 2232   3.797   6.869  -0.528
  142TRP     HA 2233   3.751   6.814  -0.446
  142TRP     CB 2234   3.811   7.012  -0.478
  142TRP    HB1 2235   3.830   7.085  -0.557
  142TRP    HB2 2236   3.899   7.018  -0.413
  142TRP     CG 2237   3.697   7.074  -0.404
  142TRP    CD1 2238   3.619   7.176  -0.446
  142TRP    HD1 2239   3.621   7.222  -0.544
  142TRP    NE1 2240   3.520   7.191  -0.351
  142TRP    HE1 2241   3.444   7.258  -0.355
  142TRP    CE2 2242   3.533   7.106  -0.244
  142TRP    CZ2 2243   3.451   7.089  -0.131
  142TRP    HZ2 2244   3.359   7.143  -0.120
  142TRP    CH2 2245   3.482   6.983  -0.045
  142TRP    HH2 2246   3.420   6.948   0.036
  142TRP    CZ3 2247   3.590   6.901  -0.081
  142TRP    HZ3 2248   3.616   6.814  -0.023
  142TRP    CE3 2249   3.680   6.925  -0.186
  142TRP    HE3 2250   3.762   6.855  -0.199
  142TRP    CD2 2251   3.647   7.028  -0.275
  142TRP      C 2252   3.718   6.863  -0.658
  142TRP      O 2253   3.600   6.830  -0.649
  143ALA      N 2254   3.776   6.872  -0.778
  143ALA      H 2255   3.871   6.906  -0.788
  143ALA     CA 2256   3.703   6.850  -0.901
  143ALA     HA 2257   3.619   6.919  -0.907
  143ALA     CB 2258   3.802   6.874  -1.016
  143ALA    HB1 2259   3.752   6.849  -1.110
  143ALA    HB2 2260   3.831   6.979  -1.021
  143ALA    HB3 2261   3.887   6.806  -1.023
  143ALA      C 2262   3.638   6.713  -0.913
  143ALA      O 2263   3.530   6.702  -0.970
  144ALA      N 2264   3.693   6.608  -0.852
  144ALA      H 2265   3.788   6.613  -0.818
  144ALA     CA 2266   3.625   6.483  -0.827
  144ALA     HA 2267   3.564   6.460  -0.915
  144ALA     CB 2268   3.739   6.383  -0.820
  144ALA    HB1 2269   3.785   6.395  -0.722
  144ALA    HB2 2270   3.695   6.284  -0.834
  144ALA    HB3 2271   3.818   6.401  -0.893
  144ALA      C 2272   3.529   6.479  -0.709
  144ALA      O 2273   3.427   6.410  -0.712
  145MET      N 2274   3.552   6.551  -0.599
  145MET      H 2275   3.639   6.598  -0.578
  145MET     CA 2276   3.453   6.558  -0.494
  145MET     HA 2277   3.421   6.466  -0.446
  145MET     CB 2278   3.508   6.631  -0.372
  145MET    HB1 2279   3.428   6.639  -0.298
  145MET    HB2 2280   3.529   6.730  -0.414
  145MET     CG 2281   3.629   6.572  -0.300
  145MET    HG1 2282   3.665   6.653  -0.236
  145MET    HG2 2283   3.692   6.560  -0.388
  145MET     SD 2284   3.613   6.418  -0.207
  145MET     CE 2285   3.513   6.481  -0.070
  145MET    HE1 2286   3.429   6.542  -0.105
  145MET    HE2 2287   3.482   6.400  -0.003
  145MET    HE3 2288   3.582   6.544  -0.015
  145MET      C 2289   3.327   6.627  -0.546
  145MET      O 2290   3.217   6.583  -0.513
  146GLU      N 2291   3.338   6.733  -0.626
  146GLU      H 2292   3.427   6.780  -0.630
  146GLU     CA 2293   3.222   6.802  -0.679
  146GLU     HA 2294   3.169   6.832  -0.589
  146GLU     CB 2295   3.281   6.928  -0.740
  146GLU    HB1 2296   3.222   6.964  -0.824
  146GLU    HB2 2297   3.369   6.911  -0.802
  146GLU     CG 2298   3.313   7.040  -0.641
  146GLU    HG1 2299   3.406   7.012  -0.593
  146GLU    HG2 2300   3.225   7.045  -0.577
  146GLU     CD 2301   3.340   7.174  -0.708
  146GLU    OE1 2302   3.444   7.178  -0.777
  146GLU    OE2 2303   3.263   7.272  -0.699
  146GLU      C 2304   3.133   6.719  -0.771
  146GLU      O 2305   3.016   6.751  -0.791
  147GLU      N 2306   3.192   6.624  -0.843
  147GLU      H 2307   3.291   6.612  -0.829
  147GLU     CA 2308   3.114   6.529  -0.922
  147GLU     HA 2309   3.040   6.585  -0.978
  147GLU     CB 2310   3.201   6.447  -1.017
  147GLU    HB1 2311   3.219   6.348  -0.977
  147GLU    HB2 2312   3.297   6.497  -1.028
  147GLU     CG 2313   3.129   6.430  -1.151
  147GLU    HG1 2314   3.078   6.522  -1.175
  147GLU    HG2 2315   3.058   6.349  -1.133
  147GLU     CD 2316   3.216   6.399  -1.272
  147GLU    OE1 2317   3.240   6.281  -1.304
  147GLU    OE2 2318   3.264   6.489  -1.345
  147GLU      C 2319   3.040   6.426  -0.838
  147GLU      O 2320   2.930   6.394  -0.883
  148LEU      N 2321   3.082   6.393  -0.716
  148LEU      H 2322   3.169   6.428  -0.678
  148LEU     CA 2323   3.004   6.303  -0.634
  148LEU     HA 2324   2.981   6.213  -0.691
  148LEU     CB 2325   3.098   6.269  -0.519
  148LEU    HB1 2326   3.040   6.208  -0.450
  148LEU    HB2 2327   3.118   6.359  -0.459
  148LEU     CG 2328   3.227   6.192  -0.543
  148LEU     HG 2329   3.295   6.246  -0.609
  148LEU    CD1 2330   3.301   6.174  -0.411
  148LEU   HD11 2331   3.233   6.153  -0.328
  148LEU   HD12 2332   3.386   6.105  -0.415
  148LEU   HD13 2333   3.346   6.268  -0.382
  148LEU    CD2 2334   3.203   6.046  -0.582
  148LEU   HD21 2335   3.290   5.981  -0.590
  148LEU   HD22 2336   3.125   6.002  -0.520
  148LEU   HD23 2337   3.159   6.051  -0.682
  148LEU      C 2338   2.872   6.359  -0.585
  148LEU      O 2339   2.775   6.285  -0.564
  149VAL      N 2340   2.858   6.492  -0.581
  149VAL      H 2341   2.941   6.547  -0.593
  149VAL     CA 2342   2.728   6.549  -0.549
  149VAL     HA 2343   2.681   6.489  -0.471
  149VAL     CB 2344   2.738   6.688  -0.487
  149VAL     HB 2345   2.777   6.761  -0.558
  149VAL    CG1 2346   2.608   6.736  -0.423
  149VAL   HG11 2347   2.636   6.816  -0.353
  149VAL   HG12 2348   2.534   6.779  -0.490
  149VAL   HG13 2349   2.565   6.652  -0.370
  149VAL    CG2 2350   2.843   6.692  -0.376
  149VAL   HG21 2351   2.825   6.632  -0.287
  149VAL   HG22 2352   2.943   6.669  -0.412
  149VAL   HG23 2353   2.853   6.794  -0.340
  149VAL      C 2354   2.630   6.549  -0.666
  149VAL      O 2355   2.513   6.518  -0.647
  150ASP      N 2356   2.672   6.580  -0.789
  150ASP      H 2357   2.770   6.598  -0.806
  150ASP     CA 2358   2.578   6.583  -0.899
  150ASP     HA 2359   2.482   6.631  -0.880
  150ASP     CB 2360   2.631   6.656  -1.022
  150ASP    HB1 2361   2.569   6.632  -1.109
  150ASP    HB2 2362   2.729   6.611  -1.036
  150ASP     CG 2363   2.648   6.807  -1.014
  150ASP    OD1 2364   2.617   6.872  -0.911
  150ASP    OD2 2365   2.712   6.857  -1.109
  150ASP      C 2366   2.537   6.441  -0.938
  150ASP      O 2367   2.424   6.423  -0.981
  151GLU      N 2368   2.624   6.345  -0.906
  151GLU      H 2369   2.707   6.376  -0.858
  151GLU     CA 2370   2.607   6.203  -0.929
  151GLU     HA 2371   2.551   6.179  -1.020
  151GLU     CB 2372   2.744   6.135  -0.934
  151GLU    HB1 2373   2.734   6.027  -0.922
  151GLU    HB2 2374   2.814   6.170  -0.858
  151GLU     CG 2375   2.820   6.149  -1.066
  151GLU    HG1 2376   2.918   6.105  -1.043
  151GLU    HG2 2377   2.834   6.254  -1.088
  151GLU     CD 2378   2.765   6.072  -1.185
  151GLU    OE1 2379   2.777   5.948  -1.196
  151GLU    OE2 2380   2.710   6.135  -1.278
  151GLU      C 2381   2.516   6.148  -0.821
  151GLU      O 2382   2.467   6.035  -0.826
  152GLY      N 2383   2.485   6.225  -0.716
  152GLY      H 2384   2.520   6.320  -0.717
  152GLY     CA 2385   2.411   6.192  -0.596
  152GLY    HA1 2386   2.312   6.156  -0.625
  152GLY    HA2 2387   2.408   6.280  -0.532
  152GLY      C 2388   2.460   6.079  -0.506
  152GLY      O 2389   2.384   6.017  -0.431
  153LEU      N 2390   2.590   6.049  -0.507
  153LEU      H 2391   2.642   6.106  -0.572
  153LEU     CA 2392   2.650   5.947  -0.424
  153LEU     HA 2393   2.584   5.861  -0.416
  153LEU     CB 2394   2.775   5.899  -0.496
  153LEU    HB1 2395   2.810   5.811  -0.442
  153LEU    HB2 2396   2.852   5.977  -0.500
  153LEU     CG 2397   2.763   5.839  -0.636
  153LEU     HG 2398   2.718   5.912  -0.703
  153LEU    CD1 2399   2.897   5.816  -0.705
  153LEU   HD11 2400   2.970   5.760  -0.648
  153LEU   HD12 2401   2.884   5.764  -0.800
  153LEU   HD13 2402   2.934   5.915  -0.732
  153LEU    CD2 2403   2.674   5.714  -0.639
  153LEU   HD21 2404   2.646   5.699  -0.743
  153LEU   HD22 2405   2.726   5.637  -0.582
  153LEU   HD23 2406   2.570   5.728  -0.611
  153LEU      C 2407   2.676   5.996  -0.282
  153LEU      O 2408   2.667   5.918  -0.187
  154VAL      N 2409   2.694   6.127  -0.267
  154VAL      H 2410   2.678   6.181  -0.351
  154VAL     CA 2411   2.713   6.199  -0.143
  154VAL     HA 2412   2.679   6.133  -0.063
  154VAL     CB 2413   2.862   6.228  -0.127
  154VAL     HB 2414   2.877   6.251  -0.021
  154VAL    CG1 2415   2.962   6.115  -0.152
  154VAL   HG11 2416   3.065   6.145  -0.135
  154VAL   HG12 2417   2.949   6.035  -0.080
  154VAL   HG13 2418   2.945   6.089  -0.257
  154VAL    CG2 2419   2.908   6.342  -0.217
  154VAL   HG21 2420   2.884   6.312  -0.318
  154VAL   HG22 2421   2.845   6.431  -0.217
  154VAL   HG23 2422   3.016   6.354  -0.210
  154VAL      C 2423   2.623   6.322  -0.143
  154VAL      O 2424   2.592   6.380  -0.247
  155LYS      N 2425   2.581   6.378  -0.030
  155LYS      H 2426   2.600   6.322   0.052
  155LYS     CA 2427   2.500   6.496  -0.009
  155LYS     HA 2428   2.452   6.526  -0.103
  155LYS     CB 2429   2.380   6.482   0.084
  155LYS    HB1 2430   2.327   6.578   0.080
  155LYS    HB2 2431   2.413   6.475   0.188
  155LYS     CG 2432   2.283   6.368   0.054
  155LYS    HG1 2433   2.315   6.272   0.096
  155LYS    HG2 2434   2.279   6.360  -0.054
  155LYS     CD 2435   2.141   6.392   0.104
  155LYS    HD1 2436   2.116   6.497   0.093
  155LYS    HD2 2437   2.144   6.369   0.210
  155LYS     CE 2438   2.047   6.295   0.031
  155LYS    HE1 2439   2.099   6.199   0.032
  155LYS    HE2 2440   2.028   6.329  -0.071
  155LYS     NZ 2441   1.916   6.278   0.095
  155LYS    HZ1 2442   1.925   6.228   0.182
  155LYS    HZ2 2443   1.874   6.366   0.119
  155LYS    HZ3 2444   1.852   6.226   0.037
  155LYS      C 2445   2.584   6.617   0.027
  155LYS      O 2446   2.548   6.727  -0.016
  156ALA      N 2447   2.692   6.590   0.101
  156ALA      H 2448   2.705   6.496   0.135
  156ALA     CA 2449   2.794   6.688   0.130
  156ALA     HA 2450   2.774   6.776   0.069
  156ALA     CB 2451   2.788   6.726   0.278
  156ALA    HB1 2452   2.861   6.804   0.299
  156ALA    HB2 2453   2.684   6.750   0.299
  156ALA    HB3 2454   2.809   6.646   0.350
  156ALA      C 2455   2.933   6.632   0.102
  156ALA      O 2456   2.964   6.514   0.112
  157ILE      N 2457   3.020   6.731   0.077
  157ILE      H 2458   2.988   6.826   0.084
  157ILE     CA 2459   3.162   6.713   0.059
  157ILE     HA 2460   3.182   6.614   0.100
  157ILE     CB 2461   3.212   6.728  -0.085
  157ILE     HB 2462   3.320   6.716  -0.086
  157ILE    CG2 2463   3.151   6.611  -0.160
  157ILE   HG21 2464   3.223   6.587  -0.238
  157ILE   HG22 2465   3.150   6.528  -0.088
  157ILE   HG23 2466   3.049   6.630  -0.193
  157ILE    CG1 2467   3.168   6.860  -0.150
  157ILE   HG11 2468   3.200   6.939  -0.082
  157ILE   HG12 2469   3.060   6.870  -0.159
  157ILE     CD 2470   3.238   6.881  -0.283
  157ILE    HD1 2471   3.208   6.811  -0.361
  157ILE    HD2 2472   3.222   6.981  -0.323
  157ILE    HD3 2473   3.346   6.874  -0.272
  157ILE      C 2474   3.238   6.802   0.156
  157ILE      O 2475   3.193   6.898   0.218
  158GLY      N 2476   3.359   6.759   0.192
  158GLY      H 2477   3.391   6.670   0.156
  158GLY     CA 2478   3.441   6.808   0.301
  158GLY    HA1 2479   3.422   6.742   0.386
  158GLY    HA2 2480   3.426   6.912   0.333
  158GLY      C 2481   3.589   6.778   0.282
  158GLY      O 2482   3.629   6.696   0.199
  159ILE      N 2483   3.672   6.827   0.374
  159ILE      H 2484   3.628   6.889   0.441
  159ILE     CA 2485   3.815   6.809   0.374
  159ILE     HA 2486   3.843   6.727   0.308
  159ILE     CB 2487   3.888   6.932   0.320
  159ILE     HB 2488   3.996   6.928   0.333
  159ILE    CG2 2489   3.863   6.934   0.169
  159ILE   HG21 2490   3.917   7.016   0.122
  159ILE   HG22 2491   3.904   6.840   0.133
  159ILE   HG23 2492   3.760   6.943   0.135
  159ILE    CG1 2493   3.840   7.054   0.398
  159ILE   HG11 2494   3.874   7.051   0.501
  159ILE   HG12 2495   3.731   7.052   0.395
  159ILE     CD 2496   3.899   7.186   0.349
  159ILE    HD1 2497   4.006   7.183   0.367
  159ILE    HD2 2498   3.899   7.209   0.242
  159ILE    HD3 2499   3.849   7.263   0.408
  159ILE      C 2500   3.865   6.775   0.514
  159ILE      O 2501   3.789   6.784   0.611
  160SER      N 2502   3.990   6.732   0.528
  160SER      H 2503   4.044   6.716   0.444
  160SER     CA 2504   4.049   6.705   0.657
  160SER     HA 2505   4.019   6.791   0.718
  160SER     CB 2506   4.008   6.567   0.708
  160SER    HB1 2507   3.911   6.589   0.752
  160SER    HB2 2508   4.083   6.538   0.781
  160SER     OG 2509   3.978   6.471   0.609
  160SER     HG 2510   3.982   6.503   0.518
  160SER      C 2511   4.201   6.714   0.651
  160SER      O 2512   4.267   6.682   0.552
  161ASN      N 2513   4.257   6.758   0.764
  161ASN      H 2514   4.191   6.771   0.839
  161ASN     CA 2515   4.400   6.772   0.782
  161ASN     HA 2516   4.413   6.801   0.887
  161ASN     CB 2517   4.474   6.639   0.775
  161ASN    HB1 2518   4.576   6.648   0.810
  161ASN    HB2 2519   4.463   6.587   0.679
  161ASN     CG 2520   4.416   6.542   0.877
  161ASN    OD1 2521   4.441   6.561   0.996
  161ASN    ND2 2522   4.325   6.452   0.839
  161ASN   HD21 2523   4.319   6.435   0.740
  161ASN   HD22 2524   4.297   6.386   0.910
  161ASN      C 2525   4.465   6.887   0.706
  161ASN      O 2526   4.586   6.904   0.700
  162PHE      N 2527   4.383   6.966   0.636
  162PHE      H 2528   4.283   6.960   0.638
  162PHE     CA 2529   4.432   7.072   0.550
  162PHE     HA 2530   4.505   7.031   0.481
  162PHE     CB 2531   4.318   7.120   0.460
  162PHE    HB1 2532   4.330   7.228   0.451
  162PHE    HB2 2533   4.228   7.095   0.518
  162PHE     CG 2534   4.296   7.052   0.327
  162PHE    CD1 2535   4.285   6.913   0.316
  162PHE    HD1 2536   4.286   6.844   0.399
  162PHE    CE1 2537   4.237   6.861   0.195
  162PHE    HE1 2538   4.228   6.754   0.186
  162PHE     CZ 2539   4.203   6.937   0.083
  162PHE     HZ 2540   4.157   6.896  -0.005
  162PHE    CE2 2541   4.216   7.076   0.094
  162PHE    HE2 2542   4.188   7.143   0.013
  162PHE    CD2 2543   4.270   7.127   0.212
  162PHE    HD2 2544   4.277   7.235   0.220
  162PHE      C 2545   4.483   7.193   0.627
  162PHE      O 2546   4.430   7.224   0.733
  163ASN      N 2547   4.582   7.261   0.568
  163ASN      H 2548   4.628   7.228   0.484
  163ASN     CA 2549   4.627   7.391   0.612
  163ASN     HA 2550   4.627   7.386   0.721
  163ASN     CB 2551   4.767   7.414   0.558
  163ASN    HB1 2552   4.756   7.424   0.450
  163ASN    HB2 2553   4.832   7.328   0.571
  163ASN     CG 2554   4.831   7.537   0.623
  163ASN    OD1 2555   4.811   7.646   0.571
  163ASN    ND2 2556   4.894   7.539   0.740
  163ASN   HD21 2557   4.902   7.453   0.793
  163ASN   HD22 2558   4.923   7.629   0.774
  163ASN      C 2559   4.527   7.498   0.571
  163ASN      O 2560   4.468   7.482   0.465
  164HIS      N 2561   4.513   7.606   0.649
  164HIS      H 2562   4.573   7.618   0.729
  164HIS     CA 2563   4.429   7.719   0.614
  164HIS     HA 2564   4.328   7.679   0.611
  164HIS     CB 2565   4.444   7.831   0.718
  164HIS    HB1 2566   4.475   7.796   0.816
  164HIS    HB2 2567   4.352   7.887   0.735
  164HIS     CG 2568   4.550   7.930   0.681
  164HIS    ND1 2569   4.682   7.933   0.724
  164HIS    HD1 2570   4.725   7.863   0.782
  164HIS    CE1 2571   4.746   8.040   0.674
  164HIS    HE1 2572   4.846   8.076   0.692
  164HIS    NE2 2573   4.652   8.117   0.619
  164HIS    CD2 2574   4.527   8.055   0.628
  164HIS    HD2 2575   4.432   8.085   0.587
  164HIS      C 2576   4.457   7.769   0.473
  164HIS      O 2577   4.364   7.810   0.404
  165LEU      N 2578   4.583   7.765   0.427
  165LEU      H 2579   4.655   7.736   0.492
  165LEU     CA 2580   4.634   7.816   0.301
  165LEU     HA 2581   4.594   7.916   0.285
  165LEU     CB 2582   4.786   7.818   0.308
  165LEU    HB1 2583   4.815   7.713   0.317
  165LEU    HB2 2584   4.831   7.861   0.397
  165LEU     CG 2585   4.861   7.877   0.189
  165LEU     HG 2586   4.831   7.835   0.092
  165LEU    CD1 2587   4.853   8.029   0.181
  165LEU   HD11 2588   4.891   8.067   0.275
  165LEU   HD12 2589   4.909   8.070   0.096
  165LEU   HD13 2590   4.751   8.064   0.162
  165LEU    CD2 2591   5.010   7.852   0.206
  165LEU   HD21 2592   5.046   7.750   0.192
  165LEU   HD22 2593   5.071   7.908   0.136
  165LEU   HD23 2594   5.051   7.891   0.299
  165LEU      C 2595   4.589   7.726   0.187
  165LEU      O 2596   4.554   7.776   0.080
  166GLN      N 2597   4.571   7.596   0.214
  166GLN      H 2598   4.595   7.569   0.308
  166GLN     CA 2599   4.519   7.504   0.116
  166GLN     HA 2600   4.574   7.522   0.024
  166GLN     CB 2601   4.547   7.364   0.170
  166GLN    HB1 2602   4.503   7.285   0.109
  166GLN    HB2 2603   4.507   7.353   0.271
  166GLN     CG 2604   4.697   7.336   0.155
  166GLN    HG1 2605   4.761   7.414   0.195
  166GLN    HG2 2606   4.716   7.322   0.049
  166GLN     CD 2607   4.740   7.208   0.223
  166GLN    OE1 2608   4.671   7.158   0.312
  166GLN    NE2 2609   4.868   7.172   0.207
  166GLN   HE21 2610   4.928   7.221   0.142
  166GLN   HE22 2611   4.902   7.089   0.253
  166GLN      C 2612   4.369   7.525   0.095
  166GLN      O 2613   4.324   7.506  -0.017
  167VAL      N 2614   4.295   7.572   0.196
  167VAL      H 2615   4.335   7.572   0.289
  167VAL     CA 2616   4.153   7.593   0.182
  167VAL     HA 2617   4.102   7.521   0.118
  167VAL     CB 2618   4.082   7.583   0.317
  167VAL     HB 2619   4.115   7.666   0.379
  167VAL    CG1 2620   3.930   7.594   0.320
  167VAL   HG11 2621   3.881   7.665   0.253
  167VAL   HG12 2622   3.898   7.496   0.284
  167VAL   HG13 2623   3.893   7.623   0.418
  167VAL    CG2 2624   4.123   7.464   0.404
  167VAL   HG21 2625   4.222   7.472   0.448
  167VAL   HG22 2626   4.058   7.443   0.489
  167VAL   HG23 2627   4.116   7.379   0.335
  167VAL      C 2628   4.118   7.726   0.117
  167VAL      O 2629   4.027   7.727   0.035
  168GLU      N 2630   4.210   7.824   0.123
  168GLU      H 2631   4.277   7.825   0.198
  168GLU     CA 2632   4.208   7.942   0.040
  168GLU     HA 2633   4.115   7.998   0.053
  168GLU     CB 2634   4.323   8.036   0.074
  168GLU    HB1 2635   4.410   8.013   0.012
  168GLU    HB2 2636   4.350   8.038   0.180
  168GLU     CG 2637   4.309   8.182   0.031
  168GLU    HG1 2638   4.276   8.186  -0.072
  168GLU    HG2 2639   4.405   8.233   0.031
  168GLU     CD 2640   4.211   8.259   0.118
  168GLU    OE1 2641   4.198   8.233   0.239
  168GLU    OE2 2642   4.152   8.355   0.063
  168GLU      C 2643   4.215   7.899  -0.106
  168GLU      O 2644   4.141   7.957  -0.185
  169MET      N 2645   4.295   7.796  -0.135
  169MET      H 2646   4.358   7.760  -0.065
  169MET     CA 2647   4.318   7.749  -0.270
  169MET     HA 2648   4.340   7.840  -0.325
  169MET     CB 2649   4.427   7.643  -0.286
  169MET    HB1 2650   4.444   7.619  -0.391
  169MET    HB2 2651   4.407   7.553  -0.229
  169MET     CG 2652   4.566   7.684  -0.237
  169MET    HG1 2653   4.550   7.723  -0.136
  169MET    HG2 2654   4.586   7.771  -0.299
  169MET     SD 2655   4.691   7.553  -0.240
  169MET     CE 2656   4.832   7.647  -0.175
  169MET    HE1 2657   4.926   7.616  -0.221
  169MET    HE2 2658   4.810   7.746  -0.216
  169MET    HE3 2659   4.831   7.653  -0.067
  169MET      C 2660   4.188   7.697  -0.330
  169MET      O 2661   4.147   7.735  -0.440
  170ILE      N 2662   4.111   7.618  -0.255
  170ILE      H 2663   4.143   7.606  -0.160
  170ILE     CA 2664   3.988   7.554  -0.297
  170ILE     HA 2665   4.002   7.505  -0.393
  170ILE     CB 2666   3.933   7.458  -0.192
  170ILE     HB 2667   3.926   7.518  -0.101
  170ILE    CG2 2668   3.794   7.407  -0.229
  170ILE   HG21 2669   3.722   7.487  -0.207
  170ILE   HG22 2670   3.784   7.367  -0.330
  170ILE   HG23 2671   3.776   7.322  -0.164
  170ILE    CG1 2672   4.020   7.338  -0.155
  170ILE   HG11 2673   3.964   7.273  -0.087
  170ILE   HG12 2674   4.102   7.362  -0.089
  170ILE     CD 2675   4.069   7.250  -0.269
  170ILE    HD1 2676   3.989   7.233  -0.341
  170ILE    HD2 2677   4.151   7.297  -0.324
  170ILE    HD3 2678   4.108   7.153  -0.236
  170ILE      C 2679   3.882   7.661  -0.320
  170ILE      O 2680   3.821   7.665  -0.427
  171LEU      N 2681   3.861   7.756  -0.228
  171LEU      H 2682   3.914   7.753  -0.142
  171LEU     CA 2683   3.773   7.869  -0.249
  171LEU     HA 2684   3.673   7.834  -0.275
  171LEU     CB 2685   3.784   7.941  -0.115
  171LEU    HB1 2686   3.744   8.043  -0.107
  171LEU    HB2 2687   3.888   7.959  -0.091
  171LEU     CG 2688   3.721   7.870   0.004
  171LEU     HG 2689   3.767   7.771   0.017
  171LEU    CD1 2690   3.747   7.955   0.128
  171LEU   HD11 2691   3.708   7.906   0.217
  171LEU   HD12 2692   3.855   7.963   0.145
  171LEU   HD13 2693   3.693   8.049   0.122
  171LEU    CD2 2694   3.573   7.837  -0.007
  171LEU   HD21 2695   3.559   7.794  -0.106
  171LEU   HD22 2696   3.540   7.767   0.070
  171LEU   HD23 2697   3.519   7.931   0.004
  171LEU      C 2698   3.805   7.966  -0.362
  171LEU      O 2699   3.715   8.038  -0.405
  172ASN      N 2700   3.928   7.957  -0.413
  172ASN      H 2701   3.987   7.883  -0.377
  172ASN     CA 2702   3.977   8.029  -0.529
  172ASN     HA 2703   3.908   8.108  -0.560
  172ASN     CB 2704   4.109   8.100  -0.502
  172ASN    HB1 2705   4.140   8.133  -0.601
  172ASN    HB2 2706   4.181   8.033  -0.455
  172ASN     CG 2707   4.083   8.221  -0.414
  172ASN    OD1 2708   4.074   8.333  -0.463
  172ASN    ND2 2709   4.054   8.201  -0.285
  172ASN   HD21 2710   4.067   8.110  -0.243
  172ASN   HD22 2711   4.021   8.277  -0.227
  172ASN      C 2712   3.978   7.939  -0.652
  172ASN      O 2713   4.026   7.981  -0.757
  173LYS      N 2714   3.926   7.816  -0.647
  173LYS      H 2715   3.889   7.778  -0.561
  173LYS     CA 2716   3.910   7.735  -0.766
  173LYS     HA 2717   4.008   7.720  -0.812
  173LYS     CB 2718   3.855   7.597  -0.729
  173LYS    HB1 2719   3.762   7.616  -0.676
  173LYS    HB2 2720   3.917   7.556  -0.649
  173LYS     CG 2721   3.828   7.498  -0.842
  173LYS    HG1 2722   3.923   7.477  -0.890
  173LYS    HG2 2723   3.748   7.527  -0.910
  173LYS     CD 2724   3.777   7.368  -0.780
  173LYS    HD1 2725   3.674   7.390  -0.751
  173LYS    HD2 2726   3.834   7.340  -0.691
  173LYS     CE 2727   3.773   7.251  -0.877
  173LYS    HE1 2728   3.801   7.156  -0.831
  173LYS    HE2 2729   3.857   7.257  -0.946
  173LYS     NZ 2730   3.646   7.238  -0.951
  173LYS    HZ1 2731   3.628   7.150  -0.996
  173LYS    HZ2 2732   3.568   7.246  -0.887
  173LYS    HZ3 2733   3.634   7.308  -1.023
  173LYS      C 2734   3.822   7.800  -0.871
  173LYS      O 2735   3.707   7.833  -0.841
  174PRO      N 2736   3.857   7.803  -1.000
  174PRO     CD 2737   3.990   7.776  -1.051
  174PRO    HD1 2738   3.989   7.675  -1.090
  174PRO    HD2 2739   4.069   7.789  -0.977
  174PRO     CG 2740   4.007   7.878  -1.164
  174PRO    HG1 2741   4.083   7.863  -1.240
  174PRO    HG2 2742   4.018   7.975  -1.116
  174PRO     CB 2743   3.867   7.875  -1.224
  174PRO    HB1 2744   3.861   7.786  -1.288
  174PRO    HB2 2745   3.842   7.968  -1.276
  174PRO     CA 2746   3.773   7.855  -1.106
  174PRO     HA 2747   3.754   7.958  -1.075
  174PRO      C 2748   3.649   7.769  -1.123
  174PRO      O 2749   3.651   7.651  -1.157
  175GLY      N 2750   3.528   7.823  -1.104
  175GLY      H 2751   3.518   7.922  -1.088
  175GLY     CA 2752   3.402   7.751  -1.115
  175GLY    HA1 2753   3.395   7.689  -1.204
  175GLY    HA2 2754   3.332   7.834  -1.108
  175GLY      C 2755   3.391   7.656  -0.997
  175GLY      O 2756   3.374   7.536  -1.017
  176LEU      N 2757   3.385   7.711  -0.875
  176LEU      H 2758   3.410   7.808  -0.861
  176LEU     CA 2759   3.348   7.639  -0.755
  176LEU     HA 2760   3.399   7.543  -0.756
  176LEU     CB 2761   3.422   7.709  -0.641
  176LEU    HB1 2762   3.379   7.809  -0.639
  176LEU    HB2 2763   3.528   7.697  -0.661
  176LEU     CG 2764   3.416   7.648  -0.502
  176LEU     HG 2765   3.317   7.618  -0.469
  176LEU    CD1 2766   3.494   7.518  -0.479
  176LEU   HD11 2767   3.482   7.448  -0.561
  176LEU   HD12 2768   3.602   7.524  -0.465
  176LEU   HD13 2769   3.457   7.470  -0.389
  176LEU    CD2 2770   3.470   7.761  -0.415
  176LEU   HD21 2771   3.492   7.725  -0.315
  176LEU   HD22 2772   3.548   7.816  -0.468
  176LEU   HD23 2773   3.384   7.827  -0.405
  176LEU      C 2774   3.197   7.632  -0.735
  176LEU      O 2775   3.135   7.737  -0.723
  177LYS      N 2776   3.147   7.509  -0.744
  177LYS      H 2777   3.205   7.427  -0.756
  177LYS     CA 2778   3.003   7.490  -0.742
  177LYS     HA 2779   2.958   7.587  -0.764
  177LYS     CB 2780   2.953   7.390  -0.846
  177LYS    HB1 2781   3.005   7.297  -0.823
  177LYS    HB2 2782   3.004   7.417  -0.938
  177LYS     CG 2783   2.804   7.366  -0.871
  177LYS    HG1 2784   2.757   7.458  -0.908
  177LYS    HG2 2785   2.755   7.350  -0.775
  177LYS     CD 2786   2.782   7.245  -0.961
  177LYS    HD1 2787   2.828   7.153  -0.923
  177LYS    HD2 2788   2.831   7.274  -1.054
  177LYS     CE 2789   2.631   7.228  -0.968
  177LYS    HE1 2790   2.587   7.320  -1.005
  177LYS    HE2 2791   2.579   7.206  -0.875
  177LYS     NZ 2792   2.589   7.118  -1.057
  177LYS    HZ1 2793   2.488   7.116  -1.065
  177LYS    HZ2 2794   2.620   7.132  -1.152
  177LYS    HZ3 2795   2.622   7.026  -1.032
  177LYS      C 2796   2.960   7.452  -0.601
  177LYS      O 2797   2.855   7.498  -0.557
  178TYR      N 2798   3.045   7.379  -0.528
  178TYR      H 2799   3.119   7.335  -0.582
  178TYR     CA 2800   3.028   7.332  -0.392
  178TYR     HA 2801   2.936   7.372  -0.350
  178TYR     CB 2802   3.004   7.181  -0.386
  178TYR    HB1 2803   3.008   7.143  -0.284
  178TYR    HB2 2804   3.093   7.132  -0.424
  178TYR     CG 2805   2.882   7.128  -0.458
  178TYR    CD1 2806   2.753   7.154  -0.410
  178TYR    HD1 2807   2.733   7.213  -0.322
  178TYR    CE1 2808   2.648   7.120  -0.496
  178TYR    HE1 2809   2.550   7.150  -0.463
  178TYR     CZ 2810   2.664   7.043  -0.614
  178TYR     OH 2811   2.558   6.999  -0.686
  178TYR     HH 2812   2.580   6.936  -0.755
  178TYR    CE2 2813   2.795   7.004  -0.648
  178TYR    HE2 2814   2.799   6.939  -0.735
  178TYR    CD2 2815   2.903   7.051  -0.573
  178TYR    HD2 2816   3.005   7.030  -0.604
  178TYR      C 2817   3.139   7.372  -0.296
  178TYR      O 2818   3.252   7.330  -0.319
  179LYS      N 2819   3.111   7.436  -0.183
  179LYS      H 2820   3.013   7.454  -0.168
  179LYS     CA 2821   3.208   7.469  -0.080
  179LYS     HA 2822   3.302   7.467  -0.134
  179LYS     CB 2823   3.184   7.616  -0.044
  179LYS    HB1 2824   3.192   7.669  -0.139
  179LYS    HB2 2825   3.262   7.651   0.023
  179LYS     CG 2826   3.060   7.651   0.036
  179LYS    HG1 2827   3.078   7.607   0.134
  179LYS    HG2 2828   2.979   7.597  -0.014
  179LYS     CD 2829   3.024   7.800   0.044
  179LYS    HD1 2830   2.919   7.822   0.061
  179LYS    HD2 2831   3.051   7.847  -0.051
  179LYS     CE 2832   3.111   7.861   0.154
  179LYS    HE1 2833   3.208   7.880   0.108
  179LYS    HE2 2834   3.128   7.784   0.230
  179LYS     NZ 2835   3.065   7.989   0.207
  179LYS    HZ1 2836   3.126   8.036   0.273
  179LYS    HZ2 2837   3.054   8.062   0.138
  179LYS    HZ3 2838   2.970   7.982   0.243
  179LYS      C 2839   3.222   7.374   0.038
  179LYS      O 2840   3.115   7.323   0.072
  180PRO      N 2841   3.336   7.348   0.101
  180PRO     CD 2842   3.465   7.415   0.099
  180PRO    HD1 2843   3.460   7.524   0.094
  180PRO    HD2 2844   3.520   7.380   0.012
  180PRO     CG 2845   3.526   7.368   0.231
  180PRO    HG1 2846   3.483   7.417   0.318
  180PRO    HG2 2847   3.633   7.387   0.226
  180PRO     CB 2848   3.478   7.224   0.240
  180PRO    HB1 2849   3.493   7.186   0.341
  180PRO    HB2 2850   3.544   7.169   0.172
  180PRO     CA 2851   3.333   7.237   0.194
  180PRO     HA 2852   3.308   7.149   0.134
  180PRO      C 2853   3.247   7.264   0.316
  180PRO      O 2854   3.244   7.374   0.370
  181ALA      N 2855   3.174   7.160   0.358
  181ALA      H 2856   3.171   7.076   0.302
  181ALA     CA 2857   3.091   7.157   0.476
  181ALA     HA 2858   3.040   7.253   0.476
  181ALA     CB 2859   2.982   7.053   0.452
  181ALA    HB1 2860   3.022   6.953   0.434
  181ALA    HB2 2861   2.931   7.039   0.547
  181ALA    HB3 2862   2.907   7.077   0.376
  181ALA      C 2863   3.175   7.130   0.600
  181ALA      O 2864   3.150   7.198   0.700
  182VAL      N 2865   3.274   7.041   0.594
  182VAL      H 2866   3.299   6.998   0.506
  182VAL     CA 2867   3.358   7.004   0.706
  182VAL     HA 2868   3.341   7.081   0.781
  182VAL     CB 2869   3.326   6.867   0.765
  182VAL     HB 2870   3.316   6.797   0.682
  182VAL    CG1 2871   3.417   6.785   0.857
  182VAL   HG11 2872   3.521   6.775   0.826
  182VAL   HG12 2873   3.424   6.830   0.956
  182VAL   HG13 2874   3.378   6.684   0.872
  182VAL    CG2 2875   3.191   6.880   0.835
  182VAL   HG21 2876   3.146   6.790   0.875
  182VAL   HG22 2877   3.193   6.947   0.920
  182VAL   HG23 2878   3.114   6.913   0.765
  182VAL      C 2879   3.506   7.020   0.676
  182VAL      O 2880   3.554   6.981   0.570
  183ASN      N 2881   3.581   7.073   0.773
  183ASN      H 2882   3.532   7.105   0.856
  183ASN     CA 2883   3.723   7.050   0.787
  183ASN     HA 2884   3.763   6.996   0.701
  183ASN     CB 2885   3.807   7.178   0.790
  183ASN    HB1 2886   3.792   7.226   0.887
  183ASN    HB2 2887   3.778   7.241   0.706
  183ASN     CG 2888   3.957   7.160   0.775
  183ASN    OD1 2889   4.014   7.051   0.766
  183ASN    ND2 2890   4.032   7.266   0.803
  183ASN   HD21 2891   3.990   7.357   0.818
  183ASN   HD22 2892   4.131   7.245   0.808
  183ASN      C 2893   3.747   6.973   0.916
  183ASN      O 2894   3.708   7.017   1.024
  184GLN      N 2895   3.793   6.848   0.908
  184GLN      H 2896   3.821   6.820   0.816
  184GLN     CA 2897   3.806   6.757   1.020
  184GLN     HA 2898   3.760   6.800   1.110
  184GLN     CB 2899   3.731   6.628   0.988
  184GLN    HB1 2900   3.754   6.594   0.887
  184GLN    HB2 2901   3.624   6.649   0.993
  184GLN     CG 2902   3.762   6.510   1.080
  184GLN    HG1 2903   3.767   6.553   1.180
  184GLN    HG2 2904   3.860   6.473   1.049
  184GLN     CD 2905   3.658   6.399   1.071
  184GLN    OE1 2906   3.538   6.423   1.078
  184GLN    NE2 2907   3.707   6.276   1.055
  184GLN   HE21 2908   3.807   6.264   1.043
  184GLN   HE22 2909   3.639   6.203   1.046
  184GLN      C 2910   3.954   6.744   1.051
  184GLN      O 2911   4.037   6.693   0.976
  185ILE      N 2912   3.989   6.785   1.173
  185ILE      H 2913   3.920   6.824   1.236
  185ILE     CA 2914   4.127   6.798   1.216
  185ILE     HA 2915   4.197   6.744   1.153
  185ILE     CB 2916   4.172   6.944   1.210
  185ILE     HB 2917   4.276   6.944   1.242
  185ILE    CG2 2918   4.178   6.987   1.064
  185ILE   HG21 2919   4.241   7.074   1.046
  185ILE   HG22 2920   4.231   6.907   1.012
  185ILE   HG23 2921   4.077   7.009   1.029
  185ILE    CG1 2922   4.093   7.040   1.299
  185ILE   HG11 2923   4.125   7.024   1.401
  185ILE   HG12 2924   3.988   7.011   1.300
  185ILE     CD 2925   4.116   7.188   1.267
  185ILE    HD1 2926   4.089   7.201   1.162
  185ILE    HD2 2927   4.070   7.264   1.331
  185ILE    HD3 2928   4.223   7.207   1.274
  185ILE      C 2929   4.142   6.754   1.361
  185ILE      O 2930   4.048   6.749   1.441
  186GLU      N 2931   4.269   6.732   1.393
  186GLU      H 2932   4.340   6.744   1.321
  186GLU     CA 2933   4.310   6.685   1.524
  186GLU     HA 2934   4.236   6.613   1.559
  186GLU     CB 2935   4.453   6.633   1.513
  186GLU    HB1 2936   4.517   6.715   1.481
  186GLU    HB2 2937   4.458   6.553   1.440
  186GLU     CG 2938   4.494   6.563   1.642
  186GLU    HG1 2939   4.460   6.459   1.639
  186GLU    HG2 2940   4.452   6.617   1.726
  186GLU     CD 2941   4.646   6.568   1.643
  186GLU    OE1 2942   4.706   6.517   1.546
  186GLU    OE2 2943   4.703   6.616   1.744
  186GLU      C 2944   4.292   6.803   1.618
  186GLU      O 2945   4.335   6.913   1.586
  187CYS      N 2946   4.223   6.787   1.731
  187CYS      H 2947   4.164   6.705   1.737
  187CYS     CA 2948   4.201   6.883   1.837
  187CYS     HA 2949   4.298   6.933   1.847
  187CYS     CB 2950   4.097   6.986   1.796
  187CYS    HB1 2951   4.005   6.928   1.798
  187CYS    HB2 2952   4.126   7.040   1.705
  187CYS     SG 2953   4.067   7.106   1.928
  187CYS     HG 2954   4.192   7.148   1.951
  187CYS      C 2955   4.172   6.832   1.978
  187CYS      O 2956   4.079   6.754   1.997
  188HIS      N 2957   4.252   6.871   2.077
  188HIS      H 2958   4.327   6.934   2.051
  188HIS     CA 2959   4.256   6.840   2.218
  188HIS     HA 2960   4.155   6.827   2.257
  188HIS     CB 2961   4.327   6.707   2.242
  188HIS    HB1 2962   4.265   6.627   2.201
  188HIS    HB2 2963   4.333   6.687   2.348
  188HIS     CG 2964   4.457   6.686   2.168
  188HIS    ND1 2965   4.578   6.744   2.205
  188HIS    CE1 2966   4.667   6.727   2.107
  188HIS    HE1 2967   4.764   6.772   2.093
  188HIS    NE2 2968   4.604   6.671   2.002
  188HIS    HE2 2969   4.645   6.641   1.915
  188HIS    CD2 2970   4.473   6.647   2.038
  188HIS    HD2 2971   4.389   6.625   1.974
  188HIS      C 2972   4.313   6.957   2.297
  188HIS      O 2973   4.372   7.045   2.234
  189PRO      N 2974   4.310   6.959   2.430
  189PRO     CD 2975   4.244   6.860   2.513
  189PRO    HD1 2976   4.305   6.773   2.538
  189PRO    HD2 2977   4.151   6.822   2.469
  189PRO     CG 2978   4.222   6.933   2.645
  189PRO    HG1 2979   4.208   6.870   2.733
  189PRO    HG2 2980   4.137   7.001   2.640
  189PRO     CB 2981   4.351   7.014   2.651
  189PRO    HB1 2982   4.424   6.940   2.683
  189PRO    HB2 2983   4.348   7.096   2.723
  189PRO     CA 2984   4.369   7.066   2.509
  189PRO     HA 2985   4.310   7.157   2.501
  189PRO      C 2986   4.514   7.098   2.473
  189PRO      O 2987   4.556   7.213   2.471
  190TYR      N 2988   4.595   7.001   2.431
  190TYR      H 2989   4.559   6.908   2.416
  190TYR     CA 2990   4.732   7.031   2.394
  190TYR     HA 2991   4.773   7.101   2.467
  190TYR     CB 2992   4.817   6.905   2.408
  190TYR    HB1 2993   4.906   6.927   2.350
  190TYR    HB2 2994   4.770   6.827   2.347
  190TYR     CG 2995   4.835   6.848   2.547
  190TYR    CD1 2996   4.880   6.930   2.652
  190TYR    HD1 2997   4.910   7.032   2.638
  190TYR    CE1 2998   4.903   6.878   2.780
  190TYR    HE1 2999   4.938   6.939   2.862
  190TYR     CZ 3000   4.880   6.742   2.812
  190TYR     OH 3001   4.889   6.708   2.943
  190TYR     HH 3002   4.835   6.633   2.970
  190TYR    CE2 3003   4.838   6.666   2.701
  190TYR    HE2 3004   4.811   6.563   2.715
  190TYR    CD2 3005   4.805   6.714   2.573
  190TYR    HD2 3006   4.769   6.653   2.492
  190TYR      C 3007   4.738   7.093   2.256
  190TYR      O 3008   4.842   7.151   2.225
  191LEU      N 3009   4.639   7.078   2.168
  191LEU      H 3010   4.568   7.012   2.196
  191LEU     CA 3011   4.627   7.128   2.032
  191LEU     HA 3012   4.702   7.207   2.025
  191LEU     CB 3013   4.668   7.013   1.939
  191LEU    HB1 3014   4.588   6.940   1.952
  191LEU    HB2 3015   4.759   6.967   1.978
  191LEU     CG 3016   4.683   7.066   1.797
  191LEU     HG 3017   4.607   7.140   1.770
  191LEU    CD1 3018   4.817   7.132   1.765
  191LEU   HD11 3019   4.813   7.188   1.671
  191LEU   HD12 3020   4.853   7.200   1.842
  191LEU   HD13 3021   4.891   7.055   1.746
  191LEU    CD2 3022   4.660   6.952   1.698
  191LEU   HD21 3023   4.690   6.967   1.594
  191LEU   HD22 3024   4.713   6.864   1.734
  191LEU   HD23 3025   4.555   6.922   1.699
  191LEU      C 3026   4.495   7.189   1.989
  191LEU      O 3027   4.407   7.118   1.942
  192THR      N 3028   4.482   7.319   2.017
  192THR      H 3029   4.555   7.377   2.056
  192THR     CA 3030   4.350   7.378   2.022
  192THR     HA 3031   4.278   7.305   2.060
  192THR     CB 3032   4.342   7.491   2.124
  192THR     HB 3033   4.247   7.544   2.123
  192THR    CG2 3034   4.356   7.431   2.264
  192THR   HG21 3035   4.252   7.417   2.293
  192THR   HG22 3036   4.404   7.334   2.265
  192THR   HG23 3037   4.406   7.493   2.339
  192THR    OG1 3038   4.456   7.574   2.114
  192THR    HG1 3039   4.435   7.652   2.166
  192THR      C 3040   4.289   7.426   1.891
  192THR      O 3041   4.168   7.446   1.881
  193GLN      N 3042   4.373   7.452   1.791
  193GLN      H 3043   4.473   7.448   1.806
  193GLN     CA 3044   4.325   7.489   1.660
  193GLN     HA 3045   4.418   7.510   1.607
  193GLN     CB 3046   4.248   7.376   1.592
  193GLN    HB1 3047   4.239   7.393   1.485
  193GLN    HB2 3048   4.150   7.352   1.633
  193GLN     CG 3049   4.326   7.245   1.594
  193GLN    HG1 3050   4.255   7.166   1.566
  193GLN    HG2 3051   4.357   7.226   1.697
  193GLN     CD 3052   4.440   7.241   1.494
  193GLN    OE1 3053   4.498   7.338   1.445
  193GLN    NE2 3054   4.469   7.119   1.448
  193GLN   HE21 3055   4.413   7.043   1.484
  193GLN   HE22 3056   4.531   7.098   1.371
  193GLN      C 3057   4.256   7.624   1.639
  193GLN      O 3058   4.194   7.644   1.535
  194GLU      N 3059   4.273   7.718   1.732
  194GLU      H 3060   4.344   7.700   1.801
  194GLU     CA 3061   4.198   7.842   1.740
  194GLU     HA 3062   4.095   7.816   1.761
  194GLU     CB 3063   4.242   7.923   1.862
  194GLU    HB1 3064   4.189   8.018   1.871
  194GLU    HB2 3065   4.350   7.931   1.860
  194GLU     CG 3066   4.218   7.862   2.000
  194GLU    HG1 3067   4.279   7.919   2.070
  194GLU    HG2 3068   4.252   7.758   1.997
  194GLU     CD 3069   4.072   7.874   2.043
  194GLU    OE1 3070   3.989   7.781   2.054
  194GLU    OE2 3071   4.033   7.992   2.058
  194GLU      C 3072   4.200   7.928   1.614
  194GLU      O 3073   4.096   7.984   1.579
  195LYS      N 3074   4.312   7.938   1.543
  195LYS      H 3075   4.388   7.889   1.588
  195LYS     CA 3076   4.320   8.012   1.418
  195LYS     HA 3077   4.249   8.093   1.435
  195LYS     CB 3078   4.459   8.067   1.388
  195LYS    HB1 3079   4.449   8.113   1.290
  195LYS    HB2 3080   4.528   7.983   1.377
  195LYS     CG 3081   4.508   8.157   1.501
  195LYS    HG1 3082   4.513   8.100   1.594
  195LYS    HG2 3083   4.443   8.244   1.510
  195LYS     CD 3084   4.646   8.206   1.459
  195LYS    HD1 3085   4.640   8.267   1.369
  195LYS    HD2 3086   4.704   8.116   1.440
  195LYS     CE 3087   4.711   8.292   1.566
  195LYS    HE1 3088   4.811   8.324   1.534
  195LYS    HE2 3089   4.737   8.239   1.658
  195LYS     NZ 3090   4.637   8.414   1.604
  195LYS    HZ1 3091   4.552   8.393   1.655
  195LYS    HZ2 3092   4.693   8.479   1.656
  195LYS    HZ3 3093   4.613   8.467   1.521
  195LYS      C 3094   4.250   7.949   1.299
  195LYS      O 3095   4.196   8.023   1.217
  196LEU      N 3096   4.256   7.817   1.278
  196LEU      H 3097   4.327   7.773   1.334
  196LEU     CA 3098   4.194   7.742   1.171
  196LEU     HA 3099   4.200   7.794   1.076
  196LEU     CB 3100   4.266   7.608   1.153
  196LEU    HB1 3101   4.246   7.556   1.247
  196LEU    HB2 3102   4.373   7.630   1.151
  196LEU     CG 3103   4.238   7.517   1.034
  196LEU     HG 3104   4.144   7.466   1.056
  196LEU    CD1 3105   4.219   7.582   0.898
  196LEU   HD11 3106   4.147   7.664   0.900
  196LEU   HD12 3107   4.320   7.616   0.876
  196LEU   HD13 3108   4.193   7.501   0.830
  196LEU    CD2 3109   4.331   7.396   1.036
  196LEU   HD21 3110   4.306   7.329   0.953
  196LEU   HD22 3111   4.431   7.436   1.022
  196LEU   HD23 3112   4.333   7.362   1.139
  196LEU      C 3113   4.047   7.709   1.195
  196LEU      O 3114   3.979   7.711   1.093
  197ILE      N 3115   4.002   7.699   1.320
  197ILE      H 3116   4.063   7.672   1.396
  197ILE     CA 3117   3.860   7.712   1.346
  197ILE     HA 3118   3.809   7.646   1.276
  197ILE     CB 3119   3.840   7.670   1.491
  197ILE     HB 3120   3.908   7.729   1.552
  197ILE    CG2 3121   3.699   7.712   1.531
  197ILE   HG21 3122   3.676   7.819   1.527
  197ILE   HG22 3123   3.616   7.660   1.483
  197ILE   HG23 3124   3.702   7.691   1.638
  197ILE    CG1 3125   3.878   7.522   1.506
  197ILE   HG11 3126   3.967   7.493   1.449
  197ILE   HG12 3127   3.794   7.465   1.466
  197ILE     CD 3128   3.903   7.488   1.652
  197ILE    HD1 3129   3.995   7.532   1.690
  197ILE    HD2 3130   3.818   7.510   1.717
  197ILE    HD3 3131   3.931   7.383   1.660
  197ILE      C 3132   3.808   7.853   1.319
  197ILE      O 3133   3.704   7.858   1.254
  198GLN      N 3134   3.878   7.961   1.354
  198GLN      H 3135   3.951   7.954   1.424
  198GLN     CA 3136   3.840   8.095   1.314
  198GLN     HA 3137   3.738   8.109   1.349
  198GLN     CB 3138   3.928   8.196   1.387
  198GLN    HB1 3139   4.031   8.188   1.352
  198GLN    HB2 3140   3.936   8.175   1.494
  198GLN     CG 3141   3.880   8.340   1.381
  198GLN    HG1 3142   3.886   8.369   1.276
  198GLN    HG2 3143   3.951   8.411   1.425
  198GLN     CD 3144   3.740   8.360   1.437
  198GLN    OE1 3145   3.638   8.334   1.373
  198GLN    NE2 3146   3.723   8.384   1.567
  198GLN   HE21 3147   3.797   8.382   1.635
  198GLN   HE22 3148   3.628   8.411   1.590
  198GLN      C 3149   3.835   8.127   1.166
  198GLN      O 3150   3.740   8.192   1.123
  199TYR      N 3151   3.934   8.079   1.091
  199TYR      H 3152   4.014   8.028   1.125
  199TYR     CA 3153   3.925   8.077   0.946
  199TYR     HA 3154   3.915   8.179   0.907
  199TYR     CB 3155   4.059   8.023   0.897
  199TYR    HB1 3156   4.078   7.919   0.925
  199TYR    HB2 3157   4.139   8.080   0.943
  199TYR     CG 3158   4.064   8.027   0.746
  199TYR    CD1 3159   4.122   8.136   0.680
  199TYR    HD1 3160   4.159   8.221   0.735
  199TYR    CE1 3161   4.150   8.129   0.543
  199TYR    HE1 3162   4.190   8.217   0.496
  199TYR     CZ 3163   4.105   8.015   0.474
  199TYR     OH 3164   4.114   8.021   0.338
  199TYR     HH 3165   4.160   8.101   0.312
  199TYR    CE2 3166   4.056   7.901   0.541
  199TYR    HE2 3167   4.022   7.814   0.485
  199TYR    CD2 3168   4.031   7.909   0.678
  199TYR    HD2 3169   3.994   7.827   0.738
  199TYR      C 3170   3.805   7.998   0.896
  199TYR      O 3171   3.723   8.058   0.827
  200CYS      N 3172   3.800   7.868   0.927
  200CYS      H 3173   3.866   7.825   0.990
  200CYS     CA 3174   3.697   7.784   0.870
  200CYS     HA 3175   3.709   7.773   0.763
  200CYS     CB 3176   3.706   7.644   0.929
  200CYS    HB1 3177   3.616   7.582   0.936
  200CYS    HB2 3178   3.732   7.658   1.034
  200CYS     SG 3179   3.843   7.553   0.854
  200CYS     HG 3180   3.933   7.637   0.907
  200CYS      C 3181   3.554   7.837   0.881
  200CYS      O 3182   3.484   7.849   0.781
  201GLN      N 3183   3.518   7.895   0.996
  201GLN      H 3184   3.583   7.891   1.073
  201GLN     CA 3185   3.393   7.967   1.010
  201GLN     HA 3186   3.321   7.906   0.957
  201GLN     CB 3187   3.346   7.963   1.155
  201GLN    HB1 3188   3.377   7.866   1.194
  201GLN    HB2 3189   3.239   7.967   1.170
  201GLN     CG 3190   3.417   8.073   1.234
  201GLN    HG1 3191   3.380   8.170   1.199
  201GLN    HG2 3192   3.525   8.065   1.222
  201GLN     CD 3193   3.401   8.064   1.385
  201GLN    OE1 3194   3.332   7.983   1.445
  201GLN    NE2 3195   3.479   8.142   1.461
  201GLN   HE21 3196   3.547   8.199   1.414
  201GLN   HE22 3197   3.478   8.126   1.561
  201GLN      C 3198   3.365   8.097   0.937
  201GLN      O 3199   3.253   8.117   0.891
  202SER      N 3200   3.467   8.182   0.922
  202SER      H 3201   3.556   8.152   0.959
  202SER     CA 3202   3.467   8.305   0.845
  202SER     HA 3203   3.387   8.370   0.882
  202SER     CB 3204   3.596   8.382   0.869
  202SER    HB1 3205   3.584   8.474   0.813
  202SER    HB2 3206   3.682   8.326   0.831
  202SER     OG 3207   3.625   8.408   1.005
  202SER     HG 3208   3.665   8.328   1.038
  202SER      C 3209   3.445   8.274   0.698
  202SER      O 3210   3.422   8.361   0.614
  203LYS      N 3211   3.458   8.147   0.658
  203LYS      H 3212   3.499   8.091   0.732
  203LYS     CA 3213   3.433   8.076   0.534
  203LYS     HA 3214   3.406   8.153   0.461
  203LYS     CB 3215   3.559   8.009   0.481
  203LYS    HB1 3216   3.535   7.970   0.382
  203LYS    HB2 3217   3.577   7.923   0.545
  203LYS     CG 3218   3.693   8.081   0.470
  203LYS    HG1 3219   3.771   8.020   0.424
  203LYS    HG2 3220   3.729   8.101   0.572
  203LYS     CD 3221   3.688   8.219   0.406
  203LYS    HD1 3222   3.614   8.274   0.464
  203LYS    HD2 3223   3.654   8.215   0.302
  203LYS     CE 3224   3.823   8.288   0.416
  203LYS    HE1 3225   3.892   8.238   0.348
  203LYS    HE2 3226   3.871   8.272   0.512
  203LYS     NZ 3227   3.820   8.429   0.373
  203LYS    HZ1 3228   3.773   8.495   0.433
  203LYS    HZ2 3229   3.911   8.472   0.366
  203LYS    HZ3 3230   3.765   8.445   0.291
  203LYS      C 3231   3.314   7.982   0.540
  203LYS      O 3232   3.284   7.907   0.448
  204GLY      N 3233   3.239   7.979   0.651
  204GLY      H 3234   3.263   8.049   0.721
  204GLY     CA 3235   3.114   7.907   0.665
  204GLY    HA1 3236   3.059   7.924   0.572
  204GLY    HA2 3237   3.066   7.957   0.749
  204GLY      C 3238   3.129   7.759   0.696
  204GLY      O 3239   3.031   7.686   0.682
  205ILE      N 3240   3.250   7.706   0.719
  205ILE      H 3241   3.327   7.771   0.729
  205ILE     CA 3242   3.288   7.568   0.736
  205ILE     HA 3243   3.220   7.512   0.671
  205ILE     CB 3244   3.431   7.542   0.693
  205ILE     HB 3245   3.493   7.590   0.768
  205ILE    CG2 3246   3.479   7.398   0.711
  205ILE   HG21 3247   3.438   7.327   0.639
  205ILE   HG22 3248   3.587   7.387   0.707
  205ILE   HG23 3249   3.455   7.371   0.814
  205ILE    CG1 3250   3.473   7.582   0.552
  205ILE   HG11 3251   3.439   7.684   0.536
  205ILE   HG12 3252   3.413   7.518   0.486
  205ILE     CD 3253   3.622   7.580   0.521
  205ILE    HD1 3254   3.657   7.479   0.542
  205ILE    HD2 3255   3.639   7.607   0.416
  205ILE    HD3 3256   3.681   7.654   0.576
  205ILE      C 3257   3.260   7.529   0.881
  205ILE      O 3258   3.285   7.606   0.974
  206VAL      N 3259   3.212   7.408   0.908
  206VAL      H 3260   3.193   7.353   0.825
  206VAL     CA 3261   3.218   7.335   1.033
  206VAL     HA 3262   3.212   7.407   1.115
  206VAL     CB 3263   3.095   7.246   1.043
  206VAL     HB 3264   3.087   7.195   0.948
  206VAL    CG1 3265   3.107   7.151   1.162
  206VAL   HG11 3266   3.013   7.104   1.194
  206VAL   HG12 3267   3.177   7.070   1.140
  206VAL   HG13 3268   3.151   7.202   1.248
  206VAL    CG2 3269   2.981   7.343   1.072
  206VAL   HG21 3270   2.975   7.412   0.988
  206VAL   HG22 3271   2.890   7.284   1.083
  206VAL   HG23 3272   2.996   7.399   1.164
  206VAL      C 3273   3.353   7.268   1.059
  206VAL      O 3274   3.405   7.202   0.970
  207VAL      N 3275   3.416   7.290   1.175
  207VAL      H 3276   3.364   7.341   1.246
  207VAL     CA 3277   3.531   7.214   1.218
  207VAL     HA 3278   3.564   7.160   1.129
  207VAL     CB 3279   3.655   7.293   1.259
  207VAL     HB 3280   3.620   7.357   1.341
  207VAL    CG1 3281   3.764   7.201   1.311
  207VAL   HG11 3282   3.791   7.131   1.232
  207VAL   HG12 3283   3.857   7.255   1.331
  207VAL   HG13 3284   3.730   7.146   1.399
  207VAL    CG2 3285   3.701   7.388   1.149
  207VAL   HG21 3286   3.753   7.330   1.073
  207VAL   HG22 3287   3.620   7.440   1.097
  207VAL   HG23 3288   3.771   7.460   1.191
  207VAL      C 3289   3.479   7.097   1.300
  207VAL      O 3290   3.391   7.109   1.385
  208THR      N 3291   3.539   6.980   1.274
  208THR      H 3292   3.619   6.980   1.213
  208THR     CA 3293   3.534   6.858   1.351
  208THR     HA 3294   3.465   6.871   1.435
  208THR     CB 3295   3.485   6.743   1.264
  208THR     HB 3296   3.560   6.724   1.188
  208THR    CG2 3297   3.443   6.616   1.338
  208THR   HG21 3298   3.400   6.540   1.274
  208THR   HG22 3299   3.533   6.576   1.385
  208THR   HG23 3300   3.376   6.630   1.423
  208THR    OG1 3301   3.365   6.781   1.199
  208THR    HG1 3302   3.356   6.877   1.197
  208THR      C 3303   3.670   6.832   1.414
  208THR      O 3304   3.774   6.848   1.350
  209ALA      N 3305   3.658   6.781   1.537
  209ALA      H 3306   3.565   6.763   1.571
  209ALA     CA 3307   3.772   6.753   1.622
  209ALA     HA 3308   3.860   6.798   1.575
  209ALA     CB 3309   3.750   6.818   1.758
  209ALA    HB1 3310   3.654   6.791   1.801
  209ALA    HB2 3311   3.831   6.787   1.825
  209ALA    HB3 3312   3.762   6.923   1.732
  209ALA      C 3313   3.790   6.602   1.626
  209ALA      O 3314   3.705   6.536   1.686
  210TYR      N 3315   3.899   6.544   1.576
  210TYR      H 3316   3.966   6.601   1.527
  210TYR     CA 3317   3.922   6.400   1.575
  210TYR     HA 3318   3.833   6.338   1.590
  210TYR     CB 3319   3.967   6.359   1.435
  210TYR    HB1 3320   3.893   6.401   1.367
  210TYR    HB2 3321   3.951   6.252   1.424
  210TYR     CG 3322   4.106   6.382   1.382
  210TYR    CD1 3323   4.223   6.332   1.440
  210TYR    HD1 3324   4.224   6.296   1.542
  210TYR    CE1 3325   4.349   6.342   1.380
  210TYR    HE1 3326   4.436   6.303   1.431
  210TYR     CZ 3327   4.358   6.396   1.250
  210TYR     OH 3328   4.480   6.402   1.188
  210TYR     HH 3329   4.475   6.453   1.107
  210TYR    CE2 3330   4.241   6.444   1.188
  210TYR    HE2 3331   4.250   6.482   1.087
  210TYR    CD2 3332   4.117   6.425   1.249
  210TYR    HD2 3333   4.030   6.463   1.197
  210TYR      C 3334   4.025   6.360   1.680
  210TYR      O 3335   4.092   6.452   1.726
  211SER      N 3336   4.033   6.235   1.726
  211SER      H 3337   3.981   6.162   1.680
  211SER     CA 3338   4.116   6.203   1.840
  211SER     HA 3339   4.086   6.106   1.881
  211SER     CB 3340   4.253   6.159   1.789
  211SER    HB1 3341   4.314   6.107   1.863
  211SER    HB2 3342   4.310   6.246   1.758
  211SER     OG 3343   4.240   6.067   1.683
  211SER     HG 3344   4.219   5.976   1.706
  211SER      C 3345   4.114   6.287   1.967
  211SER      O 3346   4.220   6.333   2.009
  212PRO      N 3347   3.994   6.322   2.013
  212PRO     CD 3348   3.865   6.262   1.983
  212PRO    HD1 3349   3.867   6.154   1.999
  212PRO    HD2 3350   3.830   6.281   1.882
  212PRO     CG 3351   3.764   6.327   2.077
  212PRO    HG1 3352   3.764   6.263   2.165
  212PRO    HG2 3353   3.666   6.344   2.032
  212PRO     CB 3354   3.830   6.457   2.122
  212PRO    HB1 3355   3.804   6.480   2.225
  212PRO    HB2 3356   3.812   6.543   2.057
  212PRO     CA 3357   3.978   6.423   2.117
  212PRO     HA 3358   4.036   6.509   2.083
  212PRO      C 3359   4.029   6.382   2.255
  212PRO      O 3360   4.040   6.470   2.340
  213LEU      N 3361   4.074   6.259   2.277
  213LEU      H 3362   4.052   6.189   2.206
  213LEU     CA 3363   4.122   6.211   2.405
  213LEU     HA 3364   4.106   6.293   2.474
  213LEU     CB 3365   4.047   6.083   2.440
  213LEU    HB1 3366   4.069   6.081   2.547
  213LEU    HB2 3367   4.099   5.995   2.401
  213LEU     CG 3368   3.899   6.080   2.401
  213LEU     HG 3369   3.888   6.089   2.293
  213LEU    CD1 3370   3.838   5.954   2.461
  213LEU   HD11 3371   3.833   5.958   2.570
  213LEU   HD12 3372   3.741   5.939   2.413
  213LEU   HD13 3373   3.903   5.874   2.427
  213LEU    CD2 3374   3.816   6.195   2.456
  213LEU   HD21 3375   3.816   6.183   2.564
  213LEU   HD22 3376   3.854   6.297   2.445
  213LEU   HD23 3377   3.715   6.192   2.415
  213LEU      C 3378   4.269   6.176   2.388
  213LEU      O 3379   4.328   6.105   2.470
  214GLY      N 3380   4.330   6.220   2.278
  214GLY      H 3381   4.273   6.276   2.216
  214GLY     CA 3382   4.467   6.199   2.237
  214GLY    HA1 3383   4.524   6.211   2.329
  214GLY    HA2 3384   4.491   6.261   2.151
  214GLY      C 3385   4.508   6.059   2.191
  214GLY      O 3386   4.626   6.026   2.176
  215SER      N 3387   4.410   5.974   2.160
  215SER      H 3388   4.314   6.004   2.173
  215SER     CA 3389   4.428   5.843   2.101
  215SER     HA 3390   4.331   5.796   2.117
  215SER     CB 3391   4.437   5.858   1.949
  215SER    HB1 3392   4.531   5.905   1.922
  215SER    HB2 3393   4.358   5.927   1.921
  215SER     OG 3394   4.414   5.734   1.885
  215SER     HG 3395   4.334   5.746   1.833
  215SER      C 3396   4.542   5.761   2.160
  215SER      O 3397   4.645   5.741   2.096
  216PRO      N 3398   4.537   5.730   2.289
  216PRO     CD 3399   4.433   5.773   2.381
  216PRO    HD1 3400   4.333   5.763   2.339
  216PRO    HD2 3401   4.439   5.879   2.404
  216PRO     CG 3402   4.438   5.683   2.504
  216PRO    HG1 3403   4.377   5.594   2.487
  216PRO    HG2 3404   4.404   5.729   2.597
  216PRO     CB 3405   4.586   5.644   2.506
  216PRO    HB1 3406   4.608   5.557   2.567
  216PRO    HB2 3407   4.636   5.733   2.545
  216PRO     CA 3408   4.627   5.641   2.359
  216PRO     HA 3409   4.730   5.674   2.346
  216PRO      C 3410   4.624   5.495   2.314
  216PRO      O 3411   4.709   5.413   2.346
  217ASP      N 3412   4.519   5.452   2.245
  217ASP      H 3413   4.438   5.511   2.241
  217ASP     CA 3414   4.520   5.320   2.184
  217ASP     HA 3415   4.572   5.255   2.253
  217ASP     CB 3416   4.376   5.270   2.174
  217ASP    HB1 3417   4.329   5.248   2.270
  217ASP    HB2 3418   4.390   5.171   2.130
  217ASP     CG 3419   4.282   5.357   2.092
  217ASP    OD1 3420   4.270   5.481   2.100
  217ASP    OD2 3421   4.205   5.293   2.017
  217ASP      C 3422   4.584   5.311   2.046
  217ASP      O 3423   4.572   5.208   1.981
  218ARG      N 3424   4.660   5.411   1.999
  218ARG      H 3425   4.683   5.491   2.055
  218ARG     CA 3426   4.736   5.400   1.876
  218ARG     HA 3427   4.679   5.350   1.799
  218ARG     CB 3428   4.744   5.538   1.813
  218ARG    HB1 3429   4.654   5.600   1.812
  218ARG    HB2 3430   4.774   5.527   1.709
  218ARG     CG 3431   4.852   5.629   1.872
  218ARG    HG1 3432   4.943   5.591   1.825
  218ARG    HG2 3433   4.854   5.608   1.979
  218ARG     CD 3434   4.841   5.779   1.844
  218ARG    HD1 3435   4.743   5.816   1.875
  218ARG    HD2 3436   4.836   5.809   1.739
  218ARG     NE 3437   4.953   5.849   1.907
  218ARG     HE 3438   5.026   5.881   1.844
  218ARG     CZ 3439   4.976   5.881   2.035
  218ARG    NH1 3440   4.892   5.850   2.135
  218ARG   HH11 3441   4.799   5.822   2.110
  218ARG   HH12 3442   4.921   5.871   2.230
  218ARG    NH2 3443   5.097   5.932   2.061
  218ARG   HH21 3444   5.168   5.956   1.994
  218ARG   HH22 3445   5.137   5.944   2.153
  218ARG      C 3446   4.869   5.327   1.892
  218ARG      O 3447   4.934   5.320   1.996
  219PRO      N 3448   4.922   5.271   1.783
  219PRO     CD 3449   4.862   5.257   1.652
  219PRO    HD1 3450   4.887   5.351   1.605
  219PRO    HD2 3451   4.757   5.232   1.668
  219PRO     CG 3452   4.936   5.140   1.587
  219PRO    HG1 3453   4.947   5.146   1.479
  219PRO    HG2 3454   4.889   5.046   1.615
  219PRO     CB 3455   5.078   5.150   1.644
  219PRO    HB1 3456   5.133   5.225   1.587
  219PRO    HB2 3457   5.123   5.052   1.633
  219PRO     CA 3458   5.048   5.199   1.785
  219PRO     HA 3459   5.037   5.117   1.856
  219PRO      C 3460   5.173   5.267   1.838
  219PRO      O 3461   5.265   5.212   1.898
  220TRP      N 3462   5.179   5.399   1.818
  220TRP      H 3463   5.104   5.428   1.757
  220TRP     CA 3464   5.275   5.496   1.867
  220TRP     HA 3465   5.356   5.441   1.914
  220TRP     CB 3466   5.321   5.578   1.747
  220TRP    HB1 3467   5.355   5.506   1.673
  220TRP    HB2 3468   5.411   5.633   1.778
  220TRP     CG 3469   5.226   5.676   1.686
  220TRP    CD1 3470   5.239   5.810   1.699
  220TRP    HD1 3471   5.312   5.849   1.768
  220TRP    NE1 3472   5.132   5.866   1.631
  220TRP    HE1 3473   5.121   5.966   1.629
  220TRP    CE2 3474   5.054   5.777   1.560
  220TRP    CZ2 3475   4.942   5.786   1.477
  220TRP    HZ2 3476   4.890   5.876   1.448
  220TRP    CH2 3477   4.884   5.669   1.426
  220TRP    HH2 3478   4.798   5.677   1.360
  220TRP    CZ3 3479   4.945   5.548   1.460
  220TRP    HZ3 3480   4.909   5.458   1.413
  220TRP    CE3 3481   5.064   5.538   1.533
  220TRP    HE3 3482   5.111   5.441   1.541
  220TRP    CD2 3483   5.113   5.653   1.596
  220TRP      C 3484   5.233   5.581   1.986
  220TRP      O 3485   5.289   5.689   2.002
  221ALA      N 3486   5.141   5.530   2.069
  221ALA      H 3487   5.106   5.442   2.035
  221ALA     CA 3488   5.131   5.568   2.209
  221ALA     HA 3489   5.122   5.677   2.210
  221ALA     CB 3490   5.007   5.511   2.277
  221ALA    HB1 3491   4.917   5.537   2.222
  221ALA    HB2 3492   5.011   5.403   2.294
  221ALA    HB3 3493   5.001   5.541   2.381
  221ALA      C 3494   5.254   5.531   2.290
  221ALA      O 3495   5.296   5.416   2.287
  222LYS      N 3496   5.307   5.623   2.372
  222LYS      H 3497   5.261   5.712   2.365
  222LYS     CA 3498   5.426   5.605   2.453
  222LYS     HA 3499   5.439   5.497   2.450
  222LYS     CB 3500   5.552   5.670   2.395
  222LYS    HB1 3501   5.636   5.620   2.443
  222LYS    HB2 3502   5.547   5.777   2.418
  222LYS     CG 3503   5.580   5.654   2.246
  222LYS    HG1 3504   5.501   5.680   2.176
  222LYS    HG2 3505   5.605   5.548   2.243
  222LYS     CD 3506   5.708   5.726   2.203
  222LYS    HD1 3507   5.793   5.692   2.262
  222LYS    HD2 3508   5.681   5.831   2.214
  222LYS     CE 3509   5.731   5.683   2.059
  222LYS    HE1 3510   5.653   5.731   1.999
  222LYS    HE2 3511   5.721   5.575   2.053
  222LYS     NZ 3512   5.866   5.723   2.016
  222LYS    HZ1 3513   5.930   5.737   2.092
  222LYS    HZ2 3514   5.919   5.657   1.960
  222LYS    HZ3 3515   5.867   5.803   1.954
  222LYS      C 3516   5.422   5.646   2.599
  222LYS      O 3517   5.357   5.748   2.621
  223PRO      N 3518   5.509   5.597   2.688
  223PRO     CD 3519   5.574   5.468   2.679
  223PRO    HD1 3520   5.676   5.471   2.640
  223PRO    HD2 3521   5.515   5.395   2.623
  223PRO     CG 3522   5.598   5.418   2.821
  223PRO    HG1 3523   5.689   5.360   2.837
  223PRO    HG2 3524   5.514   5.358   2.857
  223PRO     CB 3525   5.613   5.548   2.899
  223PRO    HB1 3526   5.714   5.586   2.888
  223PRO    HB2 3527   5.584   5.541   3.004
  223PRO     CA 3528   5.529   5.649   2.822
  223PRO     HA 3529   5.429   5.646   2.865
  223PRO      C 3530   5.596   5.785   2.838
  223PRO      O 3531   5.606   5.842   2.947
  224GLU      N 3532   5.632   5.840   2.722
  224GLU      H 3533   5.641   5.774   2.647
  224GLU     CA 3534   5.682   5.975   2.705
  224GLU     HA 3535   5.690   6.028   2.800
  224GLU     CB 3536   5.821   5.987   2.644
  224GLU    HB1 3537   5.893   5.921   2.693
  224GLU    HB2 3538   5.845   6.093   2.655
  224GLU     CG 3539   5.813   5.954   2.495
  224GLU    HG1 3540   5.745   6.026   2.448
  224GLU    HG2 3541   5.783   5.850   2.481
  224GLU     CD 3542   5.950   5.981   2.434
  224GLU    OE1 3543   5.999   5.886   2.371
  224GLU    OE2 3544   6.005   6.093   2.445
  224GLU      C 3545   5.588   6.072   2.634
  224GLU      O 3546   5.626   6.180   2.591
  225ASP      N 3547   5.464   6.027   2.607
  225ASP      H 3548   5.433   5.944   2.654
  225ASP     CA 3549   5.363   6.122   2.564
  225ASP     HA 3550   5.400   6.203   2.502
  225ASP     CB 3551   5.254   6.059   2.478
  225ASP    HB1 3552   5.183   6.136   2.449
  225ASP    HB2 3553   5.194   5.995   2.543
  225ASP     CG 3554   5.287   5.980   2.352
  225ASP    OD1 3555   5.391   6.001   2.287
  225ASP    OD2 3556   5.197   5.903   2.311
  225ASP      C 3557   5.293   6.190   2.681
  225ASP      O 3558   5.293   6.128   2.787
  226PRO      N 3559   5.235   6.309   2.665
  226PRO     CD 3560   5.236   6.400   2.552
  226PRO    HD1 3561   5.178   6.362   2.468
  226PRO    HD2 3562   5.340   6.424   2.535
  226PRO     CG 3563   5.165   6.528   2.595
  226PRO    HG1 3564   5.060   6.518   2.566
  226PRO    HG2 3565   5.220   6.610   2.550
  226PRO     CB 3566   5.178   6.523   2.747
  226PRO    HB1 3567   5.113   6.596   2.796
  226PRO    HB2 3568   5.283   6.540   2.773
  226PRO     CA 3569   5.164   6.374   2.773
  226PRO     HA 3570   5.215   6.354   2.868
  226PRO      C 3571   5.020   6.329   2.788
  226PRO      O 3572   4.967   6.258   2.703
  227SER      N 3573   4.956   6.358   2.902
  227SER      H 3574   4.998   6.429   2.961
  227SER     CA 3575   4.832   6.297   2.945
  227SER     HA 3576   4.809   6.209   2.884
  227SER     CB 3577   4.838   6.225   3.079
  227SER    HB1 3578   4.901   6.137   3.063
  227SER    HB2 3579   4.739   6.196   3.114
  227SER     OG 3580   4.912   6.296   3.176
  227SER     HG 3581   4.903   6.258   3.264
  227SER      C 3582   4.708   6.385   2.930
  227SER      O 3583   4.718   6.507   2.944
  228LEU      N 3584   4.594   6.323   2.899
  228LEU      H 3585   4.601   6.227   2.871
  228LEU     CA 3586   4.458   6.370   2.887
  228LEU     HA 3587   4.452   6.475   2.917
  228LEU     CB 3588   4.417   6.371   2.740
  228LEU    HB1 3589   4.311   6.391   2.725
  228LEU    HB2 3590   4.437   6.269   2.708
  228LEU     CG 3591   4.496   6.464   2.648
  228LEU     HG 3592   4.599   6.429   2.642
  228LEU    CD1 3593   4.438   6.456   2.508
  228LEU   HD11 3594   4.431   6.352   2.475
  228LEU   HD12 3595   4.335   6.491   2.515
  228LEU   HD13 3596   4.493   6.521   2.440
  228LEU    CD2 3597   4.495   6.606   2.704
  228LEU   HD21 3598   4.584   6.619   2.767
  228LEU   HD22 3599   4.506   6.678   2.623
  228LEU   HD23 3600   4.398   6.623   2.750
  228LEU      C 3601   4.362   6.295   2.978
  228LEU      O 3602   4.324   6.355   3.079
  229LEU      N 3603   4.333   6.166   2.958
  229LEU      H 3604   4.381   6.126   2.878
  229LEU     CA 3605   4.258   6.080   3.047
  229LEU     HA 3606   4.168   6.135   3.075
  229LEU     CB 3607   4.220   5.946   2.985
  229LEU    HB1 3608   4.173   5.889   3.065
  229LEU    HB2 3609   4.310   5.890   2.961
  229LEU     CG 3610   4.133   5.955   2.860
  229LEU     HG 3611   4.181   6.029   2.797
  229LEU    CD1 3612   4.129   5.828   2.775
  229LEU   HD11 3613   4.126   5.745   2.846
  229LEU   HD12 3614   4.037   5.821   2.716
  229LEU   HD13 3615   4.221   5.821   2.717
  229LEU    CD2 3616   3.989   5.986   2.899
  229LEU   HD21 3617   3.936   6.008   2.806
  229LEU   HD22 3618   3.945   5.901   2.952
  229LEU   HD23 3619   3.994   6.082   2.951
  229LEU      C 3620   4.319   6.053   3.184
  229LEU      O 3621   4.246   6.020   3.276
  230GLU      N 3622   4.451   6.073   3.197
  230GLU      H 3623   4.500   6.082   3.109
  230GLU     CA 3624   4.527   6.034   3.313
  230GLU     HA 3625   4.470   5.963   3.374
  230GLU     CB 3626   4.649   5.952   3.270
  230GLU    HB1 3627   4.717   5.942   3.355
  230GLU    HB2 3628   4.694   6.014   3.192
  230GLU     CG 3629   4.610   5.815   3.218
  230GLU    HG1 3630   4.510   5.824   3.173
  230GLU    HG2 3631   4.594   5.754   3.307
  230GLU     CD 3632   4.709   5.748   3.124
  230GLU    OE1 3633   4.703   5.774   3.002
  230GLU    OE2 3634   4.784   5.662   3.176
  230GLU      C 3635   4.569   6.154   3.397
  230GLU      O 3636   4.636   6.134   3.498
  231ASP      N 3637   4.553   6.275   3.345
  231ASP      H 3638   4.489   6.288   3.267
  231ASP     CA 3639   4.590   6.397   3.413
  231ASP     HA 3640   4.694   6.387   3.447
  231ASP     CB 3641   4.616   6.512   3.316
  231ASP    HB1 3642   4.524   6.527   3.261
  231ASP    HB2 3643   4.689   6.477   3.243
  231ASP     CG 3644   4.660   6.645   3.376
  231ASP    OD1 3645   4.672   6.749   3.307
  231ASP    OD2 3646   4.688   6.649   3.498
  231ASP      C 3647   4.506   6.425   3.537
  231ASP      O 3648   4.386   6.444   3.518
  232PRO      N 3649   4.555   6.432   3.661
  232PRO     CD 3650   4.692   6.413   3.704
  232PRO    HD1 3651   4.742   6.509   3.696
  232PRO    HD2 3652   4.757   6.351   3.643
  232PRO     CG 3653   4.681   6.369   3.850
  232PRO    HG1 3654   4.771   6.388   3.909
  232PRO    HG2 3655   4.667   6.261   3.846
  232PRO     CB 3656   4.559   6.448   3.897
  232PRO    HB1 3657   4.604   6.544   3.922
  232PRO    HB2 3658   4.512   6.393   3.979
  232PRO     CA 3659   4.467   6.451   3.775
  232PRO     HA 3660   4.397   6.368   3.776
  232PRO      C 3661   4.398   6.587   3.777
  232PRO      O 3662   4.296   6.603   3.844
  233ARG      N 3663   4.453   6.690   3.713
  233ARG      H 3664   4.533   6.668   3.655
  233ARG     CA 3665   4.396   6.822   3.697
  233ARG     HA 3666   4.360   6.866   3.790
  233ARG     CB 3667   4.499   6.909   3.627
  233ARG    HB1 3668   4.452   7.006   3.610
  233ARG    HB2 3669   4.529   6.869   3.531
  233ARG     CG 3670   4.627   6.936   3.706
  233ARG    HG1 3671   4.685   6.847   3.733
  233ARG    HG2 3672   4.595   6.981   3.800
  233ARG     CD 3673   4.726   7.020   3.627
  233ARG    HD1 3674   4.813   7.031   3.692
  233ARG    HD2 3675   4.673   7.114   3.612
  233ARG     NE 3676   4.762   6.941   3.509
  233ARG     HE 3677   4.725   6.847   3.506
  233ARG     CZ 3678   4.856   6.978   3.421
  233ARG    NH1 3679   4.914   7.098   3.429
  233ARG   HH11 3680   4.883   7.170   3.492
  233ARG   HH12 3681   4.984   7.123   3.360
  233ARG    NH2 3682   4.891   6.892   3.324
  233ARG   HH21 3683   4.821   6.822   3.301
  233ARG   HH22 3684   4.956   6.930   3.257
  233ARG      C 3685   4.270   6.816   3.612
  233ARG      O 3686   4.174   6.889   3.637
  234ILE      N 3687   4.253   6.730   3.511
  234ILE      H 3688   4.325   6.660   3.499
  234ILE     CA 3689   4.130   6.712   3.437
  234ILE     HA 3690   4.083   6.811   3.437
  234ILE     CB 3691   4.148   6.670   3.291
  234ILE     HB 3692   4.175   6.565   3.287
  234ILE    CG2 3693   4.011   6.695   3.229
  234ILE   HG21 3694   3.952   6.617   3.277
  234ILE   HG22 3695   3.970   6.796   3.239
  234ILE   HG23 3696   4.015   6.659   3.126
  234ILE    CG1 3697   4.256   6.754   3.226
  234ILE   HG11 3698   4.346   6.737   3.284
  234ILE   HG12 3699   4.242   6.862   3.234
  234ILE     CD 3700   4.282   6.708   3.082
  234ILE    HD1 3701   4.199   6.724   3.014
  234ILE    HD2 3702   4.376   6.749   3.045
  234ILE    HD3 3703   4.295   6.600   3.078
  234ILE      C 3704   4.030   6.627   3.514
  234ILE      O 3705   3.912   6.660   3.521
  235LYS      N 3706   4.079   6.536   3.599
  235LYS      H 3707   4.179   6.526   3.602
  235LYS     CA 3708   4.004   6.464   3.700
  235LYS     HA 3709   3.923   6.410   3.651
  235LYS     CB 3710   4.085   6.361   3.778
  235LYS    HB1 3711   4.118   6.406   3.871
  235LYS    HB2 3712   4.177   6.328   3.730
  235LYS     CG 3713   4.002   6.235   3.804
  235LYS    HG1 3714   3.982   6.186   3.708
  235LYS    HG2 3715   3.905   6.264   3.844
  235LYS     CD 3716   4.068   6.135   3.898
  235LYS    HD1 3717   4.147   6.083   3.844
  235LYS    HD2 3718   3.989   6.061   3.912
  235LYS     CE 3719   4.131   6.175   4.032
  235LYS    HE1 3720   4.062   6.232   4.093
  235LYS    HE2 3721   4.224   6.229   4.022
  235LYS     NZ 3722   4.159   6.056   4.114
  235LYS    HZ1 3723   4.213   5.993   4.056
  235LYS    HZ2 3724   4.222   6.075   4.191
  235LYS    HZ3 3725   4.077   6.006   4.145
  235LYS      C 3726   3.935   6.559   3.796
  235LYS      O 3727   3.813   6.550   3.809
  236ALA      N 3728   4.011   6.654   3.851
  236ALA      H 3729   4.110   6.636   3.862
  236ALA     CA 3730   3.957   6.761   3.932
  236ALA     HA 3731   3.919   6.710   4.020
  236ALA     CB 3732   4.082   6.835   3.980
  236ALA    HB1 3733   4.145   6.767   4.037
  236ALA    HB2 3734   4.137   6.889   3.903
  236ALA    HB3 3735   4.064   6.918   4.048
  236ALA      C 3736   3.847   6.847   3.870
  236ALA      O 3737   3.769   6.908   3.942
  237ILE      N 3738   3.832   6.852   3.738
  237ILE      H 3739   3.910   6.821   3.681
  237ILE     CA 3740   3.726   6.926   3.671
  237ILE     HA 3741   3.700   7.017   3.724
  237ILE     CB 3742   3.775   6.969   3.533
  237ILE     HB 3743   3.808   6.882   3.478
  237ILE    CG2 3744   3.658   7.020   3.448
  237ILE   HG21 3745   3.579   6.946   3.440
  237ILE   HG22 3746   3.605   7.106   3.487
  237ILE   HG23 3747   3.689   7.028   3.344
  237ILE    CG1 3748   3.884   7.075   3.541
  237ILE   HG11 3749   3.950   7.042   3.621
  237ILE   HG12 3750   3.845   7.172   3.573
  237ILE     CD 3751   3.973   7.089   3.417
  237ILE    HD1 3752   4.053   7.161   3.434
  237ILE    HD2 3753   4.013   6.993   3.387
  237ILE    HD3 3754   3.913   7.140   3.341
  237ILE      C 3755   3.606   6.833   3.667
  237ILE      O 3756   3.490   6.871   3.682
  238ALA      N 3757   3.633   6.708   3.628
  238ALA      H 3758   3.732   6.689   3.627
  238ALA     CA 3759   3.527   6.610   3.614
  238ALA     HA 3760   3.445   6.646   3.551
  238ALA     CB 3761   3.597   6.488   3.555
  238ALA    HB1 3762   3.694   6.475   3.604
  238ALA    HB2 3763   3.544   6.397   3.580
  238ALA    HB3 3764   3.616   6.501   3.449
  238ALA      C 3765   3.465   6.582   3.750
  238ALA      O 3766   3.345   6.561   3.762
  239ALA      N 3767   3.540   6.607   3.858
  239ALA      H 3768   3.635   6.639   3.848
  239ALA     CA 3769   3.484   6.602   3.991
  239ALA     HA 3770   3.424   6.512   4.010
  239ALA     CB 3771   3.596   6.596   4.094
  239ALA    HB1 3772   3.650   6.502   4.079
  239ALA    HB2 3773   3.657   6.686   4.093
  239ALA    HB3 3774   3.547   6.598   4.192
  239ALA      C 3775   3.390   6.717   4.023
  239ALA      O 3776   3.278   6.687   4.064
  240LYS      N 3777   3.421   6.842   3.985
  240LYS      H 3778   3.514   6.840   3.947
  240LYS     CA 3779   3.345   6.962   4.013
  240LYS     HA 3780   3.333   6.968   4.121
  240LYS     CB 3781   3.413   7.086   3.955
  240LYS    HB1 3782   3.426   7.077   3.848
  240LYS    HB2 3783   3.512   7.091   3.999
  240LYS     CG 3784   3.349   7.217   3.999
  240LYS    HG1 3785   3.371   7.226   4.105
  240LYS    HG2 3786   3.243   7.216   3.975
  240LYS     CD 3787   3.408   7.348   3.945
  240LYS    HD1 3788   3.514   7.347   3.972
  240LYS    HD2 3789   3.355   7.428   3.995
  240LYS     CE 3790   3.396   7.352   3.793
  240LYS    HE1 3791   3.290   7.364   3.769
  240LYS    HE2 3792   3.446   7.261   3.760
  240LYS     NZ 3793   3.466   7.468   3.736
  240LYS    HZ1 3794   3.402   7.545   3.753
  240LYS    HZ2 3795   3.559   7.489   3.770
  240LYS    HZ3 3796   3.468   7.455   3.636
  240LYS      C 3797   3.205   6.944   3.955
  240LYS      O 3798   3.109   7.006   4.000
  241HIS      N 3799   3.194   6.874   3.842
  241HIS      H 3800   3.286   6.852   3.808
  241HIS     CA 3801   3.073   6.851   3.765
  241HIS     HA 3802   2.995   6.919   3.798
  241HIS     CB 3803   3.103   6.892   3.621
  241HIS    HB1 3804   3.016   6.882   3.556
  241HIS    HB2 3805   3.180   6.829   3.577
  241HIS     CG 3806   3.153   7.033   3.603
  241HIS    ND1 3807   3.082   7.153   3.615
  241HIS    CE1 3808   3.155   7.249   3.557
  241HIS    HE1 3809   3.125   7.352   3.544
  241HIS    NE2 3810   3.279   7.206   3.532
  241HIS    HE2 3811   3.354   7.257   3.488
  241HIS    CD2 3812   3.276   7.070   3.555
  241HIS    HD2 3813   3.356   7.000   3.539
  241HIS      C 3814   3.015   6.711   3.778
  241HIS      O 3815   2.907   6.689   3.723
  242ASN      N 3816   3.073   6.627   3.864
  242ASN      H 3817   3.155   6.662   3.912
  242ASN     CA 3818   3.017   6.497   3.895
  242ASN     HA 3819   3.083   6.450   3.968
  242ASN     CB 3820   2.890   6.504   3.978
  242ASN    HB1 3821   2.851   6.412   4.022
  242ASN    HB2 3822   2.812   6.551   3.918
  242ASN     CG 3823   2.896   6.604   4.093
  242ASN    OD1 3824   2.852   6.719   4.087
  242ASN    ND2 3825   2.963   6.571   4.203
  242ASN   HD21 3826   3.003   6.478   4.203
  242ASN   HD22 3827   2.966   6.631   4.285
  242ASN      C 3828   3.016   6.398   3.779
  242ASN      O 3829   2.934   6.307   3.770
  243LYS      N 3830   3.110   6.411   3.686
  243LYS      H 3831   3.193   6.462   3.712
  243LYS     CA 3832   3.120   6.342   3.558
  243LYS     HA 3833   3.040   6.272   3.535
  243LYS     CB 3834   3.118   6.452   3.453
  243LYS    HB1 3835   3.148   6.408   3.357
  243LYS    HB2 3836   3.200   6.522   3.466
  243LYS     CG 3837   2.985   6.525   3.434
  243LYS    HG1 3838   3.016   6.627   3.412
  243LYS    HG2 3839   2.933   6.519   3.529
  243LYS     CD 3840   2.885   6.479   3.328
  243LYS    HD1 3841   2.936   6.469   3.232
  243LYS    HD2 3842   2.808   6.555   3.317
  243LYS     CE 3843   2.805   6.353   3.358
  243LYS    HE1 3844   2.766   6.378   3.457
  243LYS    HE2 3845   2.874   6.269   3.365
  243LYS     NZ 3846   2.688   6.341   3.269
  243LYS    HZ1 3847   2.614   6.409   3.280
  243LYS    HZ2 3848   2.714   6.319   3.174
  243LYS    HZ3 3849   2.644   6.259   3.307
  243LYS      C 3850   3.251   6.265   3.558
  243LYS      O 3851   3.323   6.272   3.657
  244THR      N 3852   3.292   6.198   3.450
  244THR      H 3853   3.235   6.202   3.367
  244THR     CA 3854   3.428   6.152   3.431
  244THR     HA 3855   3.482   6.134   3.524
  244THR     CB 3856   3.424   6.012   3.370
  244THR     HB 3857   3.525   5.972   3.357
  244THR    CG2 3858   3.351   5.924   3.471
  244THR   HG21 3859   3.345   5.818   3.443
  244THR   HG22 3860   3.392   5.932   3.571
  244THR   HG23 3861   3.246   5.956   3.475
  244THR    OG1 3862   3.354   6.015   3.248
  244THR    HG1 3863   3.351   5.924   3.215
  244THR      C 3864   3.516   6.241   3.344
  244THR      O 3865   3.473   6.345   3.294
  245THR      N 3866   3.644   6.208   3.334
  245THR      H 3867   3.675   6.124   3.382
  245THR     CA 3868   3.749   6.273   3.257
  245THR     HA 3869   3.752   6.378   3.286
  245THR     CB 3870   3.880   6.212   3.306
  245THR     HB 3871   3.879   6.229   3.413
  245THR    CG2 3872   3.886   6.060   3.291
  245THR   HG21 3873   3.840   6.032   3.196
  245THR   HG22 3874   3.990   6.026   3.296
  245THR   HG23 3875   3.825   6.007   3.364
  245THR    OG1 3876   3.998   6.269   3.254
  245THR    HG1 3877   4.075   6.270   3.311
  245THR      C 3878   3.728   6.259   3.107
  245THR      O 3879   3.761   6.355   3.037
  246ALA      N 3880   3.664   6.151   3.064
  246ALA      H 3881   3.634   6.079   3.129
  246ALA     CA 3882   3.626   6.127   2.926
  246ALA     HA 3883   3.708   6.152   2.859
  246ALA     CB 3884   3.589   5.982   2.900
  246ALA    HB1 3885   3.503   5.957   2.963
  246ALA    HB2 3886   3.563   5.975   2.794
  246ALA    HB3 3887   3.676   5.919   2.917
  246ALA      C 3888   3.512   6.220   2.886
  246ALA      O 3889   3.519   6.292   2.787
  247GLN      N 3890   3.410   6.229   2.970
  247GLN      H 3891   3.408   6.176   3.056
  247GLN     CA 3892   3.297   6.318   2.947
  247GLN     HA 3893   3.240   6.292   2.857
  247GLN     CB 3894   3.202   6.299   3.064
  247GLN    HB1 3895   3.129   6.380   3.057
  247GLN    HB2 3896   3.250   6.312   3.161
  247GLN     CG 3897   3.142   6.159   3.050
  247GLN    HG1 3898   3.221   6.084   3.048
  247GLN    HG2 3899   3.098   6.138   2.952
  247GLN     CD 3900   3.037   6.137   3.157
  247GLN    OE1 3901   3.045   6.189   3.268
  247GLN    NE2 3902   2.931   6.061   3.129
  247GLN   HE21 3903   2.914   6.029   3.034
  247GLN   HE22 3904   2.864   6.035   3.200
  247GLN      C 3905   3.346   6.462   2.932
  247GLN      O 3906   3.302   6.525   2.836
  248VAL      N 3907   3.439   6.511   3.014
  248VAL      H 3908   3.462   6.452   3.092
  248VAL     CA 3909   3.497   6.643   2.996
  248VAL     HA 3910   3.418   6.716   2.978
  248VAL     CB 3911   3.574   6.684   3.121
  248VAL     HB 3912   3.639   6.600   3.147
  248VAL    CG1 3913   3.661   6.807   3.101
  248VAL   HG11 3914   3.677   6.859   3.196
  248VAL   HG12 3915   3.755   6.780   3.052
  248VAL   HG13 3916   3.602   6.873   3.038
  248VAL    CG2 3917   3.471   6.717   3.229
  248VAL   HG21 3918   3.411   6.806   3.208
  248VAL   HG22 3919   3.402   6.634   3.242
  248VAL   HG23 3920   3.524   6.734   3.323
  248VAL      C 3921   3.578   6.663   2.869
  248VAL      O 3922   3.567   6.764   2.800
  249LEU      N 3923   3.663   6.570   2.822
  249LEU      H 3924   3.687   6.497   2.887
  249LEU     CA 3925   3.745   6.583   2.703
  249LEU     HA 3926   3.808   6.671   2.701
  249LEU     CB 3927   3.846   6.469   2.697
  249LEU    HB1 3928   3.885   6.464   2.595
  249LEU    HB2 3929   3.796   6.373   2.715
  249LEU     CG 3930   3.958   6.471   2.801
  249LEU     HG 3931   3.921   6.484   2.902
  249LEU    CD1 3932   4.017   6.330   2.807
  249LEU   HD11 3933   4.074   6.311   2.898
  249LEU   HD12 3934   3.934   6.260   2.817
  249LEU   HD13 3935   4.082   6.313   2.721
  249LEU    CD2 3936   4.068   6.576   2.786
  249LEU   HD21 3937   4.155   6.559   2.849
  249LEU   HD22 3938   4.097   6.572   2.681
  249LEU   HD23 3939   4.031   6.676   2.806
  249LEU      C 3940   3.659   6.578   2.577
  249LEU      O 3941   3.697   6.633   2.474
  250ILE      N 3942   3.543   6.512   2.585
  250ILE      H 3943   3.522   6.470   2.674
  250ILE     CA 3944   3.450   6.508   2.474
  250ILE     HA 3945   3.509   6.500   2.383
  250ILE     CB 3946   3.367   6.381   2.488
  250ILE     HB 3947   3.317   6.383   2.585
  250ILE    CG2 3948   3.251   6.369   2.389
  250ILE   HG21 3949   3.185   6.455   2.401
  250ILE   HG22 3950   3.295   6.370   2.290
  250ILE   HG23 3951   3.198   6.275   2.405
  250ILE    CG1 3952   3.447   6.251   2.494
  250ILE   HG11 3953   3.540   6.256   2.550
  250ILE   HG12 3954   3.487   6.220   2.398
  250ILE     CD 3955   3.377   6.133   2.560
  250ILE    HD1 3956   3.353   6.157   2.664
  250ILE    HD2 3957   3.293   6.110   2.494
  250ILE    HD3 3958   3.449   6.052   2.551
  250ILE      C 3959   3.371   6.638   2.469
  250ILE      O 3960   3.341   6.685   2.359
  251ARG      N 3961   3.338   6.695   2.585
  251ARG      H 3962   3.347   6.633   2.665
  251ARG     CA 3963   3.270   6.822   2.591
  251ARG     HA 3964   3.174   6.814   2.539
  251ARG     CB 3965   3.234   6.840   2.738
  251ARG    HB1 3966   3.326   6.862   2.792
  251ARG    HB2 3967   3.179   6.754   2.778
  251ARG     CG 3968   3.137   6.953   2.770
  251ARG    HG1 3969   3.180   7.045   2.730
  251ARG    HG2 3970   3.128   6.964   2.878
  251ARG     CD 3971   2.997   6.937   2.711
  251ARG    HD1 3972   2.938   6.862   2.764
  251ARG    HD2 3973   3.000   6.912   2.605
  251ARG     NE 3974   2.911   7.055   2.719
  251ARG     HE 3975   2.951   7.131   2.771
  251ARG     CZ 3976   2.787   7.057   2.667
  251ARG    NH1 3977   2.723   6.955   2.609
  251ARG   HH11 3978   2.757   6.860   2.613
  251ARG   HH12 3979   2.628   6.975   2.581
  251ARG    NH2 3980   2.718   7.172   2.665
  251ARG   HH21 3981   2.762   7.247   2.716
  251ARG   HH22 3982   2.620   7.166   2.642
  251ARG      C 3983   3.361   6.937   2.551
  251ARG      O 3984   3.300   7.036   2.510
  252PHE      N 3985   3.491   6.934   2.578
  252PHE      H 3986   3.527   6.855   2.631
  252PHE     CA 3987   3.578   7.044   2.543
  252PHE     HA 3988   3.547   7.125   2.609
  252PHE     CB 3989   3.723   7.025   2.587
  252PHE    HB1 3990   3.777   6.942   2.541
  252PHE    HB2 3991   3.716   7.003   2.693
  252PHE     CG 3992   3.815   7.139   2.549
  252PHE    CD1 3993   3.811   7.263   2.613
  252PHE    HD1 3994   3.739   7.288   2.691
  252PHE    CE1 3995   3.894   7.368   2.573
  252PHE    HE1 3996   3.890   7.458   2.632
  252PHE     CZ 3997   3.994   7.353   2.476
  252PHE     HZ 3998   4.071   7.429   2.466
  252PHE    CE2 3999   3.995   7.231   2.408
  252PHE    HE2 4000   4.063   7.209   2.327
  252PHE    CD2 4001   3.902   7.132   2.439
  252PHE    HD2 4002   3.899   7.032   2.397
  252PHE      C 4003   3.569   7.097   2.400
  252PHE      O 4004   3.554   7.219   2.391
  253PRO      N 4005   3.566   7.021   2.291
  253PRO     CD 4006   3.624   6.888   2.291
  253PRO    HD1 4007   3.552   6.808   2.308
  253PRO    HD2 4008   3.701   6.875   2.367
  253PRO     CG 4009   3.690   6.880   2.154
  253PRO    HG1 4010   3.710   6.780   2.117
  253PRO    HG2 4011   3.779   6.942   2.154
  253PRO     CB 4012   3.576   6.944   2.074
  253PRO    HB1 4013   3.496   6.870   2.071
  253PRO    HB2 4014   3.603   6.971   1.971
  253PRO     CA 4015   3.526   7.061   2.158
  253PRO     HA 4016   3.579   7.152   2.130
  253PRO      C 4017   3.378   7.089   2.137
  253PRO      O 4018   3.339   7.183   2.069
  254MET      N 4019   3.293   7.004   2.194
  254MET      H 4020   3.331   6.938   2.261
  254MET     CA 4021   3.149   7.018   2.189
  254MET     HA 4022   3.120   7.005   2.085
  254MET     CB 4023   3.073   6.916   2.275
  254MET    HB1 4024   3.081   6.941   2.381
  254MET    HB2 4025   3.117   6.819   2.251
  254MET     CG 4026   2.924   6.922   2.242
  254MET    HG1 4027   2.922   6.922   2.133
  254MET    HG2 4028   2.885   7.012   2.290
  254MET     SD 4029   2.825   6.785   2.307
  254MET     CE 4030   2.911   6.633   2.262
  254MET    HE1 4031   2.838   6.552   2.253
  254MET    HE2 4032   2.952   6.654   2.163
  254MET    HE3 4033   2.985   6.617   2.341
  254MET      C 4034   3.100   7.158   2.225
  254MET      O 4035   3.005   7.208   2.166
  255GLN      N 4036   3.164   7.216   2.326
  255GLN      H 4037   3.225   7.156   2.380
  255GLN     CA 4038   3.111   7.339   2.383
  255GLN     HA 4039   3.008   7.335   2.348
  255GLN     CB 4040   3.119   7.323   2.534
  255GLN    HB1 4041   3.222   7.349   2.562
  255GLN    HB2 4042   3.102   7.219   2.559
  255GLN     CG 4043   3.010   7.403   2.605
  255GLN    HG1 4044   2.913   7.353   2.596
  255GLN    HG2 4045   3.001   7.504   2.565
  255GLN     CD 4046   3.049   7.409   2.752
  255GLN    OE1 4047   3.025   7.311   2.822
  255GLN    NE2 4048   3.122   7.512   2.795
  255GLN   HE21 4049   3.128   7.587   2.727
  255GLN   HE22 4050   3.138   7.516   2.894
  255GLN      C 4051   3.178   7.464   2.328
  255GLN      O 4052   3.139   7.573   2.370
  256ARG      N 4053   3.280   7.450   2.243
  256ARG      H 4054   3.314   7.355   2.250
  256ARG     CA 4055   3.342   7.545   2.153
  256ARG     HA 4056   3.326   7.643   2.199
  256ARG     CB 4057   3.492   7.517   2.147
  256ARG    HB1 4058   3.540   7.578   2.070
  256ARG    HB2 4059   3.504   7.412   2.120
  256ARG     CG 4060   3.566   7.544   2.277
  256ARG    HG1 4061   3.518   7.494   2.361
  256ARG    HG2 4062   3.571   7.651   2.298
  256ARG     CD 4063   3.712   7.501   2.289
  256ARG    HD1 4064   3.708   7.392   2.293
  256ARG    HD2 4065   3.754   7.544   2.380
  256ARG     NE 4066   3.802   7.541   2.180
  256ARG     HE 4067   3.815   7.640   2.163
  256ARG     CZ 4068   3.869   7.466   2.092
  256ARG    NH1 4069   3.871   7.332   2.096
  256ARG   HH11 4070   3.815   7.282   2.164
  256ARG   HH12 4071   3.928   7.289   2.025
  256ARG    NH2 4072   3.942   7.526   1.997
  256ARG   HH21 4073   3.944   7.627   1.998
  256ARG   HH22 4074   3.998   7.480   1.926
  256ARG      C 4075   3.280   7.543   2.014
  256ARG      O 4076   3.338   7.590   1.917
  257ASN      N 4077   3.162   7.483   2.000
  257ASN      H 4078   3.121   7.450   2.086
  257ASN     CA 4079   3.075   7.461   1.886
  257ASN     HA 4080   2.993   7.400   1.924
  257ASN     CB 4081   3.021   7.601   1.857
  257ASN    HB1 4082   2.983   7.604   1.755
  257ASN    HB2 4083   3.099   7.677   1.861
  257ASN     CG 4084   2.915   7.651   1.954
  257ASN    OD1 4085   2.849   7.582   2.031
  257ASN    ND2 4086   2.898   7.783   1.964
  257ASN   HD21 4087   2.947   7.839   1.897
  257ASN   HD22 4088   2.845   7.817   2.044
  257ASN      C 4089   3.138   7.387   1.769
  257ASN      O 4090   3.132   7.417   1.650
  258LEU      N 4091   3.214   7.286   1.813
  258LEU      H 4092   3.231   7.277   1.912
  258LEU     CA 4093   3.284   7.192   1.728
  258LEU     HA 4094   3.263   7.230   1.628
  258LEU     CB 4095   3.431   7.176   1.765
  258LEU    HB1 4096   3.470   7.121   1.679
  258LEU    HB2 4097   3.438   7.110   1.851
  258LEU     CG 4098   3.517   7.300   1.787
  258LEU     HG 4099   3.479   7.367   1.864
  258LEU    CD1 4100   3.662   7.264   1.818
  258LEU   HD11 4101   3.666   7.200   1.906
  258LEU   HD12 4102   3.722   7.222   1.737
  258LEU   HD13 4103   3.707   7.360   1.843
  258LEU    CD2 4104   3.539   7.376   1.656
  258LEU   HD21 4105   3.594   7.469   1.663
  258LEU   HD22 4106   3.585   7.314   1.580
  258LEU   HD23 4107   3.438   7.403   1.626
  258LEU      C 4108   3.214   7.058   1.732
  258LEU      O 4109   3.159   7.022   1.836
  259VAL      N 4110   3.223   6.980   1.624
  259VAL      H 4111   3.269   7.016   1.542
  259VAL     CA 4112   3.178   6.842   1.625
  259VAL     HA 4113   3.083   6.827   1.676
  259VAL     CB 4114   3.151   6.796   1.483
  259VAL     HB 4115   3.243   6.817   1.427
  259VAL    CG1 4116   3.105   6.652   1.460
  259VAL   HG11 4117   2.997   6.648   1.475
  259VAL   HG12 4118   3.141   6.620   1.363
  259VAL   HG13 4119   3.140   6.583   1.536
  259VAL    CG2 4120   3.057   6.890   1.408
  259VAL   HG21 4121   2.959   6.876   1.453
  259VAL   HG22 4122   3.098   6.990   1.425
  259VAL   HG23 4123   3.050   6.860   1.303
  259VAL      C 4124   3.286   6.753   1.685
  259VAL      O 4125   3.404   6.773   1.654
  260VAL      N 4126   3.245   6.655   1.765
  260VAL      H 4127   3.153   6.616   1.753
  260VAL     CA 4128   3.345   6.571   1.829
  260VAL     HA 4129   3.443   6.603   1.796
  260VAL     CB 4130   3.350   6.606   1.977
  260VAL     HB 4131   3.348   6.715   1.988
  260VAL    CG1 4132   3.225   6.564   2.053
  260VAL   HG11 4133   3.205   6.458   2.067
  260VAL   HG12 4134   3.216   6.618   2.148
  260VAL   HG13 4135   3.130   6.592   2.007
  260VAL    CG2 4136   3.472   6.543   2.044
  260VAL   HG21 4137   3.494   6.589   2.141
  260VAL   HG22 4138   3.467   6.435   2.054
  260VAL   HG23 4139   3.561   6.563   1.984
  260VAL      C 4140   3.318   6.424   1.801
  260VAL      O 4141   3.205   6.377   1.822
  261ILE      N 4142   3.424   6.353   1.762
  261ILE      H 4143   3.509   6.405   1.746
  261ILE     CA 4144   3.418   6.210   1.737
  261ILE     HA 4145   3.319   6.176   1.769
  261ILE     CB 4146   3.420   6.173   1.589
  261ILE     HB 4147   3.398   6.067   1.580
  261ILE    CG2 4148   3.307   6.250   1.521
  261ILE   HG21 4149   3.283   6.211   1.422
  261ILE   HG22 4150   3.216   6.251   1.581
  261ILE   HG23 4151   3.342   6.351   1.505
  261ILE    CG1 4152   3.559   6.200   1.533
  261ILE   HG11 4153   3.636   6.130   1.565
  261ILE   HG12 4154   3.584   6.306   1.545
  261ILE     CD 4155   3.564   6.190   1.381
  261ILE    HD1 4156   3.514   6.096   1.361
  261ILE    HD2 4157   3.493   6.262   1.341
  261ILE    HD3 4158   3.662   6.201   1.333
  261ILE      C 4159   3.509   6.123   1.823
  261ILE      O 4160   3.616   6.081   1.780
  262PRO      N 4161   3.478   6.091   1.948
  262PRO     CD 4162   3.369   6.144   2.028
  262PRO    HD1 4163   3.273   6.128   1.979
  262PRO    HD2 4164   3.377   6.252   2.036
  262PRO     CG 4165   3.378   6.073   2.163
  262PRO    HG1 4166   3.317   5.984   2.148
  262PRO    HG2 4167   3.350   6.131   2.251
  262PRO     CB 4168   3.526   6.038   2.178
  262PRO    HB1 4169   3.543   5.958   2.249
  262PRO    HB2 4170   3.574   6.132   2.206
  262PRO     CA 4171   3.548   5.996   2.032
  262PRO     HA 4172   3.655   6.004   2.013
  262PRO      C 4173   3.510   5.850   2.015
  262PRO      O 4174   3.394   5.815   1.990
  263LYS      N 4175   3.611   5.764   2.020
  263LYS      H 4176   3.701   5.809   2.029
  263LYS     CA 4177   3.606   5.620   2.000
  263LYS     HA 4178   3.517   5.599   1.940
  263LYS     CB 4179   3.730   5.582   1.921
  263LYS    HB1 4180   3.818   5.624   1.970
  263LYS    HB2 4181   3.718   5.625   1.821
  263LYS     CG 4182   3.759   5.433   1.902
  263LYS    HG1 4183   3.810   5.429   1.806
  263LYS    HG2 4184   3.673   5.367   1.892
  263LYS     CD 4185   3.852   5.375   2.009
  263LYS    HD1 4186   3.821   5.389   2.112
  263LYS    HD2 4187   3.952   5.414   1.988
  263LYS     CE 4188   3.872   5.224   2.006
  263LYS    HE1 4189   3.921   5.204   1.911
  263LYS    HE2 4190   3.775   5.176   2.006
  263LYS     NZ 4191   3.956   5.172   2.116
  263LYS    HZ1 4192   3.971   5.074   2.098
  263LYS    HZ2 4193   4.049   5.211   2.117
  263LYS    HZ3 4194   3.917   5.185   2.208
  263LYS      C 4195   3.594   5.540   2.129
  263LYS      O 4196   3.672   5.559   2.222
  264SER      N 4197   3.494   5.451   2.130
  264SER      H 4198   3.429   5.452   2.053
  264SER     CA 4199   3.523   5.325   2.195
  264SER     HA 4200   3.631   5.314   2.183
  264SER     CB 4201   3.490   5.322   2.344
  264SER    HB1 4202   3.382   5.316   2.352
  264SER    HB2 4203   3.524   5.410   2.398
  264SER     OG 4204   3.550   5.205   2.396
  264SER     HG 4205   3.646   5.209   2.397
  264SER      C 4206   3.452   5.216   2.116
  264SER      O 4207   3.370   5.243   2.028
  265VAL      N 4208   3.493   5.090   2.136
  265VAL      H 4209   3.574   5.085   2.196
  265VAL     CA 4210   3.415   4.973   2.103
  265VAL     HA 4211   3.322   5.006   2.055
  265VAL     CB 4212   3.475   4.869   2.010
  265VAL     HB 4213   3.394   4.798   1.994
  265VAL    CG1 4214   3.505   4.933   1.875
  265VAL   HG11 4215   3.580   5.010   1.893
  265VAL   HG12 4216   3.540   4.859   1.804
  265VAL   HG13 4217   3.417   4.989   1.841
  265VAL    CG2 4218   3.605   4.802   2.055
  265VAL   HG21 4219   3.604   4.774   2.161
  265VAL   HG22 4220   3.641   4.723   1.990
  265VAL   HG23 4221   3.680   4.880   2.045
  265VAL      C 4222   3.369   4.906   2.232
  265VAL      O 4223   3.274   4.829   2.225
  266THR      N 4224   3.414   4.940   2.353
  266THR      H 4225   3.480   5.017   2.349
  266THR     CA 4226   3.372   4.890   2.482
  266THR     HA 4227   3.381   4.782   2.474
  266THR     CB 4228   3.468   4.932   2.592
  266THR     HB 4229   3.465   5.039   2.609
  266THR    CG2 4230   3.423   4.874   2.726
  266THR   HG21 4231   3.430   4.767   2.708
  266THR   HG22 4232   3.493   4.906   2.803
  266THR   HG23 4233   3.322   4.905   2.752
  266THR    OG1 4234   3.603   4.893   2.578
  266THR    HG1 4235   3.652   4.960   2.530
  266THR      C 4236   3.234   4.946   2.517
  266THR      O 4237   3.215   5.067   2.523
  267PRO      N 4238   3.133   4.865   2.552
  267PRO     CD 4239   3.131   4.720   2.553
  267PRO    HD1 4240   3.163   4.685   2.651
  267PRO    HD2 4241   3.201   4.677   2.482
  267PRO     CG 4242   2.988   4.681   2.518
  267PRO    HG1 4243   2.958   4.583   2.555
  267PRO    HG2 4244   2.965   4.701   2.413
  267PRO     CB 4245   2.907   4.787   2.592
  267PRO    HB1 4246   2.899   4.751   2.694
  267PRO    HB2 4247   2.809   4.798   2.546
  267PRO     CA 4248   2.997   4.909   2.572
  267PRO     HA 4249   2.964   4.956   2.479
  267PRO      C 4250   2.977   5.005   2.688
  267PRO      O 4251   2.901   5.101   2.676
  268GLU      N 4252   3.056   4.991   2.794
  268GLU      H 4253   3.108   4.905   2.804
  268GLU     CA 4254   3.055   5.078   2.910
  268GLU     HA 4255   2.954   5.102   2.941
  268GLU     CB 4256   3.131   5.008   3.022
  268GLU    HB1 4257   3.152   5.077   3.105
  268GLU    HB2 4258   3.227   4.972   2.984
  268GLU     CG 4259   3.061   4.886   3.079
  268GLU    HG1 4260   3.096   4.801   3.019
  268GLU    HG2 4261   2.954   4.907   3.079
  268GLU     CD 4262   3.100   4.861   3.224
  268GLU    OE1 4263   3.221   4.843   3.250
  268GLU    OE2 4264   3.010   4.857   3.311
  268GLU      C 4265   3.127   5.210   2.886
  268GLU      O 4266   3.129   5.295   2.976
  269ARG      N 4267   3.183   5.228   2.767
  269ARG      H 4268   3.188   5.151   2.701
  269ARG     CA 4269   3.252   5.348   2.724
  269ARG     HA 4270   3.252   5.422   2.804
  269ARG     CB 4271   3.399   5.326   2.690
  269ARG    HB1 4272   3.442   5.421   2.657
  269ARG    HB2 4273   3.409   5.252   2.611
  269ARG     CG 4274   3.469   5.287   2.820
  269ARG    HG1 4275   3.446   5.191   2.867
  269ARG    HG2 4276   3.449   5.357   2.901
  269ARG     CD 4277   3.619   5.283   2.797
  269ARG    HD1 4278   3.646   5.385   2.766
  269ARG    HD2 4279   3.652   5.220   2.715
  269ARG     NE 4280   3.692   5.251   2.919
  269ARG     HE 4281   3.648   5.207   2.999
  269ARG     CZ 4282   3.825   5.259   2.937
  269ARG    NH1 4283   3.910   5.293   2.840
  269ARG   HH11 4284   3.893   5.294   2.740
  269ARG   HH12 4285   3.999   5.334   2.862
  269ARG    NH2 4286   3.876   5.221   3.055
  269ARG   HH21 4287   3.813   5.194   3.130
  269ARG   HH22 4288   3.974   5.215   3.078
  269ARG      C 4289   3.168   5.424   2.622
  269ARG      O 4290   3.159   5.546   2.624
  270ILE      N 4291   3.098   5.352   2.534
  270ILE      H 4292   3.127   5.257   2.515
  270ILE     CA 4293   2.995   5.402   2.445
  270ILE     HA 4294   3.036   5.488   2.391
  270ILE     CB 4295   2.962   5.305   2.332
  270ILE     HB 4296   2.927   5.212   2.378
  270ILE    CG2 4297   2.851   5.357   2.242
  270ILE   HG21 4298   2.877   5.453   2.196
  270ILE   HG22 4299   2.837   5.287   2.160
  270ILE   HG23 4300   2.754   5.366   2.291
  270ILE    CG1 4301   3.081   5.263   2.246
  270ILE   HG11 4302   3.161   5.244   2.317
  270ILE   HG12 4303   3.110   5.340   2.175
  270ILE     CD 4304   3.057   5.127   2.181
  270ILE    HD1 4305   2.979   5.135   2.104
  270ILE    HD2 4306   3.153   5.097   2.139
  270ILE    HD3 4307   3.029   5.049   2.252
  270ILE      C 4308   2.876   5.455   2.523
  270ILE      O 4309   2.817   5.558   2.491
  271ALA      N 4310   2.846   5.387   2.634
  271ALA      H 4311   2.881   5.293   2.643
  271ALA     CA 4312   2.757   5.449   2.730
  271ALA     HA 4313   2.669   5.492   2.681
  271ALA     CB 4314   2.698   5.341   2.820
  271ALA    HB1 4315   2.633   5.265   2.779
  271ALA    HB2 4316   2.776   5.280   2.865
  271ALA    HB3 4317   2.642   5.388   2.901
  271ALA      C 4318   2.810   5.568   2.809
  271ALA      O 4319   2.727   5.649   2.849
  272GLU      N 4320   2.938   5.580   2.845
  272GLU      H 4321   2.991   5.503   2.807
  272GLU     CA 4322   2.997   5.692   2.915
  272GLU     HA 4323   2.933   5.719   3.000
  272GLU     CB 4324   3.129   5.649   2.977
  272GLU    HB1 4325   3.195   5.632   2.892
  272GLU    HB2 4326   3.111   5.553   3.025
  272GLU     CG 4327   3.190   5.753   3.071
  272GLU    HG1 4328   3.115   5.788   3.142
  272GLU    HG2 4329   3.232   5.838   3.018
  272GLU     CD 4330   3.304   5.698   3.155
  272GLU    OE1 4331   3.292   5.591   3.219
  272GLU    OE2 4332   3.415   5.756   3.152
  272GLU      C 4333   3.007   5.819   2.832
  272GLU      O 4334   2.971   5.926   2.881
  273ASN      N 4335   3.059   5.805   2.710
  273ASN      H 4336   3.113   5.722   2.692
  273ASN     CA 4337   3.089   5.913   2.617
  273ASN     HA 4338   3.157   5.984   2.663
  273ASN     CB 4339   3.171   5.843   2.509
  273ASN    HB1 4340   3.184   5.923   2.436
  273ASN    HB2 4341   3.122   5.753   2.470
  273ASN     CG 4342   3.311   5.805   2.552
  273ASN    OD1 4343   3.358   5.836   2.661
  273ASN    ND2 4344   3.380   5.728   2.466
  273ASN   HD21 4345   3.336   5.676   2.391
  273ASN   HD22 4346   3.467   5.698   2.506
  273ASN      C 4347   2.968   5.985   2.559
  273ASN      O 4348   2.981   6.099   2.514
  274PHE      N 4349   2.850   5.924   2.556
  274PHE      H 4350   2.845   5.831   2.595
  274PHE     CA 4351   2.724   5.983   2.514
  274PHE     HA 4352   2.752   6.051   2.434
  274PHE     CB 4353   2.642   5.874   2.446
  274PHE    HB1 4354   2.587   5.822   2.525
  274PHE    HB2 4355   2.699   5.801   2.388
  274PHE     CG 4356   2.536   5.934   2.355
  274PHE    CD1 4357   2.578   5.972   2.227
  274PHE    HD1 4358   2.682   5.957   2.201
  274PHE    CE1 4359   2.484   6.028   2.140
  274PHE    HE1 4360   2.504   6.056   2.038
  274PHE     CZ 4361   2.354   6.053   2.186
  274PHE     HZ 4362   2.274   6.086   2.122
  274PHE    CE2 4363   2.320   6.025   2.319
  274PHE    HE2 4364   2.219   6.049   2.349
  274PHE    CD2 4365   2.407   5.957   2.404
  274PHE    HD2 4366   2.376   5.930   2.504
  274PHE      C 4367   2.656   6.068   2.620
  274PHE      O 4368   2.564   6.142   2.589
  275LYS      N 4369   2.687   6.052   2.749
  275LYS      H 4370   2.750   5.974   2.767
  275LYS     CA 4371   2.623   6.121   2.859
  275LYS     HA 4372   2.527   6.156   2.822
  275LYS     CB 4373   2.616   6.035   2.985
  275LYS    HB1 4374   2.589   6.097   3.071
  275LYS    HB2 4375   2.716   6.000   3.009
  275LYS     CG 4376   2.521   5.917   2.972
  275LYS    HG1 4377   2.539   5.876   2.872
  275LYS    HG2 4378   2.421   5.960   2.983
  275LYS     CD 4379   2.541   5.811   3.080
  275LYS    HD1 4380   2.525   5.851   3.180
  275LYS    HD2 4381   2.641   5.769   3.073
  275LYS     CE 4382   2.433   5.704   3.060
  275LYS    HE1 4383   2.430   5.668   2.957
  275LYS    HE2 4384   2.332   5.744   3.065
  275LYS     NZ 4385   2.454   5.589   3.149
  275LYS    HZ1 4386   2.405   5.505   3.122
  275LYS    HZ2 4387   2.552   5.564   3.153
  275LYS    HZ3 4388   2.421   5.610   3.242
  275LYS      C 4389   2.693   6.254   2.883
  275LYS      O 4390   2.735   6.286   2.995
  276VAL      N 4391   2.692   6.342   2.783
  276VAL      H 4392   2.648   6.298   2.703
  276VAL     CA 4393   2.762   6.468   2.769
  276VAL     HA 4394   2.797   6.489   2.870
  276VAL     CB 4395   2.888   6.459   2.682
  276VAL     HB 4396   2.941   6.553   2.687
  276VAL    CG1 4397   2.979   6.344   2.726
  276VAL   HG11 4398   2.985   6.341   2.834
  276VAL   HG12 4399   2.939   6.250   2.689
  276VAL   HG13 4400   3.080   6.340   2.683
  276VAL    CG2 4401   2.857   6.434   2.535
  276VAL   HG21 4402   2.840   6.327   2.519
  276VAL   HG22 4403   2.773   6.497   2.505
  276VAL   HG23 4404   2.943   6.469   2.478
  276VAL      C 4405   2.673   6.586   2.735
  276VAL      O 4406   2.721   6.687   2.684
  277PHE      N 4407   2.541   6.569   2.749
  277PHE      H 4408   2.516   6.478   2.783
  277PHE     CA 4409   2.435   6.664   2.721
  277PHE     HA 4410   2.482   6.750   2.673
  277PHE     CB 4411   2.338   6.611   2.615
  277PHE    HB1 4412   2.271   6.695   2.597
  277PHE    HB2 4413   2.283   6.525   2.651
  277PHE     CG 4414   2.409   6.560   2.491
  277PHE    CD1 4415   2.463   6.656   2.405
  277PHE    HD1 4416   2.451   6.763   2.412
  277PHE    CE1 4417   2.542   6.605   2.301
  277PHE    HE1 4418   2.588   6.676   2.234
  277PHE     CZ 4419   2.572   6.469   2.288
  277PHE     HZ 4420   2.640   6.435   2.211
  277PHE    CE2 4421   2.512   6.375   2.372
  277PHE    HE2 4422   2.541   6.271   2.378
  277PHE    CD2 4423   2.423   6.422   2.469
  277PHE    HD2 4424   2.381   6.352   2.539
  277PHE      C 4425   2.371   6.717   2.848
  277PHE      O 4426   2.275   6.792   2.836
  278ASP      N 4427   2.425   6.694   2.968
  278ASP      H 4428   2.505   6.632   2.965
  278ASP     CA 4429   2.372   6.735   3.096
  278ASP     HA 4430   2.291   6.802   3.067
  278ASP     CB 4431   2.317   6.612   3.167
  278ASP    HB1 4432   2.239   6.554   3.118
  278ASP    HB2 4433   2.283   6.641   3.266
  278ASP     CG 4434   2.422   6.504   3.194
  278ASP    OD1 4435   2.462   6.491   3.312
  278ASP    OD2 4436   2.466   6.437   3.099
  278ASP      C 4437   2.456   6.825   3.185
  278ASP      O 4438   2.423   6.854   3.300
  279PHE      N 4439   2.568   6.880   3.136
  279PHE      H 4440   2.580   6.872   3.037
  279PHE     CA 4441   2.654   6.972   3.208
  279PHE     HA 4442   2.591   7.026   3.279
  279PHE     CB 4443   2.755   6.887   3.286
  279PHE    HB1 4444   2.709   6.791   3.311
  279PHE    HB2 4445   2.770   6.942   3.379
  279PHE     CG 4446   2.885   6.854   3.217
  279PHE    CD1 4447   2.893   6.764   3.111
  279PHE    HD1 4448   2.805   6.710   3.079
  279PHE    CE1 4449   3.015   6.751   3.043
  279PHE    HE1 4450   3.019   6.691   2.952
  279PHE     CZ 4451   3.138   6.791   3.096
  279PHE     HZ 4452   3.230   6.762   3.049
  279PHE    CE2 4453   3.126   6.879   3.205
  279PHE    HE2 4454   3.211   6.942   3.227
  279PHE    CD2 4455   3.003   6.915   3.262
  279PHE    HD2 4456   3.005   6.991   3.338
  279PHE      C 4457   2.713   7.076   3.115
  279PHE      O 4458   2.733   7.058   2.995
  280GLU      N 4459   2.755   7.187   3.176
  280GLU      H 4460   2.746   7.191   3.276
  280GLU     CA 4461   2.819   7.299   3.109
  280GLU     HA 4462   2.840   7.259   3.009
  280GLU     CB 4463   2.731   7.424   3.113
  280GLU    HB1 4464   2.726   7.459   3.216
  280GLU    HB2 4465   2.627   7.397   3.095
  280GLU     CG 4466   2.769   7.537   3.018
  280GLU    HG1 4467   2.875   7.558   3.033
  280GLU    HG2 4468   2.720   7.632   3.042
  280GLU     CD 4469   2.752   7.508   2.870
  280GLU    OE1 4470   2.717   7.393   2.836
  280GLU    OE2 4471   2.782   7.599   2.789
  280GLU      C 4472   2.951   7.327   3.181
  280GLU      O 4473   2.957   7.317   3.303
  281LEU      N 4474   3.060   7.345   3.106
  281LEU      H 4475   3.054   7.332   3.006
  281LEU     CA 4476   3.189   7.374   3.164
  281LEU     HA 4477   3.208   7.334   3.264
  281LEU     CB 4478   3.301   7.335   3.068
  281LEU    HB1 4479   3.382   7.393   3.110
  281LEU    HB2 4480   3.291   7.386   2.972
  281LEU     CG 4481   3.330   7.186   3.045
  281LEU     HG 4482   3.233   7.138   3.031
  281LEU    CD1 4483   3.424   7.164   2.928
  281LEU   HD11 4484   3.375   7.154   2.831
  281LEU   HD12 4485   3.500   7.243   2.925
  281LEU   HD13 4486   3.478   7.070   2.932
  281LEU    CD2 4487   3.406   7.134   3.167
  281LEU   HD21 4488   3.345   7.128   3.257
  281LEU   HD22 4489   3.439   7.032   3.146
  281LEU   HD23 4490   3.496   7.194   3.184
  281LEU      C 4491   3.194   7.523   3.192
  281LEU      O 4492   3.128   7.599   3.121
  282SER      N 4493   3.266   7.564   3.296
  282SER      H 4494   3.321   7.493   3.344
  282SER     CA 4495   3.270   7.702   3.341
  282SER     HA 4496   3.174   7.742   3.306
  282SER     CB 4497   3.282   7.707   3.492
  282SER    HB1 4498   3.204   7.645   3.535
  282SER    HB2 4499   3.256   7.809   3.521
  282SER     OG 4500   3.415   7.676   3.526
  282SER     HG 4501   3.421   7.581   3.512
  282SER      C 4502   3.376   7.782   3.267
  282SER      O 4503   3.461   7.724   3.200
  283SER      N 4504   3.371   7.915   3.275
  283SER      H 4505   3.305   7.968   3.330
  283SER     CA 4506   3.481   7.995   3.226
  283SER     HA 4507   3.488   7.989   3.118
  283SER     CB 4508   3.453   8.143   3.251
  283SER    HB1 4509   3.364   8.179   3.199
  283SER    HB2 4510   3.538   8.189   3.201
  283SER     OG 4511   3.447   8.171   3.389
  283SER     HG 4512   3.447   8.267   3.395
  283SER      C 4513   3.623   7.964   3.272
  283SER      O 4514   3.719   7.974   3.195
  284GLN      N 4515   3.632   7.920   3.398
  284GLN      H 4516   3.548   7.897   3.448
  284GLN     CA 4517   3.753   7.874   3.462
  284GLN     HA 4518   3.829   7.947   3.434
  284GLN     CB 4519   3.733   7.853   3.611
  284GLN    HB1 4520   3.649   7.786   3.630
  284GLN    HB2 4521   3.695   7.946   3.654
  284GLN     CG 4522   3.860   7.808   3.685
  284GLN    HG1 4523   3.878   7.712   3.636
  284GLN    HG2 4524   3.848   7.787   3.791
  284GLN     CD 4525   3.976   7.906   3.669
  284GLN    OE1 4526   4.015   7.972   3.765
  284GLN    NE2 4527   4.041   7.914   3.553
  284GLN   HE21 4528   4.025   7.859   3.470
  284GLN   HE22 4529   4.108   7.990   3.557
  284GLN      C 4530   3.795   7.747   3.389
  284GLN      O 4531   3.910   7.742   3.345
  285ASP      N 4532   3.709   7.647   3.370
  285ASP      H 4533   3.611   7.651   3.396
  285ASP     CA 4534   3.738   7.528   3.293
  285ASP     HA 4535   3.827   7.483   3.337
  285ASP     CB 4536   3.623   7.428   3.305
  285ASP    HB1 4537   3.655   7.331   3.265
  285ASP    HB2 4538   3.542   7.448   3.235
  285ASP     CG 4539   3.570   7.412   3.447
  285ASP    OD1 4540   3.648   7.396   3.543
  285ASP    OD2 4541   3.446   7.420   3.464
  285ASP      C 4542   3.764   7.550   3.145
  285ASP      O 4543   3.862   7.492   3.098
  286MET      N 4544   3.706   7.643   3.070
  286MET      H 4545   3.629   7.694   3.112
  286MET     CA 4546   3.728   7.663   2.928
  286MET     HA 4547   3.737   7.562   2.888
  286MET     CB 4548   3.605   7.731   2.868
  286MET    HB1 4549   3.595   7.835   2.899
  286MET    HB2 4550   3.516   7.682   2.908
  286MET     CG 4551   3.592   7.716   2.717
  286MET    HG1 4552   3.663   7.779   2.664
  286MET    HG2 4553   3.495   7.762   2.695
  286MET     SD 4554   3.622   7.560   2.631
  286MET     CE 4555   3.487   7.458   2.695
  286MET    HE1 4556   3.521   7.403   2.784
  286MET    HE2 4557   3.398   7.520   2.703
  286MET    HE3 4558   3.464   7.384   2.619
  286MET      C 4559   3.859   7.737   2.908
  286MET      O 4560   3.953   7.688   2.845
  287THR      N 4561   3.887   7.835   2.995
  287THR      H 4562   3.821   7.856   3.069
  287THR     CA 4563   4.019   7.894   3.000
  287THR     HA 4564   4.052   7.901   2.897
  287THR     CB 4565   4.016   8.036   3.055
  287THR     HB 4566   4.122   8.061   3.056
  287THR    CG2 4567   3.942   8.134   2.964
  287THR   HG21 4568   3.840   8.100   2.945
  287THR   HG22 4569   3.955   8.234   3.005
  287THR   HG23 4570   3.996   8.141   2.869
  287THR    OG1 4571   3.983   8.037   3.192
  287THR    HG1 4572   3.895   8.000   3.201
  287THR      C 4573   4.126   7.808   3.068
  287THR      O 4574   4.244   7.840   3.060
  288THR      N 4575   4.094   7.690   3.121
  288THR      H 4576   3.997   7.664   3.110
  288THR     CA 4577   4.195   7.595   3.166
  288THR     HA 4578   4.283   7.654   3.191
  288THR     CB 4579   4.148   7.495   3.271
  288THR     HB 4580   4.081   7.421   3.230
  288THR    CG2 4581   4.266   7.414   3.325
  288THR   HG21 4582   4.223   7.324   3.369
  288THR   HG22 4583   4.322   7.378   3.239
  288THR   HG23 4584   4.328   7.469   3.395
  288THR    OG1 4585   4.103   7.569   3.383
  288THR    HG1 4586   4.041   7.632   3.346
  288THR      C 4587   4.237   7.516   3.043
  288THR      O 4588   4.352   7.519   3.000
  289LEU      N 4589   4.141   7.455   2.973
  289LEU      H 4590   4.043   7.455   3.000
  289LEU     CA 4591   4.178   7.365   2.866
  289LEU     HA 4592   4.262   7.302   2.896
  289LEU     CB 4593   4.065   7.266   2.841
  289LEU    HB1 4594   4.099   7.189   2.773
  289LEU    HB2 4595   3.974   7.317   2.810
  289LEU     CG 4596   4.011   7.185   2.959
  289LEU     HG 4597   3.963   7.248   3.034
  289LEU    CD1 4598   3.899   7.087   2.926
  289LEU   HD11 4599   3.930   7.011   2.853
  289LEU   HD12 4600   3.876   7.030   3.016
  289LEU   HD13 4601   3.817   7.143   2.882
  289LEU    CD2 4602   4.119   7.102   3.028
  289LEU   HD21 4603   4.204   7.165   3.055
  289LEU   HD22 4604   4.081   7.049   3.115
  289LEU   HD23 4605   4.151   7.021   2.963
  289LEU      C 4606   4.224   7.437   2.740
  289LEU      O 4607   4.297   7.382   2.659
  290LEU      N 4608   4.183   7.563   2.725
  290LEU      H 4609   4.112   7.605   2.784
  290LEU     CA 4610   4.240   7.651   2.625
  290LEU     HA 4611   4.228   7.598   2.530
  290LEU     CB 4612   4.164   7.782   2.612
  290LEU    HB1 4613   4.221   7.847   2.546
  290LEU    HB2 4614   4.153   7.828   2.710
  290LEU     CG 4615   4.026   7.758   2.551
  290LEU     HG 4616   3.974   7.675   2.599
  290LEU    CD1 4617   3.949   7.888   2.570
  290LEU   HD11 4618   3.846   7.878   2.536
  290LEU   HD12 4619   3.952   7.921   2.674
  290LEU   HD13 4620   3.995   7.974   2.520
  290LEU    CD2 4621   4.034   7.735   2.400
  290LEU   HD21 4622   4.103   7.653   2.379
  290LEU   HD22 4623   3.939   7.711   2.352
  290LEU   HD23 4624   4.076   7.824   2.354
  290LEU      C 4625   4.387   7.681   2.651
  290LEU      O 4626   4.460   7.714   2.557
  291SER      N 4627   4.434   7.670   2.776
  291SER      H 4628   4.375   7.642   2.852
  291SER     CA 4629   4.568   7.704   2.818
  291SER     HA 4630   4.610   7.767   2.739
  291SER     CB 4631   4.564   7.777   2.952
  291SER    HB1 4632   4.664   7.815   2.975
  291SER    HB2 4633   4.531   7.712   3.032
  291SER     OG 4634   4.484   7.893   2.959
  291SER     HG 4635   4.394   7.868   2.980
  291SER      C 4636   4.658   7.582   2.834
  291SER      O 4637   4.776   7.588   2.868
  292TYR      N 4638   4.611   7.462   2.800
  292TYR      H 4639   4.514   7.458   2.771
  292TYR     CA 4640   4.691   7.344   2.774
  292TYR     HA 4641   4.767   7.347   2.852
  292TYR     CB 4642   4.605   7.217   2.774
  292TYR    HB1 4643   4.642   7.141   2.705
  292TYR    HB2 4644   4.509   7.250   2.735
  292TYR     CG 4645   4.583   7.156   2.910
  292TYR    CD1 4646   4.513   7.220   3.013
  292TYR    HD1 4647   4.489   7.325   3.010
  292TYR    CE1 4648   4.471   7.149   3.126
  292TYR    HE1 4649   4.422   7.186   3.214
  292TYR     CZ 4650   4.520   7.019   3.149
  292TYR     OH 4651   4.504   6.954   3.269
  292TYR     HH 4652   4.561   6.877   3.260
  292TYR    CE2 4653   4.590   6.955   3.045
  292TYR    HE2 4654   4.621   6.852   3.054
  292TYR    CD2 4655   4.622   7.023   2.926
  292TYR    HD2 4656   4.672   6.962   2.852
  292TYR      C 4657   4.764   7.354   2.641
  292TYR      O 4658   4.867   7.288   2.629
  293ASN      N 4659   4.735   7.438   2.541
  293ASN      H 4660   4.653   7.496   2.554
  293ASN     CA 4661   4.797   7.432   2.411
  293ASN     HA 4662   4.784   7.326   2.386
  293ASN     CB 4663   4.726   7.506   2.298
  293ASN    HB1 4664   4.701   7.607   2.331
  293ASN    HB2 4665   4.632   7.457   2.274
  293ASN     CG 4666   4.804   7.513   2.168
  293ASN    OD1 4667   4.850   7.415   2.109
  293ASN    ND2 4668   4.828   7.633   2.115
  293ASN   HD21 4669   4.815   7.721   2.161
  293ASN   HD22 4670   4.872   7.632   2.023
  293ASN      C 4671   4.946   7.461   2.417
  293ASN      O 4672   4.990   7.569   2.457
  294ARG      N 4673   5.020   7.363   2.364
  294ARG      H 4674   4.960   7.285   2.338
  294ARG     CA 4675   5.164   7.350   2.356
  294ARG     HA 4676   5.202   7.451   2.372
  294ARG     CB 4677   5.211   7.266   2.474
  294ARG    HB1 4678   5.227   7.161   2.450
  294ARG    HB2 4679   5.137   7.276   2.554
  294ARG     CG 4680   5.347   7.312   2.527
  294ARG    HG1 4681   5.346   7.420   2.538
  294ARG    HG2 4682   5.428   7.291   2.457
  294ARG     CD 4683   5.363   7.239   2.660
  294ARG    HD1 4684   5.283   7.253   2.732
  294ARG    HD2 4685   5.456   7.275   2.706
  294ARG     NE 4686   5.382   7.095   2.649
  294ARG     HE 4687   5.297   7.040   2.650
  294ARG     CZ 4688   5.492   7.022   2.622
  294ARG    NH1 4689   5.611   7.083   2.622
  294ARG   HH11 4690   5.624   7.182   2.637
  294ARG   HH12 4691   5.699   7.034   2.609
  294ARG    NH2 4692   5.487   6.890   2.601
  294ARG   HH21 4693   5.395   6.848   2.608
  294ARG   HH22 4694   5.566   6.833   2.575
  294ARG      C 4695   5.205   7.288   2.223
  294ARG      O 4696   5.316   7.236   2.222
  295ASN      N 4697   5.118   7.285   2.122
  295ASN      H 4698   5.024   7.318   2.139
  295ASN     CA 4699   5.147   7.232   1.990
  295ASN     HA 4700   5.051   7.232   1.937
  295ASN     CB 4701   5.224   7.332   1.904
  295ASN    HB1 4702   5.231   7.289   1.804
  295ASN    HB2 4703   5.321   7.347   1.953
  295ASN     CG 4704   5.156   7.469   1.904
  295ASN    OD1 4705   5.145   7.547   1.997
  295ASN    ND2 4706   5.095   7.508   1.792
  295ASN   HD21 4707   5.090   7.448   1.711
  295ASN   HD22 4708   5.049   7.598   1.794
  295ASN      C 4709   5.191   7.087   1.978
  295ASN      O 4710   5.242   7.052   1.872
  296TRP      N 4711   5.178   6.996   2.075
  296TRP      H 4712   5.144   7.024   2.165
  296TRP     CA 4713   5.194   6.852   2.064
  296TRP     HA 4714   5.289   6.828   2.016
  296TRP     CB 4715   5.207   6.790   2.202
  296TRP    HB1 4716   5.109   6.806   2.247
  296TRP    HB2 4717   5.281   6.843   2.262
  296TRP     CG 4718   5.226   6.643   2.215
  296TRP    CD1 4719   5.343   6.582   2.248
  296TRP    HD1 4720   5.442   6.625   2.245
  296TRP    NE1 4721   5.322   6.445   2.244
  296TRP    HE1 4722   5.394   6.378   2.268
  296TRP    CE2 4723   5.193   6.410   2.209
  296TRP    CZ2 4724   5.124   6.289   2.204
  296TRP    HZ2 4725   5.179   6.196   2.215
  296TRP    CH2 4726   4.984   6.288   2.195
  296TRP    HH2 4727   4.934   6.193   2.182
  296TRP    CZ3 4728   4.916   6.410   2.184
  296TRP    HZ3 4729   4.809   6.407   2.176
  296TRP    CE3 4730   4.987   6.530   2.198
  296TRP    HE3 4731   4.931   6.622   2.200
  296TRP    CD2 4732   5.127   6.536   2.206
  296TRP      C 4733   5.083   6.791   1.978
  296TRP      O 4734   4.972   6.842   1.978
  297ARG      N 4735   5.115   6.681   1.909
  297ARG      H 4736   5.198   6.628   1.930
  297ARG     CA 4737   5.029   6.627   1.806
  297ARG     HA 4738   4.928   6.660   1.829
  297ARG     CB 4739   5.054   6.699   1.674
  297ARG    HB1 4740   5.153   6.667   1.642
  297ARG    HB2 4741   5.050   6.807   1.687
  297ARG     CG 4742   4.972   6.673   1.548
  297ARG    HG1 4743   4.875   6.724   1.552
  297ARG    HG2 4744   4.940   6.569   1.534
  297ARG     CD 4745   5.041   6.735   1.426
  297ARG    HD1 4746   4.986   6.706   1.337
  297ARG    HD2 4747   5.144   6.702   1.412
  297ARG     NE 4748   5.029   6.880   1.434
  297ARG     HE 4749   5.103   6.932   1.479
  297ARG     CZ 4750   4.925   6.958   1.402
  297ARG    NH1 4751   4.814   6.906   1.347
  297ARG   HH11 4752   4.813   6.806   1.333
  297ARG   HH12 4753   4.743   6.963   1.303
  297ARG    NH2 4754   4.937   7.090   1.418
  297ARG   HH21 4755   5.030   7.103   1.456
  297ARG   HH22 4756   4.867   7.155   1.386
  297ARG      C 4757   5.025   6.475   1.794
  297ARG      O 4758   5.123   6.410   1.831
  298VAL      N 4759   4.909   6.424   1.754
  298VAL      H 4760   4.837   6.495   1.752
  298VAL     CA 4761   4.871   6.284   1.742
  298VAL     HA 4762   4.925   6.240   1.826
  298VAL     CB 4763   4.722   6.272   1.772
  298VAL     HB 4764   4.659   6.308   1.690
  298VAL    CG1 4765   4.685   6.125   1.783
  298VAL   HG11 4766   4.714   6.087   1.685
  298VAL   HG12 4767   4.736   6.082   1.869
  298VAL   HG13 4768   4.579   6.110   1.804
  298VAL    CG2 4769   4.684   6.338   1.904
  298VAL   HG21 4770   4.730   6.437   1.910
  298VAL   HG22 4771   4.576   6.347   1.915
  298VAL   HG23 4772   4.729   6.284   1.987
  298VAL      C 4773   4.910   6.221   1.609
  298VAL      O 4774   4.964   6.111   1.614
  299CYS      N 4775   4.891   6.295   1.500
  299CYS      H 4776   4.846   6.385   1.501
  299CYS     CA 4777   4.910   6.236   1.369
  299CYS     HA 4778   4.933   6.129   1.375
  299CYS     CB 4779   4.772   6.229   1.305
  299CYS    HB1 4780   4.775   6.212   1.197
  299CYS    HB2 4781   4.724   6.327   1.312
  299CYS     SG 4782   4.668   6.098   1.373
  299CYS     HG 4783   4.679   6.013   1.270
  299CYS      C 4784   5.018   6.312   1.293
  299CYS      O 4785   4.991   6.423   1.248
  300ALA      N 4786   5.136   6.252   1.276
  300ALA      H 4787   5.144   6.155   1.304
  300ALA     CA 4788   5.243   6.302   1.192
  300ALA     HA 4789   5.191   6.346   1.106
  300ALA     CB 4790   5.313   6.409   1.275
  300ALA    HB1 4791   5.244   6.482   1.317
  300ALA    HB2 4792   5.362   6.366   1.362
  300ALA    HB3 4793   5.377   6.467   1.208
  300ALA      C 4794   5.335   6.189   1.149
  300ALA      O 4795   5.337   6.086   1.216
  301LEU      N 4796   5.403   6.210   1.037
  301LEU      H 4797   5.423   6.305   1.010
  301LEU     CA 4798   5.491   6.107   0.984
  301LEU     HA 4799   5.516   6.035   1.062
  301LEU     CB 4800   5.422   6.034   0.868
  301LEU    HB1 4801   5.489   5.982   0.799
  301LEU    HB2 4802   5.379   6.114   0.807
  301LEU     CG 4803   5.291   5.962   0.898
  301LEU     HG 4804   5.224   6.029   0.953
  301LEU    CD1 4805   5.225   5.915   0.769
  301LEU   HD11 4806   5.141   5.846   0.773
  301LEU   HD12 4807   5.179   6.004   0.727
  301LEU   HD13 4808   5.302   5.883   0.698
  301LEU    CD2 4809   5.326   5.829   0.964
  301LEU   HD21 4810   5.247   5.755   0.954
  301LEU   HD22 4811   5.414   5.795   0.908
  301LEU   HD23 4812   5.343   5.846   1.070
  301LEU      C 4813   5.615   6.172   0.925
  301LEU      O 4814   5.605   6.252   0.832
  302MET      N 4815   5.733   6.138   0.977
  302MET      H 4816   5.735   6.078   1.058
  302MET     CA 4817   5.856   6.187   0.918
  302MET     HA 4818   5.840   6.289   0.882
  302MET     CB 4819   5.978   6.174   1.008
  302MET    HB1 4820   6.070   6.199   0.954
  302MET    HB2 4821   5.981   6.067   1.033
  302MET     CG 4822   5.968   6.268   1.127
  302MET    HG1 4823   6.036   6.225   1.200
  302MET    HG2 4824   5.876   6.264   1.185
  302MET     SD 4825   6.018   6.439   1.092
  302MET     CE 4826   6.126   6.486   1.230
  302MET    HE1 4827   6.160   6.589   1.215
  302MET    HE2 4828   6.068   6.492   1.323
  302MET    HE3 4829   6.207   6.415   1.238
  302MET      C 4830   5.893   6.129   0.782
  302MET      O 4831   5.974   6.175   0.702
  303SER      N 4832   5.825   6.023   0.739
  303SER      H 4833   5.783   5.955   0.802
  303SER     CA 4834   5.817   5.981   0.600
  303SER     HA 4835   5.914   5.960   0.555
  303SER     CB 4836   5.757   5.840   0.596
  303SER    HB1 4837   5.829   5.769   0.637
  303SER    HB2 4838   5.746   5.808   0.493
  303SER     OG 4839   5.640   5.834   0.674
  303SER     HG 4840   5.615   5.742   0.690
  303SER      C 4841   5.732   6.070   0.511
  303SER      O 4842   5.737   6.058   0.389
  304CYS      N 4843   5.655   6.165   0.565
  304CYS      H 4844   5.655   6.171   0.666
  304CYS     CA 4845   5.569   6.248   0.484
  304CYS     HA 4846   5.558   6.202   0.386
  304CYS     CB 4847   5.426   6.251   0.537
  304CYS    HB1 4848   5.365   6.333   0.497
  304CYS    HB2 4849   5.430   6.256   0.646
  304CYS     SG 4850   5.346   6.092   0.507
  304CYS     HG 4851   5.457   6.028   0.544
  304CYS      C 4852   5.609   6.395   0.482
  304CYS      O 4853   5.555   6.480   0.412
  305THR      N 4854   5.702   6.439   0.568
  305THR      H 4855   5.755   6.374   0.624
  305THR     CA 4856   5.744   6.577   0.575
  305THR     HA 4857   5.658   6.640   0.598
  305THR     CB 4858   5.850   6.601   0.682
  305THR     HB 4859   5.896   6.699   0.672
  305THR    CG2 4860   5.789   6.592   0.822
  305THR   HG21 4861   5.762   6.489   0.844
  305THR   HG22 4862   5.856   6.620   0.903
  305THR   HG23 4863   5.705   6.662   0.824
  305THR    OG1 4864   5.957   6.509   0.674
  305THR    HG1 4865   6.020   6.550   0.734
  305THR      C 4866   5.795   6.633   0.443
  305THR      O 4867   5.771   6.750   0.411
  306SER      N 4868   5.862   6.558   0.355
  306SER      H 4869   5.895   6.465   0.376
  306SER     CA 4870   5.910   6.613   0.230
  306SER     HA 4871   5.943   6.716   0.243
  306SER     CB 4872   6.030   6.532   0.179
  306SER    HB1 4873   6.100   6.525   0.263
  306SER    HB2 4874   6.059   6.581   0.086
  306SER     OG 4875   5.994   6.400   0.146
  306SER     HG 4876   6.081   6.361   0.138
  306SER      C 4877   5.801   6.629   0.126
  306SER      O 4878   5.829   6.695   0.026
  307HIS      N 4879   5.679   6.582   0.153
  307HIS      H 4880   5.661   6.549   0.246
  307HIS     CA 4881   5.569   6.609   0.062
  307HIS     HA 4882   5.587   6.548  -0.026
  307HIS     CB 4883   5.440   6.553   0.122
  307HIS    HB1 4884   5.395   6.626   0.188
  307HIS    HB2 4885   5.469   6.465   0.179
  307HIS     CG 4886   5.334   6.520   0.021
  307HIS    ND1 4887   5.275   6.608  -0.069
  307HIS    CE1 4888   5.187   6.539  -0.142
  307HIS    HE1 4889   5.127   6.585  -0.219
  307HIS    NE2 4890   5.195   6.409  -0.109
  307HIS    HE2 4891   5.158   6.328  -0.158
  307HIS    CD2 4892   5.288   6.394  -0.009
  307HIS    HD2 4893   5.324   6.300   0.031
  307HIS      C 4894   5.553   6.756   0.025
  307HIS      O 4895   5.561   6.842   0.112
  308LYS      N 4896   5.527   6.783  -0.103
  308LYS      H 4897   5.541   6.712  -0.173
  308LYS     CA 4898   5.486   6.909  -0.162
  308LYS     HA 4899   5.568   6.981  -0.159
  308LYS     CB 4900   5.442   6.898  -0.308
  308LYS    HB1 4901   5.530   6.876  -0.368
  308LYS    HB2 4902   5.412   6.991  -0.354
  308LYS     CG 4903   5.330   6.798  -0.332
  308LYS    HG1 4904   5.246   6.818  -0.265
  308LYS    HG2 4905   5.360   6.694  -0.315
  308LYS     CD 4906   5.297   6.787  -0.481
  308LYS    HD1 4907   5.383   6.733  -0.521
  308LYS    HD2 4908   5.281   6.882  -0.531
  308LYS     CE 4909   5.179   6.695  -0.508
  308LYS    HE1 4910   5.184   6.600  -0.453
  308LYS    HE2 4911   5.186   6.651  -0.608
  308LYS     NZ 4912   5.049   6.763  -0.494
  308LYS    HZ1 4913   4.969   6.711  -0.527
  308LYS    HZ2 4914   5.033   6.794  -0.400
  308LYS    HZ3 4915   5.051   6.841  -0.558
  308LYS      C 4916   5.379   6.981  -0.081
  308LYS      O 4917   5.372   7.103  -0.062
  309ASP      N 4918   5.281   6.911  -0.023
  309ASP      H 4919   5.292   6.811  -0.029
  309ASP     CA 4920   5.159   6.964   0.037
  309ASP     HA 4921   5.171   7.072   0.032
  309ASP     CB 4922   5.028   6.931  -0.033
  309ASP    HB1 4923   4.954   6.999   0.010
  309ASP    HB2 4924   5.004   6.831   0.002
  309ASP     CG 4925   5.028   6.952  -0.184
  309ASP    OD1 4926   5.080   7.053  -0.235
  309ASP    OD2 4927   4.984   6.853  -0.247
  309ASP      C 4928   5.160   6.941   0.187
  309ASP      O 4929   5.056   6.941   0.252
  310TYR      N 4930   5.276   6.943   0.253
  310TYR      H 4931   5.362   6.949   0.199
  310TYR     CA 4932   5.287   6.920   0.396
  310TYR     HA 4933   5.233   6.828   0.421
  310TYR     CB 4934   5.433   6.894   0.434
  310TYR    HB1 4935   5.493   6.984   0.420
  310TYR    HB2 4936   5.466   6.804   0.380
  310TYR     CG 4937   5.448   6.864   0.581
  310TYR    CD1 4938   5.408   6.736   0.621
  310TYR    HD1 4939   5.365   6.671   0.546
  310TYR    CE1 4940   5.416   6.700   0.756
  310TYR    HE1 4941   5.385   6.602   0.788
  310TYR     CZ 4942   5.472   6.793   0.845
  310TYR     OH 4943   5.482   6.754   0.976
  310TYR     HH 4944   5.533   6.814   1.030
  310TYR    CE2 4945   5.523   6.918   0.803
  310TYR    HE2 4946   5.585   6.977   0.868
  310TYR    CD2 4947   5.509   6.955   0.668
  310TYR    HD2 4948   5.567   7.039   0.632
  310TYR      C 4949   5.223   7.030   0.478
  310TYR      O 4950   5.270   7.144   0.476
  311PRO      N 4951   5.115   7.005   0.553
  311PRO     CD 4952   5.058   6.872   0.569
  311PRO    HD1 4953   5.126   6.812   0.628
  311PRO    HD2 4954   5.046   6.823   0.472
  311PRO     CG 4955   4.920   6.890   0.632
  311PRO    HG1 4956   4.936   6.880   0.739
  311PRO    HG2 4957   4.844   6.817   0.603
  311PRO     CB 4958   4.885   7.034   0.597
  311PRO    HB1 4959   4.814   7.077   0.668
  311PRO    HB2 4960   4.838   7.041   0.499
  311PRO     CA 4961   5.019   7.106   0.591
  311PRO     HA 4962   5.022   7.188   0.518
  311PRO      C 4963   5.053   7.172   0.724
  311PRO      O 4964   4.978   7.258   0.771
  312PHE      N 4965   5.160   7.126   0.788
  312PHE      H 4966   5.203   7.043   0.748
  312PHE     CA 4967   5.204   7.183   0.914
  312PHE     HA 4968   5.132   7.258   0.947
  312PHE     CB 4969   5.207   7.074   1.020
  312PHE    HB1 4970   5.220   7.116   1.120
  312PHE    HB2 4971   5.285   7.002   0.996
  312PHE     CG 4972   5.089   6.981   1.033
  312PHE    CD1 4973   4.960   7.031   1.008
  312PHE    HD1 4974   4.953   7.138   1.001
  312PHE    CE1 4975   4.852   6.943   0.993
  312PHE    HE1 4976   4.754   6.982   0.971
  312PHE     CZ 4977   4.870   6.805   1.015
  312PHE     HZ 4978   4.780   6.748   1.005
  312PHE    CE2 4979   4.999   6.757   1.039
  312PHE    HE2 4980   5.015   6.650   1.048
  312PHE    CD2 4981   5.109   6.844   1.048
  312PHE    HD2 4982   5.210   6.807   1.059
  312PHE      C 4983   5.337   7.254   0.896
  312PHE      O 4984   5.420   7.245   0.985
  313HIS      N 4985   5.367   7.312   0.779
  313HIS      H 4986   5.296   7.306   0.707
  313HIS     CA 4987   5.493   7.375   0.746
  313HIS     HA 4988   5.581   7.314   0.769
  313HIS     CB 4989   5.499   7.407   0.597
  313HIS    HB1 4990   5.481   7.313   0.543
  313HIS    HB2 4991   5.600   7.435   0.569
  313HIS     CG 4992   5.394   7.503   0.550
  313HIS    ND1 4993   5.259   7.498   0.584
  313HIS    CE1 4994   5.202   7.611   0.542
  313HIS    HE1 4995   5.101   7.648   0.555
  313HIS    NE2 4996   5.297   7.683   0.479
  313HIS    HE2 4997   5.289   7.781   0.456
  313HIS    CD2 4998   5.421   7.623   0.489
  313HIS    HD2 4999   5.521   7.655   0.463
  313HIS      C 5000   5.516   7.503   0.824
  313HIS      O 5001   5.624   7.559   0.837
  314GLU      N 5002   5.402   7.563   0.860
  314GLU      H 5003   5.319   7.515   0.830
  314GLU     CA 5004   5.379   7.683   0.938
  314GLU     HA 5005   5.474   7.704   0.987
  314GLU     CB 5006   5.334   7.802   0.854
  314GLU    HB1 5007   5.287   7.874   0.921
  314GLU    HB2 5008   5.277   7.763   0.769
  314GLU     CG 5009   5.455   7.864   0.785
  314GLU    HG1 5010   5.502   7.803   0.708
  314GLU    HG2 5011   5.535   7.872   0.858
  314GLU     CD 5012   5.414   7.994   0.717
  314GLU    OE1 5013   5.462   8.038   0.611
  314GLU    OE2 5014   5.340   8.076   0.776
  314GLU      C 5015   5.289   7.646   1.055
  314GLU      O 5016   5.210   7.551   1.061
  315GLU      N 5017   5.288   7.736   1.153
  315GLU      H 5018   5.362   7.804   1.152
  315GLU     CA 5019   5.210   7.726   1.275
  315GLU     HA 5020   5.216   7.620   1.299
  315GLU     CB 5021   5.272   7.812   1.386
  315GLU    HB1 5022   5.244   7.913   1.354
  315GLU    HB2 5023   5.380   7.801   1.382
  315GLU     CG 5024   5.214   7.779   1.523
  315GLU    HG1 5025   5.220   7.672   1.543
  315GLU    HG2 5026   5.111   7.814   1.530
  315GLU     CD 5027   5.291   7.856   1.629
  315GLU    OE1 5028   5.361   7.784   1.703
  315GLU    OE2 5029   5.285   7.981   1.626
  315GLU      C 5030   5.062   7.750   1.252
  315GLU      O 5031   4.986   7.701   1.335
  316PHE      N 5032   5.034   7.814   1.138
  316PHE      H 5033   5.115   7.843   1.084
  316PHE     CA 5034   4.904   7.852   1.087
  316PHE     HA 5035   4.833   7.787   1.138
  316PHE     CB 5036   4.859   7.992   1.129
  316PHE    HB1 5037   4.936   8.064   1.101
  316PHE    HB2 5038   4.856   7.998   1.238
  316PHE     CG 5039   4.728   8.038   1.070
  316PHE    CD1 5040   4.729   8.154   0.991
  316PHE    HD1 5041   4.819   8.211   0.974
  316PHE    CE1 5042   4.610   8.202   0.934
  316PHE    HE1 5043   4.615   8.290   0.872
  316PHE     CZ 5044   4.489   8.139   0.965
  316PHE     HZ 5045   4.403   8.187   0.920
  316PHE    CE2 5046   4.492   8.014   1.027
  316PHE    HE2 5047   4.407   7.947   1.025
  316PHE    CD2 5048   4.609   7.966   1.087
  316PHE    HD2 5049   4.605   7.872   1.140
  316PHE      C 5050   4.890   7.825   0.938
  316PHE    OC1 5051   4.788   7.759   0.908
  316PHE    OC2 5052   4.979   7.863   0.859
  317LIG     C1 5053   4.843   5.706   1.035
  317LIG     O1 5054   4.954   5.659   1.026
  317LIG     C2 5055   4.724   5.628   0.992
  317LIG     C3 5056   4.599   5.670   1.034
  317LIG     C4 5057   4.593   5.795   1.103
  317LIG     C5 5058   4.746   5.501   0.940
  317LIG     H5 5059   4.846   5.470   0.910
  317LIG     C6 5060   4.638   5.422   0.904
  317LIG     H6 5061   4.655   5.325   0.859
  317LIG     C7 5062   4.513   5.462   0.950
  317LIG     H7 5063   4.430   5.395   0.930
  317LIG     C8 5064   4.491   5.588   1.005
  317LIG     H8 5065   4.389   5.616   1.032
  317LIG     N1 5066   4.819   5.825   1.094
  317LIG     N2 5067   4.697   5.874   1.130
  317LIG     C9 5068   4.926   5.923   1.101
  317LIG    H91 5069   5.029   5.885   1.093
  317LIG    H92 5070   4.910   5.983   1.191
  317LIG    C10 5071   4.907   6.019   0.987
  317LIG    C11 5072   4.923   6.116   0.777
  317LIG    C12 5073   4.975   6.196   0.878
  317LIG    C13 5074   4.922   6.153   0.643
  317LIG    H13 5075   4.885   6.084   0.567
  317LIG    C14 5076   4.974   6.278   0.615
  317LIG    H14 5077   4.979   6.301   0.509
  317LIG    C15 5078   5.026   6.362   0.712
  317LIG    C16 5079   5.022   6.322   0.845
  317LIG    H16 5080   5.051   6.388   0.927
  317LIG     N3 5081   4.958   6.142   0.999
  317LIG     S1 5082   4.845   5.968   0.833
  317LIG    C17 5083   4.466   5.862   1.147
  317LIG   H171 5084   4.480   5.953   1.204
  317LIG   H172 5085   4.410   5.797   1.215
  317LIG    C18 5086   4.391   5.894   1.020
  317LIG     O2 5087   4.427   5.990   0.954
  317LIG     O3 5088   4.280   5.846   1.008
  317LIG    C19 5089   5.072   6.499   0.667
  317LIG     F1 5090   4.972   6.569   0.612
  317LIG     F2 5091   5.171   6.480   0.578
  317LIG     F3 5092   5.118   6.579   0.765
  318NAP     PA 5093   4.025   5.889   2.092
  318NAP    O2A 5094   4.056   6.032   2.115
  318NAP    O1A 5095   3.879   5.879   2.068
  318NAP    O5B 5096   4.069   5.806   2.222
  318NAP    C5B 5097   4.032   5.667   2.229
  318NAP   H51A 5098   4.073   5.620   2.139
  318NAP   H52A 5099   3.923   5.662   2.230
  318NAP    C4B 5100   4.096   5.597   2.349
  318NAP    H4B 5101   4.204   5.611   2.337
  318NAP    O4B 5102   4.040   5.657   2.468
  318NAP    C3B 5103   4.057   5.449   2.359
  318NAP    H3B 5104   4.029   5.411   2.261
  318NAP    O3B 5105   4.163   5.372   2.418
  318NAP   HO3A 5106   4.126   5.282   2.427
  318NAP    C2B 5107   3.937   5.443   2.454
  318NAP    H2B 5108   3.847   5.465   2.395
  318NAP    O2B 5109   3.906   5.328   2.535
  318NAP    C1B 5110   3.969   5.560   2.547
  318NAP    H1B 5111   4.037   5.537   2.630
  318NAP    N9A 5112   3.849   5.622   2.602
  318NAP    C8A 5113   3.732   5.643   2.534
  318NAP    H8A 5114   3.734   5.645   2.426
  318NAP    N7A 5115   3.628   5.672   2.613
  318NAP    C5A 5116   3.683   5.665   2.735
  318NAP    C6A 5117   3.621   5.658   2.859
  318NAP    N6A 5118   3.486   5.664   2.875
  318NAP   H62A 5119   3.467   5.710   2.963
  318NAP   H61A 5120   3.456   5.703   2.786
  318NAP    N1A 5121   3.689   5.636   2.972
  318NAP    C2A 5122   3.818   5.602   2.958
  318NAP    H2A 5123   3.878   5.575   3.044
  318NAP    N3A 5124   3.887   5.604   2.844
  318NAP    C4A 5125   3.817   5.631   2.733
  318NAP     O3 5126   4.111   5.811   1.982
  318NAP     PN 5127   4.081   5.792   1.826
  318NAP    O1N 5128   4.011   5.663   1.810
  318NAP    O2N 5129   4.198   5.786   1.736
  318NAP    O5D 5130   4.005   5.927   1.784
  318NAP    C5D 5131   3.862   5.930   1.769
  318NAP   H51N 5132   3.828   6.030   1.798
  318NAP   H52N 5133   3.815   5.850   1.828
  318NAP    C4D 5134   3.825   5.903   1.623
  318NAP    H4D 5135   3.715   5.901   1.623
  318NAP    O4D 5136   3.868   6.009   1.537
  318NAP    C3D 5137   3.882   5.781   1.549
  318NAP    H3D 5138   3.991   5.782   1.553
  318NAP    O3D 5139   3.844   5.655   1.605
  318NAP   HO3N 5140   3.901   5.629   1.679
  318NAP    C2D 5141   3.846   5.813   1.404
  318NAP    H2D 5142   3.905   5.765   1.325
  318NAP    O2D 5143   3.715   5.781   1.360
  318NAP   HO2N 5144   3.682   5.834   1.284
  318NAP    C1D 5145   3.862   5.966   1.400
  318NAP    H1D 5146   3.776   6.012   1.348
  318NAP    N1N 5147   3.985   6.009   1.335
  318NAP    C2N 5148   3.975   6.090   1.227
  318NAP    H2N 5149   3.872   6.102   1.191
  318NAP    C3N 5150   4.088   6.120   1.153
  318NAP    C7N 5151   4.082   6.184   1.019
  318NAP    O7N 5152   3.979   6.232   0.975
  318NAP    N7N 5153   4.198   6.180   0.952
  318NAP   H72N 5154   4.199   6.212   0.857
  318NAP   H71N 5155   4.279   6.121   0.968
  318NAP    C4N 5156   4.213   6.089   1.205
  318NAP    H4N 5157   4.307   6.126   1.164
  318NAP    C5N 5158   4.220   6.024   1.327
  318NAP    H5N 5159   4.316   5.992   1.365
  318NAP    C6N 5160   4.104   5.995   1.398
  318NAP    H6N 5161   4.106   5.967   1.503
  318NAP    P2B 5162   3.890   5.186   2.464
  318NAP    O1X 5163   4.021   5.139   2.411
  318NAP    O2X 5164   3.854   5.087   2.568
  318NAP    O3X 5165   3.798   5.180   2.348
  319SOL     OW 5166   5.367   6.855   5.756
  319SOL    HW1 5167   5.310   6.914   5.707
  319SOL    HW2 5168   5.448   6.853   5.705
  320SOL     OW 5169  -0.054   6.583   6.142
  320SOL    HW1 5170  -0.148   6.565   6.154
  320SOL    HW2 5171  -0.032   6.641   6.215
  321SOL     OW 5172   4.245   2.780   0.425
  321SOL    HW1 5173   4.260   2.719   0.497
  321SOL    HW2 5174   4.289   2.740   0.350
  322SOL     OW 5175   5.581   5.096   1.883
  322SOL    HW1 5176   5.649   5.153   1.918
  322SOL    HW2 5177   5.587   5.108   1.788
  323SOL     OW 5178   7.320   6.139   2.868
  323SOL    HW1 5179   7.340   6.230   2.847
  323SOL    HW2 5180   7.236   6.123   2.825
  324SOL     OW 5181   3.191   8.136   5.912
  324SOL    HW1 5182   3.182   8.203   5.979
  324SOL    HW2 5183   3.181   8.183   5.829
  325SOL     OW 5184   6.660   4.268   3.969
  325SOL    HW1 5185   6.608   4.188   3.971
  325SOL    HW2 5186   6.595   4.338   3.957
  326SOL     OW 5187   7.444   5.184   1.893
  326SOL    HW1 5188   7.522   5.157   1.941
  326SOL    HW2 5189   7.473   5.190   1.802
  327SOL     OW 5190  -0.769   5.440   4.911
  327SOL    HW1 5191  -0.742   5.422   5.001
  327SOL    HW2 5192  -0.859   5.470   4.919
  328SOL     OW 5193   5.503   8.150   3.542
  328SOL    HW1 5194   5.411   8.143   3.518
  328SOL    HW2 5195   5.528   8.061   3.567
  329SOL     OW 5196   6.380   5.345   2.011
  329SOL    HW1 5197   6.366   5.324   2.104
  329SOL    HW2 5198   6.408   5.436   2.012
  330SOL     OW 5199   1.132   2.755   2.402
  330SOL    HW1 5200   1.055   2.792   2.445
  330SOL    HW2 5201   1.102   2.671   2.367
  331SOL     OW 5202   6.469   2.923   3.308
  331SOL    HW1 5203   6.394   2.971   3.274
  331SOL    HW2 5204   6.508   2.882   3.230
  332SOL     OW 5205   3.008   3.465   5.873
  332SOL    HW1 5206   3.013   3.409   5.951
  332SOL    HW2 5207   3.041   3.410   5.802
  333SOL     OW 5208   0.888   2.253   0.063
  333SOL    HW1 5209   0.981   2.264   0.082
  333SOL    HW2 5210   0.881   2.266  -0.032
  334SOL     OW 5211   7.695   6.590   1.804
  334SOL    HW1 5212   7.636   6.622   1.736
  334SOL    HW2 5213   7.749   6.524   1.760
  335SOL     OW 5214   0.837   3.613   0.784
  335SOL    HW1 5215   0.883   3.649   0.859
  335SOL    HW2 5216   0.758   3.667   0.775
  336SOL     OW 5217   6.918  10.556   6.094
  336SOL    HW1 5218   6.968  10.475   6.102
  336SOL    HW2 5219   6.972  10.623   6.136
  337SOL     OW 5220   1.317   8.356   3.802
  337SOL    HW1 5221   1.402   8.399   3.803
  337SOL    HW2 5222   1.254   8.427   3.817
  338SOL     OW 5223   4.779   5.517   4.288
  338SOL    HW1 5224   4.700   5.535   4.237
  338SOL    HW2 5225   4.762   5.434   4.332
  339SOL     OW 5226  -0.329   8.023   5.681
  339SOL    HW1 5227  -0.331   8.025   5.586
  339SOL    HW2 5228  -0.255   8.077   5.706
  340SOL     OW 5229   5.546   2.105   2.421
  340SOL    HW1 5230   5.536   2.010   2.421
  340SOL    HW2 5231   5.640   2.120   2.435
  341SOL     OW 5232   0.003   6.341   5.914
  341SOL    HW1 5233   0.036   6.353   6.003
  341SOL    HW2 5234   0.081   6.325   5.862
  342SOL     OW 5235   4.431   9.181   5.878
  342SOL    HW1 5236   4.366   9.149   5.816
  342SOL    HW2 5237   4.469   9.102   5.916
  343SOL     OW 5238  -0.574   5.108   4.562
  343SOL    HW1 5239  -0.657   5.068   4.538
  343SOL    HW2 5240  -0.594   5.201   4.571
  344SOL     OW 5241   4.666   5.082   4.230
  344SOL    HW1 5242   4.677   5.150   4.297
  344SOL    HW2 5243   4.733   5.103   4.164
  345SOL     OW 5244   1.040   2.522   2.243
  345SOL    HW1 5245   1.002   2.588   2.185
  345SOL    HW2 5246   0.966   2.468   2.271
  346SOL     OW 5247  -0.070   4.522   4.360
  346SOL    HW1 5248  -0.008   4.550   4.293
  346SOL    HW2 5249  -0.080   4.598   4.417
  347SOL     OW 5250   7.050   6.053   3.414
  347SOL    HW1 5251   7.140   6.061   3.385
  347SOL    HW2 5252   7.010   5.992   3.352
  348SOL     OW 5253   1.471   6.509   4.591
  348SOL    HW1 5254   1.438   6.523   4.680
  348SOL    HW2 5255   1.538   6.576   4.579
  349SOL     OW 5256   0.588   1.248   0.896
  349SOL    HW1 5257   0.639   1.272   0.973
  349SOL    HW2 5258   0.602   1.154   0.886
  350SOL     OW 5259   0.527   5.304   4.121
  350SOL    HW1 5260   0.469   5.277   4.193
  350SOL    HW2 5261   0.610   5.326   4.164
  351SOL     OW 5262   0.444   1.821   0.929
  351SOL    HW1 5263   0.491   1.760   0.986
  351SOL    HW2 5264   0.459   1.907   0.968
  352SOL     OW 5265   2.694   2.399   2.032
  352SOL    HW1 5266   2.697   2.333   2.100
  352SOL    HW2 5267   2.610   2.383   1.988
  353SOL     OW 5268   0.987   7.944   4.421
  353SOL    HW1 5269   1.022   7.943   4.332
  353SOL    HW2 5270   1.051   7.896   4.473
  354SOL     OW 5271   2.510   3.215   0.128
  354SOL    HW1 5272   2.441   3.253   0.183
  354SOL    HW2 5273   2.520   3.277   0.056
  355SOL     OW 5274   2.883   7.683   5.768
  355SOL    HW1 5275   2.840   7.769   5.767
  355SOL    HW2 5276   2.967   7.699   5.812
  356SOL     OW 5277   4.292   4.355   5.363
  356SOL    HW1 5278   4.311   4.432   5.310
  356SOL    HW2 5279   4.330   4.282   5.315
  357SOL     OW 5280   0.113   4.889   3.041
  357SOL    HW1 5281   0.124   4.911   2.948
  357SOL    HW2 5282   0.027   4.922   3.063
  358SOL     OW 5283   6.219   3.579   0.637
  358SOL    HW1 5284   6.253   3.494   0.610
  358SOL    HW2 5285   6.137   3.558   0.683
  359SOL     OW 5286   1.628   6.343   5.485
  359SOL    HW1 5287   1.590   6.260   5.456
  359SOL    HW2 5288   1.682   6.320   5.561
  360SOL     OW 5289   4.085   2.519   1.042
  360SOL    HW1 5290   4.026   2.451   1.075
  360SOL    HW2 5291   4.111   2.568   1.120
  361SOL     OW 5292   5.998   5.170   3.708
  361SOL    HW1 5293   6.043   5.210   3.782
  361SOL    HW2 5294   6.016   5.228   3.634
  362SOL     OW 5295   1.523   4.383   2.580
  362SOL    HW1 5296   1.488   4.467   2.553
  362SOL    HW2 5297   1.525   4.331   2.499
  363SOL     OW 5298  -0.006   2.554   3.634
  363SOL    HW1 5299  -0.076   2.618   3.648
  363SOL    HW2 5300   0.060   2.577   3.699
  364SOL     OW 5301   0.479   5.611   5.253
  364SOL    HW1 5302   0.393   5.654   5.253
  364SOL    HW2 5303   0.466   5.533   5.198
  365SOL     OW 5304   6.163   5.624   3.852
  365SOL    HW1 5305   6.177   5.634   3.946
  365SOL    HW2 5306   6.225   5.684   3.812
  366SOL     OW 5307   5.100   5.722   2.602
  366SOL    HW1 5308   5.067   5.734   2.691
  366SOL    HW2 5309   5.193   5.743   2.608
  367SOL     OW 5310   2.844   6.097   3.588
  367SOL    HW1 5311   2.849   6.179   3.638
  367SOL    HW2 5312   2.883   6.031   3.645
  368SOL     OW 5313   0.492   4.044   3.962
  368SOL    HW1 5314   0.465   4.093   3.885
  368SOL    HW2 5315   0.546   3.973   3.928
  369SOL     OW 5316   4.417   6.187   4.632
  369SOL    HW1 5317   4.482   6.166   4.566
  369SOL    HW2 5318   4.349   6.236   4.584
  370SOL     OW 5319   5.977   3.190   3.018
  370SOL    HW1 5320   5.923   3.143   3.082
  370SOL    HW2 5321   5.933   3.175   2.934
  371SOL     OW 5322  -0.936   5.216   5.101
  371SOL    HW1 5323  -0.890   5.174   5.174
  371SOL    HW2 5324  -1.020   5.245   5.139
  372SOL     OW 5325   5.496   2.959   0.018
  372SOL    HW1 5326   5.518   2.886  -0.040
  372SOL    HW2 5327   5.523   3.037  -0.031
  373SOL     OW 5328   4.218   9.064   3.805
  373SOL    HW1 5329   4.142   9.086   3.751
  373SOL    HW2 5330   4.277   9.016   3.745
  374SOL     OW 5331   7.303   3.665   1.514
  374SOL    HW1 5332   7.264   3.617   1.441
  374SOL    HW2 5333   7.335   3.598   1.573
  375SOL     OW 5334  -0.758   8.187   6.010
  375SOL    HW1 5335  -0.814   8.112   6.028
  375SOL    HW2 5336  -0.804   8.236   5.942
  376SOL     OW 5337   5.721   6.199   5.208
  376SOL    HW1 5338   5.758   6.285   5.189
  376SOL    HW2 5339   5.743   6.146   5.131
  377SOL     OW 5340   4.266   1.595   0.382
  377SOL    HW1 5341   4.301   1.509   0.357
  377SOL    HW2 5342   4.173   1.590   0.360
  378SOL     OW 5343   3.409   5.363   6.157
  378SOL    HW1 5344   3.352   5.429   6.117
  378SOL    HW2 5345   3.475   5.344   6.091
  379SOL     OW 5346   3.803   9.271   5.467
  379SOL    HW1 5347   3.829   9.297   5.556
  379SOL    HW2 5348   3.778   9.353   5.425
  380SOL     OW 5349   7.142   8.524   3.955
  380SOL    HW1 5350   7.215   8.586   3.953
  380SOL    HW2 5351   7.180   8.441   3.928
  381SOL     OW 5352   5.056   5.024   1.068
  381SOL    HW1 5353   5.144   5.035   1.031
  381SOL    HW2 5354   5.001   5.081   1.015
  382SOL     OW 5355   2.158   9.183   4.676
  382SOL    HW1 5356   2.119   9.175   4.763
  382SOL    HW2 5357   2.215   9.107   4.668
  383SOL     OW 5358   6.754   1.729   1.413
  383SOL    HW1 5359   6.690   1.764   1.351
  383SOL    HW2 5360   6.804   1.665   1.363
  384SOL     OW 5361   5.237   3.520   1.588
  384SOL    HW1 5362   5.328   3.525   1.559
  384SOL    HW2 5363   5.204   3.609   1.579
  385SOL     OW 5364   2.561   8.617   4.769
  385SOL    HW1 5365   2.603   8.687   4.719
  385SOL    HW2 5366   2.583   8.636   4.861
  386SOL     OW 5367   6.573   3.613   1.603
  386SOL    HW1 5368   6.482   3.618   1.574
  386SOL    HW2 5369   6.581   3.684   1.667
  387SOL     OW 5370   1.906   7.959   5.165
  387SOL    HW1 5371   1.957   7.878   5.162
  387SOL    HW2 5372   1.848   7.954   5.089
  388SOL     OW 5373   1.550   3.158   1.029
  388SOL    HW1 5374   1.482   3.204   1.079
  388SOL    HW2 5375   1.520   3.067   1.026
  389SOL     OW 5376   6.826   6.181   3.557
  389SOL    HW1 5377   6.894   6.132   3.511
  389SOL    HW2 5378   6.808   6.256   3.501
  390SOL     OW 5379  -0.672   1.438   2.071
  390SOL    HW1 5380  -0.735   1.457   2.141
  390SOL    HW2 5381  -0.646   1.347   2.087
  391SOL     OW 5382   6.977   5.880   2.847
  391SOL    HW1 5383   7.022   5.926   2.776
  391SOL    HW2 5384   7.046   5.859   2.910
  392SOL     OW 5385   1.470   4.207   4.637
  392SOL    HW1 5386   1.455   4.287   4.687
  392SOL    HW2 5387   1.383   4.177   4.612
  393SOL     OW 5388   0.118   3.602   3.872
  393SOL    HW1 5389   0.175   3.527   3.852
  393SOL    HW2 5390   0.090   3.588   3.962
  394SOL     OW 5391   4.576   3.115   4.584
  394SOL    HW1 5392   4.530   3.162   4.515
  394SOL    HW2 5393   4.569   3.023   4.559
  395SOL     OW 5394   4.381   1.652   1.363
  395SOL    HW1 5395   4.400   1.745   1.367
  395SOL    HW2 5396   4.389   1.621   1.453
  396SOL     OW 5397   0.743   1.935   0.222
  396SOL    HW1 5398   0.814   1.886   0.181
  396SOL    HW2 5399   0.690   1.868   0.265
  397SOL     OW 5400   2.368   4.254   1.995
  397SOL    HW1 5401   2.335   4.331   1.949
  397SOL    HW2 5402   2.461   4.272   2.009
  398SOL     OW 5403   5.224   7.582   3.265
  398SOL    HW1 5404   5.190   7.620   3.184
  398SOL    HW2 5405   5.171   7.621   3.334
  399SOL     OW 5406   7.096   6.303   1.476
  399SOL    HW1 5407   7.132   6.341   1.396
  399SOL    HW2 5408   7.047   6.374   1.517
  400SOL     OW 5409  -0.987   3.082   4.781
  400SOL    HW1 5410  -1.080   3.059   4.786
  400SOL    HW2 5411  -0.973   3.142   4.854
  401SOL     OW 5412   5.912   3.202   0.818
  401SOL    HW1 5413   5.923   3.231   0.727
  401SOL    HW2 5414   5.986   3.144   0.834
  402SOL     OW 5415   1.623   6.390   3.129
  402SOL    HW1 5416   1.595   6.326   3.194
  402SOL    HW2 5417   1.692   6.440   3.172
  403SOL     OW 5418   4.538   2.827   0.944
  403SOL    HW1 5419   4.445   2.834   0.965
  403SOL    HW2 5420   4.582   2.868   1.019
  404SOL     OW 5421   1.529   5.078   3.457
  404SOL    HW1 5422   1.595   5.009   3.451
  404SOL    HW2 5423   1.468   5.046   3.524
  405SOL     OW 5424   3.804   4.283   4.357
  405SOL    HW1 5425   3.742   4.226   4.313
  405SOL    HW2 5426   3.788   4.370   4.319
  406SOL     OW 5427   6.328   2.166   0.631
  406SOL    HW1 5428   6.417   2.156   0.596
  406SOL    HW2 5429   6.314   2.087   0.684
  407SOL     OW 5430   0.712   3.919   3.365
  407SOL    HW1 5431   0.718   3.857   3.292
  407SOL    HW2 5432   0.776   3.986   3.344
  408SOL     OW 5433   3.745   8.349   4.349
  408SOL    HW1 5434   3.807   8.386   4.413
  408SOL    HW2 5435   3.787   8.364   4.264
  409SOL     OW 5436   6.189   2.040   0.291
  409SOL    HW1 5437   6.170   2.113   0.350
  409SOL    HW2 5438   6.120   2.044   0.225
  410SOL     OW 5439   6.327   7.783   2.085
  410SOL    HW1 5440   6.419   7.798   2.064
  410SOL    HW2 5441   6.301   7.708   2.033
  411SOL     OW 5442   0.259   4.735   4.528
  411SOL    HW1 5443   0.351   4.728   4.557
  411SOL    HW2 5444   0.218   4.655   4.560
  412SOL     OW 5445   0.500   2.741   4.066
  412SOL    HW1 5446   0.522   2.808   4.131
  412SOL    HW2 5447   0.430   2.690   4.107
  413SOL     OW 5448   0.342   1.261   0.337
  413SOL    HW1 5449   0.272   1.267   0.403
  413SOL    HW2 5450   0.300   1.218   0.262
  414SOL     OW 5451   4.203   8.115   4.106
  414SOL    HW1 5452   4.139   8.153   4.046
  414SOL    HW2 5453   4.185   8.157   4.190
  415SOL     OW 5454   4.072   3.719   5.685
  415SOL    HW1 5455   4.034   3.794   5.731
  415SOL    HW2 5456   4.153   3.752   5.646
  416SOL     OW 5457   1.404   2.234   3.333
  416SOL    HW1 5458   1.350   2.170   3.380
  416SOL    HW2 5459   1.409   2.309   3.393
  417SOL     OW 5460   0.390   4.575   4.866
  417SOL    HW1 5461   0.444   4.619   4.931
  417SOL    HW2 5462   0.308   4.556   4.911
  418SOL     OW 5463   2.080   1.343   0.087
  418SOL    HW1 5464   2.099   1.322  -0.004
  418SOL    HW2 5465   1.985   1.353   0.091
  419SOL     OW 5466   7.102   6.482   3.365
  419SOL    HW1 5467   7.126   6.555   3.307
  419SOL    HW2 5468   7.138   6.404   3.321
  420SOL     OW 5469   8.741   5.000   0.356
  420SOL    HW1 5470   8.767   5.079   0.307
  420SOL    HW2 5471   8.692   4.948   0.292
  421SOL     OW 5472   2.135   5.497   3.029
  421SOL    HW1 5473   2.143   5.436   3.102
  421SOL    HW2 5474   2.041   5.513   3.020
  422SOL     OW 5475   4.020   8.258   2.550
  422SOL    HW1 5476   3.941   8.204   2.543
  422SOL    HW2 5477   3.989   8.348   2.545
  423SOL     OW 5478   1.862   5.580   2.013
  423SOL    HW1 5479   1.913   5.544   2.086
  423SOL    HW2 5480   1.844   5.670   2.040
  424SOL     OW 5481  -0.543   2.211   3.277
  424SOL    HW1 5482  -0.630   2.195   3.313
  424SOL    HW2 5483  -0.556   2.279   3.212
  425SOL     OW 5484   4.099   3.942   1.526
  425SOL    HW1 5485   4.100   3.943   1.430
  425SOL    HW2 5486   4.148   4.021   1.551
  426SOL     OW 5487   6.932   2.106   0.074
  426SOL    HW1 5488   6.846   2.076   0.045
  426SOL    HW2 5489   6.960   2.168   0.007
  427SOL     OW 5490   5.501   8.874   4.722
  427SOL    HW1 5491   5.510   8.845   4.813
  427SOL    HW2 5492   5.565   8.822   4.673
  428SOL     OW 5493   7.110   8.578   4.272
  428SOL    HW1 5494   7.179   8.518   4.242
  428SOL    HW2 5495   7.029   8.528   4.262
  429SOL     OW 5496   3.019   4.747   3.573
  429SOL    HW1 5497   3.088   4.779   3.631
  429SOL    HW2 5498   3.034   4.794   3.491
  430SOL     OW 5499   1.636   5.573   4.072
  430SOL    HW1 5500   1.654   5.485   4.039
  430SOL    HW2 5501   1.598   5.620   3.998
  431SOL     OW 5502   3.679   7.036   4.207
  431SOL    HW1 5503   3.693   7.041   4.113
  431SOL    HW2 5504   3.734   7.105   4.243
  432SOL     OW 5505   3.265   3.767   2.168
  432SOL    HW1 5506   3.294   3.770   2.077
  432SOL    HW2 5507   3.172   3.743   2.162
  433SOL     OW 5508   2.250   5.588   3.639
  433SOL    HW1 5509   2.234   5.636   3.721
  433SOL    HW2 5510   2.345   5.579   3.636
  434SOL     OW 5511   1.088   5.766   2.280
  434SOL    HW1 5512   1.016   5.703   2.275
  434SOL    HW2 5513   1.162   5.715   2.312
  435SOL     OW 5514   2.584   4.718   0.464
  435SOL    HW1 5515   2.548   4.752   0.546
  435SOL    HW2 5516   2.630   4.793   0.426
  436SOL     OW 5517   0.573   4.155   5.060
  436SOL    HW1 5518   0.600   4.140   4.969
  436SOL    HW2 5519   0.615   4.085   5.109
  437SOL     OW 5520   1.154   7.160   5.323
  437SOL    HW1 5521   1.080   7.168   5.262
  437SOL    HW2 5522   1.206   7.088   5.288
  438SOL     OW 5523   4.559   4.467   5.644
  438SOL    HW1 5524   4.493   4.536   5.648
  438SOL    HW2 5525   4.603   4.470   5.729
  439SOL     OW 5526   5.443   7.740   5.567
  439SOL    HW1 5527   5.398   7.795   5.502
  439SOL    HW2 5528   5.435   7.651   5.531
  440SOL     OW 5529   8.275   4.393   0.727
  440SOL    HW1 5530   8.310   4.482   0.731
  440SOL    HW2 5531   8.297   4.363   0.638
  441SOL     OW 5532   5.308   9.321   4.471
  441SOL    HW1 5533   5.300   9.386   4.541
  441SOL    HW2 5534   5.220   9.315   4.434
  442SOL     OW 5535   4.759   3.083   0.011
  442SOL    HW1 5536   4.699   3.075   0.084
  442SOL    HW2 5537   4.802   3.168   0.024
  443SOL     OW 5538   3.543   4.978   5.580
  443SOL    HW1 5539   3.496   4.896   5.566
  443SOL    HW2 5540   3.537   5.024   5.496
  444SOL     OW 5541   4.053   3.487   5.837
  444SOL    HW1 5542   3.998   3.434   5.779
  444SOL    HW2 5543   4.063   3.570   5.791
  445SOL     OW 5544   4.856   8.316   4.150
  445SOL    HW1 5545   4.862   8.256   4.076
  445SOL    HW2 5546   4.773   8.361   4.138
  446SOL     OW 5547   6.344   3.816   0.671
  446SOL    HW1 5548   6.296   3.738   0.644
  446SOL    HW2 5549   6.426   3.812   0.622
  447SOL     OW 5550   7.700   4.949   0.306
  447SOL    HW1 5551   7.622   4.897   0.289
  447SOL    HW2 5552   7.680   4.995   0.388
  448SOL     OW 5553   2.282   1.586   0.535
  448SOL    HW1 5554   2.292   1.530   0.459
  448SOL    HW2 5555   2.203   1.637   0.518
  449SOL     OW 5556   6.114   4.542   1.293
  449SOL    HW1 5557   6.109   4.568   1.385
  449SOL    HW2 5558   6.138   4.623   1.248
  450SOL     OW 5559   0.447   7.976   4.397
  450SOL    HW1 5560   0.528   7.934   4.367
  450SOL    HW2 5561   0.393   7.903   4.427
  451SOL     OW 5562   1.194   3.261   0.158
  451SOL    HW1 5563   1.100   3.244   0.166
  451SOL    HW2 5564   1.214   3.247   0.065
  452SOL     OW 5565   0.660   3.443   3.920
  452SOL    HW1 5566   0.606   3.382   3.970
  452SOL    HW2 5567   0.610   3.459   3.840
  453SOL     OW 5568   1.370   6.576   4.129
  453SOL    HW1 5569   1.341   6.644   4.191
  453SOL    HW2 5570   1.465   6.584   4.128
  454SOL     OW 5571   7.787   5.093   0.079
  454SOL    HW1 5572   7.731   5.059   0.148
  454SOL    HW2 5573   7.758   5.184   0.067
  455SOL     OW 5574   5.191   4.977   2.494
  455SOL    HW1 5575   5.215   5.067   2.516
  455SOL    HW2 5576   5.100   4.969   2.523
  456SOL     OW 5577   2.677   7.023   4.467
  456SOL    HW1 5578   2.701   6.975   4.547
  456SOL    HW2 5579   2.737   6.990   4.400
  457SOL     OW 5580   5.927   1.534   2.570
  457SOL    HW1 5581   6.020   1.527   2.587
  457SOL    HW2 5582   5.919   1.523   2.475
  458SOL     OW 5583   1.291   9.471   4.716
  458SOL    HW1 5584   1.202   9.450   4.744
  458SOL    HW2 5585   1.280   9.512   4.630
  459SOL     OW 5586   2.761   7.233   4.919
  459SOL    HW1 5587   2.800   7.240   4.832
  459SOL    HW2 5588   2.671   7.204   4.902
  460SOL     OW 5589   4.155   4.085   0.241
  460SOL    HW1 5590   4.115   4.042   0.316
  460SOL    HW2 5591   4.242   4.045   0.235
  461SOL     OW 5592  -1.059   3.516   4.826
  461SOL    HW1 5593  -1.014   3.600   4.838
  461SOL    HW2 5594  -1.057   3.501   4.731
  462SOL     OW 5595   5.508   3.028   2.028
  462SOL    HW1 5596   5.481   3.005   1.939
  462SOL    HW2 5597   5.478   3.118   2.040
  463SOL     OW 5598   0.688   8.898   4.593
  463SOL    HW1 5599   0.736   8.916   4.512
  463SOL    HW2 5600   0.599   8.881   4.566
  464SOL     OW 5601   3.296   6.746   5.751
  464SOL    HW1 5602   3.248   6.827   5.769
  464SOL    HW2 5603   3.284   6.693   5.829
  465SOL     OW 5604   3.343   3.982   0.215
  465SOL    HW1 5605   3.410   3.975   0.284
  465SOL    HW2 5606   3.339   4.076   0.195
  466SOL     OW 5607   5.656   6.404   4.269
  466SOL    HW1 5608   5.571   6.447   4.256
  466SOL    HW2 5609   5.706   6.467   4.321
  467SOL     OW 5610   5.983   8.535   3.757
  467SOL    HW1 5611   6.073   8.539   3.788
  467SOL    HW2 5612   5.963   8.624   3.729
  468SOL     OW 5613   1.102   2.759   0.539
  468SOL    HW1 5614   1.051   2.732   0.462
  468SOL    HW2 5615   1.039   2.807   0.593
  469SOL     OW 5616   2.745   3.565   2.366
  469SOL    HW1 5617   2.677   3.509   2.401
  469SOL    HW2 5618   2.806   3.505   2.323
  470SOL     OW 5619   4.258   2.749   1.972
  470SOL    HW1 5620   4.194   2.701   1.920
  470SOL    HW2 5621   4.239   2.723   2.063
  471SOL     OW 5622   5.203   5.095   5.712
  471SOL    HW1 5623   5.267   5.162   5.692
  471SOL    HW2 5624   5.142   5.136   5.773
  472SOL     OW 5625   5.683   3.213   0.984
  472SOL    HW1 5626   5.760   3.207   0.927
  472SOL    HW2 5627   5.636   3.289   0.952
  473SOL     OW 5628   5.977   7.260   1.877
  473SOL    HW1 5629   5.991   7.346   1.838
  473SOL    HW2 5630   6.020   7.264   1.962
  474SOL     OW 5631   3.626   5.891   5.024
  474SOL    HW1 5632   3.643   5.800   5.048
  474SOL    HW2 5633   3.556   5.920   5.083
  475SOL     OW 5634   4.282   2.612   3.023
  475SOL    HW1 5635   4.188   2.597   3.035
  475SOL    HW2 5636   4.317   2.616   3.112
  476SOL     OW 5637   8.074   5.921   1.039
  476SOL    HW1 5638   7.984   5.897   1.018
  476SOL    HW2 5639   8.090   5.882   1.125
  477SOL     OW 5640   5.889   2.196   3.680
  477SOL    HW1 5641   5.945   2.170   3.753
  477SOL    HW2 5642   5.946   2.248   3.623
  478SOL     OW 5643   3.803   8.039   4.536
  478SOL    HW1 5644   3.743   8.030   4.610
  478SOL    HW2 5645   3.860   8.112   4.560
  479SOL     OW 5646   4.431   6.654   5.331
  479SOL    HW1 5647   4.353   6.603   5.310
  479SOL    HW2 5648   4.398   6.732   5.376
  480SOL     OW 5649   1.301   7.200   3.903
  480SOL    HW1 5650   1.327   7.291   3.913
  480SOL    HW2 5651   1.209   7.198   3.930
  481SOL     OW 5652   4.388   3.968   2.606
  481SOL    HW1 5653   4.344   3.949   2.523
  481SOL    HW2 5654   4.328   4.025   2.653
  482SOL     OW 5655   1.408   2.885   0.700
  482SOL    HW1 5656   1.395   2.904   0.607
  482SOL    HW2 5657   1.477   2.947   0.727
  483SOL     OW 5658   1.658   4.310   3.161
  483SOL    HW1 5659   1.652   4.395   3.206
  483SOL    HW2 5660   1.745   4.278   3.184
  484SOL     OW 5661   7.303   5.620   0.560
  484SOL    HW1 5662   7.245   5.693   0.538
  484SOL    HW2 5663   7.245   5.556   0.601
  485SOL     OW 5664   8.490   7.918   2.632
  485SOL    HW1 5665   8.455   7.873   2.555
  485SOL    HW2 5666   8.509   7.848   2.694
  486SOL     OW 5667   0.126   5.474   5.944
  486SOL    HW1 5668   0.180   5.553   5.941
  486SOL    HW2 5669   0.040   5.504   5.916
  487SOL     OW 5670   4.184   9.137   5.718
  487SOL    HW1 5671   4.138   9.053   5.718
  487SOL    HW2 5672   4.217   9.146   5.628
  488SOL     OW 5673   8.000   5.604   0.418
  488SOL    HW1 5674   7.931   5.588   0.354
  488SOL    HW2 5675   7.994   5.530   0.478
  489SOL     OW 5676   8.539   3.570   0.017
  489SOL    HW1 5677   8.491   3.613  -0.054
  489SOL    HW2 5678   8.484   3.584   0.095
  490SOL     OW 5679   5.433   5.914   2.015
  490SOL    HW1 5680   5.385   5.831   2.010
  490SOL    HW2 5681   5.400   5.956   2.095
  491SOL     OW 5682   3.028   4.471   3.568
  491SOL    HW1 5683   3.028   4.567   3.561
  491SOL    HW2 5684   3.011   4.441   3.479
  492SOL     OW 5685   5.009   2.969   1.748
  492SOL    HW1 5686   5.073   3.038   1.767
  492SOL    HW2 5687   5.059   2.904   1.698
  493SOL     OW 5688   4.811   3.629   4.131
  493SOL    HW1 5689   4.854   3.547   4.156
  493SOL    HW2 5690   4.805   3.679   4.212
  494SOL     OW 5691   2.768   3.583   4.926
  494SOL    HW1 5692   2.784   3.580   5.021
  494SOL    HW2 5693   2.699   3.648   4.916
  495SOL     OW 5694   8.129   7.671   1.298
  495SOL    HW1 5695   8.076   7.662   1.219
  495SOL    HW2 5696   8.145   7.580   1.326
  496SOL     OW 5697   2.965   2.507   0.775
  496SOL    HW1 5698   2.947   2.462   0.858
  496SOL    HW2 5699   2.966   2.600   0.799
  497SOL     OW 5700   5.777   7.708   4.256
  497SOL    HW1 5701   5.782   7.696   4.351
  497SOL    HW2 5702   5.849   7.655   4.221
  498SOL     OW 5703   4.270   3.926   2.366
  498SOL    HW1 5704   4.179   3.901   2.381
  498SOL    HW2 5705   4.267   3.983   2.290
  499SOL     OW 5706   4.455   2.247   0.934
  499SOL    HW1 5707   4.432   2.263   0.842
  499SOL    HW2 5708   4.372   2.233   0.977
  500SOL     OW 5709   2.218   2.848   0.373
  500SOL    HW1 5710   2.263   2.772   0.337
  500SOL    HW2 5711   2.231   2.840   0.468
  501SOL     OW 5712   3.963   3.901   2.358
  501SOL    HW1 5713   3.900   3.831   2.373
  501SOL    HW2 5714   3.968   3.948   2.442
  502SOL     OW 5715   6.564   1.810   1.612
  502SOL    HW1 5716   6.540   1.725   1.648
  502SOL    HW2 5717   6.619   1.790   1.536
  503SOL     OW 5718   0.908   1.865   1.126
  503SOL    HW1 5719   0.904   1.938   1.187
  503SOL    HW2 5720   0.907   1.787   1.182
  504SOL     OW 5721   6.282   8.100   5.612
  504SOL    HW1 5722   6.208   8.061   5.565
  504SOL    HW2 5723   6.264   8.194   5.612
  505SOL     OW 5724   3.724   1.691   1.156
  505SOL    HW1 5725   3.686   1.676   1.242
  505SOL    HW2 5726   3.776   1.770   1.166
  506SOL     OW 5727   2.787   2.290   3.406
  506SOL    HW1 5728   2.789   2.201   3.373
  506SOL    HW2 5729   2.790   2.345   3.328
  507SOL     OW 5730   3.181   1.102   1.333
  507SOL    HW1 5731   3.162   1.039   1.264
  507SOL    HW2 5732   3.262   1.070   1.372
  508SOL     OW 5733   3.556   8.158   4.342
  508SOL    HW1 5734   3.486   8.200   4.392
  508SOL    HW2 5735   3.629   8.219   4.345
  509SOL     OW 5736   2.841   2.741   3.268
  509SOL    HW1 5737   2.780   2.696   3.326
  509SOL    HW2 5738   2.886   2.804   3.325
  510SOL     OW 5739   0.905   8.031   5.293
  510SOL    HW1 5740   0.872   8.019   5.382
  510SOL    HW2 5741   0.977   7.969   5.285
  511SOL     OW 5742   8.637   8.288   2.067
  511SOL    HW1 5743   8.558   8.342   2.075
  511SOL    HW2 5744   8.671   8.307   1.979
  512SOL     OW 5745   0.847   0.549   0.249
  512SOL    HW1 5746   0.878   0.495   0.322
  512SOL    HW2 5747   0.824   0.632   0.290
  513SOL     OW 5748   6.037   4.701   3.530
  513SOL    HW1 5749   5.973   4.773   3.527
  513SOL    HW2 5750   6.114   4.739   3.571
  514SOL     OW 5751   6.990   6.990   1.406
  514SOL    HW1 5752   6.895   6.982   1.419
  514SOL    HW2 5753   7.001   7.076   1.366
  515SOL     OW 5754   6.603   8.013   6.039
  515SOL    HW1 5755   6.548   8.045   6.109
  515SOL    HW2 5756   6.561   8.044   5.959
  516SOL     OW 5757   3.784   8.595   5.068
  516SOL    HW1 5758   3.724   8.586   5.143
  516SOL    HW2 5759   3.826   8.680   5.081
  517SOL     OW 5760   4.312   4.529   4.057
  517SOL    HW1 5761   4.345   4.608   4.100
  517SOL    HW2 5762   4.369   4.518   3.980
  518SOL     OW 5763   6.276   2.940   2.726
  518SOL    HW1 5764   6.292   2.886   2.648
  518SOL    HW2 5765   6.309   2.887   2.798
  519SOL     OW 5766   1.709   8.314   4.662
  519SOL    HW1 5767   1.704   8.399   4.618
  519SOL    HW2 5768   1.703   8.334   4.755
  520SOL     OW 5769   2.757   4.539   3.746
  520SOL    HW1 5770   2.678   4.523   3.798
  520SOL    HW2 5771   2.798   4.453   3.736
  521SOL     OW 5772  -0.037   7.204   4.816
  521SOL    HW1 5773  -0.123   7.169   4.789
  521SOL    HW2 5774   0.001   7.238   4.735
  522SOL     OW 5775   9.835   6.955   0.024
  522SOL    HW1 5776   9.761   6.894   0.026
  522SOL    HW2 5777   9.817   7.016   0.096
  523SOL     OW 5778   6.106  10.298   5.575
  523SOL    HW1 5779   6.158  10.371   5.541
  523SOL    HW2 5780   6.141  10.221   5.529
  524SOL     OW 5781   7.353   6.145   1.928
  524SOL    HW1 5782   7.402   6.074   1.887
  524SOL    HW2 5783   7.320   6.198   1.854
  525SOL     OW 5784   3.961   7.622   5.415
  525SOL    HW1 5785   4.010   7.568   5.477
  525SOL    HW2 5786   3.869   7.601   5.433
  526SOL     OW 5787   4.103   7.187   4.185
  526SOL    HW1 5788   4.039   7.213   4.118
  526SOL    HW2 5789   4.054   7.190   4.267
  527SOL     OW 5790   3.334   4.597   4.791
  527SOL    HW1 5791   3.395   4.665   4.817
  527SOL    HW2 5792   3.389   4.522   4.770
  528SOL     OW 5793   4.742   4.973   1.380
  528SOL    HW1 5794   4.661   4.923   1.368
  528SOL    HW2 5795   4.806   4.907   1.406
  529SOL     OW 5796   0.755   2.798   2.239
  529SOL    HW1 5797   0.816   2.848   2.293
  529SOL    HW2 5798   0.803   2.779   2.159
  530SOL     OW 5799   6.835   5.541   0.874
  530SOL    HW1 5800   6.796   5.595   0.805
  530SOL    HW2 5801   6.769   5.542   0.944
  531SOL     OW 5802   7.645   1.501   0.521
  531SOL    HW1 5803   7.571   1.479   0.578
  531SOL    HW2 5804   7.607   1.559   0.455
  532SOL     OW 5805   1.760   5.482   5.782
  532SOL    HW1 5806   1.758   5.476   5.687
  532SOL    HW2 5807   1.842   5.441   5.807
  533SOL     OW 5808   0.479   4.391   4.060
  533SOL    HW1 5809   0.562   4.355   4.092
  533SOL    HW2 5810   0.503   4.478   4.026
  534SOL     OW 5811   3.867   3.098   4.564
  534SOL    HW1 5812   3.922   3.111   4.487
  534SOL    HW2 5813   3.869   3.183   4.609
  535SOL     OW 5814   3.952   3.934   5.790
  535SOL    HW1 5815   3.984   3.978   5.869
  535SOL    HW2 5816   3.927   4.006   5.732
  536SOL     OW 5817   4.780   4.456   2.786
  536SOL    HW1 5818   4.776   4.361   2.792
  536SOL    HW2 5819   4.846   4.482   2.850
  537SOL     OW 5820   6.975   3.266   1.020
  537SOL    HW1 5821   7.033   3.218   1.080
  537SOL    HW2 5822   7.035   3.315   0.963
  538SOL     OW 5823   0.818   4.135   4.806
  538SOL    HW1 5824   0.888   4.200   4.796
  538SOL    HW2 5825   0.749   4.165   4.746
  539SOL     OW 5826   5.490   4.712   5.304
  539SOL    HW1 5827   5.585   4.701   5.301
  539SOL    HW2 5828   5.460   4.643   5.362
  540SOL     OW 5829   4.637   3.382   2.255
  540SOL    HW1 5830   4.684   3.446   2.309
  540SOL    HW2 5831   4.649   3.413   2.165
  541SOL     OW 5832   2.041   7.857   1.286
  541SOL    HW1 5833   2.001   7.943   1.294
  541SOL    HW2 5834   2.133   7.869   1.307
  542SOL     OW 5835   7.076   5.001   2.244
  542SOL    HW1 5836   7.049   5.070   2.306
  542SOL    HW2 5837   7.156   5.035   2.205
  543SOL     OW 5838   5.633   8.088   2.419
  543SOL    HW1 5839   5.630   8.033   2.341
  543SOL    HW2 5840   5.569   8.156   2.403
  544SOL     OW 5841   6.096   6.889   0.767
  544SOL    HW1 5842   6.118   6.923   0.681
  544SOL    HW2 5843   6.144   6.806   0.773
  545SOL     OW 5844   2.060   6.321   5.966
  545SOL    HW1 5845   1.996   6.277   5.910
  545SOL    HW2 5846   2.066   6.267   6.045
  546SOL     OW 5847   1.769   3.573   5.797
  546SOL    HW1 5848   1.743   3.508   5.732
  546SOL    HW2 5849   1.722   3.652   5.772
  547SOL     OW 5850   0.498   3.954   2.932
  547SOL    HW1 5851   0.584   3.914   2.919
  547SOL    HW2 5852   0.510   4.045   2.903
  548SOL     OW 5853   4.354   3.788   4.103
  548SOL    HW1 5854   4.432   3.732   4.101
  548SOL    HW2 5855   4.332   3.801   4.011
  549SOL     OW 5856   5.717   4.095   1.019
  549SOL    HW1 5857   5.773   4.157   0.971
  549SOL    HW2 5858   5.707   4.134   1.106
  550SOL     OW 5859   1.905   7.899   4.716
  550SOL    HW1 5860   1.809   7.891   4.718
  550SOL    HW2 5861   1.936   7.809   4.716
  551SOL     OW 5862   2.760   6.080   3.895
  551SOL    HW1 5863   2.777   5.989   3.916
  551SOL    HW2 5864   2.846   6.115   3.870
  552SOL     OW 5865   5.708   6.100   6.054
  552SOL    HW1 5866   5.769   6.072   5.986
  552SOL    HW2 5867   5.738   6.187   6.080
  553SOL     OW 5868   4.134   1.322   1.217
  553SOL    HW1 5869   4.125   1.243   1.271
  553SOL    HW2 5870   4.204   1.300   1.155
  554SOL     OW 5871   7.673   3.491   1.001
  554SOL    HW1 5872   7.753   3.439   1.002
  554SOL    HW2 5873   7.664   3.523   1.091
  555SOL     OW 5874   3.362   7.494   5.468
  555SOL    HW1 5875   3.345   7.488   5.562
  555SOL    HW2 5876   3.341   7.408   5.433
  556SOL     OW 5877   1.276   3.727   2.063
  556SOL    HW1 5878   1.331   3.653   2.040
  556SOL    HW2 5879   1.217   3.738   1.988
  557SOL     OW 5880   5.095   6.522   3.182
  557SOL    HW1 5881   5.179   6.482   3.205
  557SOL    HW2 5882   5.033   6.450   3.184
  558SOL     OW 5883   2.027   6.228   2.624
  558SOL    HW1 5884   2.120   6.214   2.643
  558SOL    HW2 5885   1.985   6.236   2.709
  559SOL     OW 5886  -0.708   3.762   3.617
  559SOL    HW1 5887  -0.724   3.689   3.558
  559SOL    HW2 5888  -0.625   3.800   3.587
  560SOL     OW 5889   6.158   9.504   5.863
  560SOL    HW1 5890   6.182   9.430   5.918
  560SOL    HW2 5891   6.240   9.551   5.849
  561SOL     OW 5892   6.402   2.579   0.442
  561SOL    HW1 5893   6.468   2.539   0.499
  561SOL    HW2 5894   6.446   2.592   0.358
  562SOL     OW 5895   5.461   2.230   0.605
  562SOL    HW1 5896   5.473   2.170   0.679
  562SOL    HW2 5897   5.418   2.178   0.537
  563SOL     OW 5898   6.504   2.056   1.683
  563SOL    HW1 5899   6.501   1.961   1.673
  563SOL    HW2 5900   6.587   2.082   1.644
  564SOL     OW 5901   0.723   7.529   3.952
  564SOL    HW1 5902   0.705   7.622   3.939
  564SOL    HW2 5903   0.784   7.505   3.883
  565SOL     OW 5904  -0.459   3.540   4.722
  565SOL    HW1 5905  -0.488   3.512   4.636
  565SOL    HW2 5906  -0.479   3.466   4.779
  566SOL     OW 5907   1.648   1.341   0.679
  566SOL    HW1 5908   1.685   1.425   0.706
  566SOL    HW2 5909   1.718   1.278   0.695
  567SOL     OW 5910   2.730   5.448   5.089
  567SOL    HW1 5911   2.818   5.443   5.125
  567SOL    HW2 5912   2.688   5.520   5.136
  568SOL     OW 5913   4.473   2.863   1.855
  568SOL    HW1 5914   4.498   2.889   1.944
  568SOL    HW2 5915   4.386   2.825   1.864
  569SOL     OW 5916   5.488   2.746   3.565
  569SOL    HW1 5917   5.419   2.680   3.554
  569SOL    HW2 5918   5.554   2.723   3.499
  570SOL     OW 5919   1.772   7.301   3.744
  570SOL    HW1 5920   1.713   7.242   3.790
  570SOL    HW2 5921   1.854   7.252   3.738
  571SOL     OW 5922   2.227   5.328   3.975
  571SOL    HW1 5923   2.298   5.388   3.998
  571SOL    HW2 5924   2.243   5.251   4.030
  572SOL     OW 5925   5.218   1.388   2.048
  572SOL    HW1 5926   5.194   1.311   2.100
  572SOL    HW2 5927   5.138   1.409   1.999
  573SOL     OW 5928   6.721   6.126   1.542
  573SOL    HW1 5929   6.749   6.193   1.605
  573SOL    HW2 5930   6.800   6.105   1.492
  574SOL     OW 5931   1.681   8.624   4.919
  574SOL    HW1 5932   1.614   8.691   4.908
  574SOL    HW2 5933   1.634   8.546   4.947
  575SOL     OW 5934   3.708   3.570   5.335
  575SOL    HW1 5935   3.719   3.638   5.268
  575SOL    HW2 5936   3.779   3.586   5.397
  576SOL     OW 5937   6.555   4.404   3.496
  576SOL    HW1 5938   6.533   4.386   3.405
  576SOL    HW2 5939   6.486   4.361   3.547
  577SOL     OW 5940   1.539   4.017   5.486
  577SOL    HW1 5941   1.589   4.022   5.405
  577SOL    HW2 5942   1.588   4.071   5.548
  578SOL     OW 5943   5.912   6.498   2.160
  578SOL    HW1 5944   5.948   6.587   2.162
  578SOL    HW2 5945   5.919   6.467   2.250
  579SOL     OW 5946   0.519   6.838   5.634
  579SOL    HW1 5947   0.598   6.866   5.679
  579SOL    HW2 5948   0.447   6.877   5.684
  580SOL     OW 5949   5.675   4.223   0.582
  580SOL    HW1 5950   5.580   4.229   0.588
  580SOL    HW2 5951   5.700   4.161   0.651
  581SOL     OW 5952   5.828   8.081   5.455
  581SOL    HW1 5953   5.788   8.038   5.531
  581SOL    HW2 5954   5.761   8.142   5.424
  582SOL     OW 5955   7.144   6.966   4.013
  582SOL    HW1 5956   7.191   6.967   4.096
  582SOL    HW2 5957   7.061   6.922   4.033
  583SOL     OW 5958   1.502   3.836   3.005
  583SOL    HW1 5959   1.506   3.742   2.987
  583SOL    HW2 5960   1.528   3.843   3.097
  584SOL     OW 5961   0.635   2.341   2.206
  584SOL    HW1 5962   0.675   2.256   2.190
  584SOL    HW2 5963   0.703   2.391   2.251
  585SOL     OW 5964   1.536   6.092   4.201
  585SOL    HW1 5965   1.446   6.110   4.172
  585SOL    HW2 5966   1.526   6.042   4.281
  586SOL     OW 5967   3.929   4.904   2.036
  586SOL    HW1 5968   3.853   4.882   2.089
  586SOL    HW2 5969   3.993   4.836   2.057
  587SOL     OW 5970   9.304   7.237   0.913
  587SOL    HW1 5971   9.292   7.324   0.952
  587SOL    HW2 5972   9.221   7.192   0.930
  588SOL     OW 5973  -0.400   1.134   1.910
  588SOL    HW1 5974  -0.373   1.053   1.953
  588SOL    HW2 5975  -0.333   1.198   1.935
  589SOL     OW 5976   1.989   6.392   3.607
  589SOL    HW1 5977   2.061   6.383   3.545
  589SOL    HW2 5978   1.910   6.385   3.553
  590SOL     OW 5979   5.246   1.649   0.066
  590SOL    HW1 5980   5.283   1.566   0.035
  590SOL    HW2 5981   5.218   1.693  -0.014
  591SOL     OW 5982   7.329   7.522   2.594
  591SOL    HW1 5983   7.296   7.520   2.504
  591SOL    HW2 5984   7.253   7.545   2.647
  592SOL     OW 5985   3.111   4.233   5.896
  592SOL    HW1 5986   3.191   4.219   5.845
  592SOL    HW2 5987   3.134   4.303   5.957
  593SOL     OW 5988   7.180   6.404   1.240
  593SOL    HW1 5989   7.136   6.446   1.166
  593SOL    HW2 5990   7.273   6.419   1.225
  594SOL     OW 5991   1.867   7.523   2.583
  594SOL    HW1 5992   1.962   7.532   2.570
  594SOL    HW2 5993   1.856   7.434   2.616
  595SOL     OW 5994   6.583   7.290   1.401
  595SOL    HW1 5995   6.519   7.240   1.452
  595SOL    HW2 5996   6.605   7.232   1.328
  596SOL     OW 5997   4.267   3.485   2.614
  596SOL    HW1 5998   4.200   3.549   2.588
  596SOL    HW2 5999   4.335   3.494   2.547
  597SOL     OW 6000   1.375   7.885   2.996
  597SOL    HW1 6001   1.425   7.934   3.061
  597SOL    HW2 6002   1.356   7.801   3.037
  598SOL     OW 6003   6.242   9.703   5.148
  598SOL    HW1 6004   6.316   9.679   5.204
  598SOL    HW2 6005   6.227   9.626   5.093
  599SOL     OW 6006   1.431   4.472   2.939
  599SOL    HW1 6007   1.442   4.400   2.877
  599SOL    HW2 6008   1.512   4.521   2.934
  600SOL     OW 6009   6.300   0.486   0.018
  600SOL    HW1 6010   6.344   0.401   0.012
  600SOL    HW2 6011   6.342   0.528   0.093
  601SOL     OW 6012   5.296   3.907   2.854
  601SOL    HW1 6013   5.362   3.957   2.807
  601SOL    HW2 6014   5.328   3.902   2.944
  602SOL     OW 6015   3.362   3.155   5.326
  602SOL    HW1 6016   3.400   3.223   5.381
  602SOL    HW2 6017   3.268   3.159   5.344
  603SOL     OW 6018   6.566   7.462   2.496
  603SOL    HW1 6019   6.569   7.366   2.497
  603SOL    HW2 6020   6.607   7.488   2.579
  604SOL     OW 6021   6.907   6.380   1.019
  604SOL    HW1 6022   6.844   6.379   0.946
  604SOL    HW2 6023   6.866   6.436   1.085
  605SOL     OW 6024   4.511   9.419   3.999
  605SOL    HW1 6025   4.449   9.479   4.039
  605SOL    HW2 6026   4.570   9.475   3.950
  606SOL     OW 6027  -0.852   3.916   4.448
  606SOL    HW1 6028  -0.765   3.902   4.412
  606SOL    HW2 6029  -0.905   3.944   4.374
  607SOL     OW 6030   7.865   3.670   0.706
  607SOL    HW1 6031   7.870   3.696   0.798
  607SOL    HW2 6032   7.904   3.743   0.658
  608SOL     OW 6033   5.361   1.877   3.199
  608SOL    HW1 6034   5.283   1.828   3.173
  608SOL    HW2 6035   5.326   1.954   3.245
  609SOL     OW 6036   6.269   2.341   3.067
  609SOL    HW1 6037   6.328   2.273   3.100
  609SOL    HW2 6038   6.204   2.352   3.136
  610SOL     OW 6039   6.909   5.229   2.982
  610SOL    HW1 6040   6.872   5.308   2.943
  610SOL    HW2 6041   6.909   5.165   2.911
  611SOL     OW 6042   1.317   6.994   2.762
  611SOL    HW1 6043   1.308   7.078   2.808
  611SOL    HW2 6044   1.317   7.017   2.669
  612SOL     OW 6045   7.290   5.408   3.487
  612SOL    HW1 6046   7.238   5.473   3.533
  612SOL    HW2 6047   7.243   5.325   3.501
  613SOL     OW 6048   7.377   7.222   1.079
  613SOL    HW1 6049   7.332   7.241   1.162
  613SOL    HW2 6050   7.363   7.129   1.065
  614SOL     OW 6051   7.822   3.927   0.410
  614SOL    HW1 6052   7.835   3.834   0.394
  614SOL    HW2 6053   7.874   3.970   0.342
  615SOL     OW 6054   1.526   5.366   2.561
  615SOL    HW1 6055   1.581   5.292   2.585
  615SOL    HW2 6056   1.509   5.354   2.468
  616SOL     OW 6057   5.785   1.720   2.033
  616SOL    HW1 6058   5.750   1.772   1.961
  616SOL    HW2 6059   5.865   1.681   1.998
  617SOL     OW 6060   1.578   7.869   5.074
  617SOL    HW1 6061   1.607   7.789   5.029
  617SOL    HW2 6062   1.573   7.843   5.167
  618SOL     OW 6063   5.747   6.164   1.847
  618SOL    HW1 6064   5.700   6.240   1.881
  618SOL    HW2 6065   5.770   6.189   1.757
  619SOL     OW 6066   0.959   5.737   3.779
  619SOL    HW1 6067   1.054   5.726   3.781
  619SOL    HW2 6068   0.936   5.732   3.687
  620SOL     OW 6069   5.836   1.981   2.239
  620SOL    HW1 6070   5.806   1.890   2.248
  620SOL    HW2 6071   5.813   2.022   2.322
  621SOL     OW 6072   1.199   3.900   1.221
  621SOL    HW1 6073   1.267   3.961   1.249
  621SOL    HW2 6074   1.241   3.846   1.154
  622SOL     OW 6075   4.651   7.444   3.570
  622SOL    HW1 6076   4.717   7.410   3.630
  622SOL    HW2 6077   4.581   7.379   3.571
  623SOL     OW 6078   3.487   4.307   0.276
  623SOL    HW1 6079   3.503   4.334   0.366
  623SOL    HW2 6080   3.533   4.372   0.223
  624SOL     OW 6081   5.568   7.691   5.292
  624SOL    HW1 6082   5.630   7.627   5.259
  624SOL    HW2 6083   5.488   7.641   5.308
  625SOL     OW 6084   1.110   3.499   4.065
  625SOL    HW1 6085   1.192   3.510   4.112
  625SOL    HW2 6086   1.132   3.443   3.991
  626SOL     OW 6087   4.614   7.683   5.809
  626SOL    HW1 6088   4.529   7.704   5.847
  626SOL    HW2 6089   4.622   7.588   5.815
  627SOL     OW 6090   2.176   4.282   4.111
  627SOL    HW1 6091   2.209   4.196   4.084
  627SOL    HW2 6092   2.230   4.306   4.186
  628SOL     OW 6093   6.201   1.480   2.436
  628SOL    HW1 6094   6.287   1.511   2.466
  628SOL    HW2 6095   6.209   1.477   2.341
  629SOL     OW 6096   3.049   4.338   3.095
  629SOL    HW1 6097   3.046   4.410   3.158
  629SOL    HW2 6098   3.038   4.381   3.010
  630SOL     OW 6099   5.884   9.258   5.501
  630SOL    HW1 6100   5.794   9.288   5.494
  630SOL    HW2 6101   5.936   9.329   5.465
  631SOL     OW 6102   2.782   9.675   4.755
  631SOL    HW1 6103   2.782   9.765   4.723
  631SOL    HW2 6104   2.732   9.678   4.836
  632SOL     OW 6105   2.765   5.303   4.409
  632SOL    HW1 6106   2.706   5.326   4.481
  632SOL    HW2 6107   2.726   5.225   4.370
  633SOL     OW 6108  -0.417   7.531   5.915
  633SOL    HW1 6109  -0.358   7.569   5.981
  633SOL    HW2 6110  -0.436   7.604   5.856
  634SOL     OW 6111   8.493   5.604   0.507
  634SOL    HW1 6112   8.409   5.641   0.535
  634SOL    HW2 6113   8.486   5.599   0.412
  635SOL     OW 6114   0.596   2.812   1.954
  635SOL    HW1 6115   0.638   2.727   1.959
  635SOL    HW2 6116   0.507   2.793   1.922
  636SOL     OW 6117   3.959   3.009   0.666
  636SOL    HW1 6118   3.874   2.964   0.659
  636SOL    HW2 6119   4.014   2.947   0.714
  637SOL     OW 6120   3.203   3.193   0.695
  637SOL    HW1 6121   3.204   3.232   0.607
  637SOL    HW2 6122   3.262   3.118   0.688
  638SOL     OW 6123   8.635   8.016   1.980
  638SOL    HW1 6124   8.728   7.995   1.990
  638SOL    HW2 6125   8.629   8.109   2.003
  639SOL     OW 6126   5.049   1.441   1.515
  639SOL    HW1 6127   5.009   1.415   1.598
  639SOL    HW2 6128   4.977   1.479   1.464
  640SOL     OW 6129   0.167   7.016   4.367
  640SOL    HW1 6130   0.217   7.030   4.448
  640SOL    HW2 6131   0.089   7.071   4.378
  641SOL     OW 6132   8.636   7.685   2.032
  641SOL    HW1 6133   8.664   7.762   1.982
  641SOL    HW2 6134   8.542   7.678   2.015
  642SOL     OW 6135   7.504   4.618   0.712
  642SOL    HW1 6136   7.508   4.708   0.747
  642SOL    HW2 6137   7.570   4.570   0.762
  643SOL     OW 6138  -1.763   4.687   5.690
  643SOL    HW1 6139  -1.741   4.635   5.613
  643SOL    HW2 6140  -1.847   4.652   5.720
  644SOL     OW 6141   7.328   8.788   4.310
  644SOL    HW1 6142   7.260   8.723   4.323
  644SOL    HW2 6143   7.410   8.741   4.327
  645SOL     OW 6144   4.146   1.086   1.340
  645SOL    HW1 6145   4.228   1.071   1.388
  645SOL    HW2 6146   4.093   1.009   1.358
  646SOL     OW 6147   1.030   7.440   3.140
  646SOL    HW1 6148   1.038   7.529   3.105
  646SOL    HW2 6149   1.117   7.418   3.171
  647SOL     OW 6150  -0.605   3.436   3.755
  647SOL    HW1 6151  -0.544   3.375   3.714
  647SOL    HW2 6152  -0.656   3.471   3.683
  648SOL     OW 6153   6.363   4.506   1.761
  648SOL    HW1 6154   6.410   4.437   1.714
  648SOL    HW2 6155   6.313   4.460   1.828
  649SOL     OW 6156   1.104   5.304   5.993
  649SOL    HW1 6157   1.177   5.365   5.987
  649SOL    HW2 6158   1.046   5.328   5.921
  650SOL     OW 6159   1.923   8.000   3.369
  650SOL    HW1 6160   1.968   8.067   3.317
  650SOL    HW2 6161   1.977   7.922   3.359
  651SOL     OW 6162   1.796   5.360   3.268
  651SOL    HW1 6163   1.724   5.299   3.251
  651SOL    HW2 6164   1.800   5.367   3.363
  652SOL     OW 6165   1.899   2.748   3.100
  652SOL    HW1 6166   1.990   2.718   3.110
  652SOL    HW2 6167   1.890   2.819   3.163
  653SOL     OW 6168   5.092   1.560   2.573
  653SOL    HW1 6169   5.011   1.539   2.528
  653SOL    HW2 6170   5.066   1.576   2.664
  654SOL     OW 6171   4.642   0.872   0.020
  654SOL    HW1 6172   4.655   0.871   0.115
  654SOL    HW2 6173   4.729   0.890  -0.015
  655SOL     OW 6174   7.796   7.012   0.011
  655SOL    HW1 6175   7.797   7.006   0.106
  655SOL    HW2 6176   7.712   6.975  -0.015
  656SOL     OW 6177   6.243   6.314   0.814
  656SOL    HW1 6178   6.210   6.224   0.813
  656SOL    HW2 6179   6.304   6.319   0.741
  657SOL     OW 6180   5.774   9.551   4.578
  657SOL    HW1 6181   5.734   9.608   4.513
  657SOL    HW2 6182   5.701   9.527   4.637
  658SOL     OW 6183   1.355   6.172   1.350
  658SOL    HW1 6184   1.289   6.189   1.417
  658SOL    HW2 6185   1.439   6.178   1.396
  659SOL     OW 6186   3.476   3.817   1.713
  659SOL    HW1 6187   3.540   3.750   1.689
  659SOL    HW2 6188   3.500   3.841   1.803
  660SOL     OW 6189   6.511   0.217   0.358
  660SOL    HW1 6190   6.495   0.131   0.396
  660SOL    HW2 6191   6.557   0.199   0.276
  661SOL     OW 6192   3.026   2.158   0.052
  661SOL    HW1 6193   3.118   2.153   0.078
  661SOL    HW2 6194   3.000   2.248   0.071
  662SOL     OW 6195   1.709   1.298   1.365
  662SOL    HW1 6196   1.668   1.277   1.448
  662SOL    HW2 6197   1.670   1.382   1.339
  663SOL     OW 6198   2.875   8.780   3.532
  663SOL    HW1 6199   2.940   8.778   3.603
  663SOL    HW2 6200   2.844   8.690   3.525
  664SOL     OW 6201   1.054   4.291   3.031
  664SOL    HW1 6202   0.976   4.266   2.981
  664SOL    HW2 6203   1.034   4.379   3.065
  665SOL     OW 6204   1.359   5.400   3.242
  665SOL    HW1 6205   1.394   5.401   3.331
  665SOL    HW2 6206   1.359   5.492   3.215
  666SOL     OW 6207   1.047   3.527   3.669
  666SOL    HW1 6208   1.083   3.615   3.659
  666SOL    HW2 6209   1.121   3.474   3.699
  667SOL     OW 6210  -1.380   5.547   5.849
  667SOL    HW1 6211  -1.375   5.605   5.925
  667SOL    HW2 6212  -1.461   5.571   5.805
  668SOL     OW 6213   4.522   2.950   4.854
  668SOL    HW1 6214   4.493   2.860   4.869
  668SOL    HW2 6215   4.542   2.953   4.760
  669SOL     OW 6216   6.096   9.277   5.200
  669SOL    HW1 6217   6.007   9.252   5.221
  669SOL    HW2 6218   6.087   9.337   5.126
  670SOL     OW 6219   0.512   7.602   3.650
  670SOL    HW1 6220   0.492   7.531   3.710
  670SOL    HW2 6221   0.534   7.676   3.706
  671SOL     OW 6222   7.549   3.030   1.139
  671SOL    HW1 6223   7.589   2.952   1.100
  671SOL    HW2 6224   7.502   3.071   1.066
  672SOL     OW 6225   6.937   7.958   2.566
  672SOL    HW1 6226   6.869   7.928   2.626
  672SOL    HW2 6227   6.909   7.927   2.480
  673SOL     OW 6228   1.269   6.830   3.433
  673SOL    HW1 6229   1.208   6.827   3.507
  673SOL    HW2 6230   1.212   6.823   3.356
  674SOL     OW 6231   6.241   4.612   0.384
  674SOL    HW1 6232   6.300   4.550   0.426
  674SOL    HW2 6233   6.182   4.640   0.453
  675SOL     OW 6234   6.766   4.229   3.408
  675SOL    HW1 6235   6.732   4.268   3.488
  675SOL    HW2 6236   6.701   4.250   3.341
  676SOL     OW 6237   0.356   4.093   3.523
  676SOL    HW1 6238   0.314   4.178   3.536
  676SOL    HW2 6239   0.412   4.104   3.447
  677SOL     OW 6240   5.274   3.857   2.342
  677SOL    HW1 6241   5.309   3.945   2.346
  677SOL    HW2 6242   5.343   3.805   2.301
  678SOL     OW 6243   4.551   4.326   3.325
  678SOL    HW1 6244   4.562   4.241   3.368
  678SOL    HW2 6245   4.547   4.388   3.398
  679SOL     OW 6246   6.075   5.106   3.052
  679SOL    HW1 6247   6.019   5.184   3.057
  679SOL    HW2 6248   6.048   5.053   3.126
  680SOL     OW 6249   0.799   4.037   2.668
  680SOL    HW1 6250   0.886   4.037   2.629
  680SOL    HW2 6251   0.745   4.089   2.608
  681SOL     OW 6252   2.904   4.180   5.020
  681SOL    HW1 6253   2.994   4.176   5.050
  681SOL    HW2 6254   2.911   4.196   4.925
  682SOL     OW 6255   2.323   6.532   4.753
  682SOL    HW1 6256   2.249   6.516   4.695
  682SOL    HW2 6257   2.310   6.622   4.784
  683SOL     OW 6258   2.633   4.481   4.801
  683SOL    HW1 6259   2.569   4.420   4.839
  683SOL    HW2 6260   2.699   4.425   4.760
  684SOL     OW 6261   2.396   1.867   1.821
  684SOL    HW1 6262   2.481   1.831   1.798
  684SOL    HW2 6263   2.339   1.791   1.833
  685SOL     OW 6264   1.662   3.966   1.446
  685SOL    HW1 6265   1.740   4.014   1.473
  685SOL    HW2 6266   1.619   4.024   1.384
  686SOL     OW 6267   6.024   3.127   0.235
  686SOL    HW1 6268   6.029   3.097   0.144
  686SOL    HW2 6269   6.113   3.115   0.268
  687SOL     OW 6270   2.213   6.270   4.258
  687SOL    HW1 6271   2.286   6.282   4.319
  687SOL    HW2 6272   2.139   6.248   4.315
  688SOL     OW 6273   5.719   7.636   1.182
  688SOL    HW1 6274   5.795   7.640   1.124
  688SOL    HW2 6275   5.680   7.724   1.177
  689SOL     OW 6276   4.858   3.373   4.216
  689SOL    HW1 6277   4.861   3.358   4.311
  689SOL    HW2 6278   4.792   3.312   4.184
  690SOL     OW 6279   2.855   7.352   4.641
  690SOL    HW1 6280   2.872   7.284   4.576
  690SOL    HW2 6281   2.778   7.398   4.608
  691SOL     OW 6282   3.886   3.583   4.142
  691SOL    HW1 6283   3.875   3.678   4.153
  691SOL    HW2 6284   3.911   3.572   4.051
  692SOL     OW 6285   1.561   7.786   5.328
  692SOL    HW1 6286   1.469   7.792   5.356
  692SOL    HW2 6287   1.586   7.695   5.348
  693SOL     OW 6288   0.347   8.253   5.147
  693SOL    HW1 6289   0.381   8.172   5.111
  693SOL    HW2 6290   0.252   8.244   5.143
  694SOL     OW 6291   0.886   4.936   4.636
  694SOL    HW1 6292   0.807   4.948   4.690
  694SOL    HW2 6293   0.865   4.978   4.553
  695SOL     OW 6294   2.731   7.633   2.500
  695SOL    HW1 6295   2.690   7.712   2.534
  695SOL    HW2 6296   2.785   7.601   2.572
  696SOL     OW 6297  -2.228   3.895   6.048
  696SOL    HW1 6298  -2.244   3.824   6.110
  696SOL    HW2 6299  -2.275   3.970   6.084
  697SOL     OW 6300   7.223   7.858   4.630
  697SOL    HW1 6301   7.144   7.829   4.584
  697SOL    HW2 6302   7.222   7.954   4.620
  698SOL     OW 6303   7.842   6.339   2.479
  698SOL    HW1 6304   7.826   6.434   2.484
  698SOL    HW2 6305   7.862   6.313   2.568
  699SOL     OW 6306   4.060   1.730   2.903
  699SOL    HW1 6307   4.131   1.687   2.950
  699SOL    HW2 6308   4.101   1.766   2.824
  700SOL     OW 6309   8.417   5.663   0.242
  700SOL    HW1 6310   8.341   5.653   0.185
  700SOL    HW2 6311   8.456   5.746   0.217
  701SOL     OW 6312  -0.611   2.676   4.322
  701SOL    HW1 6313  -0.606   2.725   4.404
  701SOL    HW2 6314  -0.636   2.742   4.257
  702SOL     OW 6315   1.029   6.568   4.985
  702SOL    HW1 6316   0.990   6.597   4.903
  702SOL    HW2 6317   0.980   6.615   5.053
  703SOL     OW 6318   5.685   2.524   1.964
  703SOL    HW1 6319   5.600   2.542   2.004
  703SOL    HW2 6320   5.741   2.495   2.036
  704SOL     OW 6321  -1.073   2.517   3.320
  704SOL    HW1 6322  -1.015   2.579   3.364
  704SOL    HW2 6323  -1.157   2.563   3.312
  705SOL     OW 6324   1.227   4.259   4.340
  705SOL    HW1 6325   1.136   4.284   4.320
  705SOL    HW2 6326   1.257   4.326   4.402
  706SOL     OW 6327   8.321   5.721   1.083
  706SOL    HW1 6328   8.287   5.805   1.049
  706SOL    HW2 6329   8.244   5.665   1.090
  707SOL     OW 6330   1.922   7.608   3.434
  707SOL    HW1 6331   1.847   7.568   3.478
  707SOL    HW2 6332   1.991   7.610   3.500
  708SOL     OW 6333   5.962   7.832   4.763
  708SOL    HW1 6334   5.902   7.897   4.799
  708SOL    HW2 6335   5.983   7.775   4.837
  709SOL     OW 6336   0.749   5.675   5.259
  709SOL    HW1 6337   0.731   5.762   5.295
  709SOL    HW2 6338   0.663   5.632   5.259
  710SOL     OW 6339   1.889   6.405   2.196
  710SOL    HW1 6340   1.847   6.319   2.202
  710SOL    HW2 6341   1.817   6.468   2.205
  711SOL     OW 6342   9.003   5.578   0.347
  711SOL    HW1 6343   8.909   5.559   0.347
  711SOL    HW2 6344   9.008   5.674   0.343
  712SOL     OW 6345   2.947   9.390   4.946
  712SOL    HW1 6346   2.965   9.296   4.942
  712SOL    HW2 6347   2.851   9.395   4.950
  713SOL     OW 6348   2.589   4.345   2.107
  713SOL    HW1 6349   2.616   4.389   2.188
  713SOL    HW2 6350   2.665   4.294   2.081
  714SOL     OW 6351   6.738   9.461   4.150
  714SOL    HW1 6352   6.675   9.396   4.183
  714SOL    HW2 6353   6.819   9.440   4.196
  715SOL     OW 6354   3.843   4.969   2.795
  715SOL    HW1 6355   3.775   4.901   2.790
  715SOL    HW2 6356   3.833   5.018   2.713
  716SOL     OW 6357   7.714   1.108   0.236
  716SOL    HW1 6358   7.724   1.063   0.320
  716SOL    HW2 6359   7.708   1.038   0.172
  717SOL     OW 6360   8.033   6.698   0.339
  717SOL    HW1 6361   8.090   6.775   0.329
  717SOL    HW2 6362   7.970   6.724   0.406
  718SOL     OW 6363   1.382   8.797   3.375
  718SOL    HW1 6364   1.319   8.725   3.364
  718SOL    HW2 6365   1.358   8.837   3.459
  719SOL     OW 6366   6.847   7.629   1.684
  719SOL    HW1 6367   6.835   7.701   1.746
  719SOL    HW2 6368   6.910   7.663   1.620
  720SOL     OW 6369   3.883   2.246   0.098
  720SOL    HW1 6370   3.845   2.189   0.031
  720SOL    HW2 6371   3.926   2.187   0.159
  721SOL     OW 6372   1.193   5.831   4.304
  721SOL    HW1 6373   1.162   5.915   4.338
  721SOL    HW2 6374   1.285   5.846   4.283
  722SOL     OW 6375   1.982   4.311   4.922
  722SOL    HW1 6376   1.905   4.254   4.917
  722SOL    HW2 6377   1.956   4.380   4.983
  723SOL     OW 6378   0.008   2.559   2.270
  723SOL    HW1 6379  -0.017   2.622   2.338
  723SOL    HW2 6380   0.090   2.594   2.234
  724SOL     OW 6381  -0.246   3.333   3.962
  724SOL    HW1 6382  -0.282   3.267   3.904
  724SOL    HW2 6383  -0.158   3.349   3.930
  725SOL     OW 6384  -0.426   3.720   5.220
  725SOL    HW1 6385  -0.434   3.669   5.301
  725SOL    HW2 6386  -0.366   3.791   5.243
  726SOL     OW 6387   1.065   1.910   1.519
  726SOL    HW1 6388   1.160   1.915   1.505
  726SOL    HW2 6389   1.054   1.932   1.612
  727SOL     OW 6390   1.223   1.841   0.094
  727SOL    HW1 6391   1.268   1.924   0.081
  727SOL    HW2 6392   1.243   1.816   0.184
  728SOL     OW 6393   5.837   4.973   1.479
  728SOL    HW1 6394   5.906   4.985   1.414
  728SOL    HW2 6395   5.806   4.884   1.466
  729SOL     OW 6396   4.416   7.581   4.748
  729SOL    HW1 6397   4.329   7.564   4.785
  729SOL    HW2 6398   4.474   7.589   4.824
  730SOL     OW 6399  -1.010   6.354   5.448
  730SOL    HW1 6400  -0.968   6.371   5.364
  730SOL    HW2 6401  -1.017   6.440   5.490
  731SOL     OW 6402   0.922   4.605   5.300
  731SOL    HW1 6403   0.949   4.660   5.374
  731SOL    HW2 6404   0.928   4.663   5.224
  732SOL     OW 6405   1.494   4.277   1.818
  732SOL    HW1 6406   1.415   4.310   1.776
  732SOL    HW2 6407   1.563   4.339   1.794
  733SOL     OW 6408  -0.599   6.448   5.835
  733SOL    HW1 6409  -0.660   6.402   5.893
  733SOL    HW2 6410  -0.513   6.431   5.873
  734SOL     OW 6411   1.458   7.081   3.050
  734SOL    HW1 6412   1.405   7.155   3.018
  734SOL    HW2 6413   1.546   7.118   3.062
  735SOL     OW 6414   5.076   4.992   0.258
  735SOL    HW1 6415   5.047   4.911   0.300
  735SOL    HW2 6416   5.171   4.986   0.259
  736SOL     OW 6417   3.232   8.216   2.927
  736SOL    HW1 6418   3.222   8.302   2.884
  736SOL    HW2 6419   3.256   8.157   2.856
  737SOL     OW 6420   7.138   8.368   5.456
  737SOL    HW1 6421   7.160   8.404   5.371
  737SOL    HW2 6422   7.052   8.405   5.476
  738SOL     OW 6423   6.643   1.129   1.611
  738SOL    HW1 6424   6.706   1.096   1.675
  738SOL    HW2 6425   6.624   1.218   1.639
  739SOL     OW 6426   5.570   3.606   4.995
  739SOL    HW1 6427   5.625   3.651   5.059
  739SOL    HW2 6428   5.571   3.514   5.023
  740SOL     OW 6429   5.063   5.813   5.953
  740SOL    HW1 6430   5.027   5.728   5.980
  740SOL    HW2 6431   5.133   5.831   6.015
  741SOL     OW 6432   3.042   4.778   4.014
  741SOL    HW1 6433   3.123   4.752   3.970
  741SOL    HW2 6434   3.001   4.696   4.040
  742SOL     OW 6435   3.586   6.165   5.196
  742SOL    HW1 6436   3.603   6.073   5.176
  742SOL    HW2 6437   3.650   6.213   5.144
  743SOL     OW 6438   2.509   9.148   5.087
  743SOL    HW1 6439   2.514   9.204   5.010
  743SOL    HW2 6440   2.420   9.112   5.085
  744SOL     OW 6441   3.684   7.502   4.823
  744SOL    HW1 6442   3.678   7.517   4.729
  744SOL    HW2 6443   3.593   7.502   4.854
  745SOL     OW 6444   0.679   5.092   5.847
  745SOL    HW1 6445   0.717   5.062   5.929
  745SOL    HW2 6446   0.674   5.188   5.857
  746SOL     OW 6447   8.997   4.590   0.049
  746SOL    HW1 6448   8.961   4.633  -0.028
  746SOL    HW2 6449   8.990   4.654   0.119
  747SOL     OW 6450   7.534   5.457   1.551
  747SOL    HW1 6451   7.613   5.408   1.526
  747SOL    HW2 6452   7.534   5.454   1.647
  748SOL     OW 6453   7.749   5.774   0.818
  748SOL    HW1 6454   7.656   5.756   0.821
  748SOL    HW2 6455   7.770   5.804   0.907
  749SOL     OW 6456   5.960   8.303   6.112
  749SOL    HW1 6457   5.975   8.241   6.041
  749SOL    HW2 6458   5.901   8.257   6.172
  750SOL     OW 6459   4.462   7.574   3.767
  750SOL    HW1 6460   4.381   7.595   3.720
  750SOL    HW2 6461   4.513   7.523   3.704
  751SOL     OW 6462   8.041   4.762   1.375
  751SOL    HW1 6463   8.043   4.855   1.398
  751SOL    HW2 6464   8.132   4.734   1.381
  752SOL     OW 6465   0.754   3.610   1.080
  752SOL    HW1 6466   0.753   3.624   1.175
  752SOL    HW2 6467   0.663   3.620   1.054
  753SOL     OW 6468   2.957   7.938   5.165
  753SOL    HW1 6469   3.049   7.923   5.186
  753SOL    HW2 6470   2.935   8.020   5.209
  754SOL     OW 6471   5.006   3.510   2.139
  754SOL    HW1 6472   4.971   3.444   2.199
  754SOL    HW2 6473   5.001   3.592   2.189
  755SOL     OW 6474   6.714   4.487   2.334
  755SOL    HW1 6475   6.671   4.570   2.354
  755SOL    HW2 6476   6.802   4.512   2.307
  756SOL     OW 6477   7.831   5.308   2.078
  756SOL    HW1 6478   7.808   5.381   2.137
  756SOL    HW2 6479   7.903   5.264   2.122
  757SOL     OW 6480   5.714   5.535   5.086
  757SOL    HW1 6481   5.657   5.478   5.138
  757SOL    HW2 6482   5.655   5.604   5.054
  758SOL     OW 6483   5.762   2.765   0.657
  758SOL    HW1 6484   5.753   2.719   0.574
  758SOL    HW2 6485   5.811   2.705   0.713
  759SOL     OW 6486   2.446   3.409   4.405
  759SOL    HW1 6487   2.526   3.377   4.446
  759SOL    HW2 6488   2.473   3.437   4.318
  760SOL     OW 6489   6.269   5.984   0.876
  760SOL    HW1 6490   6.364   5.989   0.885
  760SOL    HW2 6491   6.253   5.983   0.782
  761SOL     OW 6492   3.724   2.625   0.276
  761SOL    HW1 6493   3.710   2.648   0.184
  761SOL    HW2 6494   3.672   2.688   0.325
  762SOL     OW 6495   5.161   4.983   4.448
  762SOL    HW1 6496   5.123   5.028   4.523
  762SOL    HW2 6497   5.157   5.047   4.377
  763SOL     OW 6498   2.697   7.917   3.089
  763SOL    HW1 6499   2.723   7.909   2.997
  763SOL    HW2 6500   2.628   7.852   3.100
  764SOL     OW 6501   1.559   5.366   3.775
  764SOL    HW1 6502   1.606   5.371   3.858
  764SOL    HW2 6503   1.627   5.363   3.709
  765SOL     OW 6504   1.266   9.601   4.500
  765SOL    HW1 6505   1.339   9.574   4.443
  765SOL    HW2 6506   1.209   9.653   4.443
  766SOL     OW 6507   4.630   2.353   2.981
  766SOL    HW1 6508   4.666   2.401   2.907
  766SOL    HW2 6509   4.683   2.274   2.987
  767SOL     OW 6510   0.320   2.635   4.232
  767SOL    HW1 6511   0.350   2.639   4.322
  767SOL    HW2 6512   0.274   2.718   4.218
  768SOL     OW 6513   7.501   7.277   4.153
  768SOL    HW1 6514   7.541   7.294   4.068
  768SOL    HW2 6515   7.412   7.311   4.145
  769SOL     OW 6516   6.252   3.628   1.180
  769SOL    HW1 6517   6.164   3.597   1.159
  769SOL    HW2 6518   6.308   3.592   1.111
  770SOL     OW 6519   5.418   4.681   0.986
  770SOL    HW1 6520   5.436   4.635   1.067
  770SOL    HW2 6521   5.329   4.654   0.962
  771SOL     OW 6522   4.459   2.231   0.628
  771SOL    HW1 6523   4.525   2.262   0.566
  771SOL    HW2 6524   4.382   2.215   0.574
  772SOL     OW 6525   1.922   7.039   3.586
  772SOL    HW1 6526   1.981   7.113   3.570
  772SOL    HW2 6527   1.840   7.065   3.544
  773SOL     OW 6528   4.073   3.931   0.441
  773SOL    HW1 6529   3.984   3.965   0.448
  773SOL    HW2 6530   4.065   3.852   0.388
  774SOL     OW 6531  -1.378   5.141   6.045
  774SOL    HW1 6532  -1.347   5.206   5.981
  774SOL    HW2 6533  -1.411   5.069   5.991
  775SOL     OW 6534   2.907  10.061   5.547
  775SOL    HW1 6535   2.881  10.138   5.497
  775SOL    HW2 6536   2.824  10.015   5.565
  776SOL     OW 6537   6.041   4.657   0.545
  776SOL    HW1 6538   5.991   4.725   0.590
  776SOL    HW2 6539   5.988   4.633   0.469
  777SOL     OW 6540   6.999   4.532   3.330
  777SOL    HW1 6541   6.907   4.549   3.310
  777SOL    HW2 6542   7.001   4.441   3.361
  778SOL     OW 6543   5.357   3.029   1.701
  778SOL    HW1 6544   5.338   3.039   1.607
  778SOL    HW2 6545   5.411   3.104   1.723
  779SOL     OW 6546   2.044   6.738   5.936
  779SOL    HW1 6547   2.015   6.739   6.027
  779SOL    HW2 6548   2.022   6.825   5.903
  780SOL     OW 6549   7.765   5.772   0.527
  780SOL    HW1 6550   7.717   5.788   0.608
  780SOL    HW2 6551   7.838   5.716   0.552
  781SOL     OW 6552  -0.897   3.660   4.553
  781SOL    HW1 6553  -0.851   3.732   4.510
  781SOL    HW2 6554  -0.901   3.684   4.645
  782SOL     OW 6555   0.538   5.884   4.297
  782SOL    HW1 6556   0.446   5.909   4.305
  782SOL    HW2 6557   0.585   5.949   4.348
  783SOL     OW 6558   4.974   5.850   2.411
  783SOL    HW1 6559   5.057   5.859   2.366
  783SOL    HW2 6560   4.997   5.821   2.500
  784SOL     OW 6561   1.043   8.332   3.996
  784SOL    HW1 6562   1.118   8.391   3.998
  784SOL    HW2 6563   1.081   8.244   4.003
  785SOL     OW 6564   6.815   7.399   1.482
  785SOL    HW1 6565   6.741   7.340   1.469
  785SOL    HW2 6566   6.789   7.454   1.556
  786SOL     OW 6567   0.112   1.067   1.497
  786SOL    HW1 6568   0.161   1.020   1.565
  786SOL    HW2 6569   0.025   1.079   1.534
  787SOL     OW 6570   1.806  10.019   5.424
  787SOL    HW1 6571   1.820  10.082   5.495
  787SOL    HW2 6572   1.862   9.945   5.446
  788SOL     OW 6573   3.409   3.466   0.551
  788SOL    HW1 6574   3.347   3.414   0.499
  788SOL    HW2 6575   3.491   3.418   0.544
  789SOL     OW 6576   4.679   4.412   3.071
  789SOL    HW1 6577   4.613   4.390   3.137
  789SOL    HW2 6578   4.629   4.436   2.993
  790SOL     OW 6579   4.694   9.090   5.772
  790SOL    HW1 6580   4.631   9.034   5.726
  790SOL    HW2 6581   4.653   9.176   5.773
  791SOL     OW 6582   7.600   8.344   3.826
  791SOL    HW1 6583   7.689   8.313   3.808
  791SOL    HW2 6584   7.591   8.423   3.772
  792SOL     OW 6585   0.476   4.839   6.108
  792SOL    HW1 6586   0.512   4.776   6.045
  792SOL    HW2 6587   0.384   4.848   6.083
  793SOL     OW 6588   7.882   5.079   2.298
  793SOL    HW1 6589   7.848   5.025   2.227
  793SOL    HW2 6590   7.956   5.030   2.334
  794SOL     OW 6591  -0.350   5.184   3.644
  794SOL    HW1 6592  -0.290   5.125   3.598
  794SOL    HW2 6593  -0.295   5.226   3.711
  795SOL     OW 6594   2.486   6.682   3.525
  795SOL    HW1 6595   2.486   6.615   3.457
  795SOL    HW2 6596   2.445   6.758   3.483
  796SOL     OW 6597   0.430   2.089   1.010
  796SOL    HW1 6598   0.499   2.107   1.074
  796SOL    HW2 6599   0.349   2.115   1.055
  797SOL     OW 6600   5.348   9.235   4.838
  797SOL    HW1 6601   5.286   9.307   4.851
  797SOL    HW2 6602   5.346   9.186   4.921
  798SOL     OW 6603   2.114   2.966   2.609
  798SOL    HW1 6604   2.123   3.014   2.691
  798SOL    HW2 6605   2.054   2.894   2.629
  799SOL     OW 6606   7.308   8.606   3.334
  799SOL    HW1 6607   7.402   8.589   3.325
  799SOL    HW2 6608   7.285   8.570   3.419
  800SOL     OW 6609   8.196   6.515   1.758
  800SOL    HW1 6610   8.238   6.479   1.680
  800SOL    HW2 6611   8.153   6.595   1.727
  801SOL     OW 6612   7.654   4.010   1.993
  801SOL    HW1 6613   7.634   4.028   1.901
  801SOL    HW2 6614   7.606   3.930   2.014
  802SOL     OW 6615   3.912   5.223   5.043
  802SOL    HW1 6616   3.882   5.187   5.127
  802SOL    HW2 6617   3.967   5.154   5.006
  803SOL     OW 6618   2.914   4.600   4.353
  803SOL    HW1 6619   2.968   4.576   4.427
  803SOL    HW2 6620   2.857   4.669   4.386
  804SOL     OW 6621   6.557  10.329   5.628
  804SOL    HW1 6622   6.507  10.247   5.626
  804SOL    HW2 6623   6.503  10.389   5.678
  805SOL     OW 6624   4.947   4.774   1.168
  805SOL    HW1 6625   4.998   4.748   1.245
  805SOL    HW2 6626   4.999   4.844   1.128
  806SOL     OW 6627   1.816   3.980   4.385
  806SOL    HW1 6628   1.895   4.004   4.338
  806SOL    HW2 6629   1.745   4.026   4.339
  807SOL     OW 6630   5.005   9.330   4.900
  807SOL    HW1 6631   5.024   9.309   4.991
  807SOL    HW2 6632   4.964   9.250   4.865
  808SOL     OW 6633   5.861   5.432   2.409
  808SOL    HW1 6634   5.947   5.435   2.366
  808SOL    HW2 6635   5.872   5.485   2.488
  809SOL     OW 6636   5.892   7.026   3.143
  809SOL    HW1 6637   5.878   7.024   3.048
  809SOL    HW2 6638   5.985   7.009   3.154
  810SOL     OW 6639   0.757   2.669   0.889
  810SOL    HW1 6640   0.757   2.605   0.960
  810SOL    HW2 6641   0.830   2.643   0.833
  811SOL     OW 6642   3.798   5.774   3.426
  811SOL    HW1 6643   3.873   5.721   3.397
  811SOL    HW2 6644   3.745   5.785   3.347
  812SOL     OW 6645   7.155   7.472   4.914
  812SOL    HW1 6646   7.118   7.560   4.913
  812SOL    HW2 6647   7.238   7.480   4.867
  813SOL     OW 6648  -0.194   7.025   5.519
  813SOL    HW1 6649  -0.196   7.016   5.424
  813SOL    HW2 6650  -0.282   7.056   5.542
  814SOL     OW 6651   6.852   4.820   1.241
  814SOL    HW1 6652   6.943   4.840   1.218
  814SOL    HW2 6653   6.830   4.744   1.187
  815SOL     OW 6654   3.911   6.969   5.168
  815SOL    HW1 6655   3.835   6.972   5.111
  815SOL    HW2 6656   3.882   7.011   5.249
  816SOL     OW 6657   4.525   4.859   3.109
  816SOL    HW1 6658   4.564   4.786   3.158
  816SOL    HW2 6659   4.451   4.886   3.163
  817SOL     OW 6660   3.401   7.919   4.957
  817SOL    HW1 6661   3.466   7.931   5.026
  817SOL    HW2 6662   3.317   7.917   5.003
  818SOL     OW 6663   2.175   4.001   1.330
  818SOL    HW1 6664   2.215   4.084   1.356
  818SOL    HW2 6665   2.140   4.017   1.242
  819SOL     OW 6666   3.359   3.091   3.797
  819SOL    HW1 6667   3.346   3.052   3.883
  819SOL    HW2 6668   3.397   3.177   3.815
  820SOL     OW 6669   2.894   1.905   2.107
  820SOL    HW1 6670   2.900   1.810   2.116
  820SOL    HW2 6671   2.837   1.932   2.179
  821SOL     OW 6672  -0.745   7.513   5.871
  821SOL    HW1 6673  -0.703   7.432   5.842
  821SOL    HW2 6674  -0.753   7.503   5.966
  822SOL     OW 6675   3.654   1.771   0.750
  822SOL    HW1 6676   3.606   1.691   0.773
  822SOL    HW2 6677   3.609   1.804   0.672
  823SOL     OW 6678   4.199   3.859   3.478
  823SOL    HW1 6679   4.271   3.804   3.507
  823SOL    HW2 6680   4.199   3.933   3.540
  824SOL     OW 6681   7.180   7.284   4.625
  824SOL    HW1 6682   7.102   7.339   4.611
  824SOL    HW2 6683   7.213   7.267   4.537
  825SOL     OW 6684   5.345   3.025   3.379
  825SOL    HW1 6685   5.268   2.971   3.362
  825SOL    HW2 6686   5.419   2.970   3.354
  826SOL     OW 6687   3.316   5.722   5.726
  826SOL    HW1 6688   3.404   5.758   5.723
  826SOL    HW2 6689   3.258   5.798   5.728
  827SOL     OW 6690   2.450   2.597   2.116
  827SOL    HW1 6691   2.534   2.642   2.123
  827SOL    HW2 6692   2.438   2.555   2.201
  828SOL     OW 6693   5.872   7.234   4.501
  828SOL    HW1 6694   5.928   7.309   4.523
  828SOL    HW2 6695   5.784   7.261   4.526
  829SOL     OW 6696   5.263   3.205   0.570
  829SOL    HW1 6697   5.344   3.241   0.607
  829SOL    HW2 6698   5.206   3.281   0.557
  830SOL     OW 6699   0.058   3.240   5.372
  830SOL    HW1 6700   0.042   3.294   5.295
  830SOL    HW2 6701   0.029   3.152   5.346
  831SOL     OW 6702   3.364   1.552   1.163
  831SOL    HW1 6703   3.408   1.629   1.196
  831SOL    HW2 6704   3.348   1.498   1.241
  832SOL     OW 6705   4.226   3.655   0.108
  832SOL    HW1 6706   4.178   3.737   0.104
  832SOL    HW2 6707   4.194   3.604   0.033
  833SOL     OW 6708   0.475   1.667   0.695
  833SOL    HW1 6709   0.466   1.754   0.656
  833SOL    HW2 6710   0.463   1.681   0.789
  834SOL     OW 6711   5.217   4.754   1.315
  834SOL    HW1 6712   5.246   4.687   1.253
  834SOL    HW2 6713   5.280   4.825   1.305
  835SOL     OW 6714   5.758   0.957   0.025
  835SOL    HW1 6715   5.759   0.861   0.026
  835SOL    HW2 6716   5.754   0.982   0.117
  836SOL     OW 6717   2.595   9.280   4.331
  836SOL    HW1 6718   2.667   9.319   4.381
  836SOL    HW2 6719   2.539   9.355   4.309
  837SOL     OW 6720   4.199   4.291   1.141
  837SOL    HW1 6721   4.240   4.339   1.069
  837SOL    HW2 6722   4.210   4.349   1.217
  838SOL     OW 6723   5.788   1.689   2.317
  838SOL    HW1 6724   5.703   1.671   2.359
  838SOL    HW2 6725   5.774   1.668   2.225
  839SOL     OW 6726   2.455   2.008   0.118
  839SOL    HW1 6727   2.502   1.932   0.153
  839SOL    HW2 6728   2.490   2.083   0.167
  840SOL     OW 6729   5.876   4.293   0.910
  840SOL    HW1 6730   5.923   4.303   0.828
  840SOL    HW2 6731   5.944   4.299   0.978
  841SOL     OW 6732   0.954   1.775   2.525
  841SOL    HW1 6733   1.048   1.790   2.536
  841SOL    HW2 6734   0.927   1.735   2.608
  842SOL     OW 6735   7.322   6.940   0.960
  842SOL    HW1 6736   7.244   6.957   1.013
  842SOL    HW2 6737   7.292   6.882   0.890
  843SOL     OW 6738   0.646   4.246   3.690
  843SOL    HW1 6739   0.649   4.154   3.664
  843SOL    HW2 6740   0.562   4.256   3.734
  844SOL     OW 6741   3.161   3.757   0.998
  844SOL    HW1 6742   3.067   3.739   0.998
  844SOL    HW2 6743   3.201   3.678   1.035
  845SOL     OW 6744   4.639   6.151   4.474
  845SOL    HW1 6745   4.652   6.246   4.475
  845SOL    HW2 6746   4.719   6.115   4.512
  846SOL     OW 6747   4.462   3.198   1.752
  846SOL    HW1 6748   4.455   3.110   1.789
  846SOL    HW2 6749   4.508   3.185   1.668
  847SOL     OW 6750   7.287   8.232   4.522
  847SOL    HW1 6751   7.196   8.218   4.497
  847SOL    HW2 6752   7.331   8.258   4.440
  848SOL     OW 6753   4.996  10.344   5.685
  848SOL    HW1 6754   4.966  10.254   5.699
  848SOL    HW2 6755   5.043  10.366   5.765
  849SOL     OW 6756   5.920   8.370   4.252
  849SOL    HW1 6757   5.943   8.278   4.240
  849SOL    HW2 6758   5.840   8.382   4.201
  850SOL     OW 6759   3.668   2.039   2.511
  850SOL    HW1 6760   3.574   2.056   2.521
  850SOL    HW2 6761   3.709   2.126   2.510
  851SOL     OW 6762   1.559   3.735   5.980
  851SOL    HW1 6763   1.489   3.699   5.926
  851SOL    HW2 6764   1.605   3.796   5.923
  852SOL     OW 6765   5.671   9.179   3.938
  852SOL    HW1 6766   5.672   9.160   4.032
  852SOL    HW2 6767   5.761   9.164   3.910
  853SOL     OW 6768   2.187   7.920   3.731
  853SOL    HW1 6769   2.133   7.951   3.803
  853SOL    HW2 6770   2.202   7.999   3.678
  854SOL     OW 6771   0.838   3.919   5.800
  854SOL    HW1 6772   0.911   3.972   5.833
  854SOL    HW2 6773   0.873   3.876   5.722
  855SOL     OW 6774   7.151   7.734   1.190
  855SOL    HW1 6775   7.240   7.720   1.156
  855SOL    HW2 6776   7.096   7.741   1.112
  856SOL     OW 6777   7.616   4.803   0.974
  856SOL    HW1 6778   7.629   4.748   1.052
  856SOL    HW2 6779   7.698   4.793   0.925
  857SOL     OW 6780   6.597   6.191   1.952
  857SOL    HW1 6781   6.550   6.269   1.982
  857SOL    HW2 6782   6.644   6.160   2.030
  858SOL     OW 6783   4.054   3.950   2.944
  858SOL    HW1 6784   4.067   3.938   3.038
  858SOL    HW2 6785   4.061   3.862   2.907
  859SOL     OW 6786   4.720   8.076   4.920
  859SOL    HW1 6787   4.644   8.036   4.879
  859SOL    HW2 6788   4.690   8.105   5.006
  860SOL     OW 6789   1.078   5.339   3.301
  860SOL    HW1 6790   1.028   5.420   3.301
  860SOL    HW2 6791   1.165   5.363   3.270
  861SOL     OW 6792   4.766   4.001   4.253
  861SOL    HW1 6793   4.727   4.010   4.166
  861SOL    HW2 6794   4.692   3.986   4.311
  862SOL     OW 6795   0.965   8.642   5.333
  862SOL    HW1 6796   0.879   8.626   5.296
  862SOL    HW2 6797   1.017   8.677   5.261
  863SOL     OW 6798   3.046   4.072   2.821
  863SOL    HW1 6799   3.088   4.062   2.907
  863SOL    HW2 6800   3.118   4.079   2.759
  864SOL     OW 6801   0.733   1.688   0.495
  864SOL    HW1 6802   0.793   1.624   0.534
  864SOL    HW2 6803   0.695   1.733   0.570
  865SOL     OW 6804   3.066   3.772   3.140
  865SOL    HW1 6805   2.991   3.712   3.141
  865SOL    HW2 6806   3.071   3.806   3.230
  866SOL     OW 6807   2.244   6.445   0.541
  866SOL    HW1 6808   2.255   6.350   0.546
  866SOL    HW2 6809   2.216   6.471   0.629
  867SOL     OW 6810   4.959   8.991   6.105
  867SOL    HW1 6811   4.972   9.029   6.018
  867SOL    HW2 6812   4.866   8.970   6.109
  868SOL     OW 6813   5.926   2.724   3.187
  868SOL    HW1 6814   5.933   2.762   3.099
  868SOL    HW2 6815   5.939   2.798   3.246
  869SOL     OW 6816   1.276   2.291   1.502
  869SOL    HW1 6817   1.276   2.259   1.592
  869SOL    HW2 6818   1.334   2.230   1.455
  870SOL     OW 6819   3.694   2.747   0.048
  870SOL    HW1 6820   3.735   2.817  -0.004
  870SOL    HW2 6821   3.604   2.744   0.017
  871SOL     OW 6822  -0.062   8.963   5.816
  871SOL    HW1 6823  -0.050   9.050   5.855
  871SOL    HW2 6824  -0.093   8.909   5.889
  872SOL     OW 6825   5.234   7.184   4.960
  872SOL    HW1 6826   5.208   7.094   4.978
  872SOL    HW2 6827   5.177   7.237   5.015
  873SOL     OW 6828   5.846   4.448   2.213
  873SOL    HW1 6829   5.881   4.392   2.143
  873SOL    HW2 6830   5.764   4.483   2.177
  874SOL     OW 6831   0.393   2.775   3.217
  874SOL    HW1 6832   0.458   2.845   3.208
  874SOL    HW2 6833   0.444   2.698   3.241
  875SOL     OW 6834   1.388   7.665   3.138
  875SOL    HW1 6835   1.357   7.579   3.166
  875SOL    HW2 6836   1.445   7.695   3.209
  876SOL     OW 6837   7.616   8.554   3.653
  876SOL    HW1 6838   7.710   8.547   3.636
  876SOL    HW2 6839   7.600   8.648   3.660
  877SOL     OW 6840   6.939   3.003   1.172
  877SOL    HW1 6841   7.029   2.984   1.146
  877SOL    HW2 6842   6.887   2.982   1.094
  878SOL     OW 6843   0.700   4.223   2.459
  878SOL    HW1 6844   0.711   4.311   2.494
  878SOL    HW2 6845   0.614   4.195   2.490
  879SOL     OW 6846   1.393   7.155   4.981
  879SOL    HW1 6847   1.414   7.213   5.054
  879SOL    HW2 6848   1.452   7.080   4.992
  880SOL     OW 6849   3.848   3.339   4.889
  880SOL    HW1 6850   3.878   3.261   4.843
  880SOL    HW2 6851   3.925   3.396   4.894
  881SOL     OW 6852   4.396   5.523   5.933
  881SOL    HW1 6853   4.302   5.529   5.916
  881SOL    HW2 6854   4.408   5.437   5.972
  882SOL     OW 6855   1.116   1.454   0.504
  882SOL    HW1 6856   1.123   1.543   0.471
  882SOL    HW2 6857   1.024   1.444   0.527
  883SOL     OW 6858   0.964   2.880   1.147
  883SOL    HW1 6859   0.955   2.923   1.062
  883SOL    HW2 6860   0.924   2.794   1.135
  884SOL     OW 6861   5.478   6.661   4.673
  884SOL    HW1 6862   5.412   6.640   4.607
  884SOL    HW2 6863   5.540   6.718   4.628
  885SOL     OW 6864   6.561   1.548   1.960
  885SOL    HW1 6865   6.647   1.553   2.002
  885SOL    HW2 6866   6.535   1.456   1.967
  886SOL     OW 6867   5.763   2.027   1.011
  886SOL    HW1 6868   5.691   2.002   1.068
  886SOL    HW2 6869   5.752   2.121   0.999
  887SOL     OW 6870   1.593   9.965   5.238
  887SOL    HW1 6871   1.671   9.976   5.293
  887SOL    HW2 6872   1.546  10.047   5.247
  888SOL     OW 6873   8.135   5.203   0.689
  888SOL    HW1 6874   8.216   5.250   0.711
  888SOL    HW2 6875   8.154   5.112   0.711
  889SOL     OW 6876   3.700   6.120   3.660
  889SOL    HW1 6877   3.788   6.084   3.670
  889SOL    HW2 6878   3.645   6.064   3.716
  890SOL     OW 6879  -0.333   3.579   2.876
  890SOL    HW1 6880  -0.315   3.673   2.882
  890SOL    HW2 6881  -0.388   3.570   2.798
  891SOL     OW 6882   4.127   5.052   4.950
  891SOL    HW1 6883   4.082   5.007   5.021
  891SOL    HW2 6884   4.209   5.003   4.939
  892SOL     OW 6885   0.670   2.355   0.994
  892SOL    HW1 6886   0.702   2.420   1.057
  892SOL    HW2 6887   0.615   2.296   1.046
  893SOL     OW 6888  -0.348   5.173   4.730
  893SOL    HW1 6889  -0.394   5.219   4.800
  893SOL    HW2 6890  -0.418   5.144   4.671
  894SOL     OW 6891   3.805   7.701   6.173
  894SOL    HW1 6892   3.723   7.684   6.128
  894SOL    HW2 6893   3.826   7.792   6.151
  895SOL     OW 6894   0.368   6.697   5.430
  895SOL    HW1 6895   0.399   6.741   5.510
  895SOL    HW2 6896   0.429   6.726   5.362
  896SOL     OW 6897   7.228   6.592   4.248
  896SOL    HW1 6898   7.198   6.505   4.274
  896SOL    HW2 6899   7.310   6.576   4.201
  897SOL     OW 6900   7.184   6.024   2.426
  897SOL    HW1 6901   7.261   5.971   2.407
  897SOL    HW2 6902   7.208   6.112   2.398
  898SOL     OW 6903   0.807   2.974   3.305
  898SOL    HW1 6904   0.873   3.014   3.249
  898SOL    HW2 6905   0.836   2.884   3.317
  899SOL     OW 6906   3.168   5.685   4.083
  899SOL    HW1 6907   3.170   5.615   4.018
  899SOL    HW2 6908   3.154   5.765   4.032
  900SOL     OW 6909   2.077   1.746   1.007
  900SOL    HW1 6910   2.099   1.746   0.914
  900SOL    HW2 6911   1.982   1.756   1.009
  901SOL     OW 6912   0.659   9.608   5.230
  901SOL    HW1 6913   0.744   9.637   5.263
  901SOL    HW2 6914   0.597   9.673   5.263
  902SOL     OW 6915   5.858   7.447   3.674
  902SOL    HW1 6916   5.946   7.428   3.706
  902SOL    HW2 6917   5.800   7.395   3.730
  903SOL     OW 6918   6.504   1.282   1.194
  903SOL    HW1 6919   6.600   1.288   1.194
  903SOL    HW2 6920   6.486   1.192   1.166
  904SOL     OW 6921   4.705   5.834   4.281
  904SOL    HW1 6922   4.749   5.750   4.293
  904SOL    HW2 6923   4.775   5.898   4.279
  905SOL     OW 6924   5.445   6.226   1.999
  905SOL    HW1 6925   5.465   6.174   2.076
  905SOL    HW2 6926   5.513   6.293   1.996
  906SOL     OW 6927   3.838   5.121   6.101
  906SOL    HW1 6928   3.786   5.180   6.156
  906SOL    HW2 6929   3.887   5.067   6.162
  907SOL     OW 6930  -0.925   6.791   6.106
  907SOL    HW1 6931  -0.972   6.850   6.165
  907SOL    HW2 6932  -0.872   6.848   6.051
  908SOL     OW 6933   8.337   6.850   0.113
  908SOL    HW1 6934   8.352   6.876   0.203
  908SOL    HW2 6935   8.405   6.894   0.063
  909SOL     OW 6936   6.757   9.045   4.853
  909SOL    HW1 6937   6.848   9.040   4.882
  909SOL    HW2 6938   6.715   9.104   4.916
  910SOL     OW 6939   3.274   7.475   1.410
  910SOL    HW1 6940   3.242   7.414   1.477
  910SOL    HW2 6941   3.292   7.556   1.458
  911SOL     OW 6942   7.699   7.296   1.588
  911SOL    HW1 6943   7.737   7.289   1.676
  911SOL    HW2 6944   7.604   7.293   1.602
  912SOL     OW 6945   5.901   3.818   4.119
  912SOL    HW1 6946   5.828   3.762   4.145
  912SOL    HW2 6947   5.977   3.784   4.166
  913SOL     OW 6948   1.472   3.385   1.820
  913SOL    HW1 6949   1.457   3.368   1.727
  913SOL    HW2 6950   1.567   3.396   1.827
  914SOL     OW 6951   6.976   2.752   0.372
  914SOL    HW1 6952   6.966   2.665   0.410
  914SOL    HW2 6953   7.037   2.740   0.299
  915SOL     OW 6954   5.178   6.127   3.187
  915SOL    HW1 6955   5.183   6.086   3.274
  915SOL    HW2 6956   5.156   6.055   3.128
  916SOL     OW 6957   5.032  10.467   6.134
  916SOL    HW1 6958   4.948  10.490   6.094
  916SOL    HW2 6959   5.009  10.404   6.202
  917SOL     OW 6960   5.078   4.594   1.865
  917SOL    HW1 6961   5.164   4.566   1.834
  917SOL    HW2 6962   5.029   4.513   1.877
  918SOL     OW 6963   4.063   7.613   3.833
  918SOL    HW1 6964   4.090   7.537   3.884
  918SOL    HW2 6965   4.047   7.681   3.899
  919SOL     OW 6966   2.107   9.418   5.609
  919SOL    HW1 6967   2.071   9.332   5.628
  919SOL    HW2 6968   2.176   9.431   5.674
  920SOL     OW 6969   6.156   7.037   4.993
  920SOL    HW1 6970   6.117   7.125   4.985
  920SOL    HW2 6971   6.088   6.984   5.034
  921SOL     OW 6972   5.602   9.243   5.492
  921SOL    HW1 6973   5.612   9.299   5.569
  921SOL    HW2 6974   5.509   9.218   5.492
  922SOL     OW 6975   3.860   0.910   0.571
  922SOL    HW1 6976   3.954   0.914   0.591
  922SOL    HW2 6977   3.848   0.975   0.502
  923SOL     OW 6978   8.843   7.363   0.606
  923SOL    HW1 6979   8.876   7.334   0.521
  923SOL    HW2 6980   8.920   7.397   0.652
  924SOL     OW 6981   5.640   1.566   2.715
  924SOL    HW1 6982   5.692   1.635   2.673
  924SOL    HW2 6983   5.555   1.572   2.672
  925SOL     OW 6984   7.015   7.896   4.218
  925SOL    HW1 6985   6.990   7.813   4.178
  925SOL    HW2 6986   7.014   7.959   4.145
  926SOL     OW 6987   0.804   8.431   5.067
  926SOL    HW1 6988   0.722   8.395   5.032
  926SOL    HW2 6989   0.779   8.513   5.109
  927SOL     OW 6990   6.924   4.201   2.424
  927SOL    HW1 6991   6.829   4.198   2.415
  927SOL    HW2 6992   6.953   4.113   2.399
  928SOL     OW 6993   0.664   8.123   5.111
  928SOL    HW1 6994   0.655   8.114   5.016
  928SOL    HW2 6995   0.744   8.074   5.132
  929SOL     OW 6996   8.171   4.085   0.694
  929SOL    HW1 6997   8.183   4.073   0.599
  929SOL    HW2 6998   8.236   4.151   0.718
  930SOL     OW 6999   4.286   4.944   4.418
  930SOL    HW1 7000   4.280   5.039   4.426
  930SOL    HW2 7001   4.196   4.913   4.425
  931SOL     OW 7002   0.406   2.749   1.592
  931SOL    HW1 7003   0.481   2.718   1.643
  931SOL    HW2 7004   0.441   2.762   1.504
  932SOL     OW 7005   0.417   4.128   2.520
  932SOL    HW1 7006   0.338   4.135   2.467
  932SOL    HW2 7007   0.386   4.094   2.604
  933SOL     OW 7008   7.982   8.907   4.020
  933SOL    HW1 7009   7.913   8.951   3.970
  933SOL    HW2 7010   7.967   8.933   4.111
  934SOL     OW 7011   4.174   5.971   4.914
  934SOL    HW1 7012   4.212   5.926   4.839
  934SOL    HW2 7013   4.162   5.901   4.980
  935SOL     OW 7014   5.213   4.873   4.872
  935SOL    HW1 7015   5.125   4.844   4.896
  935SOL    HW2 7016   5.271   4.816   4.923
  936SOL     OW 7017   3.740   4.930   2.307
  936SOL    HW1 7018   3.797   4.862   2.345
  936SOL    HW2 7019   3.772   5.011   2.346
  937SOL     OW 7020   2.521   1.170   0.084
  937SOL    HW1 7021   2.445   1.223   0.105
  937SOL    HW2 7022   2.540   1.122   0.164
  938SOL     OW 7023   1.178   5.281   4.753
  938SOL    HW1 7024   1.163   5.330   4.672
  938SOL    HW2 7025   1.092   5.278   4.795
  939SOL     OW 7026   8.372   5.320   0.804
  939SOL    HW1 7027   8.398   5.229   0.787
  939SOL    HW2 7028   8.455   5.367   0.815
  940SOL     OW 7029   3.119   5.116   5.549
  940SOL    HW1 7030   3.024   5.105   5.550
  940SOL    HW2 7031   3.139   5.149   5.637
  941SOL     OW 7032   1.280   3.345   2.601
  941SOL    HW1 7033   1.296   3.259   2.639
  941SOL    HW2 7034   1.248   3.398   2.674
  942SOL     OW 7035   5.597   5.314   3.162
  942SOL    HW1 7036   5.544   5.238   3.185
  942SOL    HW2 7037   5.558   5.386   3.211
  943SOL     OW 7038   2.876   3.880   0.161
  943SOL    HW1 7039   2.926   3.802   0.184
  943SOL    HW2 7040   2.855   3.920   0.246
  944SOL     OW 7041   6.293   4.729   0.865
  944SOL    HW1 7042   6.248   4.664   0.811
  944SOL    HW2 7043   6.380   4.737   0.825
  945SOL     OW 7044   0.710   8.283   4.061
  945SOL    HW1 7045   0.683   8.328   4.142
  945SOL    HW2 7046   0.803   8.304   4.052
  946SOL     OW 7047   3.458   3.942   4.075
  946SOL    HW1 7048   3.397   3.987   4.132
  946SOL    HW2 7049   3.405   3.878   4.028
  947SOL     OW 7050   1.815   2.164   2.704
  947SOL    HW1 7051   1.864   2.107   2.645
  947SOL    HW2 7052   1.729   2.122   2.713
  948SOL     OW 7053   3.422   7.993   5.856
  948SOL    HW1 7054   3.350   8.042   5.897
  948SOL    HW2 7055   3.387   7.964   5.772
  949SOL     OW 7056   2.761   3.535   5.259
  949SOL    HW1 7057   2.690   3.523   5.323
  949SOL    HW2 7058   2.790   3.625   5.273
  950SOL     OW 7059   5.659   2.481   3.017
  950SOL    HW1 7060   5.578   2.505   2.972
  950SOL    HW2 7061   5.687   2.401   2.974
  951SOL     OW 7062   1.583   5.125   4.409
  951SOL    HW1 7063   1.551   5.158   4.493
  951SOL    HW2 7064   1.611   5.035   4.428
  952SOL     OW 7065   5.489   7.655   2.176
  952SOL    HW1 7066   5.432   7.692   2.109
  952SOL    HW2 7067   5.439   7.661   2.257
  953SOL     OW 7068   2.003   7.572   4.087
  953SOL    HW1 7069   1.929   7.537   4.036
  953SOL    HW2 7070   2.020   7.658   4.049
  954SOL     OW 7071   2.466   5.091   5.111
  954SOL    HW1 7072   2.552   5.106   5.072
  954SOL    HW2 7073   2.467   4.999   5.137
  955SOL     OW 7074   5.824   3.180   4.561
  955SOL    HW1 7075   5.768   3.103   4.556
  955SOL    HW2 7076   5.862   3.177   4.649
  956SOL     OW 7077   4.209   6.020   3.563
  956SOL    HW1 7078   4.119   5.987   3.566
  956SOL    HW2 7079   4.215   6.068   3.481
  957SOL     OW 7080   0.651   6.034   6.113
  957SOL    HW1 7081   0.602   6.020   6.193
  957SOL    HW2 7082   0.733   5.987   6.127
  958SOL     OW 7083  -0.580   4.361   5.175
  958SOL    HW1 7084  -0.570   4.413   5.255
  958SOL    HW2 7085  -0.569   4.425   5.104
  959SOL     OW 7086   3.107   7.092   5.433
  959SOL    HW1 7087   3.064   7.056   5.510
  959SOL    HW2 7088   3.035   7.122   5.376
  960SOL     OW 7089   6.813   5.953   0.797
  960SOL    HW1 7090   6.841   5.922   0.711
  960SOL    HW2 7091   6.835   5.881   0.856
  961SOL     OW 7092   2.545   1.839   2.186
  961SOL    HW1 7093   2.540   1.744   2.176
  961SOL    HW2 7094   2.460   1.871   2.156
  962SOL     OW 7095   0.119   5.307   5.210
  962SOL    HW1 7096   0.158   5.321   5.297
  962SOL    HW2 7097   0.051   5.374   5.203
  963SOL     OW 7098   5.124   8.148   1.797
  963SOL    HW1 7099   5.209   8.129   1.757
  963SOL    HW2 7100   5.136   8.126   1.890
  964SOL     OW 7101   1.936   4.832   2.559
  964SOL    HW1 7102   1.989   4.816   2.480
  964SOL    HW2 7103   1.894   4.916   2.543
  965SOL     OW 7104   6.200   4.473   0.128
  965SOL    HW1 7105   6.131   4.531   0.095
  965SOL    HW2 7106   6.209   4.498   0.220
  966SOL     OW 7107   4.992   2.365   2.914
  966SOL    HW1 7108   4.950   2.292   2.960
  966SOL    HW2 7109   5.074   2.379   2.962
  967SOL     OW 7110   6.354   5.263   3.479
  967SOL    HW1 7111   6.285   5.321   3.510
  967SOL    HW2 7112   6.374   5.294   3.391
  968SOL     OW 7113   8.673   5.239   1.026
  968SOL    HW1 7114   8.660   5.273   0.937
  968SOL    HW2 7115   8.767   5.224   1.032
  969SOL     OW 7116   5.745   2.784   2.137
  969SOL    HW1 7117   5.760   2.814   2.047
  969SOL    HW2 7118   5.670   2.836   2.167
  970SOL     OW 7119   6.847   6.969   2.816
  970SOL    HW1 7120   6.864   6.898   2.754
  970SOL    HW2 7121   6.775   7.019   2.777
  971SOL     OW 7122   8.306   7.270   0.985
  971SOL    HW1 7123   8.253   7.194   0.961
  971SOL    HW2 7124   8.376   7.272   0.919
  972SOL     OW 7125   3.570   9.023   5.113
  972SOL    HW1 7126   3.520   9.084   5.167
  972SOL    HW2 7127   3.583   8.947   5.168
  973SOL     OW 7128   8.716   7.228   1.499
  973SOL    HW1 7129   8.779   7.259   1.434
  973SOL    HW2 7130   8.638   7.206   1.448
  974SOL     OW 7131   6.116   4.214   4.291
  974SOL    HW1 7132   6.107   4.273   4.217
  974SOL    HW2 7133   6.031   4.220   4.336
  975SOL     OW 7134   8.173   4.459   1.558
  975SOL    HW1 7135   8.239   4.448   1.626
  975SOL    HW2 7136   8.139   4.371   1.542
  976SOL     OW 7137   6.809   4.936   1.771
  976SOL    HW1 7138   6.800   4.908   1.680
  976SOL    HW2 7139   6.741   5.003   1.783
  977SOL     OW 7140   1.230   2.366   2.092
  977SOL    HW1 7141   1.160   2.399   2.149
  977SOL    HW2 7142   1.308   2.369   2.146
  978SOL     OW 7143   4.096   8.486   2.719
  978SOL    HW1 7144   4.081   8.518   2.808
  978SOL    HW2 7145   4.045   8.405   2.714
  979SOL     OW 7146  -0.118   3.554   5.158
  979SOL    HW1 7147  -0.208   3.523   5.147
  979SOL    HW2 7148  -0.063   3.481   5.131
  980SOL     OW 7149   2.999   5.483   5.180
  980SOL    HW1 7150   2.983   5.563   5.230
  980SOL    HW2 7151   3.068   5.438   5.228
  981SOL     OW 7152   6.213   6.159   2.649
  981SOL    HW1 7153   6.178   6.106   2.721
  981SOL    HW2 7154   6.145   6.156   2.582
  982SOL     OW 7155   6.795   7.512   5.441
  982SOL    HW1 7156   6.813   7.420   5.462
  982SOL    HW2 7157   6.814   7.519   5.348
  983SOL     OW 7158   1.395   2.003   2.585
  983SOL    HW1 7159   1.409   2.098   2.583
  983SOL    HW2 7160   1.416   1.974   2.496
  984SOL     OW 7161   4.366  10.596   6.037
  984SOL    HW1 7162   4.394  10.511   6.004
  984SOL    HW2 7163   4.321  10.636   5.963
  985SOL     OW 7164   2.284   4.842   5.436
  985SOL    HW1 7165   2.359   4.886   5.396
  985SOL    HW2 7166   2.262   4.896   5.512
  986SOL     OW 7167   2.749   8.413   5.181
  986SOL    HW1 7168   2.757   8.330   5.134
  986SOL    HW2 7169   2.677   8.458   5.136
  987SOL     OW 7170   1.707   7.504   5.889
  987SOL    HW1 7171   1.643   7.436   5.871
  987SOL    HW2 7172   1.789   7.471   5.852
  988SOL     OW 7173  -0.592   4.138   3.930
  988SOL    HW1 7174  -0.498   4.153   3.928
  988SOL    HW2 7175  -0.630   4.220   3.900
  989SOL     OW 7176   5.071   7.817   4.985
  989SOL    HW1 7177   5.146   7.826   5.044
  989SOL    HW2 7178   5.031   7.733   5.011
  990SOL     OW 7179   6.624   5.430   0.402
  990SOL    HW1 7180   6.591   5.399   0.318
  990SOL    HW2 7181   6.654   5.351   0.447
  991SOL     OW 7182   3.005   9.679   5.011
  991SOL    HW1 7183   2.961   9.597   4.990
  991SOL    HW2 7184   2.936   9.735   5.046
  992SOL     OW 7185   1.119   3.925   3.478
  992SOL    HW1 7186   1.055   3.966   3.536
  992SOL    HW2 7187   1.174   3.873   3.537
  993SOL     OW 7188   3.796   7.916   5.041
  993SOL    HW1 7189   3.741   7.977   5.090
  993SOL    HW2 7190   3.762   7.829   5.063
  994SOL     OW 7191   6.076   1.796   1.236
  994SOL    HW1 7192   5.995   1.747   1.220
  994SOL    HW2 7193   6.081   1.859   1.164
  995SOL     OW 7194   1.584   7.377   4.452
  995SOL    HW1 7195   1.585   7.467   4.485
  995SOL    HW2 7196   1.611   7.384   4.361
  996SOL     OW 7197   4.896   9.307   6.156
  996SOL    HW1 7198   4.899   9.333   6.064
  996SOL    HW2 7199   4.812   9.264   6.166
  997SOL     OW 7200   3.838   4.058   3.980
  997SOL    HW1 7201   3.907   4.090   4.039
  997SOL    HW2 7202   3.760   4.052   4.036
  998SOL     OW 7203   4.926   4.918   4.946
  998SOL    HW1 7204   4.845   4.939   4.901
  998SOL    HW2 7205   4.921   4.824   4.962
  999SOL     OW 7206   0.667   1.373   2.007
  999SOL    HW1 7207   0.744   1.430   2.009
  999SOL    HW2 7208   0.670   1.331   1.921
 1000SOL     OW 7209   6.628   9.048   3.597
 1000SOL    HW1 7210   6.639   9.137   3.631
 1000SOL    HW2 7211   6.689   8.995   3.648
 1001SOL     OW 7212   5.015   7.501   1.517
 1001SOL    HW1 7213   4.930   7.487   1.560
 1001SOL    HW2 7214   4.996   7.562   1.446
 1002SOL     OW 7215   1.647   2.111   3.388
 1002SOL    HW1 7216   1.584   2.182   3.398
 1002SOL    HW2 7217   1.631   2.054   3.463
 1003SOL     OW 7218   5.955   2.763   2.316
 1003SOL    HW1 7219   6.034   2.748   2.262
 1003SOL    HW2 7220   5.883   2.760   2.253
 1004SOL     OW 7221   4.504   4.191   5.276
 1004SOL    HW1 7222   4.547   4.273   5.299
 1004SOL    HW2 7223   4.572   4.138   5.234
 1005SOL     OW 7224   4.919   5.734   4.874
 1005SOL    HW1 7225   4.946   5.723   4.965
 1005SOL    HW2 7226   4.824   5.748   4.879
 1006SOL     OW 7227   4.607   6.087   4.857
 1006SOL    HW1 7228   4.550   6.106   4.782
 1006SOL    HW2 7229   4.676   6.153   4.853
 1007SOL     OW 7230   2.772   2.713   1.873
 1007SOL    HW1 7231   2.781   2.668   1.790
 1007SOL    HW2 7232   2.843   2.678   1.927
 1008SOL     OW 7233   8.526   5.789   0.806
 1008SOL    HW1 7234   8.541   5.879   0.836
 1008SOL    HW2 7235   8.517   5.797   0.711
 1009SOL     OW 7236   6.749   6.947   3.782
 1009SOL    HW1 7237   6.744   6.859   3.820
 1009SOL    HW2 7238   6.842   6.970   3.788
 1010SOL     OW 7239   1.575   6.650   5.157
 1010SOL    HW1 7240   1.582   6.587   5.085
 1010SOL    HW2 7241   1.626   6.611   5.228
 1011SOL     OW 7242   5.958   5.450   2.799
 1011SOL    HW1 7243   5.940   5.414   2.886
 1011SOL    HW2 7244   6.039   5.408   2.771
 1012SOL     OW 7245   1.143   6.078   4.400
 1012SOL    HW1 7246   1.048   6.089   4.410
 1012SOL    HW2 7247   1.174   6.061   4.489
 1013SOL     OW 7248   2.106   3.337   1.340
 1013SOL    HW1 7249   2.031   3.316   1.284
 1013SOL    HW2 7250   2.135   3.423   1.309
 1014SOL     OW 7251   7.489   4.773   0.084
 1014SOL    HW1 7252   7.474   4.867   0.081
 1014SOL    HW2 7253   7.553   4.756   0.015
 1015SOL     OW 7254   8.016   8.412   3.269
 1015SOL    HW1 7255   8.016   8.348   3.340
 1015SOL    HW2 7256   8.090   8.387   3.214
 1016SOL     OW 7257   4.170   4.948   5.386
 1016SOL    HW1 7258   4.162   5.030   5.435
 1016SOL    HW2 7259   4.263   4.927   5.389
 1017SOL     OW 7260   1.618   5.072   5.066
 1017SOL    HW1 7261   1.525   5.072   5.088
 1017SOL    HW2 7262   1.639   5.164   5.048
 1018SOL     OW 7263   0.823   7.157   5.720
 1018SOL    HW1 7264   0.728   7.163   5.728
 1018SOL    HW2 7265   0.855   7.143   5.809
 1019SOL     OW 7266   4.035   8.349   3.606
 1019SOL    HW1 7267   3.947   8.359   3.571
 1019SOL    HW2 7268   4.069   8.439   3.611
 1020SOL     OW 7269   3.034   8.328   4.587
 1020SOL    HW1 7270   2.983   8.270   4.644
 1020SOL    HW2 7271   3.013   8.298   4.498
 1021SOL     OW 7272   2.758   3.232   0.372
 1021SOL    HW1 7273   2.770   3.141   0.344
 1021SOL    HW2 7274   2.710   3.273   0.301
 1022SOL     OW 7275   8.107   4.946   0.676
 1022SOL    HW1 7276   8.090   4.903   0.592
 1022SOL    HW2 7277   8.160   4.883   0.725
 1023SOL     OW 7278   5.205   9.597   5.207
 1023SOL    HW1 7279   5.277   9.560   5.259
 1023SOL    HW2 7280   5.126   9.563   5.248
 1024SOL     OW 7281   6.827   4.606   1.082
 1024SOL    HW1 7282   6.913   4.620   1.042
 1024SOL    HW2 7283   6.829   4.514   1.110
 1025SOL     OW 7284   4.344   5.329   5.700
 1025SOL    HW1 7285   4.305   5.312   5.786
 1025SOL    HW2 7286   4.397   5.408   5.713
 1026SOL     OW 7287   2.442   6.633   0.400
 1026SOL    HW1 7288   2.528   6.593   0.414
 1026SOL    HW2 7289   2.380   6.567   0.431
 1027SOL     OW 7290   1.404   7.284   2.437
 1027SOL    HW1 7291   1.379   7.327   2.355
 1027SOL    HW2 7292   1.376   7.194   2.426
 1028SOL     OW 7293   7.557   2.260   0.188
 1028SOL    HW1 7294   7.614   2.240   0.114
 1028SOL    HW2 7295   7.482   2.201   0.177
 1029SOL     OW 7296   6.439   3.199   2.218
 1029SOL    HW1 7297   6.425   3.168   2.129
 1029SOL    HW2 7298   6.352   3.226   2.249
 1030SOL     OW 7299   4.346   8.514   3.271
 1030SOL    HW1 7300   4.326   8.568   3.348
 1030SOL    HW2 7301   4.261   8.483   3.240
 1031SOL     OW 7302   0.504   2.849   2.848
 1031SOL    HW1 7303   0.576   2.874   2.907
 1031SOL    HW2 7304   0.432   2.907   2.873
 1032SOL     OW 7305   5.322   5.006   3.454
 1032SOL    HW1 7306   5.358   5.051   3.378
 1032SOL    HW2 7307   5.377   5.033   3.527
 1033SOL     OW 7308   5.123   3.423   1.237
 1033SOL    HW1 7309   5.113   3.328   1.242
 1033SOL    HW2 7310   5.133   3.450   1.329
 1034SOL     OW 7311   3.017   4.301   2.662
 1034SOL    HW1 7312   3.038   4.221   2.711
 1034SOL    HW2 7313   3.031   4.277   2.570
 1035SOL     OW 7314   4.766   5.364   5.918
 1035SOL    HW1 7315   4.729   5.391   5.834
 1035SOL    HW2 7316   4.854   5.400   5.918
 1036SOL     OW 7317   1.775   2.884   3.843
 1036SOL    HW1 7318   1.787   2.803   3.894
 1036SOL    HW2 7319   1.855   2.892   3.792
 1037SOL     OW 7320   7.149   2.390   0.053
 1037SOL    HW1 7321   7.230   2.391   0.001
 1037SOL    HW2 7322   7.080   2.374  -0.010
 1038SOL     OW 7323   3.202   3.278   1.573
 1038SOL    HW1 7324   3.131   3.334   1.540
 1038SOL    HW2 7325   3.186   3.193   1.533
 1039SOL     OW 7326   5.717   4.178   4.718
 1039SOL    HW1 7327   5.663   4.227   4.780
 1039SOL    HW2 7328   5.658   4.156   4.646
 1040SOL     OW 7329   2.865   5.827   3.966
 1040SOL    HW1 7330   2.894   5.740   3.940
 1040SOL    HW2 7331   2.945   5.879   3.973
 1041SOL     OW 7332   2.211   4.430   1.838
 1041SOL    HW1 7333   2.203   4.518   1.876
 1041SOL    HW2 7334   2.127   4.414   1.795
 1042SOL     OW 7335   7.139   8.938   5.142
 1042SOL    HW1 7336   7.083   9.016   5.143
 1042SOL    HW2 7337   7.227   8.973   5.130
 1043SOL     OW 7338   6.741   4.547   3.250
 1043SOL    HW1 7339   6.668   4.580   3.302
 1043SOL    HW2 7340   6.703   4.529   3.164
 1044SOL     OW 7341   1.589   7.693   4.028
 1044SOL    HW1 7342   1.661   7.639   3.999
 1044SOL    HW2 7343   1.552   7.647   4.103
 1045SOL     OW 7344   4.873   3.460   3.855
 1045SOL    HW1 7345   4.787   3.491   3.884
 1045SOL    HW2 7346   4.872   3.366   3.872
 1046SOL     OW 7347   6.728   4.553   2.970
 1046SOL    HW1 7348   6.776   4.502   2.905
 1046SOL    HW2 7349   6.762   4.642   2.961
 1047SOL     OW 7350   3.309   6.968   4.729
 1047SOL    HW1 7351   3.367   6.931   4.796
 1047SOL    HW2 7352   3.231   6.913   4.732
 1048SOL     OW 7353   6.986   2.315   1.282
 1048SOL    HW1 7354   7.068   2.264   1.280
 1048SOL    HW2 7355   6.973   2.336   1.374
 1049SOL     OW 7356   1.099   7.211   2.993
 1049SOL    HW1 7357   1.064   7.245   3.075
 1049SOL    HW2 7358   1.027   7.160   2.956
 1050SOL     OW 7359   6.010   8.119   2.872
 1050SOL    HW1 7360   5.989   8.052   2.937
 1050SOL    HW2 7361   5.928   8.168   2.862
 1051SOL     OW 7362   7.121   4.801   0.393
 1051SOL    HW1 7363   7.070   4.727   0.361
 1051SOL    HW2 7364   7.175   4.764   0.463
 1052SOL     OW 7365  -0.524   3.347   3.990
 1052SOL    HW1 7366  -0.549   3.386   3.907
 1052SOL    HW2 7367  -0.433   3.371   4.003
 1053SOL     OW 7368   1.940   9.913   4.797
 1053SOL    HW1 7369   1.909   9.826   4.820
 1053SOL    HW2 7370   1.922   9.966   4.874
 1054SOL     OW 7371   6.559   3.338   1.703
 1054SOL    HW1 7372   6.579   3.409   1.764
 1054SOL    HW2 7373   6.534   3.382   1.622
 1055SOL     OW 7374   8.916   8.380   2.615
 1055SOL    HW1 7375   8.856   8.447   2.583
 1055SOL    HW2 7376   8.858   8.310   2.647
 1056SOL     OW 7377   1.098   6.108   3.129
 1056SOL    HW1 7378   1.107   6.187   3.077
 1056SOL    HW2 7379   1.117   6.036   3.069
 1057SOL     OW 7380   7.466   5.896   2.712
 1057SOL    HW1 7381   7.436   5.972   2.763
 1057SOL    HW2 7382   7.482   5.828   2.777
 1058SOL     OW 7383   3.704   3.896   4.442
 1058SOL    HW1 7384   3.785   3.869   4.486
 1058SOL    HW2 7385   3.693   3.834   4.371
 1059SOL     OW 7386   5.787   7.827   1.488
 1059SOL    HW1 7387   5.866   7.799   1.441
 1059SOL    HW2 7388   5.737   7.878   1.424
 1060SOL     OW 7389   3.982   9.570   6.025
 1060SOL    HW1 7390   4.012   9.586   6.114
 1060SOL    HW2 7391   3.993   9.476   6.012
 1061SOL     OW 7392   6.508   1.943   0.274
 1061SOL    HW1 7393   6.488   1.871   0.334
 1061SOL    HW2 7394   6.427   1.993   0.268
 1062SOL     OW 7395   4.932   2.040   0.702
 1062SOL    HW1 7396   4.839   2.025   0.718
 1062SOL    HW2 7397   4.934   2.091   0.621
 1063SOL     OW 7398   5.168   4.951   3.722
 1063SOL    HW1 7399   5.083   4.908   3.734
 1063SOL    HW2 7400   5.170   4.974   3.629
 1064SOL     OW 7401   0.123  10.555   6.074
 1064SOL    HW1 7402   0.057  10.589   6.013
 1064SOL    HW2 7403   0.090  10.468   6.097
 1065SOL     OW 7404   1.057   2.052   2.675
 1065SOL    HW1 7405   1.069   2.141   2.643
 1065SOL    HW2 7406   1.121   2.042   2.746
 1066SOL     OW 7407   5.096   4.097   2.835
 1066SOL    HW1 7408   5.112   4.114   2.743
 1066SOL    HW2 7409   5.164   4.035   2.861
 1067SOL     OW 7410  -0.140   7.356   5.512
 1067SOL    HW1 7411  -0.104   7.311   5.436
 1067SOL    HW2 7412  -0.152   7.287   5.577
 1068SOL     OW 7413  -1.425   6.158   5.959
 1068SOL    HW1 7414  -1.370   6.182   5.884
 1068SOL    HW2 7415  -1.363   6.127   6.025
 1069SOL     OW 7416   6.482   3.569   1.911
 1069SOL    HW1 7417   6.450   3.575   2.001
 1069SOL    HW2 7418   6.489   3.660   1.882
 1070SOL     OW 7419   4.383   3.809   1.075
 1070SOL    HW1 7420   4.366   3.903   1.081
 1070SOL    HW2 7421   4.296   3.770   1.065
 1071SOL     OW 7422   2.954   3.121   2.513
 1071SOL    HW1 7423   2.976   3.098   2.423
 1071SOL    HW2 7424   2.904   3.203   2.506
 1072SOL     OW 7425   4.074   5.457   3.476
 1072SOL    HW1 7426   4.032   5.446   3.561
 1072SOL    HW2 7427   4.063   5.549   3.455
 1073SOL     OW 7428   7.466   3.240   0.443
 1073SOL    HW1 7429   7.465   3.333   0.466
 1073SOL    HW2 7430   7.529   3.234   0.371
 1074SOL     OW 7431   5.415   3.414   2.486
 1074SOL    HW1 7432   5.333   3.443   2.525
 1074SOL    HW2 7433   5.467   3.494   2.479
 1075SOL     OW 7434   5.419   5.004   0.697
 1075SOL    HW1 7435   5.390   4.980   0.609
 1075SOL    HW2 7436   5.465   4.926   0.730
 1076SOL     OW 7437   1.684   4.595   2.942
 1076SOL    HW1 7438   1.737   4.662   2.984
 1076SOL    HW2 7439   1.747   4.542   2.893
 1077SOL     OW 7440   6.475   7.242   0.735
 1077SOL    HW1 7441   6.538   7.179   0.771
 1077SOL    HW2 7442   6.525   7.290   0.669
 1078SOL     OW 7443   5.103   2.760   0.404
 1078SOL    HW1 7444   5.162   2.835   0.413
 1078SOL    HW2 7445   5.035   2.776   0.470
 1079SOL     OW 7446   5.724   7.557   5.960
 1079SOL    HW1 7447   5.743   7.648   5.985
 1079SOL    HW2 7448   5.642   7.537   6.004
 1080SOL     OW 7449   7.049   6.712   0.793
 1080SOL    HW1 7450   7.118   6.754   0.740
 1080SOL    HW2 7451   7.053   6.620   0.768
 1081SOL     OW 7452   3.819   9.411   4.071
 1081SOL    HW1 7453   3.867   9.465   4.134
 1081SOL    HW2 7454   3.729   9.445   4.075
 1082SOL     OW 7455   1.673   6.063   2.760
 1082SOL    HW1 7456   1.615   6.064   2.837
 1082SOL    HW2 7457   1.728   6.140   2.771
 1083SOL     OW 7458   0.628   7.900   4.045
 1083SOL    HW1 7459   0.553   7.953   4.015
 1083SOL    HW2 7460   0.661   7.858   3.965
 1084SOL     OW 7461   6.333   6.001   5.218
 1084SOL    HW1 7462   6.413   6.021   5.168
 1084SOL    HW2 7463   6.339   6.056   5.296
 1085SOL     OW 7464   2.298   8.990   4.995
 1085SOL    HW1 7465   2.211   8.958   5.020
 1085SOL    HW2 7466   2.334   8.919   4.942
 1086SOL     OW 7467   0.358   5.435   3.051
 1086SOL    HW1 7468   0.422   5.444   2.981
 1086SOL    HW2 7469   0.411   5.421   3.130
 1087SOL     OW 7470   1.063   7.294   3.985
 1087SOL    HW1 7471   0.976   7.271   4.014
 1087SOL    HW2 7472   1.056   7.385   3.956
 1088SOL     OW 7473   4.843   5.796   3.532
 1088SOL    HW1 7474   4.760   5.753   3.554
 1088SOL    HW2 7475   4.856   5.860   3.602
 1089SOL     OW 7476   6.844   0.993   0.906
 1089SOL    HW1 7477   6.780   0.976   0.837
 1089SOL    HW2 7478   6.845   1.088   0.915
 1090SOL     OW 7479  -0.759   3.517   3.503
 1090SOL    HW1 7480  -0.840   3.560   3.475
 1090SOL    HW2 7481  -0.751   3.440   3.448
 1091SOL     OW 7482   5.142   8.814   6.013
 1091SOL    HW1 7483   5.091   8.889   6.043
 1091SOL    HW2 7484   5.095   8.782   5.936
 1092SOL     OW 7485   2.451   5.408   4.927
 1092SOL    HW1 7486   2.542   5.422   4.899
 1092SOL    HW2 7487   2.456   5.336   4.990
 1093SOL     OW 7488   0.870   5.804   5.056
 1093SOL    HW1 7489   0.839   5.762   5.136
 1093SOL    HW2 7490   0.964   5.816   5.070
 1094SOL     OW 7491   0.772   6.136   3.925
 1094SOL    HW1 7492   0.862   6.127   3.893
 1094SOL    HW2 7493   0.779   6.196   3.999
 1095SOL     OW 7494   1.634   6.771   3.252
 1095SOL    HW1 7495   1.705   6.728   3.205
 1095SOL    HW2 7496   1.563   6.776   3.189
 1096SOL     OW 7497   8.873   7.574   1.543
 1096SOL    HW1 7498   8.866   7.665   1.575
 1096SOL    HW2 7499   8.783   7.541   1.545
 1097SOL     OW 7500   1.317   2.711   2.856
 1097SOL    HW1 7501   1.390   2.700   2.916
 1097SOL    HW2 7502   1.358   2.716   2.769
 1098SOL     OW 7503   7.037   5.112   0.814
 1098SOL    HW1 7504   7.076   5.054   0.749
 1098SOL    HW2 7505   7.080   5.088   0.896
 1099SOL     OW 7506   4.449   3.730   4.813
 1099SOL    HW1 7507   4.513   3.755   4.746
 1099SOL    HW2 7508   4.380   3.685   4.764
 1100SOL     OW 7509   2.932   5.240   3.736
 1100SOL    HW1 7510   2.852   5.206   3.696
 1100SOL    HW2 7511   2.907   5.261   3.826
 1101SOL     OW 7512   1.306   5.368   2.747
 1101SOL    HW1 7513   1.379   5.387   2.688
 1101SOL    HW2 7514   1.346   5.317   2.818
 1102SOL     OW 7515   7.051   8.441   2.237
 1102SOL    HW1 7516   7.088   8.455   2.324
 1102SOL    HW2 7517   7.003   8.358   2.244
 1103SOL     OW 7518   1.966   7.082   1.713
 1103SOL    HW1 7519   1.870   7.079   1.720
 1103SOL    HW2 7520   1.983   7.153   1.651
 1104SOL     OW 7521   6.184   8.524   2.797
 1104SOL    HW1 7522   6.233   8.597   2.834
 1104SOL    HW2 7523   6.161   8.553   2.709
 1105SOL     OW 7524   5.055   5.506   4.946
 1105SOL    HW1 7525   4.969   5.540   4.924
 1105SOL    HW2 7526   5.079   5.450   4.872
 1106SOL     OW 7527   4.480   1.139   0.494
 1106SOL    HW1 7528   4.489   1.124   0.399
 1106SOL    HW2 7529   4.554   1.195   0.516
 1107SOL     OW 7530   3.476   8.646   3.000
 1107SOL    HW1 7531   3.437   8.680   2.920
 1107SOL    HW2 7532   3.564   8.619   2.974
 1108SOL     OW 7533   0.576   1.350   0.174
 1108SOL    HW1 7534   0.614   1.285   0.233
 1108SOL    HW2 7535   0.509   1.395   0.227
 1109SOL     OW 7536   4.960   4.792   3.866
 1109SOL    HW1 7537   5.039   4.773   3.917
 1109SOL    HW2 7538   4.903   4.718   3.881
 1110SOL     OW 7539   3.244   3.888   1.921
 1110SOL    HW1 7540   3.151   3.908   1.925
 1110SOL    HW2 7541   3.248   3.800   1.883
 1111SOL     OW 7542   3.371   2.903   0.289
 1111SOL    HW1 7543   3.440   2.912   0.355
 1111SOL    HW2 7544   3.402   2.955   0.215
 1112SOL     OW 7545  -0.042   4.637   5.986
 1112SOL    HW1 7546  -0.136   4.638   6.006
 1112SOL    HW2 7547   0.000   4.626   6.071
 1113SOL     OW 7548   5.307   1.967   1.428
 1113SOL    HW1 7549   5.213   1.956   1.441
 1113SOL    HW2 7550   5.334   2.026   1.499
 1114SOL     OW 7551   7.705   9.074   3.972
 1114SOL    HW1 7552   7.629   9.037   4.017
 1114SOL    HW2 7553   7.716   9.020   3.893
 1115SOL     OW 7554   5.582   8.494   4.781
 1115SOL    HW1 7555   5.499   8.461   4.814
 1115SOL    HW2 7556   5.646   8.471   4.850
 1116SOL     OW 7557  -1.281   3.818   4.997
 1116SOL    HW1 7558  -1.314   3.902   5.030
 1116SOL    HW2 7559  -1.202   3.801   5.050
 1117SOL     OW 7560  -1.152   3.339   4.206
 1117SOL    HW1 7561  -1.190   3.363   4.290
 1117SOL    HW2 7562  -1.213   3.276   4.168
 1118SOL     OW 7563   3.271   2.202   0.146
 1118SOL    HW1 7564   3.307   2.182   0.232
 1118SOL    HW2 7565   3.334   2.262   0.107
 1119SOL     OW 7566   7.373  10.206   5.679
 1119SOL    HW1 7567   7.354  10.132   5.737
 1119SOL    HW2 7568   7.447  10.177   5.626
 1120SOL     OW 7569   2.007   4.167   5.263
 1120SOL    HW1 7570   1.917   4.193   5.245
 1120SOL    HW2 7571   2.056   4.248   5.267
 1121SOL     OW 7572   2.865   4.804   5.973
 1121SOL    HW1 7573   2.832   4.770   5.890
 1121SOL    HW2 7574   2.960   4.802   5.964
 1122SOL     OW 7575   0.036   5.245   4.211
 1122SOL    HW1 7576   0.051   5.245   4.306
 1122SOL    HW2 7577   0.005   5.156   4.192
 1123SOL     OW 7578   4.569   4.984   2.376
 1123SOL    HW1 7579   4.482   4.963   2.412
 1123SOL    HW2 7580   4.629   4.928   2.425
 1124SOL     OW 7581   3.574   4.418   0.033
 1124SOL    HW1 7582   3.539   4.385  -0.050
 1124SOL    HW2 7583   3.657   4.372   0.044
 1125SOL     OW 7584   0.078   4.007   4.006
 1125SOL    HW1 7585   0.040   3.934   3.957
 1125SOL    HW2 7586   0.081   4.079   3.943
 1126SOL     OW 7587  -0.060   3.889   3.429
 1126SOL    HW1 7588   0.005   3.952   3.399
 1126SOL    HW2 7589  -0.019   3.848   3.506
 1127SOL     OW 7590   6.330   4.851   0.250
 1127SOL    HW1 7591   6.302   4.786   0.314
 1127SOL    HW2 7592   6.249   4.897   0.225
 1128SOL     OW 7593   2.554   6.217   4.072
 1128SOL    HW1 7594   2.476   6.174   4.035
 1128SOL    HW2 7595   2.626   6.186   4.018
 1129SOL     OW 7596   1.097   7.916   3.550
 1129SOL    HW1 7597   1.168   7.929   3.487
 1129SOL    HW2 7598   1.106   7.825   3.579
 1130SOL     OW 7599   4.008   8.680   5.416
 1130SOL    HW1 7600   4.072   8.740   5.456
 1130SOL    HW2 7601   3.925   8.704   5.457
 1131SOL     OW 7602   0.389   1.221   1.701
 1131SOL    HW1 7603   0.472   1.188   1.667
 1131SOL    HW2 7604   0.356   1.278   1.632
 1132SOL     OW 7605   5.070   7.986   4.773
 1132SOL    HW1 7606   5.162   7.981   4.747
 1132SOL    HW2 7607   5.065   7.932   4.852
 1133SOL     OW 7608   2.002   3.881   5.891
 1133SOL    HW1 7609   1.961   3.961   5.923
 1133SOL    HW2 7610   2.087   3.879   5.936
 1134SOL     OW 7611  -0.007   3.321   5.097
 1134SOL    HW1 7612  -0.036   3.244   5.048
 1134SOL    HW2 7613   0.066   3.356   5.045
 1135SOL     OW 7614   2.197   4.996   4.801
 1135SOL    HW1 7615   2.192   4.901   4.791
 1135SOL    HW2 7616   2.290   5.017   4.788
 1136SOL     OW 7617   7.313   0.408   0.118
 1136SOL    HW1 7618   7.376   0.392   0.187
 1136SOL    HW2 7619   7.364   0.448   0.047
 1137SOL     OW 7620   6.206   1.441   1.648
 1137SOL    HW1 7621   6.196   1.402   1.562
 1137SOL    HW2 7622   6.277   1.504   1.638
 1138SOL     OW 7623   4.676   8.428   2.695
 1138SOL    HW1 7624   4.710   8.426   2.785
 1138SOL    HW2 7625   4.582   8.416   2.704
 1139SOL     OW 7626   8.248   5.249   1.065
 1139SOL    HW1 7627   8.262   5.303   1.143
 1139SOL    HW2 7628   8.232   5.313   0.995
 1140SOL     OW 7629  -0.041   7.041   6.174
 1140SOL    HW1 7630  -0.022   7.112   6.113
 1140SOL    HW2 7631  -0.132   7.057   6.200
 1141SOL     OW 7632   2.344   6.533   5.361
 1141SOL    HW1 7633   2.432   6.571   5.365
 1141SOL    HW2 7634   2.332   6.491   5.446
 1142SOL     OW 7635   0.625   6.558   3.560
 1142SOL    HW1 7636   0.561   6.610   3.512
 1142SOL    HW2 7637   0.604   6.467   3.540
 1143SOL     OW 7638   2.807   0.170   0.083
 1143SOL    HW1 7639   2.713   0.189   0.082
 1143SOL    HW2 7640   2.819   0.104   0.014
 1144SOL     OW 7641  -0.384   6.162   6.044
 1144SOL    HW1 7642  -0.464   6.141   5.997
 1144SOL    HW2 7643  -0.390   6.255   6.063
 1145SOL     OW 7644   3.558   8.303   3.645
 1145SOL    HW1 7645   3.589   8.227   3.695
 1145SOL    HW2 7646   3.546   8.270   3.556
 1146SOL     OW 7647   1.670   5.131   2.673
 1146SOL    HW1 7648   1.742   5.145   2.612
 1146SOL    HW2 7649   1.692   5.050   2.719
 1147SOL     OW 7650   1.460   8.409   4.245
 1147SOL    HW1 7651   1.413   8.466   4.306
 1147SOL    HW2 7652   1.391   8.358   4.203
 1148SOL     OW 7653   1.559   2.883   2.684
 1148SOL    HW1 7654   1.565   2.833   2.765
 1148SOL    HW2 7655   1.488   2.841   2.635
 1149SOL     OW 7656   7.964   6.128   0.321
 1149SOL    HW1 7657   7.870   6.131   0.334
 1149SOL    HW2 7658   7.984   6.035   0.310
 1150SOL     OW 7659   5.017   2.125   1.739
 1150SOL    HW1 7660   4.936   2.135   1.689
 1150SOL    HW2 7661   5.035   2.212   1.774
 1151SOL     OW 7662  -0.257   6.826   5.850
 1151SOL    HW1 7663  -0.184   6.877   5.813
 1151SOL    HW2 7664  -0.273   6.757   5.786
 1152SOL     OW 7665   0.231   1.521   1.088
 1152SOL    HW1 7666   0.236   1.472   1.006
 1152SOL    HW2 7667   0.139   1.519   1.113
 1153SOL     OW 7668   6.741   4.154   0.057
 1153SOL    HW1 7669   6.772   4.187   0.141
 1153SOL    HW2 7670   6.676   4.088   0.080
 1154SOL     OW 7671   4.027   7.860   4.547
 1154SOL    HW1 7672   4.019   7.857   4.642
 1154SOL    HW2 7673   3.941   7.890   4.516
 1155SOL     OW 7674   4.995   4.090   1.017
 1155SOL    HW1 7675   4.935   4.036   1.068
 1155SOL    HW2 7676   4.938   4.138   0.957
 1156SOL     OW 7677   1.977   1.414   1.395
 1156SOL    HW1 7678   1.983   1.452   1.308
 1156SOL    HW2 7679   1.897   1.361   1.393
 1157SOL     OW 7680   8.683   6.914   1.655
 1157SOL    HW1 7681   8.706   6.995   1.700
 1157SOL    HW2 7682   8.639   6.861   1.721
 1158SOL     OW 7683   5.807   6.341   3.909
 1158SOL    HW1 7684   5.767   6.257   3.886
 1158SOL    HW2 7685   5.825   6.334   4.003
 1159SOL     OW 7686   4.680   7.754   5.212
 1159SOL    HW1 7687   4.646   7.668   5.237
 1159SOL    HW2 7688   4.768   7.756   5.251
 1160SOL     OW 7689   1.922   3.520   2.027
 1160SOL    HW1 7690   1.929   3.463   2.104
 1160SOL    HW2 7691   2.002   3.572   2.027
 1161SOL     OW 7692   1.283   2.120   3.010
 1161SOL    HW1 7693   1.277   2.035   2.968
 1161SOL    HW2 7694   1.356   2.112   3.071
 1162SOL     OW 7695  -0.003   2.136   3.422
 1162SOL    HW1 7696  -0.084   2.149   3.374
 1162SOL    HW2 7697  -0.002   2.043   3.443
 1163SOL     OW 7698   3.511   7.172   5.889
 1163SOL    HW1 7699   3.508   7.100   5.952
 1163SOL    HW2 7700   3.424   7.211   5.894
 1164SOL     OW 7701  -0.380   3.323   2.556
 1164SOL    HW1 7702  -0.344   3.268   2.626
 1164SOL    HW2 7703  -0.412   3.401   2.602
 1165SOL     OW 7704   7.408   3.146   0.956
 1165SOL    HW1 7705   7.332   3.111   0.910
 1165SOL    HW2 7706   7.381   3.234   0.983
 1166SOL     OW 7707   5.670   7.384   2.594
 1166SOL    HW1 7708   5.676   7.471   2.632
 1166SOL    HW2 7709   5.667   7.399   2.500
 1167SOL     OW 7710  -0.126   4.528   3.835
 1167SOL    HW1 7711  -0.170   4.607   3.867
 1167SOL    HW2 7712  -0.178   4.455   3.870
 1168SOL     OW 7713   7.469   8.743   4.807
 1168SOL    HW1 7714   7.546   8.780   4.765
 1168SOL    HW2 7715   7.401   8.810   4.798
 1169SOL     OW 7716   5.593   1.618   0.253
 1169SOL    HW1 7717   5.558   1.637   0.340
 1169SOL    HW2 7718   5.688   1.628   0.263
 1170SOL     OW 7719   2.123   7.597   2.542
 1170SOL    HW1 7720   2.119   7.632   2.631
 1170SOL    HW2 7721   2.216   7.580   2.527
 1171SOL     OW 7722   3.032   9.564   4.266
 1171SOL    HW1 7723   3.104   9.617   4.300
 1171SOL    HW2 7724   2.986   9.623   4.206
 1172SOL     OW 7725   1.028   1.170   2.009
 1172SOL    HW1 7726   0.972   1.101   1.975
 1172SOL    HW2 7727   1.111   1.127   2.027
 1173SOL     OW 7728   1.797   8.350   2.685
 1173SOL    HW1 7729   1.824   8.439   2.663
 1173SOL    HW2 7730   1.868   8.316   2.739
 1174SOL     OW 7731   3.333   0.469   0.022
 1174SOL    HW1 7732   3.349   0.497   0.112
 1174SOL    HW2 7733   3.265   0.401   0.029
 1175SOL     OW 7734  -0.605   5.696   4.946
 1175SOL    HW1 7735  -0.646   5.781   4.930
 1175SOL    HW2 7736  -0.611   5.650   4.862
 1176SOL     OW 7737   1.235   7.477   4.092
 1176SOL    HW1 7738   1.170   7.544   4.113
 1176SOL    HW2 7739   1.186   7.395   4.096
 1177SOL     OW 7740   7.501   7.085   2.815
 1177SOL    HW1 7741   7.433   7.121   2.873
 1177SOL    HW2 7742   7.584   7.113   2.855
 1178SOL     OW 7743   1.136   2.590   0.221
 1178SOL    HW1 7744   1.076   2.595   0.295
 1178SOL    HW2 7745   1.114   2.666   0.167
 1179SOL     OW 7746   2.585   6.552   6.020
 1179SOL    HW1 7747   2.595   6.559   6.115
 1179SOL    HW2 7748   2.490   6.553   6.006
 1180SOL     OW 7749   0.473   4.360   5.422
 1180SOL    HW1 7750   0.531   4.378   5.497
 1180SOL    HW2 7751   0.517   4.290   5.375
 1181SOL     OW 7752   6.049   5.332   5.067
 1181SOL    HW1 7753   6.113   5.268   5.097
 1181SOL    HW2 7754   6.004   5.290   4.995
 1182SOL     OW 7755   3.955   8.837   3.754
 1182SOL    HW1 7756   3.894   8.791   3.813
 1182SOL    HW2 7757   3.933   8.929   3.765
 1183SOL     OW 7758   1.319   7.254   2.854
 1183SOL    HW1 7759   1.239   7.247   2.906
 1183SOL    HW2 7760   1.313   7.341   2.814
 1184SOL     OW 7761   1.359   4.237   2.755
 1184SOL    HW1 7762   1.411   4.290   2.695
 1184SOL    HW2 7763   1.270   4.269   2.745
 1185SOL     OW 7764   6.060   8.785   4.471
 1185SOL    HW1 7765   6.007   8.829   4.537
 1185SOL    HW2 7766   6.117   8.853   4.436
 1186SOL     OW 7767   0.981   2.075   0.822
 1186SOL    HW1 7768   0.972   2.127   0.742
 1186SOL    HW2 7769   0.933   2.125   0.888
 1187SOL     OW 7770   7.142   7.737   2.960
 1187SOL    HW1 7771   7.116   7.763   3.048
 1187SOL    HW2 7772   7.193   7.657   2.972
 1188SOL     OW 7773   3.463   0.697   0.881
 1188SOL    HW1 7774   3.425   0.771   0.929
 1188SOL    HW2 7775   3.552   0.689   0.916
 1189SOL     OW 7776   3.862   0.495   0.601
 1189SOL    HW1 7777   3.860   0.400   0.597
 1189SOL    HW2 7778   3.898   0.521   0.516
 1190SOL     OW 7779   3.974   5.312   3.963
 1190SOL    HW1 7780   4.020   5.229   3.952
 1190SOL    HW2 7781   3.963   5.320   4.058
 1191SOL     OW 7782   6.007   5.139   4.827
 1191SOL    HW1 7783   5.957   5.104   4.901
 1191SOL    HW2 7784   6.033   5.062   4.777
 1192SOL     OW 7785   1.543   8.854   4.431
 1192SOL    HW1 7786   1.497   8.783   4.388
 1192SOL    HW2 7787   1.575   8.817   4.513
 1193SOL     OW 7788  -0.065   2.146   2.634
 1193SOL    HW1 7789  -0.079   2.066   2.685
 1193SOL    HW2 7790   0.015   2.184   2.671
 1194SOL     OW 7791   7.100   6.613   3.621
 1194SOL    HW1 7792   7.008   6.635   3.635
 1194SOL    HW2 7793   7.101   6.569   3.535
 1195SOL     OW 7794   5.575   5.386   1.476
 1195SOL    HW1 7795   5.561   5.470   1.432
 1195SOL    HW2 7796   5.594   5.325   1.405
 1196SOL     OW 7797   1.916   2.441   2.365
 1196SOL    HW1 7798   1.970   2.415   2.440
 1196SOL    HW2 7799   1.979   2.464   2.297
 1197SOL     OW 7800   0.034   6.859   4.170
 1197SOL    HW1 7801   0.007   6.776   4.209
 1197SOL    HW2 7802   0.076   6.907   4.242
 1198SOL     OW 7803   0.803   4.143   1.520
 1198SOL    HW1 7804   0.764   4.182   1.598
 1198SOL    HW2 7805   0.827   4.054   1.547
 1199SOL     OW 7806   2.395   7.843   4.424
 1199SOL    HW1 7807   2.311   7.826   4.466
 1199SOL    HW2 7808   2.432   7.916   4.473
 1200SOL     OW 7809   3.640   1.816   0.094
 1200SOL    HW1 7810   3.649   1.804  -0.001
 1200SOL    HW2 7811   3.598   1.736   0.124
 1201SOL     OW 7812   7.529   5.820   3.204
 1201SOL    HW1 7813   7.624   5.811   3.195
 1201SOL    HW2 7814   7.514   5.914   3.208
 1202SOL     OW 7815   7.023   6.099   1.832
 1202SOL    HW1 7816   6.930   6.076   1.823
 1202SOL    HW2 7817   7.068   6.039   1.773
 1203SOL     OW 7818   2.990   8.356   2.407
 1203SOL    HW1 7819   3.024   8.274   2.444
 1203SOL    HW2 7820   2.974   8.336   2.315
 1204SOL     OW 7821   8.736   7.848   1.706
 1204SOL    HW1 7822   8.755   7.883   1.792
 1204SOL    HW2 7823   8.644   7.871   1.690
 1205SOL     OW 7824   2.774   0.808   0.407
 1205SOL    HW1 7825   2.850   0.842   0.453
 1205SOL    HW2 7826   2.699   0.849   0.450
 1206SOL     OW 7827   4.819   2.608   2.061
 1206SOL    HW1 7828   4.830   2.685   2.117
 1206SOL    HW2 7829   4.800   2.644   1.974
 1207SOL     OW 7830   2.111   7.566   3.630
 1207SOL    HW1 7831   2.083   7.614   3.708
 1207SOL    HW2 7832   2.206   7.559   3.639
 1208SOL     OW 7833   8.842   6.745   0.419
 1208SOL    HW1 7834   8.896   6.720   0.494
 1208SOL    HW2 7835   8.770   6.682   0.418
 1209SOL     OW 7836  -0.034   1.946   3.050
 1209SOL    HW1 7837   0.008   1.954   2.964
 1209SOL    HW2 7838  -0.121   1.984   3.038
 1210SOL     OW 7839   1.381   6.133   5.700
 1210SOL    HW1 7840   1.439   6.082   5.756
 1210SOL    HW2 7841   1.369   6.216   5.747
 1211SOL     OW 7842   6.791   4.879   3.236
 1211SOL    HW1 7843   6.853   4.927   3.292
 1211SOL    HW2 7844   6.817   4.787   3.246
 1212SOL     OW 7845   3.480   4.007   2.446
 1212SOL    HW1 7846   3.550   4.026   2.384
 1212SOL    HW2 7847   3.479   3.912   2.452
 1213SOL     OW 7848   7.244   7.378   4.108
 1213SOL    HW1 7849   7.229   7.449   4.170
 1213SOL    HW2 7850   7.188   7.398   4.034
 1214SOL     OW 7851   1.197   2.968   0.955
 1214SOL    HW1 7852   1.147   2.953   1.035
 1214SOL    HW2 7853   1.280   2.922   0.969
 1215SOL     OW 7854   4.001   3.542   1.814
 1215SOL    HW1 7855   3.918   3.512   1.778
 1215SOL    HW2 7856   3.984   3.633   1.840
 1216SOL     OW 7857   3.337   2.847   2.039
 1216SOL    HW1 7858   3.378   2.765   2.066
 1216SOL    HW2 7859   3.378   2.914   2.093
 1217SOL     OW 7860   1.732   6.840   6.001
 1217SOL    HW1 7861   1.739   6.745   6.015
 1217SOL    HW2 7862   1.820   6.873   6.017
 1218SOL     OW 7863  -0.213   7.590   5.070
 1218SOL    HW1 7864  -0.214   7.546   4.986
 1218SOL    HW2 7865  -0.306   7.595   5.096
 1219SOL     OW 7866   6.195   0.648   0.990
 1219SOL    HW1 7867   6.280   0.680   0.960
 1219SOL    HW2 7868   6.164   0.593   0.918
 1220SOL     OW 7869   1.111   2.519   2.867
 1220SOL    HW1 7870   1.179   2.457   2.842
 1220SOL    HW2 7871   1.149   2.605   2.849
 1221SOL     OW 7872   3.063   7.946   6.055
 1221SOL    HW1 7873   3.109   7.988   5.983
 1221SOL    HW2 7874   3.025   7.866   6.017
 1222SOL     OW 7875   0.759   7.480   3.146
 1222SOL    HW1 7876   0.853   7.474   3.127
 1222SOL    HW2 7877   0.755   7.529   3.228
 1223SOL     OW 7878   8.634   5.511   0.177
 1223SOL    HW1 7879   8.629   5.487   0.084
 1223SOL    HW2 7880   8.548   5.548   0.196
 1224SOL     OW 7881   3.276   2.769   4.015
 1224SOL    HW1 7882   3.297   2.860   4.034
 1224SOL    HW2 7883   3.255   2.730   4.100
 1225SOL     OW 7884  -0.599   8.050   5.801
 1225SOL    HW1 7885  -0.523   8.020   5.751
 1225SOL    HW2 7886  -0.565   8.068   5.888
 1226SOL     OW 7887   2.298   4.733   4.751
 1226SOL    HW1 7888   2.254   4.692   4.676
 1226SOL    HW2 7889   2.390   4.740   4.724
 1227SOL     OW 7890   5.171   4.460   0.157
 1227SOL    HW1 7891   5.222   4.388   0.194
 1227SOL    HW2 7892   5.235   4.531   0.146
 1228SOL     OW 7893   3.335   3.072   2.939
 1228SOL    HW1 7894   3.249   3.104   2.910
 1228SOL    HW2 7895   3.397   3.111   2.877
 1229SOL     OW 7896   2.072   2.596   4.325
 1229SOL    HW1 7897   2.090   2.567   4.414
 1229SOL    HW2 7898   1.977   2.611   4.324
 1230SOL     OW 7899   8.748   6.229   0.448
 1230SOL    HW1 7900   8.716   6.254   0.534
 1230SOL    HW2 7901   8.842   6.217   0.460
 1231SOL     OW 7902   5.033   8.908   5.592
 1231SOL    HW1 7903   5.022   8.830   5.646
 1231SOL    HW2 7904   4.990   8.887   5.509
 1232SOL     OW 7905   8.041   5.892   0.363
 1232SOL    HW1 7906   7.985   5.822   0.398
 1232SOL    HW2 7907   8.130   5.865   0.387
 1233SOL     OW 7908   4.910   4.576   0.980
 1233SOL    HW1 7909   4.956   4.505   1.024
 1233SOL    HW2 7910   4.900   4.644   1.046
 1234SOL     OW 7911   5.968   3.791   4.513
 1234SOL    HW1 7912   6.037   3.857   4.501
 1234SOL    HW2 7913   5.998   3.714   4.465
 1235SOL     OW 7914   0.993   9.214   4.603
 1235SOL    HW1 7915   1.004   9.132   4.650
 1235SOL    HW2 7916   0.898   9.226   4.597
 1236SOL     OW 7917   4.006   2.074   3.075
 1236SOL    HW1 7918   4.048   2.089   2.990
 1236SOL    HW2 7919   3.971   2.159   3.100
 1237SOL     OW 7920   5.469   6.529   3.661
 1237SOL    HW1 7921   5.480   6.594   3.731
 1237SOL    HW2 7922   5.422   6.457   3.702
 1238SOL     OW 7923   0.554   3.603   5.191
 1238SOL    HW1 7924   0.541   3.666   5.262
 1238SOL    HW2 7925   0.647   3.610   5.170
 1239SOL     OW 7926   4.857   6.224   4.794
 1239SOL    HW1 7927   4.838   6.140   4.753
 1239SOL    HW2 7928   4.946   6.215   4.828
 1240SOL     OW 7929   0.288   5.701   4.543
 1240SOL    HW1 7930   0.240   5.728   4.621
 1240SOL    HW2 7931   0.221   5.690   4.476
 1241SOL     OW 7932   2.128   6.281   5.469
 1241SOL    HW1 7933   2.151   6.232   5.390
 1241SOL    HW2 7934   2.210   6.319   5.499
 1242SOL     OW 7935   0.945   6.230   2.271
 1242SOL    HW1 7936   0.863   6.200   2.311
 1242SOL    HW2 7937   1.002   6.153   2.274
 1243SOL     OW 7938   0.545   5.492   2.860
 1243SOL    HW1 7939   0.590   5.417   2.900
 1243SOL    HW2 7940   0.587   5.569   2.900
 1244SOL     OW 7941   5.678   7.706   3.907
 1244SOL    HW1 7942   5.715   7.788   3.940
 1244SOL    HW2 7943   5.741   7.639   3.934
 1245SOL     OW 7944   3.218   7.720   6.129
 1245SOL    HW1 7945   3.163   7.733   6.206
 1245SOL    HW2 7946   3.261   7.804   6.116
 1246SOL     OW 7947   7.519   7.152   2.209
 1246SOL    HW1 7948   7.502   7.233   2.257
 1246SOL    HW2 7949   7.444   7.144   2.149
 1247SOL     OW 7950  -1.589   4.858   5.815
 1247SOL    HW1 7951  -1.641   4.800   5.760
 1247SOL    HW2 7952  -1.499   4.847   5.784
 1248SOL     OW 7953   4.148   2.226   2.225
 1248SOL    HW1 7954   4.160   2.137   2.190
 1248SOL    HW2 7955   4.232   2.248   2.265
 1249SOL     OW 7956   4.429   4.395   3.839
 1249SOL    HW1 7957   4.423   4.300   3.852
 1249SOL    HW2 7958   4.515   4.408   3.800
 1250SOL     OW 7959   3.744   2.441   3.577
 1250SOL    HW1 7960   3.680   2.499   3.537
 1250SOL    HW2 7961   3.712   2.426   3.666
 1251SOL     OW 7962   7.836   3.261   0.019
 1251SOL    HW1 7963   7.850   3.194  -0.048
 1251SOL    HW2 7964   7.793   3.333  -0.028
 1252SOL     OW 7965   3.591   6.234   4.844
 1252SOL    HW1 7966   3.667   6.225   4.903
 1252SOL    HW2 7967   3.523   6.272   4.899
 1253SOL     OW 7968   2.327   6.525   5.988
 1253SOL    HW1 7969   2.260   6.463   5.960
 1253SOL    HW2 7970   2.280   6.589   6.042
 1254SOL     OW 7971   1.387   4.088   1.963
 1254SOL    HW1 7972   1.306   4.079   1.914
 1254SOL    HW2 7973   1.437   4.155   1.916
 1255SOL     OW 7974   4.978   6.076   5.877
 1255SOL    HW1 7975   5.035   6.116   5.943
 1255SOL    HW2 7976   4.984   5.982   5.895
 1256SOL     OW 7977   7.348   3.427   1.664
 1256SOL    HW1 7978   7.433   3.438   1.707
 1256SOL    HW2 7979   7.351   3.339   1.627
 1257SOL     OW 7980   0.146   5.034   3.764
 1257SOL    HW1 7981   0.092   5.096   3.716
 1257SOL    HW2 7982   0.160   4.962   3.702
 1258SOL     OW 7983   2.481   7.938   3.284
 1258SOL    HW1 7984   2.425   7.860   3.277
 1258SOL    HW2 7985   2.567   7.904   3.306
 1259SOL     OW 7986   9.080   6.231   1.140
 1259SOL    HW1 7987   9.018   6.227   1.212
 1259SOL    HW2 7988   9.049   6.165   1.078
 1260SOL     OW 7989  -0.840   2.293   2.960
 1260SOL    HW1 7990  -0.914   2.353   2.958
 1260SOL    HW2 7991  -0.802   2.298   2.872
 1261SOL     OW 7992   6.020   7.409   5.567
 1261SOL    HW1 7993   5.940   7.449   5.599
 1261SOL    HW2 7994   6.070   7.388   5.646
 1262SOL     OW 7995   0.458   4.719   3.954
 1262SOL    HW1 7996   0.427   4.751   3.869
 1262SOL    HW2 7997   0.404   4.765   4.018
 1263SOL     OW 7998   4.359   6.135   5.023
 1263SOL    HW1 7999   4.432   6.136   4.961
 1263SOL    HW2 8000   4.303   6.064   4.993
 1264SOL     OW 8001   6.491   5.107   2.807
 1264SOL    HW1 8002   6.528   5.030   2.764
 1264SOL    HW2 8003   6.515   5.098   2.899
 1265SOL     OW 8004   0.469   2.535   2.665
 1265SOL    HW1 8005   0.543   2.477   2.650
 1265SOL    HW2 8006   0.483   2.607   2.604
 1266SOL     OW 8007   7.918   5.122   1.298
 1266SOL    HW1 8008   7.975   5.089   1.229
 1266SOL    HW2 8009   7.978   5.152   1.367
 1267SOL     OW 8010   3.628   9.547   4.406
 1267SOL    HW1 8011   3.597   9.629   4.367
 1267SOL    HW2 8012   3.654   9.571   4.495
 1268SOL     OW 8013   0.915   7.225   4.772
 1268SOL    HW1 8014   1.001   7.266   4.777
 1268SOL    HW2 8015   0.854   7.293   4.801
 1269SOL     OW 8016   0.516   8.915   4.881
 1269SOL    HW1 8017   0.600   8.906   4.926
 1269SOL    HW2 8018   0.481   8.826   4.879
 1270SOL     OW 8019   4.388   3.659   3.593
 1270SOL    HW1 8020   4.483   3.659   3.579
 1270SOL    HW2 8021   4.366   3.566   3.605
 1271SOL     OW 8022   1.756   4.590   5.124
 1271SOL    HW1 8023   1.678   4.562   5.075
 1271SOL    HW2 8024   1.817   4.620   5.056
 1272SOL     OW 8025   0.224   1.955   1.283
 1272SOL    HW1 8026   0.236   2.024   1.218
 1272SOL    HW2 8027   0.264   1.990   1.363
 1273SOL     OW 8028   2.715   1.847   0.873
 1273SOL    HW1 8029   2.778   1.917   0.858
 1273SOL    HW2 8030   2.711   1.838   0.968
 1274SOL     OW 8031   1.678   2.449   1.113
 1274SOL    HW1 8032   1.662   2.464   1.206
 1274SOL    HW2 8033   1.729   2.524   1.085
 1275SOL     OW 8034  -0.455   4.128   5.075
 1275SOL    HW1 8035  -0.511   4.158   5.003
 1275SOL    HW2 8036  -0.464   4.196   5.142
 1276SOL     OW 8037   1.072   6.594   5.332
 1276SOL    HW1 8038   1.046   6.616   5.421
 1276SOL    HW2 8039   1.070   6.678   5.285
 1277SOL     OW 8040   9.052   6.641   1.023
 1277SOL    HW1 8041   8.983   6.668   1.083
 1277SOL    HW2 8042   9.080   6.722   0.980
 1278SOL     OW 8043  -0.453   8.555   5.996
 1278SOL    HW1 8044  -0.386   8.491   6.018
 1278SOL    HW2 8045  -0.476   8.536   5.905
 1279SOL     OW 8046   4.640   4.387   5.034
 1279SOL    HW1 8047   4.613   4.325   4.966
 1279SOL    HW2 8048   4.733   4.367   5.049
 1280SOL     OW 8049   4.582   2.321   3.824
 1280SOL    HW1 8050   4.490   2.346   3.821
 1280SOL    HW2 8051   4.592   2.260   3.750
 1281SOL     OW 8052   4.647   5.126   2.780
 1281SOL    HW1 8053   4.623   5.160   2.694
 1281SOL    HW2 8054   4.725   5.176   2.805
 1282SOL     OW 8055   6.675   7.792   1.291
 1282SOL    HW1 8056   6.746   7.751   1.241
 1282SOL    HW2 8057   6.646   7.724   1.352
 1283SOL     OW 8058   4.222   4.124   2.740
 1283SOL    HW1 8059   4.163   4.126   2.664
 1283SOL    HW2 8060   4.178   4.065   2.802
 1284SOL     OW 8061   1.649   2.919   1.452
 1284SOL    HW1 8062   1.681   2.927   1.542
 1284SOL    HW2 8063   1.555   2.909   1.461
 1285SOL     OW 8064   3.184   3.889   4.921
 1285SOL    HW1 8065   3.226   3.826   4.979
 1285SOL    HW2 8066   3.183   3.971   4.971
 1286SOL     OW 8067   3.679   3.718   2.739
 1286SOL    HW1 8068   3.718   3.646   2.787
 1286SOL    HW2 8069   3.716   3.711   2.651
 1287SOL     OW 8070   0.900   6.617   4.744
 1287SOL    HW1 8071   0.959   6.560   4.695
 1287SOL    HW2 8072   0.941   6.704   4.738
 1288SOL     OW 8073   6.910   6.822   2.587
 1288SOL    HW1 8074   6.871   6.736   2.601
 1288SOL    HW2 8075   6.873   6.852   2.504
 1289SOL     OW 8076   5.637   3.442   2.877
 1289SOL    HW1 8077   5.583   3.520   2.864
 1289SOL    HW2 8078   5.632   3.425   2.971
 1290SOL     OW 8079   4.993   5.145   5.043
 1290SOL    HW1 8080   4.961   5.061   5.012
 1290SOL    HW2 8081   5.076   5.125   5.086
 1291SOL     OW 8082   3.423   7.994   3.659
 1291SOL    HW1 8083   3.494   8.031   3.710
 1291SOL    HW2 8084   3.403   8.061   3.594
 1292SOL     OW 8085   8.086   7.056   0.336
 1292SOL    HW1 8086   8.141   7.111   0.280
 1292SOL    HW2 8087   8.145   7.024   0.404
 1293SOL     OW 8088   4.538   2.624   4.270
 1293SOL    HW1 8089   4.521   2.688   4.201
 1293SOL    HW2 8090   4.593   2.558   4.228
 1294SOL     OW 8091   3.958   8.250   4.588
 1294SOL    HW1 8092   3.918   8.337   4.592
 1294SOL    HW2 8093   3.994   8.236   4.675
 1295SOL     OW 8094   3.307   3.616   4.546
 1295SOL    HW1 8095   3.229   3.660   4.581
 1295SOL    HW2 8096   3.330   3.552   4.613
 1296SOL     OW 8097   5.107   1.019   0.799
 1296SOL    HW1 8098   5.148   1.090   0.750
 1296SOL    HW2 8099   5.171   0.997   0.867
 1297SOL     OW 8100   1.120   1.710   0.397
 1297SOL    HW1 8101   1.048   1.670   0.348
 1297SOL    HW2 8102   1.078   1.779   0.448
 1298SOL     OW 8103   0.279   3.044   3.327
 1298SOL    HW1 8104   0.265   3.080   3.239
 1298SOL    HW2 8105   0.374   3.052   3.340
 1299SOL     OW 8106   6.023   8.363   5.106
 1299SOL    HW1 8107   6.090   8.302   5.072
 1299SOL    HW2 8108   6.073   8.439   5.136
 1300SOL     OW 8109   8.256   7.790   1.559
 1300SOL    HW1 8110   8.195   7.733   1.606
 1300SOL    HW2 8111   8.261   7.752   1.471
 1301SOL     OW 8112   3.842   7.955   2.242
 1301SOL    HW1 8113   3.882   7.957   2.155
 1301SOL    HW2 8114   3.915   7.966   2.303
 1302SOL     OW 8115   4.830   6.288   2.463
 1302SOL    HW1 8116   4.872   6.300   2.378
 1302SOL    HW2 8117   4.895   6.320   2.526
 1303SOL     OW 8118   7.734   5.339   1.395
 1303SOL    HW1 8119   7.763   5.420   1.354
 1303SOL    HW2 8120   7.776   5.270   1.342
 1304SOL     OW 8121   6.170   6.907   2.266
 1304SOL    HW1 8122   6.166   6.860   2.183
 1304SOL    HW2 8123   6.236   6.975   2.253
 1305SOL     OW 8124   0.139   5.574   3.027
 1305SOL    HW1 8125   0.219   5.526   3.048
 1305SOL    HW2 8126   0.109   5.537   2.944
 1306SOL     OW 8127   5.438   3.216   4.898
 1306SOL    HW1 8128   5.452   3.303   4.862
 1306SOL    HW2 8129   5.363   3.226   4.957
 1307SOL     OW 8130   3.792   4.156   1.786
 1307SOL    HW1 8131   3.709   4.193   1.817
 1307SOL    HW2 8132   3.808   4.082   1.846
 1308SOL     OW 8133   4.760   6.016   2.517
 1308SOL    HW1 8134   4.830   5.968   2.473
 1308SOL    HW2 8135   4.781   6.108   2.502
 1309SOL     OW 8136   0.190   3.889   5.459
 1309SOL    HW1 8137   0.103   3.862   5.490
 1309SOL    HW2 8138   0.245   3.886   5.537
 1310SOL     OW 8139   6.586   3.661   3.472
 1310SOL    HW1 8140   6.527   3.635   3.401
 1310SOL    HW2 8141   6.583   3.756   3.472
 1311SOL     OW 8142   6.339   7.818   5.939
 1311SOL    HW1 8143   6.433   7.803   5.950
 1311SOL    HW2 8144   6.314   7.760   5.867
 1312SOL     OW 8145   6.358   1.996   1.344
 1312SOL    HW1 8146   6.371   1.999   1.249
 1312SOL    HW2 8147   6.434   2.041   1.380
 1313SOL     OW 8148   0.386   6.848   4.794
 1313SOL    HW1 8149   0.334   6.767   4.800
 1313SOL    HW2 8150   0.472   6.819   4.764
 1314SOL     OW 8151   3.277   1.461   2.164
 1314SOL    HW1 8152   3.194   1.508   2.153
 1314SOL    HW2 8153   3.341   1.514   2.116
 1315SOL     OW 8154   0.357   3.698   4.976
 1315SOL    HW1 8155   0.453   3.701   4.986
 1315SOL    HW2 8156   0.334   3.787   4.950
 1316SOL     OW 8157   5.169   2.757   1.666
 1316SOL    HW1 8158   5.262   2.777   1.654
 1316SOL    HW2 8159   5.168   2.663   1.685
 1317SOL     OW 8160   3.566   4.124   4.951
 1317SOL    HW1 8161   3.504   4.130   4.878
 1317SOL    HW2 8162   3.641   4.176   4.922
 1318SOL     OW 8163   6.133   8.708   6.030
 1318SOL    HW1 8164   6.048   8.691   5.990
 1318SOL    HW2 8165   6.194   8.653   5.981
 1319SOL     OW 8166   1.462   5.797   2.951
 1319SOL    HW1 8167   1.407   5.824   2.878
 1319SOL    HW2 8168   1.526   5.737   2.912
 1320SOL     OW 8169   7.222  10.246   5.452
 1320SOL    HW1 8170   7.258  10.247   5.541
 1320SOL    HW2 8171   7.221  10.153   5.428
 1321SOL     OW 8172   5.711   6.446   3.560
 1321SOL    HW1 8173   5.628   6.456   3.607
 1321SOL    HW2 8174   5.715   6.521   3.502
 1322SOL     OW 8175   5.850   7.121   3.426
 1322SOL    HW1 8176   5.856   7.215   3.439
 1322SOL    HW2 8177   5.892   7.105   3.342
 1323SOL     OW 8178   3.921   2.488   1.737
 1323SOL    HW1 8179   3.896   2.580   1.734
 1323SOL    HW2 8180   3.838   2.441   1.750
 1324SOL     OW 8181  -0.717   3.068   4.834
 1324SOL    HW1 8182  -0.797   3.073   4.782
 1324SOL    HW2 8183  -0.734   3.000   4.899
 1325SOL     OW 8184   6.514   8.580   3.759
 1325SOL    HW1 8185   6.513   8.517   3.687
 1325SOL    HW2 8186   6.593   8.559   3.809
 1326SOL     OW 8187   0.929   7.011   4.046
 1326SOL    HW1 8188   0.903   6.922   4.020
 1326SOL    HW2 8189   0.847   7.060   4.050
 1327SOL     OW 8190   2.647   1.477   1.226
 1327SOL    HW1 8191   2.559   1.443   1.210
 1327SOL    HW2 8192   2.668   1.448   1.315
 1328SOL     OW 8193  -0.665   4.823   5.184
 1328SOL    HW1 8194  -0.611   4.875   5.125
 1328SOL    HW2 8195  -0.605   4.796   5.254
 1329SOL     OW 8196   6.917   4.718   3.587
 1329SOL    HW1 8197   6.827   4.688   3.592
 1329SOL    HW2 8198   6.911   4.814   3.592
 1330SOL     OW 8199   2.164   1.706   1.895
 1330SOL    HW1 8200   2.090   1.763   1.916
 1330SOL    HW2 8201   2.125   1.624   1.867
 1331SOL     OW 8202   5.455   1.766   1.372
 1331SOL    HW1 8203   5.412   1.683   1.389
 1331SOL    HW2 8204   5.391   1.833   1.398
 1332SOL     OW 8205   4.554   5.399   5.302
 1332SOL    HW1 8206   4.461   5.379   5.315
 1332SOL    HW2 8207   4.557   5.445   5.218
 1333SOL     OW 8208   2.612   2.252   3.597
 1333SOL    HW1 8209   2.656   2.277   3.516
 1333SOL    HW2 8210   2.633   2.159   3.609
 1334SOL     OW 8211   5.480   6.482   5.551
 1334SOL    HW1 8212   5.429   6.406   5.524
 1334SOL    HW2 8213   5.440   6.555   5.503
 1335SOL     OW 8214   8.212   6.656   0.624
 1335SOL    HW1 8215   8.204   6.587   0.559
 1335SOL    HW2 8216   8.125   6.664   0.662
 1336SOL     OW 8217   0.237   5.319   5.722
 1336SOL    HW1 8218   0.331   5.307   5.717
 1336SOL    HW2 8219   0.224   5.414   5.720
 1337SOL     OW 8220   4.912   3.481   5.977
 1337SOL    HW1 8221   4.881   3.444   6.060
 1337SOL    HW2 8222   4.853   3.445   5.911
 1338SOL     OW 8223   2.080   4.645   4.123
 1338SOL    HW1 8224   2.116   4.590   4.053
 1338SOL    HW2 8225   2.154   4.662   4.181
 1339SOL     OW 8226   5.067   5.251   5.962
 1339SOL    HW1 8227   5.076   5.337   5.921
 1339SOL    HW2 8228   5.129   5.252   6.035
 1340SOL     OW 8229   8.398   7.295   1.858
 1340SOL    HW1 8230   8.358   7.336   1.935
 1340SOL    HW2 8231   8.350   7.332   1.784
 1341SOL     OW 8232   1.090   8.369   4.559
 1341SOL    HW1 8233   1.046   8.454   4.569
 1341SOL    HW2 8234   1.074   8.344   4.468
 1342SOL     OW 8235   3.952   4.376   0.577
 1342SOL    HW1 8236   3.902   4.303   0.540
 1342SOL    HW2 8237   3.980   4.346   0.663
 1343SOL     OW 8238   1.452   2.491   4.230
 1343SOL    HW1 8239   1.473   2.479   4.138
 1343SOL    HW2 8240   1.405   2.574   4.234
 1344SOL     OW 8241   3.994   8.555   2.979
 1344SOL    HW1 8242   3.907   8.527   2.951
 1344SOL    HW2 8243   3.982   8.645   3.009
 1345SOL     OW 8244   5.155   3.004   0.126
 1345SOL    HW1 8245   5.094   2.985   0.197
 1345SOL    HW2 8246   5.227   3.051   0.168
 1346SOL     OW 8247   5.427   4.123   1.333
 1346SOL    HW1 8248   5.425   4.099   1.240
 1346SOL    HW2 8249   5.390   4.211   1.336
 1347SOL     OW 8250   3.490   2.569   3.493
 1347SOL    HW1 8251   3.458   2.483   3.520
 1347SOL    HW2 8252   3.444   2.630   3.550
 1348SOL     OW 8253   2.405   4.985   4.467
 1348SOL    HW1 8254   2.459   5.000   4.390
 1348SOL    HW2 8255   2.467   4.955   4.534
 1349SOL     OW 8256   6.491   3.682   2.721
 1349SOL    HW1 8257   6.413   3.630   2.744
 1349SOL    HW2 8258   6.550   3.619   2.680
 1350SOL     OW 8259   0.645   3.443   4.844
 1350SOL    HW1 8260   0.584   3.468   4.775
 1350SOL    HW2 8261   0.593   3.448   4.925
 1351SOL     OW 8262   7.467   4.002   0.711
 1351SOL    HW1 8263   7.390   3.994   0.767
 1351SOL    HW2 8264   7.438   4.058   0.639
 1352SOL     OW 8265   3.621   6.733   4.701
 1352SOL    HW1 8266   3.609   6.670   4.631
 1352SOL    HW2 8267   3.532   6.750   4.732
 1353SOL     OW 8268   4.285   3.184   2.411
 1353SOL    HW1 8269   4.266   3.274   2.435
 1353SOL    HW2 8270   4.345   3.191   2.337
 1354SOL     OW 8271   6.666   2.848   2.620
 1354SOL    HW1 8272   6.694   2.784   2.686
 1354SOL    HW2 8273   6.583   2.814   2.588
 1355SOL     OW 8274   1.931   3.461   4.390
 1355SOL    HW1 8275   2.022   3.469   4.419
 1355SOL    HW2 8276   1.899   3.381   4.431
 1356SOL     OW 8277   5.714   9.125   4.501
 1356SOL    HW1 8278   5.805   9.095   4.498
 1356SOL    HW2 8279   5.693   9.130   4.594
 1357SOL     OW 8280   2.857   6.559   5.266
 1357SOL    HW1 8281   2.784   6.580   5.325
 1357SOL    HW2 8282   2.867   6.464   5.274
 1358SOL     OW 8283   1.129   2.923   3.052
 1358SOL    HW1 8284   1.156   2.847   3.104
 1358SOL    HW2 8285   1.066   2.887   2.989
 1359SOL     OW 8286   5.267   5.849   6.177
 1359SOL    HW1 8287   5.292   5.756   6.180
 1359SOL    HW2 8288   5.346   5.896   6.203
 1360SOL     OW 8289   5.568   5.182   2.511
 1360SOL    HW1 8290   5.655   5.197   2.547
 1360SOL    HW2 8291   5.562   5.088   2.498
 1361SOL     OW 8292   5.054   5.497   3.898
 1361SOL    HW1 8293   5.080   5.429   3.960
 1361SOL    HW2 8294   5.033   5.573   3.953
 1362SOL     OW 8295   6.726   8.119   4.217
 1362SOL    HW1 8296   6.704   8.027   4.200
 1362SOL    HW2 8297   6.752   8.120   4.309
 1363SOL     OW 8298   5.979   5.123   4.485
 1363SOL    HW1 8299   6.041   5.151   4.417
 1363SOL    HW2 8300   6.031   5.068   4.544
 1364SOL     OW 8301   5.072   3.901   5.462
 1364SOL    HW1 8302   5.133   3.882   5.533
 1364SOL    HW2 8303   5.023   3.819   5.450
 1365SOL     OW 8304   7.002   8.159   2.318
 1365SOL    HW1 8305   7.054   8.169   2.398
 1365SOL    HW2 8306   6.916   8.129   2.348
 1366SOL     OW 8307   5.564   7.076   1.844
 1366SOL    HW1 8308   5.472   7.053   1.832
 1366SOL    HW2 8309   5.572   7.164   1.807
 1367SOL     OW 8310   4.953   7.709   5.327
 1367SOL    HW1 8311   5.014   7.654   5.377
 1367SOL    HW2 8312   4.959   7.675   5.237
 1368SOL     OW 8313   2.938   7.874   1.351
 1368SOL    HW1 8314   2.984   7.800   1.310
 1368SOL    HW2 8315   2.852   7.875   1.309
 1369SOL     OW 8316  -0.577   5.398   5.893
 1369SOL    HW1 8317  -0.541   5.441   5.815
 1369SOL    HW2 8318  -0.535   5.312   5.894
 1370SOL     OW 8319   5.027   0.970   1.181
 1370SOL    HW1 8320   4.934   0.988   1.194
 1370SOL    HW2 8321   5.066   0.978   1.268
 1371SOL     OW 8322   5.809   3.682   0.793
 1371SOL    HW1 8323   5.723   3.682   0.836
 1371SOL    HW2 8324   5.790   3.700   0.701
 1372SOL     OW 8325   1.488   8.417   3.244
 1372SOL    HW1 8326   1.485   8.509   3.217
 1372SOL    HW2 8327   1.396   8.392   3.254
 1373SOL     OW 8328   3.457   3.098   2.653
 1373SOL    HW1 8329   3.444   3.193   2.648
 1373SOL    HW2 8330   3.488   3.073   2.567
 1374SOL     OW 8331   0.124   3.274   4.252
 1374SOL    HW1 8332   0.128   3.317   4.338
 1374SOL    HW2 8333   0.088   3.340   4.193
 1375SOL     OW 8334   3.840   4.165   1.514
 1375SOL    HW1 8335   3.848   4.167   1.609
 1375SOL    HW2 8336   3.919   4.120   1.484
 1376SOL     OW 8337   5.592   2.387   1.291
 1376SOL    HW1 8338   5.682   2.403   1.263
 1376SOL    HW2 8339   5.589   2.293   1.311
 1377SOL     OW 8340   4.098   4.404   2.151
 1377SOL    HW1 8341   4.055   4.402   2.236
 1377SOL    HW2 8342   4.177   4.456   2.165
 1378SOL     OW 8343   6.479   6.245   3.273
 1378SOL    HW1 8344   6.501   6.277   3.185
 1378SOL    HW2 8345   6.388   6.270   3.285
 1379SOL     OW 8346   7.455   1.872   1.133
 1379SOL    HW1 8347   7.478   1.962   1.155
 1379SOL    HW2 8348   7.537   1.834   1.100
 1380SOL     OW 8349   5.453  10.296   5.778
 1380SOL    HW1 8350   5.389  10.248   5.725
 1380SOL    HW2 8351   5.402  10.330   5.852
 1381SOL     OW 8352   4.108   3.922   2.121
 1381SOL    HW1 8353   4.060   3.912   2.203
 1381SOL    HW2 8354   4.045   3.900   2.053
 1382SOL     OW 8355   2.180   5.206   5.121
 1382SOL    HW1 8356   2.166   5.114   5.099
 1382SOL    HW2 8357   2.211   5.246   5.040
 1383SOL     OW 8358   5.425   7.195   6.046
 1383SOL    HW1 8359   5.382   7.153   5.971
 1383SOL    HW2 8360   5.461   7.276   6.011
 1384SOL     OW 8361   5.499   6.878   3.578
 1384SOL    HW1 8362   5.506   6.870   3.673
 1384SOL    HW2 8363   5.465   6.967   3.564
 1385SOL     OW 8364   3.117   0.727   1.092
 1385SOL    HW1 8365   3.082   0.810   1.127
 1385SOL    HW2 8366   3.171   0.754   1.018
 1386SOL     OW 8367   2.642   5.396   6.067
 1386SOL    HW1 8368   2.715   5.458   6.063
 1386SOL    HW2 8369   2.576   5.433   6.008
 1387SOL     OW 8370   0.447   4.652   5.914
 1387SOL    HW1 8371   0.492   4.649   5.830
 1387SOL    HW2 8372   0.378   4.587   5.907
 1388SOL     OW 8373   7.765   7.117   0.858
 1388SOL    HW1 8374   7.829   7.119   0.787
 1388SOL    HW2 8375   7.711   7.041   0.839
 1389SOL     OW 8376   3.855   6.792   5.400
 1389SOL    HW1 8377   3.802   6.821   5.325
 1389SOL    HW2 8378   3.858   6.869   5.457
 1390SOL     OW 8379   2.067   5.430   3.375
 1390SOL    HW1 8380   2.133   5.366   3.401
 1390SOL    HW2 8381   2.000   5.379   3.330
 1391SOL     OW 8382   3.994   4.266   5.031
 1391SOL    HW1 8383   4.088   4.253   5.040
 1391SOL    HW2 8384   3.965   4.193   4.976
 1392SOL     OW 8385   5.894   6.335   2.505
 1392SOL    HW1 8386   5.802   6.323   2.484
 1392SOL    HW2 8387   5.932   6.247   2.501
 1393SOL     OW 8388   2.737   9.175   4.108
 1393SOL    HW1 8389   2.697   9.207   4.189
 1393SOL    HW2 8390   2.830   9.167   4.128
 1394SOL     OW 8391  -1.037   3.741   5.123
 1394SOL    HW1 8392  -0.986   3.663   5.104
 1394SOL    HW2 8393  -0.972   3.811   5.131
 1395SOL     OW 8394   1.355   5.534   5.505
 1395SOL    HW1 8395   1.280   5.483   5.536
 1395SOL    HW2 8396   1.403   5.558   5.585
 1396SOL     OW 8397   1.447   7.300   5.201
 1396SOL    HW1 8398   1.412   7.323   5.288
 1396SOL    HW2 8399   1.462   7.385   5.159
 1397SOL     OW 8400   5.528   6.178   2.931
 1397SOL    HW1 8401   5.442   6.174   2.890
 1397SOL    HW2 8402   5.556   6.086   2.937
 1398SOL     OW 8403   0.842   3.094   0.467
 1398SOL    HW1 8404   0.890   3.107   0.548
 1398SOL    HW2 8405   0.787   3.017   0.483
 1399SOL     OW 8406   7.306   4.615   1.912
 1399SOL    HW1 8407   7.255   4.609   1.831
 1399SOL    HW2 8408   7.376   4.550   1.901
 1400SOL     OW 8409   3.995   5.061   5.870
 1400SOL    HW1 8410   3.952   5.106   5.797
 1400SOL    HW2 8411   3.938   5.078   5.945
 1401SOL     OW 8412   2.937   6.337   5.939
 1401SOL    HW1 8413   2.874   6.310   5.872
 1401SOL    HW2 8414   2.945   6.261   5.997
 1402SOL     OW 8415   2.491   2.887   4.841
 1402SOL    HW1 8416   2.585   2.868   4.839
 1402SOL    HW2 8417   2.486   2.980   4.865
 1403SOL     OW 8418   5.825   3.227   2.759
 1403SOL    HW1 8419   5.824   3.242   2.664
 1403SOL    HW2 8420   5.758   3.160   2.773
 1404SOL     OW 8421   4.688   2.453   2.245
 1404SOL    HW1 8422   4.645   2.371   2.222
 1404SOL    HW2 8423   4.730   2.482   2.164
 1405SOL     OW 8424   2.591   7.679   2.061
 1405SOL    HW1 8425   2.621   7.743   2.126
 1405SOL    HW2 8426   2.672   7.636   2.032
 1406SOL     OW 8427   2.547   4.453   5.561
 1406SOL    HW1 8428   2.558   4.526   5.622
 1406SOL    HW2 8429   2.506   4.384   5.613
 1407SOL     OW 8430   0.359   5.620   4.924
 1407SOL    HW1 8431   0.413   5.668   4.861
 1407SOL    HW2 8432   0.321   5.688   4.979
 1408SOL     OW 8433   5.935   5.024   2.105
 1408SOL    HW1 8434   5.856   4.982   2.137
 1408SOL    HW2 8435   6.001   4.954   2.108
 1409SOL     OW 8436  -0.231   2.371   1.920
 1409SOL    HW1 8437  -0.309   2.398   1.871
 1409SOL    HW2 8438  -0.233   2.276   1.918
 1410SOL     OW 8439   1.458   4.109   0.077
 1410SOL    HW1 8440   1.366   4.104   0.052
 1410SOL    HW2 8441   1.504   4.141  -0.001
 1411SOL     OW 8442   4.474   8.949   5.617
 1411SOL    HW1 8443   4.511   8.861   5.620
 1411SOL    HW2 8444   4.505   8.986   5.534
 1412SOL     OW 8445   4.971   2.768   3.832
 1412SOL    HW1 8446   4.918   2.824   3.889
 1412SOL    HW2 8447   5.061   2.800   3.843
 1413SOL     OW 8448   0.770   6.405   3.150
 1413SOL    HW1 8449   0.833   6.401   3.078
 1413SOL    HW2 8450   0.738   6.495   3.148
 1414SOL     OW 8451   1.790   1.529   0.341
 1414SOL    HW1 8452   1.793   1.547   0.435
 1414SOL    HW2 8453   1.850   1.593   0.303
 1415SOL     OW 8454   7.951   4.068   0.222
 1415SOL    HW1 8455   8.033   4.103   0.186
 1415SOL    HW2 8456   7.896   4.145   0.237
 1416SOL     OW 8457   3.592   6.135   4.557
 1416SOL    HW1 8458   3.549   6.176   4.632
 1416SOL    HW2 8459   3.608   6.044   4.584
 1417SOL     OW 8460   3.872   5.670   5.252
 1417SOL    HW1 8461   3.939   5.610   5.217
 1417SOL    HW2 8462   3.796   5.654   5.196
 1418SOL     OW 8463   1.450   2.316   1.075
 1418SOL    HW1 8464   1.530   2.368   1.069
 1418SOL    HW2 8465   1.466   2.240   1.019
 1419SOL     OW 8466   1.575   5.738   3.838
 1419SOL    HW1 8467   1.587   5.717   3.746
 1419SOL    HW2 8468   1.488   5.777   3.843
 1420SOL     OW 8469   2.754   2.970   0.348
 1420SOL    HW1 8470   2.825   2.942   0.406
 1420SOL    HW2 8471   2.678   2.976   0.406
 1421SOL     OW 8472   1.630   3.307   2.154
 1421SOL    HW1 8473   1.699   3.241   2.147
 1421SOL    HW2 8474   1.555   3.269   2.108
 1422SOL     OW 8475  -0.847   4.554   5.280
 1422SOL    HW1 8476  -0.913   4.512   5.335
 1422SOL    HW2 8477  -0.767   4.554   5.334
 1423SOL     OW 8478   0.148   4.877   2.737
 1423SOL    HW1 8479   0.108   4.940   2.676
 1423SOL    HW2 8480   0.156   4.796   2.686
 1424SOL     OW 8481   0.365   6.161   5.576
 1424SOL    HW1 8482   0.276   6.179   5.546
 1424SOL    HW2 8483   0.413   6.137   5.497
 1425SOL     OW 8484   0.980   3.323   2.953
 1425SOL    HW1 8485   0.885   3.311   2.955
 1425SOL    HW2 8486   1.009   3.267   2.881
 1426SOL     OW 8487  -0.151   3.822   4.871
 1426SOL    HW1 8488  -0.059   3.851   4.872
 1426SOL    HW2 8489  -0.146   3.727   4.866
 1427SOL     OW 8490   1.477   4.684   5.486
 1427SOL    HW1 8491   1.541   4.735   5.536
 1427SOL    HW2 8492   1.476   4.725   5.399
 1428SOL     OW 8493   4.563   4.285   4.479
 1428SOL    HW1 8494   4.483   4.337   4.474
 1428SOL    HW2 8495   4.624   4.339   4.529
 1429SOL     OW 8496   0.769   5.466   6.170
 1429SOL    HW1 8497   0.701   5.402   6.191
 1429SOL    HW2 8498   0.807   5.489   6.255
 1430SOL     OW 8499   3.521   3.584   0.170
 1430SOL    HW1 8500   3.602   3.549   0.205
 1430SOL    HW2 8501   3.517   3.551   0.080
 1431SOL     OW 8502   3.706   3.375   3.120
 1431SOL    HW1 8503   3.669   3.417   3.197
 1431SOL    HW2 8504   3.722   3.284   3.146
 1432SOL     OW 8505   5.980   3.372   0.326
 1432SOL    HW1 8506   5.989   3.282   0.293
 1432SOL    HW2 8507   6.003   3.427   0.251
 1433SOL     OW 8508   4.580   3.481   4.418
 1433SOL    HW1 8509   4.655   3.438   4.458
 1433SOL    HW2 8510   4.520   3.410   4.395
 1434SOL     OW 8511   9.014   7.774   1.207
 1434SOL    HW1 8512   8.983   7.688   1.179
 1434SOL    HW2 8513   8.958   7.797   1.281
 1435SOL     OW 8514   5.842   4.762   1.295
 1435SOL    HW1 8515   5.809   4.687   1.246
 1435SOL    HW2 8516   5.933   4.771   1.266
 1436SOL     OW 8517   4.871   0.186   0.280
 1436SOL    HW1 8518   4.963   0.186   0.309
 1436SOL    HW2 8519   4.847   0.093   0.278
 1437SOL     OW 8520   4.335   0.504   0.137
 1437SOL    HW1 8521   4.256   0.451   0.136
 1437SOL    HW2 8522   4.407   0.441   0.138
 1438SOL     OW 8523   7.615   3.084   0.222
 1438SOL    HW1 8524   7.551   3.014   0.214
 1438SOL    HW2 8525   7.647   3.098   0.133
 1439SOL     OW 8526   1.186   3.463   2.825
 1439SOL    HW1 8527   1.138   3.426   2.899
 1439SOL    HW2 8528   1.272   3.486   2.861
 1440SOL     OW 8529   4.686   8.354   2.433
 1440SOL    HW1 8530   4.771   8.370   2.393
 1440SOL    HW2 8531   4.703   8.358   2.527
 1441SOL     OW 8532   7.568   6.690   2.302
 1441SOL    HW1 8533   7.501   6.739   2.349
 1441SOL    HW2 8534   7.584   6.742   2.222
 1442SOL     OW 8535   4.334   2.999   3.900
 1442SOL    HW1 8536   4.288   3.080   3.882
 1442SOL    HW2 8537   4.355   2.963   3.814
 1443SOL     OW 8538   3.532   0.856   0.519
 1443SOL    HW1 8539   3.486   0.902   0.449
 1443SOL    HW2 8540   3.527   0.763   0.494
 1444SOL     OW 8541   1.314   5.473   6.075
 1444SOL    HW1 8542   1.395   5.516   6.046
 1444SOL    HW2 8543   1.251   5.544   6.085
 1445SOL     OW 8544   4.154   3.505   2.181
 1445SOL    HW1 8545   4.214   3.579   2.182
 1445SOL    HW2 8546   4.202   3.434   2.139
 1446SOL     OW 8547   3.202   4.208   1.294
 1446SOL    HW1 8548   3.125   4.261   1.269
 1446SOL    HW2 8549   3.268   4.273   1.318
 1447SOL     OW 8550   1.293   2.498   1.153
 1447SOL    HW1 8551   1.200   2.479   1.141
 1447SOL    HW2 8552   1.338   2.420   1.122
 1448SOL     OW 8553   3.425   1.681   1.773
 1448SOL    HW1 8554   3.355   1.746   1.784
 1448SOL    HW2 8555   3.418   1.625   1.850
 1449SOL     OW 8556   1.484   1.743   1.984
 1449SOL    HW1 8557   1.548   1.798   2.029
 1449SOL    HW2 8558   1.528   1.658   1.976
 1450SOL     OW 8559   7.885   3.653   0.420
 1450SOL    HW1 8560   7.875   3.605   0.502
 1450SOL    HW2 8561   7.819   3.615   0.362
 1451SOL     OW 8562   1.494   8.964   3.175
 1451SOL    HW1 8563   1.421   8.929   3.227
 1451SOL    HW2 8564   1.455   8.984   3.090
 1452SOL     OW 8565   7.623   5.815   1.638
 1452SOL    HW1 8566   7.680   5.740   1.652
 1452SOL    HW2 8567   7.601   5.812   1.545
 1453SOL     OW 8568   0.489   6.900   3.195
 1453SOL    HW1 8569   0.452   6.956   3.126
 1453SOL    HW2 8570   0.530   6.962   3.256
 1454SOL     OW 8571   1.340   7.678   3.628
 1454SOL    HW1 8572   1.383   7.597   3.601
 1454SOL    HW2 8573   1.391   7.708   3.703
 1455SOL     OW 8574   0.603   5.276   3.015
 1455SOL    HW1 8575   0.694   5.261   3.039
 1455SOL    HW2 8576   0.556   5.277   3.098
 1456SOL     OW 8577   2.027   6.124   4.432
 1456SOL    HW1 8578   2.062   6.050   4.383
 1456SOL    HW2 8579   1.952   6.153   4.381
 1457SOL     OW 8580   2.830   1.173   1.082
 1457SOL    HW1 8581   2.854   1.265   1.096
 1457SOL    HW2 8582   2.865   1.152   0.995
 1458SOL     OW 8583   6.519   1.531   1.428
 1458SOL    HW1 8584   6.557   1.518   1.341
 1458SOL    HW2 8585   6.477   1.617   1.423
 1459SOL     OW 8586   5.917   4.866   0.702
 1459SOL    HW1 8587   5.838   4.918   0.719
 1459SOL    HW2 8588   5.947   4.839   0.789
 1460SOL     OW 8589   5.304   0.941   1.016
 1460SOL    HW1 8590   5.325   0.855   0.980
 1460SOL    HW2 8591   5.246   0.922   1.090
 1461SOL     OW 8592   6.118   2.698   1.487
 1461SOL    HW1 8593   6.126   2.780   1.439
 1461SOL    HW2 8594   6.030   2.666   1.465
 1462SOL     OW 8595   0.716   9.142   4.738
 1462SOL    HW1 8596   0.697   9.060   4.692
 1462SOL    HW2 8597   0.666   9.208   4.691
 1463SOL     OW 8598   7.953   6.664   0.730
 1463SOL    HW1 8599   7.901   6.715   0.669
 1463SOL    HW2 8600   7.913   6.681   0.816
 1464SOL     OW 8601   7.308   7.857   4.191
 1464SOL    HW1 8602   7.212   7.861   4.183
 1464SOL    HW2 8603   7.337   7.817   4.109
 1465SOL     OW 8604   1.897   6.219   4.988
 1465SOL    HW1 8605   1.831   6.217   4.919
 1465SOL    HW2 8606   1.974   6.258   4.946
 1466SOL     OW 8607   0.148   1.768   2.133
 1466SOL    HW1 8608   0.166   1.738   2.222
 1466SOL    HW2 8609   0.187   1.702   2.076
 1467SOL     OW 8610   7.542   6.285   2.116
 1467SOL    HW1 8611   7.478   6.335   2.167
 1467SOL    HW2 8612   7.490   6.239   2.050
 1468SOL     OW 8613   5.727  10.044   5.276
 1468SOL    HW1 8614   5.674   9.970   5.305
 1468SOL    HW2 8615   5.663  10.110   5.248
 1469SOL     OW 8616   4.180   9.240   6.152
 1469SOL    HW1 8617   4.135   9.237   6.068
 1469SOL    HW2 8618   4.205   9.332   6.163
 1470SOL     OW 8619   6.515   9.281   5.868
 1470SOL    HW1 8620   6.455   9.295   5.941
 1470SOL    HW2 8621   6.538   9.370   5.839
 1471SOL     OW 8622   2.592   4.010   2.529
 1471SOL    HW1 8623   2.632   4.066   2.462
 1471SOL    HW2 8624   2.659   3.943   2.547
 1472SOL     OW 8625  -1.218   6.465   6.039
 1472SOL    HW1 8626  -1.220   6.442   6.132
 1472SOL    HW2 8627  -1.306   6.497   6.020
 1473SOL     OW 8628   6.319   6.680   2.834
 1473SOL    HW1 8629   6.259   6.613   2.803
 1473SOL    HW2 8630   6.283   6.762   2.801
 1474SOL     OW 8631   4.550   8.192   3.506
 1474SOL    HW1 8632   4.495   8.126   3.548
 1474SOL    HW2 8633   4.639   8.168   3.531
 1475SOL     OW 8634   4.042   8.242   4.320
 1475SOL    HW1 8635   4.048   8.332   4.287
 1475SOL    HW2 8636   4.012   8.252   4.410
 1476SOL     OW 8637   6.471   3.703   2.166
 1476SOL    HW1 8638   6.483   3.797   2.150
 1476SOL    HW2 8639   6.377   3.693   2.180
 1477SOL     OW 8640   6.088   6.209   4.196
 1477SOL    HW1 8641   5.992   6.215   4.192
 1477SOL    HW2 8642   6.112   6.159   4.118
 1478SOL     OW 8643   6.942   8.070   2.868
 1478SOL    HW1 8644   6.878   8.141   2.871
 1478SOL    HW2 8645   6.892   7.994   2.838
 1479SOL     OW 8646   9.274   7.215   0.588
 1479SOL    HW1 8647   9.291   7.170   0.505
 1479SOL    HW2 8648   9.345   7.188   0.646
 1480SOL     OW 8649   3.354   2.028   0.609
 1480SOL    HW1 8650   3.336   1.985   0.693
 1480SOL    HW2 8651   3.267   2.048   0.573
 1481SOL     OW 8652   4.317   5.333   5.045
 1481SOL    HW1 8653   4.295   5.355   5.135
 1481SOL    HW2 8654   4.371   5.254   5.051
 1482SOL     OW 8655  -0.922   6.004   5.232
 1482SOL    HW1 8656  -0.936   6.047   5.148
 1482SOL    HW2 8657  -0.827   5.993   5.238
 1483SOL     OW 8658   0.229   6.060   3.748
 1483SOL    HW1 8659   0.179   5.986   3.714
 1483SOL    HW2 8660   0.317   6.025   3.761
 1484SOL     OW 8661   6.449   7.544   3.323
 1484SOL    HW1 8662   6.367   7.547   3.274
 1484SOL    HW2 8663   6.486   7.632   3.313
 1485SOL     OW 8664   1.980   4.411   4.307
 1485SOL    HW1 8665   1.955   4.385   4.219
 1485SOL    HW2 8666   2.018   4.498   4.296
 1486SOL     OW 8667   2.102   8.302   4.813
 1486SOL    HW1 8668   2.059   8.387   4.820
 1486SOL    HW2 8669   2.128   8.280   4.903
 1487SOL     OW 8670   2.369   2.359   3.677
 1487SOL    HW1 8671   2.363   2.294   3.747
 1487SOL    HW2 8672   2.455   2.346   3.639
 1488SOL     OW 8673   3.719   0.726   0.735
 1488SOL    HW1 8674   3.714   0.683   0.650
 1488SOL    HW2 8675   3.808   0.710   0.766
 1489SOL     OW 8676  -0.152   3.601   2.588
 1489SOL    HW1 8677  -0.077   3.546   2.608
 1489SOL    HW2 8678  -0.172   3.646   2.670
 1490SOL     OW 8679   5.990   3.815   0.971
 1490SOL    HW1 8680   5.907   3.829   1.018
 1490SOL    HW2 8681   5.969   3.752   0.903
 1491SOL     OW 8682   2.532   7.314   1.996
 1491SOL    HW1 8683   2.501   7.268   2.074
 1491SOL    HW2 8684   2.452   7.347   1.955
 1492SOL     OW 8685   2.079   2.124   2.228
 1492SOL    HW1 8686   2.138   2.197   2.211
 1492SOL    HW2 8687   2.006   2.137   2.168
 1493SOL     OW 8688   6.249   6.833   1.441
 1493SOL    HW1 8689   6.232   6.830   1.535
 1493SOL    HW2 8690   6.188   6.899   1.407
 1494SOL     OW 8691   6.344   3.771   3.903
 1494SOL    HW1 8692   6.324   3.787   3.811
 1494SOL    HW2 8693   6.425   3.721   3.902
 1495SOL     OW 8694   5.368   4.270   0.281
 1495SOL    HW1 8695   5.448   4.219   0.267
 1495SOL    HW2 8696   5.355   4.270   0.376
 1496SOL     OW 8697   6.556   6.968   1.869
 1496SOL    HW1 8698   6.487   7.014   1.916
 1496SOL    HW2 8699   6.512   6.895   1.826
 1497SOL     OW 8700   2.080   6.275   0.968
 1497SOL    HW1 8701   2.107   6.184   0.956
 1497SOL    HW2 8702   1.997   6.282   0.920
 1498SOL     OW 8703   0.674   3.738   4.796
 1498SOL    HW1 8704   0.744   3.756   4.733
 1498SOL    HW2 8705   0.685   3.645   4.819
 1499SOL     OW 8706   2.298   7.589   4.081
 1499SOL    HW1 8707   2.206   7.587   4.054
 1499SOL    HW2 8708   2.303   7.661   4.144
 1500SOL     OW 8709   1.756   6.818   4.337
 1500SOL    HW1 8710   1.701   6.886   4.298
 1500SOL    HW2 8711   1.842   6.831   4.299
 1501SOL     OW 8712   6.485   7.643   2.943
 1501SOL    HW1 8713   6.573   7.616   2.915
 1501SOL    HW2 8714   6.497   7.730   2.979
 1502SOL     OW 8715   5.776   2.078   1.554
 1502SOL    HW1 8716   5.841   2.009   1.539
 1502SOL    HW2 8717   5.819   2.141   1.612
 1503SOL     OW 8718   3.837   8.472   2.478
 1503SOL    HW1 8719   3.786   8.530   2.534
 1503SOL    HW2 8720   3.776   8.445   2.409
 1504SOL     OW 8721   1.049   5.261   3.895
 1504SOL    HW1 8722   1.104   5.192   3.932
 1504SOL    HW2 8723   0.960   5.234   3.915
 1505SOL     OW 8724  -0.153   1.696   2.245
 1505SOL    HW1 8725  -0.065   1.697   2.209
 1505SOL    HW2 8726  -0.144   1.732   2.333
 1506SOL     OW 8727   5.362   7.370   3.233
 1506SOL    HW1 8728   5.322   7.453   3.257
 1506SOL    HW2 8729   5.339   7.358   3.140
 1507SOL     OW 8730   5.315   3.303   0.887
 1507SOL    HW1 8731   5.326   3.212   0.914
 1507SOL    HW2 8732   5.220   3.314   0.876
 1508SOL     OW 8733   6.724   3.097   3.180
 1508SOL    HW1 8734   6.736   3.023   3.120
 1508SOL    HW2 8735   6.639   3.134   3.156
 1509SOL     OW 8736   5.828   0.687   0.515
 1509SOL    HW1 8737   5.874   0.749   0.458
 1509SOL    HW2 8738   5.845   0.717   0.604
 1510SOL     OW 8739   5.676   5.903   1.854
 1510SOL    HW1 8740   5.593   5.911   1.901
 1510SOL    HW2 8741   5.717   5.989   1.862
 1511SOL     OW 8742   3.194   5.507   4.714
 1511SOL    HW1 8743   3.159   5.450   4.782
 1511SOL    HW2 8744   3.158   5.593   4.733
 1512SOL     OW 8745   1.947   4.245   2.936
 1512SOL    HW1 8746   1.931   4.298   2.858
 1512SOL    HW2 8747   2.017   4.291   2.982
 1513SOL     OW 8748   3.342   3.455   5.460
 1513SOL    HW1 8749   3.413   3.518   5.473
 1513SOL    HW2 8750   3.270   3.487   5.514
 1514SOL     OW 8751   0.415   5.160   3.732
 1514SOL    HW1 8752   0.396   5.244   3.773
 1514SOL    HW2 8753   0.358   5.098   3.777
 1515SOL     OW 8754   6.446   8.092   5.820
 1515SOL    HW1 8755   6.447   7.996   5.813
 1515SOL    HW2 8756   6.387   8.120   5.750
 1516SOL     OW 8757   3.606   8.967   3.916
 1516SOL    HW1 8758   3.675   8.904   3.935
 1516SOL    HW2 8759   3.633   9.047   3.961
 1517SOL     OW 8760   1.543   5.566   5.956
 1517SOL    HW1 8761   1.527   5.609   5.872
 1517SOL    HW2 8762   1.625   5.519   5.945
 1518SOL     OW 8763  -0.285   5.446   5.966
 1518SOL    HW1 8764  -0.336   5.489   6.035
 1518SOL    HW2 8765  -0.333   5.464   5.885
 1519SOL     OW 8766   3.604   8.098   2.286
 1519SOL    HW1 8767   3.691   8.065   2.265
 1519SOL    HW2 8768   3.544   8.036   2.245
 1520SOL     OW 8769   4.171   5.974   6.037
 1520SOL    HW1 8770   4.133   5.945   6.119
 1520SOL    HW2 8771   4.106   5.952   5.971
 1521SOL     OW 8772   2.447   6.812   4.914
 1521SOL    HW1 8773   2.495   6.773   4.987
 1521SOL    HW2 8774   2.357   6.783   4.927
 1522SOL     OW 8775   3.051   5.154   6.098
 1522SOL    HW1 8776   3.074   5.208   6.174
 1522SOL    HW2 8777   3.074   5.065   6.124
 1523SOL     OW 8778   1.058   9.347   4.825
 1523SOL    HW1 8779   1.048   9.308   4.738
 1523SOL    HW2 8780   1.054   9.272   4.885
 1524SOL     OW 8781   1.278   6.391   4.428
 1524SOL    HW1 8782   1.249   6.433   4.347
 1524SOL    HW2 8783   1.328   6.458   4.474
 1525SOL     OW 8784   0.668   6.954   5.831
 1525SOL    HW1 8785   0.592   6.995   5.872
 1525SOL    HW2 8786   0.740   6.971   5.891
 1526SOL     OW 8787   3.564   4.163   5.824
 1526SOL    HW1 8788   3.571   4.129   5.913
 1526SOL    HW2 8789   3.651   4.151   5.787
 1527SOL     OW 8790   6.615   5.735   3.955
 1527SOL    HW1 8791   6.648   5.794   3.888
 1527SOL    HW2 8792   6.612   5.788   4.035
 1528SOL     OW 8793   7.577   6.100   3.351
 1528SOL    HW1 8794   7.672   6.085   3.362
 1528SOL    HW2 8795   7.571   6.186   3.310
 1529SOL     OW 8796   5.311   2.396   1.315
 1529SOL    HW1 8797   5.300   2.315   1.266
 1529SOL    HW2 8798   5.405   2.404   1.327
 1530SOL     OW 8799   2.191   8.186   5.072
 1530SOL    HW1 8800   2.112   8.188   5.127
 1530SOL    HW2 8801   2.171   8.121   5.005
 1531SOL     OW 8802   0.672   1.581   2.664
 1531SOL    HW1 8803   0.655   1.601   2.572
 1531SOL    HW2 8804   0.725   1.655   2.695
 1532SOL     OW 8805   7.757   8.645   4.678
 1532SOL    HW1 8806   7.740   8.592   4.756
 1532SOL    HW2 8807   7.770   8.581   4.608
 1533SOL     OW 8808   1.114   4.283   2.654
 1533SOL    HW1 8809   1.119   4.304   2.561
 1533SOL    HW2 8810   1.104   4.188   2.657
 1534SOL     OW 8811   4.934   2.770   4.455
 1534SOL    HW1 8812   4.923   2.704   4.386
 1534SOL    HW2 8813   5.029   2.780   4.464
 1535SOL     OW 8814   2.848   8.527   4.316
 1535SOL    HW1 8815   2.917   8.583   4.353
 1535SOL    HW2 8816   2.787   8.589   4.276
 1536SOL     OW 8817   7.879   5.530   2.257
 1536SOL    HW1 8818   7.968   5.527   2.222
 1536SOL    HW2 8819   7.877   5.460   2.323
 1537SOL     OW 8820  -0.371   1.773   1.658
 1537SOL    HW1 8821  -0.369   1.779   1.562
 1537SOL    HW2 8822  -0.432   1.701   1.676
 1538SOL     OW 8823   0.326   3.139   5.385
 1538SOL    HW1 8824   0.392   3.207   5.368
 1538SOL    HW2 8825   0.242   3.183   5.370
 1539SOL     OW 8826   5.205   7.182   3.358
 1539SOL    HW1 8827   5.278   7.222   3.310
 1539SOL    HW2 8828   5.220   7.088   3.351
 1540SOL     OW 8829   6.072   4.936   4.678
 1540SOL    HW1 8830   6.145   4.893   4.633
 1540SOL    HW2 8831   5.998   4.877   4.665
 1541SOL     OW 8832   4.474   3.884   1.830
 1541SOL    HW1 8833   4.477   3.937   1.750
 1541SOL    HW2 8834   4.410   3.816   1.811
 1542SOL     OW 8835   2.720   3.503   5.857
 1542SOL    HW1 8836   2.694   3.418   5.891
 1542SOL    HW2 8837   2.815   3.506   5.868
 1543SOL     OW 8838   4.503   3.121   5.154
 1543SOL    HW1 8839   4.504   3.154   5.244
 1543SOL    HW2 8840   4.572   3.054   5.153
 1544SOL     OW 8841   1.881   5.388   4.651
 1544SOL    HW1 8842   1.802   5.344   4.617
 1544SOL    HW2 8843   1.853   5.429   4.732
 1545SOL     OW 8844   0.964   7.748   3.817
 1545SOL    HW1 8845   1.002   7.680   3.761
 1545SOL    HW2 8846   1.038   7.803   3.842
 1546SOL     OW 8847   6.854   6.139   2.096
 1546SOL    HW1 8848   6.844   6.048   2.125
 1546SOL    HW2 8849   6.949   6.151   2.088
 1547SOL     OW 8850   5.678   2.513   0.077
 1547SOL    HW1 8851   5.620   2.512   0.000
 1547SOL    HW2 8852   5.706   2.604   0.085
 1548SOL     OW 8853   2.076   2.876   4.329
 1548SOL    HW1 8854   2.067   2.790   4.288
 1548SOL    HW2 8855   2.034   2.866   4.414
 1549SOL     OW 8856   3.116   7.938   3.682
 1549SOL    HW1 8857   3.087   7.905   3.767
 1549SOL    HW2 8858   3.210   7.956   3.694
 1550SOL     OW 8859   3.886   3.003   3.062
 1550SOL    HW1 8860   3.795   2.984   3.038
 1550SOL    HW2 8861   3.904   3.088   3.023
 1551SOL     OW 8862   0.405   1.269   1.967
 1551SOL    HW1 8863   0.399   1.285   1.873
 1551SOL    HW2 8864   0.480   1.320   1.996
 1552SOL     OW 8865   4.359   9.667   4.978
 1552SOL    HW1 8866   4.313   9.741   4.938
 1552SOL    HW2 8867   4.447   9.699   4.995
 1553SOL     OW 8868   3.257  10.126   5.543
 1553SOL    HW1 8869   3.351  10.111   5.550
 1553SOL    HW2 8870   3.246  10.221   5.553
 1554SOL     OW 8871   3.071   2.876   1.935
 1554SOL    HW1 8872   3.051   2.786   1.959
 1554SOL    HW2 8873   3.166   2.883   1.943
 1555SOL     OW 8874   2.499   7.451   4.751
 1555SOL    HW1 8875   2.511   7.483   4.841
 1555SOL    HW2 8876   2.420   7.398   4.755
 1556SOL     OW 8877   4.636   9.022   5.362
 1556SOL    HW1 8878   4.703   9.089   5.351
 1556SOL    HW2 8879   4.685   8.940   5.375
 1557SOL     OW 8880   7.523   6.976   0.279
 1557SOL    HW1 8881   7.561   7.036   0.215
 1557SOL    HW2 8882   7.428   6.983   0.264
 1558SOL     OW 8883   1.574   7.456   3.207
 1558SOL    HW1 8884   1.562   7.529   3.269
 1558SOL    HW2 8885   1.564   7.378   3.261
 1559SOL     OW 8886   5.956   1.864   1.508
 1559SOL    HW1 8887   6.021   1.875   1.577
[truncated: 1,123,742 more chars]
