# Supplementary material for: Improvement in predicting drug sensitivity changes associated with protein mutations using a molecular dynamics based alchemical mutation method
Source: Sci Rep. 2020 Feb 7;10:2161. doi: 10.1038/s41598-020-58877-9 (PMC7005789; doi:10.1038/s41598-020-58877-9)
Supplement: Supplementary file 2 — Supplementary Information. [file 41598_2020_58877_MOESM2_ESM.zip › S1_input/MP-CAFEE/ALR2/ZST/S302R_C303D_ZST/complex_gpu/md_fin.gro]

Generated by trjconv : OXIDOREDUCTASE in water t= 40000.00000
33873
    1ACE    CH3    1   1.460   9.118   3.530
    1ACE   HH31    2   1.421   9.036   3.469
    1ACE   HH32    3   1.383   9.195   3.536
    1ACE   HH33    4   1.551   9.157   3.485
    1ACE      C    5   1.478   9.055   3.668
    1ACE      O    6   1.588   9.010   3.700
    2ALA      N    7   1.368   9.039   3.742
    2ALA      H    8   1.277   9.065   3.708
    2ALA     CA    9   1.359   8.961   3.864
    2ALA     HA   10   1.428   9.000   3.938
    2ALA     CB   11   1.227   8.993   3.935
    2ALA    HB1   12   1.228   9.100   3.959
    2ALA    HB2   13   1.141   8.969   3.873
    2ALA    HB3   14   1.205   8.935   4.024
    2ALA      C   15   1.379   8.811   3.845
    2ALA      O   16   1.322   8.759   3.750
    3SER      N   17   1.448   8.736   3.932
    3SER      H   18   1.483   8.777   4.017
    3SER     CA   19   1.463   8.593   3.922
    3SER     HA   20   1.520   8.580   3.830
    3SER     CB   21   1.555   8.548   4.036
    3SER    HB1   22   1.582   8.443   4.038
    3SER    HB2   23   1.508   8.584   4.127
    3SER     OG   24   1.682   8.608   4.021
    3SER     HG   25   1.718   8.623   4.108
    3SER      C   26   1.339   8.506   3.908
    3SER      O   27   1.356   8.384   3.896
    4ARG      N   28   1.216   8.555   3.905
    4ARG      H   29   1.206   8.656   3.909
    4ARG     CA   30   1.097   8.477   3.879
    4ARG     HA   31   1.128   8.390   3.821
    4ARG     CB   32   1.034   8.426   4.009
    4ARG    HB1   33   0.946   8.369   3.981
    4ARG    HB2   34   1.004   8.518   4.061
    4ARG     CG   35   1.129   8.340   4.092
    4ARG    HG1   36   1.215   8.403   4.117
    4ARG    HG2   37   1.157   8.258   4.025
    4ARG     CD   38   1.066   8.293   4.222
    4ARG    HD1   39   0.962   8.264   4.211
    4ARG    HD2   40   1.057   8.371   4.298
    4ARG     NE   41   1.145   8.188   4.287
    4ARG     HE   42   1.242   8.207   4.308
    4ARG     CZ   43   1.103   8.072   4.339
    4ARG    NH1   44   0.982   8.018   4.320
    4ARG   HH11   45   0.910   8.073   4.274
    4ARG   HH12   46   0.946   7.939   4.372
    4ARG    NH2   47   1.188   8.004   4.417
    4ARG   HH21   48   1.271   8.051   4.452
    4ARG   HH22   49   1.169   7.911   4.453
    4ARG      C   50   0.999   8.556   3.794
    4ARG      O   51   0.996   8.679   3.799
    5ILE      N   52   0.916   8.482   3.720
    5ILE      H   53   0.935   8.383   3.722
    5ILE     CA   54   0.801   8.528   3.645
    5ILE     HA   55   0.807   8.632   3.611
    5ILE     CB   56   0.806   8.445   3.517
    5ILE     HB   57   0.777   8.343   3.542
    5ILE    CG2   58   0.693   8.488   3.423
    5ILE   HG21   59   0.677   8.412   3.346
    5ILE   HG22   60   0.596   8.486   3.472
    5ILE   HG23   61   0.713   8.585   3.378
    5ILE    CG1   62   0.937   8.439   3.440
    5ILE   HG11   63   0.918   8.370   3.358
    5ILE   HG12   64   1.011   8.390   3.503
    5ILE     CD   65   0.989   8.567   3.375
    5ILE    HD1   66   0.920   8.605   3.300
    5ILE    HD2   67   1.018   8.637   3.455
    5ILE    HD3   68   1.070   8.537   3.309
    5ILE      C   69   0.671   8.516   3.722
    5ILE      O   70   0.636   8.414   3.780
    6LEU      N   71   0.588   8.621   3.728
    6LEU      H   72   0.609   8.700   3.669
    6LEU     CA   73   0.451   8.613   3.775
    6LEU     HA   74   0.453   8.597   3.882
    6LEU     CB   75   0.392   8.754   3.767
    6LEU    HB1   76   0.291   8.751   3.809
    6LEU    HB2   77   0.383   8.782   3.663
    6LEU     CG   78   0.468   8.871   3.828
    6LEU     HG   79   0.546   8.898   3.756
    6LEU    CD1   80   0.379   8.993   3.849
    6LEU   HD11   81   0.277   8.981   3.884
    6LEU   HD12   82   0.431   9.064   3.913
    6LEU   HD13   83   0.357   9.024   3.747
    6LEU    CD2   84   0.534   8.844   3.963
    6LEU   HD21   85   0.459   8.846   4.042
    6LEU   HD22   86   0.580   8.746   3.969
    6LEU   HD23   87   0.614   8.913   3.989
    6LEU      C   88   0.359   8.520   3.697
    6LEU      O   89   0.353   8.522   3.574
    7LEU      N   90   0.277   8.448   3.774
    7LEU      H   91   0.306   8.433   3.869
    7LEU     CA   92   0.164   8.369   3.729
    7LEU     HA   93   0.148   8.373   3.621
    7LEU     CB   94   0.182   8.225   3.777
    7LEU    HB1   95   0.094   8.166   3.751
    7LEU    HB2   96   0.196   8.223   3.885
    7LEU     CG   97   0.300   8.157   3.710
    7LEU     HG   98   0.393   8.209   3.736
    7LEU    CD1   99   0.311   8.008   3.740
    7LEU   HD11  100   0.303   7.993   3.848
    7LEU   HD12  101   0.226   7.957   3.694
    7LEU   HD13  102   0.407   7.977   3.698
    7LEU    CD2  103   0.297   8.152   3.557
    7LEU   HD21  104   0.204   8.120   3.510
    7LEU   HD22  105   0.301   8.255   3.524
    7LEU   HD23  106   0.380   8.094   3.517
    7LEU      C  107   0.036   8.431   3.783
    7LEU      O  108   0.039   8.493   3.889
    8ASN      N  109  -0.075   8.419   3.709
    8ASN      H  110  -0.070   8.381   3.616
    8ASN     CA  111  -0.203   8.476   3.744
    8ASN     HA  112  -0.202   8.584   3.756
    8ASN     CB  113  -0.306   8.432   3.640
    8ASN    HB1  114  -0.405   8.460   3.677
    8ASN    HB2  115  -0.298   8.324   3.631
    8ASN     CG  116  -0.289   8.488   3.499
    8ASN    OD1  117  -0.180   8.529   3.459
    8ASN    ND2  118  -0.389   8.502   3.413
    8ASN   HD21  119  -0.479   8.473   3.449
    8ASN   HD22  120  -0.372   8.525   3.316
    8ASN      C  121  -0.246   8.430   3.883
    8ASN      O  122  -0.283   8.520   3.959
    9ASN      N  123  -0.239   8.301   3.913
    9ASN      H  124  -0.205   8.243   3.838
    9ASN     CA  125  -0.263   8.240   4.042
    9ASN     HA  126  -0.353   8.280   4.090
    9ASN     CB  127  -0.286   8.091   4.022
    9ASN    HB1  128  -0.360   8.071   3.944
    9ASN    HB2  129  -0.338   8.056   4.111
    9ASN     CG  130  -0.166   8.004   3.986
    9ASN    OD1  131  -0.118   8.009   3.873
    9ASN    ND2  132  -0.110   7.928   4.081
    9ASN   HD21  133  -0.156   7.908   4.168
    9ASN   HD22  134  -0.025   7.887   4.045
    9ASN      C  135  -0.154   8.274   4.144
    9ASN      O  136  -0.119   8.181   4.217
   10GLY      N  137  -0.106   8.398   4.152
   10GLY      H  138  -0.139   8.468   4.087
   10GLY     CA  139  -0.037   8.443   4.271
   10GLY    HA1  140  -0.109   8.425   4.351
   10GLY    HA2  141  -0.025   8.551   4.257
   10GLY      C  142   0.102   8.385   4.292
   10GLY      O  143   0.172   8.426   4.385
   11ALA      N  144   0.143   8.299   4.199
   11ALA      H  145   0.084   8.288   4.118
   11ALA     CA  146   0.267   8.224   4.209
   11ALA     HA  147   0.297   8.218   4.314
   11ALA     CB  148   0.238   8.083   4.159
   11ALA    HB1  149   0.146   8.051   4.207
   11ALA    HB2  150   0.238   8.083   4.050
   11ALA    HB3  151   0.319   8.022   4.200
   11ALA      C  152   0.385   8.276   4.129
   11ALA      O  153   0.367   8.364   4.045
   12LYS      N  154   0.509   8.245   4.167
   12LYS      H  155   0.512   8.167   4.232
   12LYS     CA  156   0.634   8.294   4.114
   12LYS     HA  157   0.608   8.357   4.029
   12LYS     CB  158   0.702   8.393   4.209
   12LYS    HB1  159   0.792   8.418   4.154
   12LYS    HB2  160   0.724   8.342   4.303
   12LYS     CG  161   0.615   8.515   4.238
   12LYS    HG1  162   0.526   8.484   4.293
   12LYS    HG2  163   0.586   8.554   4.140
   12LYS     CD  164   0.687   8.627   4.312
   12LYS    HD1  165   0.611   8.704   4.323
   12LYS    HD2  166   0.765   8.673   4.250
   12LYS     CE  167   0.741   8.577   4.445
   12LYS    HE1  168   0.829   8.513   4.432
   12LYS    HE2  169   0.661   8.519   4.492
   12LYS     NZ  170   0.778   8.690   4.531
   12LYS    HZ1  171   0.769   8.648   4.622
   12LYS    HZ2  172   0.872   8.725   4.519
   12LYS    HZ3  173   0.708   8.761   4.518
   12LYS      C  174   0.730   8.190   4.057
   12LYS      O  175   0.781   8.115   4.140
   13MET      N  176   0.750   8.179   3.926
   13MET      H  177   0.704   8.248   3.868
   13MET     CA  178   0.817   8.069   3.859
   13MET     HA  179   0.823   7.987   3.931
   13MET     CB  180   0.739   8.041   3.731
   13MET    HB1  181   0.722   8.133   3.674
   13MET    HB2  182   0.646   7.999   3.767
   13MET     CG  183   0.800   7.935   3.640
   13MET    HG1  184   0.792   7.838   3.690
   13MET    HG2  185   0.902   7.957   3.606
   13MET     SD  186   0.692   7.909   3.497
   13MET     CE  187   0.742   7.744   3.444
   13MET    HE1  188   0.846   7.739   3.475
   13MET    HE2  189   0.701   7.667   3.510
   13MET    HE3  190   0.736   7.724   3.337
   13MET      C  191   0.960   8.100   3.819
   13MET      O  192   0.972   8.209   3.764
   14PRO      N  193   1.065   8.023   3.850
   14PRO     CD  194   1.075   7.916   3.947
   14PRO    HD1  195   1.043   7.820   3.906
   14PRO    HD2  196   1.008   7.950   4.026
   14PRO     CG  197   1.222   7.911   3.989
   14PRO    HG1  198   1.253   7.808   4.003
   14PRO    HG2  199   1.251   7.975   4.073
   14PRO     CB  200   1.299   7.960   3.867
   14PRO    HB1  201   1.326   7.874   3.805
   14PRO    HB2  202   1.391   8.010   3.897
   14PRO     CA  203   1.198   8.054   3.802
   14PRO     HA  204   1.215   8.152   3.848
   14PRO      C  205   1.218   8.071   3.652
   14PRO      O  206   1.144   8.015   3.571
   15ILE      N  207   1.324   8.143   3.617
   15ILE      H  208   1.377   8.168   3.699
   15ILE     CA  209   1.366   8.171   3.481
   15ILE     HA  210   1.279   8.154   3.419
   15ILE     CB  211   1.402   8.319   3.465
   15ILE     HB  212   1.436   8.328   3.361
   15ILE    CG2  213   1.278   8.407   3.470
   15ILE   HG21  214   1.225   8.374   3.381
   15ILE   HG22  215   1.222   8.382   3.561
   15ILE   HG23  216   1.308   8.510   3.453
   15ILE    CG1  217   1.513   8.370   3.557
   15ILE   HG11  218   1.602   8.308   3.544
   15ILE   HG12  219   1.474   8.362   3.658
   15ILE     CD  220   1.566   8.509   3.524
   15ILE    HD1  221   1.592   8.510   3.418
   15ILE    HD2  222   1.486   8.582   3.532
   15ILE    HD3  223   1.652   8.537   3.585
   15ILE      C  224   1.481   8.080   3.441
   15ILE      O  225   1.515   8.076   3.323
   16LEU      N  226   1.549   8.015   3.536
   16LEU      H  227   1.531   8.046   3.630
   16LEU     CA  228   1.648   7.913   3.509
   16LEU     HA  229   1.658   7.899   3.401
   16LEU     CB  230   1.774   7.954   3.583
   16LEU    HB1  231   1.749   7.967   3.689
   16LEU    HB2  232   1.793   8.054   3.543
   16LEU     CG  233   1.897   7.865   3.568
   16LEU     HG  234   1.871   7.778   3.628
   16LEU    CD1  235   1.935   7.814   3.429
   16LEU   HD11  236   2.035   7.770   3.428
   16LEU   HD12  237   1.866   7.738   3.393
   16LEU   HD13  238   1.930   7.905   3.368
   16LEU    CD2  239   2.026   7.919   3.628
   16LEU   HD21  240   2.103   7.843   3.619
   16LEU   HD22  241   2.053   8.016   3.586
   16LEU   HD23  242   2.009   7.935   3.735
   16LEU      C  243   1.586   7.790   3.575
   16LEU      O  244   1.512   7.789   3.673
   17GLY      N  245   1.632   7.674   3.528
   17GLY      H  246   1.674   7.669   3.436
   17GLY     CA  247   1.589   7.546   3.581
   17GLY    HA1  248   1.488   7.521   3.550
   17GLY    HA2  249   1.591   7.541   3.689
   17GLY      C  250   1.675   7.429   3.535
   17GLY      O  251   1.770   7.450   3.460
   18LEU      N  252   1.649   7.303   3.571
   18LEU      H  253   1.569   7.294   3.632
   18LEU     CA  254   1.723   7.186   3.529
   18LEU     HA  255   1.812   7.224   3.479
   18LEU     CB  256   1.782   7.129   3.658
   18LEU    HB1  257   1.702   7.094   3.723
   18LEU    HB2  258   1.826   7.210   3.717
   18LEU     CG  259   1.886   7.020   3.635
   18LEU     HG  260   1.830   6.939   3.589
   18LEU    CD1  261   2.003   7.062   3.547
   18LEU   HD11  262   2.042   7.161   3.572
   18LEU   HD12  263   2.083   6.989   3.553
   18LEU   HD13  264   1.963   7.051   3.446
   18LEU    CD2  265   1.946   6.988   3.772
   18LEU   HD21  266   1.867   6.950   3.838
   18LEU   HD22  267   2.024   6.913   3.764
   18LEU   HD23  268   1.988   7.080   3.812
   18LEU      C  269   1.643   7.088   3.446
   18LEU      O  270   1.543   7.034   3.493
   19GLY      N  271   1.698   7.048   3.331
   19GLY      H  272   1.775   7.105   3.299
   19GLY     CA  273   1.654   6.932   3.256
   19GLY    HA1  274   1.715   6.932   3.165
   19GLY    HA2  275   1.548   6.940   3.234
   19GLY      C  276   1.699   6.800   3.318
   19GLY      O  277   1.813   6.800   3.364
   20THR      N  278   1.618   6.694   3.318
   20THR      H  279   1.524   6.699   3.283
   20THR     CA  280   1.654   6.567   3.378
   20THR     HA  281   1.755   6.574   3.418
   20THR     CB  282   1.569   6.541   3.502
   20THR     HB  283   1.602   6.455   3.560
   20THR    CG2  284   1.584   6.647   3.612
   20THR   HG21  285   1.545   6.610   3.706
   20THR   HG22  286   1.691   6.664   3.624
   20THR   HG23  287   1.553   6.747   3.583
   20THR    OG1  288   1.432   6.526   3.471
   20THR    HG1  289   1.389   6.612   3.469
   20THR      C  290   1.656   6.452   3.278
   20THR      O  291   1.676   6.338   3.320
   21TRP      N  292   1.631   6.472   3.148
   21TRP      H  293   1.621   6.568   3.119
   21TRP     CA  294   1.629   6.371   3.045
   21TRP     HA  295   1.556   6.298   3.078
   21TRP     CB  296   1.579   6.435   2.916
   21TRP    HB1  297   1.651   6.513   2.890
   21TRP    HB2  298   1.483   6.481   2.938
   21TRP     CG  299   1.549   6.339   2.805
   21TRP    CD1  300   1.513   6.209   2.806
   21TRP    HD1  301   1.495   6.151   2.895
   21TRP    NE1  302   1.510   6.156   2.678
   21TRP    HE1  303   1.490   6.060   2.652
   21TRP    CE2  304   1.553   6.251   2.589
   21TRP    CZ2  305   1.571   6.246   2.450
   21TRP    HZ2  306   1.559   6.152   2.398
   21TRP    CH2  307   1.615   6.363   2.386
   21TRP    HH2  308   1.618   6.366   2.278
   21TRP    CZ3  309   1.626   6.484   2.454
   21TRP    HZ3  310   1.644   6.582   2.410
   21TRP    CE3  311   1.611   6.484   2.593
   21TRP    HE3  312   1.631   6.574   2.648
   21TRP    CD2  313   1.573   6.370   2.664
   21TRP      C  314   1.768   6.313   3.022
   21TRP      O  315   1.868   6.379   3.049
   22LYS      N  316   1.767   6.184   2.988
   22LYS      H  317   1.680   6.133   2.974
   22LYS     CA  318   1.885   6.103   2.967
   22LYS     HA  319   1.853   6.003   2.937
   22LYS     CB  320   1.966   6.155   2.849
   22LYS    HB1  321   2.039   6.080   2.822
   22LYS    HB2  322   2.014   6.248   2.881
   22LYS     CG  323   1.884   6.208   2.731
   22LYS    HG1  324   1.817   6.289   2.760
   22LYS    HG2  325   1.824   6.124   2.697
   22LYS     CD  326   1.978   6.264   2.625
   22LYS    HD1  327   1.997   6.191   2.546
   22LYS    HD2  328   2.077   6.278   2.668
   22LYS     CE  329   1.935   6.392   2.553
   22LYS    HE1  330   1.827   6.389   2.535
   22LYS    HE2  331   1.981   6.411   2.456
   22LYS     NZ  332   1.962   6.508   2.638
   22LYS    HZ1  333   2.061   6.528   2.628
   22LYS    HZ2  334   1.916   6.594   2.611
   22LYS    HZ3  335   1.946   6.482   2.734
   22LYS      C  336   1.972   6.082   3.090
   22LYS      O  337   2.074   6.017   3.070
   23SER      N  338   1.942   6.135   3.209
   23SER      H  339   1.858   6.191   3.207
   23SER     CA  340   2.016   6.134   3.334
   23SER     HA  341   2.122   6.120   3.315
   23SER     CB  342   2.000   6.265   3.411
   23SER    HB1  343   2.075   6.251   3.489
   23SER    HB2  344   1.898   6.273   3.448
   23SER     OG  345   2.026   6.375   3.327
   23SER     HG  346   1.965   6.375   3.254
   23SER      C  347   1.978   6.017   3.424
   23SER      O  348   1.870   6.012   3.482
   24PRO      N  349   2.071   5.924   3.445
   24PRO     CD  350   2.212   5.927   3.412
   24PRO    HD1  351   2.269   5.986   3.484
   24PRO    HD2  352   2.234   5.960   3.311
   24PRO     CG  353   2.260   5.782   3.423
   24PRO    HG1  354   2.326   5.760   3.506
   24PRO    HG2  355   2.313   5.747   3.334
   24PRO     CB  356   2.135   5.696   3.437
   24PRO    HB1  357   2.147   5.605   3.496
   24PRO    HB2  358   2.089   5.665   3.343
   24PRO     CA  359   2.039   5.795   3.503
   24PRO     HA  360   1.941   5.764   3.469
   24PRO      C  361   2.042   5.807   3.655
   24PRO      O  362   2.096   5.904   3.706
   25PRO      N  363   1.980   5.708   3.721
   25PRO     CD  364   1.890   5.615   3.655
   25PRO    HD1  365   1.937   5.548   3.582
   25PRO    HD2  366   1.814   5.679   3.610
   25PRO     CG  367   1.822   5.537   3.766
   25PRO    HG1  368   1.806   5.431   3.744
   25PRO    HG2  369   1.719   5.571   3.777
   25PRO     CB  370   1.922   5.552   3.880
   25PRO    HB1  371   2.000   5.478   3.863
   25PRO    HB2  372   1.873   5.526   3.974
   25PRO     CA  373   1.978   5.693   3.865
   25PRO     HA  374   1.908   5.760   3.914
   25PRO      C  375   2.112   5.706   3.935
   25PRO      O  376   2.214   5.669   3.876
   26GLY      N  377   2.115   5.778   4.047
   26GLY      H  378   2.030   5.786   4.101
   26GLY     CA  379   2.235   5.817   4.119
   26GLY    HA1  380   2.323   5.754   4.111
   26GLY    HA2  381   2.214   5.838   4.224
   26GLY      C  382   2.281   5.954   4.070
   26GLY      O  383   2.262   6.052   4.140
   27GLN      N  384   2.335   5.961   3.948
   27GLN      H  385   2.344   5.872   3.901
   27GLN     CA  386   2.399   6.078   3.891
   27GLN     HA  387   2.479   6.107   3.959
   27GLN     CB  388   2.462   6.046   3.756
   27GLN    HB1  389   2.513   6.134   3.717
   27GLN    HB2  390   2.379   6.013   3.695
   27GLN     CG  391   2.566   5.934   3.764
   27GLN    HG1  392   2.520   5.837   3.785
   27GLN    HG2  393   2.636   5.952   3.845
   27GLN     CD  394   2.643   5.906   3.636
   27GLN    OE1  395   2.639   5.973   3.533
   27GLN    NE2  396   2.718   5.796   3.629
   27GLN   HE21  397   2.740   5.743   3.712
   27GLN   HE22  398   2.764   5.781   3.540
   27GLN      C  399   2.305   6.198   3.885
   27GLN      O  400   2.352   6.309   3.905
   28VAL      N  401   2.175   6.173   3.864
   28VAL      H  402   2.144   6.084   3.829
   28VAL     CA  403   2.073   6.276   3.866
   28VAL     HA  404   2.114   6.368   3.823
   28VAL     CB  405   1.957   6.240   3.774
   28VAL     HB  406   1.997   6.190   3.686
   28VAL    CG1  407   1.865   6.134   3.832
   28VAL   HG11  408   1.799   6.173   3.910
   28VAL   HG12  409   1.810   6.080   3.754
   28VAL   HG13  410   1.929   6.056   3.875
   28VAL    CG2  411   1.869   6.357   3.731
   28VAL   HG21  412   1.794   6.329   3.657
   28VAL   HG22  413   1.829   6.404   3.821
   28VAL   HG23  414   1.924   6.440   3.687
   28VAL      C  415   2.023   6.321   4.003
   28VAL      O  416   1.987   6.437   4.021
   29THR      N  417   2.028   6.233   4.103
   29THR      H  418   2.048   6.135   4.087
   29THR     CA  419   2.000   6.268   4.240
   29THR     HA  420   1.921   6.342   4.246
   29THR     CB  421   1.988   6.147   4.333
   29THR     HB  422   2.076   6.082   4.329
   29THR    CG2  423   1.966   6.184   4.479
   29THR   HG21  424   1.882   6.252   4.487
   29THR   HG22  425   1.939   6.097   4.540
   29THR   HG23  426   2.057   6.220   4.527
   29THR    OG1  427   1.877   6.072   4.288
   29THR    HG1  428   1.797   6.112   4.323
   29THR      C  429   2.113   6.355   4.294
   29THR      O  430   2.081   6.459   4.351
   30GLU      N  431   2.240   6.321   4.269
   30GLU      H  432   2.260   6.239   4.214
   30GLU     CA  433   2.352   6.402   4.310
   30GLU     HA  434   2.334   6.428   4.414
   30GLU     CB  435   2.474   6.312   4.299
   30GLU    HB1  436   2.560   6.376   4.319
   30GLU    HB2  437   2.482   6.281   4.194
   30GLU     CG  438   2.487   6.193   4.394
   30GLU    HG1  439   2.590   6.156   4.391
   30GLU    HG2  440   2.425   6.116   4.348
   30GLU     CD  441   2.438   6.216   4.536
   30GLU    OE1  442   2.372   6.124   4.588
   30GLU    OE2  443   2.450   6.329   4.589
   30GLU      C  444   2.363   6.535   4.236
   30GLU      O  445   2.395   6.631   4.306
   31ALA      N  446   2.314   6.544   4.112
   31ALA      H  447   2.288   6.455   4.072
   31ALA     CA  448   2.303   6.667   4.037
   31ALA     HA  449   2.402   6.712   4.029
   31ALA     CB  450   2.269   6.631   3.893
   31ALA    HB1  451   2.183   6.564   3.888
   31ALA    HB2  452   2.241   6.722   3.840
   31ALA    HB3  453   2.352   6.573   3.852
   31ALA      C  454   2.201   6.767   4.090
   31ALA      O  455   2.245   6.878   4.120
   32VAL      N  456   2.079   6.726   4.125
   32VAL      H  457   2.048   6.633   4.102
   32VAL     CA  458   1.976   6.815   4.175
   32VAL     HA  459   1.966   6.905   4.115
   32VAL     CB  460   1.843   6.741   4.163
   32VAL     HB  461   1.858   6.644   4.211
   32VAL    CG1  462   1.727   6.802   4.241
   32VAL   HG11  463   1.713   6.903   4.203
   32VAL   HG12  464   1.628   6.761   4.220
   32VAL   HG13  465   1.737   6.810   4.349
   32VAL    CG2  466   1.806   6.723   4.016
   32VAL   HG21  467   1.895   6.704   3.956
   32VAL   HG22  468   1.732   6.645   3.999
   32VAL   HG23  469   1.766   6.819   3.984
   32VAL      C  470   2.010   6.855   4.317
   32VAL      O  471   1.987   6.973   4.344
   33LYS      N  472   2.065   6.776   4.409
   33LYS      H  473   2.085   6.683   4.376
   33LYS     CA  474   2.099   6.829   4.540
   33LYS     HA  475   2.016   6.880   4.587
   33LYS     CB  476   2.147   6.715   4.630
   33LYS    HB1  477   2.193   6.759   4.719
   33LYS    HB2  478   2.222   6.652   4.583
   33LYS     CG  479   2.036   6.621   4.673
   33LYS    HG1  480   1.985   6.579   4.586
   33LYS    HG2  481   1.951   6.664   4.726
   33LYS     CD  482   2.084   6.514   4.771
   33LYS    HD1  483   1.997   6.463   4.811
   33LYS    HD2  484   2.128   6.559   4.860
   33LYS     CE  485   2.179   6.425   4.692
   33LYS    HE1  486   2.256   6.484   4.642
   33LYS    HE2  487   2.118   6.379   4.615
   33LYS     NZ  488   2.243   6.331   4.786
   33LYS    HZ1  489   2.308   6.379   4.846
   33LYS    HZ2  490   2.178   6.286   4.849
   33LYS    HZ3  491   2.293   6.263   4.731
   33LYS      C  492   2.210   6.932   4.533
   33LYS      O  493   2.195   7.035   4.600
   34VAL      N  494   2.310   6.919   4.445
   34VAL      H  495   2.315   6.838   4.386
   34VAL     CA  496   2.408   7.023   4.424
   34VAL     HA  497   2.452   7.055   4.519
   34VAL     CB  498   2.535   6.974   4.353
   34VAL     HB  499   2.513   6.930   4.256
   34VAL    CG1  500   2.648   7.075   4.338
   34VAL   HG11  501   2.620   7.153   4.268
   34VAL   HG12  502   2.679   7.128   4.427
   34VAL   HG13  503   2.736   7.020   4.302
   34VAL    CG2  504   2.589   6.859   4.438
   34VAL   HG21  505   2.621   6.896   4.535
   34VAL   HG22  506   2.514   6.782   4.457
   34VAL   HG23  507   2.675   6.815   4.388
   34VAL      C  508   2.356   7.149   4.356
   34VAL      O  509   2.386   7.260   4.400
   35ALA      N  510   2.266   7.138   4.258
   35ALA      H  511   2.228   7.048   4.231
   35ALA     CA  512   2.195   7.251   4.201
   35ALA     HA  513   2.279   7.312   4.166
   35ALA     CB  514   2.102   7.200   4.092
   35ALA    HB1  515   2.135   7.098   4.069
   35ALA    HB2  516   1.999   7.194   4.126
   35ALA    HB3  517   2.106   7.260   4.001
   35ALA      C  518   2.112   7.330   4.301
   35ALA      O  519   2.118   7.453   4.296
   36ILE      N  520   2.047   7.266   4.399
   36ILE      H  521   2.046   7.165   4.394
   36ILE     CA  522   1.968   7.333   4.500
   36ILE     HA  523   1.912   7.411   4.448
   36ILE     CB  524   1.868   7.237   4.564
   36ILE     HB  525   1.913   7.143   4.598
   36ILE    CG2  526   1.789   7.306   4.674
   36ILE   HG21  527   1.765   7.410   4.653
   36ILE   HG22  528   1.702   7.252   4.712
   36ILE   HG23  529   1.854   7.307   4.762
   36ILE    CG1  530   1.768   7.200   4.455
   36ILE   HG11  531   1.819   7.166   4.364
   36ILE   HG12  532   1.703   7.283   4.427
   36ILE     CD  533   1.676   7.088   4.501
   36ILE    HD1  534   1.615   7.047   4.420
   36ILE    HD2  535   1.738   7.007   4.541
   36ILE    HD3  536   1.612   7.132   4.577
   36ILE      C  537   2.055   7.404   4.604
   36ILE      O  538   2.031   7.520   4.634
   37ASP      N  539   2.171   7.349   4.639
   37ASP      H  540   2.186   7.257   4.600
   37ASP     CA  541   2.274   7.417   4.715
   37ASP     HA  542   2.239   7.444   4.815
   37ASP     CB  543   2.379   7.311   4.746
   37ASP    HB1  544   2.424   7.279   4.652
   37ASP    HB2  545   2.330   7.223   4.787
   37ASP     CG  546   2.481   7.359   4.848
   37ASP    OD1  547   2.449   7.380   4.967
   37ASP    OD2  548   2.600   7.383   4.821
   37ASP      C  549   2.338   7.538   4.647
   37ASP      O  550   2.364   7.636   4.716
   38VAL      N  551   2.346   7.543   4.514
   38VAL      H  552   2.337   7.452   4.470
   38VAL     CA  553   2.396   7.655   4.436
   38VAL     HA  554   2.477   7.704   4.491
   38VAL     CB  555   2.448   7.601   4.303
   38VAL     HB  556   2.376   7.534   4.255
   38VAL    CG1  557   2.485   7.716   4.210
   38VAL   HG11  558   2.394   7.760   4.168
   38VAL   HG12  559   2.544   7.793   4.259
   38VAL   HG13  560   2.533   7.667   4.125
   38VAL    CG2  561   2.578   7.525   4.328
   38VAL   HG21  562   2.604   7.481   4.232
   38VAL   HG22  563   2.649   7.590   4.380
   38VAL   HG23  564   2.553   7.450   4.402
   38VAL      C  565   2.289   7.759   4.410
   38VAL      O  566   2.320   7.877   4.423
   39GLY      N  567   2.168   7.722   4.365
   39GLY      H  568   2.166   7.623   4.346
   39GLY     CA  569   2.051   7.805   4.387
   39GLY    HA1  570   2.073   7.912   4.381
   39GLY    HA2  571   2.024   7.780   4.489
   39GLY      C  572   1.932   7.780   4.295
   39GLY      O  573   1.842   7.863   4.286
   40TYR      N  574   1.930   7.671   4.218
   40TYR      H  575   2.010   7.610   4.225
   40TYR     CA  576   1.821   7.629   4.132
   40TYR     HA  577   1.802   7.718   4.073
   40TYR     CB  578   1.863   7.511   4.045
   40TYR    HB1  579   1.778   7.459   4.001
   40TYR    HB2  580   1.913   7.444   4.114
   40TYR     CG  581   1.956   7.541   3.929
   40TYR    CD1  582   2.088   7.569   3.965
   40TYR    HD1  583   2.120   7.581   4.068
   40TYR    CE1  584   2.183   7.577   3.863
   40TYR    HE1  585   2.286   7.602   3.880
   40TYR     CZ  586   2.137   7.573   3.730
   40TYR     OH  587   2.225   7.602   3.630
   40TYR     HH  588   2.314   7.590   3.664
   40TYR    CE2  589   2.002   7.553   3.693
   40TYR    HE2  590   1.970   7.551   3.590
   40TYR    CD2  591   1.909   7.543   3.797
   40TYR    HD2  592   1.808   7.518   3.769
   40TYR      C  593   1.695   7.593   4.211
   40TYR      O  594   1.705   7.544   4.323
   41ARG      N  595   1.575   7.612   4.156
   41ARG      H  596   1.578   7.643   4.060
   41ARG     CA  597   1.451   7.591   4.227
   41ARG     HA  598   1.464   7.527   4.314
   41ARG     CB  599   1.400   7.728   4.271
   41ARG    HB1  600   1.296   7.721   4.302
   41ARG    HB2  601   1.401   7.790   4.181
   41ARG     CG  602   1.486   7.803   4.372
   41ARG    HG1  603   1.439   7.899   4.389
   41ARG    HG2  604   1.583   7.821   4.326
   41ARG     CD  605   1.503   7.732   4.507
   41ARG    HD1  606   1.546   7.635   4.484
   41ARG    HD2  607   1.408   7.727   4.560
   41ARG     NE  608   1.591   7.814   4.591
   41ARG     HE  609   1.558   7.901   4.630
   41ARG     CZ  610   1.714   7.781   4.631
   41ARG    NH1  611   1.776   7.672   4.583
   41ARG   HH11  612   1.743   7.630   4.498
   41ARG   HH12  613   1.866   7.654   4.625
   41ARG    NH2  614   1.789   7.842   4.724
   41ARG   HH21  615   1.756   7.935   4.747
   41ARG   HH22  616   1.887   7.819   4.733
   41ARG      C  617   1.339   7.534   4.141
   41ARG      O  618   1.245   7.476   4.194
   42HIS      N  619   1.347   7.544   4.008
   42HIS      H  620   1.426   7.593   3.970
   42HIS     CA  621   1.263   7.473   3.913
   42HIS     HA  622   1.166   7.441   3.952
   42HIS     CB  623   1.216   7.569   3.804
   42HIS    HB1  624   1.301   7.626   3.768
   42HIS    HB2  625   1.163   7.656   3.844
   42HIS     CG  626   1.139   7.508   3.690
   42HIS    ND1  627   1.142   7.558   3.560
   42HIS    CE1  628   1.064   7.486   3.479
   42HIS    HE1  629   1.047   7.509   3.375
   42HIS    NE2  630   1.018   7.384   3.553
   42HIS    HE2  631   0.956   7.311   3.521
   42HIS    CD2  632   1.056   7.399   3.685
   42HIS    HD2  633   1.016   7.350   3.773
   42HIS      C  634   1.344   7.359   3.854
   42HIS      O  635   1.450   7.379   3.796
   43ILE      N  636   1.278   7.243   3.846
   43ILE      H  637   1.198   7.226   3.906
   43ILE     CA  638   1.338   7.126   3.785
   43ILE     HA  639   1.431   7.151   3.734
   43ILE     CB  640   1.380   7.033   3.899
   43ILE     HB  641   1.289   7.004   3.952
   43ILE    CG2  642   1.430   6.897   3.852
   43ILE   HG21  643   1.429   6.830   3.938
   43ILE   HG22  644   1.357   6.864   3.778
   43ILE   HG23  645   1.525   6.920   3.806
   43ILE    CG1  646   1.472   7.093   4.005
   43ILE   HG11  647   1.468   7.027   4.093
   43ILE   HG12  648   1.424   7.182   4.045
   43ILE     CD  649   1.618   7.134   3.992
   43ILE    HD1  650   1.693   7.059   3.966
   43ILE    HD2  651   1.620   7.225   3.932
   43ILE    HD3  652   1.655   7.178   4.084
   43ILE      C  653   1.239   7.064   3.688
   43ILE      O  654   1.125   7.039   3.728
   44ASP      N  655   1.274   7.040   3.562
   44ASP      H  656   1.369   7.067   3.539
   44ASP     CA  657   1.192   6.970   3.465
   44ASP     HA  658   1.088   6.992   3.486
   44ASP     CB  659   1.227   7.020   3.325
   44ASP    HB1  660   1.334   7.010   3.307
   44ASP    HB2  661   1.204   7.127   3.329
   44ASP     CG  662   1.153   6.950   3.212
   44ASP    OD1  663   1.043   7.002   3.183
   44ASP    OD2  664   1.195   6.848   3.152
   44ASP      C  665   1.195   6.818   3.473
   44ASP      O  666   1.301   6.757   3.490
   45CYS      N  667   1.080   6.751   3.460
   45CYS      H  668   1.000   6.810   3.445
   45CYS     CA  669   1.045   6.623   3.517
   45CYS     HA  670   1.140   6.572   3.534
   45CYS     CB  671   0.982   6.653   3.653
   45CYS    HB1  672   0.894   6.591   3.673
   45CYS    HB2  673   0.944   6.754   3.670
   45CYS     SG  674   1.084   6.614   3.796
   45CYS     HG  675   1.146   6.506   3.746
   45CYS      C  676   0.949   6.541   3.432
   45CYS      O  677   0.862   6.606   3.374
   46ALA      N  678   0.970   6.411   3.411
   46ALA      H  679   1.040   6.368   3.471
   46ALA     CA  680   0.883   6.326   3.333
   46ALA     HA  681   0.781   6.363   3.342
   46ALA     CB  682   0.930   6.346   3.189
   46ALA    HB1  683   1.035   6.322   3.172
   46ALA    HB2  684   0.867   6.275   3.136
   46ALA    HB3  685   0.898   6.437   3.139
   46ALA      C  686   0.884   6.177   3.366
   46ALA      O  687   0.986   6.120   3.405
   47HIS      N  688   0.778   6.101   3.336
   47HIS      H  689   0.703   6.158   3.299
   47HIS     CA  690   0.765   5.957   3.341
   47HIS     HA  691   0.783   5.906   3.436
   47HIS     CB  692   0.620   5.932   3.301
   47HIS    HB1  693   0.602   5.941   3.194
   47HIS    HB2  694   0.551   6.000   3.349
   47HIS     CG  695   0.579   5.791   3.331
   47HIS    ND1  696   0.656   5.685   3.378
   47HIS    CE1  697   0.568   5.586   3.394
   47HIS    HE1  698   0.581   5.491   3.442
   47HIS    NE2  699   0.444   5.620   3.354
   47HIS    HE2  700   0.362   5.562   3.359
   47HIS    CD2  701   0.447   5.754   3.321
   47HIS    HD2  702   0.362   5.811   3.288
   47HIS      C  703   0.862   5.886   3.247
   47HIS      O  704   0.934   5.794   3.284
   48VAL      N  705   0.890   5.946   3.131
   48VAL      H  706   0.828   6.021   3.103
   48VAL     CA  707   0.956   5.881   3.020
   48VAL     HA  708   0.927   5.776   3.024
   48VAL     CB  709   0.905   5.937   2.887
   48VAL     HB  710   0.797   5.924   2.891
   48VAL    CG1  711   0.933   6.083   2.855
   48VAL   HG11  712   0.917   6.135   2.950
   48VAL   HG12  713   1.036   6.100   2.824
   48VAL   HG13  714   0.872   6.117   2.772
   48VAL    CG2  715   0.940   5.845   2.770
   48VAL   HG21  716   0.934   5.741   2.803
   48VAL   HG22  717   0.873   5.855   2.685
   48VAL   HG23  718   1.040   5.877   2.739
   48VAL      C  719   1.106   5.897   3.034
   48VAL      O  720   1.177   5.824   2.965
   49TYR      N  721   1.156   5.990   3.117
   49TYR      H  722   1.094   6.058   3.159
   49TYR     CA  723   1.298   5.999   3.140
   49TYR     HA  724   1.350   5.982   3.046
   49TYR     CB  725   1.341   6.137   3.191
   49TYR    HB1  726   1.448   6.145   3.175
   49TYR    HB2  727   1.326   6.133   3.299
   49TYR     CG  728   1.282   6.265   3.137
   49TYR    CD1  729   1.232   6.269   3.006
   49TYR    HD1  730   1.231   6.179   2.946
   49TYR    CE1  731   1.188   6.392   2.956
   49TYR    HE1  732   1.149   6.391   2.855
   49TYR     CZ  733   1.203   6.507   3.035
   49TYR     OH  734   1.163   6.625   2.978
   49TYR     HH  735   1.166   6.692   3.046
   49TYR    CE2  736   1.251   6.508   3.167
   49TYR    HE2  737   1.262   6.601   3.221
   49TYR    CD2  738   1.296   6.383   3.211
   49TYR    HD2  739   1.341   6.379   3.310
   49TYR      C  740   1.350   5.891   3.235
   49TYR      O  741   1.469   5.861   3.241
   50GLN      N  742   1.252   5.837   3.308
   50GLN      H  743   1.156   5.861   3.286
   50GLN     CA  744   1.261   5.725   3.399
   50GLN     HA  745   1.163   5.725   3.447
   50GLN     CB  746   1.282   5.592   3.326
   50GLN    HB1  747   1.278   5.513   3.401
   50GLN    HB2  748   1.383   5.599   3.285
   50GLN     CG  749   1.182   5.560   3.216
   50GLN    HG1  750   1.201   5.615   3.123
   50GLN    HG2  751   1.082   5.580   3.252
   50GLN     CD  752   1.174   5.410   3.191
   50GLN    OE1  753   1.231   5.351   3.099
   50GLN    NE2  754   1.088   5.341   3.265
   50GLN   HE21  755   1.031   5.385   3.337
   50GLN   HE22  756   1.074   5.243   3.247
   50GLN      C  757   1.347   5.745   3.523
   50GLN      O  758   1.427   5.657   3.553
   51ASN      N  759   1.336   5.860   3.589
   51ASN      H  760   1.268   5.928   3.559
   51ASN     CA  761   1.410   5.898   3.708
   51ASN     HA  762   1.429   5.810   3.770
   51ASN     CB  763   1.539   5.968   3.665
   51ASN    HB1  764   1.607   5.892   3.626
   51ASN    HB2  765   1.595   6.002   3.752
   51ASN     CG  766   1.519   6.079   3.564
   51ASN    OD1  767   1.420   6.151   3.548
   51ASN    ND2  768   1.614   6.100   3.472
   51ASN   HD21  769   1.702   6.051   3.472
   51ASN   HD22  770   1.603   6.189   3.426
   51ASN      C  771   1.334   5.996   3.796
   51ASN      O  772   1.392   6.047   3.892
   52GLU      N  773   1.202   6.015   3.780
   52GLU      H  774   1.147   5.957   3.719
   52GLU     CA  775   1.126   6.108   3.861
   52GLU     HA  776   1.176   6.204   3.851
   52GLU     CB  777   0.983   6.111   3.807
   52GLU    HB1  778   0.934   6.018   3.834
   52GLU    HB2  779   0.979   6.135   3.701
   52GLU     CG  780   0.886   6.209   3.871
   52GLU    HG1  781   0.939   6.304   3.863
   52GLU    HG2  782   0.866   6.183   3.975
   52GLU     CD  783   0.756   6.225   3.794
   52GLU    OE1  784   0.693   6.119   3.773
   52GLU    OE2  785   0.713   6.336   3.755
   52GLU      C  786   1.127   6.063   4.007
   52GLU      O  787   1.132   6.152   4.092
   53ASN      N  788   1.139   5.937   4.050
   53ASN      H  789   1.134   5.864   3.980
   53ASN     CA  790   1.142   5.904   4.191
   53ASN     HA  791   1.053   5.948   4.235
   53ASN     CB  792   1.137   5.754   4.220
   53ASN    HB1  793   1.227   5.702   4.187
   53ASN    HB2  794   1.050   5.715   4.168
   53ASN     CG  795   1.118   5.727   4.369
   53ASN    OD1  796   1.003   5.719   4.411
   53ASN    ND2  797   1.229   5.707   4.440
   53ASN   HD21  798   1.320   5.708   4.395
   53ASN   HD22  799   1.225   5.691   4.539
   53ASN      C  800   1.270   5.956   4.255
   53ASN      O  801   1.269   6.004   4.369
   54GLU      N  802   1.377   5.959   4.177
   54GLU      H  803   1.366   5.958   4.076
   54GLU     CA  804   1.514   5.987   4.217
   54GLU     HA  805   1.535   5.957   4.320
   54GLU     CB  806   1.611   5.914   4.125
   54GLU    HB1  807   1.716   5.933   4.149
   54GLU    HB2  808   1.600   5.947   4.022
   54GLU     CG  809   1.592   5.764   4.103
   54GLU    HG1  810   1.666   5.719   4.037
   54GLU    HG2  811   1.498   5.750   4.050
   54GLU     CD  812   1.580   5.692   4.237
   54GLU    OE1  813   1.690   5.671   4.292
   54GLU    OE2  814   1.471   5.667   4.293
   54GLU      C  815   1.551   6.134   4.213
   54GLU      O  816   1.622   6.186   4.299
   55VAL      N  817   1.493   6.204   4.115
   55VAL      H  818   1.448   6.154   4.040
   55VAL     CA  819   1.478   6.348   4.115
   55VAL     HA  820   1.582   6.376   4.127
   55VAL     CB  821   1.417   6.415   3.993
   55VAL     HB  822   1.318   6.376   3.969
   55VAL    CG1  823   1.406   6.567   4.011
   55VAL   HG11  824   1.345   6.607   4.091
   55VAL   HG12  825   1.508   6.607   4.009
   55VAL   HG13  826   1.358   6.607   3.922
   55VAL    CG2  827   1.513   6.386   3.877
   55VAL   HG21  828   1.612   6.424   3.901
   55VAL   HG22  829   1.521   6.277   3.873
   55VAL   HG23  830   1.478   6.430   3.784
   55VAL      C  831   1.403   6.389   4.242
   55VAL      O  832   1.445   6.480   4.313
   56GLY      N  833   1.299   6.315   4.280
   56GLY      H  834   1.272   6.239   4.220
   56GLY     CA  835   1.227   6.325   4.405
   56GLY    HA1  836   1.148   6.250   4.412
   56GLY    HA2  837   1.176   6.421   4.417
   56GLY      C  838   1.307   6.317   4.534
   56GLY      O  839   1.305   6.402   4.623
   57VAL      N  840   1.389   6.212   4.533
   57VAL      H  841   1.370   6.134   4.472
   57VAL     CA  842   1.480   6.186   4.643
   57VAL     HA  843   1.428   6.167   4.737
   57VAL     CB  844   1.573   6.067   4.619
   57VAL     HB  845   1.626   6.085   4.525
   57VAL    CG1  846   1.680   6.069   4.728
   57VAL   HG11  847   1.755   6.147   4.726
   57VAL   HG12  848   1.636   6.082   4.827
   57VAL   HG13  849   1.725   5.969   4.729
   57VAL    CG2  850   1.506   5.932   4.595
   57VAL   HG21  851   1.575   5.850   4.571
   57VAL   HG22  852   1.462   5.902   4.690
   57VAL   HG23  853   1.429   5.941   4.519
   57VAL      C  854   1.562   6.311   4.668
   57VAL      O  855   1.572   6.360   4.780
   58ALA      N  856   1.617   6.370   4.561
   58ALA      H  857   1.584   6.344   4.468
   58ALA     CA  858   1.693   6.492   4.571
   58ALA     HA  859   1.770   6.472   4.646
   58ALA     CB  860   1.761   6.523   4.438
   58ALA    HB1  861   1.692   6.516   4.355
   58ALA    HB2  862   1.807   6.622   4.431
   58ALA    HB3  863   1.836   6.444   4.428
   58ALA      C  864   1.626   6.619   4.622
   58ALA      O  865   1.686   6.693   4.700
   59ILE      N  866   1.498   6.634   4.588
   59ILE      H  867   1.463   6.572   4.516
   59ILE     CA  868   1.405   6.727   4.649
   59ILE     HA  869   1.441   6.829   4.639
   59ILE     CB  870   1.275   6.721   4.569
   59ILE     HB  871   1.247   6.617   4.558
   59ILE    CG2  872   1.159   6.779   4.649
   59ILE   HG21  873   1.176   6.883   4.680
   59ILE   HG22  874   1.075   6.761   4.582
   59ILE   HG23  875   1.135   6.717   4.735
   59ILE    CG1  876   1.297   6.787   4.432
   59ILE   HG11  877   1.385   6.751   4.380
   59ILE   HG12  878   1.309   6.891   4.460
   59ILE     CD  879   1.191   6.754   4.328
   59ILE    HD1  880   1.214   6.805   4.234
   59ILE    HD2  881   1.197   6.652   4.291
   59ILE    HD3  882   1.090   6.777   4.363
   59ILE      C  883   1.389   6.704   4.799
   59ILE      O  884   1.399   6.794   4.881
   60GLN      N  885   1.350   6.582   4.835
   60GLN      H  886   1.328   6.510   4.767
   60GLN     CA  887   1.311   6.542   4.969
   60GLN     HA  888   1.241   6.615   5.011
   60GLN     CB  889   1.234   6.412   4.945
   60GLN    HB1  890   1.216   6.383   5.049
   60GLN    HB2  891   1.298   6.339   4.896
   60GLN     CG  892   1.099   6.425   4.874
   60GLN    HG1  893   1.079   6.325   4.834
   60GLN    HG2  894   1.115   6.497   4.794
   60GLN     CD  895   0.988   6.457   4.972
   60GLN    OE1  896   1.003   6.523   5.075
   60GLN    NE2  897   0.863   6.428   4.935
   60GLN   HE21  898   0.838   6.381   4.849
   60GLN   HE22  899   0.784   6.458   4.991
   60GLN      C  900   1.433   6.549   5.059
   60GLN      O  901   1.425   6.574   5.179
   61GLU      N  902   1.555   6.530   5.008
   61GLU      H  903   1.559   6.483   4.918
   61GLU     CA  904   1.676   6.550   5.085
   61GLU     HA  905   1.654   6.512   5.185
   61GLU     CB  906   1.783   6.467   5.015
   61GLU    HB1  907   1.879   6.493   5.061
   61GLU    HB2  908   1.788   6.501   4.912
   61GLU     CG  909   1.760   6.318   5.033
   61GLU    HG1  910   1.834   6.262   4.976
   61GLU    HG2  911   1.661   6.277   5.016
   61GLU     CD  912   1.778   6.287   5.181
   61GLU    OE1  913   1.677   6.275   5.255
   61GLU    OE2  914   1.893   6.283   5.229
   61GLU      C  915   1.710   6.696   5.112
   61GLU      O  916   1.759   6.718   5.222
   62LYS      N  917   1.663   6.788   5.028
   62LYS      H  918   1.617   6.758   4.943
   62LYS     CA  919   1.668   6.931   5.052
   62LYS     HA  920   1.757   6.937   5.116
   62LYS     CB  921   1.683   7.007   4.921
   62LYS    HB1  922   1.667   7.113   4.939
   62LYS    HB2  923   1.601   6.988   4.851
   62LYS     CG  924   1.819   6.979   4.858
   62LYS    HG1  925   1.820   7.003   4.752
   62LYS    HG2  926   1.819   6.870   4.847
   62LYS     CD  927   1.939   7.039   4.931
   62LYS    HD1  928   1.926   7.009   5.035
   62LYS    HD2  929   1.939   7.148   4.934
   62LYS     CE  930   2.076   6.990   4.884
   62LYS    HE1  931   2.096   7.048   4.794
   62LYS    HE2  932   2.078   6.884   4.860
   62LYS     NZ  933   2.180   7.013   4.986
   62LYS    HZ1  934   2.271   6.988   4.950
   62LYS    HZ2  935   2.183   7.109   5.017
   62LYS    HZ3  936   2.158   6.953   5.064
   62LYS      C  937   1.557   6.981   5.143
   62LYS      O  938   1.576   7.080   5.214
   63LEU      N  939   1.439   6.918   5.149
   63LEU      H  940   1.426   6.848   5.078
   63LEU     CA  941   1.341   6.928   5.256
   63LEU     HA  942   1.330   7.035   5.270
   63LEU     CB  943   1.208   6.869   5.211
   63LEU    HB1  944   1.144   6.882   5.298
   63LEU    HB2  945   1.218   6.761   5.202
   63LEU     CG  946   1.154   6.944   5.089
   63LEU     HG  947   1.225   6.948   5.006
   63LEU    CD1  948   1.037   6.869   5.028
   63LEU   HD11  949   1.051   6.761   5.035
   63LEU   HD12  950   0.940   6.879   5.077
   63LEU   HD13  951   1.033   6.904   4.925
   63LEU    CD2  952   1.113   7.089   5.112
   63LEU   HD21  953   1.190   7.130   5.178
   63LEU   HD22  954   1.097   7.144   5.019
   63LEU   HD23  955   1.015   7.096   5.159
   63LEU      C  956   1.392   6.875   5.390
   63LEU      O  957   1.367   6.940   5.491
   64ARG      N  958   1.471   6.768   5.391
   64ARG      H  959   1.481   6.712   5.307
   64ARG     CA  960   1.512   6.706   5.516
   64ARG     HA  961   1.423   6.673   5.569
   64ARG     CB  962   1.588   6.578   5.481
   64ARG    HB1  963   1.673   6.599   5.416
   64ARG    HB2  964   1.521   6.518   5.419
   64ARG     CG  965   1.623   6.498   5.606
   64ARG    HG1  966   1.530   6.480   5.661
   64ARG    HG2  967   1.689   6.551   5.674
   64ARG     CD  968   1.693   6.365   5.577
   64ARG    HD1  969   1.621   6.306   5.522
   64ARG    HD2  970   1.718   6.311   5.669
   64ARG     NE  971   1.806   6.394   5.489
   64ARG     HE  972   1.786   6.371   5.392
   64ARG     CZ  973   1.923   6.455   5.512
   64ARG    NH1  974   1.954   6.488   5.638
   64ARG   HH11  975   1.887   6.466   5.710
   64ARG   HH12  976   2.047   6.514   5.667
   64ARG    NH2  977   2.014   6.474   5.415
   64ARG   HH21  978   1.993   6.429   5.327
   64ARG   HH22  979   2.102   6.522   5.429
   64ARG      C  980   1.582   6.796   5.616
   64ARG      O  981   1.558   6.802   5.736
   65GLU      N  982   1.670   6.880   5.560
   65GLU      H  983   1.681   6.885   5.459
   65GLU     CA  984   1.753   6.971   5.636
   65GLU     HA  985   1.753   6.952   5.743
   65GLU     CB  986   1.897   6.977   5.586
   65GLU    HB1  987   1.946   7.058   5.640
   65GLU    HB2  988   1.896   6.998   5.479
   65GLU     CG  989   1.967   6.843   5.609
   65GLU    HG1  990   1.922   6.773   5.538
   65GLU    HG2  991   1.947   6.811   5.711
   65GLU     CD  992   2.118   6.847   5.587
   65GLU    OE1  993   2.184   6.882   5.687
   65GLU    OE2  994   2.171   6.843   5.473
   65GLU      C  995   1.683   7.106   5.628
   65GLU      O  996   1.741   7.200   5.683
   66GLN      N  997   1.567   7.126   5.565
   66GLN      H  998   1.523   7.048   5.520
   66GLN     CA  999   1.501   7.255   5.557
   66GLN     HA 1000   1.422   7.233   5.486
   66GLN     CB 1001   1.439   7.287   5.693
   66GLN    HB1 1002   1.391   7.385   5.690
   66GLN    HB2 1003   1.526   7.286   5.759
   66GLN     CG 1004   1.347   7.178   5.746
   66GLN    HG1 1005   1.393   7.082   5.771
   66GLN    HG2 1006   1.280   7.158   5.662
   66GLN     CD 1007   1.267   7.224   5.867
   66GLN    OE1 1008   1.319   7.248   5.976
   66GLN    NE2 1009   1.134   7.215   5.862
   66GLN   HE21 1010   1.087   7.194   5.775
   66GLN   HE22 1011   1.085   7.244   5.946
   66GLN      C 1012   1.578   7.366   5.487
   66GLN      O 1013   1.541   7.483   5.478
   67VAL      N 1014   1.694   7.340   5.428
   67VAL      H 1015   1.735   7.248   5.443
   67VAL     CA 1016   1.778   7.428   5.350
   67VAL     HA 1017   1.814   7.507   5.415
   67VAL     CB 1018   1.901   7.359   5.291
   67VAL     HB 1019   1.944   7.423   5.214
   67VAL    CG1 1020   2.004   7.345   5.402
   67VAL   HG11 1021   1.963   7.292   5.488
   67VAL   HG12 1022   2.090   7.287   5.366
   67VAL   HG13 1023   2.029   7.446   5.433
   67VAL    CG2 1024   1.873   7.227   5.219
   67VAL   HG21 1025   1.816   7.250   5.129
   67VAL   HG22 1026   1.966   7.179   5.188
   67VAL   HG23 1027   1.818   7.154   5.280
   67VAL      C 1028   1.697   7.499   5.242
   67VAL      O 1029   1.728   7.613   5.208
   68VAL      N 1030   1.587   7.440   5.193
   68VAL      H 1031   1.562   7.349   5.228
   68VAL     CA 1032   1.485   7.500   5.111
   68VAL     HA 1033   1.499   7.607   5.131
   68VAL     CB 1034   1.501   7.482   4.960
   68VAL     HB 1035   1.419   7.537   4.914
   68VAL    CG1 1036   1.626   7.535   4.890
   68VAL   HG11 1037   1.649   7.636   4.922
   68VAL   HG12 1038   1.718   7.481   4.912
   68VAL   HG13 1039   1.611   7.542   4.782
   68VAL    CG2 1040   1.480   7.336   4.922
   68VAL   HG21 1041   1.563   7.285   4.972
   68VAL   HG22 1042   1.385   7.303   4.964
   68VAL   HG23 1043   1.474   7.325   4.814
   68VAL      C 1044   1.344   7.471   5.160
   68VAL      O 1045   1.329   7.371   5.230
   69LYS      N 1046   1.237   7.545   5.132
   69LYS      H 1047   1.254   7.635   5.089
   69LYS     CA 1048   1.104   7.495   5.162
   69LYS     HA 1049   1.106   7.417   5.237
   69LYS     CB 1050   1.017   7.611   5.208
   69LYS    HB1 1051   0.913   7.583   5.226
   69LYS    HB2 1052   1.003   7.687   5.130
   69LYS     CG 1053   1.061   7.670   5.342
   69LYS    HG1 1054   1.167   7.696   5.333
   69LYS    HG2 1055   1.046   7.595   5.419
   69LYS     CD 1056   0.978   7.793   5.378
   69LYS    HD1 1057   0.873   7.769   5.360
   69LYS    HD2 1058   1.004   7.875   5.310
   69LYS     CE 1059   1.008   7.854   5.514
   69LYS    HE1 1060   0.943   7.940   5.528
   69LYS    HE2 1061   1.111   7.890   5.514
   69LYS     NZ 1062   0.991   7.755   5.622
   69LYS    HZ1 1063   1.016   7.802   5.707
   69LYS    HZ2 1064   0.894   7.731   5.639
   69LYS    HZ3 1065   1.047   7.671   5.625
   69LYS      C 1066   1.029   7.428   5.048
   69LYS      O 1067   1.060   7.465   4.935
   70ARG      N 1068   0.921   7.357   5.081
   70ARG      H 1069   0.892   7.336   5.176
   70ARG     CA 1070   0.831   7.313   4.976
   70ARG     HA 1071   0.895   7.257   4.908
   70ARG     CB 1072   0.734   7.209   5.032
   70ARG    HB1 1073   0.680   7.259   5.112
   70ARG    HB2 1074   0.793   7.122   5.061
   70ARG     CG 1075   0.635   7.163   4.925
   70ARG    HG1 1076   0.569   7.246   4.901
   70ARG    HG2 1077   0.582   7.080   4.971
   70ARG     CD 1078   0.697   7.112   4.795
   70ARG    HD1 1079   0.744   7.016   4.819
   70ARG    HD2 1080   0.780   7.175   4.765
   70ARG     NE 1081   0.600   7.092   4.688
   70ARG     HE 1082   0.520   7.033   4.706
   70ARG     CZ 1083   0.578   7.170   4.581
   70ARG    NH1 1084   0.639   7.288   4.566
   70ARG   HH11 1085   0.701   7.319   4.639
   70ARG   HH12 1086   0.627   7.339   4.479
   70ARG    NH2 1087   0.488   7.137   4.487
   70ARG   HH21 1088   0.453   7.043   4.498
   70ARG   HH22 1089   0.488   7.203   4.410
   70ARG      C 1090   0.777   7.431   4.897
   70ARG      O 1091   0.766   7.414   4.776
   71GLU      N 1092   0.743   7.545   4.958
   71GLU      H 1093   0.739   7.558   5.058
   71GLU     CA 1094   0.697   7.655   4.875
   71GLU     HA 1095   0.642   7.607   4.794
   71GLU     CB 1096   0.593   7.734   4.954
   71GLU    HB1 1097   0.518   7.663   4.987
   71GLU    HB2 1098   0.539   7.793   4.879
   71GLU     CG 1099   0.639   7.826   5.067
   71GLU    HG1 1100   0.719   7.888   5.027
   71GLU    HG2 1101   0.688   7.765   5.143
   71GLU     CD 1102   0.532   7.912   5.133
   71GLU    OE1 1103   0.492   7.884   5.248
   71GLU    OE2 1104   0.478   8.002   5.064
   71GLU      C 1105   0.801   7.747   4.812
   71GLU      O 1106   0.770   7.847   4.748
   72GLU      N 1107   0.929   7.712   4.824
   72GLU      H 1108   0.961   7.637   4.883
   72GLU     CA 1109   1.038   7.762   4.742
   72GLU     HA 1110   1.005   7.860   4.709
   72GLU     CB 1111   1.157   7.787   4.834
   72GLU    HB1 1112   1.195   7.698   4.883
   72GLU    HB2 1113   1.127   7.870   4.898
   72GLU     CG 1114   1.286   7.838   4.770
   72GLU    HG1 1115   1.258   7.910   4.692
   72GLU    HG2 1116   1.339   7.750   4.736
   72GLU     CD 1117   1.377   7.900   4.875
   72GLU    OE1 1118   1.431   7.824   4.959
   72GLU    OE2 1119   1.405   8.021   4.864
   72GLU      C 1120   1.088   7.675   4.628
   72GLU      O 1121   1.134   7.725   4.525
   73LEU      N 1122   1.057   7.545   4.636
   73LEU      H 1123   0.999   7.513   4.712
   73LEU     CA 1124   1.078   7.462   4.519
   73LEU     HA 1125   1.167   7.502   4.471
   73LEU     CB 1126   1.106   7.322   4.571
   73LEU    HB1 1127   1.099   7.242   4.497
   73LEU    HB2 1128   1.034   7.302   4.651
   73LEU     CG 1129   1.242   7.301   4.636
   73LEU     HG 1130   1.253   7.367   4.722
   73LEU    CD1 1131   1.264   7.153   4.665
   73LEU   HD11 1132   1.234   7.086   4.585
   73LEU   HD12 1133   1.366   7.127   4.693
   73LEU   HD13 1134   1.206   7.117   4.750
   73LEU    CD2 1135   1.358   7.343   4.545
   73LEU   HD21 1136   1.456   7.335   4.592
   73LEU   HD22 1137   1.364   7.280   4.457
   73LEU   HD23 1138   1.360   7.443   4.503
   73LEU      C 1139   0.958   7.460   4.426
   73LEU      O 1140   0.852   7.405   4.456
   74PHE      N 1141   0.974   7.513   4.305
   74PHE      H 1142   1.064   7.556   4.288
   74PHE     CA 1143   0.883   7.501   4.192
   74PHE     HA 1144   0.784   7.523   4.230
   74PHE     CB 1145   0.911   7.616   4.097
   74PHE    HB1 1146   0.990   7.600   4.023
   74PHE    HB2 1147   0.957   7.696   4.155
   74PHE     CG 1148   0.784   7.680   4.045
   74PHE    CD1 1149   0.732   7.634   3.924
   74PHE    HD1 1150   0.772   7.550   3.869
   74PHE    CE1 1151   0.624   7.702   3.866
   74PHE    HE1 1152   0.599   7.677   3.764
   74PHE     CZ 1153   0.558   7.804   3.936
   74PHE     HZ 1154   0.469   7.852   3.899
   74PHE    CE2 1155   0.607   7.843   4.062
   74PHE    HE2 1156   0.560   7.924   4.115
   74PHE    CD2 1157   0.722   7.784   4.115
   74PHE    HD2 1158   0.768   7.823   4.204
   74PHE      C 1159   0.889   7.362   4.130
   74PHE      O 1160   0.975   7.333   4.046
   75ILE      N 1161   0.793   7.281   4.174
   75ILE      H 1162   0.720   7.323   4.230
   75ILE     CA 1163   0.785   7.141   4.137
   75ILE     HA 1164   0.878   7.102   4.095
   75ILE     CB 1165   0.770   7.059   4.264
   75ILE     HB 1166   0.682   7.095   4.318
   75ILE    CG2 1167   0.734   6.913   4.234
   75ILE   HG21 1168   0.728   6.860   4.329
   75ILE   HG22 1169   0.639   6.905   4.183
   75ILE   HG23 1170   0.817   6.872   4.176
   75ILE    CG1 1171   0.902   7.065   4.340
   75ILE   HG11 1172   0.931   7.170   4.342
   75ILE   HG12 1173   0.979   7.005   4.292
   75ILE     CD 1174   0.900   7.012   4.483
   75ILE    HD1 1175   0.817   7.057   4.537
   75ILE    HD2 1176   0.889   6.903   4.479
   75ILE    HD3 1177   0.993   7.047   4.528
   75ILE      C 1178   0.672   7.111   4.040
   75ILE      O 1179   0.555   7.137   4.067
   76VAL      N 1180   0.712   7.057   3.924
   76VAL      H 1181   0.803   7.013   3.923
   76VAL     CA 1182   0.633   7.056   3.803
   76VAL     HA 1183   0.529   7.060   3.833
   76VAL     CB 1184   0.670   7.178   3.719
   76VAL     HB 1185   0.773   7.183   3.682
   76VAL    CG1 1186   0.579   7.185   3.598
   76VAL   HG11 1187   0.582   7.279   3.542
   76VAL   HG12 1188   0.610   7.106   3.529
   76VAL   HG13 1189   0.481   7.163   3.640
   76VAL    CG2 1190   0.645   7.311   3.790
   76VAL   HG21 1191   0.711   7.326   3.876
   76VAL   HG22 1192   0.655   7.392   3.717
   76VAL   HG23 1193   0.548   7.298   3.838
   76VAL      C 1194   0.670   6.938   3.714
   76VAL      O 1195   0.786   6.913   3.681
   77SER      N 1196   0.570   6.867   3.662
   77SER      H 1197   0.478   6.906   3.670
   77SER     CA 1198   0.590   6.755   3.572
   77SER     HA 1199   0.694   6.754   3.539
   77SER     CB 1200   0.572   6.622   3.644
   77SER    HB1 1201   0.468   6.604   3.671
   77SER    HB2 1202   0.614   6.636   3.744
   77SER     OG 1203   0.631   6.510   3.580
   77SER     HG 1204   0.669   6.450   3.644
   77SER      C 1205   0.505   6.758   3.446
   77SER      O 1206   0.416   6.842   3.434
   78LYS      N 1207   0.522   6.658   3.359
   78LYS      H 1208   0.567   6.578   3.401
   78LYS     CA 1209   0.462   6.647   3.227
   78LYS     HA 1210   0.380   6.717   3.209
   78LYS     CB 1211   0.564   6.658   3.115
   78LYS    HB1 1212   0.520   6.623   3.022
   78LYS    HB2 1213   0.643   6.583   3.127
   78LYS     CG 1214   0.622   6.794   3.079
   78LYS    HG1 1215   0.653   6.842   3.172
   78LYS    HG2 1216   0.540   6.861   3.052
   78LYS     CD 1217   0.734   6.796   2.976
   78LYS    HD1 1218   0.757   6.903   2.967
   78LYS    HD2 1219   0.693   6.764   2.881
   78LYS     CE 1220   0.861   6.720   3.013
   78LYS    HE1 1221   0.924   6.738   2.926
   78LYS    HE2 1222   0.833   6.615   3.018
   78LYS     NZ 1223   0.909   6.757   3.147
   78LYS    HZ1 1224   0.945   6.851   3.150
   78LYS    HZ2 1225   0.839   6.751   3.219
   78LYS    HZ3 1226   0.980   6.692   3.178
   78LYS      C 1227   0.385   6.516   3.214
   78LYS      O 1228   0.435   6.414   3.259
   79LEU      N 1229   0.269   6.519   3.146
   79LEU      H 1230   0.237   6.603   3.101
   79LEU     CA 1231   0.178   6.409   3.124
   79LEU     HA 1232   0.196   6.325   3.190
   79LEU     CB 1233   0.034   6.444   3.163
   79LEU    HB1 1234   0.004   6.534   3.109
   79LEU    HB2 1235   0.036   6.471   3.269
   79LEU     CG 1236  -0.073   6.339   3.135
   79LEU     HG 1237  -0.059   6.303   3.033
   79LEU    CD1 1238  -0.072   6.225   3.236
   79LEU   HD11 1239  -0.059   6.259   3.339
   79LEU   HD12 1240  -0.158   6.158   3.228
   79LEU   HD13 1241   0.016   6.166   3.210
   79LEU    CD2 1242  -0.211   6.402   3.151
   79LEU   HD21 1243  -0.232   6.493   3.095
   79LEU   HD22 1244  -0.289   6.328   3.134
   79LEU   HD23 1245  -0.210   6.434   3.255
   79LEU      C 1246   0.179   6.354   2.982
   79LEU      O 1247   0.148   6.421   2.883
   80TRP      N 1248   0.242   6.237   2.971
   80TRP      H 1249   0.275   6.189   3.053
   80TRP     CA 1250   0.285   6.164   2.853
   80TRP     HA 1251   0.342   6.238   2.796
   80TRP     CB 1252   0.383   6.051   2.881
   80TRP    HB1 1253   0.337   5.980   2.949
   80TRP    HB2 1254   0.467   6.090   2.939
   80TRP     CG 1255   0.439   5.972   2.767
   80TRP    CD1 1256   0.403   5.846   2.732
   80TRP    HD1 1257   0.334   5.790   2.794
   80TRP    NE1 1258   0.483   5.809   2.626
   80TRP    HE1 1259   0.460   5.734   2.561
   80TRP    CE2 1260   0.566   5.908   2.580
   80TRP    CZ2 1261   0.652   5.908   2.469
   80TRP    HZ2 1262   0.668   5.823   2.405
   80TRP    CH2 1263   0.722   6.028   2.452
   80TRP    HH2 1264   0.802   6.038   2.379
   80TRP    CZ3 1265   0.702   6.136   2.538
   80TRP    HZ3 1266   0.766   6.221   2.521
   80TRP    CE3 1267   0.612   6.132   2.646
   80TRP    HE3 1268   0.596   6.219   2.708
   80TRP    CD2 1269   0.542   6.014   2.672
   80TRP      C 1270   0.171   6.116   2.764
   80TRP      O 1271   0.057   6.108   2.809
   81CYS      N 1272   0.202   6.075   2.640
   81CYS      H 1273   0.300   6.085   2.618
   81CYS     CA 1274   0.112   6.040   2.532
   81CYS     HA 1275   0.063   6.133   2.501
   81CYS     CB 1276   0.203   5.995   2.418
   81CYS    HB1 1277   0.142   5.964   2.334
   81CYS    HB2 1278   0.252   5.905   2.453
   81CYS     SG 1279   0.322   6.124   2.373
   81CYS     HG 1280   0.400   6.058   2.286
   81CYS      C 1281   0.011   5.931   2.563
   81CYS      O 1282  -0.096   5.932   2.504
   82THR      N 1283   0.053   5.830   2.641
   82THR      H 1284   0.139   5.833   2.693
   82THR     CA 1285  -0.028   5.714   2.669
   82THR     HA 1286  -0.096   5.708   2.584
   82THR     CB 1287   0.066   5.594   2.678
   82THR     HB 1288   0.002   5.522   2.729
   82THR    CG2 1289   0.117   5.529   2.549
   82THR   HG21 1290   0.205   5.576   2.507
   82THR   HG22 1291   0.139   5.425   2.570
   82THR   HG23 1292   0.037   5.535   2.475
   82THR    OG1 1293   0.175   5.615   2.764
   82THR    HG1 1294   0.203   5.531   2.801
   82THR      C 1295  -0.121   5.721   2.789
   82THR      O 1296  -0.169   5.618   2.836
   83TYR      N 1297  -0.134   5.835   2.858
   83TYR      H 1298  -0.091   5.918   2.821
   83TYR     CA 1299  -0.220   5.859   2.972
   83TYR     HA 1300  -0.280   5.770   2.995
   83TYR     CB 1301  -0.126   5.886   3.089
   83TYR    HB1 1302  -0.188   5.905   3.178
   83TYR    HB2 1303  -0.073   5.981   3.077
   83TYR     CG 1304  -0.029   5.777   3.126
   83TYR    CD1 1305  -0.070   5.666   3.200
   83TYR    HD1 1306  -0.174   5.659   3.228
   83TYR    CE1 1307   0.010   5.554   3.225
   83TYR    HE1 1308  -0.036   5.466   3.267
   83TYR     CZ 1309   0.143   5.562   3.179
   83TYR     OH 1310   0.225   5.454   3.196
   83TYR     HH 1311   0.183   5.383   3.245
   83TYR    CE2 1312   0.189   5.679   3.114
   83TYR    HE2 1313   0.290   5.677   3.076
   83TYR    CD2 1314   0.105   5.788   3.086
   83TYR    HD2 1315   0.133   5.877   3.031
   83TYR      C 1316  -0.325   5.967   2.949
   83TYR      O 1317  -0.365   6.031   3.047
   84HIS      N 1318  -0.374   5.973   2.826
   84HIS      H 1319  -0.351   5.897   2.763
   84HIS     CA 1320  -0.462   6.081   2.784
   84HIS     HA 1321  -0.438   6.166   2.848
   84HIS     CB 1322  -0.444   6.129   2.641
   84HIS    HB1 1323  -0.523   6.197   2.609
   84HIS    HB2 1324  -0.445   6.045   2.571
   84HIS     CG 1325  -0.322   6.211   2.611
   84HIS    ND1 1326  -0.289   6.270   2.489
   84HIS    CE1 1327  -0.164   6.316   2.501
   84HIS    HE1 1328  -0.102   6.360   2.424
   84HIS    NE2 1329  -0.115   6.294   2.624
   84HIS    HE2 1330  -0.038   6.338   2.670
   84HIS    CD2 1331  -0.214   6.227   2.694
   84HIS    HD2 1332  -0.204   6.184   2.792
   84HIS      C 1333  -0.608   6.058   2.820
   84HIS      O 1334  -0.683   6.155   2.825
   85GLU      N 1335  -0.649   5.932   2.837
   85GLU      H 1336  -0.576   5.862   2.840
   85GLU     CA 1337  -0.780   5.897   2.886
   85GLU     HA 1338  -0.845   5.927   2.804
   85GLU     CB 1339  -0.798   5.746   2.901
   85GLU    HB1 1340  -0.736   5.716   2.985
   85GLU    HB2 1341  -0.767   5.693   2.811
   85GLU     CG 1342  -0.943   5.700   2.921
   85GLU    HG1 1343  -0.986   5.723   3.018
   85GLU    HG2 1344  -0.943   5.592   2.910
   85GLU     CD 1345  -1.039   5.750   2.814
   85GLU    OE1 1346  -1.118   5.845   2.831
   85GLU    OE2 1347  -1.035   5.684   2.708
   85GLU      C 1348  -0.816   5.970   3.015
   85GLU      O 1349  -0.734   5.961   3.106
   86LYS      N 1350  -0.938   6.022   3.029
   86LYS      H 1351  -0.997   6.038   2.948
   86LYS     CA 1352  -0.969   6.096   3.149
   86LYS     HA 1353  -0.903   6.183   3.151
   86LYS     CB 1354  -1.111   6.151   3.137
   86LYS    HB1 1355  -1.126   6.223   3.217
   86LYS    HB2 1356  -1.172   6.063   3.157
   86LYS     CG 1357  -1.149   6.214   3.003
   86LYS    HG1 1358  -1.145   6.126   2.939
   86LYS    HG2 1359  -1.071   6.283   2.971
   86LYS     CD 1360  -1.290   6.271   2.995
   86LYS    HD1 1361  -1.353   6.197   3.044
   86LYS    HD2 1362  -1.316   6.278   2.889
   86LYS     CE 1363  -1.293   6.406   3.067
   86LYS    HE1 1364  -1.229   6.475   3.012
   86LYS    HE2 1365  -1.245   6.403   3.165
   86LYS     NZ 1366  -1.435   6.442   3.070
   86LYS    HZ1 1367  -1.461   6.517   3.133
   86LYS    HZ2 1368  -1.461   6.474   2.978
   86LYS    HZ3 1369  -1.498   6.366   3.094
   86LYS      C 1370  -0.947   6.029   3.284
   86LYS      O 1371  -0.921   6.105   3.377
   87GLY      N 1372  -0.939   5.896   3.293
   87GLY      H 1373  -0.966   5.850   3.207
   87GLY     CA 1374  -0.913   5.819   3.413
   87GLY    HA1 1375  -0.949   5.718   3.393
   87GLY    HA2 1376  -0.969   5.849   3.502
   87GLY      C 1377  -0.764   5.819   3.444
   87GLY      O 1378  -0.719   5.836   3.557
   88LEU      N 1379  -0.684   5.819   3.337
   88LEU      H 1380  -0.724   5.822   3.245
   88LEU     CA 1381  -0.539   5.812   3.333
   88LEU     HA 1382  -0.514   5.753   3.421
   88LEU     CB 1383  -0.506   5.750   3.198
   88LEU    HB1 1384  -0.397   5.750   3.192
   88LEU    HB2 1385  -0.526   5.813   3.111
   88LEU     CG 1386  -0.552   5.606   3.181
   88LEU     HG 1387  -0.659   5.591   3.169
   88LEU    CD1 1388  -0.489   5.560   3.049
   88LEU   HD11 1389  -0.521   5.459   3.024
   88LEU   HD12 1390  -0.513   5.636   2.975
   88LEU   HD13 1391  -0.381   5.548   3.060
   88LEU    CD2 1392  -0.506   5.513   3.293
   88LEU   HD21 1393  -0.398   5.510   3.308
   88LEU   HD22 1394  -0.561   5.548   3.380
   88LEU   HD23 1395  -0.525   5.411   3.260
   88LEU      C 1396  -0.464   5.942   3.355
   88LEU      O 1397  -0.358   5.945   3.418
   89VAL      N 1398  -0.525   6.055   3.319
   89VAL      H 1399  -0.584   6.041   3.238
   89VAL     CA 1400  -0.477   6.188   3.350
   89VAL     HA 1401  -0.383   6.208   3.297
   89VAL     CB 1402  -0.570   6.302   3.310
   89VAL     HB 1403  -0.667   6.300   3.359
   89VAL    CG1 1404  -0.508   6.442   3.316
   89VAL   HG11 1405  -0.439   6.459   3.233
   89VAL   HG12 1406  -0.590   6.511   3.297
   89VAL   HG13 1407  -0.467   6.471   3.412
   89VAL    CG2 1408  -0.601   6.291   3.161
   89VAL   HG21 1409  -0.652   6.199   3.137
   89VAL   HG22 1410  -0.641   6.383   3.119
   89VAL   HG23 1411  -0.510   6.273   3.103
   89VAL      C 1412  -0.459   6.211   3.499
   89VAL      O 1413  -0.354   6.258   3.542
   90LYS      N 1414  -0.553   6.154   3.573
   90LYS      H 1415  -0.626   6.096   3.532
   90LYS     CA 1416  -0.547   6.156   3.718
   90LYS     HA 1417  -0.511   6.253   3.752
   90LYS     CB 1418  -0.686   6.137   3.780
   90LYS    HB1 1419  -0.735   6.043   3.757
   90LYS    HB2 1420  -0.744   6.225   3.751
   90LYS     CG 1421  -0.672   6.158   3.930
   90LYS    HG1 1422  -0.627   6.257   3.943
   90LYS    HG2 1423  -0.604   6.084   3.974
   90LYS     CD 1424  -0.806   6.153   4.003
   90LYS    HD1 1425  -0.835   6.048   4.008
   90LYS    HD2 1426  -0.876   6.224   3.960
   90LYS     CE 1427  -0.788   6.215   4.141
   90LYS    HE1 1428  -0.724   6.302   4.123
   90LYS    HE2 1429  -0.732   6.142   4.198
   90LYS     NZ 1430  -0.913   6.251   4.210
   90LYS    HZ1 1431  -0.963   6.326   4.165
   90LYS    HZ2 1432  -0.982   6.178   4.211
   90LYS    HZ3 1433  -0.898   6.279   4.306
   90LYS      C 1434  -0.443   6.056   3.764
   90LYS      O 1435  -0.348   6.098   3.830
   91GLY      N 1436  -0.462   5.930   3.724
   91GLY      H 1437  -0.540   5.919   3.661
   91GLY     CA 1438  -0.384   5.813   3.763
   91GLY    HA1 1439  -0.401   5.731   3.695
   91GLY    HA2 1440  -0.404   5.779   3.865
   91GLY      C 1441  -0.236   5.847   3.754
   91GLY      O 1442  -0.157   5.826   3.846
   92ALA      N 1443  -0.184   5.895   3.640
   92ALA      H 1444  -0.252   5.922   3.570
   92ALA     CA 1445  -0.048   5.932   3.606
   92ALA     HA 1446   0.030   5.863   3.636
   92ALA     CB 1447  -0.034   5.942   3.454
   92ALA    HB1 1448  -0.101   6.011   3.404
   92ALA    HB2 1449   0.072   5.964   3.439
   92ALA    HB3 1450  -0.045   5.843   3.409
   92ALA      C 1451   0.006   6.055   3.677
   92ALA      O 1452   0.126   6.075   3.694
   93CYS      N 1453  -0.082   6.145   3.721
   93CYS      H 1454  -0.180   6.126   3.708
   93CYS     CA 1455  -0.042   6.246   3.817
   93CYS     HA 1456   0.053   6.288   3.784
   93CYS     CB 1457  -0.158   6.344   3.811
   93CYS    HB1 1458  -0.252   6.292   3.831
   93CYS    HB2 1459  -0.165   6.391   3.713
   93CYS     SG 1460  -0.145   6.484   3.925
   93CYS     HG 1461  -0.247   6.559   3.881
   93CYS      C 1462  -0.030   6.190   3.958
   93CYS      O 1463   0.058   6.230   4.034
   94GLN      N 1464  -0.113   6.091   3.994
   94GLN      H 1465  -0.183   6.055   3.930
   94GLN     CA 1466  -0.097   6.028   4.123
   94GLN     HA 1467  -0.086   6.109   4.196
   94GLN     CB 1468  -0.218   5.944   4.163
   94GLN    HB1 1469  -0.203   5.895   4.259
   94GLN    HB2 1470  -0.231   5.874   4.081
   94GLN     CG 1471  -0.339   6.036   4.177
   94GLN    HG1 1472  -0.374   6.080   4.083
   94GLN    HG2 1473  -0.305   6.116   4.242
   94GLN     CD 1474  -0.456   5.974   4.252
   94GLN    OE1 1475  -0.539   5.909   4.189
   94GLN    NE2 1476  -0.478   5.996   4.382
   94GLN   HE21 1477  -0.415   6.051   4.439
   94GLN   HE22 1478  -0.556   5.950   4.427
   94GLN      C 1479   0.026   5.939   4.132
   94GLN      O 1480   0.085   5.934   4.240
   95LYS      N 1481   0.072   5.881   4.021
   95LYS      H 1482   0.006   5.862   3.946
   95LYS     CA 1483   0.205   5.825   4.006
   95LYS     HA 1484   0.210   5.751   4.086
   95LYS     CB 1485   0.218   5.754   3.871
   95LYS    HB1 1486   0.209   5.825   3.790
   95LYS    HB2 1487   0.136   5.681   3.869
   95LYS     CG 1488   0.347   5.682   3.835
   95LYS    HG1 1489   0.331   5.574   3.838
   95LYS    HG2 1490   0.431   5.711   3.899
   95LYS     CD 1491   0.407   5.710   3.697
   95LYS    HD1 1492   0.330   5.684   3.624
   95LYS    HD2 1493   0.486   5.635   3.693
   95LYS     CE 1494   0.467   5.850   3.684
   95LYS    HE1 1495   0.387   5.919   3.712
   95LYS    HE2 1496   0.498   5.865   3.581
   95LYS     NZ 1497   0.588   5.878   3.763
   95LYS    HZ1 1498   0.577   5.864   3.862
   95LYS    HZ2 1499   0.675   5.832   3.739
   95LYS    HZ3 1500   0.608   5.976   3.747
   95LYS      C 1501   0.308   5.934   4.032
   95LYS      O 1502   0.399   5.909   4.111
   96THR      N 1503   0.310   6.048   3.963
   96THR      H 1504   0.247   6.067   3.887
   96THR     CA 1505   0.406   6.152   3.996
   96THR     HA 1506   0.503   6.109   3.969
   96THR     CB 1507   0.401   6.273   3.904
   96THR     HB 1508   0.296   6.302   3.905
   96THR    CG2 1509   0.479   6.396   3.949
   96THR   HG21 1510   0.585   6.376   3.963
   96THR   HG22 1511   0.478   6.482   3.882
   96THR   HG23 1512   0.436   6.434   4.042
   96THR    OG1 1513   0.439   6.244   3.771
   96THR    HG1 1514   0.533   6.261   3.762
   96THR      C 1515   0.398   6.188   4.143
   96THR      O 1516   0.506   6.184   4.203
   97LEU      N 1517   0.282   6.209   4.206
   97LEU      H 1518   0.200   6.218   4.149
   97LEU     CA 1519   0.269   6.246   4.346
   97LEU     HA 1520   0.339   6.328   4.363
   97LEU     CB 1521   0.123   6.279   4.377
   97LEU    HB1 1522   0.108   6.286   4.484
   97LEU    HB2 1523   0.060   6.203   4.331
   97LEU     CG 1524   0.080   6.412   4.315
   97LEU     HG 1525   0.130   6.407   4.218
   97LEU    CD1 1526  -0.071   6.422   4.298
   97LEU   HD11 1527  -0.109   6.408   4.399
   97LEU   HD12 1528  -0.102   6.518   4.256
   97LEU   HD13 1529  -0.108   6.353   4.222
   97LEU    CD2 1530   0.122   6.537   4.392
   97LEU   HD21 1531   0.076   6.533   4.490
   97LEU   HD22 1532   0.231   6.539   4.389
   97LEU   HD23 1533   0.096   6.623   4.331
   97LEU      C 1534   0.313   6.141   4.446
   97LEU      O 1535   0.344   6.173   4.561
   98SER      N 1536   0.324   6.015   4.403
   98SER      H 1537   0.278   5.996   4.315
   98SER     CA 1538   0.361   5.900   4.483
   98SER     HA 1539   0.342   5.915   4.589
   98SER     CB 1540   0.268   5.787   4.440
   98SER    HB1 1541   0.296   5.709   4.511
   98SER    HB2 1542   0.285   5.753   4.337
   98SER     OG 1543   0.131   5.810   4.459
   98SER     HG 1544   0.096   5.844   4.376
   98SER      C 1545   0.505   5.854   4.465
   98SER      O 1546   0.561   5.787   4.552
   99ASP      N 1547   0.564   5.886   4.350
   99ASP      H 1548   0.501   5.920   4.278
   99ASP     CA 1549   0.705   5.890   4.317
   99ASP     HA 1550   0.753   5.813   4.378
   99ASP     CB 1551   0.739   5.891   4.168
   99ASP    HB1 1552   0.846   5.911   4.157
   99ASP    HB2 1553   0.685   5.973   4.121
   99ASP     CG 1554   0.712   5.757   4.102
   99ASP    OD1 1555   0.692   5.756   3.979
   99ASP    OD2 1556   0.714   5.647   4.162
   99ASP      C 1557   0.774   6.012   4.376
   99ASP      O 1558   0.892   6.001   4.407
  100LEU      N 1559   0.708   6.124   4.408
  100LEU      H 1560   0.616   6.136   4.369
  100LEU     CA 1561   0.768   6.234   4.482
  100LEU     HA 1562   0.875   6.214   4.482
  100LEU     CB 1563   0.735   6.367   4.414
  100LEU    HB1 1564   0.768   6.450   4.477
  100LEU    HB2 1565   0.626   6.368   4.414
  100LEU     CG 1566   0.779   6.386   4.269
  100LEU     HG 1567   0.731   6.309   4.208
  100LEU    CD1 1568   0.731   6.526   4.232
  100LEU   HD11 1569   0.748   6.534   4.125
  100LEU   HD12 1570   0.624   6.538   4.250
  100LEU   HD13 1571   0.789   6.603   4.283
  100LEU    CD2 1572   0.929   6.378   4.245
  100LEU   HD21 1573   0.982   6.459   4.297
  100LEU   HD22 1574   0.971   6.280   4.267
  100LEU   HD23 1575   0.954   6.393   4.140
  100LEU      C 1576   0.728   6.236   4.629
  100LEU      O 1577   0.795   6.306   4.704
  101LYS      N 1578   0.627   6.162   4.674
  101LYS      H 1579   0.581   6.110   4.600
  101LYS     CA 1580   0.562   6.159   4.803
  101LYS     HA 1581   0.466   6.109   4.790
  101LYS     CB 1582   0.648   6.084   4.904
  101LYS    HB1 1583   0.598   6.101   5.000
  101LYS    HB2 1584   0.745   6.134   4.910
  101LYS     CG 1585   0.645   5.932   4.886
  101LYS    HG1 1586   0.704   5.911   4.797
  101LYS    HG2 1587   0.547   5.890   4.864
  101LYS     CD 1588   0.715   5.862   5.002
  101LYS    HD1 1589   0.657   5.889   5.091
  101LYS    HD2 1590   0.812   5.909   5.020
  101LYS     CE 1591   0.738   5.711   5.010
  101LYS    HE1 1592   0.641   5.661   4.997
  101LYS    HE2 1593   0.780   5.680   5.106
  101LYS     NZ 1594   0.816   5.646   4.904
  101LYS    HZ1 1595   0.914   5.638   4.929
  101LYS    HZ2 1596   0.782   5.554   4.879
  101LYS    HZ3 1597   0.802   5.696   4.818
  101LYS      C 1598   0.527   6.302   4.842
  101LYS      O 1599   0.566   6.347   4.950
  102LEU      N 1600   0.446   6.369   4.761
  102LEU      H 1601   0.417   6.317   4.679
  102LEU     CA 1602   0.406   6.508   4.772
  102LEU     HA 1603   0.430   6.541   4.873
  102LEU     CB 1604   0.480   6.600   4.676
  102LEU    HB1 1605   0.426   6.694   4.669
  102LEU    HB2 1606   0.470   6.556   4.577
  102LEU     CG 1607   0.626   6.633   4.705
  102LEU     HG 1608   0.691   6.545   4.703
  102LEU    CD1 1609   0.673   6.720   4.589
  102LEU   HD11 1610   0.779   6.747   4.594
  102LEU   HD12 1611   0.676   6.658   4.499
  102LEU   HD13 1612   0.614   6.807   4.561
  102LEU    CD2 1613   0.629   6.725   4.827
  102LEU   HD21 1614   0.594   6.677   4.918
  102LEU   HD22 1615   0.731   6.762   4.841
  102LEU   HD23 1616   0.561   6.807   4.802
  102LEU      C 1617   0.254   6.517   4.761
  102LEU      O 1618   0.185   6.435   4.701
  103ASP      N 1619   0.197   6.613   4.835
  103ASP      H 1620   0.260   6.681   4.875
  103ASP     CA 1621   0.054   6.634   4.839
  103ASP     HA 1622   0.004   6.538   4.847
  103ASP     CB 1623   0.020   6.690   4.977
  103ASP    HB1 1624   0.031   6.615   5.055
  103ASP    HB2 1625  -0.084   6.723   4.967
  103ASP     CG 1626   0.095   6.817   5.013
  103ASP    OD1 1627   0.061   6.873   5.119
  103ASP    OD2 1628   0.204   6.845   4.959
  103ASP      C 1629  -0.006   6.707   4.720
  103ASP      O 1630  -0.126   6.699   4.695
  104TYR      N 1631   0.076   6.789   4.653
  104TYR      H 1632   0.175   6.774   4.666
  104TYR     CA 1633   0.037   6.874   4.542
  104TYR     HA 1634  -0.036   6.827   4.476
  104TYR     CB 1635  -0.029   7.004   4.588
  104TYR    HB1 1636  -0.097   6.975   4.669
  104TYR    HB2 1637  -0.093   7.042   4.509
  104TYR     CG 1638   0.064   7.114   4.632
  104TYR    CD1 1639   0.103   7.210   4.539
  104TYR    HD1 1640   0.059   7.218   4.441
  104TYR    CE1 1641   0.198   7.305   4.581
  104TYR    HE1 1642   0.218   7.378   4.504
  104TYR     CZ 1643   0.248   7.308   4.713
  104TYR     OH 1644   0.328   7.412   4.749
  104TYR     HH 1645   0.351   7.405   4.842
  104TYR    CE2 1646   0.197   7.217   4.807
  104TYR    HE2 1647   0.217   7.215   4.913
  104TYR    CD2 1648   0.102   7.121   4.767
  104TYR    HD2 1649   0.056   7.054   4.838
  104TYR      C 1650   0.153   6.904   4.449
  104TYR      O 1651   0.267   6.897   4.493
  105LEU      N 1652   0.128   6.953   4.327
  105LEU      H 1653   0.030   6.945   4.302
  105LEU     CA 1654   0.223   7.002   4.229
  105LEU     HA 1655   0.328   6.999   4.260
  105LEU     CB 1656   0.203   6.928   4.098
  105LEU    HB1 1657   0.273   6.963   4.022
  105LEU    HB2 1658   0.104   6.952   4.060
  105LEU     CG 1659   0.225   6.777   4.099
  105LEU     HG 1660   0.151   6.726   4.160
  105LEU    CD1 1661   0.213   6.721   3.957
  105LEU   HD11 1662   0.122   6.762   3.912
  105LEU   HD12 1663   0.289   6.760   3.890
  105LEU   HD13 1664   0.191   6.615   3.959
  105LEU    CD2 1665   0.368   6.743   4.139
  105LEU   HD21 1666   0.398   6.784   4.235
  105LEU   HD22 1667   0.381   6.635   4.151
  105LEU   HD23 1668   0.436   6.780   4.063
  105LEU      C 1669   0.196   7.148   4.195
  105LEU      O 1670   0.081   7.188   4.175
  106ASP      N 1671   0.302   7.226   4.175
  106ASP      H 1672   0.395   7.186   4.168
  106ASP     CA 1673   0.281   7.366   4.145
  106ASP     HA 1674   0.207   7.412   4.210
  106ASP     CB 1675   0.414   7.441   4.146
  106ASP    HB1 1676   0.396   7.545   4.118
  106ASP    HB2 1677   0.486   7.404   4.074
  106ASP     CG 1678   0.472   7.425   4.286
  106ASP    OD1 1679   0.431   7.509   4.369
  106ASP    OD2 1680   0.565   7.344   4.307
  106ASP      C 1681   0.227   7.382   4.004
  106ASP      O 1682   0.157   7.478   3.973
  107LEU      N 1683   0.247   7.281   3.918
  107LEU      H 1684   0.288   7.196   3.952
  107LEU     CA 1685   0.204   7.288   3.780
  107LEU     HA 1686   0.100   7.320   3.777
  107LEU     CB 1687   0.285   7.390   3.701
  107LEU    HB1 1688   0.389   7.376   3.730
  107LEU    HB2 1689   0.253   7.489   3.733
  107LEU     CG 1690   0.280   7.375   3.549
  107LEU     HG 1691   0.292   7.273   3.514
  107LEU    CD1 1692   0.147   7.418   3.489
  107LEU   HD11 1693   0.114   7.509   3.539
  107LEU   HD12 1694   0.152   7.419   3.380
  107LEU   HD13 1695   0.071   7.349   3.526
  107LEU    CD2 1696   0.383   7.469   3.485
  107LEU   HD21 1697   0.488   7.455   3.512
  107LEU   HD22 1698   0.371   7.464   3.377
  107LEU   HD23 1699   0.360   7.573   3.505
  107LEU      C 1700   0.202   7.147   3.722
  107LEU      O 1701   0.283   7.061   3.757
  108TYR      N 1702   0.113   7.113   3.628
  108TYR      H 1703   0.042   7.182   3.608
  108TYR     CA 1704   0.117   6.993   3.548
  108TYR     HA 1705   0.214   6.947   3.570
  108TYR     CB 1706   0.012   6.894   3.597
  108TYR    HB1 1707  -0.084   6.909   3.548
  108TYR    HB2 1708   0.001   6.894   3.706
  108TYR     CG 1709   0.035   6.746   3.576
  108TYR    CD1 1710   0.159   6.690   3.611
  108TYR    HD1 1711   0.230   6.761   3.651
  108TYR    CE1 1712   0.179   6.553   3.594
  108TYR    HE1 1713   0.266   6.493   3.617
  108TYR     CZ 1714   0.079   6.469   3.539
  108TYR     OH 1715   0.108   6.336   3.526
  108TYR     HH 1716   0.024   6.292   3.511
  108TYR    CE2 1717  -0.046   6.526   3.510
  108TYR    HE2 1718  -0.131   6.481   3.459
  108TYR    CD2 1719  -0.067   6.663   3.529
  108TYR    HD2 1720  -0.162   6.713   3.513
  108TYR      C 1721   0.101   7.024   3.400
  108TYR      O 1722   0.016   7.105   3.363
  109LEU      N 1723   0.173   6.958   3.309
  109LEU      H 1724   0.236   6.884   3.337
  109LEU     CA 1725   0.188   6.991   3.169
  109LEU     HA 1726   0.145   7.084   3.133
  109LEU     CB 1727   0.338   7.010   3.147
  109LEU    HB1 1728   0.362   7.018   3.041
  109LEU    HB2 1729   0.396   6.935   3.200
  109LEU     CG 1730   0.372   7.147   3.206
  109LEU     HG 1731   0.346   7.162   3.310
  109LEU    CD1 1732   0.524   7.165   3.200
  109LEU   HD11 1733   0.555   7.259   3.247
  109LEU   HD12 1734   0.581   7.086   3.248
  109LEU   HD13 1735   0.554   7.174   3.096
  109LEU    CD2 1736   0.308   7.263   3.131
  109LEU   HD21 1737   0.310   7.250   3.023
  109LEU   HD22 1738   0.204   7.282   3.158
  109LEU   HD23 1739   0.365   7.354   3.148
  109LEU      C 1740   0.127   6.876   3.091
  109LEU      O 1741   0.141   6.759   3.125
  110ILE      N 1742   0.059   6.900   2.978
  110ILE      H 1743   0.049   6.999   2.961
  110ILE     CA 1744   0.056   6.806   2.868
  110ILE     HA 1745   0.022   6.713   2.913
  110ILE     CB 1746  -0.058   6.842   2.773
  110ILE     HB 1747  -0.042   6.945   2.741
  110ILE    CG2 1748  -0.055   6.754   2.648
  110ILE   HG21 1749  -0.128   6.794   2.577
  110ILE   HG22 1750   0.040   6.770   2.597
  110ILE   HG23 1751  -0.060   6.648   2.671
  110ILE    CG1 1752  -0.190   6.817   2.845
  110ILE   HG11 1753  -0.201   6.879   2.934
  110ILE   HG12 1754  -0.200   6.713   2.877
  110ILE     CD 1755  -0.316   6.846   2.763
  110ILE    HD1 1756  -0.316   6.954   2.750
  110ILE    HD2 1757  -0.327   6.789   2.671
  110ILE    HD3 1758  -0.403   6.827   2.825
  110ILE      C 1759   0.191   6.791   2.800
  110ILE      O 1760   0.249   6.892   2.762
  111HIS      N 1761   0.248   6.672   2.778
  111HIS      H 1762   0.200   6.589   2.808
  111HIS     CA 1763   0.377   6.657   2.714
  111HIS     HA 1764   0.447   6.729   2.758
  111HIS     CB 1765   0.425   6.520   2.762
  111HIS    HB1 1766   0.362   6.451   2.706
  111HIS    HB2 1767   0.399   6.511   2.867
  111HIS     CG 1768   0.572   6.487   2.761
  111HIS    ND1 1769   0.638   6.430   2.870
  111HIS    CE1 1770   0.764   6.415   2.829
  111HIS    HE1 1771   0.845   6.366   2.881
  111HIS    NE2 1772   0.780   6.452   2.701
  111HIS    HE2 1773   0.860   6.448   2.639
  111HIS    CD2 1774   0.657   6.494   2.654
  111HIS    HD2 1775   0.632   6.541   2.560
  111HIS      C 1776   0.386   6.681   2.564
  111HIS      O 1777   0.485   6.735   2.515
  112TRP      N 1778   0.289   6.628   2.488
  112TRP      H 1779   0.204   6.599   2.533
  112TRP     CA 1780   0.288   6.633   2.343
  112TRP     HA 1781   0.333   6.725   2.305
  112TRP     CB 1782   0.348   6.505   2.285
  112TRP    HB1 1783   0.316   6.491   2.181
  112TRP    HB2 1784   0.302   6.423   2.340
  112TRP     CG 1785   0.497   6.500   2.287
  112TRP    CD1 1786   0.568   6.414   2.363
  112TRP    HD1 1787   0.525   6.348   2.437
  112TRP    NE1 1788   0.702   6.434   2.334
  112TRP    HE1 1789   0.777   6.387   2.383
  112TRP    CE2 1790   0.721   6.529   2.236
  112TRP    CZ2 1791   0.834   6.592   2.184
  112TRP    HZ2 1792   0.933   6.563   2.218
  112TRP    CH2 1793   0.818   6.696   2.091
  112TRP    HH2 1794   0.903   6.749   2.052
  112TRP    CZ3 1795   0.691   6.722   2.038
  112TRP    HZ3 1796   0.682   6.797   1.961
  112TRP    CE3 1797   0.577   6.663   2.095
  112TRP    HE3 1798   0.479   6.696   2.065
  112TRP    CD2 1799   0.590   6.570   2.199
  112TRP      C 1800   0.139   6.637   2.313
  112TRP      O 1801   0.056   6.580   2.383
  113PRO      N 1802   0.095   6.693   2.200
  113PRO     CD 1803   0.174   6.786   2.122
  113PRO    HD1 1804   0.255   6.728   2.078
  113PRO    HD2 1805   0.207   6.872   2.181
  113PRO     CG 1806   0.080   6.837   2.013
  113PRO    HG1 1807   0.082   6.787   1.916
  113PRO    HG2 1808   0.094   6.943   1.995
  113PRO     CB 1809  -0.063   6.811   2.058
  113PRO    HB1 1810  -0.132   6.802   1.974
  113PRO    HB2 1811  -0.098   6.895   2.118
  113PRO     CA 1812  -0.042   6.693   2.153
  113PRO     HA 1813  -0.105   6.726   2.236
  113PRO      C 1814  -0.099   6.564   2.097
  113PRO      O 1815  -0.220   6.541   2.091
  114THR      N 1816  -0.007   6.473   2.068
  114THR      H 1817   0.092   6.492   2.079
  114THR     CA 1818  -0.042   6.341   2.020
  114THR     HA 1819  -0.134   6.348   1.961
  114THR     CB 1820   0.064   6.289   1.923
  114THR     HB 1821   0.043   6.185   1.898
  114THR    CG2 1822   0.079   6.366   1.792
  114THR   HG21 1823   0.074   6.475   1.799
  114THR   HG22 1824   0.170   6.331   1.744
  114THR   HG23 1825   0.000   6.336   1.723
  114THR    OG1 1826   0.193   6.288   1.981
  114THR    HG1 1827   0.188   6.235   2.060
  114THR      C 1828  -0.065   6.238   2.130
  114THR      O 1829   0.027   6.199   2.201
  115GLY      N 1830  -0.189   6.188   2.137
  115GLY      H 1831  -0.262   6.227   2.080
  115GLY     CA 1832  -0.217   6.076   2.225
  115GLY    HA1 1833  -0.325   6.068   2.236
  115GLY    HA2 1834  -0.169   6.081   2.322
  115GLY      C 1835  -0.188   5.944   2.156
  115GLY      O 1836  -0.225   5.913   2.043
  116PHE      N 1837  -0.118   5.857   2.230
  116PHE      H 1838  -0.092   5.886   2.323
  116PHE     CA 1839  -0.082   5.722   2.194
  116PHE     HA 1840  -0.098   5.698   2.088
  116PHE     CB 1841   0.065   5.690   2.220
  116PHE    HB1 1842   0.081   5.586   2.194
  116PHE    HB2 1843   0.065   5.701   2.328
  116PHE     CG 1844   0.169   5.774   2.150
  116PHE    CD1 1845   0.134   5.849   2.037
  116PHE    HD1 1846   0.034   5.843   1.998
  116PHE    CE1 1847   0.225   5.936   1.977
  116PHE    HE1 1848   0.203   5.991   1.887
  116PHE     CZ 1849   0.353   5.936   2.033
  116PHE     HZ 1850   0.428   5.994   1.981
  116PHE    CE2 1851   0.392   5.861   2.145
  116PHE    HE2 1852   0.494   5.850   2.177
  116PHE    CD2 1853   0.298   5.776   2.205
  116PHE    HD2 1854   0.330   5.707   2.282
  116PHE      C 1855  -0.158   5.616   2.273
  116PHE      O 1856  -0.202   5.642   2.385
  117LYS      N 1857  -0.181   5.498   2.216
  117LYS      H 1858  -0.135   5.486   2.127
  117LYS     CA 1859  -0.254   5.392   2.282
  117LYS     HA 1860  -0.361   5.407   2.289
  117LYS     CB 1861  -0.244   5.266   2.197
  117LYS    HB1 1862  -0.141   5.237   2.174
  117LYS    HB2 1863  -0.280   5.295   2.098
  117LYS     CG 1864  -0.312   5.144   2.259
  117LYS    HG1 1865  -0.415   5.171   2.281
  117LYS    HG2 1866  -0.271   5.117   2.356
  117LYS     CD 1867  -0.319   5.023   2.167
  117LYS    HD1 1868  -0.339   5.057   2.065
  117LYS    HD2 1869  -0.391   4.948   2.200
  117LYS     CE 1870  -0.182   4.957   2.168
  117LYS    HE1 1871  -0.163   4.921   2.269
  117LYS    HE2 1872  -0.105   5.029   2.140
  117LYS     NZ 1873  -0.179   4.845   2.072
  117LYS    HZ1 1874  -0.090   4.798   2.069
  117LYS    HZ2 1875  -0.246   4.779   2.109
  117LYS    HZ3 1876  -0.206   4.877   1.980
  117LYS      C 1877  -0.197   5.354   2.419
  117LYS      O 1878  -0.084   5.306   2.426
  118PRO      N 1879  -0.275   5.354   2.527
  118PRO     CD 1880  -0.405   5.416   2.533
  118PRO    HD1 1881  -0.478   5.338   2.511
  118PRO    HD2 1882  -0.412   5.505   2.469
  118PRO     CG 1883  -0.424   5.462   2.678
  118PRO    HG1 1884  -0.530   5.459   2.702
  118PRO    HG2 1885  -0.374   5.558   2.695
  118PRO     CB 1886  -0.349   5.354   2.755
  118PRO    HB1 1887  -0.411   5.265   2.755
  118PRO    HB2 1888  -0.323   5.393   2.854
  118PRO     CA 1889  -0.230   5.330   2.663
  118PRO     HA 1890  -0.150   5.403   2.675
  118PRO      C 1891  -0.176   5.190   2.688
  118PRO      O 1892  -0.229   5.095   2.632
  119GLY      N 1893  -0.079   5.173   2.778
  119GLY      H 1894  -0.042   5.256   2.822
  119GLY     CA 1895  -0.036   5.036   2.802
  119GLY    HA1 1896  -0.029   4.987   2.705
  119GLY    HA2 1897  -0.122   4.986   2.846
  119GLY      C 1898   0.099   5.025   2.872
  119GLY      O 1899   0.140   5.104   2.957
  120LYS      N 1900   0.176   4.921   2.841
  120LYS      H 1901   0.143   4.860   2.767
  120LYS     CA 1902   0.301   4.890   2.908
  120LYS     HA 1903   0.295   4.924   3.011
  120LYS     CB 1904   0.323   4.739   2.915
  120LYS    HB1 1905   0.413   4.714   2.971
  120LYS    HB2 1906   0.341   4.701   2.814
  120LYS     CG 1907   0.210   4.656   2.975
  120LYS    HG1 1908   0.126   4.672   2.907
  120LYS    HG2 1909   0.175   4.696   3.070
  120LYS     CD 1910   0.230   4.507   2.996
  120LYS    HD1 1911   0.301   4.485   3.075
  120LYS    HD2 1912   0.269   4.468   2.901
  120LYS     CE 1913   0.106   4.428   3.036
  120LYS    HE1 1914   0.125   4.325   3.007
  120LYS    HE2 1915   0.026   4.469   2.974
  120LYS     NZ 1916   0.074   4.436   3.179
  120LYS    HZ1 1917  -0.015   4.398   3.208
  120LYS    HZ2 1918   0.148   4.394   3.234
  120LYS    HZ3 1919   0.068   4.534   3.201
  120LYS      C 1920   0.428   4.944   2.844
  120LYS      O 1921   0.533   4.951   2.907
  121GLU      N 1922   0.408   5.012   2.731
  121GLU      H 1923   0.315   5.023   2.693
  121GLU     CA 1924   0.512   5.073   2.650
  121GLU     HA 1925   0.614   5.057   2.685
  121GLU     CB 1926   0.507   5.000   2.516
  121GLU    HB1 1927   0.569   5.047   2.440
  121GLU    HB2 1928   0.402   5.009   2.487
  121GLU     CG 1929   0.540   4.851   2.522
  121GLU    HG1 1930   0.536   4.801   2.425
  121GLU    HG2 1931   0.462   4.801   2.580
  121GLU     CD 1932   0.672   4.823   2.591
  121GLU    OE1 1933   0.681   4.735   2.679
  121GLU    OE2 1934   0.770   4.895   2.561
  121GLU      C 1935   0.485   5.222   2.633
  121GLU      O 1936   0.369   5.261   2.623
  122PHE      N 1937   0.594   5.299   2.624
  122PHE      H 1938   0.683   5.259   2.653
  122PHE     CA 1939   0.582   5.441   2.599
  122PHE     HA 1940   0.485   5.474   2.636
  122PHE     CB 1941   0.704   5.518   2.651
  122PHE    HB1 1942   0.686   5.623   2.629
  122PHE    HB2 1943   0.789   5.484   2.592
  122PHE     CG 1944   0.729   5.511   2.799
  122PHE    CD1 1945   0.656   5.592   2.887
  122PHE    HD1 1946   0.563   5.639   2.860
  122PHE    CE1 1947   0.677   5.580   3.025
  122PHE    HE1 1948   0.615   5.644   3.087
  122PHE     CZ 1949   0.781   5.505   3.081
  122PHE     HZ 1950   0.792   5.493   3.188
  122PHE    CE2 1951   0.858   5.426   2.996
  122PHE    HE2 1952   0.925   5.353   3.038
  122PHE    CD2 1953   0.828   5.431   2.859
  122PHE    HD2 1954   0.883   5.367   2.792
  122PHE      C 1955   0.571   5.477   2.452
  122PHE      O 1956   0.505   5.571   2.408
  123PHE      N 1957   0.612   5.390   2.360
  123PHE      H 1958   0.644   5.302   2.398
  123PHE     CA 1959   0.599   5.398   2.215
  123PHE     HA 1960   0.537   5.483   2.187
  123PHE     CB 1961   0.738   5.418   2.155
  123PHE    HB1 1962   0.731   5.410   2.047
  123PHE    HB2 1963   0.806   5.339   2.189
  123PHE     CG 1964   0.804   5.550   2.184
  123PHE    CD1 1965   0.870   5.561   2.307
  123PHE    HD1 1966   0.861   5.480   2.378
  123PHE    CE1 1967   0.936   5.679   2.342
  123PHE    HE1 1968   0.978   5.676   2.441
  123PHE     CZ 1969   0.950   5.785   2.251
  123PHE     HZ 1970   1.001   5.875   2.281
  123PHE    CE2 1971   0.876   5.772   2.133
  123PHE    HE2 1972   0.871   5.854   2.063
  123PHE    CD2 1973   0.805   5.657   2.094
  123PHE    HD2 1974   0.754   5.652   1.999
  123PHE      C 1975   0.526   5.274   2.169
  123PHE      O 1976   0.595   5.175   2.148
  124PRO      N 1977   0.392   5.273   2.160
  124PRO     CD 1978   0.303   5.370   2.220
  124PRO    HD1 1979   0.327   5.471   2.187
  124PRO    HD2 1980   0.308   5.362   2.328
  124PRO     CG 1981   0.161   5.327   2.180
  124PRO    HG1 1982   0.140   5.367   2.081
  124PRO    HG2 1983   0.085   5.351   2.254
  124PRO     CB 1984   0.184   5.177   2.173
  124PRO    HB1 1985   0.100   5.126   2.125
  124PRO    HB2 1986   0.191   5.141   2.275
  124PRO     CA 1987   0.322   5.157   2.110
  124PRO     HA 1988   0.372   5.067   2.145
  124PRO      C 1989   0.322   5.149   1.958
  124PRO      O 1990   0.300   5.245   1.886
  125LEU      N 1991   0.345   5.029   1.902
  125LEU      H 1992   0.352   4.953   1.968
  125LEU     CA 1993   0.386   5.006   1.766
  125LEU     HA 1994   0.373   5.100   1.712
  125LEU     CB 1995   0.533   4.970   1.747
  125LEU    HB1 1996   0.551   4.955   1.640
  125LEU    HB2 1997   0.556   4.877   1.800
  125LEU     CG 1998   0.628   5.077   1.800
  125LEU     HG 1999   0.615   5.094   1.907
  125LEU    CD1 2000   0.771   5.025   1.783
  125LEU   HD11 2001   0.842   5.097   1.822
  125LEU   HD12 2002   0.768   4.931   1.838
  125LEU   HD13 2003   0.791   5.003   1.678
  125LEU    CD2 2004   0.632   5.209   1.723
  125LEU   HD21 2005   0.716   5.271   1.753
  125LEU   HD22 2006   0.636   5.188   1.616
  125LEU   HD23 2007   0.540   5.266   1.739
  125LEU      C 2008   0.299   4.901   1.698
  125LEU      O 2009   0.270   4.791   1.745
  126ASP      N 2010   0.263   4.932   1.573
  126ASP      H 2011   0.270   5.029   1.546
  126ASP     CA 2012   0.193   4.843   1.483
  126ASP     HA 2013   0.112   4.797   1.540
  126ASP     CB 2014   0.137   4.927   1.369
  126ASP    HB1 2015   0.213   4.991   1.324
  126ASP    HB2 2016   0.069   5.000   1.411
  126ASP     CG 2017   0.061   4.852   1.260
  126ASP    OD1 2018   0.118   4.842   1.149
  126ASP    OD2 2019  -0.032   4.774   1.288
  126ASP      C 2020   0.283   4.734   1.426
  126ASP      O 2021   0.405   4.745   1.435
  127GLU      N 2022   0.226   4.631   1.363
  127GLU      H 2023   0.126   4.638   1.355
  127GLU     CA 2024   0.308   4.541   1.284
  127GLU     HA 2025   0.362   4.480   1.357
  127GLU     CB 2026   0.225   4.442   1.202
  127GLU    HB1 2027   0.178   4.492   1.118
  127GLU    HB2 2028   0.137   4.407   1.257
  127GLU     CG 2029   0.302   4.319   1.154
  127GLU    HG1 2030   0.404   4.350   1.132
  127GLU    HG2 2031   0.254   4.292   1.059
  127GLU     CD 2032   0.295   4.204   1.254
  127GLU    OE1 2033   0.397   4.143   1.293
  127GLU    OE2 2034   0.182   4.161   1.284
  127GLU      C 2035   0.408   4.612   1.195
  127GLU      O 2036   0.519   4.560   1.188
  128SER      N 2037   0.372   4.717   1.120
  128SER      H 2038   0.278   4.752   1.135
  128SER     CA 2039   0.445   4.795   1.023
  128SER     HA 2040   0.505   4.727   0.962
  128SER     CB 2041   0.349   4.870   0.932
  128SER    HB1 2042   0.274   4.799   0.897
  128SER    HB2 2043   0.410   4.911   0.852
  128SER     OG 2044   0.278   4.983   0.977
  128SER     HG 2045   0.206   4.948   1.031
  128SER      C 2046   0.540   4.895   1.088
  128SER      O 2047   0.614   4.969   1.023
  129GLY      N 2048   0.549   4.899   1.221
  129GLY      H 2049   0.493   4.831   1.271
  129GLY     CA 2050   0.642   4.985   1.292
  129GLY    HA1 2051   0.740   5.000   1.248
  129GLY    HA2 2052   0.659   4.946   1.393
  129GLY      C 2053   0.600   5.130   1.308
  129GLY      O 2054   0.685   5.213   1.339
  130ASN      N 2055   0.472   5.157   1.282
  130ASN      H 2056   0.418   5.072   1.273
  130ASN     CA 2057   0.412   5.285   1.311
  130ASN     HA 2058   0.488   5.364   1.310
  130ASN     CB 2059   0.305   5.316   1.207
  130ASN    HB1 2060   0.224   5.364   1.260
  130ASN    HB2 2061   0.273   5.222   1.160
  130ASN     CG 2062   0.349   5.406   1.092
  130ASN    OD1 2063   0.335   5.373   0.975
  130ASN    ND2 2064   0.424   5.515   1.108
  130ASN   HD21 2065   0.456   5.545   1.199
  130ASN   HD22 2066   0.443   5.570   1.025
  130ASN      C 2067   0.350   5.296   1.450
  130ASN      O 2068   0.299   5.196   1.500
  131VAL      N 2069   0.345   5.413   1.512
  131VAL      H 2070   0.399   5.489   1.472
  131VAL     CA 2071   0.287   5.444   1.642
  131VAL     HA 2072   0.338   5.381   1.716
  131VAL     CB 2073   0.323   5.586   1.685
  131VAL     HB 2074   0.284   5.658   1.613
  131VAL    CG1 2075   0.261   5.619   1.820
  131VAL   HG11 2076   0.291   5.545   1.895
  131VAL   HG12 2077   0.307   5.715   1.847
  131VAL   HG13 2078   0.153   5.631   1.811
  131VAL    CG2 2079   0.473   5.605   1.704
  131VAL   HG21 2080   0.490   5.711   1.723
  131VAL   HG22 2081   0.515   5.563   1.796
  131VAL   HG23 2082   0.533   5.576   1.618
  131VAL      C 2083   0.136   5.428   1.633
  131VAL      O 2084   0.076   5.478   1.538
  132VAL      N 2085   0.081   5.358   1.733
  132VAL      H 2086   0.136   5.323   1.810
  132VAL     CA 2087  -0.059   5.328   1.754
  132VAL     HA 2088  -0.091   5.319   1.650
  132VAL     CB 2089  -0.084   5.188   1.810
  132VAL     HB 2090  -0.056   5.186   1.915
  132VAL    CG1 2091  -0.232   5.154   1.805
  132VAL   HG11 2092  -0.258   5.061   1.855
  132VAL   HG12 2093  -0.297   5.230   1.848
  132VAL   HG13 2094  -0.251   5.139   1.698
  132VAL    CG2 2095  -0.002   5.083   1.736
  132VAL   HG21 2096  -0.027   5.086   1.630
  132VAL   HG22 2097   0.102   5.098   1.766
  132VAL   HG23 2098  -0.022   4.983   1.776
  132VAL      C 2099  -0.120   5.442   1.833
  132VAL      O 2100  -0.071   5.473   1.942
  133PRO      N 2101  -0.213   5.520   1.776
  133PRO     CD 2102  -0.278   5.496   1.649
  133PRO    HD1 2103  -0.312   5.393   1.648
  133PRO    HD2 2104  -0.206   5.525   1.573
  133PRO     CG 2105  -0.397   5.593   1.645
  133PRO    HG1 2106  -0.477   5.551   1.705
  133PRO    HG2 2107  -0.431   5.617   1.544
  133PRO     CB 2108  -0.330   5.711   1.714
  133PRO    HB1 2109  -0.410   5.778   1.746
  133PRO    HB2 2110  -0.261   5.771   1.655
  133PRO     CA 2111  -0.267   5.641   1.834
  133PRO     HA 2112  -0.186   5.701   1.877
  133PRO      C 2113  -0.370   5.609   1.941
  133PRO      O 2114  -0.402   5.491   1.958
  134SER      N 2115  -0.437   5.705   2.006
  134SER      H 2116  -0.406   5.799   1.983
  134SER     CA 2117  -0.543   5.689   2.103
  134SER     HA 2118  -0.530   5.595   2.156
  134SER     CB 2119  -0.511   5.803   2.198
  134SER    HB1 2120  -0.406   5.793   2.224
  134SER    HB2 2121  -0.568   5.792   2.291
  134SER     OG 2122  -0.545   5.931   2.150
  134SER     HG 2123  -0.566   5.988   2.225
  134SER      C 2124  -0.681   5.704   2.040
  134SER      O 2125  -0.689   5.717   1.918
  135ASP      N 2126  -0.788   5.682   2.118
  135ASP      H 2127  -0.769   5.656   2.214
  135ASP     CA 2128  -0.920   5.734   2.090
  135ASP     HA 2129  -0.929   5.750   1.982
  135ASP     CB 2130  -1.033   5.641   2.132
  135ASP    HB1 2131  -1.030   5.551   2.072
  135ASP    HB2 2132  -1.128   5.687   2.102
  135ASP     CG 2133  -1.031   5.612   2.282
  135ASP    OD1 2134  -0.954   5.674   2.358
  135ASP    OD2 2135  -1.111   5.524   2.322
  135ASP      C 2136  -0.941   5.872   2.150
  135ASP      O 2137  -1.055   5.918   2.160
  136THR      N 2138  -0.840   5.939   2.205
  136THR      H 2139  -0.746   5.904   2.199
  136THR     CA 2140  -0.860   6.061   2.281
  136THR     HA 2141  -0.957   6.071   2.330
  136THR     CB 2142  -0.761   6.079   2.396
  136THR     HB 2143  -0.786   6.173   2.445
  136THR    CG2 2144  -0.772   5.976   2.509
  136THR   HG21 2145  -0.858   5.988   2.574
  136THR   HG22 2146  -0.786   5.877   2.467
  136THR   HG23 2147  -0.681   5.982   2.570
  136THR    OG1 2148  -0.628   6.076   2.349
  136THR    HG1 2149  -0.596   6.165   2.363
  136THR      C 2150  -0.846   6.179   2.185
  136THR      O 2151  -0.775   6.172   2.085
  137ASN      N 2152  -0.903   6.290   2.230
  137ASN      H 2153  -0.966   6.274   2.308
  137ASN     CA 2154  -0.898   6.425   2.178
  137ASN     HA 2155  -0.820   6.413   2.103
  137ASN     CB 2156  -1.028   6.476   2.117
  137ASN    HB1 2157  -1.054   6.398   2.045
  137ASN    HB2 2158  -1.009   6.568   2.062
  137ASN     CG 2159  -1.140   6.497   2.218
  137ASN    OD1 2160  -1.162   6.608   2.266
  137ASN    ND2 2161  -1.215   6.392   2.251
  137ASN   HD21 2162  -1.188   6.301   2.215
  137ASN   HD22 2163  -1.279   6.406   2.328
  137ASN      C 2164  -0.848   6.528   2.278
  137ASN      O 2165  -0.876   6.517   2.397
  138ILE      N 2166  -0.782   6.636   2.234
  138ILE      H 2167  -0.785   6.647   2.134
  138ILE     CA 2168  -0.716   6.728   2.324
  138ILE     HA 2169  -0.662   6.664   2.394
  138ILE     CB 2170  -0.627   6.830   2.253
  138ILE     HB 2171  -0.686   6.881   2.177
  138ILE    CG2 2172  -0.557   6.926   2.349
  138ILE   HG21 2173  -0.490   6.864   2.409
  138ILE   HG22 2174  -0.506   7.002   2.290
  138ILE   HG23 2175  -0.630   6.985   2.405
  138ILE    CG1 2176  -0.524   6.763   2.162
  138ILE   HG11 2177  -0.573   6.722   2.074
  138ILE   HG12 2178  -0.476   6.680   2.215
  138ILE     CD 2179  -0.414   6.854   2.107
  138ILE    HD1 2180  -0.353   6.808   2.030
  138ILE    HD2 2181  -0.450   6.947   2.063
  138ILE    HD3 2182  -0.336   6.878   2.179
  138ILE      C 2183  -0.821   6.799   2.408
  138ILE      O 2184  -0.796   6.836   2.523
  139LEU      N 2185  -0.943   6.822   2.359
  139LEU      H 2186  -0.974   6.788   2.269
  139LEU     CA 2187  -1.046   6.898   2.426
  139LEU     HA 2188  -1.004   6.994   2.456
  139LEU     CB 2189  -1.159   6.927   2.327
  139LEU    HB1 2190  -1.229   6.844   2.325
  139LEU    HB2 2191  -1.119   6.932   2.226
  139LEU     CG 2192  -1.231   7.057   2.361
  139LEU     HG 2193  -1.249   7.058   2.468
  139LEU    CD1 2194  -1.145   7.176   2.321
  139LEU   HD11 2195  -1.109   7.160   2.219
  139LEU   HD12 2196  -1.203   7.268   2.313
  139LEU   HD13 2197  -1.069   7.185   2.398
  139LEU    CD2 2198  -1.362   7.070   2.282
  139LEU   HD21 2199  -1.419   6.978   2.275
  139LEU   HD22 2200  -1.414   7.163   2.307
  139LEU   HD23 2201  -1.343   7.092   2.177
  139LEU      C 2202  -1.092   6.827   2.553
  139LEU      O 2203  -1.125   6.894   2.651
  140ASP      N 2204  -1.091   6.694   2.546
  140ASP      H 2205  -1.073   6.649   2.457
  140ASP     CA 2206  -1.137   6.609   2.654
  140ASP     HA 2207  -1.210   6.657   2.719
  140ASP     CB 2208  -1.204   6.480   2.606
  140ASP    HB1 2209  -1.225   6.424   2.697
  140ASP    HB2 2210  -1.124   6.435   2.548
  140ASP     CG 2211  -1.337   6.486   2.532
  140ASP    OD1 2212  -1.382   6.386   2.471
  140ASP    OD2 2213  -1.409   6.587   2.545
  140ASP      C 2214  -1.019   6.575   2.744
  140ASP      O 2215  -1.038   6.569   2.865
  141THR      N 2216  -0.895   6.566   2.694
  141THR      H 2217  -0.892   6.566   2.593
  141THR     CA 2218  -0.772   6.567   2.770
  141THR     HA 2219  -0.788   6.486   2.840
  141THR     CB 2220  -0.655   6.542   2.675
  141THR     HB 2221  -0.637   6.631   2.615
  141THR    CG2 2222  -0.527   6.502   2.749
  141THR   HG21 2223  -0.451   6.489   2.672
  141THR   HG22 2224  -0.496   6.586   2.811
  141THR   HG23 2225  -0.533   6.425   2.826
  141THR    OG1 2226  -0.688   6.429   2.598
  141THR    HG1 2227  -0.754   6.452   2.532
  141THR      C 2228  -0.763   6.689   2.861
  141THR      O 2229  -0.725   6.679   2.978
  142TRP      N 2230  -0.812   6.806   2.819
  142TRP      H 2231  -0.830   6.817   2.720
  142TRP     CA 2232  -0.805   6.929   2.895
  142TRP     HA 2233  -0.706   6.930   2.942
  142TRP     CB 2234  -0.805   7.045   2.795
  142TRP    HB1 2235  -0.901   7.057   2.746
  142TRP    HB2 2236  -0.723   7.022   2.727
  142TRP     CG 2237  -0.779   7.174   2.866
  142TRP    CD1 2238  -0.874   7.265   2.900
  142TRP    HD1 2239  -0.980   7.246   2.892
  142TRP    NE1 2240  -0.815   7.367   2.972
  142TRP    HE1 2241  -0.869   7.447   3.002
  142TRP    CE2 2242  -0.680   7.342   2.987
  142TRP    CZ2 2243  -0.577   7.417   3.046
  142TRP    HZ2 2244  -0.605   7.506   3.101
  142TRP    CH2 2245  -0.447   7.366   3.045
  142TRP    HH2 2246  -0.370   7.417   3.100
  142TRP    CZ3 2247  -0.416   7.243   2.986
  142TRP    HZ3 2248  -0.314   7.211   2.967
  142TRP    CE3 2249  -0.519   7.175   2.919
  142TRP    HE3 2250  -0.492   7.083   2.870
  142TRP    CD2 2251  -0.651   7.221   2.919
  142TRP      C 2252  -0.915   6.937   2.999
  142TRP      O 2253  -0.891   6.999   3.102
  143ALA      N 2254  -1.033   6.877   2.976
  143ALA      H 2255  -1.052   6.844   2.882
  143ALA     CA 2256  -1.133   6.865   3.079
  143ALA     HA 2257  -1.161   6.963   3.119
  143ALA     CB 2258  -1.256   6.797   3.019
  143ALA    HB1 2259  -1.239   6.689   3.015
  143ALA    HB2 2260  -1.340   6.818   3.085
  143ALA    HB3 2261  -1.274   6.817   2.913
  143ALA      C 2262  -1.083   6.784   3.198
  143ALA      O 2263  -1.117   6.818   3.311
  144ALA      N 2264  -1.005   6.678   3.172
  144ALA      H 2265  -0.990   6.662   3.074
  144ALA     CA 2266  -0.939   6.605   3.278
  144ALA     HA 2267  -1.011   6.583   3.356
  144ALA     CB 2268  -0.903   6.471   3.212
  144ALA    HB1 2269  -0.854   6.423   3.297
  144ALA    HB2 2270  -0.995   6.423   3.180
  144ALA    HB3 2271  -0.836   6.477   3.127
  144ALA      C 2272  -0.825   6.682   3.343
  144ALA      O 2273  -0.815   6.670   3.465
  145MET      N 2274  -0.740   6.758   3.273
  145MET      H 2275  -0.746   6.753   3.172
  145MET     CA 2276  -0.643   6.851   3.326
  145MET     HA 2277  -0.580   6.784   3.384
  145MET     CB 2278  -0.562   6.927   3.221
  145MET    HB1 2279  -0.502   7.007   3.265
  145MET    HB2 2280  -0.621   6.979   3.146
  145MET     CG 2281  -0.468   6.837   3.141
  145MET    HG1 2282  -0.433   6.901   3.060
  145MET    HG2 2283  -0.518   6.751   3.097
  145MET     SD 2284  -0.334   6.764   3.238
  145MET     CE 2285  -0.228   6.909   3.257
  145MET    HE1 2286  -0.274   6.996   3.304
  145MET    HE2 2287  -0.145   6.873   3.319
  145MET    HE3 2288  -0.183   6.945   3.165
  145MET      C 2289  -0.693   6.960   3.420
  145MET      O 2290  -0.638   6.986   3.526
  146GLU      N 2291  -0.804   7.027   3.388
  146GLU      H 2292  -0.848   6.998   3.302
  146GLU     CA 2293  -0.883   7.124   3.462
  146GLU     HA 2294  -0.824   7.211   3.491
  146GLU     CB 2295  -1.002   7.174   3.382
  146GLU    HB1 2296  -1.083   7.211   3.444
  146GLU    HB2 2297  -1.040   7.085   3.332
  146GLU     CG 2298  -0.966   7.287   3.286
  146GLU    HG1 2299  -0.898   7.244   3.212
  146GLU    HG2 2300  -0.915   7.363   3.345
  146GLU     CD 2301  -1.088   7.336   3.209
  146GLU    OE1 2302  -1.200   7.284   3.223
  146GLU    OE2 2303  -1.071   7.437   3.137
  146GLU      C 2304  -0.931   7.072   3.597
  146GLU      O 2305  -0.931   7.150   3.692
  147GLU      N 2306  -0.965   6.943   3.606
  147GLU      H 2307  -0.949   6.887   3.523
  147GLU     CA 2308  -1.016   6.883   3.728
  147GLU     HA 2309  -1.085   6.953   3.774
  147GLU     CB 2310  -1.099   6.763   3.683
  147GLU    HB1 2311  -1.043   6.670   3.700
  147GLU    HB2 2312  -1.119   6.782   3.578
  147GLU     CG 2313  -1.231   6.739   3.755
  147GLU    HG1 2314  -1.205   6.731   3.861
  147GLU    HG2 2315  -1.251   6.636   3.728
  147GLU     CD 2316  -1.334   6.842   3.710
  147GLU    OE1 2317  -1.330   6.948   3.777
  147GLU    OE2 2318  -1.421   6.810   3.626
  147GLU      C 2319  -0.909   6.843   3.828
  147GLU      O 2320  -0.935   6.814   3.945
  148LEU      N 2321  -0.783   6.844   3.784
  148LEU      H 2322  -0.768   6.874   3.689
  148LEU     CA 2323  -0.675   6.825   3.878
  148LEU     HA 2324  -0.683   6.730   3.932
  148LEU     CB 2325  -0.541   6.808   3.807
  148LEU    HB1 2326  -0.459   6.808   3.879
  148LEU    HB2 2327  -0.531   6.901   3.751
  148LEU     CG 2328  -0.523   6.692   3.709
  148LEU     HG 2329  -0.603   6.681   3.635
  148LEU    CD1 2330  -0.399   6.721   3.625
  148LEU   HD11 2331  -0.413   6.817   3.576
  148LEU   HD12 2332  -0.311   6.726   3.690
  148LEU   HD13 2333  -0.390   6.643   3.549
  148LEU    CD2 2334  -0.505   6.558   3.779
  148LEU   HD21 2335  -0.425   6.565   3.853
  148LEU   HD22 2336  -0.604   6.546   3.824
  148LEU   HD23 2337  -0.485   6.475   3.713
  148LEU      C 2338  -0.673   6.948   3.968
  148LEU      O 2339  -0.633   6.932   4.084
  149VAL      N 2340  -0.695   7.068   3.916
  149VAL      H 2341  -0.693   7.086   3.817
  149VAL     CA 2342  -0.698   7.192   3.993
  149VAL     HA 2343  -0.609   7.206   4.053
  149VAL     CB 2344  -0.716   7.315   3.904
  149VAL     HB 2345  -0.821   7.338   3.887
  149VAL    CG1 2346  -0.659   7.436   3.978
  149VAL   HG11 2347  -0.706   7.450   4.075
  149VAL   HG12 2348  -0.554   7.410   3.995
  149VAL   HG13 2349  -0.674   7.530   3.924
  149VAL    CG2 2350  -0.633   7.309   3.776
  149VAL   HG21 2351  -0.686   7.246   3.704
  149VAL   HG22 2352  -0.608   7.401   3.724
  149VAL   HG23 2353  -0.539   7.260   3.802
  149VAL      C 2354  -0.822   7.186   4.081
  149VAL      O 2355  -0.809   7.225   4.196
  150ASP      N 2356  -0.936   7.139   4.030
  150ASP      H 2357  -0.933   7.125   3.930
  150ASP     CA 2358  -1.064   7.142   4.098
  150ASP     HA 2359  -1.070   7.246   4.131
  150ASP     CB 2360  -1.186   7.121   4.009
  150ASP    HB1 2361  -1.230   7.025   4.038
  150ASP    HB2 2362  -1.148   7.123   3.907
  150ASP     CG 2363  -1.291   7.229   4.026
  150ASP    OD1 2364  -1.398   7.205   4.086
  150ASP    OD2 2365  -1.276   7.342   3.975
  150ASP      C 2366  -1.074   7.047   4.217
  150ASP      O 2367  -1.131   7.085   4.319
  151GLU      N 2368  -1.014   6.928   4.214
  151GLU      H 2369  -0.982   6.895   4.125
  151GLU     CA 2370  -1.004   6.844   4.332
  151GLU     HA 2371  -1.092   6.860   4.395
  151GLU     CB 2372  -1.000   6.694   4.308
  151GLU    HB1 2373  -0.999   6.638   4.402
  151GLU    HB2 2374  -0.911   6.669   4.250
  151GLU     CG 2375  -1.121   6.652   4.224
  151GLU    HG1 2376  -1.122   6.700   4.126
  151GLU    HG2 2377  -1.209   6.681   4.282
  151GLU     CD 2378  -1.110   6.502   4.201
  151GLU    OE1 2379  -1.053   6.466   4.096
  151GLU    OE2 2380  -1.159   6.426   4.288
  151GLU      C 2381  -0.880   6.875   4.416
  151GLU      O 2382  -0.865   6.823   4.526
  152GLY      N 2383  -0.796   6.969   4.372
  152GLY      H 2384  -0.823   7.010   4.283
  152GLY     CA 2385  -0.683   7.025   4.443
  152GLY    HA1 2386  -0.709   7.056   4.544
  152GLY    HA2 2387  -0.658   7.113   4.385
  152GLY      C 2388  -0.553   6.945   4.445
  152GLY      O 2389  -0.470   6.950   4.535
  153LEU      N 2390  -0.528   6.870   4.337
  153LEU      H 2391  -0.593   6.882   4.261
  153LEU     CA 2392  -0.405   6.797   4.316
  153LEU     HA 2393  -0.364   6.767   4.412
  153LEU     CB 2394  -0.428   6.672   4.231
  153LEU    HB1 2395  -0.331   6.629   4.208
  153LEU    HB2 2396  -0.491   6.701   4.147
  153LEU     CG 2397  -0.515   6.562   4.291
  153LEU     HG 2398  -0.495   6.553   4.398
  153LEU    CD1 2399  -0.666   6.582   4.282
  153LEU   HD11 2400  -0.701   6.581   4.179
  153LEU   HD12 2401  -0.705   6.497   4.337
  153LEU   HD13 2402  -0.687   6.676   4.333
  153LEU    CD2 2403  -0.480   6.434   4.215
  153LEU   HD21 2404  -0.379   6.401   4.239
  153LEU   HD22 2405  -0.551   6.357   4.245
  153LEU   HD23 2406  -0.492   6.459   4.110
  153LEU      C 2407  -0.292   6.875   4.250
  153LEU      O 2408  -0.175   6.845   4.269
  154VAL      N 2409  -0.323   6.977   4.169
  154VAL      H 2410  -0.421   6.995   4.159
  154VAL     CA 2411  -0.231   7.076   4.115
  154VAL     HA 2412  -0.132   7.062   4.159
  154VAL     CB 2413  -0.209   7.059   3.965
  154VAL     HB 2414  -0.126   7.126   3.943
  154VAL    CG1 2415  -0.182   6.914   3.929
  154VAL   HG11 2416  -0.182   6.900   3.820
  154VAL   HG12 2417  -0.087   6.876   3.967
  154VAL   HG13 2418  -0.258   6.847   3.969
  154VAL    CG2 2419  -0.330   7.110   3.887
  154VAL   HG21 2420  -0.426   7.084   3.930
  154VAL   HG22 2421  -0.333   7.218   3.895
  154VAL   HG23 2422  -0.320   7.070   3.786
  154VAL      C 2423  -0.277   7.216   4.155
  154VAL      O 2424  -0.397   7.234   4.174
  155LYS      N 2425  -0.187   7.314   4.162
  155LYS      H 2426  -0.092   7.291   4.136
  155LYS     CA 2427  -0.229   7.453   4.164
  155LYS     HA 2428  -0.318   7.462   4.226
  155LYS     CB 2429  -0.118   7.539   4.225
  155LYS    HB1 2430  -0.159   7.640   4.223
  155LYS    HB2 2431  -0.025   7.538   4.170
  155LYS     CG 2432  -0.081   7.514   4.371
  155LYS    HG1 2433  -0.026   7.421   4.381
  155LYS    HG2 2434  -0.177   7.489   4.418
  155LYS     CD 2435  -0.024   7.634   4.447
  155LYS    HD1 2436  -0.097   7.715   4.445
  155LYS    HD2 2437   0.070   7.659   4.399
  155LYS     CE 2438   0.012   7.582   4.586
  155LYS    HE1 2439   0.073   7.492   4.580
  155LYS    HE2 2440  -0.083   7.559   4.634
  155LYS     NZ 2441   0.082   7.690   4.657
  155LYS    HZ1 2442   0.051   7.786   4.643
  155LYS    HZ2 2443   0.089   7.680   4.757
  155LYS    HZ3 2444   0.177   7.688   4.622
  155LYS      C 2445  -0.254   7.511   4.026
  155LYS      O 2446  -0.337   7.601   4.019
  156ALA      N 2447  -0.180   7.471   3.922
  156ALA      H 2448  -0.093   7.423   3.941
  156ALA     CA 2449  -0.193   7.519   3.786
  156ALA     HA 2450  -0.290   7.565   3.766
  156ALA     CB 2451  -0.094   7.632   3.759
  156ALA    HB1 2452  -0.123   7.674   3.663
  156ALA    HB2 2453  -0.097   7.701   3.844
  156ALA    HB3 2454   0.010   7.599   3.763
  156ALA      C 2455  -0.166   7.410   3.682
  156ALA      O 2456  -0.112   7.304   3.714
  157ILE      N 2457  -0.213   7.434   3.560
  157ILE      H 2458  -0.286   7.505   3.554
  157ILE     CA 2459  -0.204   7.347   3.445
  157ILE     HA 2460  -0.133   7.267   3.466
  157ILE     CB 2461  -0.341   7.282   3.426
  157ILE     HB 2462  -0.334   7.231   3.330
  157ILE    CG2 2463  -0.369   7.176   3.532
  157ILE   HG21 2464  -0.394   7.210   3.632
  157ILE   HG22 2465  -0.450   7.113   3.496
  157ILE   HG23 2466  -0.284   7.109   3.548
  157ILE    CG1 2467  -0.463   7.374   3.426
  157ILE   HG11 2468  -0.442   7.458   3.361
  157ILE   HG12 2469  -0.477   7.417   3.526
  157ILE     CD 2470  -0.593   7.323   3.363
  157ILE    HD1 2471  -0.663   7.405   3.351
  157ILE    HD2 2472  -0.571   7.276   3.267
  157ILE    HD3 2473  -0.631   7.255   3.439
  157ILE      C 2474  -0.150   7.421   3.323
  157ILE      O 2475  -0.148   7.544   3.314
  158GLY      N 2476  -0.109   7.347   3.220
  158GLY      H 2477  -0.114   7.247   3.235
  158GLY     CA 2478  -0.045   7.394   3.099
  158GLY    HA1 2479   0.053   7.439   3.119
  158GLY    HA2 2480  -0.110   7.471   3.060
  158GLY      C 2481  -0.023   7.283   2.997
  158GLY      O 2482  -0.052   7.166   3.018
  159ILE      N 2483   0.051   7.313   2.890
  159ILE      H 2484   0.076   7.411   2.889
  159ILE     CA 2485   0.080   7.237   2.770
  159ILE     HA 2486   0.059   7.133   2.793
  159ILE     CB 2487  -0.016   7.266   2.655
  159ILE     HB 2488   0.012   7.196   2.576
  159ILE    CG2 2489  -0.160   7.237   2.696
  159ILE   HG21 2490  -0.216   7.224   2.603
  159ILE   HG22 2491  -0.157   7.138   2.742
  159ILE   HG23 2492  -0.206   7.308   2.765
  159ILE    CG1 2493   0.000   7.407   2.599
  159ILE   HG11 2494  -0.053   7.416   2.504
  159ILE   HG12 2495   0.106   7.425   2.584
  159ILE     CD 2496  -0.046   7.523   2.686
  159ILE    HD1 2497  -0.028   7.617   2.632
  159ILE    HD2 2498  -0.152   7.518   2.709
  159ILE    HD3 2499   0.019   7.526   2.774
  159ILE      C 2500   0.225   7.242   2.726
  159ILE      O 2501   0.299   7.330   2.771
  160SER      N 2502   0.270   7.154   2.636
  160SER      H 2503   0.204   7.082   2.610
  160SER     CA 2504   0.402   7.153   2.576
  160SER     HA 2505   0.439   7.256   2.582
  160SER     CB 2506   0.494   7.056   2.650
  160SER    HB1 2507   0.599   7.077   2.628
  160SER    HB2 2508   0.480   6.955   2.610
  160SER     OG 2509   0.484   7.055   2.790
  160SER     HG 2510   0.394   7.024   2.805
  160SER      C 2511   0.393   7.102   2.433
  160SER      O 2512   0.315   7.010   2.406
  161ASN      N 2513   0.473   7.160   2.344
  161ASN      H 2514   0.543   7.227   2.375
  161ASN     CA 2515   0.484   7.132   2.202
  161ASN     HA 2516   0.546   7.207   2.154
  161ASN     CB 2517   0.542   6.993   2.180
  161ASN    HB1 2518   0.558   6.979   2.073
  161ASN    HB2 2519   0.467   6.923   2.218
  161ASN     CG 2520   0.668   6.956   2.256
  161ASN    OD1 2521   0.779   6.993   2.218
  161ASN    ND2 2522   0.652   6.874   2.360
  161ASN   HD21 2523   0.564   6.833   2.390
  161ASN   HD22 2524   0.734   6.837   2.406
  161ASN      C 2525   0.351   7.146   2.129
  161ASN      O 2526   0.328   7.074   2.032
  162PHE      N 2527   0.264   7.239   2.170
  162PHE      H 2528   0.287   7.294   2.252
  162PHE     CA 2529   0.143   7.277   2.101
  162PHE     HA 2530   0.107   7.187   2.051
  162PHE     CB 2531   0.040   7.329   2.201
  162PHE    HB1 2532  -0.028   7.401   2.156
  162PHE    HB2 2533   0.091   7.378   2.283
  162PHE     CG 2534  -0.053   7.230   2.268
  162PHE    CD1 2535  -0.011   7.104   2.311
  162PHE    HD1 2536   0.089   7.070   2.286
  162PHE    CE1 2537  -0.101   7.015   2.369
  162PHE    HE1 2538  -0.070   6.913   2.387
  162PHE     CZ 2539  -0.232   7.057   2.399
  162PHE     HZ 2540  -0.306   6.992   2.444
  162PHE    CE2 2541  -0.274   7.181   2.351
  162PHE    HE2 2542  -0.374   7.220   2.367
  162PHE    CD2 2543  -0.184   7.272   2.294
  162PHE    HD2 2544  -0.213   7.374   2.272
  162PHE      C 2545   0.179   7.383   1.997
  162PHE      O 2546   0.264   7.467   2.022
  163ASN      N 2547   0.096   7.392   1.892
  163ASN      H 2548   0.039   7.312   1.870
  163ASN     CA 2549   0.086   7.503   1.800
  163ASN     HA 2550   0.182   7.554   1.806
  163ASN     CB 2551   0.078   7.443   1.660
  163ASN    HB1 2552   0.151   7.363   1.647
  163ASN    HB2 2553   0.097   7.521   1.586
  163ASN     CG 2554  -0.055   7.380   1.621
  163ASN    OD1 2555  -0.163   7.426   1.659
  163ASN    ND2 2556  -0.048   7.269   1.548
  163ASN   HD21 2557   0.037   7.222   1.520
  163ASN   HD22 2558  -0.130   7.212   1.540
  163ASN      C 2559  -0.021   7.608   1.829
  163ASN      O 2560  -0.104   7.594   1.918
  164HIS      N 2561  -0.019   7.720   1.758
  164HIS      H 2562   0.039   7.726   1.675
  164HIS     CA 2563  -0.113   7.831   1.765
  164HIS     HA 2564  -0.097   7.864   1.868
  164HIS     CB 2565  -0.064   7.938   1.668
  164HIS    HB1 2566   0.041   7.962   1.690
  164HIS    HB2 2567  -0.129   8.023   1.685
  164HIS     CG 2568  -0.069   7.904   1.522
  164HIS    ND1 2569   0.034   7.917   1.430
  164HIS    HD1 2570   0.130   7.938   1.450
  164HIS    CE1 2571  -0.010   7.919   1.302
  164HIS    HE1 2572   0.052   7.933   1.215
  164HIS    NE2 2573  -0.138   7.884   1.304
  164HIS    CD2 2574  -0.177   7.895   1.437
  164HIS    HD2 2575  -0.276   7.876   1.477
  164HIS      C 2576  -0.258   7.792   1.743
  164HIS      O 2577  -0.346   7.865   1.787
  165LEU      N 2578  -0.297   7.687   1.669
  165LEU      H 2579  -0.232   7.635   1.612
  165LEU     CA 2580  -0.429   7.629   1.665
  165LEU     HA 2581  -0.497   7.715   1.657
  165LEU     CB 2582  -0.453   7.540   1.543
  165LEU    HB1 2583  -0.562   7.531   1.544
  165LEU    HB2 2584  -0.402   7.446   1.561
  165LEU     CG 2585  -0.410   7.580   1.402
  165LEU     HG 2586  -0.303   7.598   1.398
  165LEU    CD1 2587  -0.439   7.460   1.313
  165LEU   HD11 2588  -0.389   7.370   1.351
  165LEU   HD12 2589  -0.546   7.442   1.302
  165LEU   HD13 2590  -0.396   7.478   1.214
  165LEU    CD2 2591  -0.492   7.698   1.349
  165LEU   HD21 2592  -0.453   7.788   1.395
  165LEU   HD22 2593  -0.478   7.708   1.241
  165LEU   HD23 2594  -0.595   7.679   1.380
  165LEU      C 2595  -0.457   7.550   1.792
  165LEU      O 2596  -0.563   7.571   1.850
  166GLN      N 2597  -0.365   7.470   1.847
  166GLN      H 2598  -0.272   7.491   1.814
  166GLN     CA 2599  -0.378   7.380   1.960
  166GLN     HA 2600  -0.475   7.336   1.939
  166GLN     CB 2601  -0.270   7.273   1.951
  166GLN    HB1 2602  -0.262   7.217   2.045
  166GLN    HB2 2603  -0.174   7.321   1.937
  166GLN     CG 2604  -0.305   7.168   1.846
  166GLN    HG1 2605  -0.354   7.205   1.756
  166GLN    HG2 2606  -0.381   7.105   1.893
  166GLN     CD 2607  -0.187   7.087   1.795
  166GLN    OE1 2608  -0.073   7.119   1.828
  166GLN    NE2 2609  -0.212   6.973   1.730
  166GLN   HE21 2610  -0.309   6.952   1.713
  166GLN   HE22 2611  -0.141   6.915   1.687
  166GLN      C 2612  -0.385   7.449   2.095
  166GLN      O 2613  -0.459   7.406   2.184
  167VAL      N 2614  -0.309   7.557   2.113
  167VAL      H 2615  -0.258   7.594   2.034
  167VAL     CA 2616  -0.321   7.652   2.222
  167VAL     HA 2617  -0.320   7.588   2.310
  167VAL     CB 2618  -0.211   7.757   2.223
  167VAL     HB 2619  -0.196   7.807   2.127
  167VAL    CG1 2620  -0.229   7.858   2.336
  167VAL   HG11 2621  -0.269   7.803   2.421
  167VAL   HG12 2622  -0.132   7.901   2.361
  167VAL   HG13 2623  -0.310   7.927   2.313
  167VAL    CG2 2624  -0.080   7.686   2.255
  167VAL   HG21 2625  -0.097   7.609   2.329
  167VAL   HG22 2626  -0.033   7.623   2.179
  167VAL   HG23 2627   0.003   7.749   2.288
  167VAL      C 2628  -0.459   7.717   2.215
  167VAL      O 2629  -0.527   7.698   2.315
  168GLU      N 2630  -0.509   7.770   2.103
  168GLU      H 2631  -0.445   7.793   2.028
  168GLU     CA 2632  -0.636   7.840   2.105
  168GLU     HA 2633  -0.643   7.914   2.185
  168GLU     CB 2634  -0.640   7.921   1.976
  168GLU    HB1 2635  -0.687   7.851   1.906
  168GLU    HB2 2636  -0.539   7.937   1.937
  168GLU     CG 2637  -0.725   8.047   1.984
  168GLU    HG1 2638  -0.808   8.036   2.054
  168GLU    HG2 2639  -0.782   8.066   1.894
  168GLU     CD 2640  -0.642   8.173   2.005
  168GLU    OE1 2641  -0.544   8.198   1.931
  168GLU    OE2 2642  -0.679   8.251   2.096
  168GLU      C 2643  -0.756   7.749   2.125
  168GLU      O 2644  -0.856   7.788   2.185
  169MET      N 2645  -0.747   7.621   2.087
  169MET      H 2646  -0.664   7.591   2.038
  169MET     CA 2647  -0.841   7.514   2.113
  169MET     HA 2648  -0.919   7.524   2.037
  169MET     CB 2649  -0.780   7.375   2.099
  169MET    HB1 2650  -0.734   7.329   2.186
  169MET    HB2 2651  -0.697   7.378   2.029
  169MET     CG 2652  -0.887   7.289   2.032
  169MET    HG1 2653  -0.885   7.326   1.930
  169MET    HG2 2654  -0.984   7.319   2.073
  169MET     SD 2655  -0.862   7.110   2.039
  169MET     CE 2656  -0.978   7.059   1.909
  169MET    HE1 2657  -0.978   6.950   1.915
  169MET    HE2 2658  -1.077   7.090   1.940
  169MET    HE3 2659  -0.951   7.102   1.812
  169MET      C 2660  -0.900   7.515   2.253
  169MET      O 2661  -1.022   7.523   2.261
  170ILE      N 2662  -0.820   7.515   2.360
  170ILE      H 2663  -0.722   7.505   2.336
  170ILE     CA 2664  -0.854   7.521   2.500
  170ILE     HA 2665  -0.942   7.458   2.511
  170ILE     CB 2666  -0.741   7.449   2.573
  170ILE     HB 2667  -0.779   7.450   2.676
  170ILE    CG2 2668  -0.731   7.304   2.527
  170ILE   HG21 2669  -0.702   7.293   2.422
  170ILE   HG22 2670  -0.668   7.241   2.590
  170ILE   HG23 2671  -0.828   7.255   2.532
  170ILE    CG1 2672  -0.604   7.513   2.554
  170ILE   HG11 2673  -0.608   7.619   2.579
  170ILE   HG12 2674  -0.580   7.497   2.449
  170ILE     CD 2675  -0.500   7.442   2.639
  170ILE    HD1 2676  -0.485   7.339   2.606
  170ILE    HD2 2677  -0.408   7.498   2.622
  170ILE    HD3 2678  -0.529   7.449   2.744
  170ILE      C 2679  -0.881   7.662   2.552
  170ILE      O 2680  -0.922   7.667   2.668
  171LEU      N 2681  -0.865   7.764   2.469
  171LEU      H 2682  -0.864   7.748   2.369
  171LEU     CA 2683  -0.901   7.903   2.492
  171LEU     HA 2684  -0.911   7.918   2.599
  171LEU     CB 2685  -0.787   7.992   2.444
  171LEU    HB1 2686  -0.822   8.094   2.459
  171LEU    HB2 2687  -0.774   7.977   2.336
  171LEU     CG 2688  -0.655   7.973   2.519
  171LEU     HG 2689  -0.629   7.867   2.520
  171LEU    CD1 2690  -0.558   8.066   2.447
  171LEU   HD11 2691  -0.541   8.025   2.347
  171LEU   HD12 2692  -0.599   8.166   2.438
  171LEU   HD13 2693  -0.462   8.059   2.498
  171LEU    CD2 2694  -0.663   8.014   2.666
  171LEU   HD21 2695  -0.669   8.122   2.682
  171LEU   HD22 2696  -0.746   7.969   2.720
  171LEU   HD23 2697  -0.571   7.984   2.717
  171LEU      C 2698  -1.038   7.934   2.433
  171LEU      O 2699  -1.110   8.017   2.487
  172ASN      N 2700  -1.082   7.860   2.330
  172ASN      H 2701  -1.013   7.812   2.275
  172ASN     CA 2702  -1.205   7.874   2.255
  172ASN     HA 2703  -1.241   7.977   2.253
  172ASN     CB 2704  -1.176   7.829   2.112
  172ASN    HB1 2705  -1.263   7.800   2.054
  172ASN    HB2 2706  -1.113   7.740   2.115
  172ASN     CG 2707  -1.104   7.931   2.025
  172ASN    OD1 2708  -1.101   8.051   2.052
  172ASN    ND2 2709  -1.057   7.886   1.909
  172ASN   HD21 2710  -1.063   7.789   1.881
  172ASN   HD22 2711  -1.015   7.959   1.852
  172ASN      C 2712  -1.323   7.798   2.315
  172ASN      O 2713  -1.399   7.732   2.244
  173LYS      N 2714  -1.344   7.804   2.446
  173LYS      H 2715  -1.284   7.863   2.502
  173LYS     CA 2716  -1.459   7.753   2.519
  173LYS     HA 2717  -1.538   7.736   2.445
  173LYS     CB 2718  -1.423   7.612   2.564
  173LYS    HB1 2719  -1.376   7.562   2.479
  173LYS    HB2 2720  -1.513   7.561   2.598
  173LYS     CG 2721  -1.322   7.615   2.678
  173LYS    HG1 2722  -1.383   7.624   2.768
  173LYS    HG2 2723  -1.249   7.696   2.665
  173LYS     CD 2724  -1.245   7.483   2.687
  173LYS    HD1 2725  -1.171   7.485   2.607
  173LYS    HD2 2726  -1.308   7.397   2.666
  173LYS     CE 2727  -1.168   7.474   2.819
  173LYS    HE1 2728  -1.117   7.570   2.831
  173LYS    HE2 2729  -1.096   7.396   2.795
  173LYS     NZ 2730  -1.256   7.432   2.929
  173LYS    HZ1 2731  -1.329   7.502   2.936
  173LYS    HZ2 2732  -1.294   7.341   2.911
  173LYS    HZ3 2733  -1.212   7.427   3.020
  173LYS      C 2734  -1.505   7.843   2.633
  173LYS      O 2735  -1.432   7.915   2.700
  174PRO      N 2736  -1.637   7.860   2.647
  174PRO     CD 2737  -1.745   7.798   2.573
  174PRO    HD1 2738  -1.729   7.690   2.577
  174PRO    HD2 2739  -1.761   7.832   2.471
  174PRO     CG 2740  -1.874   7.824   2.650
  174PRO    HG1 2741  -1.905   7.745   2.718
  174PRO    HG2 2742  -1.958   7.838   2.582
  174PRO     CB 2743  -1.839   7.954   2.722
  174PRO    HB1 2744  -1.904   7.968   2.808
  174PRO    HB2 2745  -1.843   8.038   2.652
  174PRO     CA 2746  -1.693   7.932   2.760
  174PRO     HA 2747  -1.642   8.028   2.767
  174PRO      C 2748  -1.670   7.865   2.895
  174PRO      O 2749  -1.661   7.742   2.897
  175GLY      N 2750  -1.668   7.946   3.001
  175GLY      H 2751  -1.669   8.044   2.979
  175GLY     CA 2752  -1.636   7.902   3.136
  175GLY    HA1 2753  -1.679   7.802   3.147
  175GLY    HA2 2754  -1.687   7.967   3.206
  175GLY      C 2755  -1.493   7.881   3.184
  175GLY      O 2756  -1.462   7.774   3.236
  176LEU      N 2757  -1.402   7.974   3.154
  176LEU      H 2758  -1.438   8.043   3.089
  176LEU     CA 2759  -1.260   7.975   3.180
  176LEU     HA 2760  -1.228   7.871   3.174
  176LEU     CB 2761  -1.181   8.059   3.081
  176LEU    HB1 2762  -1.079   8.053   3.118
  176LEU    HB2 2763  -1.224   8.158   3.099
  176LEU     CG 2764  -1.184   8.028   2.931
  176LEU     HG 2765  -1.290   8.037   2.906
  176LEU    CD1 2766  -1.092   8.121   2.854
  176LEU   HD11 2767  -1.104   8.102   2.747
  176LEU   HD12 2768  -1.107   8.227   2.876
  176LEU   HD13 2769  -0.992   8.094   2.889
  176LEU    CD2 2770  -1.148   7.886   2.886
  176LEU   HD21 2771  -1.212   7.813   2.936
  176LEU   HD22 2772  -1.158   7.883   2.778
  176LEU   HD23 2773  -1.046   7.866   2.919
  176LEU      C 2774  -1.221   8.012   3.323
  176LEU      O 2775  -1.176   8.121   3.357
  177LYS      N 2776  -1.248   7.913   3.409
  177LYS      H 2777  -1.275   7.823   3.373
  177LYS     CA 2778  -1.221   7.907   3.552
  177LYS     HA 2779  -1.234   8.006   3.596
  177LYS     CB 2780  -1.306   7.797   3.614
  177LYS    HB1 2781  -1.300   7.707   3.553
  177LYS    HB2 2782  -1.406   7.840   3.614
  177LYS     CG 2783  -1.280   7.758   3.759
  177LYS    HG1 2784  -1.291   7.846   3.822
  177LYS    HG2 2785  -1.179   7.724   3.779
  177LYS     CD 2786  -1.368   7.648   3.818
  177LYS    HD1 2787  -1.471   7.682   3.821
  177LYS    HD2 2788  -1.340   7.636   3.923
  177LYS     CE 2789  -1.354   7.522   3.733
  177LYS    HE1 2790  -1.251   7.493   3.717
  177LYS    HE2 2791  -1.387   7.550   3.633
  177LYS     NZ 2792  -1.446   7.420   3.787
  177LYS    HZ1 2793  -1.451   7.337   3.730
  177LYS    HZ2 2794  -1.409   7.391   3.876
  177LYS    HZ3 2795  -1.540   7.456   3.785
  177LYS      C 2796  -1.074   7.879   3.580
  177LYS      O 2797  -1.029   7.933   3.681
  178TYR      N 2798  -0.998   7.817   3.489
  178TYR      H 2799  -1.054   7.771   3.419
  178TYR     CA 2800  -0.855   7.798   3.486
  178TYR     HA 2801  -0.810   7.869   3.556
  178TYR     CB 2802  -0.814   7.656   3.527
  178TYR    HB1 2803  -0.705   7.654   3.525
  178TYR    HB2 2804  -0.835   7.588   3.445
  178TYR     CG 2805  -0.871   7.618   3.662
  178TYR    CD1 2806  -0.858   7.691   3.780
  178TYR    HD1 2807  -0.813   7.789   3.776
  178TYR    CE1 2808  -0.917   7.648   3.900
  178TYR    HE1 2809  -0.900   7.706   3.989
  178TYR     CZ 2810  -0.995   7.531   3.899
  178TYR     OH 2811  -1.056   7.491   4.015
  178TYR     HH 2812  -1.131   7.432   4.004
  178TYR    CE2 2813  -1.015   7.458   3.780
  178TYR    HE2 2814  -1.078   7.371   3.785
  178TYR    CD2 2815  -0.958   7.509   3.662
  178TYR    HD2 2816  -0.982   7.457   3.570
  178TYR      C 2817  -0.805   7.831   3.347
  178TYR      O 2818  -0.888   7.827   3.256
  179LYS      N 2819  -0.677   7.866   3.333
  179LYS      H 2820  -0.619   7.871   3.415
  179LYS     CA 2821  -0.611   7.897   3.207
  179LYS     HA 2822  -0.674   7.850   3.132
  179LYS     CB 2823  -0.600   8.046   3.177
  179LYS    HB1 2824  -0.506   8.073   3.130
  179LYS    HB2 2825  -0.604   8.100   3.272
  179LYS     CG 2826  -0.714   8.102   3.092
  179LYS    HG1 2827  -0.808   8.112   3.146
  179LYS    HG2 2828  -0.724   8.035   3.008
  179LYS     CD 2829  -0.679   8.237   3.029
  179LYS    HD1 2830  -0.588   8.219   2.972
  179LYS    HD2 2831  -0.668   8.307   3.112
  179LYS     CE 2832  -0.784   8.285   2.929
  179LYS    HE1 2833  -0.878   8.266   2.980
  179LYS    HE2 2834  -0.771   8.219   2.844
  179LYS     NZ 2835  -0.754   8.424   2.892
  179LYS    HZ1 2836  -0.822   8.457   2.825
  179LYS    HZ2 2837  -0.750   8.495   2.964
  179LYS    HZ3 2838  -0.662   8.433   2.851
  179LYS      C 2839  -0.471   7.837   3.196
  179LYS      O 2840  -0.414   7.800   3.299
  180PRO      N 2841  -0.407   7.818   3.081
  180PRO     CD 2842  -0.466   7.816   2.948
  180PRO    HD1 2843  -0.512   7.911   2.919
  180PRO    HD2 2844  -0.543   7.739   2.946
  180PRO     CG 2845  -0.349   7.798   2.853
  180PRO    HG1 2846  -0.307   7.893   2.819
  180PRO    HG2 2847  -0.372   7.739   2.765
  180PRO     CB 2848  -0.235   7.734   2.932
  180PRO    HB1 2849  -0.137   7.766   2.896
  180PRO    HB2 2850  -0.245   7.627   2.915
  180PRO     CA 2851  -0.270   7.773   3.075
  180PRO     HA 2852  -0.271   7.682   3.136
  180PRO      C 2853  -0.167   7.870   3.133
  180PRO      O 2854  -0.160   7.989   3.104
  181ALA      N 2855  -0.084   7.814   3.221
  181ALA      H 2856  -0.105   7.720   3.253
  181ALA     CA 2857   0.028   7.882   3.283
  181ALA     HA 2858   0.002   7.983   3.315
  181ALA     CB 2859   0.056   7.802   3.410
  181ALA    HB1 2860   0.121   7.864   3.472
  181ALA    HB2 2861  -0.036   7.769   3.459
  181ALA    HB3 2862   0.112   7.712   3.383
  181ALA      C 2863   0.146   7.898   3.189
  181ALA      O 2864   0.213   8.001   3.196
  182VAL      N 2865   0.183   7.790   3.120
  182VAL      H 2866   0.120   7.710   3.127
  182VAL     CA 2867   0.307   7.770   3.048
  182VAL     HA 2868   0.354   7.866   3.026
  182VAL     CB 2869   0.403   7.692   3.137
  182VAL     HB 2870   0.351   7.597   3.154
  182VAL    CG1 2871   0.535   7.656   3.070
  182VAL   HG11 2872   0.524   7.581   2.992
  182VAL   HG12 2873   0.583   7.746   3.032
  182VAL   HG13 2874   0.598   7.613   3.148
  182VAL    CG2 2875   0.443   7.764   3.265
  182VAL   HG21 2876   0.362   7.805   3.326
  182VAL   HG22 2877   0.505   7.706   3.333
  182VAL   HG23 2878   0.496   7.854   3.235
  182VAL      C 2879   0.279   7.693   2.919
  182VAL      O 2880   0.199   7.600   2.922
  183ASN      N 2881   0.353   7.723   2.812
  183ASN      H 2882   0.406   7.808   2.820
  183ASN     CA 2883   0.378   7.640   2.696
  183ASN     HA 2884   0.327   7.545   2.717
  183ASN     CB 2885   0.323   7.693   2.564
  183ASN    HB1 2886   0.377   7.783   2.536
  183ASN    HB2 2887   0.220   7.726   2.576
  183ASN     CG 2888   0.337   7.603   2.443
  183ASN    OD1 2889   0.349   7.481   2.447
  183ASN    ND2 2890   0.342   7.671   2.328
  183ASN   HD21 2891   0.338   7.771   2.314
  183ASN   HD22 2892   0.382   7.628   2.245
  183ASN      C 2893   0.526   7.609   2.685
  183ASN      O 2894   0.607   7.699   2.666
  184GLN      N 2895   0.565   7.481   2.674
  184GLN      H 2896   0.492   7.413   2.686
  184GLN     CA 2897   0.704   7.441   2.671
  184GLN     HA 2898   0.769   7.528   2.681
  184GLN     CB 2899   0.730   7.356   2.795
  184GLN    HB1 2900   0.652   7.280   2.801
  184GLN    HB2 2901   0.720   7.408   2.890
  184GLN     CG 2902   0.864   7.282   2.795
  184GLN    HG1 2903   0.952   7.343   2.770
  184GLN    HG2 2904   0.849   7.203   2.722
  184GLN     CD 2905   0.908   7.219   2.926
  184GLN    OE1 2906   0.926   7.286   3.027
  184GLN    NE2 2907   0.925   7.087   2.938
  184GLN   HE21 2908   0.889   7.020   2.873
  184GLN   HE22 2909   0.976   7.066   3.023
  184GLN      C 2910   0.738   7.382   2.535
  184GLN      O 2911   0.687   7.278   2.494
  185ILE      N 2912   0.826   7.450   2.462
  185ILE      H 2913   0.876   7.526   2.505
  185ILE     CA 2914   0.864   7.426   2.324
  185ILE     HA 2915   0.828   7.327   2.298
  185ILE     CB 2916   0.796   7.538   2.244
  185ILE     HB 2917   0.826   7.517   2.141
  185ILE    CG2 2918   0.644   7.532   2.236
  185ILE   HG21 2919   0.606   7.606   2.166
  185ILE   HG22 2920   0.616   7.435   2.194
  185ILE   HG23 2921   0.598   7.548   2.334
  185ILE    CG1 2922   0.846   7.677   2.279
  185ILE   HG11 2923   0.955   7.680   2.280
  185ILE   HG12 2924   0.821   7.694   2.384
  185ILE     CD 2925   0.789   7.797   2.204
  185ILE    HD1 2926   0.684   7.818   2.226
  185ILE    HD2 2927   0.845   7.888   2.227
  185ILE    HD3 2928   0.795   7.779   2.096
  185ILE      C 2929   1.014   7.416   2.301
  185ILE      O 2930   1.090   7.467   2.383
  186GLU      N 2931   1.054   7.351   2.192
  186GLU      H 2932   0.982   7.302   2.139
  186GLU     CA 2933   1.195   7.343   2.161
  186GLU     HA 2934   1.254   7.317   2.250
  186GLU     CB 2935   1.222   7.236   2.056
  186GLU    HB1 2936   1.196   7.267   1.954
  186GLU    HB2 2937   1.165   7.145   2.072
  186GLU     CG 2938   1.373   7.209   2.051
  186GLU    HG1 2939   1.409   7.182   2.150
  186GLU    HG2 2940   1.423   7.305   2.040
  186GLU     CD 2941   1.419   7.107   1.948
  186GLU    OE1 2942   1.350   7.005   1.931
  186GLU    OE2 2943   1.522   7.128   1.880
  186GLU      C 2944   1.244   7.480   2.117
  186GLU      O 2945   1.172   7.541   2.039
  187CYS      N 2946   1.358   7.531   2.163
  187CYS      H 2947   1.397   7.469   2.233
  187CYS     CA 2948   1.407   7.663   2.127
  187CYS     HA 2949   1.393   7.676   2.020
  187CYS     CB 2950   1.331   7.771   2.203
  187CYS    HB1 2951   1.350   7.763   2.310
  187CYS    HB2 2952   1.222   7.766   2.203
  187CYS     SG 2953   1.385   7.930   2.136
  187CYS     HG 2954   1.398   7.898   2.006
  187CYS      C 2955   1.556   7.684   2.151
  187CYS      O 2956   1.605   7.657   2.261
  188HIS      N 2957   1.628   7.728   2.048
  188HIS      H 2958   1.567   7.751   1.970
  188HIS     CA 2959   1.771   7.748   2.037
  188HIS     HA 2960   1.795   7.805   2.127
  188HIS     CB 2961   1.834   7.610   2.041
  188HIS    HB1 2962   1.825   7.564   2.139
  188HIS    HB2 2963   1.940   7.622   2.016
  188HIS     CG 2964   1.790   7.512   1.936
  188HIS    ND1 2965   1.815   7.511   1.799
  188HIS    CE1 2966   1.736   7.416   1.748
  188HIS    HE1 2967   1.712   7.396   1.645
  188HIS    NE2 2968   1.664   7.352   1.842
  188HIS    HE2 2969   1.597   7.277   1.829
  188HIS    CD2 2970   1.689   7.422   1.958
  188HIS    HD2 2971   1.639   7.400   2.052
  188HIS      C 2972   1.808   7.825   1.911
  188HIS      O 2973   1.716   7.857   1.837
  189PRO      N 2974   1.933   7.868   1.889
  189PRO     CD 2975   2.047   7.880   1.978
  189PRO    HD1 2976   2.103   7.787   1.971
  189PRO    HD2 2977   2.015   7.890   2.081
  189PRO     CG 2978   2.128   8.002   1.933
  189PRO    HG1 2979   2.233   7.995   1.958
  189PRO    HG2 2980   2.087   8.088   1.986
  189PRO     CB 2981   2.101   8.005   1.783
  189PRO    HB1 2982   2.180   7.950   1.732
  189PRO    HB2 2983   2.103   8.110   1.757
  189PRO     CA 2984   1.956   7.955   1.776
  189PRO     HA 2985   1.882   8.034   1.788
  189PRO      C 2986   1.920   7.898   1.640
  189PRO      O 2987   1.893   7.973   1.546
  190TYR      N 2988   1.922   7.766   1.618
  190TYR      H 2989   1.951   7.704   1.692
  190TYR     CA 2990   1.863   7.710   1.498
  190TYR     HA 2991   1.905   7.772   1.418
  190TYR     CB 2992   1.928   7.572   1.481
  190TYR    HB1 2993   1.887   7.527   1.391
  190TYR    HB2 2994   1.890   7.502   1.555
  190TYR     CG 2995   2.077   7.561   1.460
  190TYR    CD1 2996   2.133   7.634   1.355
  190TYR    HD1 2997   2.071   7.688   1.286
  190TYR    CE1 2998   2.272   7.640   1.341
  190TYR    HE1 2999   2.316   7.705   1.267
  190TYR     CZ 3000   2.358   7.575   1.433
  190TYR     OH 3001   2.494   7.578   1.423
  190TYR     HH 3002   2.546   7.528   1.486
  190TYR    CE2 3003   2.297   7.491   1.528
  190TYR    HE2 3004   2.357   7.423   1.586
  190TYR    CD2 3005   2.158   7.486   1.547
  190TYR    HD2 3006   2.121   7.413   1.617
  190TYR      C 3007   1.713   7.717   1.472
  190TYR      O 3008   1.662   7.690   1.364
  191LEU      N 3009   1.637   7.748   1.577
  191LEU      H 3010   1.693   7.790   1.650
  191LEU     CA 3011   1.494   7.747   1.598
  191LEU     HA 3012   1.446   7.761   1.501
  191LEU     CB 3013   1.461   7.604   1.641
  191LEU    HB1 3014   1.518   7.574   1.729
  191LEU    HB2 3015   1.506   7.541   1.565
  191LEU     CG 3016   1.313   7.572   1.655
  191LEU     HG 3017   1.249   7.658   1.675
  191LEU    CD1 3018   1.258   7.519   1.523
  191LEU   HD11 3019   1.251   7.598   1.449
  191LEU   HD12 3020   1.308   7.427   1.492
  191LEU   HD13 3021   1.155   7.487   1.542
  191LEU    CD2 3022   1.290   7.473   1.769
  191LEU   HD21 3023   1.327   7.377   1.734
  191LEU   HD22 3024   1.346   7.525   1.847
  191LEU   HD23 3025   1.183   7.459   1.788
  191LEU      C 3026   1.441   7.854   1.692
  191LEU      O 3027   1.404   7.829   1.807
  192THR      N 3028   1.458   7.977   1.644
  192THR      H 3029   1.486   7.990   1.547
  192THR     CA 3030   1.429   8.093   1.726
  192THR     HA 3031   1.474   8.067   1.822
  192THR     CB 3032   1.494   8.216   1.666
  192THR     HB 3033   1.499   8.297   1.739
  192THR    CG2 3034   1.642   8.190   1.637
  192THR   HG21 3035   1.685   8.160   1.733
  192THR   HG22 3036   1.660   8.113   1.562
  192THR   HG23 3037   1.706   8.275   1.614
  192THR    OG1 3038   1.429   8.254   1.547
  192THR    HG1 3039   1.443   8.349   1.541
  192THR      C 3040   1.284   8.113   1.769
  192THR      O 3041   1.259   8.196   1.856
  193GLN      N 3042   1.191   8.033   1.717
  193GLN      H 3043   1.227   7.970   1.647
  193GLN     CA 3044   1.051   8.028   1.754
  193GLN     HA 3045   0.999   7.967   1.680
  193GLN     CB 3046   1.033   7.962   1.890
  193GLN    HB1 3047   0.927   7.976   1.911
  193GLN    HB2 3048   1.095   8.007   1.968
  193GLN     CG 3049   1.062   7.813   1.899
  193GLN    HG1 3050   1.060   7.789   2.005
  193GLN    HG2 3051   1.159   7.780   1.863
  193GLN     CD 3052   0.958   7.722   1.836
  193GLN    OE1 3053   0.878   7.755   1.748
  193GLN    NE2 3054   0.952   7.593   1.871
  193GLN   HE21 3055   1.024   7.564   1.935
  193GLN   HE22 3056   0.871   7.536   1.851
  193GLN      C 3057   0.986   8.166   1.751
  193GLN      O 3058   0.901   8.195   1.835
  194GLU      N 3059   1.029   8.247   1.655
  194GLU      H 3060   1.098   8.213   1.589
  194GLU     CA 3061   0.996   8.387   1.640
  194GLU     HA 3062   1.044   8.434   1.727
  194GLU     CB 3063   1.076   8.448   1.525
  194GLU    HB1 3064   1.025   8.418   1.434
  194GLU    HB2 3065   1.171   8.396   1.528
  194GLU     CG 3066   1.102   8.598   1.538
  194GLU    HG1 3067   1.159   8.625   1.627
  194GLU    HG2 3068   1.009   8.655   1.547
  194GLU     CD 3069   1.170   8.653   1.413
  194GLU    OE1 3070   1.107   8.667   1.306
  194GLU    OE2 3071   1.290   8.686   1.417
  194GLU      C 3072   0.846   8.410   1.633
  194GLU      O 3073   0.797   8.505   1.694
  195LYS      N 3074   0.769   8.325   1.565
  195LYS      H 3075   0.817   8.257   1.508
  195LYS     CA 3076   0.626   8.349   1.561
  195LYS     HA 3077   0.608   8.456   1.560
  195LYS     CB 3078   0.562   8.300   1.432
  195LYS    HB1 3079   0.455   8.314   1.444
  195LYS    HB2 3080   0.567   8.192   1.417
  195LYS     CG 3081   0.612   8.369   1.305
  195LYS    HG1 3082   0.721   8.367   1.301
  195LYS    HG2 3083   0.578   8.472   1.306
  195LYS     CD 3084   0.555   8.302   1.180
  195LYS    HD1 3085   0.455   8.269   1.207
  195LYS    HD2 3086   0.619   8.216   1.161
  195LYS     CE 3087   0.566   8.393   1.058
  195LYS    HE1 3088   0.672   8.411   1.041
  195LYS    HE2 3089   0.517   8.490   1.070
  195LYS     NZ 3090   0.520   8.324   0.937
  195LYS    HZ1 3091   0.549   8.369   0.851
  195LYS    HZ2 3092   0.563   8.233   0.934
  195LYS    HZ3 3093   0.419   8.312   0.935
  195LYS      C 3094   0.553   8.290   1.681
  195LYS      O 3095   0.468   8.359   1.737
  196LEU      N 3096   0.590   8.171   1.730
  196LEU      H 3097   0.668   8.130   1.680
  196LEU     CA 3098   0.524   8.094   1.833
  196LEU     HA 3099   0.417   8.100   1.812
  196LEU     CB 3100   0.574   7.950   1.834
  196LEU    HB1 3101   0.676   7.946   1.873
  196LEU    HB2 3102   0.556   7.914   1.732
  196LEU     CG 3103   0.482   7.850   1.904
  196LEU     HG 3104   0.497   7.867   2.010
  196LEU    CD1 3105   0.332   7.880   1.897
  196LEU   HD11 3106   0.311   7.887   1.790
  196LEU   HD12 3107   0.279   7.793   1.935
  196LEU   HD13 3108   0.314   7.975   1.948
  196LEU    CD2 3109   0.508   7.703   1.871
  196LEU   HD21 3110   0.614   7.677   1.867
  196LEU   HD22 3111   0.451   7.636   1.934
  196LEU   HD23 3112   0.472   7.682   1.771
  196LEU      C 3113   0.537   8.159   1.970
  196LEU      O 3114   0.446   8.148   2.053
  197ILE      N 3115   0.647   8.230   1.997
  197ILE      H 3116   0.729   8.232   1.939
  197ILE     CA 3117   0.671   8.315   2.112
  197ILE     HA 3118   0.633   8.255   2.194
  197ILE     CB 3119   0.821   8.328   2.137
  197ILE     HB 3120   0.863   8.359   2.041
  197ILE    CG2 3121   0.860   8.441   2.232
  197ILE   HG21 3122   0.961   8.437   2.273
  197ILE   HG22 3123   0.845   8.534   2.179
  197ILE   HG23 3124   0.794   8.450   2.318
  197ILE    CG1 3125   0.880   8.190   2.167
  197ILE   HG11 3126   0.852   8.126   2.084
  197ILE   HG12 3127   0.843   8.141   2.257
  197ILE     CD 3128   1.032   8.181   2.178
  197ILE    HD1 3129   1.063   8.077   2.185
  197ILE    HD2 3130   1.086   8.226   2.095
  197ILE    HD3 3131   1.070   8.237   2.264
  197ILE      C 3132   0.597   8.448   2.101
  197ILE      O 3133   0.537   8.491   2.198
  198GLN      N 3134   0.578   8.508   1.983
  198GLN      H 3135   0.608   8.460   1.899
  198GLN     CA 3136   0.487   8.620   1.967
  198GLN     HA 3137   0.516   8.697   2.038
  198GLN     CB 3138   0.502   8.683   1.829
  198GLN    HB1 3139   0.419   8.747   1.800
  198GLN    HB2 3140   0.509   8.605   1.753
  198GLN     CG 3141   0.625   8.774   1.830
  198GLN    HG1 3142   0.707   8.720   1.877
  198GLN    HG2 3143   0.599   8.854   1.898
  198GLN     CD 3144   0.661   8.817   1.688
  198GLN    OE1 3145   0.607   8.781   1.584
  198GLN    NE2 3146   0.738   8.926   1.685
  198GLN   HE21 3147   0.779   8.951   1.774
  198GLN   HE22 3148   0.777   8.953   1.596
  198GLN      C 3149   0.340   8.591   1.993
  198GLN      O 3150   0.271   8.661   2.066
  199TYR      N 3151   0.295   8.474   1.946
  199TYR      H 3152   0.353   8.425   1.880
  199TYR     CA 3153   0.170   8.408   1.979
  199TYR     HA 3154   0.085   8.468   1.948
  199TYR     CB 3155   0.161   8.286   1.888
  199TYR    HB1 3156   0.245   8.219   1.906
  199TYR    HB2 3157   0.159   8.318   1.784
  199TYR     CG 3158   0.035   8.207   1.909
  199TYR    CD1 3159  -0.081   8.246   1.839
  199TYR    HD1 3160  -0.083   8.317   1.757
  199TYR    CE1 3161  -0.201   8.189   1.881
  199TYR    HE1 3162  -0.289   8.216   1.824
  199TYR     CZ 3163  -0.209   8.094   1.984
  199TYR     OH 3164  -0.332   8.050   2.025
  199TYR     HH 3165  -0.401   8.091   1.973
  199TYR    CE2 3166  -0.093   8.066   2.059
  199TYR    HE2 3167  -0.102   8.007   2.148
  199TYR    CD2 3168   0.031   8.108   2.008
  199TYR    HD2 3169   0.121   8.089   2.063
  199TYR      C 3170   0.156   8.385   2.129
  199TYR      O 3171   0.071   8.447   2.192
  200CYS      N 3172   0.248   8.311   2.190
  200CYS      H 3173   0.337   8.289   2.146
  200CYS     CA 3174   0.234   8.284   2.331
  200CYS     HA 3175   0.138   8.237   2.354
  200CYS     CB 3176   0.343   8.186   2.373
  200CYS    HB1 3177   0.332   8.169   2.480
  200CYS    HB2 3178   0.436   8.233   2.338
  200CYS     SG 3179   0.316   8.024   2.296
  200CYS     HG 3180   0.342   8.073   2.175
  200CYS      C 3181   0.239   8.406   2.422
  200CYS      O 3182   0.152   8.414   2.510
  201GLN      N 3183   0.326   8.504   2.396
  201GLN      H 3184   0.388   8.495   2.317
  201GLN     CA 3185   0.325   8.630   2.467
  201GLN     HA 3186   0.352   8.621   2.572
  201GLN     CB 3187   0.439   8.721   2.421
  201GLN    HB1 3188   0.429   8.812   2.479
  201GLN    HB2 3189   0.431   8.740   2.314
  201GLN     CG 3190   0.580   8.671   2.455
  201GLN    HG1 3191   0.589   8.566   2.430
  201GLN    HG2 3192   0.591   8.664   2.563
  201GLN     CD 3193   0.683   8.758   2.384
  201GLN    OE1 3194   0.653   8.829   2.289
  201GLN    NE2 3195   0.802   8.774   2.443
  201GLN   HE21 3196   0.824   8.730   2.531
  201GLN   HE22 3197   0.855   8.851   2.405
  201GLN      C 3198   0.190   8.701   2.466
  201GLN      O 3199   0.143   8.753   2.567
  202SER      N 3200   0.119   8.684   2.354
  202SER      H 3201   0.152   8.623   2.281
  202SER     CA 3202  -0.002   8.758   2.322
  202SER     HA 3203   0.017   8.859   2.358
  202SER     CB 3204  -0.025   8.791   2.175
  202SER    HB1 3205   0.059   8.837   2.123
  202SER    HB2 3206  -0.112   8.858   2.177
  202SER     OG 3207  -0.075   8.679   2.107
  202SER     HG 3208  -0.003   8.624   2.074
  202SER      C 3209  -0.123   8.693   2.388
  202SER      O 3210  -0.235   8.741   2.388
  203LYS      N 3211  -0.109   8.577   2.453
  203LYS      H 3212  -0.017   8.533   2.451
  203LYS     CA 3213  -0.201   8.519   2.548
  203LYS     HA 3214  -0.304   8.551   2.532
  203LYS     CB 3215  -0.210   8.372   2.506
  203LYS    HB1 3216  -0.289   8.331   2.569
  203LYS    HB2 3217  -0.113   8.336   2.538
  203LYS     CG 3218  -0.239   8.321   2.365
  203LYS    HG1 3219  -0.258   8.214   2.359
  203LYS    HG2 3220  -0.147   8.342   2.311
  203LYS     CD 3221  -0.340   8.404   2.287
  203LYS    HD1 3222  -0.328   8.511   2.305
  203LYS    HD2 3223  -0.440   8.379   2.324
  203LYS     CE 3224  -0.339   8.363   2.140
  203LYS    HE1 3225  -0.347   8.254   2.134
  203LYS    HE2 3226  -0.243   8.395   2.103
  203LYS     NZ 3227  -0.451   8.431   2.073
  203LYS    HZ1 3228  -0.455   8.422   1.973
  203LYS    HZ2 3229  -0.540   8.390   2.102
  203LYS    HZ3 3230  -0.449   8.531   2.080
  203LYS      C 3231  -0.160   8.537   2.693
  203LYS      O 3232  -0.232   8.486   2.779
  204GLY      N 3233  -0.043   8.593   2.720
  204GLY      H 3234  -0.004   8.646   2.643
  204GLY     CA 3235   0.007   8.585   2.856
  204GLY    HA1 3236  -0.069   8.631   2.919
  204GLY    HA2 3237   0.093   8.650   2.871
  204GLY      C 3238   0.047   8.443   2.894
  204GLY      O 3239   0.048   8.401   3.009
  205ILE      N 3240   0.080   8.361   2.794
  205ILE      H 3241   0.088   8.404   2.703
  205ILE     CA 3242   0.136   8.228   2.802
  205ILE     HA 3243   0.108   8.191   2.901
  205ILE     CB 3244   0.079   8.129   2.700
  205ILE     HB 3245   0.097   8.177   2.604
  205ILE    CG2 3246   0.151   7.996   2.715
  205ILE   HG21 3247   0.253   8.000   2.677
  205ILE   HG22 3248   0.146   7.946   2.812
  205ILE   HG23 3249   0.103   7.922   2.651
  205ILE    CG1 3250  -0.068   8.098   2.722
  205ILE   HG11 3251  -0.118   8.192   2.750
  205ILE   HG12 3252  -0.092   8.042   2.812
  205ILE     CD 3253  -0.139   8.038   2.602
  205ILE    HD1 3254  -0.247   8.043   2.618
  205ILE    HD2 3255  -0.104   8.101   2.520
  205ILE    HD3 3256  -0.116   7.932   2.587
  205ILE      C 3257   0.288   8.231   2.811
  205ILE      O 3258   0.355   8.281   2.721
  206VAL      N 3259   0.344   8.187   2.923
  206VAL      H 3260   0.282   8.150   2.994
  206VAL     CA 3261   0.486   8.192   2.952
  206VAL     HA 3262   0.530   8.281   2.907
  206VAL     CB 3263   0.517   8.184   3.101
  206VAL     HB 3264   0.474   8.097   3.152
  206VAL    CG1 3265   0.668   8.178   3.121
  206VAL   HG11 3266   0.686   8.188   3.228
  206VAL   HG12 3267   0.708   8.080   3.095
  206VAL   HG13 3268   0.715   8.262   3.069
  206VAL    CG2 3269   0.454   8.306   3.168
  206VAL   HG21 3270   0.496   8.393   3.116
  206VAL   HG22 3271   0.346   8.317   3.163
  206VAL   HG23 3272   0.479   8.302   3.274
  206VAL      C 3273   0.555   8.076   2.881
  206VAL      O 3274   0.527   7.959   2.908
  207VAL      N 3275   0.638   8.106   2.781
  207VAL      H 3276   0.664   8.204   2.781
  207VAL     CA 3277   0.712   8.005   2.708
  207VAL     HA 3278   0.651   7.916   2.695
  207VAL     CB 3279   0.760   8.061   2.574
  207VAL     HB 3280   0.799   8.162   2.582
  207VAL    CG1 3281   0.870   7.979   2.508
  207VAL   HG11 3282   0.896   8.020   2.411
  207VAL   HG12 3283   0.962   7.970   2.566
  207VAL   HG13 3284   0.831   7.878   2.495
  207VAL    CG2 3285   0.639   8.054   2.481
  207VAL   HG21 3286   0.555   8.113   2.519
  207VAL   HG22 3287   0.667   8.079   2.379
  207VAL   HG23 3288   0.599   7.953   2.469
  207VAL      C 3289   0.828   7.960   2.796
  207VAL      O 3290   0.899   8.041   2.853
  208THR      N 3291   0.840   7.828   2.807
  208THR      H 3292   0.775   7.771   2.755
  208THR     CA 3293   0.958   7.754   2.848
  208THR     HA 3294   1.018   7.826   2.904
  208THR     CB 3295   0.933   7.638   2.943
  208THR     HB 3296   0.887   7.552   2.893
  208THR    CG2 3297   1.059   7.587   3.012
  208THR   HG21 3298   1.111   7.673   3.055
  208THR   HG22 3299   1.047   7.511   3.089
  208THR   HG23 3300   1.134   7.557   2.939
  208THR    OG1 3301   0.830   7.677   3.031
  208THR    HG1 3302   0.802   7.765   3.004
  208THR      C 3303   1.040   7.707   2.728
  208THR      O 3304   0.982   7.628   2.654
  209ALA      N 3305   1.170   7.737   2.723
  209ALA      H 3306   1.205   7.801   2.794
  209ALA     CA 3307   1.258   7.684   2.620
  209ALA     HA 3308   1.189   7.662   2.538
  209ALA     CB 3309   1.361   7.793   2.594
  209ALA    HB1 3310   1.299   7.871   2.549
  209ALA    HB2 3311   1.413   7.839   2.678
  209ALA    HB3 3312   1.439   7.760   2.526
  209ALA      C 3313   1.323   7.556   2.671
  209ALA      O 3314   1.369   7.541   2.783
  210TYR      N 3315   1.340   7.465   2.574
  210TYR      H 3316   1.311   7.470   2.477
  210TYR     CA 3317   1.409   7.340   2.594
  210TYR     HA 3318   1.465   7.350   2.687
  210TYR     CB 3319   1.309   7.227   2.618
  210TYR    HB1 3320   1.234   7.237   2.696
  210TYR    HB2 3321   1.367   7.141   2.651
  210TYR     CG 3322   1.233   7.165   2.503
  210TYR    CD1 3323   1.301   7.084   2.411
  210TYR    HD1 3324   1.407   7.073   2.427
  210TYR    CE1 3325   1.235   7.010   2.313
  210TYR    HE1 3326   1.286   6.954   2.236
  210TYR     CZ 3327   1.094   7.005   2.314
  210TYR     OH 3328   1.032   6.927   2.221
  210TYR     HH 3329   0.937   6.939   2.227
  210TYR    CE2 3330   1.023   7.081   2.408
  210TYR    HE2 3331   0.915   7.079   2.396
  210TYR    CD2 3332   1.093   7.164   2.496
  210TYR    HD2 3333   1.041   7.238   2.555
  210TYR      C 3334   1.511   7.315   2.484
  210TYR      O 3335   1.505   7.368   2.373
  211SER      N 3336   1.604   7.228   2.525
  211SER      H 3337   1.596   7.182   2.615
  211SER     CA 3338   1.723   7.188   2.453
  211SER     HA 3339   1.795   7.143   2.522
  211SER     CB 3340   1.709   7.083   2.344
  211SER    HB1 3341   1.805   7.069   2.294
  211SER    HB2 3342   1.641   7.119   2.266
  211SER     OG 3343   1.660   6.961   2.395
  211SER     HG 3344   1.722   6.923   2.458
  211SER      C 3345   1.804   7.307   2.402
  211SER      O 3346   1.834   7.311   2.283
  212PRO      N 3347   1.839   7.403   2.487
  212PRO     CD 3348   1.824   7.405   2.631
  212PRO    HD1 3349   1.865   7.315   2.676
  212PRO    HD2 3350   1.721   7.411   2.664
  212PRO     CG 3351   1.902   7.524   2.687
  212PRO    HG1 3352   2.002   7.490   2.715
  212PRO    HG2 3353   1.858   7.567   2.777
  212PRO     CB 3354   1.891   7.624   2.572
  212PRO    HB1 3355   1.975   7.692   2.578
  212PRO    HB2 3356   1.798   7.681   2.566
  212PRO     CA 3357   1.895   7.532   2.450
  212PRO     HA 3358   1.837   7.575   2.369
  212PRO      C 3359   2.039   7.514   2.405
  212PRO      O 3360   2.092   7.595   2.329
  213LEU      N 3361   2.105   7.399   2.425
  213LEU      H 3362   2.067   7.328   2.486
  213LEU     CA 3363   2.233   7.362   2.369
  213LEU     HA 3364   2.282   7.448   2.323
  213LEU     CB 3365   2.317   7.297   2.479
  213LEU    HB1 3366   2.422   7.306   2.454
  213LEU    HB2 3367   2.282   7.195   2.494
  213LEU     CG 3368   2.311   7.355   2.620
  213LEU     HG 3369   2.209   7.360   2.659
  213LEU    CD1 3370   2.393   7.286   2.729
  213LEU   HD11 3371   2.498   7.300   2.707
  213LEU   HD12 3372   2.358   7.325   2.824
  213LEU   HD13 3373   2.374   7.178   2.723
  213LEU    CD2 3374   2.352   7.502   2.634
  213LEU   HD21 3375   2.279   7.555   2.572
  213LEU   HD22 3376   2.337   7.534   2.737
  213LEU   HD23 3377   2.451   7.515   2.591
  213LEU      C 3378   2.220   7.269   2.250
  213LEU      O 3379   2.318   7.225   2.190
  214GLY      N 3380   2.097   7.233   2.211
  214GLY      H 3381   2.015   7.273   2.253
  214GLY     CA 3382   2.069   7.159   2.090
  214GLY    HA1 3383   2.151   7.191   2.025
  214GLY    HA2 3384   1.969   7.176   2.051
  214GLY      C 3385   2.081   7.009   2.117
  214GLY      O 3386   2.096   6.933   2.022
  215SER      N 3387   2.068   6.967   2.243
  215SER      H 3388   2.058   7.031   2.321
  215SER     CA 3389   2.075   6.830   2.290
  215SER     HA 3390   2.072   6.826   2.399
  215SER     CB 3391   1.943   6.758   2.261
  215SER    HB1 3392   1.935   6.714   2.162
  215SER    HB2 3393   1.861   6.822   2.293
  215SER     OG 3394   1.913   6.658   2.355
  215SER     HG 3395   1.859   6.698   2.423
  215SER      C 3396   2.201   6.758   2.244
  215SER      O 3397   2.192   6.652   2.182
  216PRO      N 3398   2.322   6.806   2.272
  216PRO     CD 3399   2.343   6.926   2.351
  216PRO    HD1 3400   2.307   6.918   2.453
  216PRO    HD2 3401   2.297   7.012   2.301
  216PRO     CG 3402   2.494   6.938   2.364
  216PRO    HG1 3403   2.531   6.986   2.455
  216PRO    HG2 3404   2.545   6.987   2.281
  216PRO     CB 3405   2.544   6.794   2.353
  216PRO    HB1 3406   2.532   6.736   2.444
  216PRO    HB2 3407   2.646   6.799   2.315
  216PRO     CA 3408   2.448   6.740   2.247
  216PRO     HA 3409   2.485   6.760   2.146
  216PRO      C 3410   2.452   6.588   2.265
  216PRO      O 3411   2.516   6.516   2.189
  217ASP      N 3412   2.379   6.542   2.367
  217ASP      H 3413   2.321   6.610   2.415
  217ASP     CA 3414   2.375   6.406   2.417
  217ASP     HA 3415   2.466   6.356   2.383
  217ASP     CB 3416   2.393   6.396   2.568
  217ASP    HB1 3417   2.490   6.443   2.584
  217ASP    HB2 3418   2.399   6.295   2.607
  217ASP     CG 3419   2.305   6.478   2.660
  217ASP    OD1 3420   2.236   6.569   2.607
  217ASP    OD2 3421   2.325   6.460   2.782
  217ASP      C 3422   2.256   6.320   2.373
  217ASP      O 3423   2.235   6.213   2.430
  218ARG      N 3424   2.182   6.369   2.274
  218ARG      H 3425   2.217   6.448   2.221
  218ARG     CA 3426   2.071   6.295   2.218
  218ARG     HA 3427   2.004   6.269   2.300
  218ARG     CB 3428   1.981   6.387   2.136
  218ARG    HB1 3429   1.969   6.482   2.188
  218ARG    HB2 3430   1.880   6.346   2.127
  218ARG     CG 3431   2.044   6.420   2.001
  218ARG    HG1 3432   2.032   6.335   1.934
  218ARG    HG2 3433   2.151   6.437   2.011
  218ARG     CD 3434   1.988   6.540   1.924
  218ARG    HD1 3435   2.000   6.633   1.980
  218ARG    HD2 3436   1.880   6.539   1.908
  218ARG     NE 3437   2.065   6.568   1.803
  218ARG     HE 3438   2.028   6.528   1.718
  218ARG     CZ 3439   2.188   6.620   1.801
  218ARG    NH1 3440   2.246   6.659   1.915
  218ARG   HH11 3441   2.197   6.662   2.004
  218ARG   HH12 3442   2.340   6.696   1.913
  218ARG    NH2 3443   2.252   6.640   1.685
  218ARG   HH21 3444   2.208   6.625   1.595
  218ARG   HH22 3445   2.336   6.695   1.674
  218ARG      C 3446   2.119   6.168   2.149
  218ARG      O 3447   2.222   6.180   2.082
  219PRO      N 3448   2.047   6.056   2.144
  219PRO     CD 3449   1.925   6.031   2.218
  219PRO    HD1 3450   1.845   6.060   2.150
  219PRO    HD2 3451   1.919   6.085   2.312
  219PRO     CG 3452   1.919   5.879   2.233
  219PRO    HG1 3453   1.816   5.846   2.221
  219PRO    HG2 3454   1.960   5.850   2.330
  219PRO     CB 3455   2.012   5.821   2.127
  219PRO    HB1 3456   1.960   5.782   2.040
  219PRO    HB2 3457   2.067   5.739   2.172
  219PRO     CA 3458   2.106   5.935   2.089
  219PRO     HA 3459   2.201   5.923   2.142
  219PRO      C 3460   2.124   5.945   1.939
  219PRO      O 3461   2.222   5.895   1.884
  220TRP      N 3462   2.033   6.013   1.868
  220TRP      H 3463   1.955   6.060   1.912
  220TRP     CA 3464   2.035   6.040   1.726
  220TRP     HA 3465   2.084   5.955   1.678
  220TRP     CB 3466   1.888   6.049   1.686
  220TRP    HB1 3467   1.841   5.953   1.703
  220TRP    HB2 3468   1.887   6.074   1.580
  220TRP     CG 3469   1.802   6.146   1.761
  220TRP    CD1 3470   1.787   6.273   1.718
  220TRP    HD1 3471   1.839   6.314   1.632
  220TRP    NE1 3472   1.697   6.338   1.800
  220TRP    HE1 3473   1.660   6.430   1.781
  220TRP    CE2 3474   1.650   6.253   1.898
  220TRP    CZ2 3475   1.552   6.273   1.997
  220TRP    HZ2 3476   1.506   6.370   2.003
  220TRP    CH2 3477   1.529   6.166   2.084
  220TRP    HH2 3478   1.462   6.182   2.167
  220TRP    CZ3 3479   1.590   6.041   2.067
  220TRP    HZ3 3480   1.554   5.957   2.124
  220TRP    CE3 3481   1.672   6.021   1.956
  220TRP    HE3 3482   1.715   5.923   1.943
  220TRP    CD2 3483   1.715   6.129   1.877
  220TRP      C 3484   2.121   6.162   1.694
  220TRP      O 3485   2.087   6.252   1.618
  221ALA      N 3486   2.232   6.188   1.764
  221ALA      H 3487   2.251   6.125   1.840
  221ALA     CA 3488   2.322   6.297   1.732
  221ALA     HA 3489   2.268   6.386   1.700
  221ALA     CB 3490   2.406   6.333   1.855
  221ALA    HB1 3491   2.450   6.246   1.905
  221ALA    HB2 3492   2.485   6.397   1.817
  221ALA    HB3 3493   2.342   6.385   1.926
  221ALA      C 3494   2.419   6.256   1.622
  221ALA      O 3495   2.473   6.146   1.611
  222LYS      N 3496   2.425   6.343   1.521
  222LYS      H 3497   2.359   6.420   1.521
  222LYS     CA 3498   2.490   6.308   1.396
  222LYS     HA 3499   2.554   6.221   1.406
  222LYS     CB 3500   2.381   6.277   1.293
  222LYS    HB1 3501   2.429   6.256   1.197
  222LYS    HB2 3502   2.336   6.375   1.278
  222LYS     CG 3503   2.272   6.176   1.326
  222LYS    HG1 3504   2.230   6.195   1.425
  222LYS    HG2 3505   2.321   6.079   1.336
  222LYS     CD 3506   2.159   6.155   1.226
  222LYS    HD1 3507   2.200   6.110   1.135
  222LYS    HD2 3508   2.126   6.254   1.194
  222LYS     CE 3509   2.059   6.057   1.286
  222LYS    HE1 3510   1.970   6.057   1.222
  222LYS    HE2 3511   2.023   6.083   1.385
  222LYS     NZ 3512   2.110   5.920   1.297
  222LYS    HZ1 3513   2.041   5.856   1.334
  222LYS    HZ2 3514   2.141   5.881   1.209
  222LYS    HZ3 3515   2.195   5.905   1.349
  222LYS      C 3516   2.581   6.419   1.346
  222LYS      O 3517   2.541   6.535   1.349
  223PRO      N 3518   2.696   6.392   1.284
  223PRO     CD 3519   2.753   6.261   1.260
  223PRO    HD1 3520   2.685   6.175   1.262
  223PRO    HD2 3521   2.824   6.247   1.341
  223PRO     CG 3522   2.848   6.269   1.142
  223PRO    HG1 3523   2.794   6.270   1.047
  223PRO    HG2 3524   2.927   6.195   1.160
  223PRO     CB 3525   2.900   6.411   1.166
  223PRO    HB1 3526   2.949   6.453   1.078
  223PRO    HB2 3527   2.978   6.408   1.242
  223PRO     CA 3528   2.782   6.490   1.220
  223PRO     HA 3529   2.817   6.564   1.291
  223PRO      C 3530   2.722   6.569   1.105
  223PRO      O 3531   2.782   6.672   1.075
  224GLU      N 3532   2.608   6.530   1.047
  224GLU      H 3533   2.575   6.438   1.073
  224GLU     CA 3534   2.523   6.609   0.960
  224GLU     HA 3535   2.590   6.671   0.900
  224GLU     CB 3536   2.438   6.520   0.871
  224GLU    HB1 3537   2.502   6.459   0.807
  224GLU    HB2 3538   2.376   6.589   0.814
  224GLU     CG 3539   2.350   6.425   0.953
  224GLU    HG1 3540   2.291   6.494   1.013
  224GLU    HG2 3541   2.413   6.369   1.022
  224GLU     CD 3542   2.271   6.331   0.863
  224GLU    OE1 3543   2.284   6.207   0.874
  224GLU    OE2 3544   2.203   6.383   0.772
  224GLU      C 3545   2.445   6.721   1.027
  224GLU      O 3546   2.396   6.810   0.957
  225ASP      N 3547   2.430   6.720   1.160
  225ASP      H 3548   2.480   6.655   1.219
  225ASP     CA 3549   2.351   6.821   1.228
  225ASP     HA 3550   2.274   6.844   1.155
  225ASP     CB 3551   2.281   6.769   1.353
  225ASP    HB1 3552   2.226   6.858   1.386
  225ASP    HB2 3553   2.344   6.751   1.440
  225ASP     CG 3554   2.186   6.652   1.332
  225ASP    OD1 3555   2.173   6.558   1.413
  225ASP    OD2 3556   2.101   6.662   1.241
  225ASP      C 3557   2.436   6.944   1.257
  225ASP      O 3558   2.553   6.924   1.290
  226PRO      N 3559   2.380   7.066   1.255
  226PRO     CD 3560   2.241   7.090   1.223
  226PRO    HD1 3561   2.192   7.056   1.314
  226PRO    HD2 3562   2.195   7.039   1.138
  226PRO     CG 3563   2.228   7.242   1.223
  226PRO    HG1 3564   2.188   7.278   1.317
  226PRO    HG2 3565   2.169   7.266   1.135
  226PRO     CB 3566   2.372   7.293   1.211
  226PRO    HB1 3567   2.393   7.393   1.250
  226PRO    HB2 3568   2.404   7.308   1.108
  226PRO     CA 3569   2.452   7.188   1.287
  226PRO     HA 3570   2.553   7.184   1.248
  226PRO      C 3571   2.461   7.200   1.438
  226PRO      O 3572   2.367   7.187   1.516
  227SER      N 3573   2.584   7.232   1.478
  227SER      H 3574   2.647   7.258   1.403
  227SER     CA 3575   2.643   7.241   1.610
  227SER     HA 3576   2.605   7.156   1.668
  227SER     CB 3577   2.795   7.227   1.613
  227SER    HB1 3578   2.819   7.137   1.556
  227SER    HB2 3579   2.824   7.216   1.717
  227SER     OG 3580   2.868   7.338   1.567
  227SER     HG 3581   2.937   7.302   1.511
  227SER      C 3582   2.608   7.367   1.688
  227SER      O 3583   2.585   7.474   1.631
  228LEU      N 3584   2.603   7.364   1.821
  228LEU      H 3585   2.616   7.274   1.866
  228LEU     CA 3586   2.605   7.478   1.910
  228LEU     HA 3587   2.612   7.563   1.843
  228LEU     CB 3588   2.472   7.486   1.985
  228LEU    HB1 3589   2.478   7.570   2.055
  228LEU    HB2 3590   2.467   7.395   2.044
  228LEU     CG 3591   2.351   7.515   1.897
  228LEU     HG 3592   2.336   7.436   1.825
  228LEU    CD1 3593   2.219   7.498   1.972
  228LEU   HD11 3594   2.218   7.532   2.076
  228LEU   HD12 3595   2.138   7.550   1.920
  228LEU   HD13 3596   2.196   7.392   1.982
  228LEU    CD2 3597   2.352   7.651   1.827
  228LEU   HD21 3598   2.359   7.729   1.902
  228LEU   HD22 3599   2.432   7.659   1.753
  228LEU   HD23 3600   2.257   7.660   1.774
  228LEU      C 3601   2.718   7.486   2.013
  228LEU      O 3602   2.771   7.592   2.043
  229LEU      N 3603   2.761   7.374   2.071
  229LEU      H 3604   2.720   7.286   2.044
  229LEU     CA 3605   2.874   7.373   2.162
  229LEU     HA 3606   2.883   7.471   2.208
  229LEU     CB 3607   2.844   7.269   2.269
  229LEU    HB1 3608   2.939   7.250   2.319
  229LEU    HB2 3609   2.808   7.176   2.225
  229LEU     CG 3610   2.757   7.314   2.386
  229LEU     HG 3611   2.658   7.332   2.342
  229LEU    CD1 3612   2.742   7.200   2.486
  229LEU   HD11 3613   2.817   7.219   2.563
  229LEU   HD12 3614   2.642   7.199   2.529
  229LEU   HD13 3615   2.757   7.101   2.442
  229LEU    CD2 3616   2.800   7.443   2.455
  229LEU   HD21 3617   2.906   7.434   2.477
  229LEU   HD22 3618   2.777   7.525   2.388
  229LEU   HD23 3619   2.748   7.458   2.550
  229LEU      C 3620   3.006   7.345   2.090
  229LEU      O 3621   3.106   7.366   2.158
  230GLU      N 3622   3.007   7.323   1.959
  230GLU      H 3623   2.921   7.282   1.924
  230GLU     CA 3624   3.122   7.338   1.872
  230GLU     HA 3625   3.203   7.347   1.944
  230GLU     CB 3626   3.156   7.221   1.780
  230GLU    HB1 3627   3.252   7.236   1.730
  230GLU    HB2 3628   3.088   7.215   1.695
  230GLU     CG 3629   3.169   7.089   1.855
  230GLU    HG1 3630   3.074   7.050   1.891
  230GLU    HG2 3631   3.227   7.109   1.945
  230GLU     CD 3632   3.237   6.985   1.767
  230GLU    OE1 3633   3.170   6.892   1.718
  230GLU    OE2 3634   3.361   6.979   1.753
  230GLU      C 3635   3.133   7.465   1.790
  230GLU      O 3636   3.233   7.486   1.721
  231ASP      N 3637   3.034   7.555   1.785
  231ASP      H 3638   2.961   7.554   1.854
  231ASP     CA 3639   3.027   7.665   1.692
  231ASP     HA 3640   3.062   7.629   1.595
  231ASP     CB 3641   2.879   7.701   1.683
  231ASP    HB1 3642   2.827   7.735   1.772
  231ASP    HB2 3643   2.819   7.614   1.659
  231ASP     CG 3644   2.874   7.805   1.571
  231ASP    OD1 3645   2.868   7.925   1.605
  231ASP    OD2 3646   2.876   7.766   1.452
  231ASP      C 3647   3.114   7.784   1.731
  231ASP      O 3648   3.092   7.844   1.836
  232PRO      N 3649   3.210   7.824   1.648
  232PRO     CD 3650   3.228   7.790   1.508
  232PRO    HD1 3651   3.143   7.827   1.451
  232PRO    HD2 3652   3.240   7.682   1.497
  232PRO     CG 3653   3.348   7.866   1.455
  232PRO    HG1 3654   3.329   7.949   1.387
  232PRO    HG2 3655   3.409   7.789   1.407
  232PRO     CB 3656   3.421   7.904   1.583
  232PRO    HB1 3657   3.487   7.989   1.574
  232PRO    HB2 3658   3.488   7.820   1.603
  232PRO     CA 3659   3.312   7.918   1.690
  232PRO     HA 3660   3.344   7.896   1.792
  232PRO      C 3661   3.265   8.062   1.687
  232PRO      O 3662   3.329   8.147   1.749
  233ARG      N 3663   3.147   8.097   1.636
  233ARG      H 3664   3.104   8.029   1.575
  233ARG     CA 3665   3.085   8.227   1.656
  233ARG     HA 3666   3.158   8.306   1.671
  233ARG     CB 3667   2.999   8.258   1.534
  233ARG    HB1 3668   2.935   8.170   1.521
  233ARG    HB2 3669   3.063   8.271   1.447
  233ARG     CG 3670   2.915   8.384   1.551
  233ARG    HG1 3671   2.981   8.469   1.571
  233ARG    HG2 3672   2.848   8.389   1.636
  233ARG     CD 3673   2.839   8.423   1.424
  233ARG    HD1 3674   2.913   8.426   1.344
  233ARG    HD2 3675   2.796   8.523   1.437
  233ARG     NE 3676   2.741   8.327   1.375
  233ARG     HE 3677   2.730   8.239   1.423
  233ARG     CZ 3678   2.644   8.362   1.289
  233ARG    NH1 3679   2.630   8.484   1.236
  233ARG   HH11 3680   2.708   8.548   1.241
  233ARG   HH12 3681   2.541   8.503   1.192
  233ARG    NH2 3682   2.544   8.280   1.254
  233ARG   HH21 3683   2.555   8.179   1.257
  233ARG   HH22 3684   2.483   8.325   1.188
  233ARG      C 3685   3.010   8.242   1.788
  233ARG      O 3686   3.025   8.344   1.854
  234ILE      N 3687   2.955   8.134   1.844
  234ILE      H 3688   2.946   8.047   1.793
  234ILE     CA 3689   2.910   8.131   1.981
  234ILE     HA 3690   2.852   8.222   1.995
  234ILE     CB 3691   2.826   8.006   2.007
  234ILE     HB 3692   2.883   7.913   2.003
  234ILE    CG2 3693   2.782   7.994   2.152
  234ILE   HG21 3694   2.715   7.909   2.163
  234ILE   HG22 3695   2.866   7.963   2.213
  234ILE   HG23 3696   2.729   8.084   2.185
  234ILE    CG1 3697   2.709   7.974   1.914
  234ILE   HG11 3698   2.671   7.875   1.937
  234ILE   HG12 3699   2.751   7.971   1.813
  234ILE     CD 3700   2.605   8.086   1.918
  234ILE    HD1 3701   2.546   8.072   2.009
  234ILE    HD2 3702   2.646   8.186   1.927
  234ILE    HD3 3703   2.534   8.079   1.836
  234ILE      C 3704   3.035   8.142   2.068
  234ILE      O 3705   3.025   8.213   2.168
  235LYS      N 3706   3.150   8.084   2.033
  235LYS      H 3707   3.152   8.027   1.950
  235LYS     CA 3708   3.273   8.107   2.106
  235LYS     HA 3709   3.245   8.094   2.211
  235LYS     CB 3710   3.375   8.001   2.064
  235LYS    HB1 3711   3.431   8.029   1.975
  235LYS    HB2 3712   3.337   7.898   2.058
  235LYS     CG 3713   3.469   7.985   2.184
  235LYS    HG1 3714   3.413   7.966   2.275
  235LYS    HG2 3715   3.526   8.077   2.191
  235LYS     CD 3716   3.575   7.878   2.162
  235LYS    HD1 3717   3.627   7.874   2.067
  235LYS    HD2 3718   3.533   7.780   2.181
  235LYS     CE 3719   3.693   7.912   2.254
  235LYS    HE1 3720   3.661   7.925   2.357
  235LYS    HE2 3721   3.735   8.009   2.229
  235LYS     NZ 3722   3.797   7.808   2.255
  235LYS    HZ1 3723   3.756   7.725   2.295
  235LYS    HZ2 3724   3.836   7.779   2.167
  235LYS    HZ3 3725   3.877   7.822   2.315
  235LYS      C 3726   3.330   8.248   2.107
  235LYS      O 3727   3.391   8.297   2.202
  236ALA      N 3728   3.292   8.323   2.003
  236ALA      H 3729   3.258   8.285   1.916
  236ALA     CA 3730   3.330   8.463   2.001
  236ALA     HA 3731   3.435   8.481   2.023
  236ALA     CB 3732   3.327   8.510   1.856
  236ALA    HB1 3733   3.229   8.493   1.811
  236ALA    HB2 3734   3.348   8.617   1.858
  236ALA    HB3 3735   3.401   8.454   1.798
  236ALA      C 3736   3.251   8.548   2.099
  236ALA      O 3737   3.304   8.629   2.175
  237ILE      N 3738   3.120   8.520   2.094
  237ILE      H 3739   3.088   8.470   2.013
  237ILE     CA 3740   3.022   8.582   2.181
  237ILE     HA 3741   3.030   8.690   2.167
  237ILE     CB 3742   2.880   8.546   2.142
  237ILE     HB 3743   2.876   8.437   2.151
  237ILE    CG2 3744   2.772   8.601   2.235
  237ILE   HG21 3745   2.780   8.709   2.243
  237ILE   HG22 3746   2.673   8.570   2.203
  237ILE   HG23 3747   2.790   8.557   2.333
  237ILE    CG1 3748   2.849   8.585   1.997
  237ILE   HG11 3749   2.940   8.597   1.938
  237ILE   HG12 3750   2.836   8.693   2.006
  237ILE     CD 3751   2.736   8.506   1.932
  237ILE    HD1 3752   2.650   8.572   1.914
  237ILE    HD2 3753   2.771   8.470   1.836
  237ILE    HD3 3754   2.701   8.423   1.993
  237ILE      C 3755   3.053   8.559   2.329
  237ILE      O 3756   3.068   8.653   2.406
  238ALA      N 3757   3.086   8.434   2.364
  238ALA      H 3758   3.068   8.360   2.298
  238ALA     CA 3759   3.126   8.411   2.502
  238ALA     HA 3760   3.045   8.451   2.563
  238ALA     CB 3761   3.141   8.260   2.512
  238ALA    HB1 3762   3.041   8.215   2.512
  238ALA    HB2 3763   3.212   8.226   2.436
  238ALA    HB3 3764   3.186   8.247   2.610
  238ALA      C 3765   3.250   8.492   2.537
  238ALA      O 3766   3.244   8.555   2.642
  239ALA      N 3767   3.353   8.500   2.453
  239ALA      H 3768   3.358   8.434   2.376
  239ALA     CA 3769   3.464   8.589   2.479
  239ALA     HA 3770   3.513   8.555   2.570
  239ALA     CB 3771   3.559   8.574   2.361
  239ALA    HB1 3772   3.505   8.588   2.267
  239ALA    HB2 3773   3.634   8.653   2.350
  239ALA    HB3 3774   3.601   8.474   2.366
  239ALA      C 3775   3.427   8.735   2.499
  239ALA      O 3776   3.475   8.799   2.592
  240LYS      N 3777   3.340   8.798   2.420
  240LYS      H 3778   3.278   8.742   2.363
  240LYS     CA 3779   3.299   8.937   2.427
  240LYS     HA 3780   3.389   8.995   2.406
  240LYS     CB 3781   3.200   8.972   2.317
  240LYS    HB1 3782   3.115   8.903   2.322
  240LYS    HB2 3783   3.252   8.951   2.223
  240LYS     CG 3784   3.135   9.110   2.320
  240LYS    HG1 3785   3.212   9.187   2.328
  240LYS    HG2 3786   3.083   9.114   2.416
  240LYS     CD 3787   3.034   9.134   2.209
  240LYS    HD1 3788   2.959   9.054   2.212
  240LYS    HD2 3789   3.089   9.126   2.115
  240LYS     CE 3790   2.962   9.267   2.225
  240LYS    HE1 3791   3.033   9.348   2.244
  240LYS    HE2 3792   2.896   9.257   2.312
  240LYS     NZ 3793   2.884   9.301   2.105
  240LYS    HZ1 3794   2.834   9.385   2.128
  240LYS    HZ2 3795   2.945   9.331   2.030
  240LYS    HZ3 3796   2.823   9.224   2.081
  240LYS      C 3797   3.240   8.974   2.562
  240LYS      O 3798   3.252   9.088   2.607
  241HIS      N 3799   3.181   8.883   2.640
  241HIS      H 3800   3.166   8.787   2.613
  241HIS     CA 3801   3.111   8.900   2.766
  241HIS     HA 3802   3.119   9.005   2.794
  241HIS     CB 3803   2.964   8.864   2.748
  241HIS    HB1 3804   2.922   8.872   2.849
  241HIS    HB2 3805   2.964   8.757   2.724
  241HIS     CG 3806   2.896   8.954   2.649
  241HIS    ND1 3807   2.857   9.086   2.672
  241HIS    CE1 3808   2.789   9.122   2.562
  241HIS    HE1 3809   2.737   9.213   2.536
  241HIS    NE2 3810   2.802   9.030   2.465
  241HIS    HE2 3811   2.757   9.041   2.375
  241HIS    CD2 3812   2.863   8.919   2.521
  241HIS    HD2 3813   2.896   8.828   2.473
  241HIS      C 3814   3.172   8.825   2.883
  241HIS      O 3815   3.117   8.813   2.993
  242ASN      N 3816   3.295   8.775   2.869
  242ASN      H 3817   3.329   8.792   2.775
  242ASN     CA 3818   3.372   8.695   2.962
  242ASN     HA 3819   3.451   8.660   2.895
  242ASN     CB 3820   3.430   8.791   3.065
  242ASN    HB1 3821   3.359   8.786   3.148
  242ASN    HB2 3822   3.431   8.892   3.022
  242ASN     CG 3823   3.564   8.757   3.127
  242ASN    OD1 3824   3.649   8.698   3.061
  242ASN    ND2 3825   3.588   8.796   3.252
  242ASN   HD21 3826   3.523   8.859   3.296
  242ASN   HD22 3827   3.672   8.769   3.302
  242ASN      C 3828   3.289   8.579   3.016
  242ASN      O 3829   3.310   8.538   3.130
  243LYS      N 3830   3.199   8.523   2.934
  243LYS      H 3831   3.211   8.550   2.838
  243LYS     CA 3832   3.116   8.409   2.964
  243LYS     HA 3833   3.123   8.378   3.068
  243LYS     CB 3834   2.968   8.442   2.945
  243LYS    HB1 3835   2.903   8.360   2.976
  243LYS    HB2 3836   2.956   8.456   2.838
  243LYS     CG 3837   2.917   8.570   3.011
  243LYS    HG1 3838   2.809   8.559   3.005
  243LYS    HG2 3839   2.934   8.651   2.939
  243LYS     CD 3840   2.962   8.610   3.151
  243LYS    HD1 3841   2.939   8.716   3.162
  243LYS    HD2 3842   3.070   8.596   3.163
  243LYS     CE 3843   2.873   8.531   3.246
  243LYS    HE1 3844   2.897   8.425   3.236
  243LYS    HE2 3845   2.771   8.536   3.210
  243LYS     NZ 3846   2.902   8.574   3.384
  243LYS    HZ1 3847   2.995   8.540   3.405
  243LYS    HZ2 3848   2.925   8.671   3.396
  243LYS    HZ3 3849   2.831   8.541   3.447
  243LYS      C 3850   3.162   8.282   2.893
  243LYS      O 3851   3.272   8.279   2.838
  244THR      N 3852   3.089   8.171   2.900
  244THR      H 3853   3.004   8.174   2.955
  244THR     CA 3854   3.121   8.043   2.839
  244THR     HA 3855   3.212   8.049   2.780
  244THR     CB 3856   3.143   7.936   2.946
  244THR     HB 3857   3.195   7.866   2.879
  244THR    CG2 3858   3.228   7.970   3.067
  244THR   HG21 3859   3.261   7.877   3.115
  244THR   HG22 3860   3.318   8.022   3.034
  244THR   HG23 3861   3.175   8.034   3.137
  244THR    OG1 3862   3.020   7.879   2.983
  244THR    HG1 3863   3.035   7.801   3.037
  244THR      C 3864   3.003   8.009   2.750
  244THR      O 3865   2.894   8.064   2.753
  245THR      N 3866   3.021   7.909   2.663
  245THR      H 3867   3.112   7.864   2.660
  245THR     CA 3868   2.932   7.895   2.549
  245THR     HA 3869   2.911   7.991   2.503
  245THR     CB 3870   2.995   7.814   2.435
  245THR     HB 3871   2.917   7.777   2.369
  245THR    CG2 3872   3.093   7.903   2.359
  245THR   HG21 3873   3.200   7.884   2.374
  245THR   HG22 3874   3.086   7.871   2.255
  245THR   HG23 3875   3.068   8.009   2.369
  245THR    OG1 3876   3.063   7.703   2.488
  245THR    HG1 3877   3.137   7.687   2.428
  245THR      C 3878   2.797   7.835   2.588
  245THR      O 3879   2.697   7.861   2.522
  246ALA      N 3880   2.798   7.773   2.706
  246ALA      H 3881   2.882   7.732   2.744
  246ALA     CA 3882   2.673   7.737   2.769
  246ALA     HA 3883   2.610   7.697   2.689
  246ALA     CB 3884   2.692   7.627   2.873
  246ALA    HB1 3885   2.607   7.645   2.938
  246ALA    HB2 3886   2.702   7.528   2.828
  246ALA    HB3 3887   2.785   7.631   2.931
  246ALA      C 3888   2.602   7.858   2.826
  246ALA      O 3889   2.486   7.886   2.794
  247GLN      N 3890   2.675   7.944   2.897
  247GLN      H 3891   2.773   7.928   2.916
  247GLN     CA 3892   2.619   8.063   2.958
  247GLN     HA 3893   2.539   8.029   3.024
  247GLN     CB 3894   2.728   8.141   3.032
  247GLN    HB1 3895   2.681   8.232   3.068
  247GLN    HB2 3896   2.814   8.164   2.969
  247GLN     CG 3897   2.784   8.058   3.147
  247GLN    HG1 3898   2.828   7.965   3.110
  247GLN    HG2 3899   2.701   8.043   3.215
  247GLN     CD 3900   2.898   8.122   3.225
  247GLN    OE1 3901   2.957   8.213   3.168
  247GLN    NE2 3902   2.928   8.076   3.347
  247GLN   HE21 3903   2.857   8.017   3.388
  247GLN   HE22 3904   3.001   8.123   3.398
  247GLN      C 3905   2.545   8.151   2.858
  247GLN      O 3906   2.448   8.217   2.892
  248VAL      N 3907   2.600   8.163   2.737
  248VAL      H 3908   2.674   8.100   2.709
  248VAL     CA 3909   2.540   8.241   2.632
  248VAL     HA 3910   2.516   8.339   2.673
  248VAL     CB 3911   2.633   8.283   2.518
  248VAL     HB 3912   2.674   8.189   2.480
  248VAL    CG1 3913   2.563   8.353   2.401
  248VAL   HG11 3914   2.491   8.280   2.363
  248VAL   HG12 3915   2.510   8.440   2.439
  248VAL   HG13 3916   2.641   8.377   2.328
  248VAL    CG2 3917   2.745   8.376   2.563
  248VAL   HG21 3918   2.701   8.472   2.592
  248VAL   HG22 3919   2.800   8.320   2.639
  248VAL   HG23 3920   2.806   8.390   2.475
  248VAL      C 3921   2.411   8.178   2.580
  248VAL      O 3922   2.310   8.245   2.560
  249LEU      N 3923   2.415   8.047   2.557
  249LEU      H 3924   2.499   8.000   2.588
  249LEU     CA 3925   2.306   7.977   2.493
  249LEU     HA 3926   2.260   8.037   2.414
  249LEU     CB 3927   2.347   7.837   2.448
  249LEU    HB1 3928   2.257   7.781   2.420
  249LEU    HB2 3929   2.397   7.783   2.529
  249LEU     CG 3930   2.439   7.839   2.327
  249LEU     HG 3931   2.514   7.913   2.355
  249LEU    CD1 3932   2.502   7.706   2.287
  249LEU   HD11 3933   2.553   7.664   2.374
  249LEU   HD12 3934   2.428   7.637   2.246
  249LEU   HD13 3935   2.576   7.743   2.216
  249LEU    CD2 3936   2.375   7.892   2.199
  249LEU   HD21 3937   2.285   7.833   2.186
  249LEU   HD22 3938   2.348   7.997   2.213
  249LEU   HD23 3939   2.449   7.896   2.118
  249LEU      C 3940   2.195   7.958   2.595
  249LEU      O 3941   2.079   7.939   2.557
  250ILE      N 3942   2.217   7.964   2.726
  250ILE      H 3943   2.315   7.962   2.751
  250ILE     CA 3944   2.123   7.982   2.835
  250ILE     HA 3945   2.032   7.925   2.820
  250ILE     CB 3946   2.192   7.934   2.962
  250ILE     HB 3947   2.283   7.992   2.975
  250ILE    CG2 3948   2.117   7.952   3.094
  250ILE   HG21 3949   2.045   7.870   3.104
  250ILE   HG22 3950   2.186   7.937   3.178
  250ILE   HG23 3951   2.059   8.044   3.092
  250ILE    CG1 3952   2.214   7.783   2.958
  250ILE   HG11 3953   2.268   7.774   2.864
  250ILE   HG12 3954   2.121   7.727   2.950
  250ILE     CD 3955   2.308   7.716   3.058
  250ILE    HD1 3956   2.395   7.782   3.064
  250ILE    HD2 3957   2.251   7.704   3.150
  250ILE    HD3 3958   2.343   7.622   3.016
  250ILE      C 3959   2.077   8.127   2.841
  250ILE      O 3960   1.957   8.155   2.841
  251ARG      N 3961   2.163   8.228   2.847
  251ARG      H 3962   2.261   8.205   2.834
  251ARG     CA 3963   2.120   8.366   2.838
  251ARG     HA 3964   2.054   8.381   2.923
  251ARG     CB 3965   2.239   8.462   2.841
  251ARG    HB1 3966   2.294   8.454   2.747
  251ARG    HB2 3967   2.318   8.432   2.909
  251ARG     CG 3968   2.197   8.607   2.865
  251ARG    HG1 3969   2.122   8.646   2.796
  251ARG    HG2 3970   2.276   8.681   2.854
  251ARG     CD 3971   2.154   8.631   3.009
  251ARG    HD1 3972   2.231   8.621   3.085
  251ARG    HD2 3973   2.070   8.566   3.030
  251ARG     NE 3974   2.082   8.758   3.025
  251ARG     HE 3975   2.093   8.833   2.958
  251ARG     CZ 3976   2.024   8.791   3.141
  251ARG    NH1 3977   2.026   8.719   3.254
  251ARG   HH11 3978   2.083   8.636   3.250
  251ARG   HH12 3979   1.970   8.749   3.332
  251ARG    NH2 3980   1.956   8.906   3.146
  251ARG   HH21 3981   1.950   8.965   3.064
  251ARG   HH22 3982   1.911   8.936   3.231
  251ARG      C 3983   2.032   8.402   2.719
  251ARG      O 3984   1.959   8.501   2.726
  252PHE      N 3985   2.038   8.334   2.604
  252PHE      H 3986   2.106   8.259   2.602
  252PHE     CA 3987   1.976   8.380   2.482
  252PHE     HA 3988   1.997   8.487   2.478
  252PHE     CB 3989   2.046   8.319   2.361
  252PHE    HB1 3990   2.078   8.215   2.366
  252PHE    HB2 3991   2.142   8.367   2.340
  252PHE     CG 3992   1.957   8.324   2.239
  252PHE    CD1 3993   1.923   8.442   2.171
  252PHE    HD1 3994   1.954   8.538   2.207
  252PHE    CE1 3995   1.836   8.433   2.062
  252PHE    HE1 3996   1.794   8.525   2.025
  252PHE     CZ 3997   1.803   8.313   1.998
  252PHE     HZ 3998   1.740   8.310   1.910
  252PHE    CE2 3999   1.843   8.196   2.065
  252PHE    HE2 4000   1.831   8.105   2.008
  252PHE    CD2 4001   1.920   8.202   2.182
  252PHE    HD2 4002   1.961   8.110   2.220
  252PHE      C 4003   1.825   8.362   2.492
  252PHE      O 4004   1.750   8.457   2.469
  253PRO      N 4005   1.765   8.248   2.526
  253PRO     CD 4006   1.823   8.117   2.545
  253PRO    HD1 4007   1.920   8.123   2.595
  253PRO    HD2 4008   1.838   8.061   2.452
  253PRO     CG 4009   1.724   8.035   2.627
  253PRO    HG1 4010   1.739   8.062   2.731
  253PRO    HG2 4011   1.715   7.931   2.597
  253PRO     CB 4012   1.588   8.096   2.593
  253PRO    HB1 4013   1.520   8.094   2.678
  253PRO    HB2 4014   1.544   8.044   2.508
  253PRO     CA 4015   1.623   8.239   2.556
  253PRO     HA 4016   1.578   8.268   2.461
  253PRO      C 4017   1.593   8.333   2.672
  253PRO      O 4018   1.493   8.405   2.672
  254MET      N 4019   1.675   8.331   2.777
  254MET      H 4020   1.748   8.262   2.767
  254MET     CA 4021   1.650   8.396   2.904
  254MET     HA 4022   1.557   8.359   2.946
  254MET     CB 4023   1.763   8.361   3.001
  254MET    HB1 4024   1.862   8.375   2.958
  254MET    HB2 4025   1.771   8.253   3.014
  254MET     CG 4026   1.769   8.432   3.136
  254MET    HG1 4027   1.679   8.402   3.191
  254MET    HG2 4028   1.767   8.541   3.123
  254MET     SD 4029   1.913   8.381   3.233
  254MET     CE 4030   1.852   8.224   3.299
  254MET    HE1 4031   1.747   8.227   3.325
  254MET    HE2 4032   1.880   8.145   3.229
  254MET    HE3 4033   1.901   8.203   3.394
  254MET      C 4034   1.631   8.547   2.900
  254MET      O 4035   1.546   8.600   2.971
  255GLN      N 4036   1.698   8.613   2.804
  255GLN      H 4037   1.772   8.564   2.757
  255GLN     CA 4038   1.692   8.754   2.774
  255GLN     HA 4039   1.676   8.812   2.865
  255GLN     CB 4040   1.830   8.794   2.725
  255GLN    HB1 4041   1.863   8.742   2.635
  255GLN    HB2 4042   1.897   8.754   2.802
  255GLN     CG 4043   1.850   8.945   2.710
  255GLN    HG1 4044   1.782   9.010   2.764
  255GLN    HG2 4045   1.824   8.968   2.606
  255GLN     CD 4046   1.997   8.984   2.718
  255GLN    OE1 4047   2.080   8.920   2.783
  255GLN    NE2 4048   2.038   9.094   2.656
  255GLN   HE21 4049   1.979   9.152   2.598
  255GLN   HE22 4050   2.134   9.125   2.658
  255GLN      C 4051   1.576   8.791   2.681
  255GLN      O 4052   1.543   8.910   2.682
  256ARG      N 4053   1.512   8.703   2.604
  256ARG      H 4054   1.558   8.612   2.601
  256ARG     CA 4055   1.381   8.725   2.548
  256ARG     HA 4056   1.372   8.830   2.520
  256ARG     CB 4057   1.359   8.655   2.414
  256ARG    HB1 4058   1.270   8.693   2.365
  256ARG    HB2 4059   1.348   8.547   2.421
  256ARG     CG 4060   1.470   8.673   2.311
  256ARG    HG1 4061   1.561   8.652   2.366
  256ARG    HG2 4062   1.476   8.775   2.272
  256ARG     CD 4063   1.487   8.572   2.198
  256ARG    HD1 4064   1.501   8.473   2.240
  256ARG    HD2 4065   1.572   8.597   2.135
  256ARG     NE 4066   1.366   8.575   2.116
  256ARG     HE 4067   1.319   8.663   2.099
  256ARG     CZ 4068   1.321   8.470   2.045
  256ARG    NH1 4069   1.378   8.350   2.056
  256ARG   HH11 4070   1.453   8.330   2.120
  256ARG   HH12 4071   1.343   8.274   1.998
  256ARG    NH2 4072   1.218   8.482   1.960
  256ARG   HH21 4073   1.160   8.565   1.957
  256ARG   HH22 4074   1.183   8.396   1.921
  256ARG      C 4075   1.263   8.706   2.643
  256ARG      O 4076   1.150   8.686   2.601
  257ASN      N 4077   1.291   8.719   2.773
  257ASN      H 4078   1.383   8.741   2.809
  257ASN     CA 4079   1.202   8.686   2.883
  257ASN     HA 4080   1.263   8.673   2.973
  257ASN     CB 4081   1.099   8.795   2.911
  257ASN    HB1 4082   1.033   8.754   2.988
  257ASN    HB2 4083   1.046   8.820   2.819
  257ASN     CG 4084   1.157   8.923   2.967
  257ASN    OD1 4085   1.277   8.949   2.972
  257ASN    ND2 4086   1.072   9.019   3.003
  257ASN   HD21 4087   0.974   9.005   2.983
  257ASN   HD22 4088   1.109   9.107   3.037
  257ASN      C 4089   1.147   8.544   2.874
  257ASN      O 4090   1.028   8.522   2.898
  258LEU      N 4091   1.236   8.447   2.852
  258LEU      H 4092   1.336   8.464   2.853
  258LEU     CA 4093   1.197   8.308   2.847
  258LEU     HA 4094   1.089   8.302   2.861
  258LEU     CB 4095   1.221   8.239   2.713
  258LEU    HB1 4096   1.159   8.149   2.712
  258LEU    HB2 4097   1.325   8.208   2.715
  258LEU     CG 4098   1.190   8.318   2.586
  258LEU     HG 4099   1.236   8.415   2.601
  258LEU    CD1 4100   1.257   8.239   2.473
  258LEU   HD11 4101   1.190   8.157   2.446
  258LEU   HD12 4102   1.262   8.314   2.393
  258LEU   HD13 4103   1.355   8.195   2.488
  258LEU    CD2 4104   1.040   8.343   2.574
  258LEU   HD21 4105   1.020   8.425   2.505
  258LEU   HD22 4106   0.985   8.252   2.551
  258LEU   HD23 4107   1.009   8.373   2.674
  258LEU      C 4108   1.243   8.229   2.969
  258LEU      O 4109   1.357   8.242   3.012
  259VAL      N 4110   1.165   8.137   3.026
  259VAL      H 4111   1.067   8.134   3.000
  259VAL     CA 4112   1.216   8.036   3.116
  259VAL     HA 4113   1.286   8.072   3.192
  259VAL     CB 4114   1.102   7.963   3.186
  259VAL     HB 4115   1.044   7.904   3.116
  259VAL    CG1 4116   1.158   7.864   3.288
  259VAL   HG11 4117   1.196   7.778   3.234
  259VAL   HG12 4118   1.236   7.914   3.345
  259VAL   HG13 4119   1.078   7.830   3.354
  259VAL    CG2 4120   1.004   8.051   3.262
  259VAL   HG21 4121   0.917   7.999   3.302
  259VAL   HG22 4122   1.052   8.109   3.341
  259VAL   HG23 4123   0.971   8.124   3.188
  259VAL      C 4124   1.299   7.936   3.036
  259VAL      O 4125   1.254   7.893   2.931
  260VAL      N 4126   1.415   7.894   3.088
  260VAL      H 4127   1.443   7.939   3.174
  260VAL     CA 4128   1.512   7.803   3.030
  260VAL     HA 4129   1.468   7.755   2.942
  260VAL     CB 4130   1.629   7.883   2.973
  260VAL     HB 4131   1.582   7.960   2.913
  260VAL    CG1 4132   1.715   7.969   3.065
  260VAL   HG11 4133   1.804   8.014   3.021
  260VAL   HG12 4134   1.654   8.047   3.110
  260VAL   HG13 4135   1.746   7.899   3.142
  260VAL    CG2 4136   1.724   7.809   2.879
  260VAL   HG21 4137   1.793   7.881   2.835
  260VAL   HG22 4138   1.776   7.730   2.933
  260VAL   HG23 4139   1.675   7.774   2.788
  260VAL      C 4140   1.549   7.687   3.122
  260VAL      O 4141   1.584   7.712   3.237
  261ILE      N 4142   1.538   7.565   3.069
  261ILE      H 4143   1.502   7.561   2.975
  261ILE     CA 4144   1.577   7.440   3.130
  261ILE     HA 4145   1.615   7.457   3.231
  261ILE     CB 4146   1.450   7.359   3.154
  261ILE     HB 4147   1.472   7.257   3.187
  261ILE    CG2 4148   1.373   7.426   3.268
  261ILE   HG21 4149   1.295   7.496   3.241
  261ILE   HG22 4150   1.317   7.346   3.315
  261ILE   HG23 4151   1.445   7.470   3.337
  261ILE    CG1 4152   1.360   7.345   3.031
  261ILE   HG11 4153   1.419   7.328   2.941
  261ILE   HG12 4154   1.316   7.442   3.009
  261ILE     CD 4155   1.232   7.264   3.050
  261ILE    HD1 4156   1.268   7.163   3.070
  261ILE    HD2 4157   1.183   7.296   3.141
  261ILE    HD3 4158   1.168   7.269   2.962
  261ILE      C 4159   1.688   7.370   3.054
  261ILE      O 4160   1.659   7.279   2.976
  262PRO      N 4161   1.816   7.405   3.068
  262PRO     CD 4162   1.867   7.525   3.132
  262PRO    HD1 4163   1.835   7.538   3.235
  262PRO    HD2 4164   1.824   7.615   3.087
  262PRO     CG 4165   2.018   7.506   3.129
  262PRO    HG1 4166   2.050   7.476   3.229
  262PRO    HG2 4167   2.056   7.604   3.100
  262PRO     CB 4168   2.052   7.399   3.025
  262PRO    HB1 4169   2.135   7.337   3.057
  262PRO    HB2 4170   2.070   7.437   2.925
  262PRO     CA 4171   1.924   7.316   3.027
  262PRO     HA 4172   1.893   7.279   2.930
  262PRO      C 4173   1.938   7.202   3.126
  262PRO      O 4174   1.921   7.209   3.247
  263LYS      N 4175   2.011   7.097   3.085
  263LYS      H 4176   2.060   7.102   2.996
  263LYS     CA 4177   2.038   6.976   3.159
  263LYS     HA 4178   1.981   6.970   3.252
  263LYS     CB 4179   1.996   6.858   3.071
  263LYS    HB1 4180   2.045   6.881   2.977
  263LYS    HB2 4181   1.889   6.864   3.052
  263LYS     CG 4182   2.014   6.714   3.116
  263LYS    HG1 4183   1.916   6.665   3.111
  263LYS    HG2 4184   2.049   6.707   3.219
  263LYS     CD 4185   2.112   6.641   3.025
  263LYS    HD1 4186   2.187   6.717   3.004
  263LYS    HD2 4187   2.061   6.624   2.930
  263LYS     CE 4188   2.155   6.504   3.077
  263LYS    HE1 4189   2.088   6.425   3.045
  263LYS    HE2 4190   2.146   6.506   3.186
  263LYS     NZ 4191   2.295   6.473   3.044
  263LYS    HZ1 4192   2.347   6.554   3.074
  263LYS    HZ2 4193   2.321   6.386   3.088
  263LYS    HZ3 4194   2.314   6.465   2.945
  263LYS      C 4195   2.185   6.965   3.196
  263LYS      O 4196   2.270   7.013   3.122
  264SER      N 4197   2.218   6.883   3.296
  264SER      H 4198   2.154   6.855   3.368
  264SER     CA 4199   2.351   6.831   3.322
  264SER     HA 4200   2.383   6.772   3.236
  264SER     CB 4201   2.450   6.947   3.338
  264SER    HB1 4202   2.405   7.021   3.404
  264SER    HB2 4203   2.477   6.969   3.235
  264SER     OG 4204   2.570   6.902   3.398
  264SER     HG 4205   2.610   6.833   3.344
  264SER      C 4206   2.349   6.743   3.446
  264SER      O 4207   2.268   6.755   3.538
  265VAL      N 4208   2.439   6.645   3.441
  265VAL      H 4209   2.493   6.635   3.356
  265VAL     CA 4210   2.478   6.557   3.550
  265VAL     HA 4211   2.392   6.563   3.618
  265VAL     CB 4212   2.475   6.413   3.502
  265VAL     HB 4213   2.501   6.348   3.587
  265VAL    CG1 4214   2.345   6.359   3.445
  265VAL   HG11 4215   2.264   6.369   3.518
  265VAL   HG12 4216   2.315   6.424   3.362
  265VAL   HG13 4217   2.349   6.258   3.405
  265VAL    CG2 4218   2.573   6.394   3.387
  265VAL   HG21 4219   2.551   6.458   3.301
  265VAL   HG22 4220   2.676   6.417   3.413
  265VAL   HG23 4221   2.578   6.292   3.349
  265VAL      C 4222   2.594   6.605   3.636
  265VAL      O 4223   2.628   6.538   3.732
  266THR      N 4224   2.664   6.714   3.602
  266THR      H 4225   2.632   6.762   3.519
  266THR     CA 4226   2.806   6.733   3.627
  266THR     HA 4227   2.853   6.648   3.676
  266THR     CB 4228   2.874   6.744   3.491
  266THR     HB 4229   2.847   6.826   3.425
  266THR    CG2 4230   3.025   6.752   3.512
  266THR   HG21 4231   3.057   6.664   3.568
  266THR   HG22 4232   3.075   6.759   3.415
  266THR   HG23 4233   3.045   6.838   3.574
  266THR    OG1 4234   2.852   6.629   3.412
  266THR    HG1 4235   2.782   6.651   3.350
  266THR      C 4236   2.820   6.861   3.707
  266THR      O 4237   2.786   6.971   3.663
  267PRO      N 4238   2.879   6.855   3.827
  267PRO     CD 4239   2.937   6.741   3.896
  267PRO    HD1 4240   3.035   6.727   3.850
  267PRO    HD2 4241   2.874   6.654   3.878
  267PRO     CG 4242   2.947   6.780   4.043
  267PRO    HG1 4243   3.038   6.741   4.087
  267PRO    HG2 4244   2.867   6.743   4.108
  267PRO     CB 4245   2.946   6.933   4.044
  267PRO    HB1 4246   3.047   6.969   4.058
  267PRO    HB2 4247   2.880   6.973   4.121
  267PRO     CA 4248   2.879   6.972   3.912
  267PRO     HA 4249   2.774   6.995   3.929
  267PRO      C 4250   2.949   7.102   3.875
  267PRO      O 4251   2.898   7.212   3.894
  268GLU      N 4252   3.058   7.088   3.799
  268GLU      H 4253   3.104   7.001   3.777
  268GLU     CA 4254   3.122   7.202   3.737
  268GLU     HA 4255   3.141   7.278   3.813
  268GLU     CB 4256   3.262   7.162   3.692
  268GLU    HB1 4257   3.310   7.123   3.782
  268GLU    HB2 4258   3.315   7.252   3.662
  268GLU     CG 4259   3.282   7.060   3.580
  268GLU    HG1 4260   3.248   7.105   3.486
  268GLU    HG2 4261   3.222   6.973   3.605
  268GLU     CD 4262   3.421   6.999   3.570
  268GLU    OE1 4263   3.431   6.911   3.482
  268GLU    OE2 4264   3.512   7.034   3.648
  268GLU      C 4265   3.044   7.271   3.626
  268GLU      O 4266   3.058   7.390   3.599
  269ARG      N 4267   2.950   7.204   3.559
  269ARG      H 4268   2.940   7.106   3.579
  269ARG     CA 4269   2.863   7.259   3.457
  269ARG     HA 4270   2.911   7.344   3.407
  269ARG     CB 4271   2.825   7.147   3.361
  269ARG    HB1 4272   2.748   7.196   3.301
  269ARG    HB2 4273   2.783   7.063   3.417
  269ARG     CG 4274   2.949   7.114   3.278
  269ARG    HG1 4275   3.037   7.103   3.341
  269ARG    HG2 4276   2.962   7.193   3.203
  269ARG     CD 4277   2.925   6.984   3.201
  269ARG    HD1 4278   2.826   6.998   3.158
  269ARG    HD2 4279   2.922   6.898   3.268
  269ARG     NE 4280   3.040   6.969   3.113
  269ARG     HE 4281   3.129   7.008   3.142
  269ARG     CZ 4282   3.042   6.909   2.993
  269ARG    NH1 4283   2.935   6.848   2.941
  269ARG   HH11 4284   2.854   6.828   2.998
  269ARG   HH12 4285   2.947   6.800   2.854
  269ARG    NH2 4286   3.158   6.908   2.925
  269ARG   HH21 4287   3.248   6.929   2.965
  269ARG   HH22 4288   3.165   6.857   2.837
  269ARG      C 4289   2.737   7.326   3.511
  269ARG      O 4290   2.715   7.445   3.487
  270ILE      N 4291   2.673   7.249   3.599
  270ILE      H 4292   2.692   7.150   3.606
  270ILE     CA 4293   2.570   7.300   3.687
  270ILE     HA 4294   2.483   7.321   3.625
  270ILE     CB 4295   2.524   7.189   3.782
  270ILE     HB 4296   2.617   7.158   3.829
  270ILE    CG2 4297   2.441   7.234   3.901
  270ILE   HG21 4298   2.507   7.285   3.971
  270ILE   HG22 4299   2.363   7.302   3.867
  270ILE   HG23 4300   2.403   7.152   3.963
  270ILE    CG1 4301   2.457   7.076   3.704
  270ILE   HG11 4302   2.512   7.054   3.612
  270ILE   HG12 4303   2.353   7.099   3.680
  270ILE     CD 4304   2.458   6.947   3.785
  270ILE    HD1 4305   2.558   6.923   3.821
  270ILE    HD2 4306   2.400   6.964   3.875
  270ILE    HD3 4307   2.410   6.868   3.727
  270ILE      C 4308   2.596   7.429   3.763
  270ILE      O 4309   2.513   7.519   3.750
  271ALA      N 4310   2.715   7.448   3.820
  271ALA      H 4311   2.775   7.369   3.836
  271ALA     CA 4312   2.760   7.571   3.883
  271ALA     HA 4313   2.669   7.605   3.934
  271ALA     CB 4314   2.855   7.535   3.997
  271ALA    HB1 4315   2.945   7.490   3.953
  271ALA    HB2 4316   2.878   7.633   4.039
  271ALA    HB3 4317   2.803   7.477   4.072
  271ALA      C 4318   2.795   7.675   3.778
  271ALA      O 4319   2.771   7.792   3.807
  272GLU      N 4320   2.852   7.643   3.661
  272GLU      H 4321   2.867   7.547   3.633
  272GLU     CA 4322   2.867   7.741   3.556
  272GLU     HA 4323   2.917   7.831   3.594
  272GLU     CB 4324   2.961   7.681   3.452
  272GLU    HB1 4325   2.909   7.593   3.414
  272GLU    HB2 4326   3.052   7.654   3.506
  272GLU     CG 4327   2.998   7.759   3.326
  272GLU    HG1 4328   3.050   7.849   3.358
  272GLU    HG2 4329   2.908   7.790   3.274
  272GLU     CD 4330   3.088   7.685   3.228
  272GLU    OE1 4331   3.197   7.640   3.271
  272GLU    OE2 4332   3.047   7.657   3.114
  272GLU      C 4333   2.736   7.795   3.501
  272GLU      O 4334   2.729   7.912   3.464
  273ASN      N 4335   2.635   7.708   3.489
  273ASN      H 4336   2.649   7.615   3.526
  273ASN     CA 4337   2.510   7.745   3.427
  273ASN     HA 4338   2.513   7.799   3.332
  273ASN     CB 4339   2.426   7.623   3.390
  273ASN    HB1 4340   2.323   7.647   3.364
  273ASN    HB2 4341   2.425   7.558   3.478
  273ASN     CG 4342   2.487   7.550   3.270
  273ASN    OD1 4343   2.580   7.585   3.198
  273ASN    ND2 4344   2.428   7.435   3.236
  273ASN   HD21 4345   2.355   7.404   3.298
  273ASN   HD22 4346   2.481   7.372   3.177
  273ASN      C 4347   2.434   7.840   3.519
  273ASN      O 4348   2.345   7.911   3.474
  274PHE      N 4349   2.468   7.856   3.648
  274PHE      H 4350   2.529   7.788   3.692
  274PHE     CA 4351   2.410   7.954   3.737
  274PHE     HA 4352   2.306   7.955   3.702
  274PHE     CB 4353   2.419   7.907   3.882
  274PHE    HB1 4354   2.510   7.956   3.916
  274PHE    HB2 4355   2.432   7.799   3.893
  274PHE     CG 4356   2.303   7.961   3.962
  274PHE    CD1 4357   2.176   7.911   3.934
  274PHE    HD1 4358   2.161   7.831   3.862
  274PHE    CE1 4359   2.065   7.957   4.006
  274PHE    HE1 4360   1.966   7.922   3.979
  274PHE     CZ 4361   2.081   8.046   4.113
  274PHE     HZ 4362   1.989   8.065   4.166
  274PHE    CE2 4363   2.208   8.094   4.146
  274PHE    HE2 4364   2.230   8.155   4.232
  274PHE    CD2 4365   2.316   8.054   4.066
  274PHE    HD2 4366   2.411   8.100   4.086
  274PHE      C 4367   2.476   8.090   3.723
  274PHE      O 4368   2.420   8.183   3.782
  275LYS      N 4369   2.587   8.113   3.653
  275LYS      H 4370   2.624   8.032   3.605
  275LYS     CA 4371   2.649   8.244   3.646
  275LYS     HA 4372   2.625   8.309   3.730
  275LYS     CB 4373   2.799   8.218   3.650
  275LYS    HB1 4374   2.845   8.314   3.624
  275LYS    HB2 4375   2.834   8.151   3.572
  275LYS     CG 4376   2.837   8.172   3.791
  275LYS    HG1 4377   2.787   8.084   3.831
  275LYS    HG2 4378   2.797   8.251   3.854
  275LYS     CD 4379   2.988   8.168   3.812
  275LYS    HD1 4380   3.031   8.268   3.822
  275LYS    HD2 4381   3.042   8.131   3.725
  275LYS     CE 4382   3.018   8.099   3.945
  275LYS    HE1 4383   2.985   7.995   3.948
  275LYS    HE2 4384   2.969   8.143   4.031
  275LYS     NZ 4385   3.163   8.105   3.972
  275LYS    HZ1 4386   3.189   8.202   3.987
  275LYS    HZ2 4387   3.179   8.052   4.056
  275LYS    HZ3 4388   3.210   8.073   3.888
  275LYS      C 4389   2.600   8.319   3.523
  275LYS      O 4390   2.679   8.356   3.437
  276VAL      N 4391   2.468   8.337   3.511
  276VAL      H 4392   2.410   8.305   3.587
  276VAL     CA 4393   2.398   8.384   3.393
  276VAL     HA 4394   2.471   8.413   3.318
  276VAL     CB 4395   2.331   8.265   3.324
  276VAL     HB 4396   2.288   8.306   3.233
  276VAL    CG1 4397   2.432   8.160   3.280
  276VAL   HG11 4398   2.385   8.091   3.210
  276VAL   HG12 4399   2.519   8.214   3.241
  276VAL   HG13 4400   2.471   8.103   3.365
  276VAL    CG2 4401   2.219   8.197   3.404
  276VAL   HG21 4402   2.137   8.267   3.415
  276VAL   HG22 4403   2.182   8.119   3.338
  276VAL   HG23 4404   2.252   8.156   3.500
  276VAL      C 4405   2.304   8.500   3.422
  276VAL      O 4406   2.245   8.561   3.333
  277PHE      N 4407   2.288   8.544   3.547
  277PHE      H 4408   2.330   8.499   3.627
  277PHE     CA 4409   2.223   8.667   3.588
  277PHE     HA 4410   2.141   8.689   3.520
  277PHE     CB 4411   2.160   8.646   3.725
  277PHE    HB1 4412   2.080   8.720   3.736
  277PHE    HB2 4413   2.230   8.660   3.808
  277PHE     CG 4414   2.098   8.512   3.756
  277PHE    CD1 4415   1.972   8.485   3.703
  277PHE    HD1 4416   1.931   8.563   3.641
  277PHE    CE1 4417   1.915   8.357   3.712
  277PHE    HE1 4418   1.817   8.335   3.672
  277PHE     CZ 4419   1.975   8.260   3.792
  277PHE     HZ 4420   1.931   8.163   3.810
  277PHE    CE2 4421   2.106   8.282   3.837
  277PHE    HE2 4422   2.160   8.203   3.887
  277PHE    CD2 4423   2.165   8.408   3.822
  277PHE    HD2 4424   2.267   8.419   3.854
  277PHE      C 4425   2.308   8.792   3.605
  277PHE      O 4426   2.260   8.904   3.588
  278ASP      N 4427   2.440   8.777   3.615
  278ASP      H 4428   2.481   8.686   3.628
  278ASP     CA 4429   2.539   8.883   3.626
  278ASP     HA 4430   2.499   8.963   3.688
  278ASP     CB 4431   2.664   8.827   3.693
  278ASP    HB1 4432   2.655   8.809   3.800
  278ASP    HB2 4433   2.735   8.909   3.693
  278ASP     CG 4434   2.731   8.709   3.624
  278ASP    OD1 4435   2.668   8.639   3.541
  278ASP    OD2 4436   2.843   8.667   3.660
  278ASP      C 4437   2.570   8.939   3.488
  278ASP      O 4438   2.626   9.048   3.490
  279PHE      N 4439   2.536   8.879   3.373
  279PHE      H 4440   2.486   8.792   3.371
  279PHE     CA 4441   2.569   8.939   3.245
  279PHE     HA 4442   2.620   9.034   3.262
  279PHE     CB 4443   2.673   8.853   3.174
  279PHE    HB1 4444   2.750   8.812   3.239
  279PHE    HB2 4445   2.739   8.925   3.126
  279PHE     CG 4446   2.624   8.743   3.082
  279PHE    CD1 4447   2.568   8.629   3.142
  279PHE    HD1 4448   2.565   8.622   3.249
  279PHE    CE1 4449   2.535   8.519   3.061
  279PHE    HE1 4450   2.513   8.424   3.107
  279PHE     CZ 4451   2.548   8.535   2.923
  279PHE     HZ 4452   2.516   8.455   2.857
  279PHE    CE2 4453   2.597   8.650   2.860
  279PHE    HE2 4454   2.590   8.652   2.753
  279PHE    CD2 4455   2.629   8.759   2.943
  279PHE    HD2 4456   2.667   8.850   2.899
  279PHE      C 4457   2.453   8.960   3.149
  279PHE      O 4458   2.342   8.910   3.168
  280GLU      N 4459   2.472   9.036   3.041
  280GLU      H 4460   2.564   9.075   3.023
  280GLU     CA 4461   2.377   9.046   2.933
  280GLU     HA 4462   2.327   8.950   2.917
  280GLU     CB 4463   2.271   9.153   2.961
  280GLU    HB1 4464   2.230   9.137   3.061
  280GLU    HB2 4465   2.191   9.147   2.888
  280GLU     CG 4466   2.329   9.294   2.963
  280GLU    HG1 4467   2.358   9.330   2.864
  280GLU    HG2 4468   2.412   9.301   3.034
  280GLU     CD 4469   2.223   9.390   3.014
  280GLU    OE1 4470   2.118   9.409   2.948
  280GLU    OE2 4471   2.236   9.440   3.128
  280GLU      C 4472   2.449   9.078   2.803
  280GLU      O 4473   2.567   9.114   2.798
  281LEU      N 4474   2.379   9.041   2.696
  281LEU      H 4475   2.286   9.007   2.718
  281LEU     CA 4476   2.417   9.048   2.556
  281LEU     HA 4477   2.526   9.043   2.549
  281LEU     CB 4478   2.341   8.946   2.473
  281LEU    HB1 4479   2.347   8.964   2.365
  281LEU    HB2 4480   2.235   8.952   2.498
  281LEU     CG 4481   2.384   8.805   2.511
  281LEU     HG 4482   2.348   8.784   2.612
  281LEU    CD1 4483   2.312   8.706   2.420
  281LEU   HD11 4484   2.349   8.605   2.441
  281LEU   HD12 4485   2.205   8.699   2.440
  281LEU   HD13 4486   2.332   8.722   2.314
  281LEU    CD2 4487   2.533   8.777   2.504
  281LEU   HD21 4488   2.576   8.818   2.412
  281LEU   HD22 4489   2.576   8.830   2.588
  281LEU   HD23 4490   2.559   8.673   2.525
  281LEU      C 4491   2.388   9.189   2.507
  281LEU      O 4492   2.302   9.253   2.567
  282SER      N 4493   2.432   9.222   2.386
  282SER      H 4494   2.489   9.152   2.341
  282SER     CA 4495   2.397   9.346   2.319
  282SER     HA 4496   2.334   9.407   2.384
  282SER     CB 4497   2.520   9.425   2.275
  282SER    HB1 4498   2.565   9.458   2.369
  282SER    HB2 4499   2.479   9.506   2.215
  282SER     OG 4500   2.614   9.345   2.206
  282SER     HG 4501   2.618   9.260   2.250
  282SER      C 4502   2.308   9.322   2.198
  282SER      O 4503   2.304   9.211   2.147
  283SER      N 4504   2.241   9.424   2.142
  283SER      H 4505   2.247   9.514   2.187
  283SER     CA 4506   2.149   9.422   2.030
  283SER     HA 4507   2.068   9.355   2.057
  283SER     CB 4508   2.094   9.562   2.004
  283SER    HB1 4509   2.132   9.593   1.907
  283SER    HB2 4510   2.113   9.630   2.086
  283SER     OG 4511   1.955   9.563   1.979
  283SER     HG 4512   1.927   9.653   1.998
  283SER      C 4513   2.214   9.366   1.904
  283SER      O 4514   2.158   9.281   1.835
  284GLN      N 4515   2.342   9.398   1.881
  284GLN      H 4516   2.387   9.470   1.935
  284GLN     CA 4517   2.425   9.336   1.780
  284GLN     HA 4518   2.376   9.348   1.684
  284GLN     CB 4519   2.553   9.418   1.770
  284GLN    HB1 4520   2.599   9.430   1.869
  284GLN    HB2 4521   2.532   9.522   1.742
  284GLN     CG 4522   2.656   9.360   1.673
  284GLN    HG1 4523   2.615   9.314   1.583
  284GLN    HG2 4524   2.701   9.273   1.720
  284GLN     CD 4525   2.764   9.456   1.625
  284GLN    OE1 4526   2.883   9.452   1.652
  284GLN    NE2 4527   2.715   9.560   1.557
  284GLN   HE21 4528   2.617   9.579   1.538
  284GLN   HE22 4529   2.775   9.633   1.520
  284GLN      C 4530   2.446   9.187   1.800
  284GLN      O 4531   2.450   9.113   1.702
  285ASP      N 4532   2.441   9.141   1.925
  285ASP      H 4533   2.454   9.200   2.007
  285ASP     CA 4534   2.444   8.999   1.953
  285ASP     HA 4535   2.506   8.954   1.876
  285ASP     CB 4536   2.510   8.962   2.086
  285ASP    HB1 4537   2.539   8.857   2.083
  285ASP    HB2 4538   2.438   8.966   2.167
  285ASP     CG 4539   2.630   9.041   2.136
  285ASP    OD1 4540   2.729   9.054   2.060
  285ASP    OD2 4541   2.629   9.088   2.252
  285ASP      C 4542   2.313   8.923   1.935
  285ASP      O 4543   2.309   8.813   1.880
  286MET      N 4544   2.207   8.984   1.987
  286MET      H 4545   2.237   9.062   2.045
  286MET     CA 4546   2.072   8.931   2.001
  286MET     HA 4547   2.065   8.836   2.053
  286MET     CB 4548   1.987   9.030   2.080
  286MET    HB1 4549   1.882   9.009   2.057
  286MET    HB2 4550   2.005   9.133   2.051
  286MET     CG 4551   2.029   9.020   2.226
  286MET    HG1 4552   1.973   9.095   2.282
  286MET    HG2 4553   2.136   9.037   2.236
  286MET     SD 4554   1.994   8.861   2.303
  286MET     CE 4555   1.814   8.874   2.318
  286MET    HE1 4556   1.782   8.771   2.334
  286MET    HE2 4557   1.776   8.932   2.402
  286MET    HE3 4558   1.769   8.904   2.224
  286MET      C 4559   2.016   8.916   1.860
  286MET      O 4560   1.968   8.809   1.824
  287THR      N 4561   2.037   9.017   1.775
  287THR      H 4562   2.062   9.106   1.815
  287THR     CA 4563   2.004   9.009   1.634
  287THR     HA 4564   1.904   8.971   1.616
  287THR     CB 4565   2.018   9.144   1.563
  287THR     HB 4566   1.989   9.125   1.460
  287THR    CG2 4567   1.915   9.241   1.620
  287THR   HG21 4568   1.933   9.267   1.724
  287THR   HG22 4569   1.922   9.330   1.558
  287THR   HG23 4570   1.819   9.190   1.606
  287THR    OG1 4571   2.142   9.208   1.582
  287THR    HG1 4572   2.145   9.243   1.671
  287THR      C 4573   2.081   8.903   1.556
  287THR      O 4574   2.022   8.831   1.476
  288THR      N 4575   2.209   8.881   1.589
  288THR      H 4576   2.250   8.951   1.648
  288THR     CA 4577   2.291   8.775   1.535
  288THR     HA 4578   2.284   8.782   1.426
  288THR     CB 4579   2.438   8.787   1.574
  288THR     HB 4580   2.447   8.790   1.683
  288THR    CG2 4581   2.531   8.683   1.513
  288THR   HG21 4582   2.630   8.704   1.554
  288THR   HG22 4583   2.505   8.584   1.552
  288THR   HG23 4584   2.525   8.684   1.404
  288THR    OG1 4585   2.480   8.915   1.530
  288THR    HG1 4586   2.456   8.991   1.584
  288THR      C 4587   2.242   8.635   1.571
  288THR      O 4588   2.242   8.543   1.490
  289LEU      N 4589   2.194   8.615   1.694
  289LEU      H 4590   2.187   8.688   1.764
  289LEU     CA 4591   2.152   8.488   1.750
  289LEU     HA 4592   2.229   8.422   1.710
  289LEU     CB 4593   2.153   8.483   1.902
  289LEU    HB1 4594   2.101   8.391   1.929
  289LEU    HB2 4595   2.097   8.569   1.940
  289LEU     CG 4596   2.297   8.490   1.950
  289LEU     HG 4597   2.355   8.548   1.878
  289LEU    CD1 4598   2.317   8.555   2.087
  289LEU   HD11 4599   2.298   8.492   2.173
  289LEU   HD12 4600   2.417   8.600   2.090
  289LEU   HD13 4601   2.253   8.642   2.092
  289LEU    CD2 4602   2.358   8.350   1.957
  289LEU   HD21 4603   2.315   8.302   2.044
  289LEU   HD22 4604   2.346   8.285   1.871
  289LEU   HD23 4605   2.464   8.375   1.972
  289LEU      C 4606   2.018   8.449   1.688
  289LEU      O 4607   2.005   8.341   1.632
  290LEU      N 4608   1.927   8.546   1.676
  290LEU      H 4609   1.966   8.632   1.714
  290LEU     CA 4610   1.810   8.545   1.591
  290LEU     HA 4611   1.732   8.471   1.605
  290LEU     CB 4612   1.742   8.676   1.630
  290LEU    HB1 4613   1.653   8.686   1.569
  290LEU    HB2 4614   1.823   8.750   1.623
  290LEU     CG 4615   1.693   8.679   1.775
  290LEU     HG 4616   1.779   8.667   1.840
  290LEU    CD1 4617   1.635   8.819   1.792
  290LEU   HD11 4618   1.568   8.846   1.711
  290LEU   HD12 4619   1.584   8.832   1.888
  290LEU   HD13 4620   1.715   8.892   1.797
  290LEU    CD2 4621   1.585   8.575   1.802
  290LEU   HD21 4622   1.553   8.599   1.904
  290LEU   HD22 4623   1.501   8.578   1.732
  290LEU   HD23 4624   1.644   8.486   1.823
  290LEU      C 4625   1.838   8.544   1.441
  290LEU      O 4626   1.748   8.566   1.361
  291SER      N 4627   1.956   8.500   1.398
  291SER      H 4628   2.032   8.488   1.464
  291SER     CA 4629   2.002   8.482   1.262
  291SER     HA 4630   1.919   8.501   1.193
  291SER     CB 4631   2.093   8.597   1.221
  291SER    HB1 4632   2.128   8.575   1.120
  291SER    HB2 4633   2.188   8.602   1.275
  291SER     OG 4634   2.016   8.714   1.210
  291SER     HG 4635   2.023   8.757   1.296
  291SER      C 4636   2.053   8.341   1.231
  291SER      O 4637   2.077   8.314   1.114
  292TYR      N 4638   2.086   8.258   1.330
  292TYR      H 4639   2.070   8.290   1.424
  292TYR     CA 4640   2.123   8.119   1.310
  292TYR     HA 4641   2.206   8.129   1.240
  292TYR     CB 4642   2.172   8.070   1.445
  292TYR    HB1 4643   2.160   7.962   1.438
  292TYR    HB2 4644   2.101   8.101   1.521
  292TYR     CG 4645   2.315   8.095   1.489
  292TYR    CD1 4646   2.359   8.218   1.539
  292TYR    HD1 4647   2.301   8.307   1.523
  292TYR    CE1 4648   2.491   8.226   1.585
  292TYR    HE1 4649   2.539   8.315   1.622
  292TYR     CZ 4650   2.583   8.119   1.578
  292TYR     OH 4651   2.712   8.142   1.615
  292TYR     HH 4652   2.762   8.060   1.619
  292TYR    CE2 4653   2.535   7.995   1.530
  292TYR    HE2 4654   2.597   7.907   1.530
  292TYR    CD2 4655   2.404   7.987   1.481
  292TYR    HD2 4656   2.363   7.895   1.442
  292TYR      C 4657   2.017   8.026   1.253
  292TYR      O 4658   2.050   7.916   1.209
  293ASN      N 4659   1.891   8.066   1.236
  293ASN      H 4660   1.867   8.160   1.266
  293ASN     CA 4661   1.775   7.980   1.224
  293ASN     HA 4662   1.779   7.913   1.310
  293ASN     CB 4663   1.651   8.067   1.246
  293ASN    HB1 4664   1.647   8.143   1.168
  293ASN    HB2 4665   1.657   8.118   1.342
  293ASN     CG 4666   1.519   7.992   1.247
  293ASN    OD1 4667   1.474   7.945   1.351
  293ASN    ND2 4668   1.457   7.966   1.131
  293ASN   HD21 4669   1.490   8.010   1.046
  293ASN   HD22 4670   1.372   7.911   1.133
  293ASN      C 4671   1.774   7.902   1.094
  293ASN      O 4672   1.792   7.963   0.989
  294ARG      N 4673   1.735   7.775   1.101
  294ARG      H 4674   1.718   7.741   1.195
  294ARG     CA 4675   1.696   7.685   0.994
  294ARG     HA 4676   1.658   7.747   0.913
  294ARG     CB 4677   1.821   7.618   0.938
  294ARG    HB1 4678   1.887   7.703   0.923
  294ARG    HB2 4679   1.817   7.575   0.837
  294ARG     CG 4680   1.889   7.522   1.035
  294ARG    HG1 4681   1.812   7.446   1.053
  294ARG    HG2 4682   1.918   7.575   1.126
  294ARG     CD 4683   2.013   7.461   0.971
  294ARG    HD1 4684   1.983   7.421   0.874
  294ARG    HD2 4685   2.036   7.367   1.021
  294ARG     NE 4686   2.128   7.551   0.974
  294ARG     HE 4687   2.112   7.643   1.013
  294ARG     CZ 4688   2.254   7.520   0.941
  294ARG    NH1 4689   2.303   7.404   0.896
  294ARG   HH11 4690   2.240   7.334   0.859
  294ARG   HH12 4691   2.403   7.395   0.886
  294ARG    NH2 4692   2.349   7.609   0.970
  294ARG   HH21 4693   2.322   7.706   0.978
  294ARG   HH22 4694   2.447   7.590   0.954
  294ARG      C 4695   1.579   7.592   1.022
  294ARG      O 4696   1.553   7.503   0.941
  295ASN      N 4697   1.509   7.610   1.134
  295ASN      H 4698   1.529   7.685   1.198
  295ASN     CA 4699   1.397   7.526   1.174
  295ASN     HA 4700   1.363   7.563   1.271
  295ASN     CB 4701   1.274   7.558   1.090
  295ASN    HB1 4702   1.195   7.488   1.116
  295ASN    HB2 4703   1.307   7.528   0.990
  295ASN     CG 4704   1.221   7.701   1.091
  295ASN    OD1 4705   1.201   7.754   1.200
  295ASN    ND2 4706   1.214   7.771   0.978
  295ASN   HD21 4707   1.209   7.726   0.887
  295ASN   HD22 4708   1.179   7.864   1.000
  295ASN      C 4709   1.438   7.380   1.185
  295ASN      O 4710   1.368   7.291   1.139
  296TRP      N 4711   1.556   7.355   1.243
  296TRP      H 4712   1.608   7.434   1.279
  296TRP     CA 4713   1.605   7.224   1.283
  296TRP     HA 4714   1.554   7.149   1.222
  296TRP     CB 4715   1.757   7.222   1.275
  296TRP    HB1 4716   1.793   7.305   1.335
  296TRP    HB2 4717   1.793   7.254   1.178
  296TRP     CG 4718   1.822   7.096   1.322
  296TRP    CD1 4719   1.848   6.985   1.249
  296TRP    HD1 4720   1.831   6.982   1.142
  296TRP    NE1 4721   1.922   6.895   1.324
  296TRP    HE1 4722   1.959   6.807   1.290
  296TRP    CE2 4723   1.936   6.942   1.453
  296TRP    CZ2 4724   2.005   6.890   1.563
  296TRP    HZ2 4725   2.066   6.801   1.557
  296TRP    CH2 4726   2.001   6.960   1.684
  296TRP    HH2 4727   2.051   6.921   1.771
  296TRP    CZ3 4728   1.923   7.075   1.697
  296TRP    HZ3 4729   1.912   7.115   1.797
  296TRP    CE3 4730   1.848   7.118   1.587
  296TRP    HE3 4731   1.787   7.204   1.608
  296TRP    CD2 4732   1.859   7.061   1.459
  296TRP      C 4733   1.554   7.185   1.421
  296TRP      O 4734   1.521   7.271   1.503
  297ARG      N 4735   1.527   7.056   1.442
  297ARG      H 4736   1.546   6.989   1.368
  297ARG     CA 4737   1.479   7.008   1.569
  297ARG     HA 4738   1.492   7.081   1.649
  297ARG     CB 4739   1.330   6.975   1.558
  297ARG    HB1 4740   1.299   6.909   1.639
  297ARG    HB2 4741   1.307   6.918   1.468
  297ARG     CG 4742   1.240   7.099   1.558
  297ARG    HG1 4743   1.276   7.170   1.484
  297ARG    HG2 4744   1.226   7.147   1.655
  297ARG     CD 4745   1.102   7.053   1.512
  297ARG    HD1 4746   1.071   6.979   1.586
  297ARG    HD2 4747   1.112   7.000   1.417
  297ARG     NE 4748   1.010   7.164   1.488
  297ARG     HE 4749   0.983   7.184   1.392
  297ARG     CZ 4750   0.939   7.234   1.577
  297ARG    NH1 4751   0.956   7.225   1.709
  297ARG   HH11 4752   1.022   7.159   1.749
  297ARG   HH12 4753   0.898   7.275   1.775
  297ARG    NH2 4754   0.859   7.329   1.526
  297ARG   HH21 4755   0.855   7.347   1.427
  297ARG   HH22 4756   0.802   7.384   1.589
  297ARG      C 4757   1.550   6.889   1.632
  297ARG      O 4758   1.573   6.793   1.559
  298VAL      N 4759   1.563   6.886   1.765
  298VAL      H 4760   1.516   6.962   1.814
  298VAL     CA 4761   1.593   6.769   1.845
  298VAL     HA 4762   1.680   6.721   1.801
  298VAL     CB 4763   1.623   6.816   1.987
  298VAL     HB 4764   1.540   6.878   2.020
  298VAL    CG1 4765   1.638   6.700   2.085
  298VAL   HG11 4766   1.731   6.653   2.052
  298VAL   HG12 4767   1.651   6.733   2.188
  298VAL   HG13 4768   1.554   6.631   2.078
  298VAL    CG2 4769   1.747   6.904   1.999
  298VAL   HG21 4770   1.832   6.845   1.965
  298VAL   HG22 4771   1.740   6.996   1.942
  298VAL   HG23 4772   1.760   6.934   2.104
  298VAL      C 4773   1.478   6.670   1.846
  298VAL      O 4774   1.497   6.550   1.833
  299CYS      N 4775   1.356   6.721   1.870
  299CYS      H 4776   1.361   6.818   1.894
  299CYS     CA 4777   1.241   6.643   1.910
  299CYS     HA 4778   1.261   6.536   1.917
  299CYS     CB 4779   1.187   6.676   2.049
  299CYS    HB1 4780   1.082   6.648   2.051
  299CYS    HB2 4781   1.193   6.784   2.064
  299CYS     SG 4782   1.293   6.602   2.175
  299CYS     HG 4783   1.211   6.497   2.165
  299CYS      C 4784   1.136   6.647   1.799
  299CYS      O 4785   1.057   6.741   1.804
  300ALA      N 4786   1.143   6.556   1.701
  300ALA      H 4787   1.191   6.472   1.729
  300ALA     CA 4788   1.046   6.534   1.595
  300ALA     HA 4789   0.951   6.583   1.617
  300ALA     CB 4790   1.095   6.601   1.467
  300ALA    HB1 4791   1.076   6.708   1.465
  300ALA    HB2 4792   1.204   6.600   1.459
  300ALA    HB3 4793   1.043   6.566   1.378
  300ALA      C 4794   1.022   6.385   1.572
  300ALA      O 4795   1.119   6.310   1.578
  301LEU      N 4796   0.902   6.336   1.539
  301LEU      H 4797   0.831   6.405   1.521
  301LEU     CA 4798   0.876   6.199   1.500
  301LEU     HA 4799   0.949   6.142   1.559
  301LEU     CB 4800   0.731   6.158   1.519
  301LEU    HB1 4801   0.721   6.057   1.478
  301LEU    HB2 4802   0.670   6.226   1.459
  301LEU     CG 4803   0.682   6.141   1.663
  301LEU     HG 4804   0.696   6.236   1.714
  301LEU    CD1 4805   0.536   6.102   1.684
  301LEU   HD11 4806   0.467   6.169   1.632
  301LEU   HD12 4807   0.529   6.003   1.638
  301LEU   HD13 4808   0.512   6.102   1.791
  301LEU    CD2 4809   0.764   6.037   1.739
  301LEU   HD21 4810   0.864   6.081   1.737
  301LEU   HD22 4811   0.724   6.032   1.841
  301LEU   HD23 4812   0.768   5.937   1.696
  301LEU      C 4813   0.919   6.179   1.355
  301LEU      O 4814   0.902   6.267   1.271
  302LEU      N 4815   0.992   6.071   1.328
  302LEU      H 4816   1.018   6.003   1.398
  302LEU     CA 4817   1.063   6.057   1.203
  302LEU     HA 4818   1.097   6.158   1.178
  302LEU     CB 4819   1.195   5.983   1.225
  302LEU    HB1 4820   1.166   5.887   1.266
  302LEU    HB2 4821   1.251   6.029   1.307
  302LEU     CG 4822   1.294   5.974   1.110
  302LEU     HG 4823   1.239   5.925   1.030
  302LEU    CD1 4824   1.343   6.108   1.053
  302LEU   HD11 4825   1.420   6.101   0.977
  302LEU   HD12 4826   1.257   6.168   1.023
  302LEU   HD13 4827   1.389   6.167   1.132
  302LEU    CD2 4828   1.415   5.886   1.139
  302LEU   HD21 4829   1.457   5.859   1.042
  302LEU   HD22 4830   1.487   5.941   1.200
  302LEU   HD23 4831   1.389   5.793   1.190
  302LEU      C 4832   0.986   6.001   1.085
  302LEU      O 4833   1.005   6.050   0.974
  303ARG      N 4834   0.888   5.915   1.114
  303ARG      H 4835   0.899   5.858   1.196
  303ARG     CA 4836   0.784   5.871   1.023
  303ARG     HA 4837   0.794   5.925   0.929
  303ARG     CB 4838   0.797   5.728   0.970
  303ARG    HB1 4839   0.892   5.726   0.916
  303ARG    HB2 4840   0.721   5.690   0.903
  303ARG     CG 4841   0.811   5.627   1.084
  303ARG    HG1 4842   0.720   5.635   1.142
  303ARG    HG2 4843   0.890   5.655   1.153
  303ARG     CD 4844   0.818   5.487   1.024
  303ARG    HD1 4845   0.857   5.500   0.923
  303ARG    HD2 4846   0.714   5.456   1.013
  303ARG     NE 4847   0.905   5.400   1.103
  303ARG     HE 4848   0.971   5.447   1.163
  303ARG     CZ 4849   0.909   5.266   1.109
  303ARG    NH1 4850   0.832   5.188   1.032
  303ARG   HH11 4851   0.743   5.218   0.995
  303ARG   HH12 4852   0.846   5.088   1.039
  303ARG    NH2 4853   1.005   5.205   1.179
  303ARG   HH21 4854   1.077   5.266   1.216
  303ARG   HH22 4855   0.994   5.105   1.182
  303ARG      C 4856   0.644   5.888   1.081
  303ARG      O 4857   0.547   5.869   1.008
  304ASP      N 4858   0.627   5.893   1.213
  304ASP      H 4859   0.711   5.898   1.269
  304ASP     CA 4860   0.496   5.903   1.273
  304ASP     HA 4861   0.418   5.851   1.217
  304ASP     CB 4862   0.498   5.838   1.412
  304ASP    HB1 4863   0.400   5.836   1.458
  304ASP    HB2 4864   0.569   5.886   1.480
  304ASP     CG 4865   0.548   5.695   1.397
  304ASP    OD1 4866   0.669   5.669   1.417
  304ASP    OD2 4867   0.464   5.607   1.371
  304ASP      C 4868   0.434   6.042   1.270
  304ASP      O 4869   0.349   6.070   1.355
  305THR      N 4870   0.480   6.128   1.179
  305THR      H 4871   0.556   6.113   1.115
  305THR     CA 4872   0.416   6.254   1.147
  305THR     HA 4873   0.417   6.307   1.242
  305THR     CB 4874   0.510   6.321   1.046
  305THR     HB 4875   0.454   6.380   0.974
  305THR    CG2 4876   0.625   6.396   1.114
  305THR   HG21 4877   0.663   6.332   1.194
  305THR   HG22 4878   0.703   6.418   1.041
  305THR   HG23 4879   0.597   6.486   1.169
  305THR    OG1 4880   0.592   6.235   0.970
  305THR    HG1 4881   0.655   6.293   0.927
  305THR      C 4882   0.277   6.238   1.087
  305THR      O 4883   0.206   6.336   1.067
  306SER      N 4884   0.245   6.112   1.056
  306SER      H 4885   0.315   6.040   1.067
  306SER     CA 4886   0.116   6.070   1.004
  306SER     HA 4887   0.084   6.136   0.924
  306SER     CB 4888   0.112   5.930   0.942
  306SER    HB1 4889   0.182   5.931   0.859
  306SER    HB2 4890   0.017   5.896   0.899
  306SER     OG 4891   0.153   5.829   1.031
  306SER     HG 4892   0.125   5.742   1.001
  306SER      C 4893   0.002   6.081   1.104
  306SER      O 4894  -0.114   6.069   1.066
  307HIS      N 4895   0.025   6.102   1.234
  307HIS      H 4896   0.125   6.109   1.252
  307HIS     CA 4897  -0.079   6.118   1.333
  307HIS     HA 4898  -0.146   6.033   1.324
  307HIS     CB 4899  -0.013   6.112   1.471
  307HIS    HB1 4900   0.060   6.192   1.481
  307HIS    HB2 4901   0.047   6.021   1.468
  307HIS     CG 4902  -0.102   6.117   1.592
  307HIS    ND1 4903  -0.203   6.210   1.616
  307HIS    CE1 4904  -0.259   6.179   1.733
  307HIS    HE1 4905  -0.342   6.230   1.778
  307HIS    NE2 4906  -0.205   6.065   1.779
  307HIS    HE2 4907  -0.247   6.013   1.854
  307HIS    CD2 4908  -0.108   6.021   1.690
  307HIS    HD2 4909  -0.053   5.929   1.697
  307HIS      C 4910  -0.158   6.246   1.309
  307HIS      O 4911  -0.096   6.348   1.276
  308LYS      N 4912  -0.288   6.243   1.337
  308LYS      H 4913  -0.316   6.153   1.373
  308LYS     CA 4914  -0.385   6.348   1.313
  308LYS     HA 4915  -0.392   6.375   1.208
  308LYS     CB 4916  -0.525   6.295   1.344
  308LYS    HB1 4917  -0.530   6.260   1.447
  308LYS    HB2 4918  -0.538   6.207   1.281
  308LYS     CG 4919  -0.642   6.392   1.326
  308LYS    HG1 4920  -0.632   6.424   1.222
  308LYS    HG2 4921  -0.636   6.481   1.388
  308LYS     CD 4922  -0.773   6.317   1.345
  308LYS    HD1 4923  -0.784   6.258   1.254
  308LYS    HD2 4924  -0.847   6.397   1.347
  308LYS     CE 4925  -0.778   6.235   1.474
  308LYS    HE1 4926  -0.697   6.162   1.466
  308LYS    HE2 4927  -0.869   6.176   1.467
  308LYS     NZ 4928  -0.754   6.318   1.593
  308LYS    HZ1 4929  -0.663   6.361   1.588
  308LYS    HZ2 4930  -0.824   6.389   1.605
  308LYS    HZ3 4931  -0.732   6.263   1.675
  308LYS      C 4932  -0.364   6.479   1.388
  308LYS      O 4933  -0.389   6.586   1.333
  309ASP      N 4934  -0.304   6.463   1.507
  309ASP      H 4935  -0.286   6.367   1.532
  309ASP     CA 4936  -0.275   6.570   1.599
  309ASP     HA 4937  -0.328   6.660   1.569
  309ASP     CB 4938  -0.324   6.536   1.740
  309ASP    HB1 4939  -0.304   6.624   1.801
  309ASP    HB2 4940  -0.265   6.454   1.781
  309ASP     CG 4941  -0.471   6.499   1.758
  309ASP    OD1 4942  -0.550   6.485   1.662
  309ASP    OD2 4943  -0.514   6.490   1.875
  309ASP      C 4944  -0.131   6.619   1.599
  309ASP      O 4945  -0.094   6.712   1.670
  310TYR      N 4946  -0.049   6.564   1.509
  310TYR      H 4947  -0.080   6.485   1.455
  310TYR     CA 4948   0.091   6.601   1.498
  310TYR     HA 4949   0.138   6.573   1.592
  310TYR     CB 4950   0.160   6.538   1.378
  310TYR    HB1 4951   0.128   6.599   1.293
  310TYR    HB2 4952   0.139   6.431   1.375
  310TYR     CG 4953   0.309   6.550   1.398
  310TYR    CD1 4954   0.378   6.458   1.479
  310TYR    HD1 4955   0.325   6.375   1.523
  310TYR    CE1 4956   0.517   6.466   1.491
  310TYR    HE1 4957   0.579   6.393   1.541
  310TYR     CZ 4958   0.591   6.566   1.425
  310TYR     OH 4959   0.728   6.567   1.432
  310TYR     HH 4960   0.761   6.635   1.372
  310TYR    CE2 4961   0.522   6.661   1.348
  310TYR    HE2 4962   0.576   6.741   1.297
  310TYR    CD2 4963   0.383   6.655   1.342
  310TYR    HD2 4964   0.335   6.734   1.286
  310TYR      C 4965   0.104   6.753   1.494
  310TYR      O 4966   0.026   6.822   1.428
  311PRO      N 4967   0.201   6.812   1.563
  311PRO     CD 4968   0.287   6.750   1.661
  311PRO    HD1 4969   0.355   6.685   1.606
  311PRO    HD2 4970   0.235   6.698   1.741
  311PRO     CG 4971   0.371   6.860   1.726
  311PRO    HG1 4972   0.456   6.875   1.659
  311PRO    HG2 4973   0.407   6.825   1.822
  311PRO     CB 4974   0.270   6.975   1.720
  311PRO    HB1 4975   0.310   7.076   1.729
  311PRO    HB2 4976   0.193   6.964   1.796
  311PRO     CA 4977   0.192   6.954   1.590
  311PRO     HA 4978   0.085   6.971   1.599
  311PRO      C 4979   0.242   7.047   1.480
  311PRO      O 4980   0.188   7.155   1.456
  312PHE      N 4981   0.361   7.020   1.426
  312PHE      H 4982   0.409   6.939   1.463
  312PHE     CA 4983   0.428   7.106   1.331
  312PHE     HA 4984   0.378   7.203   1.330
  312PHE     CB 4985   0.556   7.162   1.394
  312PHE    HB1 4986   0.527   7.253   1.446
  312PHE    HB2 4987   0.615   7.193   1.308
  312PHE     CG 4988   0.628   7.079   1.497
  312PHE    CD1 4989   0.619   7.108   1.633
  312PHE    HD1 4990   0.551   7.179   1.677
  312PHE    CE1 4991   0.699   7.045   1.729
  312PHE    HE1 4992   0.691   7.063   1.835
  312PHE     CZ 4993   0.794   6.955   1.680
  312PHE     HZ 4994   0.859   6.905   1.751
  312PHE    CE2 4995   0.797   6.913   1.547
  312PHE    HE2 4996   0.870   6.839   1.518
  312PHE    CD2 4997   0.713   6.976   1.454
  312PHE    HD2 4998   0.716   6.956   1.347
  312PHE      C 4999   0.449   7.056   1.189
  312PHE      O 5000   0.521   6.959   1.164
  313HIS      N 5001   0.391   7.130   1.095
  313HIS      H 5002   0.348   7.214   1.129
  313HIS     CA 5003   0.394   7.103   0.952
  313HIS     HA 5004   0.440   7.005   0.941
  313HIS     CB 5005   0.249   7.097   0.906
  313HIS    HB1 5006   0.251   7.136   0.804
  313HIS    HB2 5007   0.195   7.169   0.968
  313HIS     CG 5008   0.185   6.961   0.905
  313HIS    ND1 5009   0.180   6.880   0.791
  313HIS    CE1 5010   0.125   6.762   0.823
  313HIS    HE1 5011   0.112   6.676   0.760
  313HIS    NE2 5012   0.095   6.762   0.954
  313HIS    HE2 5013   0.051   6.687   1.004
  313HIS    CD2 5014   0.131   6.886   1.006
  313HIS    HD2 5015   0.116   6.918   1.107
  313HIS      C 5016   0.476   7.213   0.886
  313HIS      O 5017   0.533   7.179   0.783
  314GLU      N 5018   0.480   7.336   0.938
  314GLU      H 5019   0.427   7.356   1.022
  314GLU     CA 5020   0.568   7.449   0.917
  314GLU     HA 5021   0.646   7.436   0.841
  314GLU     CB 5022   0.481   7.568   0.877
  314GLU    HB1 5023   0.539   7.660   0.871
  314GLU    HB2 5024   0.399   7.578   0.948
  314GLU     CG 5025   0.420   7.535   0.742
  314GLU    HG1 5026   0.348   7.454   0.753
  314GLU    HG2 5027   0.502   7.498   0.681
  314GLU     CD 5028   0.364   7.663   0.682
  314GLU    OE1 5029   0.389   7.688   0.563
  314GLU    OE2 5030   0.273   7.722   0.745
  314GLU      C 5031   0.645   7.475   1.045
  314GLU      O 5032   0.639   7.399   1.142
  315GLU      N 5033   0.726   7.581   1.050
  315GLU      H 5034   0.751   7.634   0.967
  315GLU     CA 5035   0.768   7.628   1.180
  315GLU     HA 5036   0.804   7.550   1.247
  315GLU     CB 5037   0.885   7.725   1.175
  315GLU    HB1 5038   0.965   7.671   1.123
  315GLU    HB2 5039   0.913   7.742   1.279
  315GLU     CG 5040   0.871   7.855   1.096
  315GLU    HG1 5041   0.956   7.913   1.130
  315GLU    HG2 5042   0.781   7.909   1.126
  315GLU     CD 5043   0.882   7.852   0.945
  315GLU    OE1 5044   0.843   7.754   0.878
  315GLU    OE2 5045   0.916   7.954   0.881
  315GLU      C 5046   0.653   7.687   1.261
  315GLU      O 5047   0.670   7.680   1.382
  316PHE      N 5048   0.546   7.742   1.204
  316PHE      H 5049   0.550   7.743   1.103
  316PHE     CA 5050   0.430   7.796   1.272
  316PHE     HA 5051   0.451   7.757   1.371
  316PHE     CB 5052   0.444   7.946   1.295
  316PHE    HB1 5053   0.467   7.984   1.196
  316PHE    HB2 5054   0.534   7.963   1.355
  316PHE     CG 5055   0.332   8.031   1.349
  316PHE    CD1 5056   0.249   8.113   1.273
  316PHE    HD1 5057   0.246   8.113   1.165
  316PHE    CE1 5058   0.159   8.195   1.342
  316PHE    HE1 5059   0.095   8.267   1.293
  316PHE     CZ 5060   0.164   8.203   1.482
  316PHE     HZ 5061   0.097   8.270   1.532
  316PHE    CE2 5062   0.241   8.110   1.555
  316PHE    HE2 5063   0.225   8.103   1.661
  316PHE    CD2 5064   0.326   8.021   1.489
  316PHE    HD2 5065   0.379   7.948   1.549
  316PHE      C 5066   0.293   7.742   1.234
  316PHE    OC1 5067   0.251   7.790   1.126
  316PHE    OC2 5068   0.233   7.647   1.288
  317LIG     C1 5069   1.232   6.083   2.193
  317LIG     O1 5070   1.240   5.998   2.107
  317LIG     C2 5071   1.242   6.043   2.336
  317LIG     C3 5072   1.223   6.141   2.432
  317LIG     C4 5073   1.206   6.279   2.399
  317LIG     C5 5074   1.272   5.914   2.376
  317LIG     H5 5075   1.278   5.832   2.305
  317LIG     C6 5076   1.277   5.879   2.510
  317LIG     H6 5077   1.283   5.774   2.538
  317LIG     C7 5078   1.253   5.975   2.607
  317LIG     H7 5079   1.248   5.955   2.713
  317LIG     C8 5080   1.219   6.103   2.566
  317LIG     H8 5081   1.205   6.175   2.646
  317LIG     N1 5082   1.202   6.213   2.176
  317LIG     N2 5083   1.202   6.312   2.269
  317LIG     C9 5084   1.165   6.263   2.044
  317LIG    H91 5085   1.207   6.209   1.959
  317LIG    H92 5086   1.208   6.364   2.038
  317LIG    C10 5087   1.017   6.271   2.026
  317LIG    C11 5088   0.785   6.233   2.040
  317LIG    C12 5089   0.821   6.337   1.955
  317LIG    C13 5090   0.653   6.204   2.073
  317LIG    H13 5091   0.630   6.133   2.152
  317LIG    C14 5092   0.557   6.280   2.008
  317LIG    H14 5093   0.452   6.256   2.027
  317LIG    C15 5094   0.590   6.387   1.927
  317LIG    C16 5095   0.723   6.421   1.905
  317LIG    H16 5096   0.754   6.507   1.846
  317LIG     N3 5097   0.953   6.355   1.944
  317LIG     S1 5098   0.925   6.152   2.112
  317LIG    C17 5099   1.206   6.396   2.493
  317LIG   H171 5100   1.242   6.487   2.443
  317LIG   H172 5101   1.284   6.389   2.570
  317LIG    C18 5102   1.068   6.420   2.548
  317LIG     O2 5103   1.039   6.371   2.656
  317LIG     O3 5104   0.983   6.478   2.484
  317LIG    C19 5105   0.483   6.466   1.856
  317LIG     F1 5106   0.384   6.507   1.937
  317LIG     F2 5107   0.426   6.398   1.755
  317LIG     F3 5108   0.525   6.582   1.802
  318NAP     PA 5109   2.070   7.047   2.676
  318NAP    O2A 5110   2.043   7.162   2.587
  318NAP    O1A 5111   2.030   7.080   2.815
  318NAP    O5B 5112   2.220   6.991   2.671
  318NAP    C5B 5113   2.270   6.914   2.781
  318NAP   H51A 5114   2.197   6.833   2.788
  318NAP   H52A 5115   2.279   6.966   2.876
  318NAP    C4B 5116   2.414   6.865   2.758
  318NAP    H4B 5117   2.423   6.810   2.664
  318NAP    O4B 5118   2.510   6.972   2.754
  318NAP    C3B 5119   2.478   6.765   2.855
  318NAP    H3B 5120   2.397   6.707   2.902
  318NAP    O3B 5121   2.557   6.663   2.795
  318NAP   HO3A 5122   2.579   6.609   2.873
  318NAP    C2B 5123   2.554   6.858   2.951
  318NAP    H2B 5124   2.477   6.887   3.022
  318NAP    O2B 5125   2.665   6.791   3.013
  318NAP    C1B 5126   2.609   6.968   2.859
  318NAP    H1B 5127   2.696   6.919   2.814
  318NAP    N9A 5128   2.636   7.098   2.918
  318NAP    C8A 5129   2.557   7.157   3.014
  318NAP    H8A 5130   2.455   7.121   3.025
  318NAP    N7A 5131   2.605   7.269   3.068
  318NAP    C5A 5132   2.724   7.268   3.007
  318NAP    C6A 5133   2.831   7.354   3.028
  318NAP    N6A 5134   2.832   7.460   3.114
  318NAP   H62A 5135   2.747   7.482   3.165
  318NAP   H61A 5136   2.905   7.530   3.105
  318NAP    N1A 5137   2.950   7.341   2.965
  318NAP    C2A 5138   2.955   7.245   2.872
  318NAP    H2A 5139   3.049   7.225   2.821
  318NAP    N3A 5140   2.862   7.153   2.841
  318NAP    C4A 5141   2.749   7.172   2.911
  318NAP     O3 5142   2.003   6.915   2.616
  318NAP     PN 5143   1.868   6.850   2.673
  318NAP    O1N 5144   1.885   6.778   2.801
  318NAP    O2N 5145   1.817   6.756   2.571
  318NAP    O5D 5146   1.771   6.977   2.685
  318NAP    C5D 5147   1.735   7.021   2.817
  318NAP   H51N 5148   1.728   7.130   2.814
  318NAP   H52N 5149   1.823   7.005   2.880
  318NAP    C4D 5150   1.611   6.956   2.878
  318NAP    H4D 5151   1.593   6.995   2.978
  318NAP    O4D 5152   1.491   6.994   2.807
  318NAP    C3D 5153   1.593   6.804   2.885
  318NAP    H3D 5154   1.607   6.765   2.783
  318NAP    O3D 5155   1.688   6.742   2.973
  318NAP   HO3N 5156   1.772   6.751   2.924
  318NAP    C2D 5157   1.444   6.784   2.912
  318NAP    H2D 5158   1.396   6.700   2.862
  318NAP    O2D 5159   1.424   6.800   3.053
  318NAP   HO2N 5160   1.329   6.818   3.068
  318NAP    C1D 5161   1.382   6.909   2.847
  318NAP    H1D 5162   1.316   6.964   2.915
  318NAP    N1N 5163   1.297   6.886   2.732
  318NAP    C2N 5164   1.162   6.889   2.745
  318NAP    H2N 5165   1.122   6.934   2.836
  318NAP    C3N 5166   1.080   6.825   2.654
  318NAP    C7N 5167   0.932   6.840   2.663
  318NAP    O7N 5168   0.865   6.913   2.733
  318NAP    N7N 5169   0.858   6.765   2.580
  318NAP   H72N 5170   0.760   6.750   2.603
  318NAP   H71N 5171   0.900   6.683   2.540
  318NAP    C4N 5172   1.132   6.769   2.538
  318NAP    H4N 5173   1.072   6.714   2.467
  318NAP    C5N 5174   1.269   6.781   2.519
  318NAP    H5N 5175   1.317   6.750   2.427
  318NAP    C6N 5176   1.347   6.845   2.614
  318NAP    H6N 5177   1.452   6.870   2.600
  318NAP    P2B 5178   2.637   6.672   3.117
  318NAP    O1X 5179   2.669   6.707   3.257
  318NAP    O2X 5180   2.498   6.622   3.109
  318NAP    O3X 5181   2.727   6.562   3.076
  319SOL     OW 5182   6.294   6.298   0.114
  319SOL    HW1 5183   6.236   6.358   0.161
  319SOL    HW2 5184   6.340   6.355   0.051
  320SOL     OW 5185   2.614   6.345   3.910
  320SOL    HW1 5186   2.520   6.324   3.912
  320SOL    HW2 5187   2.620   6.414   3.844
  321SOL     OW 5188   4.840   2.234   1.744
  321SOL    HW1 5189   4.916   2.286   1.770
  321SOL    HW2 5190   4.844   2.156   1.801
  322SOL     OW 5191   3.493   4.503   5.978
  322SOL    HW1 5192   3.496   4.437   6.047
  322SOL    HW2 5193   3.415   4.554   5.997
  323SOL     OW 5194   1.056   6.168   5.623
  323SOL    HW1 5195   1.012   6.129   5.699
  323SOL    HW2 5196   1.132   6.213   5.660
  324SOL     OW 5197   4.872   3.749   4.530
  324SOL    HW1 5198   4.941   3.683   4.539
  324SOL    HW2 5199   4.815   3.734   4.606
  325SOL     OW 5200   6.657   6.617   0.394
  325SOL    HW1 5201   6.703   6.699   0.378
  325SOL    HW2 5202   6.658   6.607   0.489
  326SOL     OW 5203   4.208   9.201   5.007
  326SOL    HW1 5204   4.198   9.234   4.917
  326SOL    HW2 5205   4.129   9.149   5.022
  327SOL     OW 5206   4.481   4.942   0.745
  327SOL    HW1 5207   4.436   4.980   0.670
  327SOL    HW2 5208   4.411   4.913   0.803
  328SOL     OW 5209   2.080   4.095   3.542
  328SOL    HW1 5210   2.160   4.127   3.584
  328SOL    HW2 5211   2.028   4.058   3.614
  329SOL     OW 5212   7.474   5.355   0.691
  329SOL    HW1 5213   7.467   5.259   0.695
  329SOL    HW2 5214   7.406   5.386   0.750
  330SOL     OW 5215   7.371  10.201   5.518
  330SOL    HW1 5216   7.351  10.113   5.485
  330SOL    HW2 5217   7.425  10.186   5.595
  331SOL     OW 5218   8.478   5.814   1.373
  331SOL    HW1 5219   8.552   5.793   1.430
  331SOL    HW2 5220   8.409   5.754   1.399
  332SOL     OW 5221   9.243   6.346   0.414
  332SOL    HW1 5222   9.158   6.389   0.424
  332SOL    HW2 5223   9.262   6.310   0.500
  333SOL     OW 5224   5.717   8.571   5.145
  333SOL    HW1 5225   5.787   8.621   5.103
  333SOL    HW2 5226   5.760   8.493   5.180
  334SOL     OW 5227   3.110   9.459   5.815
  334SOL    HW1 5228   3.035   9.401   5.806
  334SOL    HW2 5229   3.142   9.444   5.904
  335SOL     OW 5230   2.913   1.596   2.037
  335SOL    HW1 5231   2.968   1.664   2.076
  335SOL    HW2 5232   2.844   1.645   1.992
  336SOL     OW 5233   2.415   4.811   4.832
  336SOL    HW1 5234   2.508   4.806   4.811
  336SOL    HW2 5235   2.378   4.870   4.767
  337SOL     OW 5236   3.206   5.277   0.491
  337SOL    HW1 5237   3.293   5.253   0.458
  337SOL    HW2 5238   3.218   5.283   0.586
  338SOL     OW 5239   2.243   4.989   2.238
  338SOL    HW1 5240   2.238   4.914   2.178
  338SOL    HW2 5241   2.251   5.064   2.180
  339SOL     OW 5242   4.900   4.984   0.352
  339SOL    HW1 5243   4.821   5.023   0.315
  339SOL    HW2 5244   4.972   5.035   0.315
  340SOL     OW 5245   7.866   9.711   4.587
  340SOL    HW1 5246   7.835   9.720   4.678
  340SOL    HW2 5247   7.812   9.773   4.538
  341SOL     OW 5248   0.282   5.418   4.358
  341SOL    HW1 5249   0.354   5.482   4.352
  341SOL    HW2 5250   0.261   5.398   4.268
  342SOL     OW 5251   3.518   3.814   2.928
  342SOL    HW1 5252   3.586   3.851   2.983
  342SOL    HW2 5253   3.508   3.876   2.856
  343SOL     OW 5254   3.682   3.226   4.413
  343SOL    HW1 5255   3.758   3.283   4.399
  343SOL    HW2 5256   3.607   3.280   4.386
  344SOL     OW 5257   5.310   9.701   4.821
  344SOL    HW1 5258   5.316   9.796   4.812
  344SOL    HW2 5259   5.387   9.676   4.872
  345SOL     OW 5260   6.407   9.059   4.273
  345SOL    HW1 5261   6.404   9.030   4.364
  345SOL    HW2 5262   6.468   8.999   4.231
  346SOL     OW 5263  -0.678   3.522   3.698
  346SOL    HW1 5264  -0.694   3.609   3.661
  346SOL    HW2 5265  -0.763   3.494   3.731
  347SOL     OW 5266   2.119   7.263   5.879
  347SOL    HW1 5267   2.167   7.287   5.958
  347SOL    HW2 5268   2.038   7.312   5.884
  348SOL     OW 5269   1.120   4.091   1.613
  348SOL    HW1 5270   1.194   4.145   1.640
  348SOL    HW2 5271   1.087   4.134   1.534
  349SOL     OW 5272   6.731   2.298   1.919
  349SOL    HW1 5273   6.686   2.381   1.929
  349SOL    HW2 5274   6.822   2.317   1.942
  350SOL     OW 5275   4.077   9.959   4.919
  350SOL    HW1 5276   4.044   9.972   5.008
  350SOL    HW2 5277   4.172   9.968   4.928
  351SOL     OW 5278   1.182   6.198   6.118
  351SOL    HW1 5279   1.109   6.256   6.139
  351SOL    HW2 5280   1.255   6.257   6.100
  352SOL     OW 5281   4.129   1.457   1.340
  352SOL    HW1 5282   4.157   1.548   1.346
  352SOL    HW2 5283   4.119   1.441   1.246
  353SOL     OW 5284   2.522   5.572   1.977
  353SOL    HW1 5285   2.537   5.649   1.921
  353SOL    HW2 5286   2.588   5.509   1.948
  354SOL     OW 5287   0.399   2.849   3.742
  354SOL    HW1 5288   0.327   2.820   3.686
  354SOL    HW2 5289   0.459   2.894   3.682
  355SOL     OW 5290   2.771   2.826   4.788
  355SOL    HW1 5291   2.810   2.863   4.709
  355SOL    HW2 5292   2.784   2.893   4.855
  356SOL     OW 5293   7.304   2.444   0.240
  356SOL    HW1 5294   7.384   2.445   0.293
  356SOL    HW2 5295   7.308   2.362   0.192
  357SOL     OW 5296   3.965   1.849   2.899
  357SOL    HW1 5297   3.970   1.940   2.868
  357SOL    HW2 5298   3.953   1.858   2.994
  358SOL     OW 5299  -0.202   4.422   3.581
  358SOL    HW1 5300  -0.127   4.382   3.624
  358SOL    HW2 5301  -0.220   4.502   3.631
  359SOL     OW 5302   5.187   8.066   5.955
  359SOL    HW1 5303   5.178   7.971   5.948
  359SOL    HW2 5304   5.227   8.092   5.873
  360SOL     OW 5305  -0.068   3.662   5.305
  360SOL    HW1 5306   0.025   3.686   5.307
  360SOL    HW2 5307  -0.068   3.568   5.288
  361SOL     OW 5308   5.780   3.492   3.443
  361SOL    HW1 5309   5.799   3.449   3.360
  361SOL    HW2 5310   5.861   3.537   3.466
  362SOL     OW 5311   5.533   3.468   4.549
  362SOL    HW1 5312   5.467   3.416   4.503
  362SOL    HW2 5313   5.593   3.497   4.481
  363SOL     OW 5314   2.681   1.061   0.545
  363SOL    HW1 5315   2.647   1.061   0.634
  363SOL    HW2 5316   2.739   0.985   0.541
  364SOL     OW 5317   1.318   2.756   0.936
  364SOL    HW1 5318   1.320   2.661   0.933
  364SOL    HW2 5319   1.236   2.780   0.893
  365SOL     OW 5320   3.981   6.307   5.368
  365SOL    HW1 5321   3.898   6.320   5.414
  365SOL    HW2 5322   3.961   6.332   5.277
  366SOL     OW 5323   7.177   3.302   0.929
  366SOL    HW1 5324   7.122   3.355   0.988
  366SOL    HW2 5325   7.210   3.365   0.865
  367SOL     OW 5326   4.195   6.396   0.529
  367SOL    HW1 5327   4.100   6.391   0.538
  367SOL    HW2 5328   4.226   6.308   0.550
  368SOL     OW 5329  -0.149   5.638   4.738
  368SOL    HW1 5330  -0.100   5.719   4.755
  368SOL    HW2 5331  -0.084   5.578   4.701
  369SOL     OW 5332   4.678   2.925   4.124
  369SOL    HW1 5333   4.594   2.904   4.166
  369SOL    HW2 5334   4.742   2.871   4.170
  370SOL     OW 5335   0.241   1.761   1.599
  370SOL    HW1 5336   0.152   1.766   1.562
  370SOL    HW2 5337   0.227   1.746   1.692
  371SOL     OW 5338   0.401   7.445   5.002
  371SOL    HW1 5339   0.314   7.440   5.041
  371SOL    HW2 5340   0.460   7.458   5.075
  372SOL     OW 5341   7.481   7.083   0.872
  372SOL    HW1 5342   7.458   7.002   0.918
  372SOL    HW2 5343   7.538   7.055   0.801
  373SOL     OW 5344   7.373   5.625   0.909
  373SOL    HW1 5345   7.328   5.547   0.940
  373SOL    HW2 5346   7.339   5.697   0.963
  374SOL     OW 5347   6.027   7.504   6.016
  374SOL    HW1 5348   6.017   7.410   5.999
  374SOL    HW2 5349   5.943   7.531   6.053
  375SOL     OW 5350   6.943   6.846   0.413
  375SOL    HW1 5351   6.997   6.910   0.460
  375SOL    HW2 5352   6.883   6.900   0.361
  376SOL     OW 5353   1.343   9.509   4.748
  376SOL    HW1 5354   1.390   9.455   4.811
  376SOL    HW2 5355   1.371   9.477   4.663
  377SOL     OW 5356   6.460   9.452   4.670
  377SOL    HW1 5357   6.549   9.470   4.639
  377SOL    HW2 5358   6.407   9.521   4.632
  378SOL     OW 5359   6.226   5.531   4.067
  378SOL    HW1 5360   6.176   5.611   4.059
  378SOL    HW2 5361   6.210   5.483   3.986
  379SOL     OW 5362   6.919   3.006   2.282
  379SOL    HW1 5363   6.972   3.044   2.212
  379SOL    HW2 5364   6.833   3.044   2.270
  380SOL     OW 5365   3.237   9.366   3.855
  380SOL    HW1 5366   3.176   9.324   3.795
  380SOL    HW2 5367   3.181   9.412   3.918
  381SOL     OW 5368   1.980   2.260   3.706
  381SOL    HW1 5369   2.061   2.302   3.677
  381SOL    HW2 5370   1.971   2.184   3.648
  382SOL     OW 5371   6.159   8.793   3.218
  382SOL    HW1 5372   6.246   8.761   3.241
  382SOL    HW2 5373   6.149   8.874   3.268
  383SOL     OW 5374   8.860   7.424   0.569
  383SOL    HW1 5375   8.769   7.404   0.550
  383SOL    HW2 5376   8.911   7.357   0.523
  384SOL     OW 5377   1.727   1.156   0.887
  384SOL    HW1 5378   1.651   1.193   0.932
  384SOL    HW2 5379   1.735   1.208   0.807
  385SOL     OW 5380   4.584   3.736   3.834
  385SOL    HW1 5381   4.660   3.722   3.778
  385SOL    HW2 5382   4.550   3.648   3.851
  386SOL     OW 5383   3.718   4.171   3.635
  386SOL    HW1 5384   3.636   4.219   3.618
  386SOL    HW2 5385   3.720   4.103   3.568
  387SOL     OW 5386   1.768   5.500   4.853
  387SOL    HW1 5387   1.839   5.557   4.823
  387SOL    HW2 5388   1.797   5.412   4.832
  388SOL     OW 5389   7.049   4.852   3.421
  388SOL    HW1 5390   7.016   4.830   3.333
  388SOL    HW2 5391   7.139   4.880   3.407
  389SOL     OW 5392   2.805   0.597   0.282
  389SOL    HW1 5393   2.826   0.671   0.339
  389SOL    HW2 5394   2.889   0.552   0.270
  390SOL     OW 5395   7.184   9.252   4.275
  390SOL    HW1 5396   7.123   9.321   4.249
  390SOL    HW2 5397   7.228   9.228   4.193
  391SOL     OW 5398   6.268   3.255   2.125
  391SOL    HW1 5399   6.281   3.349   2.134
  391SOL    HW2 5400   6.295   3.235   2.036
  392SOL     OW 5401   5.957   6.043   5.470
  392SOL    HW1 5402   5.868   6.006   5.475
  392SOL    HW2 5403   6.010   5.984   5.524
  393SOL     OW 5404   0.881   0.243   0.087
  393SOL    HW1 5405   0.965   0.207   0.114
  393SOL    HW2 5406   0.828   0.245   0.167
  394SOL     OW 5407   0.627  10.103   5.224
  394SOL    HW1 5408   0.561  10.070   5.285
  394SOL    HW2 5409   0.622  10.045   5.149
  395SOL     OW 5410   6.316   2.097   3.200
  395SOL    HW1 5411   6.302   2.165   3.267
  395SOL    HW2 5412   6.273   2.131   3.122
  396SOL     OW 5413   4.589   9.565   4.895
  396SOL    HW1 5414   4.565   9.473   4.888
  396SOL    HW2 5415   4.683   9.567   4.875
  397SOL     OW 5416   1.118   4.265   1.419
  397SOL    HW1 5417   1.168   4.344   1.440
  397SOL    HW2 5418   1.072   4.287   1.338
  398SOL     OW 5419   3.682   2.649   4.039
  398SOL    HW1 5420   3.748   2.623   4.103
  398SOL    HW2 5421   3.628   2.571   4.028
  399SOL     OW 5422   5.840   5.785   1.019
  399SOL    HW1 5423   5.875   5.782   1.108
  399SOL    HW2 5424   5.763   5.842   1.027
  400SOL     OW 5425   2.221   6.673   6.136
  400SOL    HW1 5426   2.189   6.755   6.173
  400SOL    HW2 5427   2.269   6.699   6.058
  401SOL     OW 5428   8.026   5.858   0.336
  401SOL    HW1 5429   7.954   5.888   0.280
  401SOL    HW2 5430   8.068   5.788   0.286
  402SOL     OW 5431   3.989   8.005   1.593
  402SOL    HW1 5432   3.997   8.093   1.630
  402SOL    HW2 5433   3.897   7.982   1.604
  403SOL     OW 5434   6.157   6.557   3.873
  403SOL    HW1 5435   6.088   6.498   3.902
  403SOL    HW2 5436   6.164   6.622   3.943
  404SOL     OW 5437   0.269   7.976   6.171
  404SOL    HW1 5438   0.231   7.896   6.135
  404SOL    HW2 5439   0.351   7.947   6.212
  405SOL     OW 5440   4.024   9.931   6.176
  405SOL    HW1 5441   4.043   9.986   6.252
  405SOL    HW2 5442   4.019   9.992   6.103
  406SOL     OW 5443   2.095   9.668   6.111
  406SOL    HW1 5444   2.083   9.636   6.022
  406SOL    HW2 5445   2.149   9.602   6.154
  407SOL     OW 5446   2.933   5.405   1.651
  407SOL    HW1 5447   2.911   5.390   1.559
  407SOL    HW2 5448   2.853   5.441   1.690
  408SOL     OW 5449   3.107   5.978   1.819
  408SOL    HW1 5450   3.147   6.016   1.741
  408SOL    HW2 5451   3.053   5.907   1.785
  409SOL     OW 5452   2.825   3.567   4.160
  409SOL    HW1 5453   2.736   3.585   4.189
  409SOL    HW2 5454   2.879   3.580   4.238
  410SOL     OW 5455   6.258   2.118   1.978
  410SOL    HW1 5456   6.238   2.212   1.977
  410SOL    HW2 5457   6.352   2.113   1.993
  411SOL     OW 5458   4.978   4.145   1.107
  411SOL    HW1 5459   4.997   4.238   1.092
  411SOL    HW2 5460   4.941   4.115   1.024
  412SOL     OW 5461   4.760   7.900   2.905
  412SOL    HW1 5462   4.686   7.943   2.865
  412SOL    HW2 5463   4.735   7.807   2.909
  413SOL     OW 5464   0.114   3.672   3.876
  413SOL    HW1 5465   0.121   3.580   3.850
  413SOL    HW2 5466   0.203   3.706   3.865
  414SOL     OW 5467   0.953   9.378   5.805
  414SOL    HW1 5468   0.982   9.304   5.753
  414SOL    HW2 5469   0.958   9.453   5.746
  415SOL     OW 5470   6.253   4.230   2.883
  415SOL    HW1 5471   6.297   4.284   2.816
  415SOL    HW2 5472   6.275   4.140   2.859
  416SOL     OW 5473   4.683   3.831   2.843
  416SOL    HW1 5474   4.654   3.782   2.766
  416SOL    HW2 5475   4.662   3.773   2.917
  417SOL     OW 5476   4.791   6.899   1.086
  417SOL    HW1 5477   4.790   6.988   1.052
  417SOL    HW2 5478   4.784   6.844   1.007
  418SOL     OW 5479   6.552   5.537   0.417
  418SOL    HW1 5480   6.584   5.614   0.369
  418SOL    HW2 5481   6.629   5.503   0.462
  419SOL     OW 5482   2.127   7.202   0.842
  419SOL    HW1 5483   2.039   7.184   0.876
  419SOL    HW2 5484   2.173   7.119   0.848
  420SOL     OW 5485   1.071   5.574   3.665
  420SOL    HW1 5486   0.994   5.545   3.714
  420SOL    HW2 5487   1.051   5.551   3.574
  421SOL     OW 5488   4.290   8.132   5.907
  421SOL    HW1 5489   4.239   8.126   5.987
  421SOL    HW2 5490   4.355   8.061   5.914
  422SOL     OW 5491   4.177   3.094   2.605
  422SOL    HW1 5492   4.114   3.122   2.671
  422SOL    HW2 5493   4.134   3.112   2.521
  423SOL     OW 5494   1.487   4.170   4.033
  423SOL    HW1 5495   1.468   4.132   4.119
  423SOL    HW2 5496   1.551   4.239   4.050
  424SOL     OW 5497  -0.156   6.073   4.774
  424SOL    HW1 5498  -0.110   5.990   4.763
  424SOL    HW2 5499  -0.088   6.140   4.767
  425SOL     OW 5500   3.938   5.115   3.505
  425SOL    HW1 5501   3.992   5.194   3.514
  425SOL    HW2 5502   4.000   5.043   3.505
  426SOL     OW 5503   6.799   4.089   3.256
  426SOL    HW1 5504   6.727   4.130   3.207
  426SOL    HW2 5505   6.847   4.039   3.191
  427SOL     OW 5506   1.893   4.635   1.364
  427SOL    HW1 5507   1.868   4.632   1.272
  427SOL    HW2 5508   1.883   4.545   1.395
  428SOL     OW 5509   6.999   4.945   2.353
  428SOL    HW1 5510   6.922   4.892   2.330
  428SOL    HW2 5511   6.962   5.023   2.396
  429SOL     OW 5512   1.995   6.041   5.183
  429SOL    HW1 5513   1.910   6.015   5.147
  429SOL    HW2 5514   1.980   6.127   5.221
  430SOL     OW 5515   4.355   5.433   0.135
  430SOL    HW1 5516   4.330   5.434   0.042
  430SOL    HW2 5517   4.282   5.389   0.179
  431SOL     OW 5518   3.432   3.657   5.556
  431SOL    HW1 5519   3.464   3.586   5.612
  431SOL    HW2 5520   3.512   3.701   5.526
  432SOL     OW 5521   2.728   6.975   0.080
  432SOL    HW1 5522   2.731   6.880   0.091
  432SOL    HW2 5523   2.667   6.989   0.008
  433SOL     OW 5524   5.633   4.173   3.780
  433SOL    HW1 5525   5.722   4.180   3.744
  433SOL    HW2 5526   5.611   4.261   3.808
  434SOL     OW 5527   5.923   7.311   0.365
  434SOL    HW1 5528   5.943   7.289   0.274
  434SOL    HW2 5529   6.002   7.285   0.413
  435SOL     OW 5530   0.219   5.358   2.854
  435SOL    HW1 5531   0.258   5.301   2.787
  435SOL    HW2 5532   0.181   5.297   2.918
  436SOL     OW 5533   5.248   8.010   2.160
  436SOL    HW1 5534   5.217   8.017   2.069
  436SOL    HW2 5535   5.253   8.101   2.190
  437SOL     OW 5536  -1.975   4.916   6.110
  437SOL    HW1 5537  -2.058   4.870   6.124
  437SOL    HW2 5538  -1.973   4.933   6.016
  438SOL     OW 5539   6.208   3.400   0.953
  438SOL    HW1 5540   6.281   3.338   0.952
  438SOL    HW2 5541   6.132   3.347   0.976
  439SOL     OW 5542   7.414   4.157   1.824
  439SOL    HW1 5543   7.469   4.230   1.854
  439SOL    HW2 5544   7.387   4.113   1.904
  440SOL     OW 5545  -0.111   2.758   2.175
  440SOL    HW1 5546  -0.098   2.828   2.111
  440SOL    HW2 5547  -0.179   2.791   2.233
  441SOL     OW 5548   2.245   2.511   0.875
  441SOL    HW1 5549   2.237   2.575   0.946
  441SOL    HW2 5550   2.169   2.454   0.887
  442SOL     OW 5551   0.952   3.377   2.455
  442SOL    HW1 5552   0.909   3.385   2.370
  442SOL    HW2 5553   0.927   3.457   2.502
  443SOL     OW 5554   5.316   4.921   1.104
  443SOL    HW1 5555   5.232   4.906   1.060
  443SOL    HW2 5556   5.295   4.978   1.177
  444SOL     OW 5557   4.066   6.780   2.894
  444SOL    HW1 5558   4.150   6.818   2.871
  444SOL    HW2 5559   4.005   6.854   2.890
  445SOL     OW 5560  -0.871   3.672   4.379
  445SOL    HW1 5561  -0.817   3.705   4.308
  445SOL    HW2 5562  -0.952   3.724   4.375
  446SOL     OW 5563   5.922   6.772   5.654
  446SOL    HW1 5564   5.951   6.839   5.715
  446SOL    HW2 5565   5.914   6.693   5.706
  447SOL     OW 5566  -0.796   2.917   3.847
  447SOL    HW1 5567  -0.709   2.903   3.809
  447SOL    HW2 5568  -0.821   3.005   3.817
  448SOL     OW 5569   5.149   6.046   1.967
  448SOL    HW1 5570   5.214   6.016   1.903
  448SOL    HW2 5571   5.120   5.966   2.011
  449SOL     OW 5572   3.814   4.953   3.092
  449SOL    HW1 5573   3.861   4.883   3.137
  449SOL    HW2 5574   3.782   5.010   3.163
  450SOL     OW 5575   6.933   4.768   2.654
  450SOL    HW1 5576   6.972   4.854   2.638
  450SOL    HW2 5577   6.943   4.721   2.570
  451SOL     OW 5578   3.065   4.848   4.900
  451SOL    HW1 5579   3.122   4.772   4.901
  451SOL    HW2 5580   2.977   4.812   4.901
  452SOL     OW 5581   0.133   4.901   5.063
  452SOL    HW1 5582   0.207   4.840   5.069
  452SOL    HW2 5583   0.172   4.988   5.072
  453SOL     OW 5584   4.752   3.831   0.798
  453SOL    HW1 5585   4.776   3.789   0.881
  453SOL    HW2 5586   4.658   3.816   0.789
  454SOL     OW 5587  -1.306   4.908   5.749
  454SOL    HW1 5588  -1.213   4.886   5.741
  454SOL    HW2 5589  -1.317   4.986   5.696
  455SOL     OW 5590   5.004   8.678   4.651
  455SOL    HW1 5591   5.034   8.722   4.730
  455SOL    HW2 5592   5.079   8.626   4.622
  456SOL     OW 5593   1.323   3.523   1.632
  456SOL    HW1 5594   1.402   3.497   1.585
  456SOL    HW2 5595   1.256   3.460   1.603
  457SOL     OW 5596   4.352   5.935   0.259
  457SOL    HW1 5597   4.348   6.013   0.203
  457SOL    HW2 5598   4.301   5.869   0.212
  458SOL     OW 5599   6.046   7.640   4.582
  458SOL    HW1 5600   6.104   7.620   4.509
  458SOL    HW2 5601   5.966   7.592   4.563
  459SOL     OW 5602   2.165   3.180   1.297
  459SOL    HW1 5603   2.176   3.266   1.257
  459SOL    HW2 5604   2.075   3.155   1.276
  460SOL     OW 5605   1.072   4.750   1.253
  460SOL    HW1 5606   0.998   4.728   1.310
  460SOL    HW2 5607   1.140   4.782   1.312
  461SOL     OW 5608   5.558   3.492   4.120
  461SOL    HW1 5609   5.506   3.555   4.170
  461SOL    HW2 5610   5.589   3.543   4.044
  462SOL     OW 5611   3.921   8.072   5.380
  462SOL    HW1 5612   3.979   8.079   5.304
  462SOL    HW2 5613   3.974   8.105   5.453
  463SOL     OW 5614   5.647   5.226   2.480
  463SOL    HW1 5615   5.645   5.287   2.553
  463SOL    HW2 5616   5.694   5.273   2.411
  464SOL     OW 5617   0.412   3.726   4.255
  464SOL    HW1 5618   0.455   3.709   4.338
  464SOL    HW2 5619   0.320   3.743   4.278
  465SOL     OW 5620   5.261   2.741   3.983
  465SOL    HW1 5621   5.228   2.759   3.895
  465SOL    HW2 5622   5.302   2.823   4.010
  466SOL     OW 5623   0.682   9.464   6.146
  466SOL    HW1 5624   0.671   9.373   6.116
  466SOL    HW2 5625   0.704   9.456   6.239
  467SOL     OW 5626   1.420   2.780   4.241
  467SOL    HW1 5627   1.338   2.731   4.244
  467SOL    HW2 5628   1.405   2.847   4.174
  468SOL     OW 5629   2.523   2.487   2.875
  468SOL    HW1 5630   2.532   2.567   2.927
  468SOL    HW2 5631   2.436   2.493   2.837
  469SOL     OW 5632   1.341   4.949   2.709
  469SOL    HW1 5633   1.293   5.031   2.722
  469SOL    HW2 5634   1.300   4.887   2.769
  470SOL     OW 5635  -0.816   5.644   5.796
  470SOL    HW1 5636  -0.814   5.732   5.758
  470SOL    HW2 5637  -0.758   5.650   5.872
  471SOL     OW 5638   4.790   2.129   1.219
  471SOL    HW1 5639   4.807   2.156   1.309
  471SOL    HW2 5640   4.774   2.035   1.225
  472SOL     OW 5641   5.524   6.973   2.715
  472SOL    HW1 5642   5.554   6.882   2.720
  472SOL    HW2 5643   5.429   6.967   2.726
  473SOL     OW 5644   6.096   8.150   4.580
  473SOL    HW1 5645   6.138   8.096   4.647
  473SOL    HW2 5646   6.100   8.097   4.500
  474SOL     OW 5647   1.252   2.161   2.412
  474SOL    HW1 5648   1.175   2.208   2.379
  474SOL    HW2 5649   1.307   2.149   2.335
  475SOL     OW 5650   6.022   5.252   4.803
  475SOL    HW1 5651   5.974   5.309   4.864
  475SOL    HW2 5652   6.008   5.164   4.836
  476SOL     OW 5653   4.148   4.280   2.418
  476SOL    HW1 5654   4.090   4.261   2.344
  476SOL    HW2 5655   4.232   4.241   2.392
  477SOL     OW 5656   6.149   2.302   2.277
  477SOL    HW1 5657   6.106   2.224   2.242
  477SOL    HW2 5658   6.229   2.269   2.318
  478SOL     OW 5659   7.632   1.889   0.305
  478SOL    HW1 5660   7.696   1.820   0.323
  478SOL    HW2 5661   7.651   1.916   0.215
  479SOL     OW 5662   1.848   2.063   1.006
  479SOL    HW1 5663   1.812   1.974   1.011
  479SOL    HW2 5664   1.914   2.058   0.937
  480SOL     OW 5665   5.817   7.853   1.689
  480SOL    HW1 5666   5.891   7.858   1.750
  480SOL    HW2 5667   5.854   7.817   1.609
  481SOL     OW 5668   5.331   7.149   4.509
  481SOL    HW1 5669   5.293   7.106   4.586
  481SOL    HW2 5670   5.309   7.241   4.520
  482SOL     OW 5671   4.440   1.123   0.090
  482SOL    HW1 5672   4.513   1.077   0.048
  482SOL    HW2 5673   4.376   1.054   0.110
  483SOL     OW 5674   1.054   3.846   1.536
  483SOL    HW1 5675   1.039   3.855   1.442
  483SOL    HW2 5676   1.081   3.934   1.564
  484SOL     OW 5677   4.286   6.421   3.981
  484SOL    HW1 5678   4.236   6.342   4.001
  484SOL    HW2 5679   4.251   6.452   3.898
  485SOL     OW 5680   1.875   2.849   3.242
  485SOL    HW1 5681   1.803   2.825   3.300
  485SOL    HW2 5682   1.890   2.942   3.259
  486SOL     OW 5683   0.662   3.402   3.202
  486SOL    HW1 5684   0.660   3.391   3.297
  486SOL    HW2 5685   0.741   3.452   3.185
  487SOL     OW 5686   5.516   6.973   4.040
  487SOL    HW1 5687   5.488   7.001   4.127
  487SOL    HW2 5688   5.603   6.936   4.053
  488SOL     OW 5689   2.490   4.691   2.011
  488SOL    HW1 5690   2.494   4.786   2.016
  488SOL    HW2 5691   2.514   4.661   2.099
  489SOL     OW 5692   1.623   5.929   2.933
  489SOL    HW1 5693   1.632   5.927   2.838
  489SOL    HW2 5694   1.628   5.837   2.959
  490SOL     OW 5695   6.659   8.065   6.014
  490SOL    HW1 5696   6.732   8.037   5.958
  490SOL    HW2 5697   6.660   8.004   6.087
  491SOL     OW 5698   7.407   4.031   0.238
  491SOL    HW1 5699   7.459   4.071   0.308
  491SOL    HW2 5700   7.468   3.976   0.190
  492SOL     OW 5701   5.732   6.867   1.868
  492SOL    HW1 5702   5.806   6.883   1.927
  492SOL    HW2 5703   5.689   6.952   1.861
  493SOL     OW 5704   4.748   0.738   0.025
  493SOL    HW1 5705   4.782   0.766  -0.060
  493SOL    HW2 5706   4.722   0.819   0.068
  494SOL     OW 5707   0.057   6.649   5.737
  494SOL    HW1 5708   0.035   6.695   5.818
  494SOL    HW2 5709  -0.010   6.580   5.730
  495SOL     OW 5710   0.829   5.766   3.639
  495SOL    HW1 5711   0.791   5.689   3.597
  495SOL    HW2 5712   0.860   5.735   3.724
  496SOL     OW 5713   4.201   5.472   6.082
  496SOL    HW1 5714   4.147   5.418   6.023
  496SOL    HW2 5715   4.219   5.415   6.156
  497SOL     OW 5716   3.254   3.896   6.160
  497SOL    HW1 5717   3.171   3.917   6.204
  497SOL    HW2 5718   3.267   3.802   6.176
  498SOL     OW 5719   2.593   5.005   0.682
  498SOL    HW1 5720   2.680   4.993   0.720
  498SOL    HW2 5721   2.593   5.095   0.649
  499SOL     OW 5722   0.979   1.985   2.220
  499SOL    HW1 5723   0.926   2.065   2.226
  499SOL    HW2 5724   0.967   1.955   2.130
  500SOL     OW 5725   5.020   3.393   1.054
  500SOL    HW1 5726   5.112   3.392   1.025
  500SOL    HW2 5727   4.970   3.378   0.974
  501SOL     OW 5728   5.106   6.090   3.596
  501SOL    HW1 5729   5.181   6.086   3.536
  501SOL    HW2 5730   5.030   6.104   3.540
  502SOL     OW 5731   6.469   5.081   2.135
  502SOL    HW1 5732   6.462   5.026   2.057
  502SOL    HW2 5733   6.500   5.022   2.204
  503SOL     OW 5734  -0.946   3.741   3.905
  503SOL    HW1 5735  -0.894   3.821   3.896
  503SOL    HW2 5736  -1.018   3.753   3.843
  504SOL     OW 5737   1.478   2.605   0.343
  504SOL    HW1 5738   1.459   2.663   0.269
  504SOL    HW2 5739   1.461   2.658   0.421
  505SOL     OW 5740   6.894   2.331   1.318
  505SOL    HW1 5741   6.932   2.365   1.399
  505SOL    HW2 5742   6.946   2.254   1.297
  506SOL     OW 5743   1.361   5.194   3.652
  506SOL    HW1 5744   1.450   5.213   3.681
  506SOL    HW2 5745   1.321   5.280   3.637
  507SOL     OW 5746   5.111   5.067   0.201
  507SOL    HW1 5747   5.130   5.141   0.144
  507SOL    HW2 5748   5.186   5.062   0.260
  508SOL     OW 5749   6.891   6.598   1.030
  508SOL    HW1 5750   6.808   6.574   0.988
  508SOL    HW2 5751   6.865   6.647   1.108
  509SOL     OW 5752   2.891   5.828   4.323
  509SOL    HW1 5753   2.921   5.914   4.353
  509SOL    HW2 5754   2.912   5.769   4.395
  510SOL     OW 5755   5.413   3.146   1.657
  510SOL    HW1 5756   5.449   3.060   1.636
  510SOL    HW2 5757   5.464   3.207   1.604
  511SOL     OW 5758   0.707   1.427   0.682
  511SOL    HW1 5759   0.741   1.376   0.608
  511SOL    HW2 5760   0.704   1.517   0.649
  512SOL     OW 5761  -1.038   3.430   4.717
  512SOL    HW1 5762  -0.992   3.371   4.657
  512SOL    HW2 5763  -1.060   3.506   4.664
  513SOL     OW 5764   1.902   2.160   1.852
  513SOL    HW1 5765   1.882   2.117   1.936
  513SOL    HW2 5766   1.850   2.112   1.788
  514SOL     OW 5767   6.014   9.199   6.082
  514SOL    HW1 5768   6.062   9.219   6.163
  514SOL    HW2 5769   5.958   9.125   6.106
  515SOL     OW 5770   3.518  10.321   5.975
  515SOL    HW1 5771   3.423  10.325   5.966
  515SOL    HW2 5772   3.550  10.316   5.885
  516SOL     OW 5773   1.515   4.480   4.794
  516SOL    HW1 5774   1.454   4.553   4.782
  516SOL    HW2 5775   1.600   4.515   4.767
  517SOL     OW 5776   8.315   8.937   3.518
  517SOL    HW1 5777   8.371   8.981   3.454
  517SOL    HW2 5778   8.241   8.905   3.468
  518SOL     OW 5779   4.494   7.810   5.035
  518SOL    HW1 5780   4.477   7.899   5.067
  518SOL    HW2 5781   4.588   7.810   5.015
  519SOL     OW 5782   3.760   4.565   2.223
  519SOL    HW1 5783   3.801   4.521   2.148
  519SOL    HW2 5784   3.821   4.636   2.245
  520SOL     OW 5785   6.655   7.297   4.418
  520SOL    HW1 5786   6.611   7.218   4.448
  520SOL    HW2 5787   6.728   7.266   4.365
  521SOL     OW 5788   1.654   5.647   0.767
  521SOL    HW1 5789   1.703   5.593   0.830
  521SOL    HW2 5790   1.713   5.721   0.750
  522SOL     OW 5791   1.529   2.950   0.339
  522SOL    HW1 5792   1.567   2.907   0.416
  522SOL    HW2 5793   1.593   3.017   0.315
  523SOL     OW 5794   1.240   5.765   5.199
  523SOL    HW1 5795   1.332   5.738   5.194
  523SOL    HW2 5796   1.224   5.780   5.292
  524SOL     OW 5797   5.026   4.151   0.025
  524SOL    HW1 5798   5.030   4.189  -0.063
  524SOL    HW2 5799   4.950   4.092   0.021
  525SOL     OW 5800   1.011   5.039   5.113
  525SOL    HW1 5801   0.958   5.066   5.189
  525SOL    HW2 5802   1.101   5.062   5.139
  526SOL     OW 5803   2.835   7.074   5.390
  526SOL    HW1 5804   2.854   7.167   5.381
  526SOL    HW2 5805   2.751   7.063   5.344
  527SOL     OW 5806   4.652   9.878   4.893
  527SOL    HW1 5807   4.607   9.795   4.889
  527SOL    HW2 5808   4.697   9.885   4.808
  528SOL     OW 5809   3.874   4.794   6.015
  528SOL    HW1 5810   3.947   4.840   5.974
  528SOL    HW2 5811   3.880   4.815   6.108
  529SOL     OW 5812   5.790   6.964   4.844
  529SOL    HW1 5813   5.754   6.948   4.931
  529SOL    HW2 5814   5.714   6.989   4.791
  530SOL     OW 5815   0.972   3.148   3.508
  530SOL    HW1 5816   0.978   3.177   3.599
  530SOL    HW2 5817   1.016   3.217   3.458
  531SOL     OW 5818   4.915   5.521   5.286
  531SOL    HW1 5819   4.920   5.602   5.336
  531SOL    HW2 5820   5.003   5.507   5.253
  532SOL     OW 5821   3.467   2.484   2.077
  532SOL    HW1 5822   3.484   2.541   2.002
  532SOL    HW2 5823   3.544   2.428   2.083
  533SOL     OW 5824   2.734   7.897   4.051
  533SOL    HW1 5825   2.782   7.871   4.129
  533SOL    HW2 5826   2.779   7.853   3.979
  534SOL     OW 5827   2.266   7.128   1.792
  534SOL    HW1 5828   2.203   7.057   1.782
  534SOL    HW2 5829   2.292   7.151   1.703
  535SOL     OW 5830   1.299   4.583   0.648
  535SOL    HW1 5831   1.309   4.565   0.741
  535SOL    HW2 5832   1.342   4.668   0.635
  536SOL     OW 5833   6.538   9.561   4.940
  536SOL    HW1 5834   6.475   9.592   4.875
  536SOL    HW2 5835   6.530   9.465   4.936
  537SOL     OW 5836   6.271   9.670   4.372
  537SOL    HW1 5837   6.217   9.692   4.448
  537SOL    HW2 5838   6.226   9.594   4.333
  538SOL     OW 5839   3.239   7.938   5.119
  538SOL    HW1 5840   3.198   7.931   5.205
  538SOL    HW2 5841   3.188   7.879   5.063
  539SOL     OW 5842  -0.455   5.224   5.333
  539SOL    HW1 5843  -0.409   5.240   5.250
  539SOL    HW2 5844  -0.400   5.265   5.399
  540SOL     OW 5845   4.548   1.488   0.852
  540SOL    HW1 5846   4.576   1.411   0.802
  540SOL    HW2 5847   4.581   1.472   0.940
  541SOL     OW 5848   4.869   5.558   5.998
  541SOL    HW1 5849   4.917   5.489   6.043
  541SOL    HW2 5850   4.880   5.635   6.053
  542SOL     OW 5851   5.435   8.690   6.149
  542SOL    HW1 5852   5.487   8.702   6.229
  542SOL    HW2 5853   5.486   8.630   6.095
  543SOL     OW 5854   3.348   4.606   1.166
  543SOL    HW1 5855   3.396   4.551   1.228
  543SOL    HW2 5856   3.415   4.637   1.105
  544SOL     OW 5857   1.113   5.070   3.692
  544SOL    HW1 5858   1.136   5.017   3.768
  544SOL    HW2 5859   1.197   5.105   3.661
  545SOL     OW 5860  -1.294   3.899   5.829
  545SOL    HW1 5861  -1.317   3.872   5.917
  545SOL    HW2 5862  -1.236   3.829   5.797
  546SOL     OW 5863   5.374   6.584   4.509
  546SOL    HW1 5864   5.459   6.566   4.548
  546SOL    HW2 5865   5.394   6.603   4.417
  547SOL     OW 5866   3.106   5.349   0.941
  547SOL    HW1 5867   3.052   5.290   0.993
  547SOL    HW2 5868   3.158   5.291   0.885
  548SOL     OW 5869   3.100   4.473   1.143
  548SOL    HW1 5870   3.180   4.523   1.156
  548SOL    HW2 5871   3.034   4.538   1.117
  549SOL     OW 5872  -1.570   3.879   4.959
  549SOL    HW1 5873  -1.586   3.830   4.878
  549SOL    HW2 5874  -1.617   3.830   5.026
  550SOL     OW 5875   4.696   4.510   4.685
  550SOL    HW1 5876   4.604   4.485   4.677
  550SOL    HW2 5877   4.706   4.533   4.778
  551SOL     OW 5878   4.586   4.438   0.445
  551SOL    HW1 5879   4.576   4.383   0.523
  551SOL    HW2 5880   4.678   4.465   0.447
  552SOL     OW 5881   1.214   2.071   3.261
  552SOL    HW1 5882   1.178   2.141   3.315
  552SOL    HW2 5883   1.141   2.044   3.205
  553SOL     OW 5884   1.360   4.952   2.213
  553SOL    HW1 5885   1.410   4.897   2.273
  553SOL    HW2 5886   1.288   4.985   2.266
  554SOL     OW 5887  -0.293   8.336   5.957
  554SOL    HW1 5888  -0.363   8.348   6.021
  554SOL    HW2 5889  -0.293   8.416   5.905
  555SOL     OW 5890   4.942   4.079   2.801
  555SOL    HW1 5891   4.888   4.000   2.804
  555SOL    HW2 5892   4.902   4.132   2.732
  556SOL     OW 5893   0.538   2.344   4.030
  556SOL    HW1 5894   0.452   2.303   4.036
  556SOL    HW2 5895   0.522   2.437   4.041
  557SOL     OW 5896   6.332   1.659   1.702
  557SOL    HW1 5897   6.344   1.585   1.641
  557SOL    HW2 5898   6.398   1.722   1.675
  558SOL     OW 5899   3.241   6.720   5.105
  558SOL    HW1 5900   3.190   6.646   5.071
  558SOL    HW2 5901   3.226   6.791   5.043
  559SOL     OW 5902   3.243   2.703   0.580
  559SOL    HW1 5903   3.168   2.643   0.575
  559SOL    HW2 5904   3.227   2.756   0.658
  560SOL     OW 5905   1.516   4.772   1.458
  560SOL    HW1 5906   1.502   4.711   1.386
  560SOL    HW2 5907   1.574   4.839   1.421
  561SOL     OW 5908   2.825   5.121   1.883
  561SOL    HW1 5909   2.912   5.082   1.872
  561SOL    HW2 5910   2.769   5.073   1.823
  562SOL     OW 5911   1.605   8.078   5.923
  562SOL    HW1 5912   1.561   8.161   5.940
  562SOL    HW2 5913   1.695   8.103   5.904
  563SOL     OW 5914   5.950   6.410   5.241
  563SOL    HW1 5915   6.015   6.425   5.172
  563SOL    HW2 5916   5.894   6.488   5.238
  564SOL     OW 5917   6.254   1.593   0.589
  564SOL    HW1 5918   6.249   1.634   0.676
  564SOL    HW2 5919   6.172   1.544   0.582
  565SOL     OW 5920   2.723   7.342   1.180
  565SOL    HW1 5921   2.706   7.392   1.100
  565SOL    HW2 5922   2.793   7.391   1.224
  566SOL     OW 5923   2.880   6.875   1.396
  566SOL    HW1 5924   2.894   6.890   1.302
  566SOL    HW2 5925   2.786   6.887   1.407
  567SOL     OW 5926   5.258   2.344   0.987
  567SOL    HW1 5927   5.188   2.281   1.004
  567SOL    HW2 5928   5.338   2.291   0.987
  568SOL     OW 5929   4.867   2.518   0.941
  568SOL    HW1 5930   4.885   2.424   0.937
  568SOL    HW2 5931   4.853   2.544   0.850
  569SOL     OW 5932   4.330   4.010   4.100
  569SOL    HW1 5933   4.391   4.060   4.155
  569SOL    HW2 5934   4.361   4.025   4.011
  570SOL     OW 5935   6.969   8.982   5.691
  570SOL    HW1 5936   6.877   8.969   5.668
  570SOL    HW2 5937   7.012   8.901   5.664
  571SOL     OW 5938   6.617   7.466   5.032
  571SOL    HW1 5939   6.667   7.519   4.969
  571SOL    HW2 5940   6.609   7.380   4.990
  572SOL     OW 5941   5.075   6.565   5.856
  572SOL    HW1 5942   5.094   6.518   5.775
  572SOL    HW2 5943   5.159   6.603   5.881
  573SOL     OW 5944   6.813   7.764   2.882
  573SOL    HW1 5945   6.776   7.705   2.816
  573SOL    HW2 5946   6.745   7.768   2.950
  574SOL     OW 5947   6.819   5.800   4.137
  574SOL    HW1 5948   6.906   5.839   4.149
  574SOL    HW2 5949   6.761   5.854   4.191
  575SOL     OW 5950   0.082   4.696   4.351
  575SOL    HW1 5951   0.156   4.681   4.292
  575SOL    HW2 5952   0.103   4.778   4.396
  576SOL     OW 5953   0.763   7.335   5.630
  576SOL    HW1 5954   0.723   7.264   5.681
  576SOL    HW2 5955   0.695   7.402   5.625
  577SOL     OW 5956  -0.968   1.971   2.836
  577SOL    HW1 5957  -1.002   1.965   2.926
  577SOL    HW2 5958  -0.979   1.883   2.800
  578SOL     OW 5959   3.681  10.451   6.149
  578SOL    HW1 5960   3.617  10.395   6.105
  578SOL    HW2 5961   3.710  10.399   6.224
  579SOL     OW 5962   5.028   8.963   5.975
  579SOL    HW1 5963   5.051   8.985   6.065
  579SOL    HW2 5964   5.068   9.032   5.922
  580SOL     OW 5965   1.828   5.668   5.576
  580SOL    HW1 5966   1.887   5.622   5.516
  580SOL    HW2 5967   1.743   5.626   5.562
  581SOL     OW 5968   1.548   5.481   3.041
  581SOL    HW1 5969   1.466   5.496   2.994
  581SOL    HW2 5970   1.558   5.386   3.042
  582SOL     OW 5971   0.966   9.949   5.097
  582SOL    HW1 5972   1.005   9.888   5.160
  582SOL    HW2 5973   0.942  10.025   5.149
  583SOL     OW 5974   1.693   3.888   4.840
  583SOL    HW1 5975   1.767   3.838   4.876
  583SOL    HW2 5976   1.639   3.822   4.796
  584SOL     OW 5977   5.666   3.594   3.134
  584SOL    HW1 5978   5.729   3.524   3.152
  584SOL    HW2 5979   5.707   3.673   3.169
  585SOL     OW 5980   0.614   3.960   1.869
  585SOL    HW1 5981   0.685   3.998   1.921
  585SOL    HW2 5982   0.603   4.022   1.796
  586SOL     OW 5983   4.621   3.112   3.684
  586SOL    HW1 5984   4.673   3.064   3.748
  586SOL    HW2 5985   4.678   3.183   3.654
  587SOL     OW 5986   5.405   0.738   0.911
  587SOL    HW1 5987   5.366   0.699   0.989
  587SOL    HW2 5988   5.398   0.671   0.843
  588SOL     OW 5989   6.384   2.792   2.984
  588SOL    HW1 5990   6.431   2.875   2.978
  588SOL    HW2 5991   6.317   2.807   3.050
  589SOL     OW 5992   6.058   7.576   1.465
  589SOL    HW1 5993   5.992   7.636   1.499
  589SOL    HW2 5994   6.013   7.528   1.396
  590SOL     OW 5995   5.192   4.977   3.052
  590SOL    HW1 5996   5.141   4.906   3.091
  590SOL    HW2 5997   5.131   5.019   2.990
  591SOL     OW 5998   4.307   6.034   1.009
  591SOL    HW1 5999   4.243   6.009   1.075
  591SOL    HW2 6000   4.259   6.090   0.949
  592SOL     OW 6001   3.522   5.403   5.838
  592SOL    HW1 6002   3.516   5.308   5.826
  592SOL    HW2 6003   3.582   5.433   5.770
  593SOL     OW 6004   4.504   5.318   2.272
  593SOL    HW1 6005   4.441   5.373   2.225
  593SOL    HW2 6006   4.587   5.365   2.265
  594SOL     OW 6007   6.082   6.136   3.258
  594SOL    HW1 6008   6.123   6.051   3.273
  594SOL    HW2 6009   6.075   6.175   3.345
  595SOL     OW 6010   4.031   2.372   2.831
  595SOL    HW1 6011   4.005   2.375   2.923
  595SOL    HW2 6012   4.023   2.463   2.801
  596SOL     OW 6013   5.739   6.094   0.888
  596SOL    HW1 6014   5.687   6.133   0.817
  596SOL    HW2 6015   5.677   6.086   0.961
  597SOL     OW 6016   7.399   9.476   5.257
  597SOL    HW1 6017   7.333   9.500   5.322
  597SOL    HW2 6018   7.458   9.416   5.303
  598SOL     OW 6019   2.746   5.428   5.934
  598SOL    HW1 6020   2.796   5.380   5.869
  598SOL    HW2 6021   2.655   5.407   5.915
  599SOL     OW 6022   5.404   6.488   1.062
  599SOL    HW1 6023   5.394   6.516   0.971
  599SOL    HW2 6024   5.410   6.570   1.112
  600SOL     OW 6025   7.765   1.355   0.151
  600SOL    HW1 6026   7.756   1.311   0.067
  600SOL    HW2 6027   7.711   1.302   0.211
  601SOL     OW 6028   3.573   8.432   4.542
  601SOL    HW1 6029   3.482   8.452   4.562
  601SOL    HW2 6030   3.589   8.475   4.458
  602SOL     OW 6031   1.462   4.152   1.456
  602SOL    HW1 6032   1.469   4.174   1.364
  602SOL    HW2 6033   1.546   4.111   1.477
  603SOL     OW 6034   7.086   7.128   0.488
  603SOL    HW1 6035   7.056   7.174   0.567
  603SOL    HW2 6036   7.162   7.078   0.517
  604SOL     OW 6037   3.508   4.022   5.201
  604SOL    HW1 6038   3.446   3.951   5.217
  604SOL    HW2 6039   3.570   3.986   5.138
  605SOL     OW 6040   1.182   4.094   5.582
  605SOL    HW1 6041   1.170   4.159   5.512
  605SOL    HW2 6042   1.185   4.010   5.536
  606SOL     OW 6043   6.837   1.767   0.441
  606SOL    HW1 6044   6.926   1.739   0.462
  606SOL    HW2 6045   6.847   1.858   0.413
  607SOL     OW 6046   2.568   7.092   5.301
  607SOL    HW1 6047   2.532   7.041   5.373
  607SOL    HW2 6048   2.509   7.168   5.294
  608SOL     OW 6049   0.829   8.816   5.684
  608SOL    HW1 6050   0.815   8.731   5.727
  608SOL    HW2 6051   0.887   8.797   5.611
  609SOL     OW 6052   8.355   6.510   0.329
  609SOL    HW1 6053   8.288   6.457   0.285
  609SOL    HW2 6054   8.435   6.457   0.323
  610SOL     OW 6055  -0.579   8.086   6.100
  610SOL    HW1 6056  -0.566   8.018   6.166
  610SOL    HW2 6057  -0.656   8.058   6.051
  611SOL     OW 6058   4.337   8.588   3.540
  611SOL    HW1 6059   4.409   8.528   3.520
  611SOL    HW2 6060   4.322   8.636   3.458
  612SOL     OW 6061   2.237   4.467   5.337
  612SOL    HW1 6062   2.282   4.390   5.374
  612SOL    HW2 6063   2.188   4.433   5.263
  613SOL     OW 6064   4.105   1.305   0.721
  613SOL    HW1 6065   4.099   1.241   0.650
  613SOL    HW2 6066   4.167   1.370   0.690
  614SOL     OW 6067   5.887   6.916   2.855
  614SOL    HW1 6068   5.936   6.936   2.935
  614SOL    HW2 6069   5.892   6.821   2.847
  615SOL     OW 6070   5.477   6.304   5.970
  615SOL    HW1 6071   5.406   6.263   6.021
  615SOL    HW2 6072   5.552   6.247   5.983
  616SOL     OW 6073   2.882   6.236   3.124
  616SOL    HW1 6074   2.944   6.250   3.195
  616SOL    HW2 6075   2.927   6.176   3.065
  617SOL     OW 6076   3.951   2.841   4.796
  617SOL    HW1 6077   4.035   2.859   4.839
  617SOL    HW2 6078   3.974   2.788   4.720
  618SOL     OW 6079   2.711   7.964   5.978
  618SOL    HW1 6080   2.692   8.052   5.945
  618SOL    HW2 6081   2.625   7.920   5.980
  619SOL     OW 6082   3.485   4.444   1.338
  619SOL    HW1 6083   3.564   4.446   1.391
  619SOL    HW2 6084   3.493   4.366   1.284
  620SOL     OW 6085   4.846   7.104   6.007
  620SOL    HW1 6086   4.898   7.096   5.927
  620SOL    HW2 6087   4.824   7.014   6.031
  621SOL     OW 6088   6.074   8.128   4.022
  621SOL    HW1 6089   6.072   8.213   3.978
  621SOL    HW2 6090   6.057   8.149   4.114
  622SOL     OW 6091   3.407   7.971   4.080
  622SOL    HW1 6092   3.388   8.049   4.131
  622SOL    HW2 6093   3.381   7.898   4.137
  623SOL     OW 6094   1.856   3.776   0.950
  623SOL    HW1 6095   1.872   3.758   1.043
  623SOL    HW2 6096   1.818   3.695   0.916
  624SOL     OW 6097  -0.760   4.153   4.477
  624SOL    HW1 6098  -0.850   4.167   4.507
  624SOL    HW2 6099  -0.733   4.072   4.521
  625SOL     OW 6100   5.050   7.109   0.783
  625SOL    HW1 6101   5.125   7.169   0.783
  625SOL    HW2 6102   5.068   7.047   0.713
  626SOL     OW 6103   6.941   8.408   3.478
  626SOL    HW1 6104   6.879   8.474   3.447
  626SOL    HW2 6105   6.890   8.349   3.532
  627SOL     OW 6106   5.961   4.095   2.047
  627SOL    HW1 6107   5.901   4.098   1.972
  627SOL    HW2 6108   5.903   4.087   2.123
  628SOL     OW 6109   5.185   7.490   3.299
  628SOL    HW1 6110   5.235   7.431   3.243
  628SOL    HW2 6111   5.146   7.553   3.238
  629SOL     OW 6112   4.396   5.634   2.358
  629SOL    HW1 6113   4.359   5.548   2.380
  629SOL    HW2 6114   4.453   5.654   2.433
  630SOL     OW 6115   7.642   9.064   3.693
  630SOL    HW1 6116   7.718   9.074   3.751
  630SOL    HW2 6117   7.631   9.151   3.655
  631SOL     OW 6118   1.794   3.960   4.059
  631SOL    HW1 6119   1.824   4.040   4.017
  631SOL    HW2 6120   1.866   3.934   4.116
  632SOL     OW 6121   6.406   6.308   3.953
  632SOL    HW1 6122   6.378   6.365   3.880
  632SOL    HW2 6123   6.465   6.363   4.005
  633SOL     OW 6124   1.010   4.540   2.435
  633SOL    HW1 6125   0.989   4.587   2.354
  633SOL    HW2 6126   0.994   4.605   2.505
  634SOL     OW 6127   3.515   6.473   4.702
  634SOL    HW1 6128   3.549   6.443   4.787
  634SOL    HW2 6129   3.519   6.396   4.646
  635SOL     OW 6130   0.696   6.708   5.939
  635SOL    HW1 6131   0.698   6.619   5.904
  635SOL    HW2 6132   0.682   6.696   6.033
  636SOL     OW 6133  -1.639   3.377   5.305
  636SOL    HW1 6134  -1.602   3.320   5.373
  636SOL    HW2 6135  -1.719   3.412   5.345
  637SOL     OW 6136   3.247   9.364   5.329
  637SOL    HW1 6137   3.265   9.299   5.397
  637SOL    HW2 6138   3.158   9.394   5.346
  638SOL     OW 6139   5.617   8.024   4.445
  638SOL    HW1 6140   5.706   8.023   4.411
  638SOL    HW2 6141   5.627   8.022   4.540
  639SOL     OW 6142   4.385   6.173   0.620
  639SOL    HW1 6143   4.430   6.183   0.535
  639SOL    HW2 6144   4.343   6.088   0.614
  640SOL     OW 6145   6.384   7.917   4.052
  640SOL    HW1 6146   6.441   7.993   4.068
  640SOL    HW2 6147   6.299   7.955   4.028
  641SOL     OW 6148   0.072   3.886   5.047
  641SOL    HW1 6149   0.000   3.839   5.004
  641SOL    HW2 6150   0.121   3.817   5.093
  642SOL     OW 6151   1.141   2.364   2.235
  642SOL    HW1 6152   1.153   2.302   2.163
  642SOL    HW2 6153   1.218   2.421   2.230
  643SOL     OW 6154  -1.715   3.342   4.936
  643SOL    HW1 6155  -1.776   3.413   4.914
  643SOL    HW2 6156  -1.629   3.377   4.916
  644SOL     OW 6157   7.648   9.287   4.719
  644SOL    HW1 6158   7.674   9.362   4.665
  644SOL    HW2 6159   7.693   9.213   4.678
  645SOL     OW 6160   4.899   2.883   0.060
  645SOL    HW1 6161   4.899   2.898   0.155
  645SOL    HW2 6162   4.854   2.960   0.024
  646SOL     OW 6163   6.133   8.238   2.179
  646SOL    HW1 6164   6.081   8.315   2.201
  646SOL    HW2 6165   6.081   8.191   2.114
  647SOL     OW 6166   5.085   7.619   5.318
  647SOL    HW1 6167   5.054   7.704   5.350
  647SOL    HW2 6168   5.179   7.631   5.304
  648SOL     OW 6169   8.104   9.370   4.470
  648SOL    HW1 6170   8.057   9.308   4.414
  648SOL    HW2 6171   8.130   9.441   4.412
  649SOL     OW 6172   6.605   5.006   1.493
  649SOL    HW1 6173   6.513   4.981   1.481
  649SOL    HW2 6174   6.619   4.999   1.588
  650SOL     OW 6175   1.129   3.240   2.138
  650SOL    HW1 6176   1.154   3.174   2.203
  650SOL    HW2 6177   1.188   3.224   2.064
  651SOL     OW 6178   4.892  10.217   6.156
  651SOL    HW1 6179   4.817  10.172   6.117
  651SOL    HW2 6180   4.969  10.172   6.122
  652SOL     OW 6181   2.203   0.255   0.151
  652SOL    HW1 6182   2.141   0.199   0.199
  652SOL    HW2 6183   2.289   0.217   0.169
  653SOL     OW 6184   2.642   3.569   2.885
  653SOL    HW1 6185   2.611   3.647   2.839
  653SOL    HW2 6186   2.666   3.508   2.815
  654SOL     OW 6187   2.729   7.434   5.350
  654SOL    HW1 6188   2.654   7.391   5.309
  654SOL    HW2 6189   2.702   7.526   5.359
  655SOL     OW 6190  -0.529   5.481   4.357
  655SOL    HW1 6191  -0.469   5.449   4.425
  655SOL    HW2 6192  -0.585   5.545   4.402
  656SOL     OW 6193   6.401   8.516   3.982
  656SOL    HW1 6194   6.383   8.474   3.898
  656SOL    HW2 6195   6.430   8.604   3.959
  657SOL     OW 6196   4.027   8.309   2.020
  657SOL    HW1 6197   4.002   8.313   2.113
  657SOL    HW2 6198   4.010   8.397   1.987
  658SOL     OW 6199   6.424   6.442   5.476
  658SOL    HW1 6200   6.369   6.478   5.406
  658SOL    HW2 6201   6.379   6.361   5.502
  659SOL     OW 6202   4.043   6.096   3.177
  659SOL    HW1 6203   4.123   6.058   3.140
  659SOL    HW2 6204   3.984   6.104   3.102
  660SOL     OW 6205   1.408   5.366   1.974
  660SOL    HW1 6206   1.468   5.381   1.900
  660SOL    HW2 6207   1.456   5.306   2.031
  661SOL     OW 6208   1.425   0.400   0.174
  661SOL    HW1 6209   1.331   0.422   0.174
  661SOL    HW2 6210   1.445   0.381   0.083
  662SOL     OW 6211   0.697   2.671   0.416
  662SOL    HW1 6212   0.641   2.618   0.473
  662SOL    HW2 6213   0.774   2.616   0.402
  663SOL     OW 6214   3.557   1.053   0.059
  663SOL    HW1 6215   3.596   1.094  -0.017
  663SOL    HW2 6216   3.631   1.023   0.112
  664SOL     OW 6217   3.181   5.185   0.216
  664SOL    HW1 6218   3.096   5.193   0.173
  664SOL    HW2 6219   3.166   5.218   0.305
  665SOL     OW 6220   0.700   4.429   3.426
  665SOL    HW1 6221   0.616   4.461   3.393
  665SOL    HW2 6222   0.695   4.334   3.416
  666SOL     OW 6223   2.370   2.079   3.047
  666SOL    HW1 6224   2.330   2.100   3.131
  666SOL    HW2 6225   2.410   1.993   3.061
  667SOL     OW 6226   2.294   4.663   2.347
  667SOL    HW1 6227   2.354   4.605   2.300
  667SOL    HW2 6228   2.207   4.637   2.316
  668SOL     OW 6229   2.809   1.010   1.510
  668SOL    HW1 6230   2.781   1.078   1.571
  668SOL    HW2 6231   2.867   0.953   1.560
  669SOL     OW 6232   3.982   7.962   5.975
  669SOL    HW1 6233   3.957   8.023   5.906
  669SOL    HW2 6234   4.000   7.880   5.930
  670SOL     OW 6235   5.909   8.467   5.361
  670SOL    HW1 6236   5.962   8.478   5.439
  670SOL    HW2 6237   5.950   8.394   5.314
  671SOL     OW 6238  -0.093   4.238   5.840
  671SOL    HW1 6239  -0.150   4.163   5.822
  671SOL    HW2 6240  -0.088   4.242   5.935
  672SOL     OW 6241   3.123   9.261   4.659
  672SOL    HW1 6242   3.045   9.274   4.713
  672SOL    HW2 6243   3.152   9.172   4.679
  673SOL     OW 6244  -0.302   4.681   5.176
  673SOL    HW1 6245  -0.257   4.756   5.136
  673SOL    HW2 6246  -0.317   4.707   5.267
  674SOL     OW 6247   8.232   6.034   0.357
  674SOL    HW1 6248   8.138   6.028   0.341
  674SOL    HW2 6249   8.271   5.971   0.296
  675SOL     OW 6250  -1.809   3.988   5.777
  675SOL    HW1 6251  -1.776   4.045   5.708
  675SOL    HW2 6252  -1.870   4.043   5.826
  676SOL     OW 6253   4.222   3.399   2.292
  676SOL    HW1 6254   4.188   3.466   2.232
  676SOL    HW2 6255   4.317   3.408   2.286
  677SOL     OW 6256   2.865   3.465   1.212
  677SOL    HW1 6257   2.838   3.374   1.206
  677SOL    HW2 6258   2.933   3.465   1.280
  678SOL     OW 6259   1.330  10.680   6.155
  678SOL    HW1 6260   1.391  10.624   6.203
  678SOL    HW2 6261   1.283  10.620   6.096
  679SOL     OW 6262  -0.570   8.844   6.100
  679SOL    HW1 6263  -0.602   8.919   6.049
  679SOL    HW2 6264  -0.582   8.871   6.191
  680SOL     OW 6265   1.749   8.090   4.846
  680SOL    HW1 6266   1.829   8.120   4.889
  680SOL    HW2 6267   1.679   8.139   4.890
  681SOL     OW 6268  -0.263   7.403   5.129
  681SOL    HW1 6269  -0.261   7.410   5.033
  681SOL    HW2 6270  -0.355   7.408   5.152
  682SOL     OW 6271   2.607   4.156   2.774
  682SOL    HW1 6272   2.697   4.187   2.769
  682SOL    HW2 6273   2.586   4.131   2.684
  683SOL     OW 6274   3.481   4.970   3.567
  683SOL    HW1 6275   3.536   5.045   3.592
  683SOL    HW2 6276   3.405   4.977   3.625
  684SOL     OW 6277   0.235   4.708   5.763
  684SOL    HW1 6278   0.259   4.668   5.680
  684SOL    HW2 6279   0.285   4.790   5.765
  685SOL     OW 6280   7.159   7.623   5.033
  685SOL    HW1 6281   7.064   7.632   5.026
  685SOL    HW2 6282   7.189   7.608   4.944
  686SOL     OW 6283   2.090   9.116   6.075
  686SOL    HW1 6284   2.129   9.155   6.153
  686SOL    HW2 6285   2.039   9.042   6.108
  687SOL     OW 6286   5.651   6.521   0.492
  687SOL    HW1 6287   5.679   6.431   0.476
  687SOL    HW2 6288   5.562   6.525   0.457
  688SOL     OW 6289   0.623   6.124   5.473
  688SOL    HW1 6290   0.632   6.215   5.446
  688SOL    HW2 6291   0.712   6.090   5.476
  689SOL     OW 6292   5.944   8.183   5.329
  689SOL    HW1 6293   5.965   8.091   5.314
  689SOL    HW2 6294   5.961   8.196   5.422
  690SOL     OW 6295   4.717   0.977   0.153
  690SOL    HW1 6296   4.792   1.027   0.122
  690SOL    HW2 6297   4.680   1.030   0.224
  691SOL     OW 6298   6.218   5.231   1.341
  691SOL    HW1 6299   6.128   5.201   1.352
  691SOL    HW2 6300   6.267   5.151   1.318
  692SOL     OW 6301   5.264   6.800   1.876
  692SOL    HW1 6302   5.273   6.878   1.822
  692SOL    HW2 6303   5.308   6.822   1.958
  693SOL     OW 6304   5.477   5.040   2.749
  693SOL    HW1 6305   5.562   5.032   2.706
  693SOL    HW2 6306   5.480   5.126   2.792
  694SOL     OW 6307   3.061   4.301   4.954
  694SOL    HW1 6308   3.077   4.353   5.033
  694SOL    HW2 6309   2.969   4.275   4.960
  695SOL     OW 6310   9.444   6.849   0.891
  695SOL    HW1 6311   9.493   6.767   0.903
  695SOL    HW2 6312   9.374   6.826   0.831
  696SOL     OW 6313   1.921   3.350   3.912
  696SOL    HW1 6314   1.834   3.383   3.934
  696SOL    HW2 6315   1.948   3.401   3.835
  697SOL     OW 6316   4.344   7.002   4.324
  697SOL    HW1 6317   4.335   7.095   4.340
  697SOL    HW2 6318   4.372   6.965   4.408
  698SOL     OW 6319   2.863   8.683   4.240
  698SOL    HW1 6320   2.957   8.699   4.247
  698SOL    HW2 6321   2.824   8.771   4.244
  699SOL     OW 6322   2.618   8.951   6.014
  699SOL    HW1 6323   2.523   8.956   6.003
  699SOL    HW2 6324   2.645   8.880   5.955
  700SOL     OW 6325   3.530   2.405   1.748
  700SOL    HW1 6326   3.600   2.366   1.696
  700SOL    HW2 6327   3.550   2.499   1.749
  701SOL     OW 6328   7.912   3.804   1.556
  701SOL    HW1 6329   7.983   3.741   1.543
  701SOL    HW2 6330   7.851   3.786   1.484
  702SOL     OW 6331   0.013   4.170   2.455
  702SOL    HW1 6332   0.056   4.218   2.526
  702SOL    HW2 6333   0.071   4.180   2.380
  703SOL     OW 6334   1.530   3.850   4.507
  703SOL    HW1 6335   1.609   3.796   4.501
  703SOL    HW2 6336   1.466   3.794   4.552
  704SOL     OW 6337   7.314   7.935   4.333
  704SOL    HW1 6338   7.250   7.917   4.264
  704SOL    HW2 6339   7.368   8.006   4.298
  705SOL     OW 6340   0.051   2.210   2.699
  705SOL    HW1 6341   0.089   2.146   2.759
  705SOL    HW2 6342  -0.042   2.210   2.720
  706SOL     OW 6343   4.488   2.177   0.157
  706SOL    HW1 6344   4.546   2.253   0.160
  706SOL    HW2 6345   4.400   2.215   0.164
  707SOL     OW 6346   4.484   4.957   5.878
  707SOL    HW1 6347   4.425   5.018   5.924
  707SOL    HW2 6348   4.570   4.999   5.883
  708SOL     OW 6349   2.875   2.378   0.042
  708SOL    HW1 6350   2.915   2.325   0.111
  708SOL    HW2 6351   2.948   2.413  -0.007
  709SOL     OW 6352   4.710   8.494   3.693
  709SOL    HW1 6353   4.751   8.579   3.676
  709SOL    HW2 6354   4.702   8.490   3.789
  710SOL     OW 6355   2.046   5.062   2.873
  710SOL    HW1 6356   2.045   4.967   2.860
  710SOL    HW2 6357   1.960   5.082   2.909
  711SOL     OW 6358   3.734   1.695   1.660
  711SOL    HW1 6359   3.780   1.695   1.744
  711SOL    HW2 6360   3.803   1.705   1.595
  712SOL     OW 6361   7.355   4.495   0.242
  712SOL    HW1 6362   7.395   4.581   0.243
  712SOL    HW2 6363   7.264   4.511   0.217
  713SOL     OW 6364   5.962   2.132   0.342
  713SOL    HW1 6365   5.938   2.108   0.253
  713SOL    HW2 6366   5.894   2.193   0.370
  714SOL     OW 6367   3.424   8.822   5.314
  714SOL    HW1 6368   3.338   8.782   5.308
  714SOL    HW2 6369   3.442   8.828   5.408
  715SOL     OW 6370   4.423   4.801   3.833
  715SOL    HW1 6371   4.482   4.787   3.906
  715SOL    HW2 6372   4.361   4.729   3.838
  716SOL     OW 6373   4.266   6.638   0.424
  716SOL    HW1 6374   4.295   6.609   0.338
  716SOL    HW2 6375   4.260   6.558   0.476
  717SOL     OW 6376   1.227   8.315   4.572
  717SOL    HW1 6377   1.183   8.396   4.549
  717SOL    HW2 6378   1.319   8.340   4.584
  718SOL     OW 6379   2.832   5.449   0.248
  718SOL    HW1 6380   2.899   5.412   0.191
  718SOL    HW2 6381   2.796   5.374   0.295
  719SOL     OW 6382   0.938   3.831   5.228
  719SOL    HW1 6383   0.894   3.786   5.155
  719SOL    HW2 6384   0.941   3.923   5.201
  720SOL     OW 6385   2.629   8.640   5.368
  720SOL    HW1 6386   2.539   8.668   5.379
  720SOL    HW2 6387   2.642   8.575   5.437
  721SOL     OW 6388   0.401   6.925   5.130
  721SOL    HW1 6389   0.456   6.847   5.125
  721SOL    HW2 6390   0.328   6.906   5.071
  722SOL     OW 6391   7.202   5.334   0.339
  722SOL    HW1 6392   7.112   5.343   0.371
  722SOL    HW2 6393   7.256   5.371   0.409
  723SOL     OW 6394   4.706   1.407   0.431
  723SOL    HW1 6395   4.735   1.496   0.449
  723SOL    HW2 6396   4.683   1.372   0.518
  724SOL     OW 6397   3.908   7.728   1.625
  724SOL    HW1 6398   3.871   7.708   1.539
  724SOL    HW2 6399   3.835   7.717   1.686
  725SOL     OW 6400   3.386   3.090   1.321
  725SOL    HW1 6401   3.323   3.025   1.352
  725SOL    HW2 6402   3.433   3.046   1.250
  726SOL     OW 6403   6.271   5.355   4.738
  726SOL    HW1 6404   6.324   5.293   4.789
  726SOL    HW2 6405   6.182   5.322   4.746
  727SOL     OW 6406   4.283   7.343   1.727
  727SOL    HW1 6407   4.227   7.410   1.687
  727SOL    HW2 6408   4.372   7.368   1.701
  728SOL     OW 6409   5.533   7.429   1.016
  728SOL    HW1 6410   5.587   7.415   0.938
  728SOL    HW2 6411   5.446   7.451   0.981
  729SOL     OW 6412   5.769   8.277   4.848
  729SOL    HW1 6413   5.731   8.351   4.895
  729SOL    HW2 6414   5.809   8.316   4.770
  730SOL     OW 6415   4.974   2.823   4.880
  730SOL    HW1 6416   4.934   2.835   4.794
  730SOL    HW2 6417   5.004   2.910   4.905
  731SOL     OW 6418   3.321   2.479   0.941
  731SOL    HW1 6419   3.304   2.396   0.895
  731SOL    HW2 6420   3.384   2.524   0.885
  732SOL     OW 6421   3.957   8.946   3.125
  732SOL    HW1 6422   4.047   8.979   3.130
  732SOL    HW2 6423   3.926   8.949   3.215
  733SOL     OW 6424   0.190   5.993   6.004
  733SOL    HW1 6425   0.233   5.986   6.090
  733SOL    HW2 6426   0.097   5.987   6.024
  734SOL     OW 6427   4.012   7.062   4.180
  734SOL    HW1 6428   3.982   7.085   4.268
  734SOL    HW2 6429   3.932   7.032   4.135
  735SOL     OW 6430   2.838   7.838   4.656
  735SOL    HW1 6431   2.761   7.790   4.688
  735SOL    HW2 6432   2.803   7.921   4.625
  736SOL     OW 6433   3.042   4.775   3.422
  736SOL    HW1 6434   3.043   4.781   3.517
  736SOL    HW2 6435   2.977   4.708   3.402
  737SOL     OW 6436   9.415   7.393   0.473
  737SOL    HW1 6437   9.497   7.345   0.464
  737SOL    HW2 6438   9.441   7.483   0.490
  738SOL     OW 6439   0.254   4.545   4.011
  738SOL    HW1 6440   0.252   4.602   3.934
  738SOL    HW2 6441   0.180   4.486   3.998
  739SOL     OW 6442   5.127   3.201   3.145
  739SOL    HW1 6443   5.091   3.141   3.080
  739SOL    HW2 6444   5.162   3.273   3.094
  740SOL     OW 6445   2.602   9.186   5.701
  740SOL    HW1 6446   2.678   9.157   5.650
  740SOL    HW2 6447   2.595   9.279   5.681
  741SOL     OW 6448   4.040   2.158   3.282
  741SOL    HW1 6449   3.965   2.215   3.262
  741SOL    HW2 6450   4.029   2.083   3.224
  742SOL     OW 6451   2.747   5.496   1.425
  742SOL    HW1 6452   2.827   5.470   1.380
  742SOL    HW2 6453   2.768   5.582   1.461
  743SOL     OW 6454   0.297   3.243   4.517
  743SOL    HW1 6455   0.228   3.308   4.504
  743SOL    HW2 6456   0.281   3.208   4.605
  744SOL     OW 6457   2.590   7.593   5.767
  744SOL    HW1 6458   2.673   7.559   5.732
  744SOL    HW2 6459   2.556   7.649   5.698
  745SOL     OW 6460   4.917   3.003   5.177
  745SOL    HW1 6461   4.974   2.950   5.120
  745SOL    HW2 6462   4.930   3.093   5.147
  746SOL     OW 6463   2.156   4.088   0.292
  746SOL    HW1 6464   2.132   3.999   0.317
  746SOL    HW2 6465   2.159   4.136   0.375
  747SOL     OW 6466  -0.988   4.214   4.939
  747SOL    HW1 6467  -1.062   4.170   4.898
  747SOL    HW2 6468  -1.025   4.262   5.013
  748SOL     OW 6469   5.864   6.034   1.426
  748SOL    HW1 6470   5.915   6.000   1.500
  748SOL    HW2 6471   5.930   6.060   1.362
  749SOL     OW 6472   3.099   4.096   3.936
  749SOL    HW1 6473   3.023   4.136   3.893
  749SOL    HW2 6474   3.173   4.118   3.879
  750SOL     OW 6475   5.458   4.280   2.382
  750SOL    HW1 6476   5.454   4.233   2.465
  750SOL    HW2 6477   5.513   4.357   2.401
  751SOL     OW 6478  -0.752   3.582   6.029
  751SOL    HW1 6479  -0.663   3.549   6.027
  751SOL    HW2 6480  -0.780   3.584   5.937
  752SOL     OW 6481   1.448   4.040   5.745
  752SOL    HW1 6482   1.435   3.989   5.824
  752SOL    HW2 6483   1.393   4.118   5.757
  753SOL     OW 6484   3.022   6.061   0.569
  753SOL    HW1 6485   2.973   6.040   0.490
  753SOL    HW2 6486   3.027   6.156   0.569
  754SOL     OW 6487   8.661   5.380   0.206
  754SOL    HW1 6488   8.639   5.327   0.282
  754SOL    HW2 6489   8.715   5.451   0.241
  755SOL     OW 6490   3.318   3.901   1.674
  755SOL    HW1 6491   3.264   3.979   1.665
  755SOL    HW2 6492   3.329   3.889   1.768
  756SOL     OW 6493   5.282  10.276   6.204
  756SOL    HW1 6494   5.242  10.341   6.146
  756SOL    HW2 6495   5.254  10.192   6.170
  757SOL     OW 6496   4.352   4.495   0.139
  757SOL    HW1 6497   4.425   4.448   0.179
  757SOL    HW2 6498   4.304   4.429   0.090
  758SOL     OW 6499   1.176   9.756   4.820
  758SOL    HW1 6500   1.152   9.667   4.847
  758SOL    HW2 6501   1.107   9.782   4.760
  759SOL     OW 6502   3.973   5.594   5.245
  759SOL    HW1 6503   3.926   5.658   5.192
  759SOL    HW2 6504   3.905   5.536   5.279
  760SOL     OW 6505   0.726   8.732   4.848
  760SOL    HW1 6506   0.713   8.826   4.856
  760SOL    HW2 6507   0.656   8.702   4.789
  761SOL     OW 6508   5.217   3.098   5.260
  761SOL    HW1 6509   5.205   3.020   5.205
  761SOL    HW2 6510   5.261   3.161   5.203
  762SOL     OW 6511   2.479   8.529   3.772
  762SOL    HW1 6512   2.569   8.506   3.795
  762SOL    HW2 6513   2.429   8.513   3.852
  763SOL     OW 6514   0.811   2.878   3.859
  763SOL    HW1 6515   0.724   2.846   3.880
  763SOL    HW2 6516   0.854   2.805   3.815
  764SOL     OW 6517   4.625   7.273   5.874
  764SOL    HW1 6518   4.621   7.214   5.950
  764SOL    HW2 6519   4.569   7.347   5.898
  765SOL     OW 6520   0.220   1.823   1.178
  765SOL    HW1 6521   0.213   1.888   1.108
  765SOL    HW2 6522   0.244   1.873   1.256
  766SOL     OW 6523   5.075   1.339   1.443
  766SOL    HW1 6524   5.161   1.325   1.402
  766SOL    HW2 6525   5.058   1.432   1.429
  767SOL     OW 6526   5.249   8.089   5.368
  767SOL    HW1 6527   5.281   8.000   5.378
  767SOL    HW2 6528   5.322   8.144   5.395
  768SOL     OW 6529   0.537   4.453   5.724
  768SOL    HW1 6530   0.541   4.532   5.671
  768SOL    HW2 6531   0.629   4.436   5.748
  769SOL     OW 6532   3.972   4.268   2.115
  769SOL    HW1 6533   3.932   4.216   2.044
  769SOL    HW2 6534   3.987   4.354   2.076
  770SOL     OW 6535   3.254   4.656   4.806
  770SOL    HW1 6536   3.310   4.597   4.857
  770SOL    HW2 6537   3.300   4.666   4.723
  771SOL     OW 6538   2.151   1.023   0.478
  771SOL    HW1 6539   2.228   0.976   0.510
  771SOL    HW2 6540   2.141   0.994   0.387
  772SOL     OW 6541   3.717   3.552   0.579
  772SOL    HW1 6542   3.670   3.584   0.656
  772SOL    HW2 6543   3.799   3.516   0.614
  773SOL     OW 6544   1.444   3.065   4.477
  773SOL    HW1 6545   1.361   3.031   4.444
  773SOL    HW2 6546   1.511   3.018   4.427
  774SOL     OW 6547   2.342   2.457   4.018
  774SOL    HW1 6548   2.277   2.467   4.088
  774SOL    HW2 6549   2.347   2.363   4.003
  775SOL     OW 6550   3.392   1.672   2.030
  775SOL    HW1 6551   3.425   1.754   2.067
  775SOL    HW2 6552   3.310   1.695   1.988
  776SOL     OW 6553   4.150   2.403   1.498
  776SOL    HW1 6554   4.109   2.346   1.433
  776SOL    HW2 6555   4.217   2.349   1.539
  777SOL     OW 6556   4.955   4.453   5.922
  777SOL    HW1 6557   5.011   4.530   5.911
  777SOL    HW2 6558   4.987   4.391   5.857
  778SOL     OW 6559   4.308   4.766   2.932
  778SOL    HW1 6560   4.339   4.748   2.843
  778SOL    HW2 6561   4.338   4.692   2.984
  779SOL     OW 6562   4.625   5.099   0.313
  779SOL    HW1 6563   4.561   5.114   0.243
  779SOL    HW2 6564   4.588   5.143   0.389
  780SOL     OW 6565   0.333   1.972   2.948
  780SOL    HW1 6566   0.310   1.955   2.857
  780SOL    HW2 6567   0.429   1.969   2.950
  781SOL     OW 6568   3.673   0.543   0.445
  781SOL    HW1 6569   3.663   0.491   0.524
  781SOL    HW2 6570   3.614   0.502   0.381
  782SOL     OW 6571   6.537   1.895   0.106
  782SOL    HW1 6572   6.601   1.825   0.104
  782SOL    HW2 6573   6.578   1.964   0.159
  783SOL     OW 6574   6.017   2.836   1.858
  783SOL    HW1 6575   6.086   2.891   1.822
  783SOL    HW2 6576   6.040   2.826   1.951
  784SOL     OW 6577   4.498   7.508   5.819
  784SOL    HW1 6578   4.455   7.501   5.733
  784SOL    HW2 6579   4.427   7.524   5.880
  785SOL     OW 6580  -0.854   6.349   6.182
  785SOL    HW1 6581  -0.941   6.354   6.219
  785SOL    HW2 6582  -0.795   6.369   6.255
  786SOL     OW 6583   0.432   1.448   0.289
  786SOL    HW1 6584   0.514   1.401   0.273
  786SOL    HW2 6585   0.368   1.406   0.231
  787SOL     OW 6586   5.641   6.286   0.663
  787SOL    HW1 6587   5.731   6.286   0.697
  787SOL    HW2 6588   5.598   6.359   0.709
  788SOL     OW 6589   5.331   8.040   4.569
  788SOL    HW1 6590   5.420   8.021   4.538
  788SOL    HW2 6591   5.276   8.028   4.491
  789SOL     OW 6592   1.270   4.460   3.511
  789SOL    HW1 6593   1.301   4.512   3.585
  789SOL    HW2 6594   1.222   4.522   3.456
  790SOL     OW 6595   0.360   1.442   1.084
  790SOL    HW1 6596   0.414   1.401   1.017
  790SOL    HW2 6597   0.422   1.493   1.136
  791SOL     OW 6598   1.542   8.102   5.222
  791SOL    HW1 6599   1.473   8.047   5.260
  791SOL    HW2 6600   1.604   8.040   5.185
  792SOL     OW 6601   2.253   2.420   3.184
  792SOL    HW1 6602   2.175   2.431   3.239
  792SOL    HW2 6603   2.285   2.509   3.170
  793SOL     OW 6604   4.938   7.227   1.212
  793SOL    HW1 6605   4.974   7.305   1.170
  793SOL    HW2 6606   4.881   7.189   1.145
  794SOL     OW 6607   6.356   9.287   4.486
  794SOL    HW1 6608   6.396   9.317   4.567
  794SOL    HW2 6609   6.262   9.286   4.504
  795SOL     OW 6610   0.524   3.725   2.724
  795SOL    HW1 6611   0.444   3.721   2.673
  795SOL    HW2 6612   0.510   3.664   2.796
  796SOL     OW 6613   4.650   5.483   1.177
  796SOL    HW1 6614   4.584   5.539   1.134
  796SOL    HW2 6615   4.609   5.396   1.179
  797SOL     OW 6616   0.691   3.941   5.398
  797SOL    HW1 6617   0.680   3.860   5.448
  797SOL    HW2 6618   0.783   3.941   5.372
  798SOL     OW 6619   2.355   5.090   3.197
  798SOL    HW1 6620   2.366   5.183   3.179
  798SOL    HW2 6621   2.399   5.046   3.124
  799SOL     OW 6622   4.415   8.351   4.401
  799SOL    HW1 6623   4.392   8.344   4.309
  799SOL    HW2 6624   4.341   8.397   4.441
  800SOL     OW 6625   1.689   3.424   2.004
  800SOL    HW1 6626   1.720   3.506   1.965
  800SOL    HW2 6627   1.703   3.435   2.098
  801SOL     OW 6628   3.126   7.665   5.992
  801SOL    HW1 6629   3.194   7.658   5.925
  801SOL    HW2 6630   3.052   7.707   5.947
  802SOL     OW 6631   4.397   5.767   2.999
  802SOL    HW1 6632   4.307   5.772   2.966
  802SOL    HW2 6633   4.451   5.790   2.924
  803SOL     OW 6634   4.778   4.450   0.894
  803SOL    HW1 6635   4.730   4.532   0.893
  803SOL    HW2 6636   4.711   4.383   0.883
  804SOL     OW 6637   4.834   7.593   1.386
  804SOL    HW1 6638   4.790   7.623   1.465
  804SOL    HW2 6639   4.894   7.664   1.362
  805SOL     OW 6640   4.733   7.568   3.623
  805SOL    HW1 6641   4.827   7.585   3.620
  805SOL    HW2 6642   4.693   7.652   3.642
  806SOL     OW 6643   4.683   3.908   3.192
  806SOL    HW1 6644   4.616   3.844   3.216
  806SOL    HW2 6645   4.761   3.856   3.173
  807SOL     OW 6646   4.351   3.175   1.835
  807SOL    HW1 6647   4.331   3.263   1.801
  807SOL    HW2 6648   4.445   3.165   1.819
  808SOL     OW 6649   3.745   4.815   3.832
  808SOL    HW1 6650   3.657   4.829   3.798
  808SOL    HW2 6651   3.798   4.799   3.754
  809SOL     OW 6652   6.271   6.782   5.775
  809SOL    HW1 6653   6.212   6.856   5.761
  809SOL    HW2 6654   6.292   6.751   5.687
  810SOL     OW 6655   0.982   8.909   4.479
  810SOL    HW1 6656   1.045   8.845   4.446
  810SOL    HW2 6657   0.964   8.967   4.405
  811SOL     OW 6658   3.724   3.548   3.646
  811SOL    HW1 6659   3.758   3.467   3.684
  811SOL    HW2 6660   3.659   3.519   3.582
  812SOL     OW 6661   1.395   4.333   5.569
  812SOL    HW1 6662   1.316   4.298   5.528
  812SOL    HW2 6663   1.363   4.383   5.643
  813SOL     OW 6664   2.533   3.067   2.661
  813SOL    HW1 6665   2.537   2.972   2.656
  813SOL    HW2 6666   2.579   3.097   2.583
  814SOL     OW 6667   1.495   5.127   4.913
  814SOL    HW1 6668   1.535   5.084   4.988
  814SOL    HW2 6669   1.535   5.085   4.837
  815SOL     OW 6670   3.279   6.480   0.686
  815SOL    HW1 6671   3.355   6.518   0.642
  815SOL    HW2 6672   3.241   6.553   0.735
  816SOL     OW 6673   3.588   4.146   4.884
  816SOL    HW1 6674   3.580   4.056   4.915
  816SOL    HW2 6675   3.521   4.153   4.816
  817SOL     OW 6676   7.773   9.150   4.040
  817SOL    HW1 6677   7.867   9.133   4.049
  817SOL    HW2 6678   7.747   9.185   4.125
  818SOL     OW 6679   3.012   4.025   5.875
  818SOL    HW1 6680   3.041   4.034   5.784
  818SOL    HW2 6681   3.015   3.931   5.892
  819SOL     OW 6682   0.838   3.674   5.028
  819SOL    HW1 6683   0.891   3.691   4.950
  819SOL    HW2 6684   0.812   3.582   5.020
  820SOL     OW 6685   3.993   5.613   2.718
  820SOL    HW1 6686   4.006   5.615   2.623
  820SOL    HW2 6687   3.906   5.652   2.730
  821SOL     OW 6688   3.757   7.121   5.367
  821SOL    HW1 6689   3.711   7.038   5.380
  821SOL    HW2 6690   3.705   7.167   5.301
  822SOL     OW 6691   2.591   2.080   2.826
  822SOL    HW1 6692   2.528   2.146   2.797
  822SOL    HW2 6693   2.537   2.002   2.843
  823SOL     OW 6694   1.149   4.801   6.053
  823SOL    HW1 6695   1.237   4.835   6.070
  823SOL    HW2 6696   1.164   4.722   6.002
  824SOL     OW 6697   3.406   1.118   0.288
  824SOL    HW1 6698   3.330   1.153   0.241
  824SOL    HW2 6699   3.459   1.077   0.220
  825SOL     OW 6700   4.186   7.283   6.062
  825SOL    HW1 6701   4.245   7.211   6.083
  825SOL    HW2 6702   4.116   7.278   6.127
  826SOL     OW 6703   7.664   2.291   0.262
  826SOL    HW1 6704   7.756   2.270   0.275
  826SOL    HW2 6705   7.660   2.386   0.264
  827SOL     OW 6706   4.791   6.076   6.051
  827SOL    HW1 6707   4.869   6.131   6.064
  827SOL    HW2 6708   4.718   6.138   6.048
  828SOL     OW 6709   5.053   0.729   0.330
  828SOL    HW1 6710   5.145   0.718   0.354
  828SOL    HW2 6711   5.008   0.742   0.413
  829SOL     OW 6712   6.604   5.221   4.635
  829SOL    HW1 6713   6.545   5.156   4.674
  829SOL    HW2 6714   6.600   5.296   4.695
  830SOL     OW 6715   5.568   7.535   2.902
  830SOL    HW1 6716   5.474   7.539   2.919
  830SOL    HW2 6717   5.576   7.471   2.831
  831SOL     OW 6718   4.009   4.967   1.343
  831SOL    HW1 6719   4.081   4.987   1.401
  831SOL    HW2 6720   4.025   5.021   1.265
  832SOL     OW 6721   1.146   5.160   2.535
  832SOL    HW1 6722   1.133   5.156   2.630
  832SOL    HW2 6723   1.205   5.233   2.522
  833SOL     OW 6724   1.831   5.358   2.847
  833SOL    HW1 6725   1.799   5.272   2.875
  833SOL    HW2 6726   1.916   5.367   2.891
  834SOL     OW 6727   4.115   4.102   1.219
  834SOL    HW1 6728   4.209   4.098   1.233
  834SOL    HW2 6729   4.091   4.193   1.234
  835SOL     OW 6730   1.741   1.994   1.706
  835SOL    HW1 6731   1.733   1.904   1.737
  835SOL    HW2 6732   1.658   2.011   1.661
  836SOL     OW 6733   5.457   4.236   4.955
  836SOL    HW1 6734   5.522   4.251   4.886
  836SOL    HW2 6735   5.509   4.209   5.031
  837SOL     OW 6736   5.867   6.157   5.135
  837SOL    HW1 6737   5.947   6.194   5.173
  837SOL    HW2 6738   5.806   6.231   5.132
  838SOL     OW 6739   4.598   9.312   4.734
  838SOL    HW1 6740   4.635   9.227   4.710
  838SOL    HW2 6741   4.583   9.356   4.650
  839SOL     OW 6742   4.137   5.859   1.189
  839SOL    HW1 6743   4.109   5.824   1.104
  839SOL    HW2 6744   4.108   5.794   1.253
  840SOL     OW 6745  -0.343   4.160   3.710
  840SOL    HW1 6746  -0.307   4.084   3.757
  840SOL    HW2 6747  -0.351   4.228   3.777
  841SOL     OW 6748  -0.334   4.777   5.424
  841SOL    HW1 6749  -0.409   4.815   5.470
  841SOL    HW2 6750  -0.259   4.796   5.481
  842SOL     OW 6751   0.460   5.395   5.882
  842SOL    HW1 6752   0.508   5.365   5.804
  842SOL    HW2 6753   0.399   5.460   5.849
  843SOL     OW 6754   3.085   6.002   3.446
  843SOL    HW1 6755   3.170   6.039   3.421
  843SOL    HW2 6756   3.058   6.053   3.523
  844SOL     OW 6757   5.050   7.475   0.727
  844SOL    HW1 6758   5.076   7.498   0.638
  844SOL    HW2 6759   5.060   7.380   0.732
  845SOL     OW 6760   3.767   6.991   4.060
  845SOL    HW1 6761   3.783   6.920   3.999
  845SOL    HW2 6762   3.684   7.030   4.030
  846SOL     OW 6763   6.442   6.084   0.935
  846SOL    HW1 6764   6.494   6.057   1.010
  846SOL    HW2 6765   6.429   6.003   0.885
  847SOL     OW 6766   4.457   4.499   1.274
  847SOL    HW1 6767   4.512   4.553   1.331
  847SOL    HW2 6768   4.517   4.436   1.235
  848SOL     OW 6769  -0.440   3.458   4.408
  848SOL    HW1 6770  -0.411   3.383   4.460
  848SOL    HW2 6771  -0.422   3.434   4.318
  849SOL     OW 6772   1.079   4.426   2.031
  849SOL    HW1 6773   1.091   4.372   1.953
  849SOL    HW2 6774   1.157   4.409   2.084
  850SOL     OW 6775   4.274   5.946   5.237
  850SOL    HW1 6776   4.324   5.957   5.318
  850SOL    HW2 6777   4.213   5.874   5.256
  851SOL     OW 6778  -0.538   3.642   3.980
  851SOL    HW1 6779  -0.498   3.604   3.902
  851SOL    HW2 6780  -0.548   3.735   3.959
  852SOL     OW 6781   3.682   2.859   2.038
  852SOL    HW1 6782   3.754   2.908   2.077
  852SOL    HW2 6783   3.623   2.841   2.111
  853SOL     OW 6784   4.992   5.771   0.876
  853SOL    HW1 6785   5.022   5.861   0.863
  853SOL    HW2 6786   4.904   5.780   0.912
  854SOL     OW 6787   3.974   7.337   0.317
  854SOL    HW1 6788   3.883   7.310   0.305
  854SOL    HW2 6789   3.977   7.426   0.280
  855SOL     OW 6790   4.445   5.738   5.440
  855SOL    HW1 6791   4.433   5.833   5.432
  855SOL    HW2 6792   4.494   5.727   5.521
  856SOL     OW 6793   9.437   6.763   0.485
  856SOL    HW1 6794   9.433   6.732   0.395
  856SOL    HW2 6795   9.524   6.803   0.494
  857SOL     OW 6796   3.255   2.250   3.380
  857SOL    HW1 6797   3.164   2.251   3.351
  857SOL    HW2 6798   3.292   2.171   3.341
  858SOL     OW 6799   6.829   8.870   4.089
  858SOL    HW1 6800   6.815   8.942   4.151
  858SOL    HW2 6801   6.809   8.791   4.140
  859SOL     OW 6802   3.788   1.914   0.785
  859SOL    HW1 6803   3.757   1.905   0.875
  859SOL    HW2 6804   3.863   1.854   0.779
  860SOL     OW 6805   4.559   5.983   1.055
  860SOL    HW1 6806   4.463   5.976   1.046
  860SOL    HW2 6807   4.576   6.077   1.052
  861SOL     OW 6808   3.530   7.254   2.995
  861SOL    HW1 6809   3.622   7.283   2.992
  861SOL    HW2 6810   3.513   7.239   3.088
  862SOL     OW 6811   1.681   4.831   2.402
  862SOL    HW1 6812   1.656   4.741   2.423
  862SOL    HW2 6813   1.623   4.885   2.456
  863SOL     OW 6814   1.587   3.012   3.142
  863SOL    HW1 6815   1.662   3.050   3.189
  863SOL    HW2 6816   1.517   3.077   3.153
  864SOL     OW 6817   4.548   2.897   1.638
  864SOL    HW1 6818   4.461   2.893   1.598
  864SOL    HW2 6819   4.565   2.809   1.669
  865SOL     OW 6820   0.906   9.118   3.907
  865SOL    HW1 6821   0.938   9.066   3.834
  865SOL    HW2 6822   0.904   9.208   3.873
  866SOL     OW 6823  -0.698   6.510   6.013
  866SOL    HW1 6824  -0.760   6.444   6.044
  866SOL    HW2 6825  -0.619   6.497   6.066
  867SOL     OW 6826   3.924   5.798   6.202
  867SOL    HW1 6827   3.932   5.889   6.175
  867SOL    HW2 6828   4.012   5.761   6.189
  868SOL     OW 6829   5.573   4.838   3.682
  868SOL    HW1 6830   5.577   4.858   3.776
  868SOL    HW2 6831   5.482   4.812   3.667
  869SOL     OW 6832   4.853   3.244   4.883
  869SOL    HW1 6833   4.820   3.164   4.841
  869SOL    HW2 6834   4.946   3.246   4.862
  870SOL     OW 6835   2.395   9.927   5.182
  870SOL    HW1 6836   2.451   9.924   5.105
  870SOL    HW2 6837   2.315   9.882   5.156
  871SOL     OW 6838   1.529   5.636   5.481
  871SOL    HW1 6839   1.503   5.682   5.561
  871SOL    HW2 6840   1.516   5.543   5.502
  872SOL     OW 6841   5.687   6.231   3.877
  872SOL    HW1 6842   5.674   6.190   3.963
  872SOL    HW2 6843   5.606   6.278   3.861
  873SOL     OW 6844   5.999   2.825   1.148
  873SOL    HW1 6845   6.045   2.811   1.065
  873SOL    HW2 6846   6.048   2.895   1.191
  874SOL     OW 6847   2.124   5.700   2.902
  874SOL    HW1 6848   2.064   5.700   2.976
  874SOL    HW2 6849   2.081   5.755   2.836
  875SOL     OW 6850   7.242   3.048   0.287
  875SOL    HW1 6851   7.205   2.992   0.356
  875SOL    HW2 6852   7.284   2.986   0.227
  876SOL     OW 6853   6.335   6.164   3.450
  876SOL    HW1 6854   6.255   6.215   3.465
  876SOL    HW2 6855   6.396   6.194   3.518
  877SOL     OW 6856   1.898   9.393   5.646
  877SOL    HW1 6857   1.908   9.323   5.582
  877SOL    HW2 6858   1.946   9.362   5.723
  878SOL     OW 6859   5.237   3.716   1.660
  878SOL    HW1 6860   5.265   3.792   1.609
  878SOL    HW2 6861   5.314   3.660   1.663
  879SOL     OW 6862   9.496   6.910   0.241
  879SOL    HW1 6863   9.572   6.910   0.299
  879SOL    HW2 6864   9.497   6.996   0.199
  880SOL     OW 6865   6.162   6.413   4.285
  880SOL    HW1 6866   6.134   6.471   4.214
  880SOL    HW2 6867   6.256   6.426   4.292
  881SOL     OW 6868  -0.123   4.092   5.152
  881SOL    HW1 6869  -0.138   4.116   5.244
  881SOL    HW2 6870  -0.053   4.027   5.155
  882SOL     OW 6871   6.418   6.145   2.079
  882SOL    HW1 6872   6.450   6.063   2.116
  882SOL    HW2 6873   6.465   6.154   1.996
  883SOL     OW 6874  -0.032   3.903   4.001
  883SOL    HW1 6875   0.040   3.940   4.052
  883SOL    HW2 6876   0.008   3.836   3.947
  884SOL     OW 6877   1.304   3.535   4.100
  884SOL    HW1 6878   1.319   3.593   4.025
  884SOL    HW2 6879   1.389   3.527   4.142
  885SOL     OW 6880   0.536   2.615   2.300
  885SOL    HW1 6881   0.525   2.695   2.350
  885SOL    HW2 6882   0.536   2.644   2.209
  886SOL     OW 6883   0.489   2.862   2.109
  886SOL    HW1 6884   0.448   2.922   2.046
  886SOL    HW2 6885   0.432   2.865   2.185
  887SOL     OW 6886   4.893   3.469   0.253
  887SOL    HW1 6887   4.872   3.381   0.283
  887SOL    HW2 6888   4.885   3.524   0.331
  888SOL     OW 6889   6.915   5.335   2.247
  888SOL    HW1 6890   6.828   5.309   2.218
  888SOL    HW2 6891   6.968   5.337   2.168
  889SOL     OW 6892   4.026   6.984   0.244
  889SOL    HW1 6893   4.031   7.012   0.336
  889SOL    HW2 6894   4.115   6.995   0.210
  890SOL     OW 6895   4.778   7.636   4.731
  890SOL    HW1 6896   4.723   7.591   4.667
  890SOL    HW2 6897   4.769   7.583   4.811
  891SOL     OW 6898  -0.732   3.460   4.456
  891SOL    HW1 6899  -0.790   3.536   4.443
  891SOL    HW2 6900  -0.651   3.484   4.411
  892SOL     OW 6901   5.760   9.328   3.905
  892SOL    HW1 6902   5.713   9.385   3.966
  892SOL    HW2 6903   5.692   9.292   3.849
  893SOL     OW 6904   3.078   3.336   4.191
  893SOL    HW1 6905   3.044   3.381   4.269
  893SOL    HW2 6906   3.109   3.406   4.134
  894SOL     OW 6907   2.393   9.480   4.513
  894SOL    HW1 6908   2.471   9.490   4.458
  894SOL    HW2 6909   2.319   9.490   4.452
  895SOL     OW 6910   5.648   7.336   4.294
  895SOL    HW1 6911   5.586   7.263   4.298
  895SOL    HW2 6912   5.602   7.408   4.339
  896SOL     OW 6913   4.965   6.846   5.680
  896SOL    HW1 6914   4.935   6.778   5.619
  896SOL    HW2 6915   5.051   6.872   5.647
  897SOL     OW 6916   3.742   6.414   4.154
  897SOL    HW1 6917   3.723   6.444   4.066
  897SOL    HW2 6918   3.721   6.488   4.210
  898SOL     OW 6919  -0.492   4.088   4.911
  898SOL    HW1 6920  -0.537   4.171   4.896
  898SOL    HW2 6921  -0.400   4.106   4.889
  899SOL     OW 6922   6.114   8.010   1.703
  899SOL    HW1 6923   6.094   7.953   1.777
  899SOL    HW2 6924   6.147   8.091   1.742
  900SOL     OW 6925  -1.175   3.799   6.110
  900SOL    HW1 6926  -1.258   3.842   6.130
  900SOL    HW2 6927  -1.188   3.708   6.137
  901SOL     OW 6928   4.470   7.873   5.853
  901SOL    HW1 6929   4.520   7.938   5.902
  901SOL    HW2 6930   4.536   7.813   5.818
  902SOL     OW 6931   3.223   5.230   4.488
  902SOL    HW1 6932   3.262   5.196   4.407
  902SOL    HW2 6933   3.231   5.325   4.480
  903SOL     OW 6934   2.661   9.784   5.932
  903SOL    HW1 6935   2.607   9.705   5.924
  903SOL    HW2 6936   2.750   9.753   5.918
  904SOL     OW 6937   6.711   7.375   5.263
  904SOL    HW1 6938   6.696   7.447   5.324
  904SOL    HW2 6939   6.676   7.407   5.180
  905SOL     OW 6940   6.587   1.602   0.394
  905SOL    HW1 6941   6.522   1.671   0.402
  905SOL    HW2 6942   6.668   1.640   0.429
  906SOL     OW 6943   2.154   1.583   0.245
  906SOL    HW1 6944   2.225   1.578   0.308
  906SOL    HW2 6945   2.181   1.527   0.173
  907SOL     OW 6946   7.530   7.980   4.617
  907SOL    HW1 6947   7.553   8.072   4.629
  907SOL    HW2 6948   7.582   7.951   4.543
  908SOL     OW 6949  -1.859   3.499   5.416
  908SOL    HW1 6950  -1.916   3.576   5.423
  908SOL    HW2 6951  -1.918   3.425   5.431
  909SOL     OW 6952   2.174   9.341   4.699
  909SOL    HW1 6953   2.099   9.338   4.757
  909SOL    HW2 6954   2.137   9.333   4.611
  910SOL     OW 6955   0.422   9.062   5.217
  910SOL    HW1 6956   0.381   9.148   5.213
  910SOL    HW2 6957   0.360   9.008   5.267
  911SOL     OW 6958   6.912   0.285   0.187
  911SOL    HW1 6959   6.985   0.345   0.203
  911SOL    HW2 6960   6.955   0.201   0.167
  912SOL     OW 6961   5.986   5.729   3.067
  912SOL    HW1 6962   5.923   5.759   3.132
  912SOL    HW2 6963   6.031   5.809   3.039
  913SOL     OW 6964   6.516   2.814   1.163
  913SOL    HW1 6965   6.597   2.811   1.214
  913SOL    HW2 6966   6.480   2.901   1.180
  914SOL     OW 6967   4.017   8.090   2.947
  914SOL    HW1 6968   3.986   8.180   2.931
  914SOL    HW2 6969   4.021   8.050   2.860
  915SOL     OW 6970   2.446   1.445   1.442
  915SOL    HW1 6971   2.431   1.389   1.365
  915SOL    HW2 6972   2.534   1.479   1.430
  916SOL     OW 6973   5.677   6.543   5.470
  916SOL    HW1 6974   5.591   6.504   5.484
  916SOL    HW2 6975   5.687   6.546   5.375
  917SOL     OW 6976   4.385   4.196   5.097
  917SOL    HW1 6977   4.477   4.177   5.114
  917SOL    HW2 6978   4.375   4.185   5.002
  918SOL     OW 6979   7.234   3.545   1.529
  918SOL    HW1 6980   7.233   3.455   1.495
  918SOL    HW2 6981   7.142   3.572   1.528
  919SOL     OW 6982  -0.099   7.187   4.987
  919SOL    HW1 6983  -0.169   7.237   4.944
  919SOL    HW2 6984  -0.019   7.235   4.967
  920SOL     OW 6985   2.360   6.722   0.456
  920SOL    HW1 6986   2.381   6.667   0.532
  920SOL    HW2 6987   2.442   6.766   0.434
  921SOL     OW 6988   3.199   9.388   6.064
  921SOL    HW1 6989   3.136   9.341   6.119
  921SOL    HW2 6990   3.283   9.346   6.081
  922SOL     OW 6991   1.141   4.152   6.021
  922SOL    HW1 6992   1.136   4.216   5.950
  922SOL    HW2 6993   1.179   4.200   6.095
  923SOL     OW 6994  -0.472   2.671   4.244
  923SOL    HW1 6995  -0.553   2.719   4.223
  923SOL    HW2 6996  -0.439   2.641   4.159
  924SOL     OW 6997   2.771   1.536   0.988
  924SOL    HW1 6998   2.859   1.573   0.990
  924SOL    HW2 6999   2.755   1.516   0.896
  925SOL     OW 7000   1.401   3.896   0.813
  925SOL    HW1 7001   1.493   3.881   0.790
  925SOL    HW2 7002   1.354   3.881   0.731
  926SOL     OW 7003   8.263   6.637   0.598
  926SOL    HW1 7004   8.181   6.667   0.559
  926SOL    HW2 7005   8.310   6.598   0.524
  927SOL     OW 7006   6.451   9.560   6.047
  927SOL    HW1 7007   6.463   9.650   6.076
  927SOL    HW2 7008   6.357   9.553   6.030
  928SOL     OW 7009   3.928   4.164   4.934
  928SOL    HW1 7010   4.002   4.132   4.986
  928SOL    HW2 7011   3.856   4.171   4.996
  929SOL     OW 7012   3.827   3.370   4.746
  929SOL    HW1 7013   3.850   3.318   4.823
  929SOL    HW2 7014   3.903   3.364   4.689
  930SOL     OW 7015   1.596   0.869   0.913
  930SOL    HW1 7016   1.555   0.873   0.827
  930SOL    HW2 7017   1.531   0.906   0.973
  931SOL     OW 7018   5.060   8.212   2.114
  931SOL    HW1 7019   4.974   8.195   2.077
  931SOL    HW2 7020   5.070   8.307   2.109
  932SOL     OW 7021   2.990   6.275   5.301
  932SOL    HW1 7022   3.021   6.300   5.213
  932SOL    HW2 7023   2.956   6.357   5.337
  933SOL     OW 7024   4.862   5.331   4.445
  933SOL    HW1 7025   4.782   5.339   4.393
  933SOL    HW2 7026   4.915   5.405   4.419
  934SOL     OW 7027   5.411   6.928   5.430
  934SOL    HW1 7028   5.398   6.846   5.383
  934SOL    HW2 7029   5.492   6.915   5.480
  935SOL     OW 7030   1.765   3.837   2.595
  935SOL    HW1 7031   1.716   3.842   2.677
  935SOL    HW2 7032   1.809   3.922   2.587
  936SOL     OW 7033   3.092   4.066   5.581
  936SOL    HW1 7034   3.113   4.066   5.488
  936SOL    HW2 7035   3.165   4.111   5.623
  937SOL     OW 7036   3.043   2.142   2.989
  937SOL    HW1 7037   3.012   2.232   2.982
  937SOL    HW2 7038   2.985   2.093   2.932
  938SOL     OW 7039   2.997   7.303   4.212
  938SOL    HW1 7040   2.934   7.344   4.152
  938SOL    HW2 7041   2.979   7.344   4.297
  939SOL     OW 7042   4.837   5.033   3.150
  939SOL    HW1 7043   4.826   4.979   3.073
  939SOL    HW2 7044   4.814   5.122   3.122
  940SOL     OW 7045   2.154   0.463   0.502
  940SOL    HW1 7046   2.144   0.401   0.574
  940SOL    HW2 7047   2.068   0.464   0.459
  941SOL     OW 7048   5.116   7.490   2.496
  941SOL    HW1 7049   5.028   7.453   2.486
  941SOL    HW2 7050   5.159   7.471   2.413
  942SOL     OW 7051   4.781   5.065   4.506
  942SOL    HW1 7052   4.815   5.153   4.492
  942SOL    HW2 7053   4.846   5.023   4.562
  943SOL     OW 7054   0.146   7.899   4.464
  943SOL    HW1 7055   0.189   7.974   4.505
  943SOL    HW2 7056   0.212   7.864   4.403
  944SOL     OW 7057   4.751   4.541   3.881
  944SOL    HW1 7058   4.733   4.452   3.913
  944SOL    HW2 7059   4.677   4.593   3.912
  945SOL     OW 7060   5.760   3.597   4.412
  945SOL    HW1 7061   5.795   3.565   4.494
  945SOL    HW2 7062   5.831   3.585   4.349
  946SOL     OW 7063   8.148   3.865   0.176
  946SOL    HW1 7064   8.148   3.785   0.228
  946SOL    HW2 7065   8.055   3.880   0.156
  947SOL     OW 7066   2.119   5.070   2.464
  947SOL    HW1 7067   2.039   5.033   2.427
  947SOL    HW2 7068   2.186   5.052   2.399
  948SOL     OW 7069   7.156   3.984   0.165
  948SOL    HW1 7070   7.242   4.023   0.181
  948SOL    HW2 7071   7.173   3.890   0.161
  949SOL     OW 7072   7.832   4.331   1.839
  949SOL    HW1 7073   7.909   4.385   1.859
  949SOL    HW2 7074   7.844   4.303   1.749
  950SOL     OW 7075   6.104   6.698   1.472
  950SOL    HW1 7076   6.162   6.633   1.510
  950SOL    HW2 7077   6.052   6.731   1.545
  951SOL     OW 7078   2.346   6.379   0.556
  951SOL    HW1 7079   2.279   6.351   0.494
  951SOL    HW2 7080   2.298   6.394   0.638
  952SOL     OW 7081   2.839   3.763   2.907
  952SOL    HW1 7082   2.788   3.683   2.916
  952SOL    HW2 7083   2.828   3.788   2.815
  953SOL     OW 7084   3.214   2.499   1.946
  953SOL    HW1 7085   3.286   2.469   2.001
  953SOL    HW2 7086   3.227   2.453   1.863
  954SOL     OW 7087   2.454   1.858   2.855
  954SOL    HW1 7088   2.416   1.817   2.932
  954SOL    HW2 7089   2.436   1.797   2.784
  955SOL     OW 7090   5.812   4.131   2.751
  955SOL    HW1 7091   5.765   4.114   2.669
  955SOL    HW2 7092   5.802   4.050   2.801
  956SOL     OW 7093   4.557   7.625   2.965
  956SOL    HW1 7094   4.640   7.619   2.917
  956SOL    HW2 7095   4.579   7.597   3.054
  957SOL     OW 7096   3.117   6.694   6.152
  957SOL    HW1 7097   3.025   6.684   6.176
  957SOL    HW2 7098   3.151   6.605   6.152
  958SOL     OW 7099   3.777   6.863   5.103
  958SOL    HW1 7100   3.714   6.903   5.043
  958SOL    HW2 7101   3.780   6.771   5.077
  959SOL     OW 7102   0.716   9.662   5.970
  959SOL    HW1 7103   0.799   9.709   5.984
  959SOL    HW2 7104   0.700   9.616   6.052
  960SOL     OW 7105   6.439   8.248   4.078
  960SOL    HW1 7106   6.461   8.340   4.064
  960SOL    HW2 7107   6.407   8.244   4.168
  961SOL     OW 7108   8.307   4.665   0.760
  961SOL    HW1 7109   8.290   4.625   0.845
  961SOL    HW2 7110   8.394   4.632   0.736
  962SOL     OW 7111   3.592   8.820   3.943
  962SOL    HW1 7112   3.569   8.898   3.994
  962SOL    HW2 7113   3.536   8.824   3.866
  963SOL     OW 7114  -1.918   2.879   4.842
  963SOL    HW1 7115  -1.913   2.818   4.915
  963SOL    HW2 7116  -1.858   2.950   4.867
  964SOL     OW 7117   1.838   5.240   0.343
  964SOL    HW1 7118   1.919   5.222   0.390
  964SOL    HW2 7119   1.866   5.263   0.254
  965SOL     OW 7120   1.814   2.207   0.079
  965SOL    HW1 7121   1.796   2.135   0.139
  965SOL    HW2 7122   1.873   2.264   0.128
  966SOL     OW 7123   2.907   8.048   6.154
  966SOL    HW1 7124   2.859   8.131   6.166
  966SOL    HW2 7125   2.864   8.006   6.079
  967SOL     OW 7126   2.712   4.240   5.540
  967SOL    HW1 7127   2.707   4.334   5.522
  967SOL    HW2 7128   2.765   4.204   5.469
  968SOL     OW 7129   4.380   6.274   4.548
  968SOL    HW1 7130   4.438   6.291   4.623
  968SOL    HW2 7131   4.385   6.353   4.495
  969SOL     OW 7132   3.319   6.068   3.284
  969SOL    HW1 7133   3.385   6.120   3.239
  969SOL    HW2 7134   3.250   6.054   3.219
  970SOL     OW 7135   1.620   3.572   2.744
  970SOL    HW1 7136   1.555   3.607   2.683
  970SOL    HW2 7137   1.643   3.646   2.800
  971SOL     OW 7138   4.743   4.586   4.956
  971SOL    HW1 7139   4.824   4.559   5.000
  971SOL    HW2 7140   4.674   4.538   5.001
  972SOL     OW 7141   1.928   2.611   1.995
  972SOL    HW1 7142   1.969   2.537   1.950
  972SOL    HW2 7143   1.886   2.661   1.925
  973SOL     OW 7144   3.355   3.595   0.740
  973SOL    HW1 7145   3.443   3.631   0.756
  973SOL    HW2 7146   3.311   3.660   0.687
  974SOL     OW 7147   0.116   2.599   2.803
  974SOL    HW1 7148   0.046   2.662   2.784
  974SOL    HW2 7149   0.191   2.652   2.827
  975SOL     OW 7150   3.379   6.751   1.578
  975SOL    HW1 7151   3.333   6.803   1.644
  975SOL    HW2 7152   3.310   6.698   1.538
  976SOL     OW 7153   4.571   6.981   3.639
  976SOL    HW1 7154   4.500   7.044   3.652
  976SOL    HW2 7155   4.540   6.901   3.683
  977SOL     OW 7156   3.312   5.718   3.853
  977SOL    HW1 7157   3.264   5.735   3.772
  977SOL    HW2 7158   3.399   5.753   3.837
  978SOL     OW 7159   6.813  10.472   5.792
  978SOL    HW1 7160   6.782  10.413   5.861
  978SOL    HW2 7161   6.902  10.495   5.819
  979SOL     OW 7162   2.532   9.410   5.379
  979SOL    HW1 7163   2.578   9.394   5.462
  979SOL    HW2 7164   2.509   9.503   5.382
  980SOL     OW 7165   7.999   4.541   1.808
  980SOL    HW1 7166   8.023   4.587   1.889
  980SOL    HW2 7167   7.945   4.603   1.760
  981SOL     OW 7168   3.564   5.113   5.838
  981SOL    HW1 7169   3.626   5.137   5.906
  981SOL    HW2 7170   3.553   5.018   5.848
  982SOL     OW 7171   6.455   7.436   1.352
  982SOL    HW1 7172   6.515   7.364   1.333
  982SOL    HW2 7173   6.477   7.502   1.287
  983SOL     OW 7174   6.184   7.711   1.193
  983SOL    HW1 7175   6.277   7.693   1.204
  983SOL    HW2 7176   6.158   7.754   1.275
  984SOL     OW 7177   2.660  10.359   6.118
  984SOL    HW1 7178   2.670  10.442   6.165
  984SOL    HW2 7179   2.688  10.378   6.028
  985SOL     OW 7180   3.512   2.358   3.333
  985SOL    HW1 7181   3.523   2.299   3.407
  985SOL    HW2 7182   3.418   2.380   3.334
  986SOL     OW 7183   5.780   5.362   3.446
  986SOL    HW1 7184   5.716   5.396   3.383
  986SOL    HW2 7185   5.852   5.425   3.444
  987SOL     OW 7186   5.060   6.887   2.928
  987SOL    HW1 7187   5.037   6.794   2.916
  987SOL    HW2 7188   5.142   6.897   2.879
  988SOL     OW 7189   4.232   2.823   4.167
  988SOL    HW1 7190   4.235   2.907   4.212
  988SOL    HW2 7191   4.234   2.758   4.238
  989SOL     OW 7192  -0.959   2.728   4.661
  989SOL    HW1 7193  -0.939   2.670   4.734
  989SOL    HW2 7194  -0.873   2.761   4.634
  990SOL     OW 7195   4.191   6.738   2.003
  990SOL    HW1 7196   4.120   6.727   1.940
  990SOL    HW2 7197   4.165   6.814   2.055
  991SOL     OW 7198   4.770   7.783   5.058
  991SOL    HW1 7199   4.862   7.766   5.075
  991SOL    HW2 7200   4.743   7.716   4.996
  992SOL     OW 7201   7.288   1.256   0.770
  992SOL    HW1 7202   7.284   1.328   0.833
  992SOL    HW2 7203   7.364   1.275   0.716
  993SOL     OW 7204   1.983   5.591   0.577
  993SOL    HW1 7205   2.045   5.658   0.606
  993SOL    HW2 7206   1.935   5.567   0.656
  994SOL     OW 7207   3.961   6.796   2.563
  994SOL    HW1 7208   3.878   6.772   2.606
  994SOL    HW2 7209   3.978   6.725   2.502
  995SOL     OW 7210   1.368   4.973   1.113
  995SOL    HW1 7211   1.343   4.881   1.108
  995SOL    HW2 7212   1.406   4.992   1.028
  996SOL     OW 7213   8.175   4.902   0.594
  996SOL    HW1 7214   8.147   4.811   0.585
  996SOL    HW2 7215   8.243   4.900   0.662
  997SOL     OW 7216   1.586   4.445   1.156
  997SOL    HW1 7217   1.550   4.358   1.173
  997SOL    HW2 7218   1.649   4.431   1.085
  998SOL     OW 7219   4.430   3.743   3.260
  998SOL    HW1 7220   4.488   3.731   3.336
  998SOL    HW2 7221   4.342   3.734   3.297
  999SOL     OW 7222  -0.752   4.890   5.779
  999SOL    HW1 7223  -0.692   4.939   5.722
  999SOL    HW2 7224  -0.696   4.825   5.822
 1000SOL     OW 7225   1.693   1.338   0.226
 1000SOL    HW1 7226   1.752   1.292   0.286
 1000SOL    HW2 7227   1.748   1.404   0.184
 1001SOL     OW 7228   5.846   7.701   5.181
 1001SOL    HW1 7229   5.867   7.767   5.115
 1001SOL    HW2 7230   5.927   7.651   5.191
 1002SOL     OW 7231   1.083   3.585   5.507
 1002SOL    HW1 7232   1.087   3.535   5.426
 1002SOL    HW2 7233   1.165   3.565   5.552
 1003SOL     OW 7234   2.700   8.076   4.646
 1003SOL    HW1 7235   2.676   8.136   4.717
 1003SOL    HW2 7236   2.634   8.093   4.578
 1004SOL     OW 7237   7.308   6.959   0.472
 1004SOL    HW1 7238   7.364   6.882   0.481
 1004SOL    HW2 7239   7.266   6.949   0.387
 1005SOL     OW 7240   7.438   8.971   3.197
 1005SOL    HW1 7241   7.503   9.025   3.152
 1005SOL    HW2 7242   7.484   8.936   3.273
 1006SOL     OW 7243   4.205   1.504   1.943
 1006SOL    HW1 7244   4.190   1.438   1.875
 1006SOL    HW2 7245   4.137   1.486   2.008
 1007SOL     OW 7246   6.798   1.023   0.765
 1007SOL    HW1 7247   6.867   1.026   0.698
 1007SOL    HW2 7248   6.799   0.932   0.796
 1008SOL     OW 7249   3.985   8.015   4.289
 1008SOL    HW1 7250   3.943   8.030   4.204
 1008SOL    HW2 7251   3.983   8.100   4.332
 1009SOL     OW 7252  -0.963   3.241   4.164
 1009SOL    HW1 7253  -0.970   3.308   4.096
 1009SOL    HW2 7254  -0.941   3.289   4.244
 1010SOL     OW 7255  -0.835   4.529   4.197
 1010SOL    HW1 7256  -0.928   4.549   4.214
 1010SOL    HW2 7257  -0.789   4.566   4.273
 1011SOL     OW 7258   4.750   9.192   5.890
 1011SOL    HW1 7259   4.673   9.243   5.916
 1011SOL    HW2 7260   4.744   9.112   5.943
 1012SOL     OW 7261   6.080   7.164   3.735
 1012SOL    HW1 7262   6.133   7.086   3.753
 1012SOL    HW2 7263   6.060   7.159   3.641
 1013SOL     OW 7264   0.775   2.413   2.308
 1013SOL    HW1 7265   0.834   2.406   2.383
 1013SOL    HW2 7266   0.715   2.484   2.332
 1014SOL     OW 7267   4.643   6.061   4.789
 1014SOL    HW1 7268   4.659   5.967   4.785
 1014SOL    HW2 7269   4.595   6.074   4.870
 1015SOL     OW 7270   4.284   6.652   6.144
 1015SOL    HW1 7271   4.200   6.616   6.173
 1015SOL    HW2 7272   4.278   6.652   6.048
 1016SOL     OW 7273   2.640   2.523   2.292
 1016SOL    HW1 7274   2.685   2.563   2.217
 1016SOL    HW2 7275   2.548   2.521   2.266
 1017SOL     OW 7276   5.724   3.346   1.816
 1017SOL    HW1 7277   5.781   3.297   1.876
 1017SOL    HW2 7278   5.639   3.348   1.860
 1018SOL     OW 7279   3.827   3.794   1.501
 1018SOL    HW1 7280   3.742   3.805   1.458
 1018SOL    HW2 7281   3.821   3.709   1.544
 1019SOL     OW 7282   3.715   5.612   5.038
 1019SOL    HW1 7283   3.750   5.699   5.060
 1019SOL    HW2 7284   3.651   5.595   5.108
 1020SOL     OW 7285   7.899   1.976   0.478
 1020SOL    HW1 7286   7.886   1.884   0.502
 1020SOL    HW2 7287   7.902   2.022   0.561
 1021SOL     OW 7288   0.743   1.026   0.700
 1021SOL    HW1 7289   0.660   1.000   0.742
 1021SOL    HW2 7290   0.788   0.943   0.683
 1022SOL     OW 7291   4.613   7.641   0.831
 1022SOL    HW1 7292   4.554   7.608   0.899
 1022SOL    HW2 7293   4.556   7.658   0.756
 1023SOL     OW 7294   2.418   7.758   5.576
 1023SOL    HW1 7295   2.335   7.790   5.613
 1023SOL    HW2 7296   2.447   7.828   5.517
 1024SOL     OW 7297   5.443   3.628   4.804
 1024SOL    HW1 7298   5.433   3.711   4.756
 1024SOL    HW2 7299   5.360   3.616   4.850
 1025SOL     OW 7300   4.201   8.848   6.038
 1025SOL    HW1 7301   4.260   8.774   6.052
 1025SOL    HW2 7302   4.206   8.899   6.119
 1026SOL     OW 7303   2.070   4.498   2.326
 1026SOL    HW1 7304   1.984   4.491   2.284
 1026SOL    HW2 7305   2.131   4.460   2.263
 1027SOL     OW 7306   5.250   1.790   2.742
 1027SOL    HW1 7307   5.241   1.702   2.705
 1027SOL    HW2 7308   5.320   1.830   2.690
 1028SOL     OW 7309   3.847   3.908   3.972
 1028SOL    HW1 7310   3.888   3.900   3.886
 1028SOL    HW2 7311   3.782   3.978   3.960
 1029SOL     OW 7312   1.197   8.917   5.139
 1029SOL    HW1 7313   1.143   8.889   5.213
 1029SOL    HW2 7314   1.135   8.955   5.077
 1030SOL     OW 7315   8.726   5.817   0.789
 1030SOL    HW1 7316   8.711   5.874   0.865
 1030SOL    HW2 7317   8.683   5.862   0.716
 1031SOL     OW 7318   4.842   5.995   1.185
 1031SOL    HW1 7319   4.815   5.947   1.107
 1031SOL    HW2 7320   4.779   5.970   1.252
 1032SOL     OW 7321  -1.201   3.643   4.899
 1032SOL    HW1 7322  -1.149   3.589   4.958
 1032SOL    HW2 7323  -1.288   3.603   4.900
 1033SOL     OW 7324   4.951   8.015   2.585
 1033SOL    HW1 7325   4.994   8.056   2.660
 1033SOL    HW2 7326   4.951   7.921   2.606
 1034SOL     OW 7327   0.813   5.080   5.570
 1034SOL    HW1 7328   0.832   5.166   5.607
 1034SOL    HW2 7329   0.899   5.042   5.551
 1035SOL     OW 7330   1.166   3.714   5.107
 1035SOL    HW1 7331   1.095   3.731   5.169
 1035SOL    HW2 7332   1.212   3.797   5.100
 1036SOL     OW 7333   2.915   4.692   2.526
 1036SOL    HW1 7334   2.962   4.701   2.444
 1036SOL    HW2 7335   2.981   4.663   2.589
 1037SOL     OW 7336   6.411   9.057   3.764
 1037SOL    HW1 7337   6.422   9.122   3.694
 1037SOL    HW2 7338   6.490   9.004   3.760
 1038SOL     OW 7339   2.879   6.721   5.552
 1038SOL    HW1 7340   2.922   6.760   5.475
 1038SOL    HW2 7341   2.944   6.730   5.622
 1039SOL     OW 7342   1.661   4.374   4.090
 1039SOL    HW1 7343   1.718   4.406   4.020
 1039SOL    HW2 7344   1.722   4.345   4.158
 1040SOL     OW 7345   6.262   5.010   1.821
 1040SOL    HW1 7346   6.292   5.101   1.812
 1040SOL    HW2 7347   6.178   5.008   1.775
 1041SOL     OW 7348  -0.793   6.126   6.023
 1041SOL    HW1 7349  -0.851   6.186   6.070
 1041SOL    HW2 7350  -0.804   6.150   5.931
 1042SOL     OW 7351   4.535   7.137   6.082
 1042SOL    HW1 7352   4.583   7.059   6.109
 1042SOL    HW2 7353   4.507   7.178   6.164
 1043SOL     OW 7354   3.150   4.248   0.986
 1043SOL    HW1 7355   3.062   4.220   0.960
 1043SOL    HW2 7356   3.136   4.305   1.061
 1044SOL     OW 7357   5.270   6.721   1.536
 1044SOL    HW1 7358   5.252   6.673   1.617
 1044SOL    HW2 7359   5.335   6.787   1.561
 1045SOL     OW 7360   4.289   9.626   4.691
 1045SOL    HW1 7361   4.265   9.564   4.622
 1045SOL    HW2 7362   4.322   9.571   4.763
 1046SOL     OW 7363   4.481   3.479   4.731
 1046SOL    HW1 7364   4.575   3.471   4.750
 1046SOL    HW2 7365   4.448   3.540   4.797
 1047SOL     OW 7366   6.102   7.219   5.948
 1047SOL    HW1 7367   6.073   7.246   5.861
 1047SOL    HW2 7368   6.072   7.128   5.956
 1048SOL     OW 7369  -0.309   4.621   4.038
 1048SOL    HW1 7370  -0.242   4.637   4.105
 1048SOL    HW2 7371  -0.384   4.673   4.067
 1049SOL     OW 7372   5.353   6.202   4.918
 1049SOL    HW1 7373   5.271   6.225   4.873
 1049SOL    HW2 7374   5.418   6.198   4.847
 1050SOL     OW 7375   7.728   3.243   0.312
 1050SOL    HW1 7376   7.673   3.182   0.263
 1050SOL    HW2 7377   7.697   3.330   0.287
 1051SOL     OW 7378   5.972   7.000   2.523
 1051SOL    HW1 7379   6.052   6.949   2.530
 1051SOL    HW2 7380   5.905   6.946   2.565
 1052SOL     OW 7381   5.263   3.514   5.343
 1052SOL    HW1 7382   5.201   3.472   5.284
 1052SOL    HW2 7383   5.268   3.604   5.312
 1053SOL     OW 7384   7.075   5.749   0.460
 1053SOL    HW1 7385   7.041   5.690   0.527
 1053SOL    HW2 7386   7.098   5.829   0.508
 1054SOL     OW 7387   2.199   9.052   3.383
 1054SOL    HW1 7388   2.235   8.996   3.452
 1054SOL    HW2 7389   2.212   9.001   3.302
 1055SOL     OW 7390   4.507   3.706   2.190
 1055SOL    HW1 7391   4.464   3.704   2.276
 1055SOL    HW2 7392   4.510   3.614   2.163
 1056SOL     OW 7393  -1.538   4.215   5.710
 1056SOL    HW1 7394  -1.549   4.304   5.677
 1056SOL    HW2 7395  -1.445   4.210   5.734
 1057SOL     OW 7396   2.897   2.548   1.827
 1057SOL    HW1 7397   2.901   2.511   1.739
 1057SOL    HW2 7398   2.981   2.591   1.839
 1058SOL     OW 7399   1.208   8.468   5.482
 1058SOL    HW1 7400   1.177   8.442   5.395
 1058SOL    HW2 7401   1.271   8.400   5.506
 1059SOL     OW 7402   7.407   5.476   1.307
 1059SOL    HW1 7403   7.478   5.482   1.242
 1059SOL    HW2 7404   7.359   5.397   1.282
 1060SOL     OW 7405   0.727   7.673   5.557
 1060SOL    HW1 7406   0.644   7.627   5.545
 1060SOL    HW2 7407   0.716   7.756   5.511
 1061SOL     OW 7408  -1.059   5.736   5.236
 1061SOL    HW1 7409  -1.033   5.735   5.144
 1061SOL    HW2 7410  -1.059   5.644   5.262
 1062SOL     OW 7411  -0.718   3.827   4.210
 1062SOL    HW1 7412  -0.690   3.808   4.120
 1062SOL    HW2 7413  -0.650   3.787   4.265
 1063SOL     OW 7414   6.749   0.607   0.321
 1063SOL    HW1 7415   6.688   0.534   0.308
 1063SOL    HW2 7416   6.757   0.647   0.235
 1064SOL     OW 7417   3.345   6.074   2.847
 1064SOL    HW1 7418   3.319   5.983   2.835
 1064SOL    HW2 7419   3.310   6.120   2.771
 1065SOL     OW 7420   0.591   3.810   5.024
 1065SOL    HW1 7421   0.686   3.800   5.032
 1065SOL    HW2 7422   0.570   3.888   5.074
 1066SOL     OW 7423   2.251   2.102   0.971
 1066SOL    HW1 7424   2.281   2.019   1.009
 1066SOL    HW2 7425   2.192   2.076   0.900
 1067SOL     OW 7426   7.981   7.324   0.453
 1067SOL    HW1 7427   7.917   7.381   0.497
 1067SOL    HW2 7428   7.942   7.307   0.367
 1068SOL     OW 7429   0.846   1.487   0.397
 1068SOL    HW1 7430   0.801   1.565   0.366
 1068SOL    HW2 7431   0.819   1.418   0.336
 1069SOL     OW 7432   3.911   8.601   4.976
 1069SOL    HW1 7433   3.860   8.522   4.960
 1069SOL    HW2 7434   3.851   8.673   4.958
 1070SOL     OW 7435   1.343   5.567   2.158
 1070SOL    HW1 7436   1.391   5.507   2.101
 1070SOL    HW2 7437   1.271   5.600   2.104
 1071SOL     OW 7438   3.375   8.961   3.364
 1071SOL    HW1 7439   3.404   9.049   3.387
 1071SOL    HW2 7440   3.292   8.974   3.318
 1072SOL     OW 7441   3.160   9.043   5.965
 1072SOL    HW1 7442   3.242   9.057   5.918
 1072SOL    HW2 7443   3.180   9.062   6.056
 1073SOL     OW 7444   1.794   2.266   2.199
 1073SOL    HW1 7445   1.846   2.282   2.278
 1073SOL    HW2 7446   1.718   2.324   2.209
 1074SOL     OW 7447   3.377   8.902   4.962
 1074SOL    HW1 7448   3.444   8.870   4.902
 1074SOL    HW2 7449   3.380   8.997   4.953
 1075SOL     OW 7450   2.043   9.305   3.739
 1075SOL    HW1 7451   1.961   9.256   3.734
 1075SOL    HW2 7452   2.028   9.382   3.684
 1076SOL     OW 7453   4.426   4.260   2.780
 1076SOL    HW1 7454   4.405   4.202   2.852
 1076SOL    HW2 7455   4.481   4.207   2.722
 1077SOL     OW 7456   4.085   6.377   1.329
 1077SOL    HW1 7457   3.996   6.386   1.294
 1077SOL    HW2 7458   4.080   6.299   1.384
 1078SOL     OW 7459   4.845   3.443   3.920
 1078SOL    HW1 7460   4.836   3.354   3.888
 1078SOL    HW2 7461   4.831   3.436   4.014
 1079SOL     OW 7462   4.174   5.920   4.012
 1079SOL    HW1 7463   4.082   5.896   4.002
 1079SOL    HW2 7464   4.222   5.849   3.970
 1080SOL     OW 7465  -0.327   2.494   3.715
 1080SOL    HW1 7466  -0.262   2.471   3.649
 1080SOL    HW2 7467  -0.276   2.533   3.786
 1081SOL     OW 7468   2.731   6.599   5.798
 1081SOL    HW1 7469   2.823   6.607   5.823
 1081SOL    HW2 7470   2.708   6.508   5.817
 1082SOL     OW 7471   0.517   9.210   5.599
 1082SOL    HW1 7472   0.564   9.288   5.569
 1082SOL    HW2 7473   0.584   9.158   5.645
 1083SOL     OW 7474   1.787   3.947   1.574
 1083SOL    HW1 7475   1.808   3.997   1.653
 1083SOL    HW2 7476   1.718   3.887   1.601
 1084SOL     OW 7477   1.496   4.560   3.779
 1084SOL    HW1 7478   1.544   4.585   3.700
 1084SOL    HW2 7479   1.422   4.620   3.782
 1085SOL     OW 7480   5.473   6.390   3.911
 1085SOL    HW1 7481   5.447   6.357   3.997
 1085SOL    HW2 7482   5.392   6.389   3.860
 1086SOL     OW 7483   5.750   5.068   5.880
 1086SOL    HW1 7484   5.841   5.041   5.867
 1086SOL    HW2 7485   5.752   5.124   5.957
 1087SOL     OW 7486   4.208   8.947   5.323
 1087SOL    HW1 7487   4.239   8.870   5.274
 1087SOL    HW2 7488   4.286   8.979   5.368
 1088SOL     OW 7489   5.713   4.521   4.306
 1088SOL    HW1 7490   5.792   4.468   4.317
 1088SOL    HW2 7491   5.663   4.476   4.238
 1089SOL     OW 7492   0.026   0.446   0.373
 1089SOL    HW1 7493   0.105   0.415   0.330
 1089SOL    HW2 7494   0.034   0.417   0.464
 1090SOL     OW 7495  -0.516   4.107   5.937
 1090SOL    HW1 7496  -0.540   4.140   5.850
 1090SOL    HW2 7497  -0.583   4.042   5.957
 1091SOL     OW 7498   5.674   4.903   1.403
 1091SOL    HW1 7499   5.683   4.824   1.349
 1091SOL    HW2 7500   5.688   4.975   1.341
 1092SOL     OW 7501   6.354   8.305   3.779
 1092SOL    HW1 7502   6.395   8.282   3.695
 1092SOL    HW2 7503   6.412   8.267   3.845
 1093SOL     OW 7504   3.931   7.744   2.017
 1093SOL    HW1 7505   4.004   7.767   1.959
 1093SOL    HW2 7506   3.898   7.661   1.983
 1094SOL     OW 7507   4.281   2.814   0.040
 1094SOL    HW1 7508   4.218   2.818  -0.032
 1094SOL    HW2 7509   4.230   2.779   0.113
 1095SOL     OW 7510   6.058   2.845   0.383
 1095SOL    HW1 7511   6.015   2.920   0.424
 1095SOL    HW2 7512   6.048   2.860   0.289
 1096SOL     OW 7513   0.137   3.477   4.151
 1096SOL    HW1 7514   0.185   3.557   4.172
 1096SOL    HW2 7515   0.183   3.440   4.075
 1097SOL     OW 7516   5.092   6.020   5.448
 1097SOL    HW1 7517   5.119   5.930   5.467
 1097SOL    HW2 7518   5.130   6.072   5.518
 1098SOL     OW 7519  -0.922   4.067   5.605
 1098SOL    HW1 7520  -0.886   4.004   5.542
 1098SOL    HW2 7521  -1.004   4.028   5.634
 1099SOL     OW 7522   3.821   6.488   6.096
 1099SOL    HW1 7523   3.794   6.513   6.185
 1099SOL    HW2 7524   3.750   6.431   6.065
 1100SOL     OW 7525   1.562   5.879   2.659
 1100SOL    HW1 7526   1.489   5.820   2.679
 1100SOL    HW2 7527   1.605   5.839   2.583
 1101SOL     OW 7528   2.304   3.841   4.360
 1101SOL    HW1 7529   2.256   3.805   4.434
 1101SOL    HW2 7530   2.238   3.891   4.311
 1102SOL     OW 7531   1.953   3.839   0.252
 1102SOL    HW1 7532   2.030   3.782   0.255
 1102SOL    HW2 7533   1.959   3.881   0.166
 1103SOL     OW 7534   4.332   1.917   1.697
 1103SOL    HW1 7535   4.285   1.972   1.634
 1103SOL    HW2 7536   4.262   1.874   1.747
 1104SOL     OW 7537   3.845   2.632   2.583
 1104SOL    HW1 7538   3.890   2.686   2.518
 1104SOL    HW2 7539   3.908   2.625   2.655
 1105SOL     OW 7540   1.932   8.946   5.706
 1105SOL    HW1 7541   2.021   8.910   5.704
 1105SOL    HW2 7542   1.876   8.871   5.721
 1106SOL     OW 7543   1.512   5.844   4.987
 1106SOL    HW1 7544   1.514   5.798   5.071
 1106SOL    HW2 7545   1.502   5.775   4.922
 1107SOL     OW 7546   6.460   5.606   1.688
 1107SOL    HW1 7547   6.377   5.559   1.688
 1107SOL    HW2 7548   6.524   5.542   1.658
 1108SOL     OW 7549   2.150   5.715   5.982
 1108SOL    HW1 7550   2.144   5.696   6.076
 1108SOL    HW2 7551   2.174   5.807   5.977
 1109SOL     OW 7552   2.402   4.014   3.198
 1109SOL    HW1 7553   2.406   4.095   3.249
 1109SOL    HW2 7554   2.316   3.976   3.220
 1110SOL     OW 7555   7.522   2.538   0.394
 1110SOL    HW1 7556   7.590   2.604   0.378
 1110SOL    HW2 7557   7.476   2.570   0.472
 1111SOL     OW 7558   3.751   2.566   1.075
 1111SOL    HW1 7559   3.710   2.650   1.058
 1111SOL    HW2 7560   3.718   2.540   1.161
 1112SOL     OW 7561   4.970   2.534   0.427
 1112SOL    HW1 7562   4.992   2.446   0.397
 1112SOL    HW2 7563   5.000   2.591   0.356
 1113SOL     OW 7564   3.690   2.666   0.394
 1113SOL    HW1 7565   3.651   2.594   0.346
 1113SOL    HW2 7566   3.616   2.714   0.431
 1114SOL     OW 7567   3.410   4.066   4.684
 1114SOL    HW1 7568   3.351   4.073   4.760
 1114SOL    HW2 7569   3.351   4.048   4.611
 1115SOL     OW 7570   3.569   9.055   5.590
 1115SOL    HW1 7571   3.544   8.977   5.539
 1115SOL    HW2 7572   3.640   9.094   5.539
 1116SOL     OW 7573   2.631   4.785   5.150
 1116SOL    HW1 7574   2.583   4.730   5.212
 1116SOL    HW2 7575   2.575   4.862   5.138
 1117SOL     OW 7576   2.758   3.970   0.131
 1117SOL    HW1 7577   2.822   4.035   0.100
 1117SOL    HW2 7578   2.800   3.928   0.206
 1118SOL     OW 7579   3.220   3.904   2.769
 1118SOL    HW1 7580   3.285   3.973   2.779
 1118SOL    HW2 7581   3.203   3.901   2.675
 1119SOL     OW 7582  -0.715   3.329   5.570
 1119SOL    HW1 7583  -0.783   3.291   5.514
 1119SOL    HW2 7584  -0.721   3.424   5.554
 1120SOL     OW 7585   5.657   2.370   2.279
 1120SOL    HW1 7586   5.672   2.299   2.216
 1120SOL    HW2 7587   5.671   2.330   2.365
 1121SOL     OW 7588   4.878   5.644   4.556
 1121SOL    HW1 7589   4.875   5.627   4.462
 1121SOL    HW2 7590   4.971   5.646   4.577
 1122SOL     OW 7591   2.389   2.521   2.193
 1122SOL    HW1 7592   2.312   2.466   2.211
 1122SOL    HW2 7593   2.354   2.610   2.187
 1123SOL     OW 7594   3.097   3.176   3.761
 1123SOL    HW1 7595   3.126   3.258   3.801
 1123SOL    HW2 7596   3.080   3.118   3.835
 1124SOL     OW 7597  -0.089   3.282   3.634
 1124SOL    HW1 7598  -0.169   3.311   3.590
 1124SOL    HW2 7599  -0.089   3.187   3.621
 1125SOL     OW 7600   3.178   5.725   3.046
 1125SOL    HW1 7601   3.139   5.659   2.988
 1125SOL    HW2 7602   3.121   5.725   3.123
 1126SOL     OW 7603   6.348   2.174   2.381
 1126SOL    HW1 7604   6.418   2.238   2.392
 1126SOL    HW2 7605   6.392   2.089   2.381
 1127SOL     OW 7606   3.708   6.328   0.876
 1127SOL    HW1 7607   3.698   6.246   0.925
 1127SOL    HW2 7608   3.724   6.394   0.943
 1128SOL     OW 7609  -1.144   5.195   5.121
 1128SOL    HW1 7610  -1.210   5.260   5.097
 1128SOL    HW2 7611  -1.165   5.171   5.212
 1129SOL     OW 7612   3.043   3.101   2.975
 1129SOL    HW1 7613   3.070   3.130   3.062
 1129SOL    HW2 7614   3.021   3.182   2.929
 1130SOL     OW 7615   1.694   4.262   3.169
 1130SOL    HW1 7616   1.667   4.317   3.242
 1130SOL    HW2 7617   1.651   4.178   3.184
 1131SOL     OW 7618   5.141   6.108   3.300
 1131SOL    HW1 7619   5.149   6.158   3.219
 1131SOL    HW2 7620   5.046   6.105   3.316
 1132SOL     OW 7621  -0.619   2.209   2.767
 1132SOL    HW1 7622  -0.690   2.185   2.826
 1132SOL    HW2 7623  -0.541   2.212   2.823
 1133SOL     OW 7624   7.119   9.040   4.425
 1133SOL    HW1 7625   7.135   9.120   4.376
 1133SOL    HW2 7626   7.024   9.034   4.430
 1134SOL     OW 7627   4.585   2.212   1.004
 1134SOL    HW1 7628   4.610   2.259   0.925
 1134SOL    HW2 7629   4.667   2.194   1.049
 1135SOL     OW 7630   2.830   3.584   1.539
 1135SOL    HW1 7631   2.839   3.599   1.633
 1135SOL    HW2 7632   2.914   3.546   1.513
 1136SOL     OW 7633   0.915   1.191   0.085
 1136SOL    HW1 7634   0.847   1.133   0.121
 1136SOL    HW2 7635   0.965   1.220   0.160
 1137SOL     OW 7636   5.503   7.103   4.315
 1137SOL    HW1 7637   5.426   7.106   4.371
 1137SOL    HW2 7638   5.572   7.067   4.371
 1138SOL     OW 7639   5.130   8.335   2.532
 1138SOL    HW1 7640   5.037   8.314   2.544
 1138SOL    HW2 7641   5.173   8.302   2.611
 1139SOL     OW 7642   4.408   9.593   5.496
 1139SOL    HW1 7643   4.381   9.573   5.406
 1139SOL    HW2 7644   4.496   9.558   5.502
 1140SOL     OW 7645   6.405   3.390   2.586
 1140SOL    HW1 7646   6.492   3.382   2.548
 1140SOL    HW2 7647   6.346   3.358   2.517
 1141SOL     OW 7648  -1.306   3.765   5.416
 1141SOL    HW1 7649  -1.329   3.708   5.343
 1141SOL    HW2 7650  -1.331   3.852   5.387
 1142SOL     OW 7651   4.807   5.773   5.726
 1142SOL    HW1 7652   4.854   5.795   5.807
 1142SOL    HW2 7653   4.781   5.682   5.737
 1143SOL     OW 7654   4.972   8.928   5.670
 1143SOL    HW1 7655   4.914   8.947   5.744
 1143SOL    HW2 7656   4.957   9.001   5.609
 1144SOL     OW 7657   2.159   8.385   4.781
 1144SOL    HW1 7658   2.071   8.387   4.820
 1144SOL    HW2 7659   2.184   8.477   4.773
 1145SOL     OW 7660   8.716   4.316   0.194
 1145SOL    HW1 7661   8.707   4.343   0.103
 1145SOL    HW2 7662   8.806   4.339   0.217
 1146SOL     OW 7663   1.940   4.983   1.288
 1146SOL    HW1 7664   1.896   4.949   1.366
 1146SOL    HW2 7665   1.959   4.906   1.235
 1147SOL     OW 7666   1.670   7.889   6.167
 1147SOL    HW1 7667   1.589   7.866   6.212
 1147SOL    HW2 7668   1.648   7.967   6.115
 1148SOL     OW 7669   4.692   5.829   1.348
 1148SOL    HW1 7670   4.633   5.853   1.420
 1148SOL    HW2 7671   4.673   5.736   1.333
 1149SOL     OW 7672   3.314   7.474   4.967
 1149SOL    HW1 7673   3.311   7.381   4.988
 1149SOL    HW2 7674   3.282   7.479   4.877
 1150SOL     OW 7675   3.187   4.494   1.796
 1150SOL    HW1 7676   3.257   4.443   1.755
 1150SOL    HW2 7677   3.169   4.448   1.878
 1151SOL     OW 7678   5.765   3.196   1.204
 1151SOL    HW1 7679   5.679   3.238   1.205
 1151SOL    HW2 7680   5.766   3.142   1.283
 1152SOL     OW 7681   0.684   2.998   5.052
 1152SOL    HW1 7682   0.766   3.021   5.009
 1152SOL    HW2 7683   0.638   2.943   4.989
 1153SOL     OW 7684   4.639   7.405   1.266
 1153SOL    HW1 7685   4.599   7.436   1.184
 1153SOL    HW2 7686   4.726   7.444   1.265
 1154SOL     OW 7687   5.512   4.599   1.941
 1154SOL    HW1 7688   5.454   4.665   1.904
 1154SOL    HW2 7689   5.501   4.609   2.036
 1155SOL     OW 7690  -1.923   3.788   5.633
 1155SOL    HW1 7691  -1.926   3.713   5.692
 1155SOL    HW2 7692  -1.877   3.856   5.682
 1156SOL     OW 7693   3.189   4.002   3.402
 1156SOL    HW1 7694   3.243   3.937   3.447
 1156SOL    HW2 7695   3.252   4.061   3.361
 1157SOL     OW 7696  -1.338   5.258   5.877
 1157SOL    HW1 7697  -1.259   5.214   5.907
 1157SOL    HW2 7698  -1.307   5.341   5.840
 1158SOL     OW 7699   2.223   6.966   0.808
 1158SOL    HW1 7700   2.157   6.913   0.764
 1158SOL    HW2 7701   2.269   6.905   0.865
 1159SOL     OW 7702   3.942  10.453   5.888
 1159SOL    HW1 7703   3.969  10.512   5.818
 1159SOL    HW2 7704   3.907  10.510   5.957
 1160SOL     OW 7705   5.872   6.204   1.837
 1160SOL    HW1 7706   5.857   6.217   1.931
 1160SOL    HW2 7707   5.870   6.109   1.825
 1161SOL     OW 7708   3.993   2.182   0.204
 1161SOL    HW1 7709   4.020   2.091   0.212
 1161SOL    HW2 7710   3.897   2.178   0.196
 1162SOL     OW 7711   7.554   8.698   4.728
 1162SOL    HW1 7712   7.606   8.618   4.735
 1162SOL    HW2 7713   7.584   8.753   4.800
 1163SOL     OW 7714   4.651   4.257   5.362
 1163SOL    HW1 7715   4.614   4.295   5.282
 1163SOL    HW2 7716   4.574   4.226   5.411
 1164SOL     OW 7717   4.810   3.620   2.465
 1164SOL    HW1 7718   4.824   3.597   2.373
 1164SOL    HW2 7719   4.828   3.539   2.514
 1165SOL     OW 7720   2.635   5.231   5.599
 1165SOL    HW1 7721   2.707   5.168   5.606
 1165SOL    HW2 7722   2.623   5.264   5.689
 1166SOL     OW 7723   2.067   4.469   1.053
 1166SOL    HW1 7724   2.131   4.431   0.992
 1166SOL    HW2 7725   2.035   4.394   1.104
 1167SOL     OW 7726   2.952   2.960   1.934
 1167SOL    HW1 7727   2.899   2.938   2.011
 1167SOL    HW2 7728   2.990   2.877   1.906
 1168SOL     OW 7729   5.274   5.549   2.719
 1168SOL    HW1 7730   5.345   5.524   2.659
 1168SOL    HW2 7731   5.309   5.622   2.770
 1169SOL     OW 7732   5.048   2.493   2.085
 1169SOL    HW1 7733   5.070   2.564   2.024
 1169SOL    HW2 7734   5.109   2.505   2.157
 1170SOL     OW 7735   3.832   4.674   4.030
 1170SOL    HW1 7736   3.862   4.594   3.988
 1170SOL    HW2 7737   3.810   4.733   3.957
 1171SOL     OW 7738   3.833   6.082   6.084
 1171SOL    HW1 7739   3.844   6.074   5.989
 1171SOL    HW2 7740   3.772   6.155   6.094
 1172SOL     OW 7741   6.983   4.212   3.410
 1172SOL    HW1 7742   7.055   4.239   3.352
 1172SOL    HW2 7743   6.907   4.204   3.352
 1173SOL     OW 7744   3.695   7.494   4.131
 1173SOL    HW1 7745   3.728   7.454   4.212
 1173SOL    HW2 7746   3.693   7.422   4.068
 1174SOL     OW 7747   5.979   6.904   1.324
 1174SOL    HW1 7748   6.028   6.824   1.340
 1174SOL    HW2 7749   5.892   6.874   1.298
 1175SOL     OW 7750   3.818   5.535   3.980
 1175SOL    HW1 7751   3.851   5.588   3.907
 1175SOL    HW2 7752   3.806   5.597   4.051
 1176SOL     OW 7753   6.688   2.113   2.618
 1176SOL    HW1 7754   6.681   2.049   2.688
 1176SOL    HW2 7755   6.618   2.176   2.636
 1177SOL     OW 7756   4.174   6.066   1.580
 1177SOL    HW1 7757   4.128   6.056   1.497
 1177SOL    HW2 7758   4.203   6.157   1.580
 1178SOL     OW 7759   1.819   2.811   0.203
 1178SOL    HW1 7760   1.784   2.900   0.208
 1178SOL    HW2 7761   1.819   2.780   0.293
 1179SOL     OW 7762  -0.740   5.411   5.628
 1179SOL    HW1 7763  -0.769   5.481   5.570
 1179SOL    HW2 7764  -0.758   5.445   5.716
 1180SOL     OW 7765   2.564   7.004   0.814
 1180SOL    HW1 7766   2.479   6.969   0.788
 1180SOL    HW2 7767   2.581   6.965   0.900
 1181SOL     OW 7768   4.038   6.579   2.410
 1181SOL    HW1 7769   4.117   6.562   2.358
 1181SOL    HW2 7770   4.033   6.506   2.472
 1182SOL     OW 7771   3.054   7.707   2.069
 1182SOL    HW1 7772   3.075   7.737   1.980
 1182SOL    HW2 7773   2.959   7.692   2.067
 1183SOL     OW 7774   2.186   5.991   5.919
 1183SOL    HW1 7775   2.250   6.033   5.862
 1183SOL    HW2 7776   2.143   6.064   5.964
 1184SOL     OW 7777   5.279   4.364   1.226
 1184SOL    HW1 7778   5.210   4.355   1.160
 1184SOL    HW2 7779   5.251   4.307   1.297
 1185SOL     OW 7780   0.509   2.566   3.723
 1185SOL    HW1 7781   0.438   2.606   3.673
 1185SOL    HW2 7782   0.466   2.506   3.784
 1186SOL     OW 7783   0.158   3.059   1.558
 1186SOL    HW1 7784   0.142   3.067   1.652
 1186SOL    HW2 7785   0.078   3.020   1.523
 1187SOL     OW 7786   7.859   8.611   4.100
 1187SOL    HW1 7787   7.777   8.631   4.055
 1187SOL    HW2 7788   7.888   8.527   4.064
 1188SOL     OW 7789   2.679   6.925   1.035
 1188SOL    HW1 7790   2.732   6.845   1.030
 1188SOL    HW2 7791   2.627   6.915   1.114
 1189SOL     OW 7792   5.357   6.695   5.308
 1189SOL    HW1 7793   5.358   6.638   5.385
 1189SOL    HW2 7794   5.358   6.636   5.233
 1190SOL     OW 7795   2.730   5.452   4.782
 1190SOL    HW1 7796   2.636   5.466   4.793
 1190SOL    HW2 7797   2.770   5.537   4.803
 1191SOL     OW 7798   3.169   0.951   0.762
 1191SOL    HW1 7799   3.227   1.015   0.722
 1191SOL    HW2 7800   3.187   0.870   0.716
 1192SOL     OW 7801   2.577   6.068   2.510
 1192SOL    HW1 7802   2.650   6.128   2.497
 1192SOL    HW2 7803   2.521   6.081   2.434
 1193SOL     OW 7804   6.156   9.005   3.950
 1193SOL    HW1 7805   6.222   9.019   3.882
 1193SOL    HW2 7806   6.088   9.070   3.932
 1194SOL     OW 7807   7.235   6.305   0.218
 1194SOL    HW1 7808   7.140   6.313   0.212
 1194SOL    HW2 7809   7.252   6.211   0.208
 1195SOL     OW 7810   4.497   3.470   3.881
 1195SOL    HW1 7811   4.429   3.417   3.838
 1195SOL    HW2 7812   4.515   3.423   3.962
 1196SOL     OW 7813   1.626   5.318   0.844
 1196SOL    HW1 7814   1.655   5.364   0.765
 1196SOL    HW2 7815   1.699   5.260   0.866
 1197SOL     OW 7816  -0.207   3.664   4.083
 1197SOL    HW1 7817  -0.180   3.660   4.175
 1197SOL    HW2 7818  -0.210   3.758   4.063
 1198SOL     OW 7819   4.741   3.957   6.082
 1198SOL    HW1 7820   4.761   4.026   6.019
 1198SOL    HW2 7821   4.812   3.894   6.071
 1199SOL     OW 7822   0.378   6.987   5.711
 1199SOL    HW1 7823   0.442   6.968   5.643
 1199SOL    HW2 7824   0.339   6.902   5.732
 1200SOL     OW 7825   1.045   2.784   2.002
 1200SOL    HW1 7826   1.026   2.698   1.963
 1200SOL    HW2 7827   1.077   2.764   2.090
 1201SOL     OW 7828   5.085   1.495   0.584
 1201SOL    HW1 7829   5.108   1.573   0.534
 1201SOL    HW2 7830   5.120   1.422   0.533
 1202SOL     OW 7831   1.102   4.886   1.620
 1202SOL    HW1 7832   1.164   4.858   1.552
 1202SOL    HW2 7833   1.091   4.980   1.605
 1203SOL     OW 7834   2.652   4.888   0.162
 1203SOL    HW1 7835   2.645   4.862   0.070
 1203SOL    HW2 7836   2.745   4.905   0.175
 1204SOL     OW 7837   1.355   6.165   5.458
 1204SOL    HW1 7838   1.335   6.203   5.543
 1204SOL    HW2 7839   1.363   6.071   5.476
 1205SOL     OW 7840   3.309   6.810   2.689
 1205SOL    HW1 7841   3.269   6.800   2.603
 1205SOL    HW2 7842   3.363   6.732   2.701
 1206SOL     OW 7843   9.170   7.434   0.621
 1206SOL    HW1 7844   9.258   7.398   0.608
 1206SOL    HW2 7845   9.113   7.357   0.626
 1207SOL     OW 7846   2.562   2.537   4.183
 1207SOL    HW1 7847   2.507   2.502   4.113
 1207SOL    HW2 7848   2.514   2.614   4.214
 1208SOL     OW 7849   4.100   1.159   1.314
 1208SOL    HW1 7850   4.042   1.156   1.390
 1208SOL    HW2 7851   4.147   1.242   1.323
 1209SOL     OW 7852   6.743   6.545   3.951
 1209SOL    HW1 7853   6.723   6.639   3.952
 1209SOL    HW2 7854   6.680   6.506   4.011
 1210SOL     OW 7855   5.321   0.620   0.364
 1210SOL    HW1 7856   5.371   0.584   0.438
 1210SOL    HW2 7857   5.336   0.558   0.293
 1211SOL     OW 7858   2.811   2.685   1.294
 1211SOL    HW1 7859   2.735   2.708   1.240
 1211SOL    HW2 7860   2.861   2.625   1.240
 1212SOL     OW 7861   2.084   4.558   2.988
 1212SOL    HW1 7862   2.029   4.586   3.061
 1212SOL    HW2 7863   2.053   4.469   2.967
 1213SOL     OW 7864   2.308   4.350   3.326
 1213SOL    HW1 7865   2.236   4.298   3.291
 1213SOL    HW2 7866   2.344   4.395   3.250
 1214SOL     OW 7867   7.891   2.405   0.395
 1214SOL    HW1 7868   7.953   2.332   0.399
 1214SOL    HW2 7869   7.932   2.469   0.337
 1215SOL     OW 7870   6.868   3.482   0.617
 1215SOL    HW1 7871   6.943   3.440   0.575
 1215SOL    HW2 7872   6.899   3.502   0.706
 1216SOL     OW 7873   3.722   3.912   2.129
 1216SOL    HW1 7874   3.782   3.940   2.198
 1216SOL    HW2 7875   3.644   3.880   2.175
 1217SOL     OW 7876   3.746   6.982   5.799
 1217SOL    HW1 7877   3.757   7.060   5.853
 1217SOL    HW2 7878   3.713   6.915   5.859
 1218SOL     OW 7879   5.281   1.790   3.062
 1218SOL    HW1 7880   5.288   1.703   3.101
 1218SOL    HW2 7881   5.206   1.784   3.002
 1219SOL     OW 7882   5.715   6.289   1.596
 1219SOL    HW1 7883   5.780   6.299   1.666
 1219SOL    HW2 7884   5.665   6.370   1.598
 1220SOL     OW 7885   0.446   4.341   4.564
 1220SOL    HW1 7886   0.388   4.276   4.525
 1220SOL    HW2 7887   0.445   4.321   4.658
 1221SOL     OW 7888   1.102   3.886   4.098
 1221SOL    HW1 7889   1.131   3.898   4.008
 1221SOL    HW2 7890   1.180   3.859   4.145
 1222SOL     OW 7891   3.531   4.865   1.388
 1222SOL    HW1 7892   3.607   4.813   1.411
 1222SOL    HW2 7893   3.482   4.811   1.326
 1223SOL     OW 7894   1.148   7.311   5.463
 1223SOL    HW1 7895   1.136   7.216   5.468
 1223SOL    HW2 7896   1.218   7.323   5.398
 1224SOL     OW 7897   6.835   3.216   1.080
 1224SOL    HW1 7898   6.783   3.174   1.011
 1224SOL    HW2 7899   6.801   3.180   1.161
 1225SOL     OW 7900   8.041   2.959   0.240
 1225SOL    HW1 7901   8.114   2.955   0.178
 1225SOL    HW2 7902   8.035   3.052   0.264
 1226SOL     OW 7903   5.199   5.662   2.301
 1226SOL    HW1 7904   5.243   5.693   2.222
 1226SOL    HW2 7905   5.271   5.637   2.360
 1227SOL     OW 7906   6.384   5.490   1.365
 1227SOL    HW1 7907   6.398   5.468   1.457
 1227SOL    HW2 7908   6.315   5.429   1.336
 1228SOL     OW 7909  -0.811   5.803   4.886
 1228SOL    HW1 7910  -0.786   5.769   4.971
 1228SOL    HW2 7911  -0.759   5.884   4.876
 1229SOL     OW 7912   5.409   1.977   2.614
 1229SOL    HW1 7913   5.398   2.014   2.526
 1229SOL    HW2 7914   5.437   2.052   2.668
 1230SOL     OW 7915   8.557   3.675   0.168
 1230SOL    HW1 7916   8.610   3.643   0.095
 1230SOL    HW2 7917   8.486   3.612   0.176
 1231SOL     OW 7918   1.851   4.655   1.812
 1231SOL    HW1 7919   1.893   4.579   1.852
 1231SOL    HW2 7920   1.885   4.656   1.723
 1232SOL     OW 7921   1.190   2.848   3.471
 1232SOL    HW1 7922   1.095   2.840   3.467
 1232SOL    HW2 7923   1.221   2.808   3.390
 1233SOL     OW 7924   2.734   9.391   4.735
 1233SOL    HW1 7925   2.689   9.323   4.785
 1233SOL    HW2 7926   2.744   9.464   4.797
 1234SOL     OW 7927   2.705   6.393   4.666
 1234SOL    HW1 7928   2.722   6.461   4.600
 1234SOL    HW2 7929   2.619   6.358   4.643
 1235SOL     OW 7930   4.821   5.003   2.551
 1235SOL    HW1 7931   4.885   5.066   2.584
 1235SOL    HW2 7932   4.772   5.052   2.484
 1236SOL     OW 7933   5.152   3.565   4.220
 1236SOL    HW1 7934   5.186   3.478   4.197
 1236SOL    HW2 7935   5.229   3.621   4.223
 1237SOL     OW 7936   0.707   6.785   5.417
 1237SOL    HW1 7937   0.708   6.713   5.354
 1237SOL    HW2 7938   0.629   6.769   5.471
 1238SOL     OW 7939   4.249   0.945   0.120
 1238SOL    HW1 7940   4.173   0.897   0.089
 1238SOL    HW2 7941   4.315   0.878   0.138
 1239SOL     OW 7942   2.076   2.275   0.481
 1239SOL    HW1 7943   2.006   2.334   0.510
 1239SOL    HW2 7944   2.038   2.188   0.490
 1240SOL     OW 7945   7.053   3.401   2.330
 1240SOL    HW1 7946   6.983   3.466   2.328
 1240SOL    HW2 7947   7.025   3.337   2.396
 1241SOL     OW 7948   0.830   3.544   5.727
 1241SOL    HW1 7949   0.915   3.507   5.753
 1241SOL    HW2 7950   0.812   3.506   5.641
 1242SOL     OW 7951   0.901   3.811   2.205
 1242SOL    HW1 7952   0.900   3.903   2.178
 1242SOL    HW2 7953   0.967   3.770   2.150
 1243SOL     OW 7954   6.624   8.626   4.168
 1243SOL    HW1 7955   6.622   8.611   4.263
 1243SOL    HW2 7956   6.677   8.554   4.133
 1244SOL     OW 7957   4.655   5.259   2.674
 1244SOL    HW1 7958   4.737   5.289   2.635
 1244SOL    HW2 7959   4.651   5.305   2.758
 1245SOL     OW 7960   6.665   5.156   0.090
 1245SOL    HW1 7961   6.586   5.151   0.036
 1245SOL    HW2 7962   6.727   5.096   0.048
 1246SOL     OW 7963   0.075   4.268   4.585
 1246SOL    HW1 7964   0.146   4.309   4.635
 1246SOL    HW2 7965   0.000   4.271   4.643
 1247SOL     OW 7966  -0.019   4.016   4.422
 1247SOL    HW1 7967  -0.029   4.108   4.449
 1247SOL    HW2 7968  -0.092   3.971   4.463
 1248SOL     OW 7969   2.917   2.194   1.703
 1248SOL    HW1 7970   2.970   2.159   1.775
 1248SOL    HW2 7971   2.942   2.286   1.697
 1249SOL     OW 7972   2.820   5.829   5.420
 1249SOL    HW1 7973   2.783   5.783   5.496
 1249SOL    HW2 7974   2.848   5.759   5.361
 1250SOL     OW 7975   3.701   3.424   2.637
 1250SOL    HW1 7976   3.677   3.331   2.635
 1250SOL    HW2 7977   3.784   3.426   2.683
 1251SOL     OW 7978   1.029   1.469   1.404
 1251SOL    HW1 7979   1.049   1.425   1.322
 1251SOL    HW2 7980   0.982   1.548   1.379
 1252SOL     OW 7981   2.787   3.539   2.392
 1252SOL    HW1 7982   2.824   3.500   2.312
 1252SOL    HW2 7983   2.715   3.481   2.416
 1253SOL     OW 7984   5.800   6.978   4.118
 1253SOL    HW1 7985   5.841   7.058   4.086
 1253SOL    HW2 7986   5.822   6.976   4.212
 1254SOL     OW 7987   6.380   5.378   0.589
 1254SOL    HW1 7988   6.409   5.446   0.529
 1254SOL    HW2 7989   6.359   5.303   0.533
 1255SOL     OW 7990   2.044   5.270   2.647
 1255SOL    HW1 7991   2.028   5.215   2.723
 1255SOL    HW2 7992   2.056   5.208   2.575
 1256SOL     OW 7993   0.193   4.501   3.720
 1256SOL    HW1 7994   0.122   4.554   3.684
 1256SOL    HW2 7995   0.269   4.523   3.668
 1257SOL     OW 7996   5.428   2.515   3.842
 1257SOL    HW1 7997   5.373   2.551   3.912
 1257SOL    HW2 7998   5.466   2.435   3.880
 1258SOL     OW 7999   5.936   7.404   1.293
 1258SOL    HW1 8000   6.027   7.375   1.292
 1258SOL    HW2 8001   5.896   7.360   1.218
 1259SOL     OW 8002   2.804   3.555   1.819
 1259SOL    HW1 8003   2.837   3.586   1.903
 1259SOL    HW2 8004   2.712   3.534   1.836
 1260SOL     OW 8005   3.089   4.551   2.679
 1260SOL    HW1 8006   3.085   4.575   2.771
 1260SOL    HW2 8007   3.111   4.457   2.680
 1261SOL     OW 8008   3.678   5.705   0.985
 1261SOL    HW1 8009   3.736   5.782   0.983
 1261SOL    HW2 8010   3.734   5.635   1.018
 1262SOL     OW 8011   6.813   3.919   0.683
 1262SOL    HW1 8012   6.801   3.871   0.765
 1262SOL    HW2 8013   6.724   3.929   0.648
 1263SOL     OW 8014   0.698   3.180   5.371
 1263SOL    HW1 8015   0.679   3.090   5.344
 1263SOL    HW2 8016   0.723   3.172   5.463
 1264SOL     OW 8017   2.136   9.592   4.409
 1264SOL    HW1 8018   2.166   9.648   4.481
 1264SOL    HW2 8019   2.072   9.645   4.362
 1265SOL     OW 8020   3.841   5.936   0.963
 1265SOL    HW1 8021   3.877   6.008   1.015
 1265SOL    HW2 8022   3.896   5.933   0.885
 1266SOL     OW 8023   2.962   2.840   3.256
 1266SOL    HW1 8024   2.910   2.891   3.193
 1266SOL    HW2 8025   2.964   2.895   3.334
 1267SOL     OW 8026   0.305   4.176   2.835
 1267SOL    HW1 8027   0.358   4.201   2.910
 1267SOL    HW2 8028   0.368   4.157   2.766
 1268SOL     OW 8029   5.180   7.795   5.622
 1268SOL    HW1 8030   5.131   7.838   5.551
 1268SOL    HW2 8031   5.269   7.785   5.587
 1269SOL     OW 8032  -0.367   3.890   3.317
 1269SOL    HW1 8033  -0.291   3.904   3.373
 1269SOL    HW2 8034  -0.442   3.893   3.376
 1270SOL     OW 8035   5.630   0.691   0.298
 1270SOL    HW1 8036   5.537   0.694   0.321
 1270SOL    HW2 8037   5.673   0.651   0.373
 1271SOL     OW 8038  -1.864   4.582   5.926
 1271SOL    HW1 8039  -1.855   4.677   5.917
 1271SOL    HW2 8040  -1.916   4.555   5.850
 1272SOL     OW 8041   1.427   4.891   6.030
 1272SOL    HW1 8042   1.514   4.852   6.038
 1272SOL    HW2 8043   1.442   4.985   6.034
 1273SOL     OW 8044   6.997   4.836   1.884
 1273SOL    HW1 8045   6.986   4.788   1.966
 1273SOL    HW2 8046   7.002   4.768   1.816
 1274SOL     OW 8047   5.879   4.957   1.022
 1274SOL    HW1 8048   5.874   4.911   0.938
 1274SOL    HW2 8049   5.914   4.891   1.082
 1275SOL     OW 8050   6.116   7.294   1.047
 1275SOL    HW1 8051   6.183   7.308   1.113
 1275SOL    HW2 8052   6.125   7.203   1.022
 1276SOL     OW 8053   4.145   8.430   5.891
 1276SOL    HW1 8054   4.172   8.362   5.830
 1276SOL    HW2 8055   4.051   8.442   5.874
 1277SOL     OW 8056   5.923   6.608   3.252
 1277SOL    HW1 8057   5.850   6.641   3.200
 1277SOL    HW2 8058   5.894   6.522   3.281
 1278SOL     OW 8059   3.707   6.845   0.955
 1278SOL    HW1 8060   3.749   6.829   1.040
 1278SOL    HW2 8061   3.750   6.924   0.922
 1279SOL     OW 8062   0.394   3.890   3.590
 1279SOL    HW1 8063   0.348   3.931   3.663
 1279SOL    HW2 8064   0.471   3.850   3.630
 1280SOL     OW 8065   6.689   3.687   2.097
 1280SOL    HW1 8066   6.598   3.660   2.083
 1280SOL    HW2 8067   6.686   3.783   2.097
 1281SOL     OW 8068   2.719   1.192   1.691
 1281SOL    HW1 8069   2.674   1.210   1.773
 1281SOL    HW2 8070   2.730   1.277   1.650
 1282SOL     OW 8071   2.385   5.667   2.996
 1282SOL    HW1 8072   2.291   5.655   2.984
 1282SOL    HW2 8073   2.413   5.718   2.919
 1283SOL     OW 8074   4.191   7.667   5.212
 1283SOL    HW1 8075   4.265   7.702   5.262
 1283SOL    HW2 8076   4.232   7.613   5.145
 1284SOL     OW 8077   0.741   1.708   0.991
 1284SOL    HW1 8078   0.666   1.727   1.047
 1284SOL    HW2 8079   0.758   1.614   1.004
 1285SOL     OW 8080   4.935   2.748   1.063
 1285SOL    HW1 8081   4.934   2.665   1.016
 1285SOL    HW2 8082   4.965   2.812   0.999
 1286SOL     OW 8083   1.357   3.054   2.640
 1286SOL    HW1 8084   1.267   3.075   2.664
 1286SOL    HW2 8085   1.411   3.101   2.703
 1287SOL     OW 8086   6.360   3.544   1.751
 1287SOL    HW1 8087   6.278   3.594   1.755
 1287SOL    HW2 8088   6.380   3.523   1.842
 1288SOL     OW 8089   0.959   2.941   0.606
 1288SOL    HW1 8090   0.930   3.031   0.616
 1288SOL    HW2 8091   1.038   2.947   0.552
 1289SOL     OW 8092   0.859   4.458   3.950
 1289SOL    HW1 8093   0.783   4.505   3.914
 1289SOL    HW2 8094   0.931   4.520   3.940
 1290SOL     OW 8095   5.926   6.842   3.756
 1290SOL    HW1 8096   6.010   6.850   3.709
 1290SOL    HW2 8097   5.949   6.860   3.847
 1291SOL     OW 8098   7.090   8.719   4.395
 1291SOL    HW1 8099   7.140   8.676   4.326
 1291SOL    HW2 8100   7.097   8.813   4.375
 1292SOL     OW 8101   5.829   9.551   6.061
 1292SOL    HW1 8102   5.873   9.620   6.110
 1292SOL    HW2 8103   5.895   9.482   6.053
 1293SOL     OW 8104   1.338   8.647   5.212
 1293SOL    HW1 8105   1.273   8.638   5.143
 1293SOL    HW2 8106   1.346   8.559   5.249
 1294SOL     OW 8107   3.694   7.701   1.818
 1294SOL    HW1 8108   3.692   7.794   1.840
 1294SOL    HW2 8109   3.602   7.675   1.817
 1295SOL     OW 8110   5.316   5.555   0.472
 1295SOL    HW1 8111   5.284   5.479   0.424
 1295SOL    HW2 8112   5.356   5.519   0.551
 1296SOL     OW 8113   0.519   1.104   0.041
 1296SOL    HW1 8114   0.572   1.063   0.109
 1296SOL    HW2 8115   0.575   1.172   0.004
 1297SOL     OW 8116   5.350   4.656   5.861
 1297SOL    HW1 8117   5.318   4.568   5.841
 1297SOL    HW2 8118   5.398   4.682   5.783
 1298SOL     OW 8119   3.715   9.571   5.021
 1298SOL    HW1 8120   3.717   9.658   4.981
 1298SOL    HW2 8121   3.755   9.584   5.107
 1299SOL     OW 8122   5.988   3.752   0.567
 1299SOL    HW1 8123   5.994   3.797   0.483
 1299SOL    HW2 8124   6.026   3.665   0.551
 1300SOL     OW 8125   4.517   8.736   3.722
 1300SOL    HW1 8126   4.463   8.702   3.651
 1300SOL    HW2 8127   4.455   8.767   3.788
 1301SOL     OW 8128   6.817   5.245   3.143
 1301SOL    HW1 8129   6.770   5.182   3.089
 1301SOL    HW2 8130   6.800   5.216   3.233
 1302SOL     OW 8131   5.617   4.510   2.715
 1302SOL    HW1 8132   5.650   4.458   2.788
 1302SOL    HW2 8133   5.523   4.490   2.713
 1303SOL     OW 8134   2.425   4.002   1.040
 1303SOL    HW1 8135   2.348   4.005   0.983
 1303SOL    HW2 8136   2.440   3.909   1.056
 1304SOL     OW 8137   0.663   9.679   4.800
 1304SOL    HW1 8138   0.736   9.701   4.859
 1304SOL    HW2 8139   0.692   9.599   4.756
 1305SOL     OW 8140   2.741   3.098   4.083
 1305SOL    HW1 8141   2.779   3.010   4.087
 1305SOL    HW2 8142   2.738   3.118   3.989
 1306SOL     OW 8143   2.045   8.025   4.725
 1306SOL    HW1 8144   2.096   7.945   4.734
 1306SOL    HW2 8145   2.035   8.058   4.814
 1307SOL     OW 8146   5.311   9.615   5.249
 1307SOL    HW1 8147   5.249   9.566   5.302
 1307SOL    HW2 8148   5.257   9.684   5.208
 1308SOL     OW 8149   5.333   2.022   0.870
 1308SOL    HW1 8150   5.284   1.940   0.870
 1308SOL    HW2 8151   5.404   2.007   0.932
 1309SOL     OW 8152   5.636   7.582   1.480
 1309SOL    HW1 8153   5.578   7.634   1.535
 1309SOL    HW2 8154   5.599   7.588   1.392
 1310SOL     OW 8155   4.761   7.343   0.657
 1310SOL    HW1 8156   4.825   7.402   0.697
 1310SOL    HW2 8157   4.787   7.339   0.565
 1311SOL     OW 8158   6.514   8.745   3.508
 1311SOL    HW1 8159   6.534   8.835   3.533
 1311SOL    HW2 8160   6.586   8.693   3.545
 1312SOL     OW 8161   1.860   8.147   5.869
 1312SOL    HW1 8162   1.950   8.136   5.900
 1312SOL    HW2 8163   1.861   8.111   5.780
 1313SOL     OW 8164   1.895   3.704   0.502
 1313SOL    HW1 8165   1.959   3.740   0.440
 1313SOL    HW2 8166   1.946   3.646   0.558
 1314SOL     OW 8167   5.452   6.914   3.314
 1314SOL    HW1 8168   5.463   6.851   3.386
 1314SOL    HW2 8169   5.453   7.000   3.357
 1315SOL     OW 8170   5.215   4.410   2.262
 1315SOL    HW1 8171   5.280   4.411   2.191
 1315SOL    HW2 8172   5.231   4.328   2.308
 1316SOL     OW 8173   4.016   3.777   0.615
 1316SOL    HW1 8174   4.070   3.801   0.540
 1316SOL    HW2 8175   4.005   3.682   0.607
 1317SOL     OW 8176   0.691   2.634   3.321
 1317SOL    HW1 8177   0.704   2.582   3.399
 1317SOL    HW2 8178   0.776   2.675   3.304
 1318SOL     OW 8179   3.809   4.463   0.975
 1318SOL    HW1 8180   3.904   4.457   0.969
 1318SOL    HW2 8181   3.777   4.396   0.914
 1319SOL     OW 8182   2.345   5.514   6.091
 1319SOL    HW1 8183   2.263   5.548   6.127
 1319SOL    HW2 8184   2.318   5.446   6.029
 1320SOL     OW 8185   3.395   5.968   3.666
 1320SOL    HW1 8186   3.429   6.053   3.638
 1320SOL    HW2 8187   3.410   5.911   3.590
 1321SOL     OW 8188   1.397   5.944   1.851
 1321SOL    HW1 8189   1.442   5.998   1.917
 1321SOL    HW2 8190   1.327   6.000   1.818
 1322SOL     OW 8191   1.266   7.114   6.190
 1322SOL    HW1 8192   1.260   7.174   6.116
 1322SOL    HW2 8193   1.228   7.162   6.263
 1323SOL     OW 8194   2.507   3.886   4.994
 1323SOL    HW1 8195   2.454   3.927   5.063
 1323SOL    HW2 8196   2.477   3.928   4.913
 1324SOL     OW 8197   7.135   8.184   3.490
 1324SOL    HW1 8198   7.195   8.181   3.416
 1324SOL    HW2 8199   7.088   8.267   3.480
 1325SOL     OW 8200   2.675   4.347   0.362
 1325SOL    HW1 8201   2.638   4.426   0.322
 1325SOL    HW2 8202   2.639   4.275   0.310
 1326SOL     OW 8203   1.475  10.293   5.831
 1326SOL    HW1 8204   1.568  10.314   5.819
 1326SOL    HW2 8205   1.469  10.199   5.817
 1327SOL     OW 8206   3.503   6.758   1.888
 1327SOL    HW1 8207   3.435   6.690   1.880
 1327SOL    HW2 8208   3.457   6.840   1.871
 1328SOL     OW 8209   2.342   4.778   4.401
 1328SOL    HW1 8210   2.370   4.692   4.430
 1328SOL    HW2 8211   2.421   4.832   4.406
 1329SOL     OW 8212   2.960   1.496   0.034
 1329SOL    HW1 8213   2.930   1.557  -0.032
 1329SOL    HW2 8214   2.881   1.467   0.078
 1330SOL     OW 8215   2.725   5.754   1.655
 1330SOL    HW1 8216   2.657   5.765   1.588
 1330SOL    HW2 8217   2.794   5.816   1.629
 1331SOL     OW 8218  -0.879   4.489   5.175
 1331SOL    HW1 8219  -0.809   4.546   5.206
 1331SOL    HW2 8220  -0.848   4.400   5.196
 1332SOL     OW 8221   6.080   3.414   1.879
 1332SOL    HW1 8222   6.064   3.461   1.961
 1332SOL    HW2 8223   6.075   3.481   1.811
 1333SOL     OW 8224   1.560   2.322   2.462
 1333SOL    HW1 8225   1.485   2.381   2.456
 1333SOL    HW2 8226   1.636   2.380   2.464
 1334SOL     OW 8227   3.262   4.202   1.829
 1334SOL    HW1 8228   3.278   4.227   1.738
 1334SOL    HW2 8229   3.169   4.178   1.831
 1335SOL     OW 8230   1.755   9.977   5.199
 1335SOL    HW1 8231   1.820   9.995   5.130
 1335SOL    HW2 8232   1.671   9.992   5.156
 1336SOL     OW 8233   2.032   3.827   4.144
 1336SOL    HW1 8234   2.030   3.732   4.153
 1336SOL    HW2 8235   2.109   3.844   4.089
 1337SOL     OW 8236  -0.135   3.259   4.156
 1337SOL    HW1 8237  -0.192   3.182   4.159
 1337SOL    HW2 8238  -0.047   3.224   4.165
 1338SOL     OW 8239   4.962   4.800   1.746
 1338SOL    HW1 8240   4.905   4.830   1.675
 1338SOL    HW2 8241   4.915   4.727   1.786
 1339SOL     OW 8242   2.865   9.108   4.514
 1339SOL    HW1 8243   2.908   9.057   4.582
 1339SOL    HW2 8244   2.777   9.126   4.548
 1340SOL     OW 8245   2.705   5.372   1.852
 1340SOL    HW1 8246   2.712   5.374   1.948
 1340SOL    HW2 8247   2.765   5.301   1.826
 1341SOL     OW 8248   4.368   5.043   3.757
 1341SOL    HW1 8249   4.457   5.072   3.738
 1341SOL    HW2 8250   4.378   4.956   3.795
 1342SOL     OW 8251   4.212   7.327   4.032
 1342SOL    HW1 8252   4.268   7.361   3.962
 1342SOL    HW2 8253   4.273   7.299   4.100
 1343SOL     OW 8254   6.028   0.182   0.122
 1343SOL    HW1 8255   6.033   0.274   0.095
 1343SOL    HW2 8256   6.040   0.184   0.217
 1344SOL     OW 8257   4.834  10.032   5.039
 1344SOL    HW1 8258   4.774   9.978   4.986
 1344SOL    HW2 8259   4.886  10.078   4.974
 1345SOL     OW 8260   4.713   2.806   3.258
 1345SOL    HW1 8261   4.782   2.744   3.280
 1345SOL    HW2 8262   4.758   2.891   3.258
 1346SOL     OW 8263   2.828   9.132   6.009
 1346SOL    HW1 8264   2.742   9.090   6.009
 1346SOL    HW2 8265   2.841   9.162   6.099
 1347SOL     OW 8266   6.742   3.214   2.983
 1347SOL    HW1 8267   6.657   3.177   3.008
 1347SOL    HW2 8268   6.723   3.268   2.906
 1348SOL     OW 8269   5.653   6.312   0.106
 1348SOL    HW1 8270   5.562   6.284   0.113
 1348SOL    HW2 8271   5.655   6.368   0.028
 1349SOL     OW 8272   2.046   1.577   2.710
 1349SOL    HW1 8273   2.117   1.561   2.772
 1349SOL    HW2 8274   2.029   1.492   2.670
 1350SOL     OW 8275   2.453   7.082   2.008
 1350SOL    HW1 8276   2.435   7.121   2.093
 1350SOL    HW2 8277   2.376   7.101   1.955
 1351SOL     OW 8278   0.172   4.037   5.653
 1351SOL    HW1 8279   0.221   3.964   5.690
 1351SOL    HW2 8280   0.219   4.115   5.682
 1352SOL     OW 8281   3.126   7.838   4.060
 1352SOL    HW1 8282   3.195   7.783   4.097
 1352SOL    HW2 8283   3.144   7.840   3.966
 1353SOL     OW 8284   3.038   3.855   4.028
 1353SOL    HW1 8285   2.964   3.888   4.080
 1353SOL    HW2 8286   3.080   3.933   3.994
 1354SOL     OW 8287   1.989   3.960   3.331
 1354SOL    HW1 8288   2.048   3.888   3.355
 1354SOL    HW2 8289   2.022   4.035   3.379
 1355SOL     OW 8290   3.638   6.177   3.267
 1355SOL    HW1 8291   3.659   6.267   3.243
 1355SOL    HW2 8292   3.580   6.186   3.343
 1356SOL     OW 8293   2.835   8.105   4.390
 1356SOL    HW1 8294   2.853   8.180   4.447
 1356SOL    HW2 8295   2.759   8.131   4.338
 1357SOL     OW 8296   3.575   5.748   3.249
 1357SOL    HW1 8297   3.625   5.668   3.235
 1357SOL    HW2 8298   3.603   5.780   3.335
 1358SOL     OW 8299   5.204   5.675   4.009
 1358SOL    HW1 8300   5.150   5.627   4.071
 1358SOL    HW2 8301   5.264   5.609   3.973
 1359SOL     OW 8302   3.347   7.937   5.755
 1359SOL    HW1 8303   3.373   7.995   5.684
 1359SOL    HW2 8304   3.363   7.988   5.835
 1360SOL     OW 8305   6.910   2.903   0.255
 1360SOL    HW1 8306   6.931   2.830   0.314
 1360SOL    HW2 8307   6.823   2.881   0.221
 1361SOL     OW 8308   4.435   2.597   1.256
 1361SOL    HW1 8309   4.440   2.668   1.320
 1361SOL    HW2 8310   4.368   2.626   1.194
 1362SOL     OW 8311   2.893   7.376   4.438
 1362SOL    HW1 8312   2.861   7.345   4.523
 1362SOL    HW2 8313   2.878   7.470   4.440
 1363SOL     OW 8314   1.193   4.823   2.883
 1363SOL    HW1 8315   1.209   4.856   2.971
 1363SOL    HW2 8316   1.127   4.754   2.895
 1364SOL     OW 8317   5.265   3.931   2.871
 1364SOL    HW1 8318   5.331   3.997   2.850
 1364SOL    HW2 8319   5.193   3.981   2.910
 1365SOL     OW 8320   4.145   5.162   4.313
 1365SOL    HW1 8321   4.083   5.163   4.241
 1365SOL    HW2 8322   4.115   5.091   4.370
 1366SOL     OW 8323   3.818   7.594   4.722
 1366SOL    HW1 8324   3.907   7.589   4.757
 1366SOL    HW2 8325   3.785   7.504   4.726
 1367SOL     OW 8326   5.938   1.783   2.748
 1367SOL    HW1 8327   5.867   1.722   2.729
 1367SOL    HW2 8328   5.917   1.819   2.834
 1368SOL     OW 8329   6.543   2.430   2.793
 1368SOL    HW1 8330   6.591   2.494   2.846
 1368SOL    HW2 8331   6.505   2.370   2.857
 1369SOL     OW 8332   3.263   7.544   1.202
 1369SOL    HW1 8333   3.173   7.573   1.185
 1369SOL    HW2 8334   3.255   7.483   1.275
 1370SOL     OW 8335   3.636   5.435   2.124
 1370SOL    HW1 8336   3.701   5.477   2.068
 1370SOL    HW2 8337   3.677   5.433   2.211
 1371SOL     OW 8338   7.373   6.074   0.106
 1371SOL    HW1 8339   7.433   6.021   0.054
 1371SOL    HW2 8340   7.376   6.161   0.065
 1372SOL     OW 8341   2.161   9.207   5.473
 1372SOL    HW1 8342   2.075   9.180   5.440
 1372SOL    HW2 8343   2.155   9.194   5.567
 1373SOL     OW 8344   2.766   1.060   0.160
 1373SOL    HW1 8345   2.740   0.973   0.131
 1373SOL    HW2 8346   2.699   1.119   0.126
 1374SOL     OW 8347  -0.025   8.752   5.553
 1374SOL    HW1 8348   0.007   8.816   5.490
 1374SOL    HW2 8349  -0.023   8.798   5.637
 1375SOL     OW 8350   4.613   5.511   0.558
 1375SOL    HW1 8351   4.705   5.533   0.572
 1375SOL    HW2 8352   4.599   5.432   0.611
 1376SOL     OW 8353  -0.890   3.267   5.363
 1376SOL    HW1 8354  -0.875   3.185   5.317
 1376SOL    HW2 8355  -0.982   3.287   5.347
 1377SOL     OW 8356   5.370   4.883   6.031
 1377SOL    HW1 8357   5.326   4.947   5.976
 1377SOL    HW2 8358   5.419   4.829   5.970
 1378SOL     OW 8359   3.575   4.199   5.940
 1378SOL    HW1 8360   3.494   4.153   5.917
 1378SOL    HW2 8361   3.553   4.250   6.018
 1379SOL     OW 8362   6.535   1.317   0.337
 1379SOL    HW1 8363   6.486   1.277   0.409
 1379SOL    HW2 8364   6.534   1.410   0.356
 1380SOL     OW 8365   7.754   4.558   0.800
 1380SOL    HW1 8366   7.723   4.605   0.722
 1380SOL    HW2 8367   7.674   4.528   0.843
 1381SOL     OW 8368   0.090   4.285   3.997
 1381SOL    HW1 8369   0.171   4.273   3.946
 1381SOL    HW2 8370   0.076   4.200   4.040
 1382SOL     OW 8371   6.382   4.357   2.676
 1382SOL    HW1 8372   6.372   4.300   2.600
 1382SOL    HW2 8373   6.477   4.367   2.687
 1383SOL     OW 8374   5.192   5.927   1.437
 1383SOL    HW1 8375   5.255   5.884   1.495
 1383SOL    HW2 8376   5.183   6.015   1.474
 1384SOL     OW 8377   4.397   1.572   1.105
 1384SOL    HW1 8378   4.441   1.492   1.075
 1384SOL    HW2 8379   4.311   1.569   1.064
 1385SOL     OW 8380   3.536   5.157   5.563
 1385SOL    HW1 8381   3.524   5.068   5.528
 1385SOL    HW2 8382   3.538   5.145   5.658
 1386SOL     OW 8383   3.303   6.481   6.090
 1386SOL    HW1 8384   3.291   6.452   5.999
 1386SOL    HW2 8385   3.316   6.400   6.139
 1387SOL     OW 8386   1.154   9.696   6.081
 1387SOL    HW1 8387   1.085   9.759   6.056
 1387SOL    HW2 8388   1.108   9.613   6.089
 1388SOL     OW 8389   2.345   1.744   1.381
 1388SOL    HW1 8390   2.343   1.764   1.287
 1388SOL    HW2 8391   2.390   1.660   1.387
 1389SOL     OW 8392   7.121  10.241   5.652
 1389SOL    HW1 8393   7.149  10.247   5.744
 1389SOL    HW2 8394   7.203  10.239   5.603
 1390SOL     OW 8395   6.293   6.964   3.424
 1390SOL    HW1 8396   6.247   6.901   3.480
 1390SOL    HW2 8397   6.378   6.924   3.406
 1391SOL     OW 8398   1.338   4.929   5.135
 1391SOL    HW1 8399   1.405   4.865   5.158
 1391SOL    HW2 8400   1.279   4.882   5.076
 1392SOL     OW 8401   6.608   9.022   3.504
 1392SOL    HW1 8402   6.552   9.100   3.505
 1392SOL    HW2 8403   6.683   9.046   3.559
 1393SOL     OW 8404   1.292   3.772   4.251
 1393SOL    HW1 8405   1.217   3.758   4.309
 1393SOL    HW2 8406   1.304   3.687   4.207
 1394SOL     OW 8407   4.344   3.744   2.405
 1394SOL    HW1 8408   4.255   3.713   2.388
 1394SOL    HW2 8409   4.348   3.830   2.364
 1395SOL     OW 8410   2.712   1.858   0.852
 1395SOL    HW1 8411   2.680   1.912   0.925
 1395SOL    HW2 8412   2.651   1.784   0.849
 1396SOL     OW 8413   8.813   7.894   1.434
 1396SOL    HW1 8414   8.903   7.913   1.405
 1396SOL    HW2 8415   8.776   7.840   1.363
 1397SOL     OW 8416   7.975   3.841   0.454
 1397SOL    HW1 8417   7.989   3.751   0.426
 1397SOL    HW2 8418   8.002   3.842   0.546
 1398SOL     OW 8419   7.658   3.334   1.564
 1398SOL    HW1 8420   7.737   3.355   1.514
 1398SOL    HW2 8421   7.685   3.262   1.621
 1399SOL     OW 8422   4.678   4.065   0.656
 1399SOL    HW1 8423   4.594   4.050   0.613
 1399SOL    HW2 8424   4.698   3.982   0.699
 1400SOL     OW 8425   1.023   7.458   5.680
 1400SOL    HW1 8426   0.941   7.409   5.673
 1400SOL    HW2 8427   1.076   7.426   5.607
 1401SOL     OW 8428   4.199   6.185   4.114
 1401SOL    HW1 8429   4.215   6.092   4.100
 1401SOL    HW2 8430   4.104   6.192   4.126
 1402SOL     OW 8431   3.242   5.288   1.308
 1402SOL    HW1 8432   3.257   5.365   1.253
 1402SOL    HW2 8433   3.234   5.215   1.246
 1403SOL     OW 8434   1.836   3.990   0.556
 1403SOL    HW1 8435   1.747   3.960   0.573
 1403SOL    HW2 8436   1.839   4.004   0.462
 1404SOL     OW 8437   4.315   4.908   0.386
 1404SOL    HW1 8438   4.361   4.824   0.389
 1404SOL    HW2 8439   4.290   4.918   0.294
 1405SOL     OW 8440   4.051   2.840   1.592
 1405SOL    HW1 8441   3.982   2.904   1.605
 1405SOL    HW2 8442   4.011   2.773   1.536
 1406SOL     OW 8443   4.309   7.777   2.354
 1406SOL    HW1 8444   4.389   7.726   2.365
 1406SOL    HW2 8445   4.323   7.827   2.274
 1407SOL     OW 8446   5.838   6.047   3.271
 1407SOL    HW1 8447   5.930   6.064   3.255
 1407SOL    HW2 8448   5.831   5.952   3.275
 1408SOL     OW 8449   5.782   3.888   2.897
 1408SOL    HW1 8450   5.699   3.849   2.871
 1408SOL    HW2 8451   5.833   3.815   2.933
 1409SOL     OW 8452   3.573   3.238   0.955
 1409SOL    HW1 8453   3.493   3.208   0.911
 1409SOL    HW2 8454   3.629   3.160   0.958
 1410SOL     OW 8455   4.871   8.502   4.159
 1410SOL    HW1 8456   4.802   8.513   4.093
 1410SOL    HW2 8457   4.905   8.414   4.144
 1411SOL     OW 8458   2.468   5.199   0.986
 1411SOL    HW1 8459   2.435   5.223   0.899
 1411SOL    HW2 8460   2.433   5.111   1.002
 1412SOL     OW 8461   4.102   7.471   2.372
 1412SOL    HW1 8462   4.035   7.438   2.312
 1412SOL    HW2 8463   4.181   7.422   2.349
 1413SOL     OW 8464  -1.225   4.942   5.461
 1413SOL    HW1 8465  -1.222   5.021   5.515
 1413SOL    HW2 8466  -1.147   4.893   5.486
 1414SOL     OW 8467   6.967   3.405   2.947
 1414SOL    HW1 8468   6.922   3.322   2.961
 1414SOL    HW2 8469   7.002   3.428   3.033
 1415SOL     OW 8470   1.643   0.979   1.169
 1415SOL    HW1 8471   1.597   0.923   1.230
 1415SOL    HW2 8472   1.598   1.063   1.174
 1416SOL     OW 8473   5.812   5.058   4.201
 1416SOL    HW1 8474   5.882   5.123   4.203
 1416SOL    HW2 8475   5.754   5.088   4.131
 1417SOL     OW 8476   3.013   2.430   0.763
 1417SOL    HW1 8477   2.965   2.399   0.686
 1417SOL    HW2 8478   3.094   2.378   0.764
 1418SOL     OW 8479   2.850   2.695   2.384
 1418SOL    HW1 8480   2.907   2.658   2.452
 1418SOL    HW2 8481   2.769   2.645   2.391
 1419SOL     OW 8482   6.190   5.654   5.377
 1419SOL    HW1 8483   6.135   5.605   5.316
 1419SOL    HW2 8484   6.227   5.725   5.326
 1420SOL     OW 8485   7.007   3.710   0.072
 1420SOL    HW1 8486   6.922   3.716   0.116
 1420SOL    HW2 8487   7.071   3.714   0.144
 1421SOL     OW 8488  -0.190   2.429   2.814
 1421SOL    HW1 8489  -0.136   2.457   2.741
 1421SOL    HW2 8490  -0.278   2.421   2.777
 1422SOL     OW 8491   1.762   3.625   1.446
 1422SOL    HW1 8492   1.717   3.708   1.457
 1422SOL    HW2 8493   1.771   3.590   1.534
 1423SOL     OW 8494   2.264   5.513   2.561
 1423SOL    HW1 8495   2.295   5.438   2.611
 1423SOL    HW2 8496   2.170   5.516   2.578
 1424SOL     OW 8497   3.510   4.313   6.178
 1424SOL    HW1 8498   3.430   4.349   6.215
 1424SOL    HW2 8499   3.566   4.295   6.253
 1425SOL     OW 8500   1.763   3.417   5.466
 1425SOL    HW1 8501   1.724   3.354   5.405
 1425SOL    HW2 8502   1.741   3.503   5.430
 1426SOL     OW 8503   5.236   8.932   3.091
 1426SOL    HW1 8504   5.229   9.017   3.133
 1426SOL    HW2 8505   5.328   8.908   3.097
 1427SOL     OW 8506   3.222   4.285   3.713
 1427SOL    HW1 8507   3.172   4.232   3.651
 1427SOL    HW2 8508   3.210   4.375   3.684
 1428SOL     OW 8509   5.648   8.372   2.940
 1428SOL    HW1 8510   5.564   8.334   2.963
 1428SOL    HW2 8511   5.675   8.326   2.861
 1429SOL     OW 8512  -1.340   4.346   4.997
 1429SOL    HW1 8513  -1.282   4.369   5.069
 1429SOL    HW2 8514  -1.344   4.251   4.998
 1430SOL     OW 8515   8.262   6.415   0.748
 1430SOL    HW1 8516   8.227   6.348   0.688
 1430SOL    HW2 8517   8.245   6.498   0.704
 1431SOL     OW 8518   7.202   3.637   0.261
 1431SOL    HW1 8519   7.252   3.557   0.245
 1431SOL    HW2 8520   7.211   3.652   0.355
 1432SOL     OW 8521   5.038   4.052   3.125
 1432SOL    HW1 8522   5.120   4.092   3.094
 1432SOL    HW2 8523   4.969   4.108   3.091
 1433SOL     OW 8524   5.815   2.466   3.122
 1433SOL    HW1 8525   5.754   2.538   3.106
 1433SOL    HW2 8526   5.864   2.457   3.040
 1434SOL     OW 8527   5.196   5.359   3.457
 1434SOL    HW1 8528   5.179   5.273   3.419
 1434SOL    HW2 8529   5.275   5.390   3.414
 1435SOL     OW 8530   4.607   4.516   5.671
 1435SOL    HW1 8531   4.599   4.444   5.735
 1435SOL    HW2 8532   4.538   4.498   5.607
 1436SOL     OW 8533   3.225   5.521   2.332
 1436SOL    HW1 8534   3.294   5.580   2.363
 1436SOL    HW2 8535   3.271   5.444   2.300
 1437SOL     OW 8536   5.910   3.360   0.695
 1437SOL    HW1 8537   5.951   3.363   0.609
 1437SOL    HW2 8538   5.819   3.338   0.678
 1438SOL     OW 8539   6.175   6.150   4.964
 1438SOL    HW1 8540   6.269   6.131   4.956
 1438SOL    HW2 8541   6.161   6.161   5.058
 1439SOL     OW 8542   3.237   4.035   0.282
 1439SOL    HW1 8543   3.296   3.967   0.315
 1439SOL    HW2 8544   3.159   3.988   0.253
 1440SOL     OW 8545   3.227   8.864   5.646
 1440SOL    HW1 8546   3.278   8.915   5.709
 1440SOL    HW2 8547   3.253   8.774   5.661
 1441SOL     OW 8548   4.723   4.295   1.949
 1441SOL    HW1 8549   4.806   4.276   1.993
 1441SOL    HW2 8550   4.741   4.282   1.856
 1442SOL     OW 8551   0.367   2.434   2.821
 1442SOL    HW1 8552   0.306   2.402   2.888
 1442SOL    HW2 8553   0.400   2.516   2.856
 1443SOL     OW 8554   3.426   4.617   0.211
 1443SOL    HW1 8555   3.333   4.622   0.189
 1443SOL    HW2 8556   3.470   4.613   0.127
 1444SOL     OW 8557   0.278   9.298   5.195
 1444SOL    HW1 8558   0.319   9.359   5.258
 1444SOL    HW2 8559   0.239   9.355   5.129
 1445SOL     OW 8560   6.866   1.870   1.163
 1445SOL    HW1 8561   6.843   1.777   1.171
 1445SOL    HW2 8562   6.808   1.903   1.094
 1446SOL     OW 8563   3.716   2.577   1.593
 1446SOL    HW1 8564   3.682   2.552   1.507
 1446SOL    HW2 8565   3.668   2.656   1.616
 1447SOL     OW 8566   5.142   2.745   1.300
 1447SOL    HW1 8567   5.052   2.743   1.269
 1447SOL    HW2 8568   5.174   2.656   1.285
 1448SOL     OW 8569   5.763   8.075   3.808
 1448SOL    HW1 8570   5.822   8.061   3.882
 1448SOL    HW2 8571   5.750   8.170   3.806
 1449SOL     OW 8572   5.064   4.371   5.524
 1449SOL    HW1 8573   5.000   4.352   5.455
 1449SOL    HW2 8574   5.129   4.428   5.482
 1450SOL     OW 8575   5.589   4.480   5.081
 1450SOL    HW1 8576   5.502   4.459   5.115
 1450SOL    HW2 8577   5.615   4.402   5.031
 1451SOL     OW 8578   5.006   5.494   5.714
 1451SOL    HW1 8579   4.918   5.482   5.681
 1451SOL    HW2 8580   5.002   5.576   5.764
 1452SOL     OW 8581   2.402   3.722   3.633
 1452SOL    HW1 8582   2.346   3.721   3.710
 1452SOL    HW2 8583   2.476   3.778   3.657
 1453SOL     OW 8584   1.024   5.920   3.569
 1453SOL    HW1 8585   0.961   5.857   3.605
 1453SOL    HW2 8586   0.970   5.980   3.518
 1454SOL     OW 8587   4.852   4.957   1.273
 1454SOL    HW1 8588   4.830   4.954   1.179
 1454SOL    HW2 8589   4.829   5.046   1.299
 1455SOL     OW 8590   2.836   1.357   2.142
 1455SOL    HW1 8591   2.860   1.374   2.233
 1455SOL    HW2 8592   2.849   1.440   2.097
 1456SOL     OW 8593   4.409   6.643   4.353
 1456SOL    HW1 8594   4.336   6.586   4.329
 1456SOL    HW2 8595   4.479   6.619   4.291
 1457SOL     OW 8596   2.411   3.459   5.524
 1457SOL    HW1 8597   2.456   3.537   5.492
 1457SOL    HW2 8598   2.319   3.485   5.528
 1458SOL     OW 8599   1.322   7.715   5.652
 1458SOL    HW1 8600   1.397   7.657   5.648
 1458SOL    HW2 8601   1.360   7.803   5.656
 1459SOL     OW 8602   5.446   4.410   3.198
 1459SOL    HW1 8603   5.538   4.386   3.198
 1459SOL    HW2 8604   5.444   4.503   3.178
 1460SOL     OW 8605   4.700   8.187   5.377
 1460SOL    HW1 8606   4.731   8.235   5.300
 1460SOL    HW2 8607   4.763   8.207   5.446
 1461SOL     OW 8608   4.661   9.026   5.024
 1461SOL    HW1 8609   4.728   9.088   5.052
 1461SOL    HW2 8610   4.582   9.052   5.071
 1462SOL     OW 8611   5.739   0.504   0.486
 1462SOL    HW1 8612   5.773   0.565   0.551
 1462SOL    HW2 8613   5.647   0.492   0.510
 1463SOL     OW 8614   0.790   7.287   5.345
 1463SOL    HW1 8615   0.806   7.302   5.439
 1463SOL    HW2 8616   0.815   7.195   5.331
 1464SOL     OW 8617   4.807  10.027   5.674
 1464SOL    HW1 8618   4.717  10.055   5.691
 1464SOL    HW2 8619   4.810   9.937   5.706
 1465SOL     OW 8620   2.261   6.741   5.254
 1465SOL    HW1 8621   2.242   6.781   5.339
 1465SOL    HW2 8622   2.304   6.658   5.275
 1466SOL     OW 8623  -1.371   4.042   5.356
 1466SOL    HW1 8624  -1.282   4.077   5.360
 1466SOL    HW2 8625  -1.415   4.092   5.288
 1467SOL     OW 8626   4.405   6.528   2.929
 1467SOL    HW1 8627   4.384   6.621   2.939
 1467SOL    HW2 8628   4.328   6.491   2.886
 1468SOL     OW 8629  -0.114   6.378   5.322
 1468SOL    HW1 8630  -0.195   6.327   5.318
 1468SOL    HW2 8631  -0.112   6.414   5.410
 1469SOL     OW 8632   4.194   4.152   1.550
 1469SOL    HW1 8633   4.263   4.112   1.603
 1469SOL    HW2 8634   4.234   4.165   1.465
 1470SOL     OW 8635   1.175   5.434   5.176
 1470SOL    HW1 8636   1.156   5.527   5.163
 1470SOL    HW2 8637   1.251   5.417   5.120
 1471SOL     OW 8638   4.195   3.875   4.291
 1471SOL    HW1 8639   4.112   3.843   4.256
 1471SOL    HW2 8640   4.257   3.867   4.218
 1472SOL     OW 8641   5.147   6.280   3.088
 1472SOL    HW1 8642   5.149   6.372   3.061
 1472SOL    HW2 8643   5.170   6.231   3.009
 1473SOL     OW 8644   1.399   3.015   3.532
 1473SOL    HW1 8645   1.416   3.021   3.626
 1473SOL    HW2 8646   1.320   2.961   3.525
 1474SOL     OW 8647   4.296   8.062   5.428
 1474SOL    HW1 8648   4.218   8.046   5.482
 1474SOL    HW2 8649   4.320   8.153   5.448
 1475SOL     OW 8650   3.652   3.773   1.265
 1475SOL    HW1 8651   3.680   3.856   1.227
 1475SOL    HW2 8652   3.600   3.731   1.197
 1476SOL     OW 8653   0.953   5.582   5.416
 1476SOL    HW1 8654   1.011   5.654   5.392
 1476SOL    HW2 8655   1.010   5.506   5.422
 1477SOL     OW 8656   5.602   9.559   5.355
 1477SOL    HW1 8657   5.607   9.517   5.440
 1477SOL    HW2 8658   5.543   9.634   5.368
 1478SOL     OW 8659   8.372   8.825   3.097
 1478SOL    HW1 8660   8.389   8.733   3.079
 1478SOL    HW2 8661   8.338   8.860   3.014
 1479SOL     OW 8662   5.482   6.909   0.394
 1479SOL    HW1 8663   5.422   6.834   0.396
 1479SOL    HW2 8664   5.566   6.871   0.370
 1480SOL     OW 8665  -0.139   3.433   3.944
 1480SOL    HW1 8666  -0.175   3.514   3.979
 1480SOL    HW2 8667  -0.103   3.387   4.020
 1481SOL     OW 8668   3.157   5.553   2.831
 1481SOL    HW1 8669   3.076   5.516   2.795
 1481SOL    HW2 8670   3.208   5.579   2.754
 1482SOL     OW 8671   5.604   7.723   3.074
 1482SOL    HW1 8672   5.658   7.794   3.040
 1482SOL    HW2 8673   5.599   7.660   3.003
 1483SOL     OW 8674   6.525   6.421   4.548
 1483SOL    HW1 8675   6.594   6.487   4.553
 1483SOL    HW2 8676   6.490   6.430   4.459
 1484SOL     OW 8677  -0.229   7.612   5.408
 1484SOL    HW1 8678  -0.195   7.545   5.467
 1484SOL    HW2 8679  -0.187   7.693   5.437
 1485SOL     OW 8680   5.185   3.942   1.841
 1485SOL    HW1 8681   5.259   3.959   1.899
 1485SOL    HW2 8682   5.207   3.860   1.797
 1486SOL     OW 8683   6.047   5.153   4.532
 1486SOL    HW1 8684   6.008   5.178   4.616
 1486SOL    HW2 8685   5.989   5.191   4.466
 1487SOL     OW 8686   4.267   2.828   2.758
 1487SOL    HW1 8687   4.304   2.882   2.828
 1487SOL    HW2 8688   4.227   2.890   2.698
 1488SOL     OW 8689   6.932   0.998   0.351
 1488SOL    HW1 8690   6.951   0.991   0.444
 1488SOL    HW2 8691   6.838   1.015   0.346
 1489SOL     OW 8692   0.396   4.643   4.245
 1489SOL    HW1 8693   0.442   4.565   4.276
 1489SOL    HW2 8694   0.349   4.613   4.167
 1490SOL     OW 8695   5.369   7.785   3.194
 1490SOL    HW1 8696   5.375   7.778   3.289
 1490SOL    HW2 8697   5.457   7.765   3.162
 1491SOL     OW 8698   6.148   8.035   4.306
 1491SOL    HW1 8699   6.123   7.949   4.274
 1491SOL    HW2 8700   6.243   8.032   4.316
 1492SOL     OW 8701   6.174   4.479   0.504
 1492SOL    HW1 8702   6.125   4.445   0.430
 1492SOL    HW2 8703   6.190   4.570   0.482
 1493SOL     OW 8704   6.469   6.832   4.824
 1493SOL    HW1 8705   6.539   6.768   4.839
 1493SOL    HW2 8706   6.415   6.792   4.756
 1494SOL     OW 8707   6.205   7.659   6.205
 1494SOL    HW1 8708   6.129   7.718   6.201
 1494SOL    HW2 8709   6.189   7.595   6.136
 1495SOL     OW 8710   9.081   7.119   0.722
 1495SOL    HW1 8711   9.112   7.072   0.644
 1495SOL    HW2 8712   9.038   7.051   0.775
 1496SOL     OW 8713   2.207   9.154   5.754
 1496SOL    HW1 8714   2.144   9.195   5.813
 1496SOL    HW2 8715   2.291   9.164   5.798
 1497SOL     OW 8716   5.865   5.057   0.396
 1497SOL    HW1 8717   5.815   5.137   0.410
 1497SOL    HW2 8718   5.946   5.070   0.444
 1498SOL     OW 8719   3.460   5.526   0.910
 1498SOL    HW1 8720   3.535   5.471   0.889
 1498SOL    HW2 8721   3.496   5.600   0.958
 1499SOL     OW 8722   5.511   9.155   5.571
 1499SOL    HW1 8723   5.569   9.091   5.530
 1499SOL    HW2 8724   5.545   9.164   5.660
 1500SOL     OW 8725   3.432   5.116   2.367
 1500SOL    HW1 8726   3.379   5.147   2.441
 1500SOL    HW2 8727   3.426   5.021   2.371
 1501SOL     OW 8728   7.562   3.450   2.037
 1501SOL    HW1 8729   7.487   3.509   2.037
 1501SOL    HW2 8730   7.619   3.485   1.969
 1502SOL     OW 8731   3.426   4.857   4.985
 1502SOL    HW1 8732   3.370   4.781   4.969
 1502SOL    HW2 8733   3.515   4.822   4.980
 1503SOL     OW 8734   1.761   4.767   1.115
 1503SOL    HW1 8735   1.855   4.770   1.096
 1503SOL    HW2 8736   1.727   4.697   1.060
 1504SOL     OW 8737   2.945   6.827   5.317
 1504SOL    HW1 8738   2.915   6.912   5.349
 1504SOL    HW2 8739   2.917   6.825   5.226
 1505SOL     OW 8740   2.820   9.112   4.953
 1505SOL    HW1 8741   2.839   9.056   4.878
 1505SOL    HW2 8742   2.903   9.117   5.001
 1506SOL     OW 8743   4.232   8.094   6.190
 1506SOL    HW1 8744   4.260   8.093   6.281
 1506SOL    HW2 8745   4.276   8.019   6.150
 1507SOL     OW 8746   5.562   5.349   4.068
 1507SOL    HW1 8747   5.479   5.345   4.116
 1507SOL    HW2 8748   5.579   5.259   4.041
 1508SOL     OW 8749   5.922   8.862   3.102
 1508SOL    HW1 8750   5.844   8.842   3.154
 1508SOL    HW2 8751   5.993   8.820   3.150
 1509SOL     OW 8752   8.956   6.257   0.689
 1509SOL    HW1 8753   8.984   6.217   0.772
 1509SOL    HW2 8754   9.009   6.213   0.623
 1510SOL     OW 8755   1.647   8.541   5.220
 1510SOL    HW1 8756   1.576   8.477   5.228
 1510SOL    HW2 8757   1.648   8.586   5.304
 1511SOL     OW 8758   2.738   5.256   3.902
 1511SOL    HW1 8759   2.752   5.285   3.992
 1511SOL    HW2 8760   2.715   5.335   3.854
 1512SOL     OW 8761   1.411   1.563   0.839
 1512SOL    HW1 8762   1.363   1.639   0.871
 1512SOL    HW2 8763   1.492   1.599   0.803
 1513SOL     OW 8764   2.776   7.190   0.786
 1513SOL    HW1 8765   2.705   7.134   0.819
 1513SOL    HW2 8766   2.740   7.229   0.706
 1514SOL     OW 8767   0.101   3.448   5.932
 1514SOL    HW1 8768   0.018   3.497   5.930
 1514SOL    HW2 8769   0.161   3.504   5.981
 1515SOL     OW 8770   2.920   0.289   0.395
 1515SOL    HW1 8771   2.997   0.294   0.338
 1515SOL    HW2 8772   2.848   0.270   0.336
 1516SOL     OW 8773   0.593   4.074   2.147
 1516SOL    HW1 8774   0.526   4.006   2.144
 1516SOL    HW2 8775   0.671   4.033   2.110
 1517SOL     OW 8776   2.006   4.716   3.562
 1517SOL    HW1 8777   2.038   4.629   3.584
 1517SOL    HW2 8778   2.084   4.771   3.560
 1518SOL     OW 8779   4.927   8.568   5.132
 1518SOL    HW1 8780   4.989   8.641   5.128
 1518SOL    HW2 8781   4.862   8.589   5.065
 1519SOL     OW 8782   5.001   5.600   2.943
 1519SOL    HW1 8783   5.070   5.607   2.877
 1519SOL    HW2 8784   5.024   5.522   2.993
 1520SOL     OW 8785  -1.457   3.584   5.247
 1520SOL    HW1 8786  -1.515   3.642   5.198
 1520SOL    HW2 8787  -1.516   3.517   5.283
 1521SOL     OW 8788   7.937   2.356   0.800
 1521SOL    HW1 8789   7.944   2.400   0.885
 1521SOL    HW2 8790   7.888   2.418   0.746
 1522SOL     OW 8791   3.876   2.580   1.946
 1522SOL    HW1 8792   3.847   2.670   1.961
 1522SOL    HW2 8793   3.957   2.589   1.896
 1523SOL     OW 8794   3.515   9.373   5.028
 1523SOL    HW1 8795   3.565   9.450   5.000
 1523SOL    HW2 8796   3.441   9.409   5.077
 1524SOL     OW 8797  -0.569   3.816   4.849
 1524SOL    HW1 8798  -0.534   3.776   4.769
 1524SOL    HW2 8799  -0.534   3.905   4.848
 1525SOL     OW 8800   1.338   3.784   1.548
 1525SOL    HW1 8801   1.337   3.689   1.555
 1525SOL    HW2 8802   1.247   3.811   1.558
 1526SOL     OW 8803   2.751   8.939   4.295
 1526SOL    HW1 8804   2.797   9.000   4.353
 1526SOL    HW2 8805   2.693   8.891   4.353
 1527SOL     OW 8806   5.321   3.939   1.518
 1527SOL    HW1 8807   5.378   4.015   1.523
 1527SOL    HW2 8808   5.275   3.950   1.435
 1528SOL     OW 8809   5.214   6.327   2.799
 1528SOL    HW1 8810   5.194   6.366   2.714
 1528SOL    HW2 8811   5.214   6.401   2.860
 1529SOL     OW 8812   6.181   3.809   3.473
 1529SOL    HW1 8813   6.156   3.898   3.498
 1529SOL    HW2 8814   6.250   3.821   3.407
 1530SOL     OW 8815   7.900   5.938   0.558
 1530SOL    HW1 8816   7.963   5.962   0.626
 1530SOL    HW2 8817   7.954   5.922   0.481
 1531SOL     OW 8818   7.795   1.660   0.176
 1531SOL    HW1 8819   7.783   1.569   0.149
 1531SOL    HW2 8820   7.825   1.704   0.097
 1532SOL     OW 8821   3.354   6.134   5.217
 1532SOL    HW1 8822   3.276   6.121   5.272
 1532SOL    HW2 8823   3.427   6.125   5.278
 1533SOL     OW 8824   0.532   4.284   6.009
 1533SOL    HW1 8825   0.571   4.337   5.939
 1533SOL    HW2 8826   0.466   4.341   6.048
 1534SOL     OW 8827   4.650   3.051   5.202
 1534SOL    HW1 8828   4.659   3.144   5.185
 1534SOL    HW2 8829   4.739   3.017   5.199
 1535SOL     OW 8830   4.433   8.256   4.102
 1535SOL    HW1 8831   4.427   8.165   4.072
 1535SOL    HW2 8832   4.458   8.305   4.023
 1536SOL     OW 8833   5.189   4.540   0.125
 1536SOL    HW1 8834   5.224   4.591   0.198
 1536SOL    HW2 8835   5.260   4.481   0.100
 1537SOL     OW 8836   4.222   4.422   1.171
 1537SOL    HW1 8837   4.308   4.446   1.207
 1537SOL    HW2 8838   4.159   4.475   1.221
 1538SOL     OW 8839   6.357   4.881   0.657
 1538SOL    HW1 8840   6.269   4.872   0.621
 1538SOL    HW2 8841   6.345   4.874   0.752
 1539SOL     OW 8842   0.738   1.227   1.339
 1539SOL    HW1 8843   0.747   1.309   1.291
 1539SOL    HW2 8844   0.781   1.243   1.423
 1540SOL     OW 8845   1.061   1.230   1.497
 1540SOL    HW1 8846   1.049   1.317   1.458
 1540SOL    HW2 8847   1.036   1.241   1.589
 1541SOL     OW 8848   2.157   4.070   3.879
 1541SOL    HW1 8849   2.224   4.095   3.815
 1541SOL    HW2 8850   2.185   3.984   3.911
 1542SOL     OW 8851  -0.221   4.057   3.467
 1542SOL    HW1 8852  -0.169   4.099   3.399
 1542SOL    HW2 8853  -0.230   4.123   3.535
 1543SOL     OW 8854   8.307   8.406   2.771
 1543SOL    HW1 8855   8.367   8.447   2.709
 1543SOL    HW2 8856   8.228   8.459   2.766
 1544SOL     OW 8857   0.523   5.012   3.640
 1544SOL    HW1 8858   0.618   5.014   3.642
 1544SOL    HW2 8859   0.499   4.940   3.699
 1545SOL     OW 8860   5.302   8.360   6.005
 1545SOL    HW1 8861   5.383   8.408   5.984
 1545SOL    HW2 8862   5.278   8.318   5.922
 1546SOL     OW 8863   6.114   1.918   2.607
 1546SOL    HW1 8864   6.069   1.855   2.663
 1546SOL    HW2 8865   6.181   1.957   2.663
 1547SOL     OW 8866   3.025   2.777   3.801
 1547SOL    HW1 8867   2.967   2.708   3.770
 1547SOL    HW2 8868   3.037   2.835   3.726
 1548SOL     OW 8869   1.687   3.099   4.769
 1548SOL    HW1 8870   1.754   3.036   4.740
 1548SOL    HW2 8871   1.722   3.136   4.850
 1549SOL     OW 8872   5.744   8.307   2.699
 1549SOL    HW1 8873   5.770   8.274   2.613
 1549SOL    HW2 8874   5.740   8.402   2.688
 1550SOL     OW 8875   6.471   4.688   2.940
 1550SOL    HW1 8876   6.389   4.725   2.906
 1550SOL    HW2 8877   6.539   4.724   2.883
 1551SOL     OW 8878   1.090   4.777   5.538
 1551SOL    HW1 8879   1.135   4.801   5.618
 1551SOL    HW2 8880   1.006   4.741   5.568
 1552SOL     OW 8881   4.828   7.806   2.340
 1552SOL    HW1 8882   4.836   7.894   2.304
 1552SOL    HW2 8883   4.919   7.778   2.353
 1553SOL     OW 8884   7.052   8.375   5.717
 1553SOL    HW1 8885   7.134   8.334   5.688
 1553SOL    HW2 8886   7.030   8.329   5.798
 1554SOL     OW 8887  -1.260   4.870   6.009
[truncated: 1,124,462 more chars]
