# Supplementary material for: Improvement in predicting drug sensitivity changes associated with protein mutations using a molecular dynamics based alchemical mutation method
Source: Sci Rep. 2020 Feb 7;10:2161. doi: 10.1038/s41598-020-58877-9 (PMC7005789; doi:10.1038/s41598-020-58877-9)
Supplement: Supplementary file 2 — Supplementary Information. [file 41598_2020_58877_MOESM2_ESM.zip › S1_input/MP-CAFEE/ALR2/ZST/T113Y_ZST/complex_gpu/md_fin.gro]

Generated by trjconv : OXIDOREDUCTASE in water t= 36000.00000
33866
    1ACE    CH3    1   2.879   3.340   0.360
    1ACE   HH31    2   2.902   3.234   0.355
    1ACE   HH32    3   2.785   3.351   0.305
    1ACE   HH33    4   2.944   3.416   0.316
    1ACE      C    5   2.863   3.380   0.506
    1ACE      O    6   2.796   3.478   0.537
    2ALA      N    7   2.914   3.292   0.593
    2ALA      H    8   2.975   3.219   0.557
    2ALA     CA    9   2.907   3.313   0.736
    2ALA     HA   10   2.817   3.368   0.761
    2ALA     CB   11   2.916   3.178   0.806
    2ALA    HB1   12   2.877   3.088   0.759
    2ALA    HB2   13   3.023   3.167   0.825
    2ALA    HB3   14   2.875   3.179   0.907
    2ALA      C   15   3.030   3.390   0.783
    2ALA      O   16   3.142   3.360   0.742
    3SER      N   17   3.016   3.493   0.867
    3SER      H   18   2.919   3.517   0.881
    3SER     CA   19   3.113   3.584   0.923
    3SER     HA   20   3.205   3.550   0.875
    3SER     CB   21   3.085   3.729   0.884
    3SER    HB1   22   3.061   3.735   0.778
    3SER    HB2   23   3.178   3.781   0.904
    3SER     OG   24   2.979   3.773   0.966
    3SER     HG   25   2.987   3.867   0.981
    3SER      C   26   3.128   3.554   1.072
    3SER      O   27   3.214   3.620   1.130
    4ARG      N   28   3.054   3.455   1.121
    4ARG      H   29   2.996   3.412   1.050
    4ARG     CA   30   3.058   3.390   1.251
    4ARG     HA   31   3.147   3.417   1.307
    4ARG     CB   32   2.943   3.450   1.331
    4ARG    HB1   33   2.936   3.387   1.419
    4ARG    HB2   34   2.852   3.442   1.271
    4ARG     CG   35   2.961   3.596   1.372
    4ARG    HG1   36   2.977   3.660   1.285
    4ARG    HG2   37   3.048   3.611   1.436
    4ARG     CD   38   2.834   3.639   1.444
    4ARG    HD1   39   2.812   3.573   1.528
    4ARG    HD2   40   2.758   3.647   1.366
    4ARG     NE   41   2.844   3.777   1.489
    4ARG     HE   42   2.847   3.850   1.420
    4ARG     CZ   43   2.853   3.827   1.614
    4ARG    NH1   44   2.875   3.750   1.721
    4ARG   HH11   45   2.899   3.652   1.715
    4ARG   HH12   46   2.865   3.787   1.815
    4ARG    NH2   47   2.859   3.959   1.635
    4ARG   HH21   48   2.844   4.026   1.561
    4ARG   HH22   49   2.889   3.995   1.724
    4ARG      C   50   3.056   3.239   1.232
    4ARG      O   51   3.013   3.192   1.127
    5ILE      N   52   3.116   3.170   1.329
    5ILE      H   53   3.157   3.213   1.411
    5ILE     CA   54   3.155   3.030   1.324
    5ILE     HA   55   3.114   2.983   1.234
    5ILE     CB   56   3.306   3.021   1.303
    5ILE     HB   57   3.359   3.081   1.377
    5ILE    CG2   58   3.350   2.876   1.324
    5ILE   HG21   59   3.457   2.864   1.334
    5ILE   HG22   60   3.315   2.837   1.420
    5ILE   HG23   61   3.310   2.812   1.245
    5ILE    CG1   62   3.366   3.077   1.174
    5ILE   HG11   63   3.473   3.056   1.172
    5ILE   HG12   64   3.367   3.185   1.166
    5ILE     CD   65   3.305   3.015   1.048
    5ILE    HD1   66   3.198   3.037   1.042
    5ILE    HD2   67   3.346   3.057   0.957
    5ILE    HD3   68   3.305   2.907   1.059
    5ILE      C   69   3.096   2.969   1.450
    5ILE      O   70   3.114   3.024   1.558
    6LEU      N   71   3.034   2.852   1.439
    6LEU      H   72   3.034   2.807   1.348
    6LEU     CA   73   2.957   2.787   1.544
    6LEU     HA   74   2.915   2.862   1.611
    6LEU     CB   75   2.838   2.713   1.483
    6LEU    HB1   76   2.871   2.624   1.431
    6LEU    HB2   77   2.795   2.778   1.407
    6LEU     CG   78   2.723   2.682   1.579
    6LEU     HG   79   2.753   2.597   1.640
    6LEU    CD1   80   2.672   2.801   1.658
    6LEU   HD11   81   2.654   2.884   1.590
    6LEU   HD12   82   2.582   2.771   1.712
    6LEU   HD13   83   2.740   2.839   1.735
    6LEU    CD2   84   2.613   2.615   1.497
    6LEU   HD21   85   2.530   2.601   1.566
    6LEU   HD22   86   2.576   2.671   1.411
    6LEU   HD23   87   2.650   2.522   1.455
    6LEU      C   88   3.047   2.700   1.630
    6LEU      O   89   3.104   2.600   1.586
    7LEU      N   90   3.056   2.735   1.758
    7LEU      H   91   3.018   2.824   1.789
    7LEU     CA   92   3.112   2.654   1.865
    7LEU     HA   93   3.192   2.590   1.827
    7LEU     CB   94   3.154   2.747   1.978
    7LEU    HB1   95   3.165   2.688   2.069
    7LEU    HB2   96   3.079   2.822   2.007
    7LEU     CG   97   3.279   2.833   1.961
    7LEU     HG   98   3.286   2.877   1.862
    7LEU    CD1   99   3.275   2.942   2.067
    7LEU   HD11  100   3.197   3.017   2.050
    7LEU   HD12  101   3.247   2.900   2.164
    7LEU   HD13  102   3.373   2.987   2.076
    7LEU    CD2  103   3.400   2.743   1.985
    7LEU   HD21  104   3.380   2.636   1.977
    7LEU   HD22  105   3.492   2.771   1.933
    7LEU   HD23  106   3.434   2.771   2.084
    7LEU      C  107   2.999   2.564   1.912
    7LEU      O  108   2.881   2.595   1.901
    8ASN      N  109   3.037   2.452   1.974
    8ASN      H  110   3.136   2.438   1.990
    8ASN     CA  111   2.953   2.342   2.017
    8ASN     HA  112   2.894   2.326   1.926
    8ASN     CB  113   3.036   2.219   2.053
    8ASN    HB1  114   3.118   2.244   2.120
    8ASN    HB2  115   3.079   2.174   1.963
    8ASN     CG  116   2.944   2.116   2.117
    8ASN    OD1  117   2.918   2.124   2.237
    8ASN    ND2  118   2.891   2.014   2.048
    8ASN   HD21  119   2.902   2.004   1.948
    8ASN   HD22  120   2.820   1.961   2.097
    8ASN      C  121   2.854   2.393   2.120
    8ASN      O  122   2.740   2.347   2.115
    9ASN      N  123   2.876   2.494   2.204
    9ASN      H  124   2.964   2.544   2.209
    9ASN     CA  125   2.778   2.549   2.296
    9ASN     HA  126   2.735   2.464   2.348
    9ASN     CB  127   2.853   2.628   2.403
    9ASN    HB1  128   2.945   2.575   2.426
    9ASN    HB2  129   2.786   2.648   2.487
    9ASN     CG  130   2.894   2.765   2.350
    9ASN    OD1  131   2.944   2.779   2.239
    9ASN    ND2  132   2.866   2.873   2.424
    9ASN   HD21  133   2.839   2.850   2.519
    9ASN   HD22  134   2.897   2.966   2.398
    9ASN      C  135   2.671   2.632   2.226
    9ASN      O  136   2.572   2.669   2.289
   10GLY      N  137   2.684   2.668   2.098
   10GLY      H  138   2.778   2.653   2.063
   10GLY     CA  139   2.593   2.755   2.027
   10GLY    HA1  140   2.490   2.747   2.063
   10GLY    HA2  141   2.584   2.705   1.930
   10GLY      C  142   2.634   2.900   2.004
   10GLY      O  143   2.561   2.982   1.949
   11ALA      N  144   2.761   2.932   2.028
   11ALA      H  145   2.823   2.861   2.065
   11ALA     CA  146   2.812   3.067   2.022
   11ALA     HA  147   2.723   3.124   2.049
   11ALA     CB  148   2.916   3.084   2.134
   11ALA    HB1  149   2.861   3.086   2.228
   11ALA    HB2  150   2.969   2.989   2.138
   11ALA    HB3  151   2.979   3.172   2.120
   11ALA      C  152   2.866   3.096   1.883
   11ALA      O  153   2.930   3.009   1.823
   12LYS      N  154   2.849   3.220   1.837
   12LYS      H  155   2.808   3.291   1.897
   12LYS     CA  156   2.880   3.250   1.699
   12LYS     HA  157   2.896   3.153   1.653
   12LYS     CB  158   2.749   3.301   1.640
   12LYS    HB1  159   2.775   3.341   1.542
   12LYS    HB2  160   2.714   3.385   1.700
   12LYS     CG  161   2.631   3.206   1.621
   12LYS    HG1  162   2.583   3.193   1.718
   12LYS    HG2  163   2.676   3.114   1.583
   12LYS     CD  164   2.532   3.274   1.528
   12LYS    HD1  165   2.589   3.300   1.439
   12LYS    HD2  166   2.475   3.360   1.565
   12LYS     CE  167   2.438   3.161   1.488
   12LYS    HE1  168   2.385   3.130   1.578
   12LYS    HE2  169   2.474   3.070   1.440
   12LYS     NZ  170   2.340   3.214   1.391
   12LYS    HZ1  171   2.382   3.257   1.310
   12LYS    HZ2  172   2.289   3.133   1.359
   12LYS    HZ3  173   2.273   3.272   1.439
   12LYS      C  174   3.004   3.339   1.698
   12LYS      O  175   2.999   3.458   1.726
   13MET      N  176   3.119   3.272   1.682
   13MET      H  177   3.104   3.174   1.662
   13MET     CA  178   3.254   3.312   1.713
   13MET     HA  179   3.262   3.363   1.809
   13MET     CB  180   3.346   3.192   1.734
   13MET    HB1  181   3.335   3.123   1.650
   13MET    HB2  182   3.300   3.154   1.825
   13MET     CG  183   3.495   3.219   1.753
   13MET    HG1  184   3.507   3.314   1.806
   13MET    HG2  185   3.545   3.229   1.656
   13MET     SD  186   3.576   3.088   1.847
   13MET     CE  187   3.753   3.124   1.835
   13MET    HE1  188   3.812   3.061   1.902
   13MET    HE2  189   3.780   3.097   1.733
   13MET    HE3  190   3.769   3.232   1.840
   13MET      C  191   3.299   3.400   1.598
   13MET      O  192   3.281   3.355   1.485
   14PRO      N  193   3.345   3.525   1.612
   14PRO     CD  194   3.343   3.601   1.735
   14PRO    HD1  195   3.437   3.590   1.788
   14PRO    HD2  196   3.259   3.567   1.797
   14PRO     CG  197   3.306   3.741   1.686
   14PRO    HG1  198   3.319   3.816   1.764
   14PRO    HG2  199   3.202   3.740   1.652
   14PRO     CB  200   3.392   3.750   1.560
   14PRO    HB1  201   3.493   3.769   1.595
   14PRO    HB2  202   3.358   3.829   1.493
   14PRO     CA  203   3.386   3.609   1.501
   14PRO     HA  204   3.307   3.603   1.426
   14PRO      C  205   3.518   3.568   1.437
   14PRO      O  206   3.612   3.539   1.510
   15ILE      N  207   3.524   3.559   1.304
   15ILE      H  208   3.446   3.582   1.244
   15ILE     CA  209   3.637   3.512   1.225
   15ILE     HA  210   3.682   3.426   1.275
   15ILE     CB  211   3.599   3.463   1.086
   15ILE     HB  212   3.508   3.403   1.096
   15ILE    CG2  213   3.564   3.579   0.993
   15ILE   HG21  214   3.656   3.616   0.948
   15ILE   HG22  215   3.502   3.549   0.909
   15ILE   HG23  216   3.499   3.654   1.039
   15ILE    CG1  217   3.704   3.376   1.019
   15ILE   HG11  218   3.725   3.290   1.083
   15ILE   HG12  219   3.797   3.430   0.999
   15ILE     CD  220   3.650   3.329   0.884
   15ILE    HD1  221   3.725   3.256   0.854
   15ILE    HD2  222   3.549   3.290   0.896
   15ILE    HD3  223   3.646   3.410   0.811
   15ILE      C  224   3.755   3.606   1.215
   15ILE      O  225   3.866   3.556   1.231
   16LEU      N  226   3.733   3.738   1.211
   16LEU      H  227   3.636   3.765   1.208
   16LEU     CA  228   3.835   3.840   1.196
   16LEU     HA  229   3.933   3.791   1.190
   16LEU     CB  230   3.820   3.924   1.070
   16LEU    HB1  231   3.716   3.955   1.056
   16LEU    HB2  232   3.847   3.858   0.988
   16LEU     CG  233   3.907   4.049   1.064
   16LEU     HG  234   3.882   4.124   1.139
   16LEU    CD1  235   4.058   4.035   1.074
   16LEU   HD11  236   4.106   4.109   1.010
   16LEU   HD12  237   4.086   4.050   1.178
   16LEU   HD13  238   4.092   3.937   1.038
   16LEU    CD2  239   3.880   4.118   0.931
   16LEU   HD21  240   3.786   4.173   0.942
   16LEU   HD22  241   3.959   4.191   0.914
   16LEU   HD23  242   3.866   4.053   0.844
   16LEU      C  243   3.831   3.925   1.322
   16LEU      O  244   3.752   4.018   1.336
   17GLY      N  245   3.914   3.889   1.420
   17GLY      H  246   3.983   3.818   1.399
   17GLY     CA  247   3.935   3.956   1.547
   17GLY    HA1  248   3.940   3.877   1.622
   17GLY    HA2  249   3.851   4.022   1.568
   17GLY      C  250   4.055   4.049   1.552
   17GLY      O  251   4.122   4.072   1.452
   18LEU      N  252   4.082   4.107   1.669
   18LEU      H  253   4.016   4.084   1.741
   18LEU     CA  254   4.191   4.200   1.692
   18LEU     HA  255   4.245   4.207   1.598
   18LEU     CB  256   4.127   4.337   1.713
   18LEU    HB1  257   4.100   4.351   1.817
   18LEU    HB2  258   4.047   4.353   1.640
   18LEU     CG  259   4.227   4.448   1.681
   18LEU     HG  260   4.309   4.424   1.750
   18LEU    CD1  261   4.257   4.467   1.533
   18LEU   HD11  262   4.346   4.525   1.509
   18LEU   HD12  263   4.285   4.371   1.490
   18LEU   HD13  264   4.176   4.511   1.474
   18LEU    CD2  265   4.170   4.581   1.728
   18LEU   HD21  266   4.255   4.647   1.712
   18LEU   HD22  267   4.091   4.612   1.658
   18LEU   HD23  268   4.142   4.568   1.832
   18LEU      C  269   4.288   4.164   1.803
   18LEU      O  270   4.252   4.111   1.908
   19GLY      N  271   4.419   4.176   1.778
   19GLY      H  272   4.445   4.204   1.684
   19GLY     CA  273   4.512   4.154   1.886
   19GLY    HA1  274   4.601   4.113   1.839
   19GLY    HA2  275   4.468   4.092   1.964
   19GLY      C  276   4.560   4.278   1.960
   19GLY      O  277   4.554   4.388   1.907
   20THR      N  278   4.597   4.254   2.086
   20THR      H  279   4.583   4.160   2.120
   20THR     CA  280   4.623   4.357   2.184
   20THR     HA  281   4.641   4.448   2.126
   20THR     CB  282   4.516   4.387   2.288
   20THR     HB  283   4.552   4.474   2.343
   20THR    CG2  284   4.392   4.441   2.218
   20THR   HG21  285   4.410   4.515   2.140
   20THR   HG22  286   4.344   4.359   2.166
   20THR   HG23  287   4.318   4.475   2.290
   20THR    OG1  288   4.492   4.272   2.366
   20THR    HG1  289   4.454   4.199   2.317
   20THR      C  290   4.756   4.329   2.252
   20THR      O  291   4.795   4.382   2.356
   21TRP      N  292   4.845   4.247   2.195
   21TRP      H  293   4.818   4.203   2.108
   21TRP     CA  294   4.982   4.229   2.237
   21TRP     HA  295   4.974   4.237   2.346
   21TRP     CB  296   5.034   4.087   2.216
   21TRP    HB1  297   5.025   4.069   2.109
   21TRP    HB2  298   4.973   4.014   2.268
   21TRP     CG  299   5.175   4.052   2.253
   21TRP    CD1  300   5.227   4.078   2.375
   21TRP    HD1  301   5.174   4.117   2.461
   21TRP    NE1  302   5.362   4.050   2.366
   21TRP    HE1  303   5.421   4.047   2.448
   21TRP    CE2  304   5.399   4.002   2.242
   21TRP    CZ2  305   5.519   3.952   2.190
   21TRP    HZ2  306   5.615   3.964   2.240
   21TRP    CH2  307   5.522   3.901   2.060
   21TRP    HH2  308   5.611   3.860   2.014
   21TRP    CZ3  309   5.401   3.884   1.991
   21TRP    HZ3  310   5.404   3.837   1.894
   21TRP    CE3  311   5.280   3.932   2.042
   21TRP    HE3  312   5.185   3.927   1.991
   21TRP    CD2  313   5.277   3.991   2.169
   21TRP      C  314   5.074   4.338   2.184
   21TRP      O  315   5.054   4.398   2.079
   22LYS      N  316   5.175   4.373   2.265
   22LYS      H  317   5.167   4.329   2.355
   22LYS     CA  318   5.265   4.486   2.256
   22LYS     HA  319   5.329   4.485   2.344
   22LYS     CB  320   5.352   4.471   2.131
   22LYS    HB1  321   5.431   4.545   2.139
   22LYS    HB2  322   5.300   4.509   2.043
   22LYS     CG  323   5.426   4.340   2.102
   22LYS    HG1  324   5.384   4.269   2.174
   22LYS    HG2  325   5.531   4.352   2.128
   22LYS     CD  326   5.420   4.281   1.962
   22LYS    HD1  327   5.472   4.185   1.965
   22LYS    HD2  328   5.474   4.346   1.894
   22LYS     CE  329   5.277   4.262   1.912
   22LYS    HE1  330   5.223   4.356   1.923
   22LYS    HE2  331   5.224   4.190   1.974
   22LYS     NZ  332   5.284   4.230   1.768
   22LYS    HZ1  333   5.357   4.166   1.740
   22LYS    HZ2  334   5.199   4.188   1.735
   22LYS    HZ3  335   5.286   4.311   1.709
   22LYS      C  336   5.199   4.623   2.264
   22LYS      O  337   5.268   4.718   2.300
   23SER      N  338   5.068   4.639   2.246
   23SER      H  339   5.016   4.560   2.212
   23SER     CA  340   4.991   4.761   2.259
   23SER     HA  341   5.027   4.838   2.191
   23SER     CB  342   4.848   4.724   2.221
   23SER    HB1  343   4.798   4.820   2.210
   23SER    HB2  344   4.805   4.658   2.296
   23SER     OG  345   4.846   4.664   2.093
   23SER     HG  346   4.756   4.660   2.058
   23SER      C  347   4.995   4.807   2.404
   23SER      O  348   4.963   4.726   2.491
   24PRO      N  349   5.048   4.925   2.437
   24PRO     CD  350   5.099   5.022   2.342
   24PRO    HD1  351   5.037   5.050   2.257
   24PRO    HD2  352   5.192   4.978   2.308
   24PRO     CG  353   5.142   5.142   2.427
   24PRO    HG1  354   5.075   5.228   2.424
   24PRO    HG2  355   5.236   5.179   2.386
   24PRO     CB  356   5.156   5.080   2.566
   24PRO    HB1  357   5.143   5.156   2.643
   24PRO    HB2  358   5.257   5.038   2.571
   24PRO     CA  359   5.043   4.977   2.572
   24PRO     HA  360   5.069   4.895   2.639
   24PRO      C  361   4.906   5.032   2.609
   24PRO      O  362   4.833   5.065   2.516
   25PRO      N  363   4.874   5.037   2.738
   25PRO     CD  364   4.968   5.008   2.845
   25PRO    HD1  365   5.052   5.078   2.845
   25PRO    HD2  366   4.991   4.902   2.841
   25PRO     CG  367   4.892   5.040   2.974
   25PRO    HG1  368   4.910   5.144   3.002
   25PRO    HG2  369   4.921   4.981   3.060
   25PRO     CB  370   4.744   5.025   2.937
   25PRO    HB1  371   4.693   5.098   3.000
   25PRO    HB2  372   4.726   4.918   2.945
   25PRO     CA  373   4.739   5.054   2.787
   25PRO     HA  374   4.675   4.979   2.740
   25PRO      C  375   4.672   5.187   2.758
   25PRO      O  376   4.557   5.196   2.716
   26GLY      N  377   4.752   5.294   2.756
   26GLY      H  378   4.852   5.279   2.768
   26GLY     CA  379   4.713   5.426   2.710
   26GLY    HA1  380   4.795   5.496   2.715
   26GLY    HA2  381   4.629   5.457   2.773
   26GLY      C  382   4.664   5.428   2.566
   26GLY      O  383   4.579   5.505   2.521
   27GLN      N  384   4.719   5.345   2.477
   27GLN      H  385   4.791   5.284   2.513
   27GLN     CA  386   4.690   5.340   2.335
   27GLN     HA  387   4.636   5.433   2.315
   27GLN     CB  388   4.820   5.336   2.256
   27GLN    HB1  389   4.858   5.233   2.250
   27GLN    HB2  390   4.899   5.398   2.300
   27GLN     CG  391   4.797   5.380   2.112
   27GLN    HG1  392   4.698   5.349   2.077
   27GLN    HG2  393   4.872   5.325   2.056
   27GLN     CD  394   4.803   5.528   2.077
   27GLN    OE1  395   4.708   5.606   2.085
   27GLN    NE2  396   4.920   5.581   2.040
   27GLN   HE21  397   4.996   5.518   2.020
   27GLN   HE22  398   4.932   5.681   2.044
   27GLN      C  399   4.591   5.230   2.300
   27GLN      O  400   4.518   5.247   2.203
   28VAL      N  401   4.586   5.121   2.377
   28VAL      H  402   4.643   5.119   2.460
   28VAL     CA  403   4.496   5.012   2.343
   28VAL     HA  404   4.505   4.987   2.238
   28VAL     CB  405   4.531   4.890   2.428
   28VAL     HB  406   4.640   4.888   2.437
   28VAL    CG1  407   4.457   4.885   2.561
   28VAL   HG11  408   4.355   4.849   2.545
   28VAL   HG12  409   4.492   4.821   2.642
   28VAL   HG13  410   4.445   4.983   2.608
   28VAL    CG2  411   4.500   4.763   2.351
   28VAL   HG21  412   4.392   4.748   2.344
   28VAL   HG22  413   4.529   4.773   2.246
   28VAL   HG23  414   4.552   4.680   2.400
   28VAL      C  415   4.349   5.051   2.348
   28VAL      O  416   4.269   4.989   2.277
   29THR      N  417   4.309   5.149   2.429
   29THR      H  418   4.372   5.194   2.494
   29THR     CA  419   4.180   5.215   2.425
   29THR     HA  420   4.109   5.133   2.429
   29THR     CB  421   4.160   5.299   2.551
   29THR     HB  422   4.223   5.388   2.542
   29THR    CG2  423   4.020   5.353   2.578
   29THR   HG21  424   3.992   5.441   2.520
   29THR   HG22  425   3.939   5.282   2.568
   29THR   HG23  426   4.032   5.387   2.681
   29THR    OG1  427   4.209   5.221   2.658
   29THR    HG1  428   4.135   5.176   2.699
   29THR      C  429   4.158   5.298   2.299
   29THR      O  430   4.042   5.311   2.261
   30GLU      N  431   4.262   5.365   2.249
   30GLU      H  432   4.352   5.367   2.295
   30GLU     CA  433   4.254   5.433   2.121
   30GLU     HA  434   4.165   5.495   2.119
   30GLU     CB  435   4.369   5.532   2.107
   30GLU    HB1  436   4.374   5.567   2.004
   30GLU    HB2  437   4.469   5.489   2.109
   30GLU     CG  438   4.367   5.653   2.200
   30GLU    HG1  439   4.466   5.696   2.185
   30GLU    HG2  440   4.348   5.614   2.300
   30GLU     CD  441   4.268   5.763   2.164
   30GLU    OE1  442   4.303   5.882   2.178
   30GLU    OE2  443   4.150   5.734   2.135
   30GLU      C  444   4.246   5.345   1.997
   30GLU      O  445   4.201   5.389   1.891
   31ALA      N  446   4.280   5.217   2.010
   31ALA      H  447   4.323   5.202   2.100
   31ALA     CA  448   4.281   5.114   1.908
   31ALA     HA  449   4.292   5.158   1.808
   31ALA     CB  450   4.391   5.014   1.943
   31ALA    HB1  451   4.382   4.976   2.045
   31ALA    HB2  452   4.386   4.931   1.873
   31ALA    HB3  453   4.484   5.069   1.930
   31ALA      C  454   4.145   5.046   1.914
   31ALA      O  455   4.073   5.051   1.814
   32VAL      N  456   4.107   4.984   2.026
   32VAL      H  457   4.171   4.981   2.104
   32VAL     CA  458   3.989   4.901   2.031
   32VAL     HA  459   4.001   4.830   1.949
   32VAL     CB  460   3.991   4.819   2.159
   32VAL     HB  461   4.006   4.894   2.238
   32VAL    CG1  462   3.852   4.759   2.181
   32VAL   HG11  463   3.778   4.838   2.191
   32VAL   HG12  464   3.826   4.714   2.085
   32VAL   HG13  465   3.842   4.690   2.264
   32VAL    CG2  466   4.089   4.703   2.166
   32VAL   HG21  467   4.100   4.660   2.266
   32VAL   HG22  468   4.046   4.619   2.111
   32VAL   HG23  469   4.183   4.732   2.120
   32VAL      C  470   3.861   4.978   1.998
   32VAL      O  471   3.769   4.932   1.931
   33LYS      N  472   3.856   5.107   2.033
   33LYS      H  473   3.931   5.145   2.089
   33LYS     CA  474   3.750   5.196   1.991
   33LYS     HA  475   3.660   5.158   2.037
   33LYS     CB  476   3.770   5.336   2.049
   33LYS    HB1  477   3.705   5.409   2.000
   33LYS    HB2  478   3.872   5.369   2.034
   33LYS     CG  479   3.733   5.340   2.198
   33LYS    HG1  480   3.800   5.275   2.254
   33LYS    HG2  481   3.630   5.310   2.215
   33LYS     CD  482   3.748   5.480   2.256
   33LYS    HD1  483   3.715   5.473   2.360
   33LYS    HD2  484   3.678   5.542   2.199
   33LYS     CE  485   3.882   5.552   2.246
   33LYS    HE1  486   3.924   5.539   2.146
   33LYS    HE2  487   3.950   5.500   2.314
   33LYS     NZ  488   3.873   5.697   2.268
   33LYS    HZ1  489   3.868   5.720   2.366
   33LYS    HZ2  490   3.956   5.741   2.231
   33LYS    HZ3  491   3.802   5.746   2.216
   33LYS      C  492   3.713   5.209   1.844
   33LYS      O  493   3.601   5.186   1.800
   34VAL      N  494   3.813   5.243   1.762
   34VAL      H  495   3.900   5.223   1.810
   34VAL     CA  496   3.815   5.239   1.617
   34VAL     HA  497   3.744   5.314   1.582
   34VAL     CB  498   3.952   5.275   1.560
   34VAL     HB  499   4.014   5.189   1.585
   34VAL    CG1  500   3.955   5.282   1.408
   34VAL   HG11  501   4.056   5.270   1.368
   34VAL   HG12  502   3.893   5.204   1.364
   34VAL   HG13  503   3.922   5.381   1.378
   34VAL    CG2  504   4.020   5.403   1.609
   34VAL   HG21  505   4.123   5.405   1.574
   34VAL   HG22  506   3.958   5.491   1.591
   34VAL   HG23  507   4.033   5.387   1.716
   34VAL      C  508   3.769   5.103   1.565
   34VAL      O  509   3.686   5.097   1.475
   35ALA      N  510   3.812   4.994   1.628
   35ALA      H  511   3.876   5.004   1.705
   35ALA     CA  512   3.786   4.860   1.577
   35ALA     HA  513   3.796   4.847   1.469
   35ALA     CB  514   3.884   4.774   1.656
   35ALA    HB1  515   3.870   4.782   1.764
   35ALA    HB2  516   3.879   4.666   1.641
   35ALA    HB3  517   3.984   4.811   1.635
   35ALA      C  518   3.641   4.828   1.608
   35ALA      O  519   3.577   4.776   1.516
   36ILE      N  520   3.589   4.848   1.729
   36ILE      H  521   3.645   4.894   1.800
   36ILE     CA  522   3.449   4.827   1.756
   36ILE     HA  523   3.419   4.726   1.725
   36ILE     CB  524   3.427   4.824   1.907
   36ILE     HB  525   3.459   4.917   1.954
   36ILE    CG2  526   3.282   4.792   1.941
   36ILE   HG21  527   3.220   4.875   1.907
   36ILE   HG22  528   3.247   4.704   1.887
   36ILE   HG23  529   3.274   4.780   2.049
   36ILE    CG1  530   3.516   4.716   1.966
   36ILE   HG11  531   3.621   4.740   1.950
   36ILE   HG12  532   3.491   4.618   1.926
   36ILE     CD  533   3.515   4.713   2.119
   36ILE    HD1  534   3.428   4.671   2.169
   36ILE    HD2  535   3.599   4.646   2.137
   36ILE    HD3  536   3.536   4.813   2.158
   36ILE      C  537   3.362   4.919   1.671
   36ILE      O  538   3.249   4.882   1.639
   37ASP      N  539   3.410   5.031   1.617
   37ASP      H  540   3.501   5.070   1.639
   37ASP     CA  541   3.345   5.109   1.514
   37ASP     HA  542   3.241   5.113   1.548
   37ASP     CB  543   3.395   5.252   1.533
   37ASP    HB1  544   3.504   5.252   1.536
   37ASP    HB2  545   3.364   5.284   1.633
   37ASP     CG  546   3.346   5.348   1.426
   37ASP    OD1  547   3.423   5.431   1.372
   37ASP    OD2  548   3.224   5.340   1.401
   37ASP      C  549   3.359   5.063   1.370
   37ASP      O  550   3.262   5.050   1.296
   38VAL      N  551   3.477   5.026   1.320
   38VAL      H  552   3.559   5.042   1.377
   38VAL     CA  553   3.494   4.967   1.188
   38VAL     HA  554   3.456   5.045   1.122
   38VAL     CB  555   3.640   4.941   1.152
   38VAL     HB  556   3.688   4.879   1.227
   38VAL    CG1  557   3.653   4.850   1.031
   38VAL   HG11  558   3.590   4.896   0.955
   38VAL   HG12  559   3.759   4.844   1.004
   38VAL   HG13  560   3.621   4.749   1.056
   38VAL    CG2  561   3.712   5.074   1.132
   38VAL   HG21  562   3.667   5.149   1.197
   38VAL   HG22  563   3.817   5.060   1.159
   38VAL   HG23  564   3.704   5.117   1.032
   38VAL      C  565   3.412   4.839   1.175
   38VAL      O  566   3.347   4.812   1.075
   39GLY      N  567   3.408   4.753   1.278
   39GLY      H  568   3.471   4.773   1.354
   39GLY     CA  569   3.331   4.631   1.271
   39GLY    HA1  570   3.313   4.598   1.169
   39GLY    HA2  571   3.235   4.648   1.319
   39GLY      C  572   3.386   4.509   1.343
   39GLY      O  573   3.322   4.405   1.333
   40TYR      N  574   3.490   4.517   1.427
   40TYR      H  575   3.531   4.608   1.438
   40TYR     CA  576   3.544   4.409   1.508
   40TYR     HA  577   3.548   4.319   1.447
   40TYR     CB  578   3.689   4.438   1.543
   40TYR    HB1  579   3.729   4.368   1.616
   40TYR    HB2  580   3.700   4.536   1.590
   40TYR     CG  581   3.781   4.439   1.423
   40TYR    CD1  582   3.779   4.547   1.334
   40TYR    HD1  583   3.708   4.627   1.347
   40TYR    CE1  584   3.862   4.553   1.221
   40TYR    HE1  585   3.866   4.645   1.166
   40TYR     CZ  586   3.949   4.444   1.202
   40TYR     OH  587   4.034   4.438   1.096
   40TYR     HH  588   4.098   4.367   1.109
   40TYR    CE2  589   3.952   4.335   1.292
   40TYR    HE2  590   4.005   4.245   1.264
   40TYR    CD2  591   3.873   4.334   1.407
   40TYR    HD2  592   3.857   4.241   1.458
   40TYR      C  593   3.465   4.375   1.634
   40TYR      O  594   3.406   4.458   1.702
   41ARG      N  595   3.462   4.247   1.672
   41ARG      H  596   3.522   4.188   1.616
   41ARG     CA  597   3.382   4.197   1.781
   41ARG     HA  598   3.366   4.278   1.852
   41ARG     CB  599   3.242   4.151   1.743
   41ARG    HB1  600   3.190   4.127   1.837
   41ARG    HB2  601   3.257   4.061   1.684
   41ARG     CG  602   3.156   4.247   1.661
   41ARG    HG1  603   3.066   4.201   1.620
   41ARG    HG2  604   3.213   4.280   1.574
   41ARG     CD  605   3.099   4.355   1.752
   41ARG    HD1  606   3.180   4.403   1.808
   41ARG    HD2  607   3.034   4.315   1.830
   41ARG     NE  608   3.023   4.449   1.670
   41ARG     HE  609   2.929   4.424   1.645
   41ARG     CZ  610   3.067   4.563   1.614
   41ARG    NH1  611   3.193   4.606   1.623
   41ARG   HH11  612   3.266   4.543   1.653
   41ARG   HH12  613   3.201   4.706   1.611
   41ARG    NH2  614   2.981   4.647   1.555
   41ARG   HH21  615   2.881   4.632   1.562
   41ARG   HH22  616   3.020   4.729   1.511
   41ARG      C  617   3.450   4.091   1.867
   41ARG      O  618   3.393   4.067   1.973
   42HIS      N  619   3.562   4.031   1.825
   42HIS      H  620   3.589   4.042   1.728
   42HIS     CA  621   3.647   3.951   1.910
   42HIS     HA  622   3.604   3.925   2.007
   42HIS     CB  623   3.673   3.818   1.839
   42HIS    HB1  624   3.692   3.831   1.732
   42HIS    HB2  625   3.589   3.750   1.852
   42HIS     CG  626   3.794   3.740   1.882
   42HIS    ND1  627   3.834   3.714   2.013
   42HIS    CE1  628   3.911   3.605   2.000
   42HIS    HE1  629   3.958   3.560   2.086
   42HIS    NE2  630   3.925   3.567   1.872
   42HIS    HE2  631   3.974   3.483   1.842
   42HIS    CD2  632   3.853   3.654   1.793
   42HIS    HD2  633   3.836   3.647   1.687
   42HIS      C  634   3.782   4.022   1.921
   42HIS      O  635   3.846   4.073   1.830
   43ILE      N  636   3.838   4.026   2.042
   43ILE      H  637   3.784   3.979   2.114
   43ILE     CA  638   3.955   4.099   2.084
   43ILE     HA  639   4.023   4.127   2.004
   43ILE     CB  640   3.913   4.230   2.150
   43ILE     HB  641   3.876   4.194   2.246
   43ILE    CG2  642   4.042   4.301   2.191
   43ILE   HG21  643   4.112   4.300   2.108
   43ILE   HG22  644   4.032   4.399   2.237
   43ILE   HG23  645   4.093   4.246   2.270
   43ILE    CG1  646   3.811   4.327   2.091
   43ILE   HG11  647   3.784   4.400   2.168
   43ILE   HG12  648   3.725   4.261   2.078
   43ILE     CD  649   3.844   4.400   1.961
   43ILE    HD1  650   3.875   4.338   1.878
   43ILE    HD2  651   3.758   4.463   1.936
   43ILE    HD3  652   3.917   4.478   1.983
   43ILE      C  653   4.036   4.008   2.175
   43ILE      O  654   3.999   3.979   2.288
   44ASP      N  655   4.151   3.956   2.130
   44ASP      H  656   4.188   3.996   2.045
   44ASP     CA  657   4.237   3.864   2.202
   44ASP     HA  658   4.182   3.779   2.241
   44ASP     CB  659   4.356   3.823   2.116
   44ASP    HB1  660   4.412   3.910   2.080
   44ASP    HB2  661   4.318   3.781   2.023
   44ASP     CG  662   4.442   3.719   2.186
   44ASP    OD1  663   4.397   3.606   2.216
   44ASP    OD2  664   4.561   3.747   2.212
   44ASP      C  665   4.296   3.936   2.323
   44ASP      O  666   4.373   4.031   2.308
   45CYS      N  667   4.260   3.883   2.440
   45CYS      H  668   4.190   3.810   2.439
   45CYS     CA  669   4.307   3.942   2.563
   45CYS     HA  670   4.366   4.032   2.545
   45CYS     CB  671   4.192   3.997   2.648
   45CYS    HB1  672   4.237   4.033   2.740
   45CYS    HB2  673   4.123   3.915   2.668
   45CYS     SG  674   4.101   4.123   2.555
   45CYS     HG  675   4.066   4.036   2.460
   45CYS      C  676   4.391   3.844   2.644
   45CYS      O  677   4.383   3.724   2.616
   46ALA      N  678   4.464   3.893   2.744
   46ALA      H  679   4.460   3.991   2.768
   46ALA     CA  680   4.539   3.806   2.832
   46ALA     HA  681   4.474   3.724   2.863
   46ALA     CB  682   4.669   3.760   2.767
   46ALA    HB1  683   4.651   3.685   2.689
   46ALA    HB2  684   4.713   3.850   2.724
   46ALA    HB3  685   4.744   3.723   2.836
   46ALA      C  686   4.584   3.889   2.951
   46ALA      O  687   4.601   4.010   2.939
   47HIS      N  688   4.615   3.825   3.064
   47HIS      H  689   4.579   3.731   3.073
   47HIS     CA  690   4.656   3.888   3.188
   47HIS     HA  691   4.586   3.970   3.207
   47HIS     CB  692   4.638   3.777   3.291
   47HIS    HB1  693   4.679   3.826   3.380
   47HIS    HB2  694   4.702   3.695   3.261
   47HIS     CG  695   4.499   3.724   3.315
   47HIS    ND1  696   4.451   3.611   3.248
   47HIS    CE1  697   4.331   3.586   3.303
   47HIS    HE1  698   4.272   3.497   3.287
   47HIS    NE2  699   4.313   3.677   3.400
   47HIS    HE2  700   4.220   3.686   3.439
   47HIS    CD2  701   4.411   3.774   3.407
   47HIS    HD2  702   4.429   3.853   3.478
   47HIS      C  703   4.797   3.945   3.180
   47HIS      O  704   4.827   4.059   3.211
   48VAL      N  705   4.886   3.870   3.114
   48VAL      H  706   4.856   3.779   3.081
   48VAL     CA  707   5.026   3.900   3.090
   48VAL     HA  708   5.073   3.915   3.187
   48VAL     CB  709   5.096   3.778   3.033
   48VAL     HB  710   5.082   3.684   3.087
   48VAL    CG1  711   5.057   3.738   2.891
   48VAL   HG11  712   4.953   3.706   2.887
   48VAL   HG12  713   5.068   3.819   2.819
   48VAL   HG13  714   5.123   3.656   2.862
   48VAL    CG2  715   5.248   3.795   3.034
   48VAL   HG21  716   5.293   3.703   2.998
   48VAL   HG22  717   5.278   3.871   2.961
   48VAL   HG23  718   5.283   3.821   3.134
   48VAL      C  719   5.054   4.015   2.994
   48VAL      O  720   5.166   4.065   2.989
   49TYR      N  721   4.952   4.076   2.933
   49TYR      H  722   4.861   4.037   2.953
   49TYR     CA  723   4.961   4.184   2.837
   49TYR     HA  724   5.052   4.176   2.778
   49TYR     CB  725   4.849   4.192   2.734
   49TYR    HB1  726   4.853   4.283   2.674
   49TYR    HB2  727   4.757   4.193   2.793
   49TYR     CG  728   4.834   4.080   2.634
   49TYR    CD1  729   4.935   3.985   2.618
   49TYR    HD1  730   5.027   3.990   2.673
   49TYR    CE1  731   4.915   3.876   2.532
   49TYR    HE1  732   4.994   3.802   2.525
   49TYR     CZ  733   4.807   3.869   2.442
   49TYR     OH  734   4.802   3.764   2.355
   49TYR     HH  735   4.723   3.766   2.300
   49TYR    CE2  736   4.706   3.966   2.457
   49TYR    HE2  737   4.619   3.972   2.394
   49TYR    CD2  738   4.720   4.068   2.553
   49TYR    HD2  739   4.638   4.138   2.555
   49TYR      C  740   4.985   4.317   2.908
   49TYR      O  741   5.028   4.409   2.839
   50GLN      N  742   4.948   4.328   3.035
   50GLN      H  743   4.909   4.241   3.068
   50GLN     CA  744   4.956   4.449   3.115
   50GLN     HA  745   4.898   4.425   3.204
   50GLN     CB  746   5.095   4.490   3.162
   50GLN    HB1  747   5.087   4.559   3.246
   50GLN    HB2  748   5.147   4.547   3.084
   50GLN     CG  749   5.188   4.382   3.214
   50GLN    HG1  750   5.210   4.313   3.133
   50GLN    HG2  751   5.140   4.342   3.303
   50GLN     CD  752   5.326   4.423   3.265
   50GLN    OE1  753   5.352   4.447   3.383
   50GLN    NE2  754   5.418   4.449   3.172
   50GLN   HE21  755   5.394   4.435   3.075
   50GLN   HE22  756   5.508   4.489   3.194
   50GLN      C  757   4.881   4.567   3.053
   50GLN      O  758   4.931   4.677   3.030
   51ASN      N  759   4.756   4.537   3.016
   51ASN      H  760   4.715   4.449   3.042
   51ASN     CA  761   4.667   4.629   2.949
   51ASN     HA  762   4.674   4.722   3.006
   51ASN     CB  763   4.716   4.652   2.807
   51ASN    HB1  764   4.819   4.687   2.803
   51ASN    HB2  765   4.651   4.727   2.760
   51ASN     CG  766   4.712   4.531   2.714
   51ASN    OD1  767   4.642   4.433   2.737
   51ASN    ND2  768   4.770   4.546   2.595
   51ASN   HD21  769   4.827   4.628   2.577
   51ASN   HD22  770   4.766   4.474   2.524
   51ASN      C  771   4.517   4.605   2.950
   51ASN      O  772   4.435   4.691   2.917
   52GLU      N  773   4.468   4.487   2.990
   52GLU      H  774   4.537   4.417   3.011
   52GLU     CA  775   4.331   4.444   3.005
   52GLU     HA  776   4.286   4.418   2.909
   52GLU     CB  777   4.318   4.302   3.060
   52GLU    HB1  778   4.397   4.241   3.017
   52GLU    HB2  779   4.228   4.250   3.026
   52GLU     CG  780   4.330   4.280   3.211
   52GLU    HG1  781   4.315   4.173   3.227
   52GLU    HG2  782   4.236   4.317   3.252
   52GLU     CD  783   4.452   4.336   3.281
   52GLU    OE1  784   4.547   4.258   3.306
   52GLU    OE2  785   4.461   4.457   3.313
   52GLU      C  786   4.228   4.531   3.076
   52GLU      O  787   4.110   4.536   3.041
   53ASN      N  788   4.275   4.613   3.170
   53ASN      H  789   4.373   4.605   3.193
   53ASN     CA  790   4.189   4.704   3.243
   53ASN     HA  791   4.093   4.656   3.265
   53ASN     CB  792   4.270   4.752   3.362
   53ASN    HB1  793   4.354   4.815   3.333
   53ASN    HB2  794   4.311   4.668   3.418
   53ASN     CG  795   4.185   4.837   3.456
   53ASN    OD1  796   4.147   4.786   3.561
   53ASN    ND2  797   4.168   4.967   3.431
   53ASN   HD21  798   4.211   5.001   3.347
   53ASN   HD22  799   4.116   5.024   3.496
   53ASN      C  800   4.147   4.819   3.153
   53ASN      O  801   4.035   4.871   3.152
   54GLU      N  802   4.232   4.856   3.057
   54GLU      H  803   4.323   4.811   3.050
   54GLU     CA  804   4.224   4.966   2.964
   54GLU     HA  805   4.164   5.045   3.010
   54GLU     CB  806   4.362   5.021   2.930
   54GLU    HB1  807   4.359   5.046   2.824
   54GLU    HB2  808   4.443   4.950   2.944
   54GLU     CG  809   4.398   5.137   3.022
   54GLU    HG1  810   4.324   5.216   3.007
   54GLU    HG2  811   4.491   5.187   2.994
   54GLU     CD  812   4.403   5.094   3.168
   54GLU    OE1  813   4.498   5.025   3.210
   54GLU    OE2  814   4.312   5.123   3.248
   54GLU      C  815   4.146   4.927   2.839
   54GLU      O  816   4.073   5.013   2.790
   55VAL      N  817   4.154   4.802   2.795
   55VAL      H  818   4.210   4.735   2.847
   55VAL     CA  819   4.059   4.753   2.698
   55VAL     HA  820   4.058   4.823   2.614
   55VAL     CB  821   4.095   4.612   2.650
   55VAL     HB  822   4.083   4.546   2.735
   55VAL    CG1  823   4.002   4.562   2.540
   55VAL   HG11  824   3.897   4.571   2.570
   55VAL   HG12  825   4.021   4.636   2.462
   55VAL   HG13  826   4.031   4.458   2.522
   55VAL    CG2  827   4.243   4.603   2.613
   55VAL   HG21  828   4.316   4.601   2.694
   55VAL   HG22  829   4.259   4.505   2.567
   55VAL   HG23  830   4.269   4.674   2.535
   55VAL      C  831   3.918   4.746   2.756
   55VAL      O  832   3.818   4.769   2.688
   56GLY      N  833   3.901   4.730   2.887
   56GLY      H  834   3.982   4.715   2.946
   56GLY     CA  835   3.773   4.745   2.954
   56GLY    HA1  836   3.785   4.737   3.062
   56GLY    HA2  837   3.699   4.671   2.926
   56GLY      C  838   3.715   4.885   2.937
   56GLY      O  839   3.598   4.898   2.902
   57VAL      N  840   3.790   4.992   2.964
   57VAL      H  841   3.883   4.974   3.000
   57VAL     CA  842   3.749   5.130   2.942
   57VAL     HA  843   3.675   5.156   3.017
   57VAL     CB  844   3.855   5.237   2.967
   57VAL     HB  845   3.935   5.228   2.894
   57VAL    CG1  846   3.796   5.377   2.958
   57VAL   HG11  847   3.723   5.402   3.035
   57VAL   HG12  848   3.875   5.453   2.959
   57VAL   HG13  849   3.753   5.395   2.860
   57VAL    CG2  850   3.914   5.212   3.105
   57VAL   HG21  851   3.991   5.286   3.126
   57VAL   HG22  852   3.834   5.223   3.178
   57VAL   HG23  853   3.970   5.118   3.110
   57VAL      C  854   3.700   5.144   2.798
   57VAL      O  855   3.592   5.202   2.783
   58ALA      N  856   3.768   5.083   2.701
   58ALA      H  857   3.858   5.042   2.722
   58ALA     CA  858   3.728   5.087   2.562
   58ALA     HA  859   3.714   5.186   2.517
   58ALA     CB  860   3.835   5.019   2.478
   58ALA    HB1  861   3.850   5.067   2.381
   58ALA    HB2  862   3.934   5.033   2.523
   58ALA    HB3  863   3.825   4.911   2.470
   58ALA      C  864   3.589   5.028   2.542
   58ALA      O  865   3.506   5.097   2.482
   59ILE      N  866   3.563   4.908   2.595
   59ILE      H  867   3.637   4.868   2.651
   59ILE     CA  868   3.441   4.834   2.568
   59ILE     HA  869   3.424   4.834   2.460
   59ILE     CB  870   3.455   4.689   2.612
   59ILE     HB  871   3.508   4.689   2.707
   59ILE    CG2  872   3.324   4.612   2.612
   59ILE   HG21  873   3.255   4.665   2.678
   59ILE   HG22  874   3.278   4.609   2.513
   59ILE   HG23  875   3.339   4.509   2.644
   59ILE    CG1  876   3.546   4.615   2.514
   59ILE   HG11  877   3.638   4.673   2.511
   59ILE   HG12  878   3.499   4.600   2.417
   59ILE     CD  879   3.578   4.476   2.569
   59ILE    HD1  880   3.494   4.407   2.566
   59ILE    HD2  881   3.662   4.436   2.512
   59ILE    HD3  882   3.610   4.479   2.673
   59ILE      C  883   3.327   4.908   2.636
   59ILE      O  884   3.229   4.938   2.568
   60GLN      N  885   3.348   4.953   2.759
   60GLN      H  886   3.434   4.926   2.804
   60GLN     CA  887   3.257   5.039   2.833
   60GLN     HA  888   3.170   4.981   2.861
   60GLN     CB  889   3.333   5.086   2.957
   60GLN    HB1  890   3.283   5.164   3.014
   60GLN    HB2  891   3.430   5.132   2.938
   60GLN     CG  892   3.348   4.971   3.056
   60GLN    HG1  893   3.385   4.890   2.992
   60GLN    HG2  894   3.253   4.950   3.104
   60GLN     CD  895   3.454   4.993   3.163
   60GLN    OE1  896   3.505   5.098   3.201
   60GLN    NE2  897   3.506   4.883   3.219
   60GLN   HE21  898   3.485   4.788   3.191
   60GLN   HE22  899   3.571   4.890   3.296
   60GLN      C  900   3.213   5.159   2.750
   60GLN      O  901   3.095   5.193   2.748
   61GLU      N  902   3.308   5.227   2.686
   61GLU      H  903   3.402   5.192   2.696
   61GLU     CA  904   3.291   5.352   2.615
   61GLU     HA  905   3.236   5.415   2.684
   61GLU     CB  906   3.424   5.418   2.581
   61GLU    HB1  907   3.465   5.379   2.488
   61GLU    HB2  908   3.492   5.399   2.664
   61GLU     CG  909   3.418   5.570   2.565
   61GLU    HG1  910   3.341   5.586   2.489
   61GLU    HG2  911   3.519   5.597   2.535
   61GLU     CD  912   3.394   5.641   2.697
   61GLU    OE1  913   3.487   5.658   2.779
   61GLU    OE2  914   3.277   5.679   2.722
   61GLU      C  915   3.194   5.335   2.498
   61GLU      O  916   3.100   5.413   2.488
   62LYS      N  917   3.204   5.221   2.430
   62LYS      H  918   3.274   5.158   2.467
   62LYS     CA  919   3.125   5.196   2.312
   62LYS     HA  920   3.099   5.291   2.265
   62LYS     CB  921   3.197   5.112   2.208
   62LYS    HB1  922   3.136   5.069   2.129
   62LYS    HB2  923   3.237   5.022   2.254
   62LYS     CG  924   3.312   5.190   2.144
   62LYS    HG1  925   3.352   5.113   2.078
   62LYS    HG2  926   3.394   5.209   2.213
   62LYS     CD  927   3.280   5.322   2.073
   62LYS    HD1  928   3.277   5.400   2.149
   62LYS    HD2  929   3.187   5.306   2.020
   62LYS     CE  930   3.381   5.375   1.971
   62LYS    HE1  931   3.385   5.309   1.885
   62LYS    HE2  932   3.477   5.358   2.021
   62LYS     NZ  933   3.370   5.516   1.934
   62LYS    HZ1  934   3.276   5.552   1.934
   62LYS    HZ2  935   3.417   5.577   2.000
   62LYS    HZ3  936   3.409   5.534   1.842
   62LYS      C  937   2.986   5.141   2.343
   62LYS      O  938   2.908   5.137   2.248
   63LEU      N  939   2.966   5.081   2.461
   63LEU      H  940   3.051   5.079   2.515
   63LEU     CA  941   2.842   5.036   2.521
   63LEU     HA  942   2.787   4.974   2.451
   63LEU     CB  943   2.873   4.942   2.637
   63LEU    HB1  944   2.777   4.933   2.688
   63LEU    HB2  945   2.953   4.979   2.702
   63LEU     CG  946   2.919   4.804   2.591
   63LEU     HG  947   3.007   4.821   2.527
   63LEU    CD1  948   2.968   4.716   2.706
   63LEU   HD11  949   2.888   4.673   2.765
   63LEU   HD12  950   3.038   4.645   2.662
   63LEU   HD13  951   3.034   4.772   2.772
   63LEU    CD2  952   2.818   4.711   2.526
   63LEU   HD21  953   2.786   4.747   2.429
   63LEU   HD22  954   2.862   4.612   2.513
   63LEU   HD23  955   2.727   4.710   2.587
   63LEU      C  956   2.753   5.150   2.568
   63LEU      O  957   2.635   5.161   2.536
   64ARG      N  958   2.818   5.250   2.629
   64ARG      H  959   2.917   5.244   2.645
   64ARG     CA  960   2.771   5.384   2.659
   64ARG     HA  961   2.671   5.379   2.703
   64ARG     CB  962   2.867   5.447   2.759
   64ARG    HB1  963   2.962   5.457   2.707
   64ARG    HB2  964   2.884   5.372   2.837
   64ARG     CG  965   2.839   5.579   2.830
   64ARG    HG1  966   2.761   5.565   2.905
   64ARG    HG2  967   2.799   5.655   2.764
   64ARG     CD  968   2.968   5.634   2.890
   64ARG    HD1  969   2.933   5.734   2.917
   64ARG    HD2  970   3.046   5.658   2.817
   64ARG     NE  971   3.014   5.571   3.014
   64ARG     HE  972   2.945   5.562   3.086
   64ARG     CZ  973   3.128   5.504   3.039
   64ARG    NH1  974   3.228   5.514   2.950
   64ARG   HH11  975   3.213   5.587   2.883
   64ARG   HH12  976   3.316   5.468   2.968
   64ARG    NH2  977   3.146   5.429   3.148
   64ARG   HH21  978   3.073   5.430   3.219
   64ARG   HH22  979   3.241   5.398   3.161
   64ARG      C  980   2.748   5.473   2.538
   64ARG      O  981   2.658   5.557   2.540
   65GLU      N  982   2.823   5.457   2.429
   65GLU      H  983   2.914   5.416   2.444
   65GLU     CA  984   2.796   5.505   2.295
   65GLU     HA  985   2.767   5.609   2.302
   65GLU     CB  986   2.923   5.509   2.210
   65GLU    HB1  987   2.939   5.411   2.164
   65GLU    HB2  988   3.012   5.523   2.271
   65GLU     CG  989   2.931   5.614   2.100
   65GLU    HG1  990   2.904   5.710   2.144
   65GLU    HG2  991   2.865   5.595   2.015
   65GLU     CD  992   3.072   5.625   2.042
   65GLU    OE1  993   3.158   5.689   2.106
   65GLU    OE2  994   3.099   5.563   1.937
   65GLU      C  995   2.685   5.439   2.214
   65GLU      O  996   2.628   5.497   2.122
   66GLN      N  997   2.642   5.320   2.258
   66GLN      H  998   2.701   5.287   2.333
   66GLN     CA  999   2.532   5.236   2.215
   66GLN     HA 1000   2.528   5.155   2.288
   66GLN     CB 1001   2.397   5.298   2.249
   66GLN    HB1 1002   2.320   5.230   2.213
   66GLN    HB2 1003   2.386   5.392   2.194
   66GLN     CG 1004   2.372   5.334   2.395
   66GLN    HG1 1005   2.293   5.409   2.396
   66GLN    HG2 1006   2.453   5.382   2.450
   66GLN     CD 1007   2.322   5.216   2.478
   66GLN    OE1 1008   2.319   5.104   2.426
   66GLN    NE2 1009   2.291   5.235   2.606
   66GLN   HE21 1010   2.298   5.329   2.643
   66GLN   HE22 1011   2.259   5.162   2.667
   66GLN      C 1012   2.541   5.186   2.071
   66GLN      O 1013   2.442   5.158   2.004
   67VAL      N 1014   2.661   5.188   2.013
   67VAL      H 1015   2.737   5.234   2.060
   67VAL     CA 1016   2.685   5.132   1.882
   67VAL     HA 1017   2.606   5.169   1.816
   67VAL     CB 1018   2.817   5.183   1.823
   67VAL     HB 1019   2.823   5.149   1.720
   67VAL    CG1 1020   2.820   5.335   1.806
   67VAL   HG11 1021   2.898   5.358   1.734
   67VAL   HG12 1022   2.724   5.373   1.770
   67VAL   HG13 1023   2.849   5.385   1.898
   67VAL    CG2 1024   2.941   5.145   1.903
   67VAL   HG21 1025   3.031   5.182   1.852
   67VAL   HG22 1026   2.917   5.186   2.001
   67VAL   HG23 1027   2.957   5.037   1.904
   67VAL      C 1028   2.682   4.980   1.879
   67VAL      O 1029   2.653   4.916   1.778
   68VAL      N 1030   2.698   4.921   1.997
   68VAL      H 1031   2.720   4.970   2.083
   68VAL     CA 1032   2.711   4.780   2.031
   68VAL     HA 1033   2.666   4.720   1.952
   68VAL     CB 1034   2.849   4.720   2.052
   68VAL     HB 1035   2.838   4.620   2.094
   68VAL    CG1 1036   2.936   4.704   1.928
   68VAL   HG11 1037   3.013   4.628   1.938
   68VAL   HG12 1038   2.880   4.666   1.842
   68VAL   HG13 1039   2.976   4.800   1.895
   68VAL    CG2 1040   2.922   4.810   2.151
   68VAL   HG21 1041   3.017   4.769   2.185
   68VAL   HG22 1042   2.945   4.911   2.117
   68VAL   HG23 1043   2.849   4.811   2.231
   68VAL      C 1044   2.621   4.742   2.147
   68VAL      O 1045   2.610   4.822   2.240
   69LYS      N 1046   2.568   4.619   2.151
   69LYS      H 1047   2.560   4.570   2.064
   69LYS     CA 1048   2.498   4.548   2.256
   69LYS     HA 1049   2.488   4.612   2.343
   69LYS     CB 1050   2.363   4.494   2.207
   69LYS    HB1 1051   2.319   4.443   2.292
   69LYS    HB2 1052   2.383   4.423   2.126
   69LYS     CG 1053   2.263   4.594   2.149
   69LYS    HG1 1054   2.284   4.619   2.045
   69LYS    HG2 1055   2.272   4.686   2.207
   69LYS     CD 1056   2.120   4.541   2.153
   69LYS    HD1 1057   2.103   4.495   2.250
   69LYS    HD2 1058   2.113   4.464   2.077
   69LYS     CE 1059   2.015   4.650   2.137
   69LYS    HE1 1060   1.914   4.608   2.128
   69LYS    HE2 1061   2.040   4.703   2.045
   69LYS     NZ 1062   2.000   4.748   2.246
   69LYS    HZ1 1063   1.920   4.806   2.223
   69LYS    HZ2 1064   1.987   4.710   2.339
   69LYS    HZ3 1065   2.080   4.809   2.242
   69LYS      C 1066   2.585   4.437   2.313
   69LYS      O 1067   2.666   4.385   2.237
   70ARG      N 1068   2.568   4.391   2.437
   70ARG      H 1069   2.493   4.427   2.495
   70ARG     CA 1070   2.648   4.287   2.499
   70ARG     HA 1071   2.750   4.326   2.503
   70ARG     CB 1072   2.607   4.269   2.645
   70ARG    HB1 1073   2.504   4.237   2.660
   70ARG    HB2 1074   2.627   4.360   2.700
   70ARG     CG 1075   2.682   4.152   2.708
   70ARG    HG1 1076   2.663   4.057   2.657
   70ARG    HG2 1077   2.659   4.157   2.815
   70ARG     CD 1078   2.834   4.161   2.708
   70ARG    HD1 1079   2.859   4.244   2.774
   70ARG    HD2 1080   2.875   4.191   2.611
   70ARG     NE 1081   2.898   4.038   2.753
   70ARG     HE 1082   2.905   4.026   2.853
   70ARG     CZ 1083   2.941   3.931   2.684
   70ARG    NH1 1084   2.937   3.928   2.550
   70ARG   HH11 1085   2.879   3.993   2.499
   70ARG   HH12 1086   2.976   3.851   2.498
   70ARG    NH2 1087   3.007   3.828   2.740
   70ARG   HH21 1088   3.027   3.817   2.838
   70ARG   HH22 1089   3.030   3.756   2.673
   70ARG      C 1090   2.645   4.162   2.413
   70ARG      O 1091   2.747   4.093   2.406
   71GLU      N 1092   2.534   4.139   2.342
   71GLU      H 1093   2.466   4.213   2.342
   71GLU     CA 1094   2.509   4.022   2.260
   71GLU     HA 1095   2.555   3.936   2.309
   71GLU     CB 1096   2.361   3.988   2.260
   71GLU    HB1 1097   2.338   3.979   2.366
   71GLU    HB2 1098   2.349   3.895   2.204
   71GLU     CG 1099   2.282   4.099   2.192
   71GLU    HG1 1100   2.203   4.053   2.132
   71GLU    HG2 1101   2.344   4.151   2.119
   71GLU     CD 1102   2.217   4.184   2.300
   71GLU    OE1 1103   2.289   4.231   2.391
   71GLU    OE2 1104   2.094   4.202   2.294
   71GLU      C 1105   2.567   4.015   2.119
   71GLU      O 1106   2.551   3.907   2.063
   72GLU      N 1107   2.631   4.116   2.060
   72GLU      H 1108   2.638   4.192   2.127
   72GLU     CA 1109   2.712   4.117   1.940
   72GLU     HA 1110   2.688   4.028   1.882
   72GLU     CB 1111   2.680   4.230   1.842
   72GLU    HB1 1112   2.572   4.236   1.835
   72GLU    HB2 1113   2.725   4.219   1.743
   72GLU     CG 1114   2.721   4.368   1.892
   72GLU    HG1 1115   2.826   4.382   1.917
   72GLU    HG2 1116   2.663   4.370   1.984
   72GLU     CD 1117   2.671   4.471   1.792
   72GLU    OE1 1118   2.739   4.497   1.690
   72GLU    OE2 1119   2.570   4.533   1.831
   72GLU      C 1120   2.861   4.107   1.969
   72GLU      O 1121   2.940   4.075   1.881
   73LEU      N 1122   2.902   4.128   2.094
   73LEU      H 1123   2.830   4.149   2.162
   73LEU     CA 1124   3.036   4.119   2.149
   73LEU     HA 1125   3.117   4.142   2.080
   73LEU     CB 1126   3.041   4.228   2.256
   73LEU    HB1 1127   3.135   4.219   2.311
   73LEU    HB2 1128   2.962   4.203   2.327
   73LEU     CG 1129   3.029   4.374   2.212
   73LEU     HG 1130   2.941   4.385   2.149
   73LEU    CD1 1131   3.006   4.454   2.340
   73LEU   HD11 1132   3.097   4.437   2.398
   73LEU   HD12 1133   3.002   4.560   2.316
   73LEU   HD13 1134   2.915   4.434   2.397
   73LEU    CD2 1135   3.144   4.429   2.129
   73LEU   HD21 1136   3.114   4.526   2.090
   73LEU   HD22 1137   3.237   4.432   2.186
   73LEU   HD23 1138   3.169   4.366   2.043
   73LEU      C 1139   3.056   3.975   2.193
   73LEU      O 1140   2.971   3.912   2.256
   74PHE      N 1141   3.180   3.930   2.179
   74PHE      H 1142   3.251   4.000   2.161
   74PHE     CA 1143   3.228   3.795   2.200
   74PHE     HA 1144   3.157   3.724   2.244
   74PHE     CB 1145   3.265   3.740   2.063
   74PHE    HB1 1146   3.347   3.799   2.021
   74PHE    HB2 1147   3.182   3.744   1.993
   74PHE     CG 1148   3.300   3.593   2.073
   74PHE    CD1 1149   3.434   3.552   2.062
   74PHE    HD1 1150   3.507   3.631   2.055
   74PHE    CE1 1151   3.469   3.417   2.055
   74PHE    HE1 1152   3.574   3.396   2.041
   74PHE     CZ 1153   3.367   3.321   2.060
   74PHE     HZ 1154   3.399   3.219   2.048
   74PHE    CE2 1155   3.235   3.359   2.088
   74PHE    HE2 1156   3.160   3.281   2.096
   74PHE    CD2 1157   3.202   3.495   2.092
   74PHE    HD2 1158   3.097   3.520   2.091
   74PHE      C 1159   3.348   3.810   2.293
   74PHE      O 1160   3.458   3.842   2.249
   75ILE      N 1161   3.327   3.794   2.424
   75ILE      H 1162   3.238   3.756   2.452
   75ILE     CA 1163   3.424   3.825   2.526
   75ILE     HA 1164   3.485   3.911   2.501
   75ILE     CB 1165   3.351   3.875   2.651
   75ILE     HB 1166   3.283   3.796   2.683
   75ILE    CG2 1167   3.455   3.900   2.759
   75ILE   HG21 1168   3.480   3.804   2.804
   75ILE   HG22 1169   3.549   3.944   2.726
   75ILE   HG23 1170   3.415   3.966   2.836
   75ILE    CG1 1171   3.266   3.998   2.622
   75ILE   HG11 1172   3.215   4.027   2.715
   75ILE   HG12 1173   3.184   3.975   2.554
   75ILE     CD 1174   3.340   4.126   2.584
   75ILE    HD1 1175   3.408   4.169   2.657
   75ILE    HD2 1176   3.413   4.111   2.505
   75ILE    HD3 1177   3.273   4.203   2.547
   75ILE      C 1178   3.516   3.708   2.561
   75ILE      O 1179   3.473   3.604   2.610
   76VAL      N 1180   3.645   3.735   2.541
   76VAL      H 1181   3.669   3.822   2.495
   76VAL     CA 1182   3.743   3.629   2.553
   76VAL     HA 1183   3.703   3.544   2.608
   76VAL     CB 1184   3.799   3.592   2.415
   76VAL     HB 1185   3.856   3.677   2.379
   76VAL    CG1 1186   3.905   3.482   2.415
   76VAL   HG11 1187   3.921   3.440   2.316
   76VAL   HG12 1188   4.004   3.511   2.449
   76VAL   HG13 1189   3.861   3.406   2.479
   76VAL    CG2 1190   3.697   3.575   2.303
   76VAL   HG21 1191   3.746   3.531   2.216
   76VAL   HG22 1192   3.620   3.502   2.328
   76VAL   HG23 1193   3.650   3.669   2.275
   76VAL      C 1194   3.862   3.678   2.635
   76VAL      O 1195   3.906   3.792   2.619
   77SER      N 1196   3.931   3.588   2.705
   77SER      H 1197   3.888   3.497   2.715
   77SER     CA 1198   4.067   3.597   2.754
   77SER     HA 1199   4.132   3.631   2.673
   77SER     CB 1200   4.069   3.690   2.875
   77SER    HB1 1201   4.005   3.647   2.952
   77SER    HB2 1202   4.029   3.791   2.861
   77SER     OG 1203   4.199   3.717   2.922
   77SER     HG 1204   4.204   3.791   2.983
   77SER      C 1205   4.134   3.461   2.770
   77SER      O 1206   4.073   3.358   2.741
   78LYS      N 1207   4.263   3.466   2.802
   78LYS      H 1208   4.302   3.554   2.831
   78LYS     CA 1209   4.352   3.354   2.826
   78LYS     HA 1210   4.294   3.261   2.819
   78LYS     CB 1211   4.448   3.377   2.710
   78LYS    HB1 1212   4.518   3.293   2.716
   78LYS    HB2 1213   4.508   3.464   2.733
   78LYS     CG 1214   4.388   3.384   2.570
   78LYS    HG1 1215   4.350   3.484   2.548
   78LYS    HG2 1216   4.304   3.315   2.567
   78LYS     CD 1217   4.481   3.351   2.453
   78LYS    HD1 1218   4.430   3.371   2.359
   78LYS    HD2 1219   4.512   3.247   2.450
   78LYS     CE 1220   4.606   3.438   2.462
   78LYS    HE1 1221   4.685   3.408   2.393
   78LYS    HE2 1222   4.654   3.417   2.557
   78LYS     NZ 1223   4.583   3.581   2.434
   78LYS    HZ1 1224   4.665   3.640   2.436
   78LYS    HZ2 1225   4.528   3.602   2.352
   78LYS    HZ3 1226   4.527   3.623   2.506
   78LYS      C 1227   4.417   3.358   2.964
   78LYS      O 1228   4.469   3.463   3.001
   79LEU      N 1229   4.412   3.247   3.038
   79LEU      H 1230   4.363   3.170   2.995
   79LEU     CA 1231   4.476   3.224   3.166
   79LEU     HA 1232   4.444   3.305   3.231
   79LEU     CB 1233   4.414   3.092   3.211
   79LEU    HB1 1234   4.440   3.013   3.140
   79LEU    HB2 1235   4.305   3.094   3.210
   79LEU     CG 1236   4.460   3.042   3.347
   79LEU     HG 1237   4.566   3.064   3.355
   79LEU    CD1 1238   4.371   3.103   3.455
   79LEU   HD11 1239   4.355   3.208   3.428
   79LEU   HD12 1240   4.279   3.048   3.474
   79LEU   HD13 1241   4.434   3.097   3.544
   79LEU    CD2 1242   4.455   2.891   3.371
   79LEU   HD21 1243   4.478   2.866   3.475
   79LEU   HD22 1244   4.357   2.854   3.341
   79LEU   HD23 1245   4.539   2.852   3.314
   79LEU      C 1246   4.627   3.215   3.158
   79LEU      O 1247   4.677   3.119   3.101
   80TRP      N 1248   4.702   3.311   3.215
   80TRP      H 1249   4.657   3.392   3.254
   80TRP     CA 1250   4.846   3.301   3.224
   80TRP     HA 1251   4.882   3.292   3.121
   80TRP     CB 1252   4.901   3.437   3.264
   80TRP    HB1 1253   4.885   3.446   3.372
   80TRP    HB2 1254   4.862   3.520   3.205
   80TRP     CG 1255   5.050   3.441   3.249
   80TRP    CD1 1256   5.144   3.441   3.346
   80TRP    HD1 1257   5.124   3.457   3.451
   80TRP    NE1 1258   5.271   3.421   3.295
   80TRP    HE1 1259   5.355   3.422   3.351
   80TRP    CE2 1260   5.262   3.410   3.157
   80TRP    CZ2 1261   5.355   3.371   3.060
   80TRP    HZ2 1262   5.453   3.346   3.098
   80TRP    CH2 1263   5.317   3.356   2.926
   80TRP    HH2 1264   5.386   3.311   2.856
   80TRP    CZ3 1265   5.185   3.386   2.891
   80TRP    HZ3 1266   5.156   3.363   2.789
   80TRP    CE3 1267   5.091   3.418   2.989
   80TRP    HE3 1268   4.992   3.442   2.954
   80TRP    CD2 1269   5.124   3.420   3.125
   80TRP      C 1270   4.900   3.181   3.301
   80TRP      O 1271   4.839   3.135   3.397
   81CYS      N 1272   5.020   3.134   3.265
   81CYS      H 1273   5.046   3.176   3.177
   81CYS     CA 1274   5.099   3.025   3.319
   81CYS     HA 1275   5.055   2.931   3.288
   81CYS     CB 1276   5.239   3.030   3.256
   81CYS    HB1 1277   5.302   2.951   3.296
   81CYS    HB2 1278   5.291   3.121   3.287
   81CYS     SG 1279   5.247   3.014   3.076
   81CYS     HG 1280   5.352   2.932   3.072
   81CYS      C 1281   5.112   3.021   3.470
   81CYS      O 1282   5.122   2.910   3.523
   82THR      N 1283   5.106   3.134   3.542
   82THR      H 1284   5.077   3.219   3.495
   82THR     CA 1285   5.130   3.141   3.684
   82THR     HA 1286   5.206   3.067   3.710
   82THR     CB 1287   5.186   3.276   3.727
   82THR     HB 1288   5.196   3.281   3.835
   82THR    CG2 1289   5.329   3.290   3.677
   82THR   HG21 1290   5.380   3.202   3.716
   82THR   HG22 1291   5.348   3.294   3.570
   82THR   HG23 1292   5.387   3.379   3.703
   82THR    OG1 1293   5.114   3.388   3.679
   82THR    HG1 1294   5.173   3.462   3.691
   82THR      C 1295   5.001   3.106   3.758
   82THR      O 1296   5.000   3.076   3.877
   83TYR      N 1297   4.891   3.097   3.683
   83TYR      H 1298   4.893   3.104   3.582
   83TYR     CA 1299   4.760   3.065   3.736
   83TYR     HA 1300   4.761   3.094   3.841
   83TYR     CB 1301   4.651   3.158   3.682
   83TYR    HB1 1302   4.553   3.129   3.720
   83TYR    HB2 1303   4.656   3.138   3.575
   83TYR     CG 1304   4.684   3.302   3.714
   83TYR    CD1 1305   4.706   3.345   3.845
   83TYR    HD1 1306   4.723   3.272   3.923
   83TYR    CE1 1307   4.715   3.483   3.869
   83TYR    HE1 1308   4.731   3.520   3.969
   83TYR     CZ 1309   4.696   3.577   3.766
   83TYR     OH 1310   4.699   3.710   3.794
   83TYR     HH 1311   4.726   3.735   3.883
   83TYR    CE2 1312   4.673   3.536   3.633
   83TYR    HE2 1313   4.655   3.608   3.555
   83TYR    CD2 1314   4.670   3.397   3.613
   83TYR    HD2 1315   4.640   3.360   3.516
   83TYR      C 1316   4.720   2.919   3.720
   83TYR      O 1317   4.603   2.889   3.742
   84HIS      N 1318   4.810   2.827   3.683
   84HIS      H 1319   4.905   2.855   3.663
   84HIS     CA 1320   4.769   2.691   3.654
   84HIS     HA 1321   4.675   2.695   3.599
   84HIS     CB 1322   4.874   2.626   3.565
   84HIS    HB1 1323   4.868   2.517   3.565
   84HIS    HB2 1324   4.976   2.645   3.600
   84HIS     CG 1325   4.862   2.666   3.421
   84HIS    ND1 1326   4.808   2.781   3.364
   84HIS    CE1 1327   4.833   2.778   3.233
   84HIS    HE1 1328   4.824   2.858   3.161
   84HIS    NE2 1329   4.904   2.668   3.203
   84HIS    HE2 1330   4.945   2.659   3.112
   84HIS    CD2 1331   4.915   2.592   3.318
   84HIS    HD2 1332   4.977   2.507   3.341
   84HIS      C 1333   4.742   2.600   3.773
   84HIS      O 1334   4.695   2.488   3.757
   85GLU      N 1335   4.769   2.647   3.896
   85GLU      H 1336   4.793   2.745   3.896
   85GLU     CA 1337   4.719   2.595   4.022
   85GLU     HA 1338   4.751   2.491   4.023
   85GLU     CB 1339   4.775   2.673   4.141
   85GLU    HB1 1340   4.700   2.745   4.174
   85GLU    HB2 1341   4.868   2.724   4.119
   85GLU     CG 1342   4.799   2.577   4.257
   85GLU    HG1 1343   4.816   2.638   4.346
   85GLU    HG2 1344   4.889   2.519   4.237
   85GLU     CD 1345   4.686   2.478   4.281
   85GLU    OE1 1346   4.578   2.521   4.327
   85GLU    OE2 1347   4.695   2.359   4.244
   85GLU      C 1348   4.567   2.596   4.018
   85GLU      O 1349   4.508   2.704   4.015
   86LYS      N 1350   4.508   2.478   4.034
   86LYS      H 1351   4.566   2.406   4.074
   86LYS     CA 1352   4.369   2.439   4.021
   86LYS     HA 1353   4.349   2.472   3.918
   86LYS     CB 1354   4.351   2.289   4.042
   86LYS    HB1 1355   4.409   2.234   3.968
   86LYS    HB2 1356   4.250   2.257   4.015
   86LYS     CG 1357   4.368   2.242   4.186
   86LYS    HG1 1358   4.282   2.280   4.242
   86LYS    HG2 1359   4.456   2.298   4.217
   86LYS     CD 1360   4.392   2.092   4.201
   86LYS    HD1 1361   4.481   2.058   4.149
   86LYS    HD2 1362   4.305   2.047   4.153
   86LYS     CE 1363   4.400   2.061   4.350
   86LYS    HE1 1364   4.328   2.123   4.403
   86LYS    HE2 1365   4.501   2.078   4.386
   86LYS     NZ 1366   4.359   1.926   4.391
   86LYS    HZ1 1367   4.404   1.908   4.480
   86LYS    HZ2 1368   4.258   1.917   4.398
   86LYS    HZ3 1369   4.395   1.851   4.334
   86LYS      C 1370   4.266   2.510   4.108
   86LYS      O 1371   4.149   2.515   4.070
   87GLY      N 1372   4.308   2.567   4.222
   87GLY      H 1373   4.406   2.553   4.240
   87GLY     CA 1374   4.232   2.653   4.310
   87GLY    HA1 1375   4.264   2.638   4.413
   87GLY    HA2 1376   4.128   2.621   4.311
   87GLY      C 1377   4.252   2.802   4.287
   87GLY      O 1378   4.190   2.878   4.362
   88LEU      N 1379   4.334   2.838   4.188
   88LEU      H 1380   4.383   2.768   4.133
   88LEU     CA 1381   4.368   2.974   4.154
   88LEU     HA 1382   4.323   3.042   4.227
   88LEU     CB 1383   4.519   2.993   4.166
   88LEU    HB1 1384   4.556   2.944   4.076
   88LEU    HB2 1385   4.563   2.934   4.247
   88LEU     CG 1386   4.575   3.135   4.171
   88LEU     HG 1387   4.555   3.191   4.080
   88LEU    CD1 1388   4.520   3.222   4.283
   88LEU   HD11 1389   4.519   3.176   4.382
   88LEU   HD12 1390   4.577   3.314   4.291
   88LEU   HD13 1391   4.425   3.262   4.248
   88LEU    CD2 1392   4.726   3.128   4.186
   88LEU   HD21 1393   4.763   3.066   4.104
   88LEU   HD22 1394   4.768   3.228   4.181
   88LEU   HD23 1395   4.751   3.082   4.282
   88LEU      C 1396   4.314   3.019   4.018
   88LEU      O 1397   4.286   3.137   4.004
   89VAL      N 1398   4.280   2.924   3.931
   89VAL      H 1399   4.317   2.833   3.957
   89VAL     CA 1400   4.226   2.947   3.799
   89VAL     HA 1401   4.305   2.998   3.745
   89VAL     CB 1402   4.201   2.809   3.739
   89VAL     HB 1403   4.137   2.764   3.815
   89VAL    CG1 1404   4.127   2.814   3.606
   89VAL   HG11 1405   4.037   2.874   3.614
   89VAL   HG12 1406   4.197   2.868   3.541
   89VAL   HG13 1407   4.103   2.714   3.571
   89VAL    CG2 1408   4.323   2.720   3.720
   89VAL   HG21 1409   4.294   2.627   3.671
   89VAL   HG22 1410   4.404   2.769   3.666
   89VAL   HG23 1411   4.354   2.686   3.819
   89VAL      C 1412   4.099   3.031   3.804
   89VAL      O 1413   4.087   3.123   3.724
   90LYS      N 1414   4.011   2.995   3.898
   90LYS      H 1415   4.023   2.912   3.954
   90LYS     CA 1416   3.887   3.067   3.917
   90LYS     HA 1417   3.826   3.072   3.827
   90LYS     CB 1418   3.792   3.005   4.019
   90LYS    HB1 1419   3.826   3.031   4.119
   90LYS    HB2 1420   3.800   2.897   4.007
   90LYS     CG 1421   3.648   3.052   4.002
   90LYS    HG1 1422   3.622   3.083   3.901
   90LYS    HG2 1423   3.628   3.147   4.052
   90LYS     CD 1424   3.540   2.947   4.028
   90LYS    HD1 1425   3.555   2.867   3.955
   90LYS    HD2 1426   3.439   2.986   4.014
   90LYS     CE 1427   3.541   2.891   4.170
   90LYS    HE1 1428   3.521   2.972   4.240
   90LYS    HE2 1429   3.643   2.859   4.193
   90LYS     NZ 1430   3.433   2.795   4.198
   90LYS    HZ1 1431   3.338   2.821   4.173
   90LYS    HZ2 1432   3.454   2.703   4.163
   90LYS    HZ3 1433   3.426   2.787   4.298
   90LYS      C 1434   3.907   3.212   3.960
   90LYS      O 1435   3.842   3.299   3.903
   91GLY      N 1436   3.996   3.243   4.055
   91GLY      H 1437   4.055   3.167   4.087
   91GLY     CA 1438   4.046   3.374   4.090
   91GLY    HA1 1439   4.141   3.350   4.138
   91GLY    HA2 1440   3.977   3.428   4.155
   91GLY      C 1441   4.090   3.451   3.966
   91GLY      O 1442   4.040   3.562   3.948
   92ALA      N 1443   4.167   3.390   3.876
   92ALA      H 1444   4.196   3.297   3.902
   92ALA     CA 1445   4.214   3.456   3.756
   92ALA     HA 1446   4.254   3.550   3.795
   92ALA     CB 1447   4.330   3.382   3.690
   92ALA    HB1 1448   4.398   3.352   3.770
   92ALA    HB2 1449   4.296   3.289   3.645
   92ALA    HB3 1450   4.380   3.449   3.621
   92ALA      C 1451   4.097   3.493   3.666
   92ALA      O 1452   4.102   3.596   3.599
   93CYS      N 1453   3.999   3.403   3.661
   93CYS      H 1454   4.014   3.322   3.719
   93CYS     CA 1455   3.879   3.424   3.582
   93CYS     HA 1456   3.913   3.466   3.488
   93CYS     CB 1457   3.805   3.292   3.564
   93CYS    HB1 1458   3.768   3.263   3.662
   93CYS    HB2 1459   3.879   3.222   3.525
   93CYS     SG 1460   3.679   3.286   3.434
   93CYS     HG 1461   3.602   3.388   3.473
   93CYS      C 1462   3.780   3.526   3.638
   93CYS      O 1463   3.725   3.604   3.560
   94GLN      N 1464   3.767   3.536   3.770
   94GLN      H 1465   3.811   3.469   3.831
   94GLN     CA 1466   3.703   3.649   3.835
   94GLN     HA 1467   3.604   3.665   3.793
   94GLN     CB 1468   3.688   3.619   3.984
   94GLN    HB1 1469   3.668   3.714   4.033
   94GLN    HB2 1470   3.787   3.594   4.021
   94GLN     CG 1471   3.582   3.514   4.016
   94GLN    HG1 1472   3.602   3.479   4.117
   94GLN    HG2 1473   3.605   3.435   3.944
   94GLN     CD 1474   3.437   3.559   4.000
   94GLN    OE1 1475   3.404   3.622   3.899
   94GLN    NE2 1476   3.351   3.524   4.095
   94GLN   HE21 1477   3.377   3.469   4.175
   94GLN   HE22 1478   3.256   3.559   4.088
   94GLN      C 1479   3.784   3.777   3.815
   94GLN      O 1480   3.722   3.883   3.807
   95LYS      N 1481   3.916   3.768   3.796
   95LYS      H 1482   3.964   3.681   3.814
   95LYS     CA 1483   4.002   3.883   3.778
   95LYS     HA 1484   3.973   3.955   3.854
   95LYS     CB 1485   4.150   3.858   3.803
   95LYS    HB1 1486   4.183   3.805   3.714
   95LYS    HB2 1487   4.167   3.789   3.886
   95LYS     CG 1488   4.231   3.988   3.809
   95LYS    HG1 1489   4.190   4.049   3.890
   95LYS    HG2 1490   4.217   4.046   3.718
   95LYS     CD 1491   4.378   3.953   3.830
   95LYS    HD1 1492   4.424   3.899   3.748
   95LYS    HD2 1493   4.376   3.883   3.913
   95LYS     CE 1494   4.451   4.082   3.867
   95LYS    HE1 1495   4.556   4.055   3.876
   95LYS    HE2 1496   4.420   4.107   3.968
   95LYS     NZ 1497   4.430   4.204   3.788
   95LYS    HZ1 1498   4.460   4.188   3.693
   95LYS    HZ2 1499   4.331   4.218   3.776
   95LYS    HZ3 1500   4.468   4.285   3.834
   95LYS      C 1501   3.972   3.946   3.643
   95LYS      O 1502   3.938   4.065   3.643
   96THR      N 1503   3.965   3.869   3.534
   96THR      H 1504   3.989   3.771   3.545
   96THR     CA 1505   3.914   3.912   3.406
   96THR     HA 1506   3.972   3.995   3.364
   96THR     CB 1507   3.910   3.799   3.304
   96THR     HB 1508   3.834   3.725   3.331
   96THR    CG2 1509   3.884   3.842   3.160
   96THR   HG21 1510   3.856   3.756   3.101
   96THR   HG22 1511   3.797   3.908   3.161
   96THR   HG23 1512   3.966   3.890   3.107
   96THR    OG1 1513   4.035   3.734   3.316
   96THR    HG1 1514   4.100   3.787   3.267
   96THR      C 1515   3.779   3.981   3.414
   96THR      O 1516   3.756   4.092   3.365
   97LEU      N 1517   3.680   3.921   3.480
   97LEU      H 1518   3.699   3.827   3.512
   97LEU     CA 1519   3.548   3.980   3.494
   97LEU     HA 1520   3.511   3.998   3.394
   97LEU     CB 1521   3.454   3.882   3.563
   97LEU    HB1 1522   3.359   3.934   3.575
   97LEU    HB2 1523   3.507   3.855   3.654
   97LEU     CG 1524   3.434   3.752   3.485
   97LEU     HG 1525   3.537   3.728   3.457
   97LEU    CD1 1526   3.377   3.642   3.573
   97LEU   HD11 1527   3.340   3.554   3.519
   97LEU   HD12 1528   3.446   3.600   3.646
   97LEU   HD13 1529   3.286   3.679   3.620
   97LEU    CD2 1530   3.341   3.777   3.366
   97LEU   HD21 1531   3.336   3.679   3.319
   97LEU   HD22 1532   3.239   3.794   3.400
   97LEU   HD23 1533   3.377   3.859   3.304
   97LEU      C 1534   3.540   4.110   3.574
   97LEU      O 1535   3.445   4.185   3.551
   98SER      N 1536   3.637   4.121   3.665
   98SER      H 1537   3.698   4.043   3.683
   98SER     CA 1538   3.657   4.237   3.748
   98SER     HA 1539   3.558   4.273   3.777
   98SER     CB 1540   3.742   4.200   3.869
   98SER    HB1 1541   3.749   4.296   3.921
   98SER    HB2 1542   3.838   4.156   3.842
   98SER     OG 1543   3.686   4.102   3.955
   98SER     HG 1544   3.676   4.024   3.899
   98SER      C 1545   3.727   4.354   3.680
   98SER      O 1546   3.698   4.470   3.709
   99ASP      N 1547   3.810   4.325   3.579
   99ASP      H 1548   3.831   4.228   3.561
   99ASP     CA 1549   3.884   4.430   3.511
   99ASP     HA 1550   3.888   4.516   3.577
   99ASP     CB 1551   4.030   4.393   3.486
   99ASP    HB1 1552   4.077   4.475   3.431
   99ASP    HB2 1553   4.048   4.311   3.417
   99ASP     CG 1554   4.108   4.363   3.613
   99ASP    OD1 1555   4.205   4.284   3.612
   99ASP    OD2 1556   4.087   4.437   3.712
   99ASP      C 1557   3.814   4.481   3.386
   99ASP      O 1558   3.840   4.592   3.341
  100LEU      N 1559   3.724   4.404   3.324
  100LEU      H 1560   3.728   4.308   3.353
  100LEU     CA 1561   3.634   4.439   3.216
  100LEU     HA 1562   3.679   4.522   3.160
  100LEU     CB 1563   3.595   4.317   3.133
  100LEU    HB1 1564   3.520   4.345   3.059
  100LEU    HB2 1565   3.554   4.235   3.192
  100LEU     CG 1566   3.711   4.250   3.060
  100LEU     HG 1567   3.786   4.220   3.133
  100LEU    CD1 1568   3.672   4.123   2.985
  100LEU   HD11 1569   3.622   4.152   2.893
  100LEU   HD12 1570   3.761   4.065   2.961
  100LEU   HD13 1571   3.606   4.069   3.054
  100LEU    CD2 1572   3.776   4.350   2.965
  100LEU   HD21 1573   3.833   4.305   2.883
  100LEU   HD22 1574   3.695   4.410   2.925
  100LEU   HD23 1575   3.832   4.415   3.032
  100LEU      C 1576   3.507   4.506   3.267
  100LEU      O 1577   3.442   4.576   3.190
  101LYS      N 1578   3.474   4.485   3.395
  101LYS      H 1579   3.551   4.447   3.448
  101LYS     CA 1580   3.342   4.500   3.454
  101LYS     HA 1581   3.359   4.439   3.543
  101LYS     CB 1582   3.316   4.648   3.480
  101LYS    HB1 1583   3.227   4.655   3.543
  101LYS    HB2 1584   3.298   4.698   3.385
  101LYS     CG 1585   3.416   4.735   3.556
  101LYS    HG1 1586   3.371   4.834   3.560
  101LYS    HG2 1587   3.514   4.730   3.509
  101LYS     CD 1588   3.447   4.695   3.699
  101LYS    HD1 1589   3.472   4.589   3.710
  101LYS    HD2 1590   3.376   4.731   3.773
  101LYS     CE 1591   3.576   4.755   3.754
  101LYS    HE1 1592   3.581   4.864   3.744
  101LYS    HE2 1593   3.657   4.706   3.699
  101LYS     NZ 1594   3.597   4.711   3.893
  101LYS    HZ1 1595   3.624   4.614   3.900
  101LYS    HZ2 1596   3.660   4.771   3.945
  101LYS    HZ3 1597   3.517   4.727   3.952
  101LYS      C 1598   3.234   4.426   3.376
  101LYS      O 1599   3.128   4.484   3.353
  102LEU      N 1600   3.243   4.295   3.351
  102LEU      H 1601   3.326   4.249   3.387
  102LEU     CA 1602   3.136   4.219   3.289
  102LEU     HA 1603   3.047   4.279   3.269
  102LEU     CB 1604   3.186   4.164   3.155
  102LEU    HB1 1605   3.120   4.083   3.127
  102LEU    HB2 1606   3.284   4.120   3.174
  102LEU     CG 1607   3.207   4.277   3.055
  102LEU     HG 1608   3.268   4.358   3.095
  102LEU    CD1 1609   3.282   4.219   2.935
  102LEU   HD11 1610   3.315   4.289   2.859
  102LEU   HD12 1611   3.375   4.176   2.973
  102LEU   HD13 1612   3.216   4.150   2.882
  102LEU    CD2 1613   3.072   4.332   3.010
  102LEU   HD21 1614   3.000   4.253   2.992
  102LEU   HD22 1615   3.040   4.403   3.087
  102LEU   HD23 1616   3.089   4.395   2.923
  102LEU      C 1617   3.089   4.104   3.376
  102LEU      O 1618   3.155   4.060   3.470
  103ASP      N 1619   2.979   4.044   3.331
  103ASP      H 1620   2.943   4.077   3.242
  103ASP     CA 1621   2.907   3.941   3.404
  103ASP     HA 1622   2.947   3.947   3.506
  103ASP     CB 1623   2.755   3.952   3.401
  103ASP    HB1 1624   2.715   3.866   3.455
  103ASP    HB2 1625   2.719   3.939   3.299
  103ASP     CG 1626   2.706   4.091   3.438
  103ASP    OD1 1627   2.639   4.158   3.356
  103ASP    OD2 1628   2.729   4.129   3.555
  103ASP      C 1629   2.954   3.800   3.371
  103ASP      O 1630   2.959   3.715   3.459
  104TYR      N 1631   2.990   3.778   3.244
  104TYR      H 1632   2.987   3.861   3.186
  104TYR     CA 1633   3.034   3.649   3.197
  104TYR     HA 1634   3.103   3.608   3.271
  104TYR     CB 1635   2.917   3.556   3.167
  104TYR    HB1 1636   2.854   3.557   3.257
  104TYR    HB2 1637   2.949   3.453   3.150
  104TYR     CG 1638   2.837   3.589   3.044
  104TYR    CD1 1639   2.875   3.560   2.912
  104TYR    HD1 1640   2.963   3.499   2.899
  104TYR    CE1 1641   2.804   3.610   2.802
  104TYR    HE1 1642   2.836   3.587   2.701
  104TYR     CZ 1643   2.681   3.676   2.822
  104TYR     OH 1644   2.611   3.718   2.713
  104TYR     HH 1645   2.535   3.768   2.743
  104TYR    CE2 1646   2.647   3.712   2.953
  104TYR    HE2 1647   2.554   3.764   2.971
  104TYR    CD2 1648   2.722   3.666   3.063
  104TYR    HD2 1649   2.690   3.703   3.159
  104TYR      C 1650   3.119   3.666   3.072
  104TYR      O 1651   3.113   3.764   2.998
  105LEU      N 1652   3.199   3.563   3.044
  105LEU      H 1653   3.193   3.485   3.108
  105LEU     CA 1654   3.285   3.545   2.929
  105LEU     HA 1655   3.287   3.640   2.876
  105LEU     CB 1656   3.422   3.498   2.975
  105LEU    HB1 1657   3.489   3.504   2.889
  105LEU    HB2 1658   3.428   3.391   2.996
  105LEU     CG 1659   3.490   3.580   3.085
  105LEU     HG 1660   3.431   3.560   3.175
  105LEU    CD1 1661   3.620   3.507   3.115
  105LEU   HD11 1662   3.698   3.534   3.044
  105LEU   HD12 1663   3.655   3.552   3.209
  105LEU   HD13 1664   3.612   3.400   3.134
  105LEU    CD2 1665   3.516   3.729   3.067
  105LEU   HD21 1666   3.421   3.778   3.044
  105LEU   HD22 1667   3.556   3.772   3.159
  105LEU   HD23 1668   3.587   3.748   2.987
  105LEU      C 1669   3.233   3.440   2.832
  105LEU      O 1670   3.186   3.330   2.862
  106ASP      N 1671   3.232   3.471   2.702
  106ASP      H 1672   3.279   3.557   2.678
  106ASP     CA 1673   3.200   3.377   2.597
  106ASP     HA 1674   3.111   3.318   2.620
  106ASP     CB 1675   3.170   3.459   2.472
  106ASP    HB1 1676   3.152   3.391   2.388
  106ASP    HB2 1677   3.258   3.515   2.440
  106ASP     CG 1678   3.059   3.563   2.484
  106ASP    OD1 1679   2.940   3.525   2.480
  106ASP    OD2 1680   3.091   3.683   2.499
  106ASP      C 1681   3.312   3.277   2.575
  106ASP      O 1682   3.283   3.161   2.546
  107LEU      N 1683   3.439   3.315   2.592
  107LEU      H 1684   3.455   3.414   2.602
  107LEU     CA 1685   3.551   3.226   2.569
  107LEU     HA 1686   3.517   3.123   2.585
  107LEU     CB 1687   3.594   3.231   2.423
  107LEU    HB1 1688   3.644   3.327   2.408
  107LEU    HB2 1689   3.501   3.231   2.364
  107LEU     CG 1690   3.697   3.128   2.379
  107LEU     HG 1691   3.785   3.129   2.443
  107LEU    CD1 1692   3.647   2.983   2.374
  107LEU   HD11 1693   3.571   2.965   2.299
  107LEU   HD12 1694   3.728   2.913   2.356
  107LEU   HD13 1695   3.608   2.949   2.470
  107LEU    CD2 1696   3.740   3.166   2.237
  107LEU   HD21 1697   3.806   3.085   2.209
  107LEU   HD22 1698   3.650   3.161   2.175
  107LEU   HD23 1699   3.803   3.254   2.227
  107LEU      C 1700   3.663   3.238   2.672
  107LEU      O 1701   3.687   3.349   2.718
  108TYR      N 1702   3.729   3.129   2.712
  108TYR      H 1703   3.698   3.040   2.674
  108TYR     CA 1704   3.840   3.121   2.804
  108TYR     HA 1705   3.899   3.213   2.795
  108TYR     CB 1706   3.786   3.104   2.946
  108TYR    HB1 1707   3.759   2.999   2.958
  108TYR    HB2 1708   3.692   3.159   2.955
  108TYR     CG 1709   3.872   3.152   3.059
  108TYR    CD1 1710   3.890   3.291   3.059
  108TYR    HD1 1711   3.838   3.351   2.987
  108TYR    CE1 1712   3.969   3.354   3.157
  108TYR    HE1 1713   3.981   3.461   3.160
  108TYR     CZ 1714   4.023   3.273   3.259
  108TYR     OH 1715   4.099   3.334   3.354
  108TYR     HH 1716   4.137   3.267   3.411
  108TYR    CE2 1717   3.998   3.134   3.262
  108TYR    HE2 1718   4.042   3.070   3.337
  108TYR    CD2 1719   3.920   3.072   3.164
  108TYR    HD2 1720   3.905   2.966   3.150
  108TYR      C 1721   3.939   3.013   2.764
  108TYR      O 1722   3.897   2.899   2.746
  109LEU      N 1723   4.069   3.047   2.763
  109LEU      H 1724   4.091   3.145   2.768
  109LEU     CA 1725   4.170   2.955   2.713
  109LEU     HA 1726   4.122   2.857   2.711
  109LEU     CB 1727   4.219   3.003   2.577
  109LEU    HB1 1728   4.292   2.928   2.547
  109LEU    HB2 1729   4.271   3.097   2.597
  109LEU     CG 1730   4.129   3.023   2.456
  109LEU     HG 1731   4.060   3.104   2.479
  109LEU    CD1 1732   4.216   3.080   2.344
  109LEU   HD11 1733   4.248   3.178   2.379
  109LEU   HD12 1734   4.301   3.017   2.321
  109LEU   HD13 1735   4.162   3.099   2.251
  109LEU    CD2 1736   4.053   2.898   2.413
  109LEU   HD21 1737   4.020   2.846   2.503
  109LEU   HD22 1738   3.968   2.923   2.350
  109LEU   HD23 1739   4.130   2.843   2.358
  109LEU      C 1740   4.286   2.942   2.810
  109LEU      O 1741   4.325   3.041   2.871
  110ILE      N 1742   4.350   2.824   2.809
  110ILE      H 1743   4.291   2.746   2.784
  110ILE     CA 1744   4.479   2.808   2.872
  110ILE     HA 1745   4.482   2.861   2.967
  110ILE     CB 1746   4.505   2.658   2.886
  110ILE     HB 1747   4.492   2.611   2.789
  110ILE    CG2 1748   4.645   2.644   2.945
  110ILE   HG21 1749   4.642   2.705   3.036
  110ILE   HG22 1750   4.673   2.544   2.979
  110ILE   HG23 1751   4.717   2.688   2.877
  110ILE    CG1 1752   4.404   2.601   2.985
  110ILE   HG11 1753   4.301   2.620   2.954
  110ILE   HG12 1754   4.398   2.650   3.083
  110ILE     CD 1755   4.425   2.457   3.029
  110ILE    HD1 1756   4.437   2.388   2.944
  110ILE    HD2 1757   4.518   2.444   3.084
  110ILE    HD3 1758   4.355   2.422   3.104
  110ILE      C 1759   4.581   2.872   2.780
  110ILE      O 1760   4.570   2.860   2.658
  111HIS      N 1761   4.675   2.955   2.826
  111HIS      H 1762   4.676   2.971   2.926
  111HIS     CA 1763   4.762   3.038   2.745
  111HIS     HA 1764   4.710   3.075   2.656
  111HIS     CB 1765   4.807   3.162   2.822
  111HIS    HB1 1766   4.879   3.128   2.896
  111HIS    HB2 1767   4.718   3.195   2.875
  111HIS     CG 1768   4.852   3.284   2.746
  111HIS    ND1 1769   4.807   3.413   2.772
  111HIS    CE1 1770   4.872   3.493   2.687
  111HIS    HE1 1771   4.865   3.601   2.692
  111HIS    NE2 1772   4.941   3.420   2.598
  111HIS    HE2 1773   5.014   3.464   2.544
  111HIS    CD2 1774   4.938   3.288   2.639
  111HIS    HD2 1775   4.997   3.210   2.593
  111HIS      C 1776   4.876   2.959   2.681
  111HIS      O 1777   4.909   2.971   2.564
  112TRP      N 1778   4.947   2.885   2.767
  112TRP      H 1779   4.915   2.872   2.862
  112TRP     CA 1780   5.044   2.785   2.727
  112TRP     HA 1781   5.019   2.754   2.626
  112TRP     CB 1782   5.189   2.832   2.742
  112TRP    HB1 1783   5.253   2.748   2.717
  112TRP    HB2 1784   5.198   2.864   2.846
  112TRP     CG 1785   5.221   2.950   2.654
  112TRP    CD1 1786   5.192   3.079   2.681
  112TRP    HD1 1787   5.150   3.113   2.774
  112TRP    NE1 1788   5.250   3.162   2.587
  112TRP    HE1 1789   5.244   3.263   2.595
  112TRP    CE2 1790   5.306   3.089   2.484
  112TRP    CZ2 1791   5.379   3.124   2.370
  112TRP    HZ2 1792   5.391   3.229   2.347
  112TRP    CH2 1793   5.438   3.024   2.292
  112TRP    HH2 1794   5.500   3.045   2.206
  112TRP    CZ3 1795   5.426   2.891   2.335
  112TRP    HZ3 1796   5.483   2.817   2.281
  112TRP    CE3 1797   5.350   2.856   2.447
  112TRP    HE3 1798   5.346   2.753   2.481
  112TRP    CD2 1799   5.287   2.954   2.524
  112TRP      C 1800   5.018   2.660   2.808
  112TRP      O 1801   4.972   2.670   2.922
  113PRO      N 1802   5.067   2.543   2.764
  113PRO     CD 1803   5.113   2.522   2.629
  113PRO    HD1 1804   5.189   2.593   2.594
  113PRO    HD2 1805   5.024   2.521   2.567
  113PRO     CG 1806   5.170   2.381   2.626
  113PRO    HG1 1807   5.274   2.375   2.660
  113PRO    HG2 1808   5.167   2.334   2.527
  113PRO     CB 1809   5.090   2.307   2.733
  113PRO    HB1 1810   5.144   2.223   2.776
  113PRO    HB2 1811   4.994   2.280   2.689
  113PRO     CA 1812   5.052   2.416   2.832
  113PRO     HA 1813   4.948   2.399   2.858
  113PRO      C 1814   5.144   2.409   2.954
  113PRO      O 1815   5.108   2.359   3.060
  114TYR      N 1816   5.267   2.457   2.940
  114TYR      H 1817   5.298   2.497   2.853
  114TYR     CA 1818   5.362   2.472   3.049
  114TYR     HA 1819   5.368   2.376   3.100
  114TYR     CB 1820   5.494   2.502   2.976
  114TYR    HB1 1821   5.471   2.598   2.931
  114TYR    HB2 1822   5.499   2.435   2.890
  114TYR     CG 1823   5.624   2.509   3.053
  114TYR    CD1 1824   5.741   2.508   2.977
  114TYR    HD1 1825   5.735   2.499   2.869
  114TYR    CE1 1826   5.863   2.540   3.039
  114TYR    HE1 1827   5.953   2.537   2.980
  114TYR     CZ 1828   5.874   2.548   3.179
  114TYR     OH 1829   5.997   2.576   3.231
  114TYR     HH 1830   6.001   2.604   3.323
  114TYR    CE2 1831   5.756   2.543   3.255
  114TYR    HE2 1832   5.764   2.554   3.363
  114TYR    CD2 1833   5.632   2.529   3.191
  114TYR    HD2 1834   5.548   2.532   3.258
  114TYR      C 1835   5.316   2.575   3.151
  114TYR      O 1836   5.318   2.697   3.138
  115GLY      N 1837   5.271   2.530   3.269
  115GLY      H 1838   5.281   2.430   3.284
  115GLY     CA 1839   5.238   2.612   3.383
  115GLY    HA1 1840   5.174   2.560   3.455
  115GLY    HA2 1841   5.197   2.708   3.351
  115GLY      C 1842   5.357   2.646   3.472
  115GLY      O 1843   5.453   2.570   3.483
  116PHE      N 1844   5.353   2.768   3.526
  116PHE      H 1845   5.263   2.814   3.528
  116PHE     CA 1846   5.458   2.824   3.608
  116PHE     HA 1847   5.538   2.750   3.617
  116PHE     CB 1848   5.508   2.951   3.541
  116PHE    HB1 1849   5.590   2.983   3.605
  116PHE    HB2 1850   5.433   3.030   3.554
  116PHE     CG 1851   5.548   2.956   3.395
  116PHE    CD1 1852   5.574   2.845   3.315
  116PHE    HD1 1853   5.553   2.745   3.351
  116PHE    CE1 1854   5.603   2.868   3.180
  116PHE    HE1 1855   5.622   2.793   3.105
  116PHE     CZ 1856   5.616   2.997   3.127
  116PHE     HZ 1857   5.637   3.015   3.023
  116PHE    CE2 1858   5.584   3.107   3.207
  116PHE    HE2 1859   5.595   3.204   3.159
  116PHE    CD2 1860   5.566   3.086   3.344
  116PHE    HD2 1861   5.550   3.167   3.413
  116PHE      C 1862   5.414   2.847   3.752
  116PHE      O 1863   5.296   2.841   3.785
  117LYS      N 1864   5.511   2.873   3.840
  117LYS      H 1865   5.606   2.882   3.807
  117LYS     CA 1866   5.497   2.894   3.983
  117LYS     HA 1867   5.450   2.803   4.019
  117LYS     CB 1868   5.633   2.910   4.049
  117LYS    HB1 1869   5.681   3.003   4.019
  117LYS    HB2 1870   5.701   2.831   4.016
  117LYS     CG 1871   5.642   2.914   4.202
  117LYS    HG1 1872   5.559   2.971   4.243
  117LYS    HG2 1873   5.734   2.966   4.228
  117LYS     CD 1874   5.652   2.779   4.272
  117LYS    HD1 1875   5.755   2.752   4.298
  117LYS    HD2 1876   5.597   2.703   4.218
  117LYS     CE 1877   5.576   2.773   4.404
  117LYS    HE1 1878   5.469   2.790   4.391
  117LYS    HE2 1879   5.609   2.857   4.465
  117LYS     NZ 1880   5.596   2.644   4.471
  117LYS    HZ1 1881   5.690   2.607   4.472
  117LYS    HZ2 1882   5.562   2.650   4.566
  117LYS    HZ3 1883   5.537   2.576   4.426
  117LYS      C 1884   5.410   3.017   4.003
  117LYS      O 1885   5.428   3.118   3.935
  118PRO      N 1886   5.309   3.009   4.089
  118PRO     CD 1887   5.262   2.899   4.171
  118PRO    HD1 1888   5.341   2.879   4.243
  118PRO    HD2 1889   5.238   2.816   4.104
  118PRO     CG 1890   5.134   2.937   4.245
  118PRO    HG1 1891   5.148   2.948   4.352
  118PRO    HG2 1892   5.054   2.866   4.230
  118PRO     CB 1893   5.099   3.074   4.187
  118PRO    HB1 1894   5.077   3.147   4.265
  118PRO    HB2 1895   5.015   3.055   4.119
  118PRO     CA 1896   5.225   3.124   4.117
  118PRO     HA 1897   5.184   3.154   4.021
  118PRO      C 1898   5.297   3.230   4.200
  118PRO      O 1899   5.379   3.198   4.285
  119GLY      N 1900   5.256   3.357   4.189
  119GLY      H 1901   5.179   3.377   4.128
  119GLY     CA 1902   5.318   3.466   4.262
  119GLY    HA1 1903   5.420   3.440   4.289
  119GLY    HA2 1904   5.243   3.481   4.340
  119GLY      C 1905   5.317   3.600   4.190
  119GLY      O 1906   5.235   3.619   4.101
  120LYS      N 1907   5.406   3.692   4.227
  120LYS      H 1908   5.463   3.673   4.308
  120LYS     CA 1909   5.408   3.828   4.176
  120LYS     HA 1910   5.307   3.868   4.166
  120LYS     CB 1911   5.482   3.922   4.271
  120LYS    HB1 1912   5.478   4.024   4.233
  120LYS    HB2 1913   5.586   3.896   4.292
  120LYS     CG 1914   5.408   3.927   4.404
  120LYS    HG1 1915   5.375   3.825   4.427
  120LYS    HG2 1916   5.311   3.970   4.383
  120LYS     CD 1917   5.477   4.005   4.515
  120LYS    HD1 1918   5.491   4.106   4.477
  120LYS    HD2 1919   5.573   3.957   4.537
  120LYS     CE 1920   5.389   4.001   4.640
  120LYS    HE1 1921   5.361   3.901   4.671
  120LYS    HE2 1922   5.294   4.052   4.625
  120LYS     NZ 1923   5.460   4.055   4.757
  120LYS    HZ1 1924   5.526   3.988   4.794
  120LYS    HZ2 1925   5.511   4.140   4.739
  120LYS    HZ3 1926   5.394   4.079   4.829
  120LYS      C 1927   5.463   3.842   4.035
  120LYS      O 1928   5.413   3.921   3.955
  121GLU      N 1929   5.573   3.775   4.002
  121GLU      H 1930   5.607   3.718   4.079
  121GLU     CA 1931   5.646   3.767   3.877
  121GLU     HA 1932   5.646   3.870   3.841
  121GLU     CB 1933   5.791   3.721   3.892
  121GLU    HB1 1934   5.838   3.733   3.794
  121GLU    HB2 1935   5.796   3.615   3.917
  121GLU     CG 1936   5.860   3.795   4.006
  121GLU    HG1 1937   5.961   3.755   4.010
  121GLU    HG2 1938   5.813   3.771   4.102
  121GLU     CD 1939   5.868   3.947   3.997
  121GLU    OE1 1940   5.860   4.009   4.105
  121GLU    OE2 1941   5.888   4.007   3.889
  121GLU      C 1942   5.574   3.693   3.765
  121GLU      O 1943   5.540   3.578   3.790
  122PHE      N 1944   5.550   3.754   3.649
  122PHE      H 1945   5.569   3.851   3.630
  122PHE     CA 1946   5.497   3.684   3.533
  122PHE     HA 1947   5.397   3.656   3.567
  122PHE     CB 1948   5.475   3.778   3.415
  122PHE    HB1 1949   5.473   3.728   3.318
  122PHE    HB2 1950   5.567   3.837   3.417
  122PHE     CG 1951   5.353   3.866   3.420
  122PHE    CD1 1952   5.231   3.798   3.408
  122PHE    HD1 1953   5.224   3.690   3.402
  122PHE    CE1 1954   5.116   3.877   3.422
  122PHE    HE1 1955   5.023   3.826   3.441
  122PHE     CZ 1956   5.124   4.014   3.447
  122PHE     HZ 1957   5.030   4.065   3.456
  122PHE    CE2 1958   5.248   4.079   3.435
  122PHE    HE2 1959   5.252   4.186   3.447
  122PHE    CD2 1960   5.366   4.004   3.435
  122PHE    HD2 1961   5.465   4.046   3.446
  122PHE      C 1962   5.585   3.567   3.493
  122PHE      O 1963   5.526   3.465   3.456
  123PHE      N 1964   5.717   3.582   3.508
  123PHE      H 1965   5.746   3.674   3.535
  123PHE     CA 1966   5.801   3.475   3.456
  123PHE     HA 1967   5.744   3.385   3.435
  123PHE     CB 1968   5.879   3.524   3.335
  123PHE    HB1 1969   5.963   3.458   3.311
  123PHE    HB2 1970   5.929   3.621   3.345
  123PHE     CG 1971   5.797   3.524   3.209
  123PHE    CD1 1972   5.789   3.409   3.128
  123PHE    HD1 1973   5.832   3.315   3.156
  123PHE    CE1 1974   5.717   3.408   3.008
  123PHE    HE1 1975   5.720   3.320   2.945
  123PHE     CZ 1976   5.640   3.521   2.977
  123PHE     HZ 1977   5.577   3.526   2.889
  123PHE    CE2 1978   5.651   3.637   3.054
  123PHE    HE2 1979   5.609   3.729   3.018
  123PHE    CD2 1980   5.726   3.639   3.172
  123PHE    HD2 1981   5.743   3.722   3.239
  123PHE      C 1982   5.901   3.441   3.565
  123PHE      O 1983   6.009   3.500   3.568
  124PRO      N 1984   5.860   3.370   3.671
  124PRO     CD 1985   5.733   3.302   3.682
  124PRO    HD1 1986   5.711   3.253   3.587
  124PRO    HD2 1987   5.650   3.364   3.717
  124PRO     CG 1988   5.759   3.194   3.786
  124PRO    HG1 1989   5.788   3.098   3.744
  124PRO    HG2 1990   5.671   3.161   3.841
  124PRO     CB 1991   5.865   3.249   3.882
  124PRO    HB1 1992   5.924   3.173   3.932
  124PRO    HB2 1993   5.812   3.309   3.956
  124PRO     CA 1994   5.944   3.336   3.784
  124PRO     HA 1995   5.976   3.427   3.834
  124PRO      C 1996   6.062   3.261   3.725
  124PRO      O 1997   6.032   3.169   3.649
  125LEU      N 1998   6.184   3.295   3.766
  125LEU      H 1999   6.207   3.366   3.834
  125LEU     CA 2000   6.304   3.222   3.729
  125LEU     HA 2001   6.273   3.148   3.656
  125LEU     CB 2002   6.401   3.315   3.657
  125LEU    HB1 2003   6.477   3.253   3.609
  125LEU    HB2 2004   6.450   3.376   3.733
  125LEU     CG 2005   6.348   3.411   3.550
  125LEU     HG 2006   6.263   3.466   3.591
  125LEU    CD1 2007   6.463   3.495   3.497
  125LEU   HD11 2008   6.536   3.424   3.457
  125LEU   HD12 2009   6.431   3.557   3.414
  125LEU   HD13 2010   6.509   3.558   3.574
  125LEU    CD2 2011   6.294   3.330   3.432
  125LEU   HD21 2012   6.274   3.396   3.348
  125LEU   HD22 2013   6.362   3.247   3.414
  125LEU   HD23 2014   6.194   3.290   3.450
  125LEU      C 2015   6.371   3.144   3.841
  125LEU      O 2016   6.372   3.176   3.959
  126ASP      N 2017   6.426   3.027   3.806
  126ASP      H 2018   6.392   2.988   3.719
  126ASP     CA 2019   6.528   2.949   3.872
  126ASP     HA 2020   6.512   2.938   3.979
  126ASP     CB 2021   6.531   2.809   3.811
  126ASP    HB1 2022   6.536   2.817   3.702
  126ASP    HB2 2023   6.437   2.756   3.828
  126ASP     CG 2024   6.655   2.728   3.848
  126ASP    OD1 2025   6.717   2.668   3.759
  126ASP    OD2 2026   6.684   2.720   3.970
  126ASP      C 2027   6.661   3.020   3.852
  126ASP      O 2028   6.672   3.118   3.778
  127GLU      N 2029   6.765   2.987   3.929
  127GLU      H 2030   6.753   2.907   3.989
  127GLU     CA 2031   6.895   3.050   3.931
  127GLU     HA 2032   6.877   3.157   3.933
  127GLU     CB 2033   6.979   3.015   4.053
  127GLU    HB1 2034   6.931   3.054   4.143
  127GLU    HB2 2035   7.075   3.067   4.045
  127GLU     CG 2036   7.005   2.864   4.057
  127GLU    HG1 2037   7.018   2.815   3.961
  127GLU    HG2 2038   6.917   2.817   4.103
  127GLU     CD 2039   7.131   2.836   4.137
  127GLU    OE1 2040   7.122   2.857   4.260
  127GLU    OE2 2041   7.235   2.799   4.077
  127GLU      C 2042   6.977   3.021   3.806
  127GLU      O 2043   7.070   3.096   3.778
  128SER      N 2044   6.938   2.917   3.731
  128SER      H 2045   6.872   2.852   3.770
  128SER     CA 2046   6.982   2.901   3.594
  128SER     HA 2047   7.082   2.943   3.582
  128SER     CB 2048   6.996   2.752   3.560
  128SER    HB1 2049   7.054   2.698   3.635
  128SER    HB2 2050   7.048   2.735   3.466
  128SER     OG 2051   6.870   2.689   3.550
  128SER     HG 2052   6.837   2.678   3.639
  128SER      C 2053   6.897   2.980   3.496
  128SER      O 2054   6.915   2.957   3.376
  129GLY      N 2055   6.811   3.073   3.539
  129GLY      H 2056   6.785   3.076   3.636
  129GLY     CA 2057   6.732   3.159   3.454
  129GLY    HA1 2058   6.793   3.225   3.392
  129GLY    HA2 2059   6.681   3.227   3.521
  129GLY      C 2060   6.628   3.087   3.369
  129GLY      O 2061   6.555   3.144   3.288
  130ASN      N 2062   6.613   2.955   3.382
  130ASN      H 2063   6.678   2.900   3.436
  130ASN     CA 2064   6.498   2.879   3.336
  130ASN     HA 2065   6.479   2.904   3.232
  130ASN     CB 2066   6.532   2.730   3.334
  130ASN    HB1 2067   6.446   2.673   3.299
  130ASN    HB2 2068   6.568   2.710   3.435
  130ASN     CG 2069   6.640   2.697   3.232
  130ASN    OD1 2070   6.616   2.707   3.112
  130ASN    ND2 2071   6.764   2.659   3.266
  130ASN   HD21 2072   6.795   2.673   3.361
  130ASN   HD22 2073   6.827   2.629   3.193
  130ASN      C 2074   6.382   2.918   3.426
  130ASN      O 2075   6.392   2.940   3.547
  131VAL      N 2076   6.266   2.925   3.360
  131VAL      H 2077   6.265   2.894   3.264
  131VAL     CA 2078   6.137   2.954   3.418
  131VAL     HA 2079   6.153   3.044   3.478
  131VAL     CB 2080   6.042   2.992   3.305
  131VAL     HB 2081   6.024   2.913   3.232
  131VAL    CG1 2082   5.904   3.013   3.365
  131VAL   HG11 2083   5.860   2.916   3.389
  131VAL   HG12 2084   5.910   3.076   3.454
  131VAL   HG13 2085   5.840   3.064   3.293
  131VAL    CG2 2086   6.075   3.127   3.241
  131VAL   HG21 2087   6.016   3.142   3.151
  131VAL   HG22 2088   6.054   3.211   3.307
  131VAL   HG23 2089   6.181   3.131   3.218
  131VAL      C 2090   6.087   2.841   3.507
  131VAL      O 2091   6.114   2.727   3.473
  132VAL      N 2092   6.022   2.875   3.619
  132VAL      H 2093   5.995   2.972   3.631
  132VAL     CA 2094   5.985   2.784   3.726
  132VAL     HA 2095   6.058   2.703   3.727
  132VAL     CB 2096   5.989   2.847   3.865
  132VAL     HB 2097   5.910   2.921   3.877
  132VAL    CG1 2098   5.969   2.734   3.967
  132VAL   HG11 2099   6.042   2.653   3.959
  132VAL   HG12 2100   5.970   2.786   4.063
  132VAL   HG13 2101   5.870   2.689   3.956
  132VAL    CG2 2102   6.120   2.915   3.901
  132VAL   HG21 2103   6.207   2.853   3.877
  132VAL   HG22 2104   6.129   3.001   3.834
  132VAL   HG23 2105   6.129   2.937   4.007
  132VAL      C 2106   5.851   2.718   3.697
  132VAL      O 2107   5.751   2.789   3.694
  133PRO      N 2108   5.844   2.585   3.690
  133PRO     CD 2109   5.955   2.493   3.679
  133PRO    HD1 2110   5.988   2.470   3.780
  133PRO    HD2 2111   6.031   2.533   3.611
  133PRO     CG 2112   5.900   2.378   3.595
  133PRO    HG1 2113   5.947   2.282   3.617
  133PRO    HG2 2114   5.922   2.405   3.492
  133PRO     CB 2115   5.750   2.372   3.624
  133PRO    HB1 2116   5.734   2.313   3.714
  133PRO    HB2 2117   5.684   2.335   3.545
  133PRO     CA 2118   5.719   2.515   3.666
  133PRO     HA 2119   5.668   2.562   3.581
  133PRO      C 2120   5.623   2.518   3.783
  133PRO      O 2121   5.661   2.546   3.897
  134SER      N 2122   5.496   2.486   3.754
  134SER      H 2123   5.478   2.481   3.655
  134SER     CA 2124   5.383   2.482   3.844
  134SER     HA 2125   5.394   2.572   3.905
  134SER     CB 2126   5.248   2.493   3.775
  134SER    HB1 2127   5.233   2.593   3.732
  134SER    HB2 2128   5.161   2.473   3.837
  134SER     OG 2129   5.238   2.411   3.661
  134SER     HG 2130   5.161   2.354   3.666
  134SER      C 2131   5.395   2.356   3.929
  134SER      O 2132   5.444   2.252   3.885
  135ASP      N 2133   5.340   2.363   4.050
  135ASP      H 2134   5.308   2.453   4.084
  135ASP     CA 2135   5.326   2.246   4.133
  135ASP     HA 2136   5.414   2.182   4.124
  135ASP     CB 2137   5.325   2.285   4.281
  135ASP    HB1 2138   5.351   2.194   4.335
  135ASP    HB2 2139   5.228   2.331   4.301
  135ASP     CG 2140   5.428   2.391   4.316
  135ASP    OD1 2141   5.525   2.348   4.381
  135ASP    OD2 2142   5.406   2.512   4.290
  135ASP      C 2143   5.206   2.157   4.106
  135ASP      O 2144   5.179   2.058   4.175
  136THR      N 2145   5.126   2.193   4.005
  136THR      H 2146   5.156   2.275   3.954
  136THR     CA 2147   4.997   2.137   3.969
  136THR     HA 2148   4.997   2.036   4.009
  136THR     CB 2149   4.882   2.220   4.025
  136THR     HB 2150   4.876   2.321   3.984
  136THR    CG2 2151   4.747   2.154   3.997
  136THR   HG21 2152   4.756   2.045   4.000
  136THR   HG22 2153   4.676   2.193   4.069
  136THR   HG23 2154   4.721   2.192   3.898
  136THR    OG1 2155   4.896   2.226   4.165
  136THR    HG1 2156   4.820   2.272   4.201
  136THR      C 2157   4.992   2.136   3.816
  136THR      O 2158   5.048   2.222   3.748
  137ASN      N 2159   4.922   2.036   3.763
  137ASN      H 2160   4.882   1.979   3.837
  137ASN     CA 2161   4.924   1.982   3.629
  137ASN     HA 2162   5.014   2.015   3.577
  137ASN     CB 2163   4.940   1.831   3.640
  137ASN    HB1 2164   4.859   1.784   3.696
  137ASN    HB2 2165   5.028   1.804   3.699
  137ASN     CG 2166   4.948   1.759   3.506
  137ASN    OD1 2167   4.846   1.702   3.468
  137ASN    ND2 2168   5.058   1.778   3.432
  137ASN   HD21 2169   5.135   1.833   3.466
  137ASN   HD22 2170   5.065   1.735   3.341
  137ASN      C 2171   4.802   2.022   3.546
  137ASN      O 2172   4.693   2.029   3.601
  138ILE      N 2173   4.813   2.027   3.413
  138ILE      H 2174   4.909   2.016   3.384
  138ILE     CA 2175   4.711   2.042   3.310
  138ILE     HA 2176   4.678   2.146   3.312
  138ILE     CB 2177   4.774   2.022   3.173
  138ILE     HB 2178   4.696   2.013   3.097
  138ILE    CG2 2179   4.847   2.150   3.133
  138ILE   HG21 2180   4.949   2.148   3.170
  138ILE   HG22 2181   4.855   2.160   3.025
  138ILE   HG23 2182   4.786   2.235   3.164
  138ILE    CG1 2183   4.871   1.907   3.150
  138ILE   HG11 2184   4.837   1.812   3.192
  138ILE   HG12 2185   4.966   1.920   3.203
  138ILE     CD 2186   4.908   1.872   3.006
  138ILE    HD1 2187   4.985   1.794   3.003
  138ILE    HD2 2188   4.830   1.853   2.933
  138ILE    HD3 2189   4.969   1.956   2.970
  138ILE      C 2190   4.589   1.952   3.323
  138ILE      O 2191   4.481   1.994   3.283
  139LEU      N 2192   4.596   1.830   3.378
  139LEU      H 2193   4.684   1.787   3.404
  139LEU     CA 2194   4.479   1.751   3.407
  139LEU     HA 2195   4.412   1.749   3.321
  139LEU     CB 2196   4.525   1.611   3.448
  139LEU    HB1 2197   4.440   1.567   3.499
  139LEU    HB2 2198   4.609   1.610   3.518
  139LEU     CG 2199   4.574   1.529   3.329
  139LEU     HG 2200   4.657   1.581   3.281
  139LEU    CD1 2201   4.640   1.400   3.376
  139LEU   HD11 2202   4.560   1.342   3.424
  139LEU   HD12 2203   4.680   1.347   3.290
  139LEU   HD13 2204   4.722   1.426   3.443
  139LEU    CD2 2205   4.458   1.486   3.240
  139LEU   HD21 2206   4.379   1.558   3.218
  139LEU   HD22 2207   4.500   1.454   3.145
  139LEU   HD23 2208   4.414   1.398   3.287
  139LEU      C 2209   4.394   1.811   3.518
  139LEU      O 2210   4.272   1.815   3.504
  140ASP      N 2211   4.456   1.879   3.615
  140ASP      H 2212   4.557   1.880   3.612
  140ASP     CA 2213   4.389   1.943   3.726
  140ASP     HA 2214   4.292   1.894   3.735
  140ASP     CB 2215   4.465   1.938   3.858
  140ASP    HB1 2216   4.403   1.987   3.933
  140ASP    HB2 2217   4.554   1.999   3.844
  140ASP     CG 2218   4.496   1.797   3.907
  140ASP    OD1 2219   4.416   1.732   3.977
  140ASP    OD2 2220   4.612   1.752   3.893
  140ASP      C 2221   4.348   2.087   3.697
  140ASP      O 2222   4.235   2.131   3.720
  141THR      N 2223   4.434   2.151   3.617
  141THR      H 2224   4.524   2.110   3.597
  141THR     CA 2225   4.409   2.279   3.555
  141THR     HA 2226   4.393   2.351   3.635
  141THR     CB 2227   4.528   2.333   3.477
  141THR     HB 2228   4.527   2.306   3.371
  141THR    CG2 2229   4.525   2.484   3.453
  141THR   HG21 2230   4.523   2.531   3.551
  141THR   HG22 2231   4.619   2.500   3.401
  141THR   HG23 2232   4.439   2.513   3.393
  141THR    OG1 2233   4.649   2.304   3.543
  141THR    HG1 2234   4.661   2.364   3.618
  141THR      C 2235   4.289   2.274   3.461
  141THR      O 2236   4.202   2.360   3.478
  142TRP      N 2237   4.283   2.177   3.369
  142TRP      H 2238   4.354   2.107   3.356
  142TRP     CA 2239   4.159   2.153   3.300
  142TRP     HA 2240   4.142   2.245   3.245
  142TRP     CB 2241   4.175   2.055   3.183
  142TRP    HB1 2242   4.193   1.962   3.237
  142TRP    HB2 2243   4.267   2.082   3.131
  142TRP     CG 2244   4.058   2.052   3.091
  142TRP    CD1 2245   3.952   1.969   3.090
  142TRP    HD1 2246   3.937   1.895   3.167
  142TRP    NE1 2247   3.870   1.999   2.983
  142TRP    HE1 2248   3.775   1.966   2.985
  142TRP    CE2 2249   3.916   2.108   2.911
  142TRP    CZ2 2250   3.860   2.190   2.813
  142TRP    HZ2 2251   3.768   2.164   2.763
  142TRP    CH2 2252   3.936   2.297   2.764
  142TRP    HH2 2253   3.893   2.355   2.684
  142TRP    CZ3 2254   4.059   2.328   2.822
  142TRP    HZ3 2255   4.118   2.412   2.787
  142TRP    CE3 2256   4.100   2.261   2.937
  142TRP    HE3 2257   4.195   2.292   2.978
  142TRP    CD2 2258   4.031   2.148   2.984
  142TRP      C 2259   4.033   2.123   3.380
  142TRP      O 2260   3.927   2.178   3.353
  143ALA      N 2261   4.035   2.033   3.479
  143ALA      H 2262   4.127   2.007   3.510
  143ALA     CA 2263   3.924   2.018   3.571
  143ALA     HA 2264   3.841   1.983   3.511
  143ALA     CB 2265   3.964   1.916   3.677
  143ALA    HB1 2266   4.057   1.944   3.726
  143ALA    HB2 2267   3.887   1.907   3.754
  143ALA    HB3 2268   3.964   1.817   3.630
  143ALA      C 2269   3.870   2.145   3.636
  143ALA      O 2270   3.750   2.162   3.654
  144ALA      N 2271   3.955   2.244   3.664
  144ALA      H 2272   4.054   2.236   3.644
  144ALA     CA 2273   3.912   2.375   3.708
  144ALA     HA 2274   3.826   2.379   3.774
  144ALA     CB 2275   4.027   2.436   3.788
  144ALA    HB1 2276   4.070   2.355   3.848
  144ALA    HB2 2277   4.105   2.471   3.722
  144ALA    HB3 2278   3.990   2.520   3.848
  144ALA      C 2279   3.850   2.461   3.598
  144ALA      O 2280   3.759   2.540   3.623
  145MET      N 2281   3.895   2.450   3.473
  145MET      H 2282   3.976   2.394   3.451
  145MET     CA 2283   3.829   2.502   3.354
  145MET     HA 2284   3.808   2.609   3.358
  145MET     CB 2285   3.906   2.471   3.226
  145MET    HB1 2286   3.839   2.516   3.153
  145MET    HB2 2287   3.913   2.364   3.206
  145MET     CG 2288   4.042   2.539   3.224
  145MET    HG1 2289   4.110   2.496   3.150
  145MET    HG2 2290   4.086   2.528   3.323
  145MET     SD 2291   4.039   2.716   3.188
  145MET     CE 2292   4.027   2.735   3.008
  145MET    HE1 2293   4.077   2.830   2.989
  145MET    HE2 2294   4.095   2.662   2.964
  145MET    HE3 2295   3.926   2.716   2.974
  145MET      C 2296   3.691   2.438   3.345
  145MET      O 2297   3.595   2.507   3.312
  146GLU      N 2298   3.670   2.308   3.365
  146GLU      H 2299   3.749   2.246   3.373
  146GLU     CA 2300   3.541   2.242   3.355
  146GLU     HA 2301   3.493   2.264   3.260
  146GLU     CB 2302   3.545   2.090   3.368
  146GLU    HB1 2303   3.447   2.045   3.382
  146GLU    HB2 2304   3.598   2.071   3.461
  146GLU     CG 2305   3.620   2.025   3.252
  146GLU    HG1 2306   3.724   2.053   3.267
  146GLU    HG2 2307   3.595   2.066   3.154
  146GLU     CD 2308   3.610   1.874   3.263
  146GLU    OE1 2309   3.710   1.808   3.299
  146GLU    OE2 2310   3.503   1.812   3.243
  146GLU      C 2311   3.439   2.299   3.453
  146GLU      O 2312   3.318   2.299   3.427
  147GLU      N 2313   3.489   2.354   3.563
  147GLU      H 2314   3.590   2.352   3.569
  147GLU     CA 2315   3.411   2.420   3.665
  147GLU     HA 2316   3.322   2.359   3.686
  147GLU     CB 2317   3.494   2.428   3.793
  147GLU    HB1 2318   3.577   2.494   3.769
  147GLU    HB2 2319   3.536   2.329   3.811
  147GLU     CG 2320   3.432   2.481   3.922
  147GLU    HG1 2321   3.357   2.411   3.960
  147GLU    HG2 2322   3.391   2.578   3.899
  147GLU     CD 2323   3.536   2.501   4.031
  147GLU    OE1 2324   3.493   2.533   4.144
  147GLU    OE2 2325   3.657   2.478   4.009
  147GLU      C 2326   3.365   2.561   3.631
  147GLU      O 2327   3.256   2.603   3.668
  148LEU      N 2328   3.443   2.626   3.544
  148LEU      H 2329   3.517   2.572   3.502
  148LEU     CA 2330   3.397   2.755   3.498
  148LEU     HA 2331   3.351   2.802   3.585
  148LEU     CB 2332   3.515   2.835   3.444
  148LEU    HB1 2333   3.476   2.930   3.408
  148LEU    HB2 2334   3.558   2.780   3.359
  148LEU     CG 2335   3.635   2.859   3.535
  148LEU     HG 2336   3.672   2.760   3.562
  148LEU    CD1 2337   3.749   2.928   3.460
  148LEU   HD11 2338   3.828   2.953   3.531
  148LEU   HD12 2339   3.783   2.863   3.379
  148LEU   HD13 2340   3.729   3.027   3.418
  148LEU    CD2 2341   3.601   2.948   3.653
  148LEU   HD21 2342   3.571   3.047   3.617
  148LEU   HD22 2343   3.515   2.895   3.694
  148LEU   HD23 2344   3.680   2.938   3.727
  148LEU      C 2345   3.278   2.753   3.403
  148LEU      O 2346   3.219   2.860   3.389
  149VAL      N 2347   3.247   2.635   3.351
  149VAL      H 2348   3.314   2.562   3.372
  149VAL     CA 2349   3.121   2.613   3.282
  149VAL     HA 2350   3.113   2.708   3.231
  149VAL     CB 2351   3.128   2.491   3.189
  149VAL     HB 2352   3.125   2.399   3.247
  149VAL    CG1 2353   3.019   2.488   3.083
  149VAL   HG11 2354   2.923   2.457   3.124
  149VAL   HG12 2355   2.988   2.584   3.042
  149VAL   HG13 2356   3.035   2.416   3.003
  149VAL    CG2 2357   3.255   2.488   3.106
  149VAL   HG21 2358   3.343   2.468   3.167
  149VAL   HG22 2359   3.261   2.399   3.043
  149VAL   HG23 2360   3.278   2.576   3.046
  149VAL      C 2361   3.005   2.617   3.380
  149VAL      O 2362   2.912   2.694   3.356
  150ASP      N 2363   3.015   2.540   3.489
  150ASP      H 2364   3.094   2.478   3.495
  150ASP     CA 2365   2.905   2.520   3.581
  150ASP     HA 2366   2.812   2.498   3.529
  150ASP     CB 2367   2.920   2.395   3.667
  150ASP    HB1 2368   2.839   2.387   3.740
  150ASP    HB2 2369   3.014   2.412   3.718
  150ASP     CG 2370   2.938   2.266   3.589
  150ASP    OD1 2371   2.878   2.243   3.482
  150ASP    OD2 2372   2.998   2.175   3.652
  150ASP      C 2373   2.878   2.644   3.664
  150ASP      O 2374   2.762   2.663   3.698
  151GLU      N 2375   2.982   2.718   3.706
  151GLU      H 2376   3.077   2.703   3.676
  151GLU     CA 2377   2.959   2.841   3.778
  151GLU     HA 2378   2.882   2.823   3.854
  151GLU     CB 2379   3.096   2.873   3.838
  151GLU    HB1 2380   3.106   2.976   3.869
  151GLU    HB2 2381   3.171   2.859   3.760
  151GLU     CG 2382   3.131   2.783   3.956
  151GLU    HG1 2383   3.240   2.782   3.961
  151GLU    HG2 2384   3.088   2.683   3.951
  151GLU     CD 2385   3.098   2.863   4.081
  151GLU    OE1 2386   3.181   2.927   4.149
  151GLU    OE2 2387   2.981   2.856   4.125
  151GLU      C 2388   2.911   2.962   3.699
  151GLU      O 2389   2.881   3.068   3.756
  152GLY      N 2390   2.901   2.952   3.567
  152GLY      H 2391   2.919   2.862   3.524
  152GLY     CA 2392   2.833   3.047   3.481
  152GLY    HA1 2393   2.747   3.080   3.541
  152GLY    HA2 2394   2.797   2.996   3.392
  152GLY      C 2395   2.915   3.170   3.446
  152GLY      O 2396   2.856   3.267   3.399
  153LEU      N 2397   3.047   3.166   3.465
  153LEU      H 2398   3.082   3.079   3.501
  153LEU     CA 2399   3.145   3.271   3.440
  153LEU     HA 2400   3.105   3.371   3.454
  153LEU     CB 2401   3.249   3.264   3.552
  153LEU    HB1 2402   3.327   3.337   3.533
  153LEU    HB2 2403   3.304   3.170   3.544
  153LEU     CG 2404   3.196   3.271   3.695
  153LEU     HG 2405   3.126   3.188   3.704
  153LEU    CD1 2406   3.312   3.261   3.794
  153LEU   HD11 2407   3.370   3.170   3.776
  153LEU   HD12 2408   3.374   3.348   3.771
  153LEU   HD13 2409   3.275   3.275   3.895
  153LEU    CD2 2410   3.120   3.399   3.727
  153LEU   HD21 2411   3.183   3.481   3.762
  153LEU   HD22 2412   3.066   3.429   3.638
  153LEU   HD23 2413   3.048   3.380   3.806
  153LEU      C 2414   3.200   3.273   3.298
  153LEU      O 2415   3.214   3.378   3.237
  154VAL      N 2416   3.203   3.154   3.238
  154VAL      H 2417   3.170   3.075   3.291
  154VAL     CA 2418   3.235   3.117   3.102
  154VAL     HA 2419   3.247   3.206   3.040
  154VAL     CB 2420   3.370   3.046   3.112
  154VAL     HB 2421   3.352   2.951   3.161
  154VAL    CG1 2422   3.436   3.018   2.977
  154VAL   HG11 2423   3.457   3.111   2.922
  154VAL   HG12 2424   3.529   2.963   2.986
  154VAL   HG13 2425   3.374   2.948   2.921
  154VAL    CG2 2426   3.476   3.118   3.195
  154VAL   HG21 2427   3.498   3.211   3.142
  154VAL   HG22 2428   3.448   3.139   3.298
  154VAL   HG23 2429   3.568   3.061   3.208
  154VAL      C 2430   3.133   3.026   3.036
  154VAL      O 2431   3.069   2.941   3.098
  155LYS      N 2432   3.116   3.046   2.905
  155LYS      H 2433   3.164   3.124   2.861
  155LYS     CA 2434   3.029   2.978   2.812
  155LYS     HA 2435   2.955   2.922   2.870
  155LYS     CB 2436   2.961   3.085   2.727
  155LYS    HB1 2437   2.943   3.042   2.628
  155LYS    HB2 2438   3.040   3.158   2.709
  155LYS     CG 2439   2.839   3.134   2.803
  155LYS    HG1 2440   2.869   3.195   2.888
  155LYS    HG2 2441   2.783   3.046   2.835
  155LYS     CD 2442   2.745   3.218   2.716
  155LYS    HD1 2443   2.705   3.149   2.642
  155LYS    HD2 2444   2.787   3.291   2.647
  155LYS     CE 2445   2.636   3.292   2.793
  155LYS    HE1 2446   2.679   3.375   2.850
  155LYS    HE2 2447   2.584   3.232   2.867
  155LYS     NZ 2448   2.540   3.348   2.696
  155LYS    HZ1 2449   2.467   3.391   2.750
  155LYS    HZ2 2450   2.576   3.411   2.626
  155LYS    HZ3 2451   2.503   3.269   2.645
  155LYS      C 2452   3.087   2.874   2.717
  155LYS      O 2453   3.003   2.792   2.680
  156ALA      N 2454   3.219   2.870   2.702
  156ALA      H 2455   3.268   2.951   2.737
  156ALA     CA 2456   3.301   2.772   2.634
  156ALA     HA 2457   3.266   2.671   2.653
  156ALA     CB 2458   3.290   2.801   2.484
  156ALA    HB1 2459   3.348   2.721   2.438
  156ALA    HB2 2460   3.185   2.795   2.455
  156ALA    HB3 2461   3.326   2.900   2.457
  156ALA      C 2462   3.447   2.780   2.676
  156ALA      O 2463   3.496   2.891   2.696
  157ILE      N 2464   3.517   2.666   2.679
  157ILE      H 2465   3.474   2.583   2.640
  157ILE     CA 2466   3.652   2.646   2.727
  157ILE     HA 2467   3.692   2.746   2.743
  157ILE     CB 2468   3.656   2.571   2.860
  157ILE     HB 2469   3.758   2.542   2.881
  157ILE    CG2 2470   3.616   2.667   2.972
  157ILE   HG21 2471   3.510   2.659   2.995
  157ILE   HG22 2472   3.670   2.628   3.059
  157ILE   HG23 2473   3.642   2.771   2.952
  157ILE    CG1 2474   3.568   2.446   2.856
  157ILE   HG11 2475   3.610   2.387   2.775
  157ILE   HG12 2476   3.464   2.471   2.838
  157ILE     CD 2477   3.590   2.371   2.987
  157ILE    HD1 2478   3.696   2.369   3.011
  157ILE    HD2 2479   3.547   2.420   3.074
  157ILE    HD3 2480   3.567   2.266   2.969
  157ILE      C 2481   3.738   2.588   2.615
  157ILE      O 2482   3.694   2.501   2.540
  158GLY      N 2483   3.862   2.635   2.607
  158GLY      H 2484   3.894   2.693   2.683
  158GLY     CA 2485   3.965   2.595   2.513
  158GLY    HA1 2486   3.948   2.643   2.417
  158GLY    HA2 2487   3.940   2.490   2.494
  158GLY      C 2488   4.110   2.602   2.557
  158GLY      O 2489   4.142   2.634   2.672
  159ILE      N 2490   4.206   2.568   2.471
  159ILE      H 2491   4.176   2.549   2.377
  159ILE     CA 2492   4.350   2.568   2.492
  159ILE     HA 2493   4.370   2.626   2.582
  159ILE     CB 2494   4.393   2.424   2.518
  159ILE     HB 2495   4.499   2.423   2.543
  159ILE    CG2 2496   4.320   2.367   2.639
  159ILE   HG21 2497   4.341   2.264   2.668
  159ILE   HG22 2498   4.329   2.432   2.726
  159ILE   HG23 2499   4.216   2.363   2.607
  159ILE    CG1 2500   4.374   2.337   2.394
  159ILE   HG11 2501   4.464   2.364   2.339
  159ILE   HG12 2502   4.277   2.364   2.353
  159ILE     CD 2503   4.373   2.185   2.413
  159ILE    HD1 2504   4.461   2.141   2.459
  159ILE    HD2 2505   4.287   2.159   2.474
  159ILE    HD3 2506   4.359   2.144   2.313
  159ILE      C 2507   4.433   2.634   2.382
  159ILE      O 2508   4.397   2.619   2.266
  160SER      N 2509   4.537   2.705   2.426
  160SER      H 2510   4.556   2.720   2.524
  160SER     CA 2511   4.640   2.757   2.337
  160SER     HA 2512   4.603   2.744   2.235
  160SER     CB 2513   4.652   2.908   2.351
  160SER    HB1 2514   4.668   2.950   2.252
  160SER    HB2 2515   4.736   2.925   2.418
  160SER     OG 2516   4.547   2.971   2.422
  160SER     HG 2517   4.544   2.932   2.510
  160SER      C 2518   4.776   2.693   2.356
  160SER      O 2519   4.823   2.672   2.468
  161ASN      N 2520   4.851   2.681   2.246
  161ASN      H 2521   4.815   2.707   2.155
  161ASN     CA 2522   4.986   2.628   2.242
  161ASN     HA 2523   5.012   2.616   2.137
  161ASN     CB 2524   5.088   2.729   2.293
  161ASN    HB1 2525   5.191   2.697   2.279
  161ASN    HB2 2526   5.072   2.747   2.400
  161ASN     CG 2527   5.073   2.862   2.221
  161ASN    OD1 2528   5.094   2.872   2.100
  161ASN    ND2 2529   5.041   2.967   2.296
  161ASN   HD21 2530   5.015   2.966   2.394
  161ASN   HD22 2531   5.057   3.057   2.252
  161ASN      C 2532   5.004   2.482   2.283
  161ASN      O 2533   5.121   2.447   2.299
  162PHE      N 2534   4.904   2.394   2.295
  162PHE      H 2535   4.812   2.428   2.273
  162PHE     CA 2536   4.924   2.255   2.332
  162PHE     HA 2537   4.994   2.257   2.415
  162PHE     CB 2538   4.791   2.197   2.380
  162PHE    HB1 2539   4.803   2.090   2.359
  162PHE    HB2 2540   4.709   2.229   2.316
  162PHE     CG 2541   4.748   2.224   2.522
  162PHE    CD1 2542   4.758   2.354   2.573
  162PHE    HD1 2543   4.799   2.434   2.514
  162PHE    CE1 2544   4.722   2.375   2.707
  162PHE    HE1 2545   4.736   2.473   2.751
  162PHE     CZ 2546   4.688   2.267   2.790
  162PHE     HZ 2547   4.657   2.279   2.893
  162PHE    CE2 2548   4.682   2.138   2.737
  162PHE    HE2 2549   4.650   2.057   2.801
  162PHE    CD2 2550   4.712   2.115   2.602
  162PHE    HD2 2551   4.706   2.015   2.562
  162PHE      C 2552   4.998   2.175   2.226
  162PHE      O 2553   4.979   2.197   2.106
  163ASN      N 2554   5.081   2.076   2.259
  163ASN      H 2555   5.102   2.067   2.357
  163ASN     CA 2556   5.117   1.969   2.168
  163ASN     HA 2557   5.142   2.011   2.071
  163ASN     CB 2558   5.252   1.915   2.216
  163ASN    HB1 2559   5.242   1.871   2.315
  163ASN    HB2 2560   5.320   1.999   2.225
  163ASN     CG 2561   5.311   1.808   2.126
  163ASN    OD1 2562   5.269   1.693   2.121
  163ASN    ND2 2563   5.401   1.844   2.034
  163ASN   HD21 2564   5.463   1.920   2.056
  163ASN   HD22 2565   5.422   1.773   1.965
  163ASN      C 2566   4.999   1.874   2.157
  163ASN      O 2567   4.925   1.852   2.252
  164HIS      N 2568   4.982   1.814   2.039
  164HIS      H 2569   5.051   1.836   1.968
  164HIS     CA 2570   4.881   1.714   2.010
  164HIS     HA 2571   4.788   1.769   1.995
  164HIS     CB 2572   4.899   1.661   1.868
  164HIS    HB1 2573   4.949   1.738   1.809
  164HIS    HB2 2574   4.797   1.649   1.833
  164HIS     CG 2575   4.978   1.534   1.857
  164HIS    ND1 2576   5.116   1.524   1.860
  164HIS    HD1 2577   5.187   1.594   1.875
  164HIS    CE1 2578   5.141   1.394   1.838
  164HIS    HE1 2579   5.240   1.358   1.814
  164HIS    NE2 2580   5.034   1.313   1.840
  164HIS    CD2 2581   4.930   1.405   1.855
  164HIS    HD2 2582   4.826   1.379   1.843
  164HIS      C 2583   4.870   1.604   2.115
  164HIS      O 2584   4.761   1.551   2.134
  165LEU      N 2585   4.981   1.572   2.182
  165LEU      H 2586   5.066   1.621   2.158
  165LEU     CA 2587   4.989   1.473   2.288
  165LEU     HA 2588   4.927   1.386   2.265
  165LEU     CB 2589   5.133   1.443   2.328
  165LEU    HB1 2590   5.136   1.383   2.419
  165LEU    HB2 2591   5.180   1.540   2.338
  165LEU     CG 2592   5.204   1.366   2.216
  165LEU     HG 2593   5.187   1.421   2.124
  165LEU    CD1 2594   5.354   1.376   2.241
  165LEU   HD11 2595   5.381   1.479   2.261
  165LEU   HD12 2596   5.383   1.325   2.333
  165LEU   HD13 2597   5.413   1.323   2.166
  165LEU    CD2 2598   5.156   1.222   2.199
  165LEU   HD21 2599   5.215   1.186   2.114
  165LEU   HD22 2600   5.185   1.160   2.284
  165LEU   HD23 2601   5.049   1.218   2.180
  165LEU      C 2602   4.909   1.522   2.408
  165LEU      O 2603   4.824   1.453   2.464
  166GLN      N 2604   4.940   1.645   2.449
  166GLN      H 2605   4.989   1.704   2.384
  166GLN     CA 2606   4.875   1.707   2.563
  166GLN     HA 2607   4.881   1.649   2.655
  166GLN     CB 2608   4.945   1.840   2.588
  166GLN    HB1 2609   4.894   1.893   2.669
  166GLN    HB2 2610   4.920   1.897   2.499
  166GLN     CG 2611   5.094   1.836   2.625
  166GLN    HG1 2612   5.143   1.754   2.573
  166GLN    HG2 2613   5.103   1.824   2.733
  166GLN     CD 2614   5.167   1.969   2.605
  166GLN    OE1 2615   5.120   2.061   2.539
  166GLN    NE2 2616   5.279   1.986   2.675
  166GLN   HE21 2617   5.314   1.905   2.725
  166GLN   HE22 2618   5.334   2.068   2.656
  166GLN      C 2619   4.727   1.731   2.537
  166GLN      O 2620   4.648   1.714   2.630
  167VAL      N 2621   4.693   1.757   2.410
  167VAL      H 2622   4.768   1.761   2.343
  167VAL     CA 2623   4.555   1.756   2.367
  167VAL     HA 2624   4.491   1.816   2.432
  167VAL     CB 2625   4.535   1.800   2.222
  167VAL     HB 2626   4.573   1.725   2.153
  167VAL    CG1 2627   4.385   1.823   2.205
  167VAL   HG11 2628   4.352   1.896   2.279
  167VAL   HG12 2629   4.363   1.865   2.107
  167VAL   HG13 2630   4.335   1.726   2.210
  167VAL    CG2 2631   4.601   1.936   2.199
  167VAL   HG21 2632   4.585   1.960   2.094
  167VAL   HG22 2633   4.547   2.013   2.254
  167VAL   HG23 2634   4.710   1.932   2.208
  167VAL      C 2635   4.495   1.616   2.380
  167VAL      O 2636   4.396   1.600   2.450
  168GLU      N 2637   4.558   1.513   2.324
  168GLU      H 2638   4.639   1.527   2.265
  168GLU     CA 2639   4.516   1.377   2.347
  168GLU     HA 2640   4.411   1.371   2.317
  168GLU     CB 2641   4.605   1.278   2.272
  168GLU    HB1 2642   4.691   1.256   2.335
  168GLU    HB2 2643   4.645   1.329   2.184
  168GLU     CG 2644   4.537   1.150   2.226
  168GLU    HG1 2645   4.506   1.097   2.317
  168GLU    HG2 2646   4.614   1.092   2.175
  168GLU     CD 2647   4.415   1.170   2.138
  168GLU    OE1 2648   4.428   1.227   2.028
  168GLU    OE2 2649   4.310   1.110   2.170
  168GLU      C 2650   4.505   1.340   2.494
  168GLU      O 2651   4.398   1.290   2.530
  169MET      N 2652   4.595   1.380   2.585
  169MET      H 2653   4.672   1.435   2.550
  169MET     CA 2654   4.588   1.353   2.727
  169MET     HA 2655   4.570   1.248   2.748
  169MET     CB 2656   4.723   1.377   2.795
  169MET    HB1 2657   4.743   1.483   2.783
  169MET    HB2 2658   4.794   1.317   2.738
  169MET     CG 2659   4.726   1.340   2.943
  169MET    HG1 2660   4.694   1.236   2.946
  169MET    HG2 2661   4.650   1.400   2.993
  169MET     SD 2662   4.882   1.369   3.030
  169MET     CE 2663   4.976   1.229   2.962
  169MET    HE1 2664   5.082   1.248   2.977
  169MET    HE2 2665   4.952   1.141   3.022
  169MET    HE3 2666   4.948   1.207   2.859
  169MET      C 2667   4.471   1.419   2.798
  169MET      O 2668   4.423   1.380   2.904
  170ILE      N 2669   4.415   1.522   2.734
  170ILE      H 2670   4.465   1.552   2.652
  170ILE     CA 2671   4.299   1.599   2.773
  170ILE     HA 2672   4.283   1.591   2.881
  170ILE     CB 2673   4.319   1.750   2.758
  170ILE     HB 2674   4.368   1.765   2.661
  170ILE    CG2 2675   4.194   1.836   2.764
  170ILE   HG21 2676   4.135   1.824   2.673
  170ILE   HG22 2677   4.123   1.805   2.841
  170ILE   HG23 2678   4.219   1.940   2.787
  170ILE    CG1 2679   4.417   1.794   2.866
  170ILE   HG11 2680   4.465   1.887   2.835
  170ILE   HG12 2681   4.493   1.717   2.877
  170ILE     CD 2682   4.360   1.808   3.007
  170ILE    HD1 2683   4.291   1.892   3.011
  170ILE    HD2 2684   4.302   1.721   3.037
  170ILE    HD3 2685   4.442   1.828   3.076
  170ILE      C 2686   4.169   1.548   2.712
  170ILE      O 2687   4.074   1.528   2.787
  171LEU      N 2688   4.169   1.505   2.586
  171LEU      H 2689   4.263   1.513   2.550
  171LEU     CA 2690   4.062   1.427   2.527
  171LEU     HA 2691   3.969   1.479   2.551
  171LEU     CB 2692   4.084   1.417   2.376
  171LEU    HB1 2693   4.015   1.348   2.328
  171LEU    HB2 2694   4.182   1.373   2.361
  171LEU     CG 2695   4.085   1.554   2.309
  171LEU     HG 2696   4.160   1.616   2.360
  171LEU    CD1 2697   4.119   1.536   2.162
  171LEU   HD11 2698   4.137   1.637   2.124
  171LEU   HD12 2699   4.212   1.481   2.144
  171LEU   HD13 2700   4.042   1.476   2.114
  171LEU    CD2 2701   3.950   1.623   2.325
  171LEU   HD21 2702   3.927   1.637   2.430
  171LEU   HD22 2703   3.949   1.713   2.263
  171LEU   HD23 2704   3.865   1.574   2.277
  171LEU      C 2705   4.030   1.294   2.593
  171LEU      O 2706   3.930   1.230   2.563
  172ASN      N 2707   4.135   1.245   2.659
  172ASN      H 2708   4.223   1.293   2.647
  172ASN     CA 2709   4.147   1.117   2.727
  172ASN     HA 2710   4.074   1.050   2.682
  172ASN     CB 2711   4.291   1.077   2.698
  172ASN    HB1 2712   4.366   1.133   2.753
  172ASN    HB2 2713   4.308   1.080   2.590
  172ASN     CG 2714   4.318   0.934   2.745
  172ASN    OD1 2715   4.293   0.840   2.670
  172ASN    ND2 2716   4.387   0.907   2.855
  172ASN   HD21 2717   4.410   0.971   2.930
  172ASN   HD22 2718   4.386   0.809   2.880
  172ASN      C 2719   4.126   1.126   2.878
  172ASN      O 2720   4.124   1.021   2.941
  173LYS      N 2721   4.091   1.245   2.928
  173LYS      H 2722   4.090   1.324   2.866
  173LYS     CA 2723   4.078   1.272   3.070
  173LYS     HA 2724   4.169   1.245   3.123
  173LYS     CB 2725   4.065   1.423   3.081
  173LYS    HB1 2726   3.980   1.463   3.026
  173LYS    HB2 2727   4.153   1.469   3.035
  173LYS     CG 2728   4.056   1.472   3.225
  173LYS    HG1 2729   4.110   1.566   3.242
  173LYS    HG2 2730   4.085   1.394   3.296
  173LYS     CD 2731   3.910   1.501   3.258
  173LYS    HD1 2732   3.856   1.413   3.223
  173LYS    HD2 2733   3.867   1.582   3.199
  173LYS     CE 2734   3.895   1.541   3.405
  173LYS    HE1 2735   3.968   1.618   3.428
  173LYS    HE2 2736   3.930   1.464   3.473
  173LYS     NZ 2737   3.756   1.584   3.426
  173LYS    HZ1 2738   3.696   1.503   3.422
  173LYS    HZ2 2739   3.743   1.626   3.517
  173LYS    HZ3 2740   3.723   1.643   3.350
  173LYS      C 2741   3.960   1.195   3.129
  173LYS      O 2742   3.847   1.209   3.082
  174PRO      N 2743   3.981   1.126   3.241
  174PRO     CD 2744   4.108   1.092   3.304
  174PRO    HD1 2745   4.141   1.170   3.373
  174PRO    HD2 2746   4.184   1.065   3.231
  174PRO     CG 2747   4.076   0.967   3.385
  174PRO    HG1 2748   4.127   0.983   3.480
  174PRO    HG2 2749   4.101   0.870   3.342
  174PRO     CB 2750   3.929   0.973   3.425
  174PRO    HB1 2751   3.908   1.020   3.522
  174PRO    HB2 2752   3.880   0.876   3.419
  174PRO     CA 2753   3.874   1.056   3.309
  174PRO     HA 2754   3.830   0.990   3.234
  174PRO      C 2755   3.769   1.155   3.358
  174PRO      O 2756   3.800   1.251   3.428
  175GLY      N 2757   3.645   1.121   3.323
  175GLY      H 2758   3.622   1.032   3.281
  175GLY     CA 2759   3.530   1.201   3.361
  175GLY    HA1 2760   3.527   1.207   3.470
  175GLY    HA2 2761   3.432   1.164   3.330
  175GLY      C 2762   3.539   1.342   3.306
  175GLY      O 2763   3.524   1.438   3.382
  176LEU      N 2764   3.572   1.355   3.178
  176LEU      H 2765   3.579   1.271   3.121
  176LEU     CA 2766   3.555   1.480   3.107
  176LEU     HA 2767   3.596   1.562   3.166
  176LEU     CB 2768   3.627   1.471   2.972
  176LEU    HB1 2769   3.570   1.406   2.906
  176LEU    HB2 2770   3.726   1.429   2.989
  176LEU     CG 2771   3.633   1.592   2.880
  176LEU     HG 2772   3.533   1.626   2.851
  176LEU    CD1 2773   3.721   1.698   2.947
  176LEU   HD11 2774   3.820   1.660   2.970
  176LEU   HD12 2775   3.745   1.778   2.877
  176LEU   HD13 2776   3.673   1.737   3.036
  176LEU    CD2 2777   3.713   1.555   2.755
  176LEU   HD21 2778   3.657   1.489   2.689
  176LEU   HD22 2779   3.726   1.645   2.696
  176LEU   HD23 2780   3.812   1.512   2.774
  176LEU      C 2781   3.407   1.504   3.082
  176LEU      O 2782   3.337   1.436   3.007
  177LYS      N 2783   3.356   1.612   3.144
  177LYS      H 2784   3.420   1.669   3.197
  177LYS     CA 2785   3.224   1.666   3.123
  177LYS     HA 2786   3.148   1.591   3.100
  177LYS     CB 2787   3.177   1.726   3.255
  177LYS    HB1 2788   3.240   1.814   3.267
  177LYS    HB2 2789   3.190   1.659   3.340
  177LYS     CG 2790   3.031   1.771   3.265
  177LYS    HG1 2791   2.959   1.690   3.250
  177LYS    HG2 2792   3.012   1.850   3.192
  177LYS     CD 2793   3.005   1.837   3.400
  177LYS    HD1 2794   3.077   1.918   3.401
  177LYS    HD2 2795   3.023   1.771   3.485
  177LYS     CE 2796   2.862   1.890   3.405
  177LYS    HE1 2797   2.792   1.808   3.398
  177LYS    HE2 2798   2.845   1.953   3.317
  177LYS     NZ 2799   2.832   1.951   3.536
  177LYS    HZ1 2800   2.858   1.898   3.618
  177LYS    HZ2 2801   2.869   2.043   3.551
  177LYS    HZ3 2802   2.733   1.967   3.534
  177LYS      C 2803   3.217   1.771   3.013
  177LYS      O 2804   3.115   1.771   2.944
  178TYR      N 2805   3.327   1.843   2.990
  178TYR      H 2806   3.397   1.836   3.062
  178TYR     CA 2807   3.344   1.943   2.886
  178TYR     HA 2808   3.268   1.930   2.810
  178TYR     CB 2809   3.325   2.076   2.959
  178TYR    HB1 2810   3.329   2.158   2.888
  178TYR    HB2 2811   3.411   2.098   3.022
  178TYR     CG 2812   3.197   2.093   3.037
  178TYR    CD1 2813   3.075   2.080   2.969
  178TYR    HD1 2814   3.080   2.038   2.870
  178TYR    CE1 2815   2.952   2.104   3.031
  178TYR    HE1 2816   2.854   2.105   2.984
  178TYR     CZ 2817   2.955   2.136   3.168
  178TYR     OH 2818   2.838   2.160   3.234
  178TYR     HH 2819   2.856   2.183   3.326
  178TYR    CE2 2820   3.077   2.140   3.239
  178TYR    HE2 2821   3.072   2.168   3.343
  178TYR    CD2 2822   3.199   2.118   3.175
  178TYR    HD2 2823   3.294   2.130   3.226
  178TYR      C 2824   3.475   1.951   2.808
  178TYR      O 2825   3.586   1.968   2.857
  179LYS      N 2826   3.457   1.941   2.676
  179LYS      H 2827   3.366   1.947   2.633
  179LYS     CA 2828   3.566   1.922   2.583
  179LYS     HA 2829   3.643   1.857   2.624
  179LYS     CB 2830   3.517   1.858   2.453
  179LYS    HB1 2831   3.605   1.838   2.392
  179LYS    HB2 2832   3.451   1.934   2.412
  179LYS     CG 2833   3.441   1.730   2.490
  179LYS    HG1 2834   3.335   1.749   2.507
  179LYS    HG2 2835   3.482   1.693   2.585
  179LYS     CD 2836   3.453   1.620   2.386
  179LYS    HD1 2837   3.398   1.529   2.411
  179LYS    HD2 2838   3.558   1.596   2.371
  179LYS     CE 2839   3.390   1.674   2.257
  179LYS    HE1 2840   3.460   1.751   2.226
  179LYS    HE2 2841   3.295   1.720   2.284
  179LYS     NZ 2842   3.381   1.569   2.155
  179LYS    HZ1 2843   3.468   1.552   2.107
  179LYS    HZ2 2844   3.332   1.483   2.175
  179LYS    HZ3 2845   3.330   1.609   2.076
  179LYS      C 2846   3.633   2.053   2.544
  179LYS      O 2847   3.554   2.147   2.531
  180PRO      N 2848   3.757   2.063   2.497
  180PRO     CD 2849   3.865   1.967   2.489
  180PRO    HD1 2850   3.867   1.915   2.393
  180PRO    HD2 2851   3.853   1.894   2.569
  180PRO     CG 2852   3.991   2.053   2.502
  180PRO    HG1 2853   4.072   1.998   2.454
  180PRO    HG2 2854   4.019   2.072   2.606
  180PRO     CB 2855   3.953   2.170   2.413
  180PRO    HB1 2856   3.999   2.148   2.316
  180PRO    HB2 2857   3.997   2.263   2.447
  180PRO     CA 2858   3.801   2.182   2.428
  180PRO     HA 2859   3.781   2.267   2.493
  180PRO      C 2860   3.739   2.199   2.290
  180PRO      O 2861   3.737   2.112   2.203
  181ALA      N 2862   3.694   2.324   2.277
  181ALA      H 2863   3.713   2.386   2.355
  181ALA     CA 2864   3.622   2.384   2.167
  181ALA     HA 2865   3.586   2.305   2.102
  181ALA     CB 2866   3.499   2.459   2.217
  181ALA    HB1 2867   3.429   2.488   2.139
  181ALA    HB2 2868   3.434   2.395   2.276
  181ALA    HB3 2869   3.517   2.552   2.271
  181ALA      C 2870   3.704   2.469   2.071
  181ALA      O 2871   3.675   2.479   1.952
  182VAL      N 2872   3.819   2.518   2.120
  182VAL      H 2873   3.851   2.467   2.201
  182VAL     CA 2874   3.906   2.606   2.047
  182VAL     HA 2875   3.880   2.596   1.941
  182VAL     CB 2876   3.881   2.753   2.079
  182VAL     HB 2877   3.906   2.770   2.183
  182VAL    CG1 2878   3.973   2.851   2.006
  182VAL   HG11 2879   3.967   2.833   1.899
  182VAL   HG12 2880   3.948   2.955   2.029
  182VAL   HG13 2881   4.070   2.830   2.051
  182VAL    CG2 2882   3.738   2.797   2.046
  182VAL   HG21 2883   3.715   2.902   2.059
  182VAL   HG22 2884   3.722   2.767   1.942
  182VAL   HG23 2885   3.667   2.734   2.099
  182VAL      C 2886   4.050   2.564   2.073
  182VAL      O 2887   4.090   2.552   2.189
  183ASN      N 2888   4.126   2.542   1.966
  183ASN      H 2889   4.078   2.555   1.878
  183ASN     CA 2890   4.269   2.521   1.976
  183ASN     HA 2891   4.296   2.524   2.081
  183ASN     CB 2892   4.299   2.381   1.923
  183ASN    HB1 2893   4.273   2.387   1.817
  183ASN    HB2 2894   4.233   2.304   1.962
  183ASN     CG 2895   4.443   2.333   1.936
  183ASN    OD1 2896   4.482   2.268   2.033
  183ASN    ND2 2897   4.527   2.368   1.838
  183ASN   HD21 2898   4.499   2.393   1.745
  183ASN   HD22 2899   4.621   2.339   1.862
  183ASN      C 2900   4.352   2.632   1.912
  183ASN      O 2901   4.348   2.649   1.791
  184GLN      N 2902   4.414   2.716   1.996
  184GLN      H 2903   4.418   2.686   2.093
  184GLN     CA 2904   4.472   2.840   1.951
  184GLN     HA 2905   4.427   2.858   1.854
  184GLN     CB 2906   4.421   2.960   2.030
  184GLN    HB1 2907   4.408   2.934   2.136
  184GLN    HB2 2908   4.319   2.991   2.008
  184GLN     CG 2909   4.509   3.085   2.028
  184GLN    HG1 2910   4.523   3.100   1.921
  184GLN    HG2 2911   4.602   3.059   2.078
  184GLN     CD 2912   4.440   3.207   2.087
  184GLN    OE1 2913   4.319   3.229   2.078
  184GLN    NE2 2914   4.524   3.303   2.126
  184GLN   HE21 2915   4.623   3.289   2.140
  184GLN   HE22 2916   4.481   3.393   2.139
  184GLN      C 2917   4.624   2.833   1.939
  184GLN      O 2918   4.690   2.788   2.033
  185ILE      N 2919   4.681   2.862   1.822
  185ILE      H 2920   4.631   2.910   1.748
  185ILE     CA 2921   4.814   2.832   1.774
  185ILE     HA 2922   4.878   2.824   1.862
  185ILE     CB 2923   4.816   2.691   1.716
  185ILE     HB 2924   4.916   2.676   1.678
  185ILE    CG2 2925   4.801   2.586   1.825
  185ILE   HG21 2926   4.862   2.615   1.910
  185ILE   HG22 2927   4.695   2.574   1.848
  185ILE   HG23 2928   4.843   2.491   1.790
  185ILE    CG1 2929   4.727   2.678   1.593
  185ILE   HG11 2930   4.751   2.753   1.518
  185ILE   HG12 2931   4.621   2.686   1.617
  185ILE     CD 2932   4.739   2.537   1.534
  185ILE    HD1 2933   4.844   2.516   1.512
  185ILE    HD2 2934   4.688   2.476   1.609
  185ILE    HD3 2935   4.684   2.526   1.441
  185ILE      C 2936   4.875   2.933   1.678
  185ILE      O 2937   4.800   3.003   1.609
  186GLU      N 2938   5.008   2.945   1.671
  186GLU      H 2939   5.063   2.882   1.727
  186GLU     CA 2940   5.085   3.021   1.575
  186GLU     HA 2941   5.044   3.122   1.579
  186GLU     CB 2942   5.232   3.019   1.615
  186GLU    HB1 2943   5.269   2.918   1.598
  186GLU    HB2 2944   5.243   3.042   1.721
  186GLU     CG 2945   5.315   3.122   1.538
  186GLU    HG1 2946   5.286   3.225   1.558
  186GLU    HG2 2947   5.306   3.110   1.430
  186GLU     CD 2948   5.461   3.120   1.579
  186GLU    OE1 2949   5.499   3.101   1.696
  186GLU    OE2 2950   5.541   3.138   1.485
  186GLU      C 2951   5.059   2.976   1.432
  186GLU      O 2952   5.084   2.859   1.404
  187CYS      N 2953   5.021   3.059   1.334
  187CYS      H 2954   5.010   3.157   1.356
  187CYS     CA 2955   5.031   3.019   1.195
  187CYS     HA 2956   5.111   2.946   1.182
  187CYS     CB 2957   4.899   2.949   1.162
  187CYS    HB1 2958   4.821   3.023   1.180
  187CYS    HB2 2959   4.881   2.857   1.218
  187CYS     SG 2960   4.897   2.889   0.992
  187CYS     HG 2961   5.002   2.806   1.000
  187CYS      C 2962   5.052   3.141   1.107
  187CYS      O 2963   4.978   3.238   1.117
  188HIS      N 2964   5.156   3.132   1.024
  188HIS      H 2965   5.214   3.055   1.052
  188HIS     CA 2966   5.195   3.216   0.912
  188HIS     HA 2967   5.103   3.249   0.865
  188HIS     CB 2968   5.267   3.335   0.975
  188HIS    HB1 2969   5.195   3.379   1.044
  188HIS    HB2 2970   5.294   3.409   0.900
  188HIS     CG 2971   5.387   3.293   1.055
  188HIS    ND1 2972   5.489   3.213   1.004
  188HIS    CE1 2973   5.563   3.184   1.112
  188HIS    HE1 2974   5.654   3.126   1.115
  188HIS    NE2 2975   5.516   3.244   1.223
  188HIS    HE2 2976   5.544   3.235   1.319
  188HIS    CD2 2977   5.399   3.311   1.191
  188HIS    HD2 2978   5.324   3.358   1.253
  188HIS      C 2979   5.279   3.134   0.815
  188HIS      O 2980   5.301   3.020   0.855
  189PRO      N 2981   5.323   3.183   0.699
  189PRO     CD 2982   5.294   3.318   0.656
  189PRO    HD1 2983   5.368   3.391   0.691
  189PRO    HD2 2984   5.191   3.337   0.684
  189PRO     CG 2985   5.315   3.313   0.505
  189PRO    HG1 2986   5.345   3.414   0.477
  189PRO    HG2 2987   5.228   3.286   0.445
  189PRO     CB 2988   5.421   3.204   0.489
  189PRO    HB1 2989   5.516   3.250   0.515
  189PRO    HB2 2990   5.428   3.169   0.386
  189PRO     CA 2991   5.382   3.101   0.595
  189PRO     HA 2992   5.304   3.044   0.545
  189PRO      C 2993   5.496   3.008   0.635
  189PRO      O 2994   5.522   2.908   0.569
  190TYR      N 2995   5.573   3.036   0.741
  190TYR      H 2996   5.543   3.112   0.800
  190TYR     CA 2997   5.685   2.959   0.789
  190TYR     HA 2998   5.736   2.918   0.701
  190TYR     CB 2999   5.794   3.041   0.858
  190TYR    HB1 3000   5.884   2.981   0.872
  190TYR    HB2 3001   5.768   3.065   0.961
  190TYR     CG 3002   5.841   3.170   0.794
  190TYR    CD1 3003   5.940   3.174   0.695
  190TYR    HD1 3004   5.989   3.084   0.661
  190TYR    CE1 3005   5.980   3.295   0.637
  190TYR    HE1 3006   6.057   3.290   0.561
  190TYR     CZ 3007   5.936   3.420   0.685
  190TYR     OH 3008   6.004   3.533   0.652
  190TYR     HH 3009   5.958   3.610   0.687
  190TYR    CE2 3010   5.835   3.412   0.783
  190TYR    HE2 3011   5.796   3.504   0.823
  190TYR    CD2 3012   5.785   3.292   0.835
  190TYR    HD2 3013   5.700   3.298   0.901
  190TYR      C 3014   5.652   2.840   0.878
  190TYR      O 3015   5.746   2.764   0.898
  191LEU      N 3016   5.529   2.828   0.931
  191LEU      H 3017   5.465   2.903   0.911
  191LEU     CA 3018   5.477   2.736   1.029
  191LEU     HA 3019   5.513   2.636   1.006
  191LEU     CB 3020   5.523   2.783   1.166
  191LEU    HB1 3021   5.512   2.892   1.175
  191LEU    HB2 3022   5.631   2.764   1.173
  191LEU     CG 3023   5.452   2.712   1.281
  191LEU     HG 3024   5.353   2.670   1.261
  191LEU    CD1 3025   5.536   2.596   1.334
  191LEU   HD11 3026   5.627   2.640   1.376
  191LEU   HD12 3027   5.490   2.538   1.414
  191LEU   HD13 3028   5.563   2.538   1.246
  191LEU    CD2 3029   5.437   2.809   1.397
  191LEU   HD21 3030   5.406   2.748   1.483
  191LEU   HD22 3031   5.536   2.850   1.416
  191LEU   HD23 3032   5.362   2.884   1.373
  191LEU      C 3033   5.327   2.738   1.005
  191LEU      O 3034   5.241   2.798   1.071
  192THR      N 3035   5.288   2.661   0.904
  192THR      H 3036   5.362   2.606   0.862
  192THR     CA 3037   5.157   2.651   0.843
  192THR     HA 3038   5.103   2.745   0.849
  192THR     CB 3039   5.174   2.604   0.699
  192THR     HB 3040   5.075   2.589   0.656
  192THR    CG2 3041   5.254   2.710   0.625
  192THR   HG21 3042   5.349   2.742   0.668
  192THR   HG22 3043   5.268   2.672   0.524
  192THR   HG23 3044   5.188   2.795   0.610
  192THR    OG1 3045   5.243   2.482   0.688
  192THR    HG1 3046   5.253   2.461   0.595
  192THR      C 3047   5.067   2.547   0.909
  192THR      O 3048   4.944   2.547   0.897
  193GLN      N 3049   5.117   2.459   0.995
  193GLN      H 3050   5.217   2.452   1.012
  193GLN     CA 3051   5.044   2.381   1.093
  193GLN     HA 3052   5.118   2.318   1.143
  193GLN     CB 3053   4.974   2.476   1.189
  193GLN    HB1 3054   4.909   2.421   1.258
  193GLN    HB2 3055   4.902   2.533   1.130
  193GLN     CG 3056   5.060   2.574   1.268
  193GLN    HG1 3057   4.993   2.655   1.298
  193GLN    HG2 3058   5.134   2.627   1.208
  193GLN     CD 3059   5.124   2.517   1.394
  193GLN    OE1 3060   5.135   2.396   1.408
  193GLN    NE2 3061   5.162   2.608   1.484
  193GLN   HE21 3062   5.144   2.706   1.468
  193GLN   HE22 3063   5.190   2.576   1.576
  193GLN      C 3064   4.948   2.280   1.031
  193GLN      O 3065   4.844   2.256   1.092
  194GLU      N 3066   4.972   2.224   0.912
  194GLU      H 3067   5.067   2.244   0.885
  194GLU     CA 3068   4.886   2.136   0.835
  194GLU     HA 3069   4.794   2.191   0.815
  194GLU     CB 3070   4.948   2.098   0.701
  194GLU    HB1 3071   4.897   2.014   0.655
  194GLU    HB2 3072   5.053   2.067   0.709
  194GLU     CG 3073   4.944   2.214   0.602
  194GLU    HG1 3074   5.008   2.295   0.638
  194GLU    HG2 3075   4.839   2.241   0.601
  194GLU     CD 3076   4.992   2.162   0.467
  194GLU    OE1 3077   5.114   2.153   0.445
  194GLU    OE2 3078   4.907   2.142   0.378
  194GLU      C 3079   4.840   2.019   0.921
  194GLU      O 3080   4.723   1.982   0.925
  195LYS      N 3081   4.933   1.958   0.996
  195LYS      H 3082   5.025   1.998   1.005
  195LYS     CA 3083   4.900   1.831   1.057
  195LYS     HA 3084   4.832   1.775   0.993
  195LYS     CB 3085   5.025   1.744   1.061
  195LYS    HB1 3086   5.100   1.789   1.126
  195LYS    HB2 3087   5.048   1.744   0.954
  195LYS     CG 3088   4.998   1.601   1.108
  195LYS    HG1 3089   4.920   1.560   1.043
  195LYS    HG2 3090   4.953   1.598   1.208
  195LYS     CD 3091   5.116   1.505   1.097
  195LYS    HD1 3092   5.196   1.546   1.159
  195LYS    HD2 3093   5.142   1.502   0.991
  195LYS     CE 3094   5.079   1.370   1.156
  195LYS    HE1 3095   4.982   1.349   1.111
  195LYS    HE2 3096   5.058   1.370   1.263
  195LYS     NZ 3097   5.184   1.270   1.130
  195LYS    HZ1 3098   5.275   1.278   1.174
  195LYS    HZ2 3099   5.144   1.179   1.148
  195LYS    HZ3 3100   5.203   1.259   1.032
  195LYS      C 3101   4.825   1.850   1.188
  195LYS      O 3102   4.750   1.764   1.235
  196LEU      N 3103   4.855   1.956   1.263
  196LEU      H 3104   4.931   2.014   1.230
  196LEU     CA 3105   4.763   2.007   1.363
  196LEU     HA 3106   4.747   1.924   1.432
  196LEU     CB 3107   4.829   2.115   1.447
  196LEU    HB1 3108   4.747   2.179   1.480
  196LEU    HB2 3109   4.890   2.184   1.388
  196LEU     CG 3110   4.902   2.049   1.564
  196LEU     HG 3111   4.979   1.979   1.529
  196LEU    CD1 3112   4.969   2.163   1.640
  196LEU   HD11 3113   5.012   2.230   1.566
  196LEU   HD12 3114   4.889   2.222   1.683
  196LEU   HD13 3115   5.040   2.128   1.715
  196LEU    CD2 3116   4.809   1.980   1.663
  196LEU   HD21 3117   4.785   1.878   1.635
  196LEU   HD22 3118   4.871   1.965   1.751
  196LEU   HD23 3119   4.723   2.043   1.689
  196LEU      C 3120   4.622   2.042   1.317
  196LEU      O 3121   4.525   2.008   1.383
  197ILE      N 3122   4.606   2.105   1.200
  197ILE      H 3123   4.690   2.142   1.160
  197ILE     CA 3124   4.478   2.140   1.142
  197ILE     HA 3125   4.424   2.183   1.227
  197ILE     CB 3126   4.499   2.244   1.032
  197ILE     HB 3127   4.582   2.216   0.967
  197ILE    CG2 3128   4.367   2.255   0.956
  197ILE   HG21 3129   4.341   2.166   0.899
  197ILE   HG22 3130   4.282   2.275   1.022
  197ILE   HG23 3131   4.375   2.334   0.881
  197ILE    CG1 3132   4.545   2.375   1.097
  197ILE   HG11 3133   4.616   2.361   1.178
  197ILE   HG12 3134   4.456   2.423   1.137
  197ILE     CD 3135   4.601   2.482   1.003
  197ILE    HD1 3136   4.628   2.562   1.072
  197ILE    HD2 3137   4.699   2.448   0.968
  197ILE    HD3 3138   4.532   2.506   0.923
  197ILE      C 3139   4.405   2.015   1.095
  197ILE      O 3140   4.285   1.999   1.120
  198GLN      N 3141   4.477   1.915   1.045
  198GLN      H 3142   4.576   1.935   1.038
  198GLN     CA 3143   4.424   1.785   1.010
  198GLN     HA 3144   4.333   1.794   0.951
  198GLN     CB 3145   4.529   1.704   0.933
  198GLN    HB1 3146   4.616   1.681   0.994
  198GLN    HB2 3147   4.556   1.755   0.840
  198GLN     CG 3148   4.474   1.578   0.867
  198GLN    HG1 3149   4.382   1.609   0.818
  198GLN    HG2 3150   4.459   1.500   0.942
  198GLN     CD 3151   4.552   1.515   0.752
  198GLN    OE1 3152   4.671   1.484   0.758
  198GLN    NE2 3153   4.485   1.485   0.641
  198GLN   HE21 3154   4.386   1.504   0.644
  198GLN   HE22 3155   4.531   1.435   0.566
  198GLN      C 3156   4.368   1.712   1.131
  198GLN      O 3157   4.262   1.651   1.119
  199TYR      N 3158   4.440   1.710   1.243
  199TYR      H 3159   4.529   1.754   1.227
  199TYR     CA 3160   4.399   1.652   1.370
  199TYR     HA 3161   4.377   1.548   1.350
  199TYR     CB 3162   4.518   1.661   1.466
  199TYR    HB1 3163   4.557   1.763   1.466
  199TYR    HB2 3164   4.600   1.603   1.426
  199TYR     CG 3165   4.484   1.615   1.606
  199TYR    CD1 3166   4.506   1.480   1.637
  199TYR    HD1 3167   4.522   1.408   1.559
  199TYR    CE1 3168   4.500   1.444   1.773
  199TYR    HE1 3169   4.517   1.340   1.792
  199TYR     CZ 3170   4.466   1.536   1.874
  199TYR     OH 3171   4.450   1.493   2.002
  199TYR     HH 3172   4.453   1.399   2.022
  199TYR    CE2 3173   4.451   1.672   1.838
  199TYR    HE2 3174   4.433   1.746   1.914
  199TYR    CD2 3175   4.451   1.710   1.703
  199TYR    HD2 3176   4.438   1.813   1.673
  199TYR      C 3177   4.278   1.729   1.421
  199TYR      O 3178   4.183   1.663   1.461
  200CYS      N 3179   4.280   1.863   1.417
  200CYS      H 3180   4.359   1.909   1.375
  200CYS     CA 3181   4.171   1.945   1.464
  200CYS     HA 3182   4.150   1.900   1.561
  200CYS     CB 3183   4.205   2.093   1.481
  200CYS    HB1 3184   4.109   2.130   1.518
  200CYS    HB2 3185   4.237   2.153   1.396
  200CYS     SG 3186   4.329   2.100   1.613
  200CYS     HG 3187   4.428   2.044   1.542
  200CYS      C 3188   4.036   1.932   1.394
  200CYS      O 3189   3.938   1.924   1.467
  201GLN      N 3190   4.036   1.921   1.261
  201GLN      H 3191   4.124   1.939   1.215
  201GLN     CA 3192   3.922   1.887   1.178
  201GLN     HA 3193   3.848   1.967   1.179
  201GLN     CB 3194   3.982   1.881   1.038
  201GLN    HB1 3195   3.909   1.828   0.977
  201GLN    HB2 3196   4.075   1.824   1.050
  201GLN     CG 3197   4.003   2.020   0.979
  201GLN    HG1 3198   4.085   2.073   1.027
  201GLN    HG2 3199   3.912   2.077   0.999
  201GLN     CD 3200   4.063   2.013   0.839
  201GLN    OE1 3201   4.092   1.908   0.782
  201GLN    NE2 3202   4.085   2.127   0.773
  201GLN   HE21 3203   4.047   2.211   0.815
  201GLN   HE22 3204   4.110   2.116   0.676
  201GLN      C 3205   3.864   1.755   1.228
  201GLN      O 3206   3.743   1.736   1.225
  202SER      N 3207   3.946   1.658   1.267
  202SER      H 3208   4.045   1.677   1.264
  202SER     CA 3209   3.915   1.519   1.296
  202SER     HA 3210   3.827   1.484   1.242
  202SER     CB 3211   4.031   1.428   1.258
  202SER    HB1 3212   4.016   1.327   1.296
  202SER    HB2 3213   4.127   1.453   1.304
  202SER     OG 3214   4.047   1.434   1.118
  202SER     HG 3215   4.098   1.515   1.107
  202SER      C 3216   3.877   1.497   1.441
  202SER      O 3217   3.800   1.406   1.471
  203LYS      N 3218   3.922   1.583   1.533
  203LYS      H 3219   3.976   1.660   1.496
  203LYS     CA 3220   3.886   1.592   1.673
  203LYS     HA 3221   3.853   1.493   1.703
  203LYS     CB 3222   4.004   1.630   1.762
  203LYS    HB1 3223   3.960   1.656   1.859
  203LYS    HB2 3224   4.034   1.725   1.718
  203LYS     CG 3225   4.119   1.530   1.768
  203LYS    HG1 3226   4.194   1.580   1.828
  203LYS    HG2 3227   4.167   1.524   1.671
  203LYS     CD 3228   4.080   1.389   1.812
  203LYS    HD1 3229   4.051   1.343   1.718
  203LYS    HD2 3230   4.005   1.395   1.891
  203LYS     CE 3231   4.202   1.310   1.860
  203LYS    HE1 3232   4.244   1.370   1.942
  203LYS    HE2 3233   4.287   1.309   1.792
  203LYS     NZ 3234   4.163   1.181   1.918
  203LYS    HZ1 3235   4.081   1.182   1.977
  203LYS    HZ2 3236   4.153   1.106   1.851
  203LYS    HZ3 3237   4.243   1.152   1.973
  203LYS      C 3238   3.768   1.686   1.697
  203LYS      O 3239   3.713   1.697   1.806
  204GLY      N 3240   3.737   1.770   1.598
  204GLY      H 3241   3.796   1.773   1.516
  204GLY     CA 3242   3.626   1.863   1.603
  204GLY    HA1 3243   3.539   1.808   1.639
  204GLY    HA2 3244   3.607   1.902   1.504
  204GLY      C 3245   3.648   1.983   1.693
  204GLY      O 3246   3.579   1.992   1.795
  205ILE      N 3247   3.746   2.066   1.659
  205ILE      H 3248   3.815   2.041   1.589
  205ILE     CA 3249   3.788   2.174   1.746
  205ILE     HA 3250   3.703   2.194   1.811
  205ILE     CB 3251   3.914   2.138   1.825
  205ILE     HB 3252   3.998   2.132   1.755
  205ILE    CG2 3253   3.934   2.251   1.926
  205ILE   HG21 3254   3.952   2.350   1.884
  205ILE   HG22 3255   3.844   2.267   1.984
  205ILE   HG23 3256   4.020   2.240   1.992
  205ILE    CG1 3257   3.905   2.004   1.897
  205ILE   HG11 3258   3.904   1.939   1.809
  205ILE   HG12 3259   3.815   1.989   1.957
  205ILE     CD 3260   4.032   1.979   1.977
  205ILE    HD1 3261   4.021   1.879   2.019
  205ILE    HD2 3262   4.121   1.982   1.915
  205ILE    HD3 3263   4.041   2.043   2.065
  205ILE      C 3264   3.810   2.291   1.651
  205ILE      O 3265   3.882   2.274   1.553
  206VAL      N 3266   3.760   2.410   1.685
  206VAL      H 3267   3.703   2.420   1.768
  206VAL     CA 3268   3.788   2.532   1.610
  206VAL     HA 3269   3.768   2.514   1.505
  206VAL     CB 3270   3.695   2.644   1.657
  206VAL     HB 3271   3.716   2.656   1.763
  206VAL    CG1 3272   3.722   2.777   1.587
  206VAL   HG11 3273   3.718   2.774   1.479
  206VAL   HG12 3274   3.660   2.853   1.634
  206VAL   HG13 3275   3.822   2.811   1.613
  206VAL    CG2 3276   3.552   2.593   1.641
  206VAL   HG21 3277   3.531   2.571   1.537
  206VAL   HG22 3278   3.533   2.514   1.714
  206VAL   HG23 3279   3.488   2.671   1.681
  206VAL      C 3280   3.930   2.583   1.625
  206VAL      O 3281   3.980   2.589   1.738
  207VAL      N 3282   3.996   2.633   1.521
  207VAL      H 3283   3.957   2.612   1.430
  207VAL     CA 3284   4.132   2.682   1.523
  207VAL     HA 3285   4.160   2.681   1.628
  207VAL     CB 3286   4.228   2.600   1.437
  207VAL     HB 3287   4.208   2.605   1.330
  207VAL    CG1 3288   4.368   2.660   1.446
  207VAL   HG11 3289   4.400   2.663   1.551
  207VAL   HG12 3290   4.429   2.591   1.388
  207VAL   HG13 3291   4.374   2.755   1.395
  207VAL    CG2 3292   4.231   2.452   1.474
  207VAL   HG21 3293   4.310   2.417   1.407
  207VAL   HG22 3294   4.251   2.433   1.579
  207VAL   HG23 3295   4.133   2.406   1.463
  207VAL      C 3296   4.136   2.831   1.490
  207VAL      O 3297   4.085   2.886   1.393
  208THR      N 3298   4.190   2.899   1.591
  208THR      H 3299   4.220   2.842   1.669
  208THR     CA 3300   4.236   3.037   1.593
  208THR     HA 3301   4.191   3.097   1.514
  208THR     CB 3302   4.209   3.113   1.722
  208THR     HB 3303   4.267   3.074   1.806
  208THR    CG2 3304   4.230   3.263   1.703
  208THR   HG21 3305   4.333   3.290   1.680
  208THR   HG22 3306   4.155   3.310   1.639
  208THR   HG23 3307   4.216   3.312   1.799
  208THR    OG1 3308   4.070   3.113   1.747
  208THR    HG1 3309   4.055   3.135   1.839
  208THR      C 3310   4.386   3.031   1.567
  208THR      O 3311   4.459   2.961   1.637
  209ALA      N 3312   4.433   3.101   1.464
  209ALA      H 3313   4.357   3.150   1.418
  209ALA     CA 3314   4.568   3.144   1.433
  209ALA     HA 3315   4.641   3.070   1.465
  209ALA     CB 3316   4.574   3.157   1.281
  209ALA    HB1 3317   4.497   3.224   1.244
  209ALA    HB2 3318   4.674   3.187   1.248
  209ALA    HB3 3319   4.547   3.061   1.236
  209ALA      C 3320   4.604   3.278   1.496
  209ALA      O 3321   4.534   3.378   1.482
  210TYR      N 3322   4.717   3.280   1.566
  210TYR      H 3323   4.769   3.195   1.583
  210TYR     CA 3324   4.782   3.404   1.605
  210TYR     HA 3325   4.709   3.484   1.594
  210TYR     CB 3326   4.816   3.410   1.754
  210TYR    HB1 3327   4.723   3.404   1.811
  210TYR    HB2 3328   4.859   3.507   1.775
  210TYR     CG 3329   4.915   3.313   1.813
  210TYR    CD1 3330   5.052   3.334   1.792
  210TYR    HD1 3331   5.085   3.395   1.710
  210TYR    CE1 3332   5.148   3.248   1.846
  210TYR    HE1 3333   5.249   3.269   1.814
  210TYR     CZ 3334   5.112   3.153   1.944
  210TYR     OH 3335   5.215   3.089   2.007
  210TYR     HH 3336   5.186   3.010   2.054
  210TYR    CE2 3337   4.975   3.138   1.969
  210TYR    HE2 3338   4.947   3.063   2.042
  210TYR    CD2 3339   4.876   3.214   1.905
  210TYR    HD2 3340   4.773   3.195   1.930
  210TYR      C 3341   4.902   3.439   1.518
  210TYR      O 3342   4.967   3.352   1.462
  211SER      N 3343   4.933   3.569   1.515
  211SER      H 3344   4.876   3.635   1.567
  211SER     CA 3345   5.044   3.620   1.437
  211SER     HA 3346   5.041   3.729   1.438
  211SER     CB 3347   5.173   3.581   1.509
  211SER    HB1 3348   5.262   3.611   1.454
  211SER    HB2 3349   5.172   3.472   1.507
  211SER     OG 3350   5.176   3.619   1.645
  211SER     HG 3351   5.181   3.713   1.666
  211SER      C 3352   5.043   3.588   1.288
  211SER      O 3353   5.144   3.543   1.236
  212PRO      N 3354   4.934   3.611   1.214
  212PRO     CD 3355   4.830   3.702   1.257
  212PRO    HD1 3356   4.872   3.796   1.293
  212PRO    HD2 3357   4.761   3.655   1.326
  212PRO     CG 3358   4.754   3.739   1.130
  212PRO    HG1 3359   4.792   3.834   1.090
  212PRO    HG2 3360   4.650   3.759   1.156
  212PRO     CB 3361   4.778   3.623   1.034
  212PRO    HB1 3362   4.755   3.647   0.931
  212PRO    HB2 3363   4.719   3.537   1.066
  212PRO     CA 3364   4.920   3.582   1.073
  212PRO     HA 3365   4.924   3.476   1.050
  212PRO      C 3366   5.027   3.649   0.988
  212PRO      O 3367   5.064   3.592   0.886
  213LEU      N 3368   5.084   3.763   1.027
  213LEU      H 3369   5.055   3.802   1.116
  213LEU     CA 3370   5.177   3.849   0.957
  213LEU     HA 3371   5.177   3.817   0.853
  213LEU     CB 3372   5.137   3.996   0.962
  213LEU    HB1 3373   5.207   4.046   0.896
  213LEU    HB2 3374   5.168   4.031   1.061
  213LEU     CG 3375   4.991   4.030   0.936
  213LEU     HG 3376   4.929   4.001   1.021
  213LEU    CD1 3377   4.982   4.182   0.927
  213LEU   HD11 3378   5.013   4.211   1.028
  213LEU   HD12 3379   5.051   4.223   0.853
  213LEU   HD13 3380   4.878   4.211   0.919
  213LEU    CD2 3381   4.932   3.967   0.810
  213LEU   HD21 3382   4.917   3.859   0.814
  213LEU   HD22 3383   4.829   4.001   0.793
  213LEU   HD23 3384   5.006   3.989   0.733
  213LEU      C 3385   5.323   3.831   0.997
  213LEU      O 3386   5.411   3.907   0.956
  214GLY      N 3387   5.354   3.735   1.084
  214GLY      H 3388   5.282   3.674   1.119
  214GLY     CA 3389   5.490   3.711   1.129
  214GLY    HA1 3390   5.561   3.741   1.052
  214GLY    HA2 3391   5.513   3.607   1.155
  214GLY      C 3392   5.539   3.791   1.248
  214GLY      O 3393   5.661   3.786   1.269
  215SER      N 3394   5.442   3.859   1.310
  215SER      H 3395   5.348   3.834   1.284
  215SER     CA 3396   5.465   3.956   1.415
  215SER     HA 3397   5.377   4.018   1.429
  215SER     CB 3398   5.472   3.898   1.556
  215SER    HB1 3399   5.576   3.871   1.577
  215SER    HB2 3400   5.413   3.807   1.552
  215SER     OG 3401   5.422   3.990   1.651
  215SER     HG 3402   5.337   3.948   1.669
  215SER      C 3403   5.582   4.045   1.376
  215SER      O 3404   5.692   4.030   1.428
  216PRO      N 3405   5.566   4.131   1.276
  216PRO     CD 3406   5.445   4.146   1.197
  216PRO    HD1 3407   5.375   4.215   1.244
  216PRO    HD2 3408   5.384   4.057   1.187
  216PRO     CG 3409   5.496   4.211   1.069
  216PRO    HG1 3410   5.421   4.263   1.009
  216PRO    HG2 3411   5.535   4.130   1.007
  216PRO     CB 3412   5.612   4.298   1.117
  216PRO    HB1 3413   5.581   4.398   1.147
  216PRO    HB2 3414   5.690   4.309   1.042
  216PRO     CA 3415   5.675   4.216   1.230
  216PRO     HA 3416   5.758   4.159   1.189
  216PRO      C 3417   5.729   4.302   1.343
  216PRO      O 3418   5.849   4.321   1.356
  217ASP      N 3419   5.645   4.339   1.440
  217ASP      H 3420   5.550   4.314   1.418
  217ASP     CA 3421   5.672   4.428   1.552
  217ASP     HA 3422   5.756   4.496   1.537
  217ASP     CB 3423   5.557   4.525   1.573
  217ASP    HB1 3424   5.553   4.576   1.476
  217ASP    HB2 3425   5.583   4.603   1.645
  217ASP     CG 3426   5.422   4.464   1.608
  217ASP    OD1 3427   5.385   4.360   1.549
  217ASP    OD2 3428   5.352   4.517   1.697
  217ASP      C 3429   5.708   4.361   1.684
  217ASP      O 3430   5.701   4.420   1.791
  218ARG      N 3431   5.756   4.236   1.680
  218ARG      H 3432   5.784   4.190   1.594
  218ARG     CA 3433   5.783   4.156   1.797
  218ARG     HA 3434   5.694   4.161   1.860
  218ARG     CB 3435   5.804   4.011   1.754
  218ARG    HB1 3436   5.715   3.991   1.695
  218ARG    HB2 3437   5.797   3.950   1.844
  218ARG     CG 3438   5.937   3.975   1.688
  218ARG    HG1 3439   6.016   3.964   1.761
  218ARG    HG2 3440   5.963   4.052   1.615
  218ARG     CD 3441   5.924   3.848   1.604
  218ARG    HD1 3442   5.835   3.860   1.542
  218ARG    HD2 3443   5.910   3.766   1.673
  218ARG     NE 3444   6.043   3.826   1.521
  218ARG     HE 3445   6.115   3.764   1.555
  218ARG     CZ 3446   6.066   3.876   1.400
  218ARG    NH1 3447   5.987   3.966   1.339
  218ARG   HH11 3448   5.899   3.988   1.383
  218ARG   HH12 3449   6.004   4.021   1.256
  218ARG    NH2 3450   6.187   3.859   1.345
  218ARG   HH21 3451   6.257   3.818   1.405
  218ARG   HH22 3452   6.207   3.911   1.261
  218ARG      C 3453   5.898   4.211   1.881
  218ARG      O 3454   6.002   4.240   1.822
  219PRO      N 3455   5.895   4.195   2.014
  219PRO     CD 3456   5.785   4.150   2.097
  219PRO    HD1 3457   5.778   4.042   2.094
  219PRO    HD2 3458   5.697   4.196   2.053
  219PRO     CG 3459   5.803   4.201   2.240
  219PRO    HG1 3460   5.757   4.140   2.317
  219PRO    HG2 3461   5.770   4.305   2.231
  219PRO     CB 3462   5.956   4.210   2.237
  219PRO    HB1 3463   6.002   4.113   2.256
  219PRO    HB2 3464   6.000   4.268   2.318
  219PRO     CA 3465   5.994   4.260   2.098
  219PRO     HA 3466   5.993   4.367   2.079
  219PRO      C 3467   6.140   4.222   2.079
  219PRO      O 3468   6.231   4.302   2.098
  220TRP      N 3469   6.169   4.102   2.028
  220TRP      H 3470   6.093   4.036   2.023
  220TRP     CA 3471   6.298   4.047   1.993
  220TRP     HA 3472   6.372   4.106   2.048
  220TRP     CB 3473   6.299   3.903   2.042
  220TRP    HB1 3474   6.295   3.907   2.151
  220TRP    HB2 3475   6.392   3.849   2.022
  220TRP     CG 3476   6.187   3.812   2.006
  220TRP    CD1 3477   6.173   3.745   1.889
  220TRP    HD1 3478   6.248   3.743   1.811
  220TRP    NE1 3479   6.050   3.682   1.881
  220TRP    HE1 3480   6.020   3.615   1.812
  220TRP    CE2 3481   5.976   3.711   1.994
  220TRP    CZ2 3482   5.843   3.681   2.026
  220TRP    HZ2 3483   5.784   3.611   1.970
  220TRP    CH2 3484   5.794   3.724   2.151
  220TRP    HH2 3485   5.696   3.689   2.181
  220TRP    CZ3 3486   5.870   3.813   2.227
  220TRP    HZ3 3487   5.831   3.847   2.321
  220TRP    CE3 3488   6.005   3.836   2.194
  220TRP    HE3 3489   6.074   3.888   2.259
  220TRP    CD2 3490   6.063   3.783   2.078
  220TRP      C 3491   6.336   4.068   1.847
  220TRP      O 3492   6.420   3.992   1.797
  221ALA      N 3493   6.273   4.161   1.774
  221ALA      H 3494   6.184   4.193   1.810
  221ALA     CA 3495   6.319   4.201   1.643
  221ALA     HA 3496   6.420   4.171   1.615
  221ALA     CB 3497   6.240   4.127   1.535
  221ALA    HB1 3498   6.265   4.021   1.542
  221ALA    HB2 3499   6.135   4.151   1.550
  221ALA    HB3 3500   6.267   4.159   1.435
  221ALA      C 3501   6.310   4.352   1.627
  221ALA      O 3502   6.208   4.414   1.656
  222LYS      N 3503   6.421   4.414   1.585
  222LYS      H 3504   6.500   4.360   1.552
  222LYS     CA 3505   6.425   4.556   1.557
  222LYS     HA 3506   6.393   4.600   1.651
  222LYS     CB 3507   6.572   4.587   1.533
  222LYS    HB1 3508   6.628   4.540   1.614
  222LYS    HB2 3509   6.594   4.693   1.530
  222LYS     CG 3510   6.621   4.544   1.394
  222LYS    HG1 3511   6.583   4.605   1.312
  222LYS    HG2 3512   6.589   4.442   1.376
  222LYS     CD 3513   6.773   4.559   1.379
  222LYS    HD1 3514   6.820   4.481   1.439
  222LYS    HD2 3515   6.803   4.659   1.409
  222LYS     CE 3516   6.804   4.536   1.232
  222LYS    HE1 3517   6.775   4.614   1.162
  222LYS    HE2 3518   6.765   4.441   1.194
  222LYS     NZ 3519   6.949   4.516   1.214
  222LYS    HZ1 3520   6.979   4.427   1.251
  222LYS    HZ2 3521   6.981   4.517   1.118
  222LYS    HZ3 3522   6.999   4.594   1.253
  222LYS      C 3523   6.336   4.601   1.442
  222LYS      O 3524   6.325   4.520   1.350
  223PRO      N 3525   6.301   4.729   1.431
  223PRO     CD 3526   6.309   4.833   1.531
  223PRO    HD1 3527   6.411   4.869   1.543
  223PRO    HD2 3528   6.281   4.797   1.631
  223PRO     CG 3529   6.213   4.946   1.494
  223PRO    HG1 3530   6.257   5.045   1.504
  223PRO    HG2 3531   6.123   4.930   1.554
  223PRO     CB 3532   6.181   4.916   1.348
  223PRO    HB1 3533   6.255   4.974   1.295
  223PRO    HB2 3534   6.077   4.941   1.327
  223PRO     CA 3535   6.198   4.764   1.335
  223PRO     HA 3536   6.101   4.720   1.358
  223PRO      C 3537   6.236   4.734   1.191
  223PRO      O 3538   6.149   4.741   1.105
  224GLU      N 3539   6.364   4.728   1.151
  224GLU      H 3540   6.433   4.758   1.218
  224GLU     CA 3541   6.404   4.700   1.015
  224GLU     HA 3542   6.327   4.735   0.946
  224GLU     CB 3543   6.527   4.784   0.980
  224GLU    HB1 3544   6.550   4.764   0.876
  224GLU    HB2 3545   6.612   4.754   1.042
  224GLU     CG 3546   6.498   4.930   1.010
  224GLU    HG1 3547   6.475   4.954   1.114
  224GLU    HG2 3548   6.415   4.970   0.952
  224GLU     CD 3549   6.629   4.999   0.975
  224GLU    OE1 3550   6.662   5.019   0.856
  224GLU    OE2 3551   6.701   5.037   1.069
  224GLU      C 3552   6.423   4.552   0.987
  224GLU      O 3553   6.457   4.526   0.872
  225ASP      N 3554   6.398   4.459   1.080
  225ASP      H 3555   6.395   4.493   1.175
  225ASP     CA 3556   6.395   4.316   1.055
  225ASP     HA 3557   6.499   4.285   1.041
  225ASP     CB 3558   6.349   4.253   1.186
  225ASP    HB1 3559   6.255   4.299   1.217
  225ASP    HB2 3560   6.427   4.282   1.256
  225ASP     CG 3561   6.336   4.102   1.183
  225ASP    OD1 3562   6.226   4.049   1.154
  225ASP    OD2 3563   6.442   4.039   1.203
  225ASP      C 3564   6.308   4.273   0.938
  225ASP      O 3565   6.187   4.292   0.950
  226PRO      N 3566   6.354   4.224   0.823
  226PRO     CD 3567   6.493   4.192   0.798
  226PRO    HD1 3568   6.520   4.094   0.837
  226PRO    HD2 3569   6.555   4.274   0.834
  226PRO     CG 3570   6.506   4.193   0.646
  226PRO    HG1 3571   6.585   4.122   0.620
  226PRO    HG2 3572   6.512   4.295   0.608
  226PRO     CB 3573   6.367   4.147   0.602
  226PRO    HB1 3574   6.372   4.038   0.607
  226PRO    HB2 3575   6.347   4.177   0.499
  226PRO     CA 3576   6.271   4.205   0.706
  226PRO     HA 3577   6.243   4.299   0.659
  226PRO      C 3578   6.145   4.120   0.721
  226PRO      O 3579   6.148   4.006   0.766
  227SER      N 3580   6.032   4.173   0.676
  227SER      H 3581   6.038   4.263   0.630
  227SER     CA 3582   5.898   4.119   0.688
  227SER     HA 3583   5.905   4.030   0.750
  227SER     CB 3584   5.805   4.215   0.762
  227SER    HB1 3585   5.862   4.244   0.850
  227SER    HB2 3586   5.717   4.162   0.799
  227SER     OG 3587   5.766   4.322   0.680
  227SER     HG 3588   5.843   4.374   0.655
  227SER      C 3589   5.842   4.078   0.552
  227SER      O 3590   5.874   4.132   0.447
  228LEU      N 3591   5.751   3.980   0.552
  228LEU      H 3592   5.734   3.929   0.638
  228LEU     CA 3593   5.682   3.927   0.436
  228LEU     HA 3594   5.753   3.910   0.355
  228LEU     CB 3595   5.615   3.794   0.468
  228LEU    HB1 3596   5.545   3.759   0.392
  228LEU    HB2 3597   5.547   3.821   0.549
  228LEU     CG 3598   5.711   3.681   0.504
  228LEU     HG 3599   5.765   3.699   0.597
  228LEU    CD1 3600   5.616   3.563   0.524
  228LEU   HD11 3601   5.675   3.474   0.547
  228LEU   HD12 3602   5.552   3.591   0.608
  228LEU   HD13 3603   5.557   3.536   0.437
  228LEU    CD2 3604   5.807   3.638   0.393
  228LEU   HD21 3605   5.852   3.540   0.412
  228LEU   HD22 3606   5.758   3.626   0.297
  228LEU   HD23 3607   5.886   3.711   0.376
  228LEU      C 3608   5.586   4.027   0.373
  228LEU      O 3609   5.555   4.026   0.255
  229LEU      N 3610   5.543   4.135   0.439
  229LEU      H 3611   5.593   4.155   0.525
  229LEU     CA 3612   5.475   4.252   0.386
  229LEU     HA 3613   5.385   4.224   0.331
  229LEU     CB 3614   5.428   4.335   0.505
  229LEU    HB1 3615   5.366   4.412   0.460
  229LEU    HB2 3616   5.518   4.382   0.543
  229LEU     CG 3617   5.358   4.257   0.617
  229LEU     HG 3618   5.411   4.167   0.647
  229LEU    CD1 3619   5.324   4.347   0.736
  229LEU   HD11 3620   5.257   4.305   0.811
  229LEU   HD12 3621   5.418   4.375   0.783
  229LEU   HD13 3622   5.283   4.439   0.695
  229LEU    CD2 3623   5.222   4.198   0.581
  229LEU   HD21 3624   5.233   4.130   0.497
  229LEU   HD22 3625   5.168   4.143   0.658
  229LEU   HD23 3626   5.152   4.271   0.540
  229LEU      C 3627   5.562   4.337   0.295
  229LEU      O 3628   5.519   4.416   0.211
  230GLU      N 3629   5.692   4.309   0.299
  230GLU      H 3630   5.738   4.252   0.370
  230GLU     CA 3631   5.791   4.371   0.213
  230GLU     HA 3632   5.747   4.455   0.159
  230GLU     CB 3633   5.906   4.422   0.299
  230GLU    HB1 3634   5.981   4.466   0.232
  230GLU    HB2 3635   5.948   4.336   0.352
  230GLU     CG 3636   5.872   4.527   0.405
  230GLU    HG1 3637   5.776   4.520   0.456
  230GLU    HG2 3638   5.866   4.617   0.345
  230GLU     CD 3639   5.981   4.544   0.511
  230GLU    OE1 3640   6.077   4.621   0.487
  230GLU    OE2 3641   5.980   4.478   0.616
  230GLU      C 3642   5.840   4.278   0.103
  230GLU      O 3643   5.919   4.320   0.019
  231ASP      N 3644   5.803   4.150   0.106
  231ASP      H 3645   5.745   4.118   0.182
  231ASP     CA 3646   5.857   4.053   0.013
  231ASP     HA 3647   5.966   4.060   0.011
  231ASP     CB 3648   5.843   3.915   0.078
  231ASP    HB1 3649   5.736   3.897   0.095
  231ASP    HB2 3650   5.882   3.927   0.178
  231ASP     CG 3651   5.897   3.797  -0.003
  231ASP    OD1 3652   5.919   3.808  -0.126
  231ASP    OD2 3653   5.918   3.685   0.048
  231ASP      C 3654   5.798   4.065  -0.127
  231ASP      O 3655   5.676   4.072  -0.132
  232PRO      N 3656   5.880   4.066  -0.233
  232PRO     CD 3657   6.023   4.085  -0.230
  232PRO    HD1 3658   6.068   4.000  -0.177
  232PRO    HD2 3659   6.037   4.180  -0.179
  232PRO     CG 3660   6.077   4.093  -0.372
  232PRO    HG1 3661   6.175   4.045  -0.379
  232PRO    HG2 3662   6.089   4.193  -0.414
  232PRO     CB 3663   5.960   4.041  -0.455
  232PRO    HB1 3664   5.971   3.934  -0.469
  232PRO    HB2 3665   5.955   4.092  -0.551
  232PRO     CA 3666   5.838   4.079  -0.371
  232PRO     HA 3667   5.801   4.181  -0.377
  232PRO      C 3668   5.728   3.984  -0.417
  232PRO      O 3669   5.654   4.006  -0.513
  233ARG      N 3670   5.725   3.869  -0.351
  233ARG      H 3671   5.779   3.855  -0.266
  233ARG     CA 3672   5.644   3.755  -0.388
  233ARG     HA 3673   5.635   3.758  -0.496
  233ARG     CB 3674   5.705   3.620  -0.350
  233ARG    HB1 3675   5.630   3.547  -0.378
  233ARG    HB2 3676   5.726   3.611  -0.243
  233ARG     CG 3677   5.833   3.604  -0.431
  233ARG    HG1 3678   5.880   3.702  -0.442
  233ARG    HG2 3679   5.800   3.565  -0.527
  233ARG     CD 3680   5.930   3.497  -0.381
  233ARG    HD1 3681   6.014   3.499  -0.451
  233ARG    HD2 3682   5.888   3.396  -0.378
  233ARG     NE 3683   5.982   3.535  -0.250
  233ARG     HE 3684   5.975   3.628  -0.211
  233ARG     CZ 3685   6.038   3.447  -0.166
  233ARG    NH1 3686   6.070   3.320  -0.196
  233ARG   HH11 3687   6.081   3.293  -0.293
  233ARG   HH12 3688   6.092   3.262  -0.117
  233ARG    NH2 3689   6.075   3.481  -0.042
  233ARG   HH21 3690   6.040   3.566   0.002
  233ARG   HH22 3691   6.127   3.422   0.020
  233ARG      C 3692   5.504   3.760  -0.329
  233ARG      O 3693   5.408   3.738  -0.402
  234ILE      N 3694   5.484   3.815  -0.209
  234ILE      H 3695   5.570   3.841  -0.161
  234ILE     CA 3696   5.357   3.847  -0.147
  234ILE     HA 3697   5.293   3.761  -0.165
  234ILE     CB 3698   5.375   3.874   0.002
  234ILE     HB 3699   5.438   3.963  -0.003
  234ILE    CG2 3700   5.240   3.906   0.065
  234ILE   HG21 3701   5.178   3.817   0.074
  234ILE   HG22 3702   5.259   3.955   0.161
  234ILE   HG23 3703   5.187   3.981   0.007
  234ILE    CG1 3704   5.451   3.778   0.094
  234ILE   HG11 3705   5.441   3.805   0.199
  234ILE   HG12 3706   5.558   3.795   0.082
  234ILE     CD 3707   5.431   3.628   0.073
  234ILE    HD1 3708   5.478   3.561   0.145
  234ILE    HD2 3709   5.324   3.612   0.064
  234ILE    HD3 3710   5.473   3.597  -0.023
  234ILE      C 3711   5.298   3.968  -0.219
  234ILE      O 3712   5.179   3.972  -0.250
  235LYS      N 3713   5.386   4.061  -0.255
  235LYS      H 3714   5.478   4.067  -0.215
  235LYS     CA 3715   5.360   4.175  -0.341
  235LYS     HA 3716   5.283   4.235  -0.292
  235LYS     CB 3717   5.483   4.263  -0.356
  235LYS    HB1 3718   5.461   4.334  -0.436
  235LYS    HB2 3719   5.576   4.207  -0.365
  235LYS     CG 3720   5.491   4.350  -0.231
  235LYS    HG1 3721   5.529   4.286  -0.152
  235LYS    HG2 3722   5.390   4.385  -0.211
  235LYS     CD 3723   5.582   4.469  -0.259
  235LYS    HD1 3724   5.547   4.554  -0.318
  235LYS    HD2 3725   5.673   4.428  -0.303
  235LYS     CE 3726   5.628   4.527  -0.126
  235LYS    HE1 3727   5.704   4.604  -0.140
  235LYS    HE2 3728   5.684   4.444  -0.083
  235LYS     NZ 3729   5.521   4.567  -0.034
  235LYS    HZ1 3730   5.446   4.499  -0.038
  235LYS    HZ2 3731   5.559   4.578   0.059
  235LYS    HZ3 3732   5.476   4.654  -0.061
  235LYS      C 3733   5.303   4.129  -0.474
  235LYS      O 3734   5.217   4.200  -0.526
  236ALA      N 3735   5.344   4.014  -0.530
  236ALA      H 3736   5.426   3.967  -0.497
  236ALA     CA 3737   5.287   3.960  -0.652
  236ALA     HA 3738   5.273   4.049  -0.713
  236ALA     CB 3739   5.386   3.861  -0.713
  236ALA    HB1 3740   5.401   3.778  -0.645
  236ALA    HB2 3741   5.339   3.816  -0.800
  236ALA    HB3 3742   5.484   3.902  -0.737
  236ALA      C 3743   5.145   3.907  -0.638
  236ALA      O 3744   5.062   3.942  -0.722
  237ILE      N 3745   5.120   3.842  -0.524
  237ILE      H 3746   5.196   3.818  -0.462
  237ILE     CA 3747   4.990   3.792  -0.484
  237ILE     HA 3748   4.953   3.726  -0.563
  237ILE     CB 3749   5.001   3.698  -0.364
  237ILE     HB 3750   5.049   3.758  -0.287
  237ILE    CG2 3751   4.864   3.656  -0.312
  237ILE   HG21 3752   4.804   3.603  -0.385
  237ILE   HG22 3753   4.878   3.592  -0.224
  237ILE   HG23 3754   4.805   3.738  -0.273
  237ILE    CG1 3755   5.091   3.576  -0.383
  237ILE   HG11 3756   5.170   3.597  -0.454
  237ILE   HG12 3757   5.030   3.495  -0.423
  237ILE     CD 3758   5.150   3.513  -0.257
  237ILE    HD1 3759   5.188   3.416  -0.288
  237ILE    HD2 3760   5.241   3.568  -0.231
  237ILE    HD3 3761   5.083   3.509  -0.171
  237ILE      C 3762   4.890   3.905  -0.462
  237ILE      O 3763   4.779   3.900  -0.515
  238ALA      N 3764   4.934   4.006  -0.387
  238ALA      H 3765   5.027   4.002  -0.348
  238ALA     CA 3766   4.866   4.132  -0.367
  238ALA     HA 3767   4.775   4.127  -0.307
  238ALA     CB 3768   4.961   4.211  -0.277
  238ALA    HB1 3769   5.062   4.203  -0.318
  238ALA    HB2 3770   4.940   4.318  -0.283
  238ALA    HB3 3771   4.956   4.176  -0.174
  238ALA      C 3772   4.826   4.197  -0.499
  238ALA      O 3773   4.708   4.217  -0.528
  239ALA      N 3774   4.926   4.222  -0.583
  239ALA      H 3775   5.022   4.220  -0.551
  239ALA     CA 3776   4.903   4.284  -0.713
  239ALA     HA 3777   4.851   4.376  -0.687
  239ALA     CB 3778   5.030   4.336  -0.778
  239ALA    HB1 3779   5.000   4.411  -0.851
  239ALA    HB2 3780   5.110   4.383  -0.721
  239ALA    HB3 3781   5.087   4.258  -0.829
  239ALA      C 3782   4.809   4.202  -0.800
  239ALA      O 3783   4.732   4.262  -0.875
  240LYS      N 3784   4.796   4.071  -0.780
  240LYS      H 3785   4.866   4.026  -0.723
  240LYS     CA 3786   4.708   3.986  -0.857
  240LYS     HA 3787   4.723   4.013  -0.962
  240LYS     CB 3788   4.752   3.841  -0.833
  240LYS    HB1 3789   4.738   3.816  -0.728
  240LYS    HB2 3790   4.858   3.828  -0.855
  240LYS     CG 3791   4.677   3.729  -0.904
  240LYS    HG1 3792   4.680   3.745  -1.011
  240LYS    HG2 3793   4.573   3.732  -0.871
  240LYS     CD 3794   4.733   3.590  -0.872
  240LYS    HD1 3795   4.736   3.584  -0.764
  240LYS    HD2 3796   4.836   3.577  -0.905
  240LYS     CE 3797   4.633   3.486  -0.919
  240LYS    HE1 3798   4.618   3.493  -1.027
  240LYS    HE2 3799   4.539   3.513  -0.871
  240LYS     NZ 3800   4.668   3.344  -0.903
  240LYS    HZ1 3801   4.741   3.327  -0.970
  240LYS    HZ2 3802   4.701   3.330  -0.808
  240LYS    HZ3 3803   4.595   3.278  -0.926
  240LYS      C 3804   4.562   4.016  -0.824
  240LYS      O 3805   4.474   4.004  -0.909
  241HIS      N 3806   4.537   4.040  -0.695
  241HIS      H 3807   4.619   4.039  -0.637
  241HIS     CA 3808   4.407   4.062  -0.636
  241HIS     HA 3809   4.323   4.016  -0.688
  241HIS     CB 3810   4.416   3.983  -0.505
  241HIS    HB1 3811   4.337   4.018  -0.439
  241HIS    HB2 3812   4.512   4.016  -0.467
  241HIS     CG 3813   4.401   3.835  -0.530
  241HIS    ND1 3814   4.303   3.783  -0.615
  241HIS    CE1 3815   4.326   3.652  -0.622
  241HIS    HE1 3816   4.264   3.586  -0.682
  241HIS    NE2 3817   4.443   3.625  -0.562
  241HIS    HE2 3818   4.491   3.536  -0.571
  241HIS    CD2 3819   4.489   3.736  -0.495
  241HIS    HD2 3820   4.583   3.736  -0.441
  241HIS      C 3821   4.362   4.206  -0.613
  241HIS      O 3822   4.254   4.241  -0.567
  242ASN      N 3823   4.453   4.300  -0.640
  242ASN      H 3824   4.544   4.275  -0.677
  242ASN     CA 3825   4.435   4.441  -0.614
  242ASN     HA 3826   4.531   4.488  -0.632
  242ASN     CB 3827   4.341   4.503  -0.716
  242ASN    HB1 3828   4.251   4.441  -0.728
  242ASN    HB2 3829   4.380   4.492  -0.817
  242ASN     CG 3830   4.293   4.646  -0.692
  242ASN    OD1 3831   4.363   4.746  -0.680
  242ASN    ND2 3832   4.162   4.672  -0.690
  242ASN   HD21 3833   4.091   4.613  -0.731
  242ASN   HD22 3834   4.129   4.758  -0.648
  242ASN      C 3835   4.414   4.459  -0.464
  242ASN      O 3836   4.329   4.535  -0.416
  243LYS      N 3837   4.490   4.387  -0.381
  243LYS      H 3838   4.558   4.329  -0.427
  243LYS     CA 3839   4.494   4.382  -0.237
  243LYS     HA 3840   4.423   4.454  -0.195
  243LYS     CB 3841   4.439   4.247  -0.193
  243LYS    HB1 3842   4.461   4.237  -0.087
  243LYS    HB2 3843   4.496   4.170  -0.246
  243LYS     CG 3844   4.288   4.239  -0.211
  243LYS    HG1 3845   4.252   4.136  -0.200
  243LYS    HG2 3846   4.268   4.269  -0.314
  243LYS     CD 3847   4.210   4.332  -0.118
  243LYS    HD1 3848   4.244   4.435  -0.125
  243LYS    HD2 3849   4.222   4.299  -0.015
  243LYS     CE 3850   4.060   4.326  -0.147
  243LYS    HE1 3851   4.022   4.224  -0.153
  243LYS    HE2 3852   4.044   4.368  -0.246
  243LYS     NZ 3853   3.974   4.398  -0.052
  243LYS    HZ1 3854   3.882   4.359  -0.065
  243LYS    HZ2 3855   4.002   4.380   0.043
  243LYS    HZ3 3856   3.985   4.495  -0.076
  243LYS      C 3857   4.630   4.423  -0.182
  243LYS      O 3858   4.725   4.421  -0.259
  244THR      N 3859   4.640   4.459  -0.053
  244THR      H 3860   4.560   4.483   0.004
  244THR     CA 3861   4.772   4.477   0.003
  244THR     HA 3862   4.840   4.520  -0.071
  244THR     CB 3863   4.770   4.578   0.117
  244THR     HB 3864   4.870   4.610   0.147
  244THR    CG2 3865   4.699   4.707   0.077
  244THR   HG21 3866   4.722   4.779   0.156
  244THR   HG22 3867   4.741   4.754  -0.012
  244THR   HG23 3868   4.592   4.689   0.070
  244THR    OG1 3869   4.708   4.517   0.227
  244THR    HG1 3870   4.697   4.587   0.292
  244THR      C 3871   4.829   4.341   0.043
  244THR      O 3872   4.755   4.243   0.045
  245THR      N 3873   4.957   4.330   0.079
  245THR      H 3874   5.007   4.418   0.080
  245THR     CA 3875   5.015   4.211   0.139
  245THR     HA 3876   5.009   4.135   0.061
  245THR     CB 3877   5.164   4.237   0.152
  245THR     HB 3878   5.211   4.152   0.202
  245THR    CG2 3879   5.239   4.278   0.025
  245THR   HG21 3880   5.246   4.192  -0.044
  245THR   HG22 3881   5.181   4.352  -0.030
  245THR   HG23 3882   5.333   4.325   0.052
  245THR    OG1 3883   5.183   4.351   0.231
  245THR    HG1 3884   5.232   4.411   0.174
  245THR      C 3885   4.957   4.181   0.276
  245THR      O 3886   4.940   4.063   0.305
  246ALA      N 3887   4.924   4.276   0.365
  246ALA      H 3888   4.935   4.375   0.349
  246ALA     CA 3889   4.855   4.246   0.489
  246ALA     HA 3890   4.904   4.164   0.542
  246ALA     CB 3891   4.853   4.372   0.575
  246ALA    HB1 3892   4.817   4.453   0.511
  246ALA    HB2 3893   4.779   4.380   0.654
  246ALA    HB3 3894   4.954   4.396   0.608
  246ALA      C 3895   4.716   4.189   0.467
  246ALA      O 3896   4.679   4.090   0.529
  247GLN      N 3897   4.641   4.237   0.367
  247GLN      H 3898   4.671   4.310   0.304
  247GLN     CA 3899   4.514   4.179   0.329
  247GLN     HA 3900   4.458   4.174   0.422
  247GLN     CB 3901   4.434   4.273   0.240
  247GLN    HB1 3902   4.348   4.212   0.214
  247GLN    HB2 3903   4.480   4.297   0.143
  247GLN     CG 3904   4.388   4.410   0.289
  247GLN    HG1 3905   4.466   4.459   0.347
  247GLN    HG2 3906   4.302   4.398   0.355
  247GLN     CD 3907   4.333   4.498   0.177
  247GLN    OE1 3908   4.384   4.506   0.065
  247GLN    NE2 3909   4.220   4.564   0.200
  247GLN   HE21 3910   4.169   4.554   0.286
  247GLN   HE22 3911   4.183   4.624   0.127
  247GLN      C 3912   4.526   4.038   0.272
  247GLN      O 3913   4.466   3.947   0.330
  248VAL      N 3914   4.628   4.011   0.191
  248VAL      H 3915   4.685   4.085   0.151
  248VAL     CA 3916   4.659   3.877   0.146
  248VAL     HA 3917   4.579   3.838   0.083
  248VAL     CB 3918   4.792   3.871   0.070
  248VAL     HB 3919   4.854   3.953   0.106
  248VAL    CG1 3920   4.863   3.736   0.062
  248VAL   HG11 3921   4.947   3.743  -0.009
  248VAL   HG12 3922   4.909   3.723   0.160
  248VAL   HG13 3923   4.794   3.658   0.032
  248VAL    CG2 3924   4.754   3.900  -0.075
  248VAL   HG21 3925   4.848   3.922  -0.126
  248VAL   HG22 3926   4.695   3.812  -0.101
  248VAL   HG23 3927   4.690   3.988  -0.079
  248VAL      C 3928   4.676   3.781   0.262
  248VAL      O 3929   4.609   3.678   0.253
  249LEU      N 3930   4.760   3.821   0.357
  249LEU      H 3931   4.809   3.909   0.364
  249LEU     CA 3932   4.796   3.727   0.461
  249LEU     HA 3933   4.804   3.625   0.423
  249LEU     CB 3934   4.928   3.761   0.530
  249LEU    HB1 3935   4.937   3.706   0.624
  249LEU    HB2 3936   4.924   3.868   0.552
  249LEU     CG 3937   5.053   3.736   0.447
  249LEU     HG 3938   5.055   3.800   0.359
  249LEU    CD1 3939   5.185   3.758   0.520
  249LEU   HD11 3940   5.178   3.862   0.553
  249LEU   HD12 3941   5.203   3.689   0.603
  249LEU   HD13 3942   5.262   3.742   0.444
  249LEU    CD2 3943   5.067   3.592   0.397
  249LEU   HD21 3944   4.982   3.578   0.332
  249LEU   HD22 3945   5.161   3.573   0.346
  249LEU   HD23 3946   5.054   3.532   0.487
  249LEU      C 3947   4.682   3.710   0.561
  249LEU      O 3948   4.664   3.597   0.608
  250ILE      N 3949   4.604   3.813   0.595
  250ILE      H 3950   4.627   3.903   0.555
  250ILE     CA 3951   4.483   3.786   0.670
  250ILE     HA 3952   4.499   3.738   0.767
  250ILE     CB 3953   4.414   3.921   0.689
  250ILE     HB 3954   4.416   3.972   0.593
  250ILE    CG2 3955   4.271   3.909   0.741
  250ILE   HG21 3956   4.207   3.860   0.668
  250ILE   HG22 3957   4.276   3.853   0.834
  250ILE   HG23 3958   4.226   4.006   0.762
  250ILE    CG1 3959   4.497   4.011   0.781
  250ILE   HG11 3960   4.599   4.020   0.744
  250ILE   HG12 3961   4.513   3.965   0.879
  250ILE     CD 3962   4.445   4.152   0.808
  250ILE    HD1 3963   4.432   4.194   0.708
  250ILE    HD2 3964   4.347   4.148   0.855
  250ILE    HD3 3965   4.509   4.200   0.882
  250ILE      C 3966   4.395   3.685   0.600
  250ILE      O 3967   4.332   3.601   0.664
  251ARG      N 3968   4.392   3.686   0.466
  251ARG      H 3969   4.457   3.742   0.413
  251ARG     CA 3970   4.298   3.598   0.400
  251ARG     HA 3971   4.208   3.600   0.461
  251ARG     CB 3972   4.271   3.654   0.261
  251ARG    HB1 3973   4.356   3.631   0.196
  251ARG    HB2 3974   4.243   3.759   0.268
  251ARG     CG 3975   4.163   3.580   0.183
  251ARG    HG1 3976   4.171   3.471   0.190
  251ARG    HG2 3977   4.179   3.611   0.080
  251ARG     CD 3978   4.020   3.607   0.229
  251ARG    HD1 3979   3.992   3.701   0.183
  251ARG    HD2 3980   4.007   3.608   0.337
  251ARG     NE 3981   3.932   3.504   0.173
  251ARG     HE 3982   3.977   3.436   0.112
  251ARG     CZ 3983   3.800   3.495   0.193
  251ARG    NH1 3984   3.733   3.594   0.255
  251ARG   HH11 3985   3.781   3.679   0.281
  251ARG   HH12 3986   3.633   3.581   0.260
  251ARG    NH2 3987   3.734   3.389   0.145
  251ARG   HH21 3988   3.786   3.309   0.113
  251ARG   HH22 3989   3.643   3.357   0.177
  251ARG      C 3990   4.353   3.456   0.403
  251ARG      O 3991   4.276   3.361   0.402
  252PHE      N 3992   4.484   3.431   0.412
  252PHE      H 3993   4.541   3.513   0.429
  252PHE     CA 3994   4.547   3.301   0.424
  252PHE     HA 3995   4.515   3.237   0.341
  252PHE     CB 3996   4.698   3.315   0.411
  252PHE    HB1 3997   4.737   3.386   0.484
  252PHE    HB2 3998   4.715   3.356   0.311
  252PHE     CG 3999   4.791   3.197   0.427
  252PHE    CD1 4000   4.792   3.098   0.327
  252PHE    HD1 4001   4.751   3.117   0.229
  252PHE    CE1 4002   4.868   2.981   0.337
  252PHE    HE1 4003   4.877   2.908   0.258
  252PHE     CZ 4004   4.934   2.956   0.458
  252PHE     HZ 4005   4.994   2.868   0.476
  252PHE    CE2 4006   4.930   3.053   0.558
  252PHE    HE2 4007   4.994   3.030   0.642
  252PHE    CD2 4008   4.862   3.175   0.545
  252PHE    HD2 4009   4.862   3.242   0.630
  252PHE      C 4010   4.488   3.209   0.530
  252PHE      O 4011   4.453   3.094   0.505
  253PRO      N 4012   4.469   3.256   0.654
  253PRO     CD 4013   4.552   3.348   0.728
  253PRO    HD1 4014   4.496   3.442   0.729
  253PRO    HD2 4015   4.656   3.353   0.698
  253PRO     CG 4016   4.554   3.292   0.870
  253PRO    HG1 4017   4.585   3.367   0.943
  253PRO    HG2 4018   4.629   3.215   0.885
  253PRO     CB 4019   4.415   3.231   0.889
  253PRO    HB1 4020   4.347   3.312   0.916
  253PRO    HB2 4021   4.424   3.157   0.968
  253PRO     CA 4022   4.389   3.180   0.748
  253PRO     HA 4023   4.436   3.081   0.751
  253PRO      C 4024   4.242   3.168   0.711
  253PRO      O 4025   4.185   3.059   0.719
  254MET      N 4026   4.175   3.274   0.666
  254MET      H 4027   4.225   3.361   0.678
  254MET     CA 4028   4.038   3.277   0.619
  254MET     HA 4029   3.971   3.255   0.703
  254MET     CB 4030   4.002   3.419   0.577
  254MET    HB1 4031   3.915   3.424   0.512
  254MET    HB2 4032   4.083   3.454   0.513
  254MET     CG 4033   3.996   3.517   0.694
  254MET    HG1 4034   4.095   3.522   0.741
  254MET    HG2 4035   3.917   3.486   0.762
  254MET     SD 4036   3.970   3.690   0.647
  254MET     CE 4037   3.795   3.683   0.602
  254MET    HE1 4038   3.741   3.695   0.696
  254MET    HE2 4039   3.778   3.768   0.536
  254MET    HE3 4040   3.767   3.592   0.550
  254MET      C 4041   4.004   3.173   0.513
  254MET      O 4042   3.897   3.114   0.526
  255GLN      N 4043   4.084   3.156   0.407
  255GLN      H 4044   4.165   3.216   0.405
  255GLN     CA 4045   4.070   3.061   0.298
  255GLN     HA 4046   3.965   3.069   0.269
  255GLN     CB 4047   4.160   3.101   0.182
  255GLN    HB1 4048   4.248   3.037   0.190
  255GLN    HB2 4049   4.199   3.202   0.193
  255GLN     CG 4050   4.109   3.067   0.042
  255GLN    HG1 4051   4.085   2.961   0.039
  255GLN    HG2 4052   4.186   3.075  -0.034
  255GLN     CD 4053   4.000   3.168   0.008
  255GLN    OE1 4054   4.013   3.290   0.001
  255GLN    NE2 4055   3.875   3.121  -0.004
  255GLN   HE21 4056   3.857   3.021  -0.003
  255GLN   HE22 4057   3.794   3.170  -0.038
  255GLN      C 4058   4.094   2.919   0.349
  255GLN      O 4059   4.069   2.822   0.278
  256ARG      N 4060   4.136   2.891   0.472
  256ARG      H 4061   4.177   2.969   0.521
  256ARG     CA 4062   4.144   2.763   0.540
  256ARG     HA 4063   4.134   2.679   0.471
  256ARG     CB 4064   4.287   2.761   0.592
  256ARG    HB1 4065   4.299   2.673   0.656
  256ARG    HB2 4066   4.309   2.844   0.658
  256ARG     CG 4067   4.405   2.754   0.495
  256ARG    HG1 4068   4.408   2.838   0.425
  256ARG    HG2 4069   4.398   2.668   0.429
  256ARG     CD 4070   4.545   2.772   0.552
  256ARG    HD1 4071   4.550   2.839   0.638
  256ARG    HD2 4072   4.603   2.811   0.468
  256ARG     NE 4073   4.594   2.650   0.615
  256ARG     HE 4074   4.535   2.576   0.580
  256ARG     CZ 4075   4.695   2.616   0.696
  256ARG    NH1 4076   4.751   2.708   0.776
  256ARG   HH11 4077   4.722   2.804   0.768
  256ARG   HH12 4078   4.830   2.693   0.838
  256ARG    NH2 4079   4.744   2.491   0.698
  256ARG   HH21 4080   4.697   2.417   0.647
  256ARG   HH22 4081   4.814   2.467   0.766
  256ARG      C 4082   4.033   2.746   0.643
  256ARG      O 4083   4.040   2.644   0.711
  257ASN      N 4084   3.944   2.843   0.665
  257ASN      H 4085   3.959   2.921   0.604
  257ASN     CA 4086   3.841   2.849   0.768
  257ASN     HA 4087   3.802   2.951   0.758
  257ASN     CB 4088   3.723   2.763   0.726
  257ASN    HB1 4089   3.759   2.660   0.722
  257ASN    HB2 4090   3.682   2.802   0.632
  257ASN     CG 4091   3.612   2.759   0.830
  257ASN    OD1 4092   3.573   2.649   0.869
  257ASN    ND2 4093   3.551   2.870   0.873
  257ASN   HD21 4094   3.566   2.957   0.824
  257ASN   HD22 4095   3.499   2.854   0.958
  257ASN      C 4096   3.903   2.850   0.907
  257ASN      O 4097   3.861   2.778   0.997
  258LEU      N 4098   4.011   2.928   0.916
  258LEU      H 4099   4.044   2.986   0.840
  258LEU     CA 4100   4.076   2.949   1.044
  258LEU     HA 4101   4.044   2.871   1.112
  258LEU     CB 4102   4.229   2.946   1.035
  258LEU    HB1 4103   4.268   2.969   1.134
  258LEU    HB2 4104   4.252   3.023   0.961
  258LEU     CG 4105   4.298   2.818   0.988
  258LEU     HG 4106   4.271   2.803   0.883
  258LEU    CD1 4107   4.449   2.832   0.997
  258LEU   HD11 4108   4.485   2.919   0.941
  258LEU   HD12 4109   4.483   2.849   1.099
  258LEU   HD13 4110   4.483   2.737   0.957
  258LEU    CD2 4111   4.265   2.688   1.061
  258LEU   HD21 4112   4.287   2.705   1.166
  258LEU   HD22 4113   4.159   2.664   1.051
  258LEU   HD23 4114   4.327   2.604   1.027
  258LEU      C 4115   4.033   3.088   1.088
  258LEU      O 4116   4.018   3.186   1.016
  259VAL      N 4117   4.011   3.091   1.220
  259VAL      H 4118   4.040   3.016   1.281
  259VAL     CA 4119   3.989   3.216   1.289
  259VAL     HA 4120   3.927   3.277   1.224
  259VAL     CB 4121   3.922   3.202   1.426
  259VAL     HB 4122   3.989   3.159   1.500
  259VAL    CG1 4123   3.853   3.327   1.480
  259VAL   HG11 4124   3.758   3.335   1.426
  259VAL   HG12 4125   3.832   3.302   1.584
  259VAL   HG13 4126   3.917   3.415   1.475
  259VAL    CG2 4127   3.812   3.097   1.414
  259VAL   HG21 4128   3.745   3.098   1.500
  259VAL   HG22 4129   3.755   3.109   1.321
  259VAL   HG23 4130   3.855   2.998   1.401
  259VAL      C 4131   4.117   3.298   1.302
  259VAL      O 4132   4.218   3.242   1.344
  260VAL      N 4133   4.106   3.431   1.288
  260VAL      H 4134   4.018   3.475   1.267
  260VAL     CA 4135   4.228   3.507   1.269
  260VAL     HA 4136   4.313   3.452   1.309
  260VAL     CB 4137   4.256   3.524   1.120
  260VAL     HB 4138   4.248   3.429   1.068
  260VAL    CG1 4139   4.159   3.618   1.048
  260VAL   HG11 4140   4.184   3.624   0.942
  260VAL   HG12 4141   4.058   3.579   1.060
  260VAL   HG13 4142   4.169   3.720   1.086
  260VAL    CG2 4143   4.402   3.565   1.098
  260VAL   HG21 4144   4.465   3.486   1.139
  260VAL   HG22 4145   4.420   3.587   0.993
  260VAL   HG23 4146   4.430   3.659   1.144
  260VAL      C 4147   4.223   3.634   1.352
  260VAL      O 4148   4.122   3.705   1.356
  261ILE      N 4149   4.326   3.663   1.432
  261ILE      H 4150   4.403   3.599   1.440
  261ILE     CA 4151   4.334   3.765   1.535
  261ILE     HA 4152   4.249   3.833   1.533
  261ILE     CB 4153   4.337   3.703   1.675
  261ILE     HB 4154   4.360   3.781   1.746
  261ILE    CG2 4155   4.190   3.668   1.698
  261ILE   HG21 4156   4.127   3.757   1.705
  261ILE   HG22 4157   4.151   3.605   1.618
  261ILE   HG23 4158   4.176   3.610   1.789
  261ILE    CG1 4159   4.431   3.584   1.693
  261ILE   HG11 4160   4.526   3.616   1.650
  261ILE   HG12 4161   4.387   3.498   1.643
  261ILE     CD 4162   4.460   3.545   1.838
  261ILE    HD1 4163   4.498   3.443   1.839
  261ILE    HD2 4164   4.526   3.624   1.874
  261ILE    HD3 4165   4.368   3.542   1.896
  261ILE      C 4166   4.454   3.855   1.506
  261ILE      O 4167   4.544   3.864   1.589
  262PRO      N 4168   4.468   3.923   1.392
  262PRO     CD 4169   4.372   3.922   1.284
  262PRO    HD1 4170   4.269   3.919   1.322
  262PRO    HD2 4171   4.382   3.828   1.230
  262PRO     CG 4172   4.404   4.048   1.205
  262PRO    HG1 4173   4.333   4.127   1.232
  262PRO    HG2 4174   4.399   4.040   1.097
  262PRO     CB 4175   4.550   4.083   1.234
  262PRO    HB1 4176   4.585   4.186   1.224
  262PRO    HB2 4177   4.610   4.031   1.160
  262PRO     CA 4178   4.569   4.026   1.375
  262PRO     HA 4179   4.663   3.971   1.367
  262PRO      C 4180   4.566   4.141   1.474
  262PRO      O 4181   4.460   4.188   1.514
  263LYS      N 4182   4.686   4.196   1.494
  263LYS      H 4183   4.767   4.163   1.443
  263LYS     CA 4184   4.704   4.320   1.567
  263LYS     HA 4185   4.623   4.314   1.640
  263LYS     CB 4186   4.839   4.309   1.637
  263LYS    HB1 4187   4.913   4.278   1.564
  263LYS    HB2 4188   4.833   4.230   1.712
  263LYS     CG 4189   4.862   4.443   1.705
  263LYS    HG1 4190   4.799   4.458   1.793
  263LYS    HG2 4191   4.852   4.527   1.636
  263LYS     CD 4192   5.005   4.443   1.757
  263LYS    HD1 4193   5.078   4.430   1.677
  263LYS    HD2 4194   5.018   4.354   1.819
  263LYS     CE 4195   5.036   4.573   1.833
  263LYS    HE1 4196   5.107   4.539   1.908
  263LYS    HE2 4197   4.945   4.617   1.873
  263LYS     NZ 4198   5.102   4.669   1.744
  263LYS    HZ1 4199   5.132   4.749   1.797
  263LYS    HZ2 4200   5.183   4.623   1.705
  263LYS    HZ3 4201   5.045   4.705   1.668
  263LYS      C 4202   4.689   4.434   1.466
  263LYS      O 4203   4.740   4.430   1.355
  264SER      N 4204   4.622   4.540   1.512
  264SER      H 4205   4.572   4.533   1.600
  264SER     CA 4206   4.643   4.677   1.471
  264SER     HA 4207   4.744   4.687   1.432
  264SER     CB 4208   4.561   4.712   1.346
  264SER    HB1 4209   4.580   4.810   1.304
  264SER    HB2 4210   4.454   4.705   1.366
  264SER     OG 4211   4.585   4.621   1.242
  264SER     HG 4212   4.653   4.560   1.274
  264SER      C 4213   4.610   4.771   1.586
  264SER      O 4214   4.529   4.741   1.673
  265VAL      N 4215   4.678   4.886   1.586
  265VAL      H 4216   4.746   4.899   1.513
  265VAL     CA 4217   4.672   4.991   1.686
  265VAL     HA 4218   4.587   4.970   1.751
  265VAL     CB 4219   4.790   4.992   1.782
  265VAL     HB 4220   4.874   5.027   1.722
  265VAL    CG1 4221   4.770   5.092   1.896
  265VAL   HG11 4222   4.869   5.109   1.938
  265VAL   HG12 4223   4.738   5.190   1.862
  265VAL   HG13 4224   4.704   5.068   1.980
  265VAL    CG2 4225   4.815   4.857   1.849
  265VAL   HG21 4226   4.903   4.861   1.913
  265VAL   HG22 4227   4.720   4.831   1.895
  265VAL   HG23 4228   4.842   4.782   1.774
  265VAL      C 4229   4.648   5.118   1.606
  265VAL      O 4230   4.569   5.201   1.651
  266THR      N 4231   4.701   5.132   1.484
  266THR      H 4232   4.747   5.049   1.449
  266THR     CA 4233   4.686   5.241   1.390
  266THR     HA 4234   4.685   5.328   1.455
  266THR     CB 4235   4.805   5.239   1.294
  266THR     HB 4236   4.790   5.162   1.219
  266THR    CG2 4237   4.809   5.367   1.212
  266THR   HG21 4238   4.911   5.370   1.174
  266THR   HG22 4239   4.739   5.374   1.128
  266THR   HG23 4240   4.798   5.451   1.279
  266THR    OG1 4241   4.928   5.208   1.355
  266THR    HG1 4242   4.927   5.113   1.362
  266THR      C 4243   4.554   5.238   1.313
  266THR      O 4244   4.522   5.135   1.254
  267PRO      N 4245   4.476   5.346   1.309
  267PRO     CD 4246   4.503   5.463   1.390
  267PRO    HD1 4247   4.580   5.525   1.344
  267PRO    HD2 4248   4.523   5.442   1.495
  267PRO     CG 4249   4.369   5.537   1.398
  267PRO    HG1 4250   4.378   5.646   1.391
  267PRO    HG2 4251   4.340   5.520   1.501
  267PRO     CB 4252   4.276   5.479   1.293
  267PRO    HB1 4253   4.264   5.542   1.204
  267PRO    HB2 4254   4.174   5.473   1.330
  267PRO     CA 4255   4.342   5.346   1.255
  267PRO     HA 4256   4.288   5.271   1.311
  267PRO      C 4257   4.336   5.320   1.105
  267PRO      O 4258   4.233   5.273   1.056
  268GLU      N 4259   4.443   5.352   1.032
  268GLU      H 4260   4.514   5.413   1.069
  268GLU     CA 4261   4.450   5.325   0.890
  268GLU     HA 4262   4.367   5.367   0.832
  268GLU     CB 4263   4.575   5.396   0.839
  268GLU    HB1 4264   4.658   5.355   0.896
  268GLU    HB2 4265   4.569   5.503   0.858
  268GLU     CG 4266   4.615   5.382   0.692
  268GLU    HG1 4267   4.531   5.403   0.626
  268GLU    HG2 4268   4.652   5.280   0.676
  268GLU     CD 4269   4.730   5.477   0.661
  268GLU    OE1 4270   4.700   5.592   0.623
  268GLU    OE2 4271   4.844   5.429   0.677
  268GLU      C 4272   4.447   5.175   0.865
  268GLU      O 4273   4.362   5.124   0.793
  269ARG      N 4274   4.516   5.102   0.953
  269ARG      H 4275   4.556   5.152   1.031
  269ARG     CA 4276   4.535   4.958   0.951
  269ARG     HA 4277   4.544   4.945   0.843
  269ARG     CB 4278   4.657   4.922   1.034
  269ARG    HB1 4279   4.675   4.814   1.035
  269ARG    HB2 4280   4.639   4.960   1.134
  269ARG     CG 4281   4.782   4.985   0.972
  269ARG    HG1 4282   4.763   5.091   0.957
  269ARG    HG2 4283   4.795   4.939   0.874
  269ARG     CD 4284   4.906   4.963   1.058
  269ARG    HD1 4285   4.942   4.861   1.050
  269ARG    HD2 4286   4.881   4.980   1.163
  269ARG     NE 4287   5.010   5.054   1.007
  269ARG     HE 4288   4.975   5.141   0.970
  269ARG     CZ 4289   5.140   5.042   1.035
  269ARG    NH1 4290   5.191   4.938   1.101
  269ARG   HH11 4291   5.134   4.864   1.140
  269ARG   HH12 4292   5.286   4.934   1.136
  269ARG    NH2 4293   5.227   5.131   0.983
  269ARG   HH21 4294   5.199   5.215   0.936
  269ARG   HH22 4295   5.324   5.108   0.995
  269ARG      C 4296   4.410   4.879   0.986
  269ARG      O 4297   4.368   4.788   0.915
  270ILE      N 4298   4.333   4.931   1.082
  270ILE      H 4299   4.357   5.022   1.120
  270ILE     CA 4300   4.209   4.876   1.135
  270ILE     HA 4301   4.223   4.771   1.156
  270ILE     CB 4302   4.169   4.947   1.264
  270ILE     HB 4303   4.160   5.055   1.247
  270ILE    CG2 4304   4.041   4.889   1.322
  270ILE   HG21 4305   3.960   4.887   1.249
  270ILE   HG22 4306   4.063   4.788   1.357
  270ILE   HG23 4307   4.001   4.945   1.407
  270ILE    CG1 4308   4.277   4.933   1.370
  270ILE   HG11 4309   4.376   4.964   1.335
  270ILE   HG12 4310   4.282   4.827   1.394
  270ILE     CD 4311   4.253   5.005   1.503
  270ILE    HD1 4312   4.260   5.114   1.501
  270ILE    HD2 4313   4.156   4.974   1.541
  270ILE    HD3 4314   4.315   4.958   1.579
  270ILE      C 4315   4.102   4.889   1.027
  270ILE      O 4316   4.021   4.801   1.003
  271ALA      N 4317   4.111   4.993   0.944
  271ALA      H 4318   4.184   5.063   0.958
  271ALA     CA 4319   4.023   5.021   0.832
  271ALA     HA 4320   3.928   4.974   0.853
  271ALA     CB 4321   4.019   5.173   0.816
  271ALA    HB1 4322   4.122   5.201   0.799
  271ALA    HB2 4323   3.955   5.190   0.730
  271ALA    HB3 4324   3.973   5.218   0.905
  271ALA      C 4325   4.064   4.946   0.706
  271ALA      O 4326   3.975   4.897   0.636
  272GLU      N 4327   4.192   4.923   0.676
  272GLU      H 4328   4.258   4.949   0.747
  272GLU     CA 4329   4.238   4.843   0.564
  272GLU     HA 4330   4.200   4.885   0.471
  272GLU     CB 4331   4.389   4.864   0.559
  272GLU    HB1 4332   4.436   4.826   0.650
  272GLU    HB2 4333   4.404   4.971   0.552
  272GLU     CG 4334   4.440   4.798   0.431
  272GLU    HG1 4335   4.383   4.839   0.348
  272GLU    HG2 4336   4.433   4.690   0.443
  272GLU     CD 4337   4.588   4.827   0.411
  272GLU    OE1 4338   4.663   4.731   0.383
  272GLU    OE2 4339   4.613   4.949   0.401
  272GLU      C 4340   4.198   4.697   0.580
  272GLU      O 4341   4.176   4.627   0.481
  273ASN      N 4342   4.198   4.657   0.707
  273ASN      H 4343   4.214   4.717   0.787
  273ASN     CA 4344   4.214   4.514   0.727
  273ASN     HA 4345   4.267   4.460   0.648
  273ASN     CB 4346   4.291   4.497   0.858
  273ASN    HB1 4347   4.269   4.402   0.907
  273ASN    HB2 4348   4.262   4.579   0.923
  273ASN     CG 4349   4.442   4.509   0.848
  273ASN    OD1 4350   4.505   4.522   0.743
  273ASN    ND2 4351   4.520   4.506   0.956
  273ASN   HD21 4352   4.492   4.537   1.049
  273ASN   HD22 4353   4.616   4.530   0.937
  273ASN      C 4354   4.077   4.448   0.735
  273ASN      O 4355   4.064   4.327   0.749
  274PHE      N 4356   3.967   4.523   0.737
  274PHE      H 4357   3.984   4.623   0.744
  274PHE     CA 4358   3.833   4.466   0.743
  274PHE     HA 4359   3.839   4.372   0.797
  274PHE     CB 4360   3.741   4.566   0.814
  274PHE    HB1 4361   3.722   4.642   0.739
  274PHE    HB2 4362   3.784   4.601   0.908
  274PHE     CG 4363   3.604   4.512   0.847
  274PHE    CD1 4364   3.600   4.403   0.935
  274PHE    HD1 4365   3.690   4.354   0.968
  274PHE    CE1 4366   3.474   4.360   0.981
  274PHE    HE1 4367   3.460   4.291   1.063
  274PHE     CZ 4368   3.358   4.412   0.923
  274PHE     HZ 4369   3.259   4.379   0.952
  274PHE    CE2 4370   3.363   4.518   0.831
  274PHE    HE2 4371   3.273   4.544   0.778
  274PHE    CD2 4372   3.488   4.570   0.795
  274PHE    HD2 4373   3.488   4.655   0.728
  274PHE      C 4374   3.784   4.420   0.607
  274PHE      O 4375   3.691   4.340   0.600
  275LYS      N 4376   3.852   4.472   0.505
  275LYS      H 4377   3.918   4.538   0.542
  275LYS     CA 4378   3.825   4.460   0.363
  275LYS     HA 4379   3.718   4.459   0.343
  275LYS     CB 4380   3.887   4.580   0.292
  275LYS    HB1 4381   3.859   4.566   0.187
  275LYS    HB2 4382   3.995   4.580   0.308
  275LYS     CG 4383   3.840   4.720   0.330
  275LYS    HG1 4384   3.871   4.739   0.433
  275LYS    HG2 4385   3.732   4.723   0.326
  275LYS     CD 4386   3.890   4.828   0.235
  275LYS    HD1 4387   3.866   4.798   0.133
  275LYS    HD2 4388   3.998   4.840   0.241
  275LYS     CE 4389   3.816   4.960   0.255
  275LYS    HE1 4390   3.798   4.977   0.362
  275LYS    HE2 4391   3.716   4.968   0.212
  275LYS     NZ 4392   3.893   5.068   0.192
  275LYS    HZ1 4393   3.986   5.078   0.230
  275LYS    HZ2 4394   3.897   5.059   0.092
  275LYS    HZ3 4395   3.852   5.158   0.216
  275LYS      C 4396   3.882   4.328   0.313
  275LYS      O 4397   3.957   4.321   0.216
  276VAL      N 4398   3.838   4.220   0.377
  276VAL      H 4399   3.773   4.238   0.452
  276VAL     CA 4400   3.879   4.085   0.343
  276VAL     HA 4401   3.938   4.099   0.253
  276VAL     CB 4402   3.965   4.021   0.451
  276VAL     HB 4403   3.973   3.913   0.437
  276VAL    CG1 4404   4.107   4.076   0.442
  276VAL   HG11 4405   4.112   4.182   0.467
  276VAL   HG12 4406   4.174   4.021   0.508
  276VAL   HG13 4407   4.138   4.046   0.341
  276VAL    CG2 4408   3.910   4.038   0.592
  276VAL   HG21 4409   3.900   4.141   0.626
  276VAL   HG22 4410   3.814   3.985   0.598
  276VAL   HG23 4411   3.964   3.972   0.660
  276VAL      C 4412   3.770   3.986   0.303
  276VAL      O 4413   3.805   3.875   0.265
  277PHE      N 4414   3.642   4.022   0.317
  277PHE      H 4415   3.624   4.116   0.349
  277PHE     CA 4416   3.528   3.942   0.275
  277PHE     HA 4417   3.556   3.837   0.282
  277PHE     CB 4418   3.426   3.964   0.386
  277PHE    HB1 4419   3.342   3.895   0.371
  277PHE    HB2 4420   3.395   4.068   0.386
  277PHE     CG 4421   3.470   3.944   0.529
  277PHE    CD1 4422   3.466   3.820   0.593
  277PHE    HD1 4423   3.442   3.734   0.531
  277PHE    CE1 4424   3.485   3.814   0.731
  277PHE    HE1 4425   3.472   3.716   0.775
  277PHE     CZ 4426   3.498   3.929   0.810
  277PHE     HZ 4427   3.503   3.923   0.918
  277PHE    CE2 4428   3.513   4.051   0.743
  277PHE    HE2 4429   3.538   4.138   0.801
  277PHE    CD2 4430   3.502   4.058   0.603
  277PHE    HD2 4431   3.519   4.154   0.555
  277PHE      C 4432   3.470   3.968   0.137
  277PHE      O 4433   3.360   3.927   0.100
  278ASP      N 4434   3.549   4.030   0.049
  278ASP      H 4435   3.634   4.067   0.089
  278ASP     CA 4436   3.511   4.075  -0.084
  278ASP     HA 4437   3.406   4.054  -0.102
  278ASP     CB 4438   3.522   4.227  -0.089
  278ASP    HB1 4439   3.455   4.276  -0.019
  278ASP    HB2 4440   3.500   4.258  -0.191
  278ASP     CG 4441   3.663   4.268  -0.046
  278ASP    OD1 4442   3.694   4.291   0.073
  278ASP    OD2 4443   3.741   4.294  -0.140
  278ASP      C 4444   3.594   4.010  -0.194
  278ASP      O 4445   3.590   4.056  -0.308
  279PHE      N 4446   3.685   3.917  -0.168
  279PHE      H 4447   3.681   3.879  -0.074
  279PHE     CA 4448   3.770   3.847  -0.262
  279PHE     HA 4449   3.705   3.813  -0.343
  279PHE     CB 4450   3.885   3.935  -0.310
  279PHE    HB1 4451   3.842   4.033  -0.332
  279PHE    HB2 4452   3.911   3.893  -0.407
  279PHE     CG 4453   4.006   3.934  -0.219
  279PHE    CD1 4454   4.003   3.979  -0.087
  279PHE    HD1 4455   3.909   4.012  -0.043
  279PHE    CE1 4456   4.115   3.955  -0.007
  279PHE    HE1 4457   4.122   3.994   0.094
  279PHE     CZ 4458   4.228   3.890  -0.056
  279PHE     HZ 4459   4.309   3.872   0.013
  279PHE    CE2 4460   4.233   3.850  -0.190
  279PHE    HE2 4461   4.322   3.808  -0.235
  279PHE    CD2 4462   4.121   3.873  -0.271
  279PHE    HD2 4463   4.116   3.842  -0.374
  279PHE      C 4464   3.825   3.722  -0.195
  279PHE      O 4465   3.795   3.703  -0.077
  280GLU      N 4466   3.890   3.640  -0.277
  280GLU      H 4467   3.914   3.671  -0.370
  280GLU     CA 4468   3.941   3.511  -0.235
  280GLU     HA 4469   3.975   3.528  -0.133
  280GLU     CB 4470   3.830   3.406  -0.244
  280GLU    HB1 4471   3.761   3.437  -0.165
  280GLU    HB2 4472   3.862   3.308  -0.206
  280GLU     CG 4473   3.756   3.388  -0.376
  280GLU    HG1 4474   3.818   3.390  -0.466
  280GLU    HG2 4475   3.701   3.481  -0.383
  280GLU     CD 4476   3.656   3.273  -0.378
  280GLU    OE1 4477   3.661   3.197  -0.476
  280GLU    OE2 4478   3.569   3.259  -0.289
  280GLU      C 4479   4.071   3.470  -0.304
  280GLU      O 4480   4.100   3.523  -0.411
  281LEU      N 4481   4.150   3.385  -0.239
  281LEU      H 4482   4.108   3.330  -0.165
  281LEU     CA 4483   4.278   3.339  -0.287
  281LEU     HA 4484   4.325   3.410  -0.356
  281LEU     CB 4485   4.365   3.317  -0.164
  281LEU    HB1 4486   4.453   3.258  -0.190
  281LEU    HB2 4487   4.306   3.266  -0.088
  281LEU     CG 4488   4.413   3.444  -0.095
  281LEU     HG 4489   4.328   3.511  -0.077
  281LEU    CD1 4490   4.478   3.414   0.040
  281LEU   HD11 4491   4.544   3.332   0.012
  281LEU   HD12 4492   4.533   3.501   0.077
  281LEU   HD13 4493   4.412   3.374   0.117
  281LEU    CD2 4494   4.513   3.517  -0.185
  281LEU   HD21 4495   4.553   3.601  -0.129
  281LEU   HD22 4496   4.596   3.449  -0.208
  281LEU   HD23 4497   4.464   3.559  -0.272
  281LEU      C 4498   4.249   3.211  -0.364
  281LEU      O 4499   4.155   3.140  -0.331
  282SER      N 4500   4.334   3.184  -0.464
  282SER      H 4501   4.404   3.251  -0.493
  282SER     CA 4502   4.315   3.082  -0.564
  282SER     HA 4503   4.213   3.043  -0.553
  282SER     CB 4504   4.336   3.135  -0.706
  282SER    HB1 4505   4.277   3.226  -0.718
  282SER    HB2 4506   4.317   3.062  -0.785
  282SER     OG 4507   4.474   3.150  -0.731
  282SER     HG 4508   4.500   3.223  -0.673
  282SER      C 4509   4.414   2.969  -0.536
  282SER      O 4510   4.504   2.979  -0.454
  283SER      N 4511   4.398   2.854  -0.601
  283SER      H 4512   4.325   2.851  -0.671
  283SER     CA 4513   4.491   2.742  -0.596
  283SER     HA 4514   4.472   2.687  -0.504
  283SER     CB 4515   4.468   2.649  -0.715
  283SER    HB1 4516   4.369   2.603  -0.709
  283SER    HB2 4517   4.527   2.558  -0.706
  283SER     OG 4518   4.474   2.719  -0.837
  283SER     HG 4519   4.541   2.676  -0.891
  283SER      C 4520   4.639   2.778  -0.587
  283SER      O 4521   4.713   2.729  -0.502
  284GLN      N 4522   4.677   2.867  -0.679
  284GLN      H 4523   4.606   2.895  -0.745
  284GLN     CA 4524   4.811   2.916  -0.702
  284GLN     HA 4525   4.878   2.831  -0.717
  284GLN     CB 4526   4.827   3.008  -0.823
  284GLN    HB1 4527   4.931   3.038  -0.821
  284GLN    HB2 4528   4.760   3.094  -0.812
  284GLN     CG 4529   4.784   2.935  -0.950
  284GLN    HG1 4530   4.678   2.913  -0.956
  284GLN    HG2 4531   4.824   2.834  -0.958
  284GLN     CD 4532   4.830   3.018  -1.069
  284GLN    OE1 4533   4.797   3.134  -1.092
  284GLN    NE2 4534   4.899   2.958  -1.168
  284GLN   HE21 4535   4.935   2.865  -1.178
  284GLN   HE22 4536   4.942   3.012  -1.241
  284GLN      C 4537   4.867   2.987  -0.579
  284GLN      O 4538   4.983   2.975  -0.543
  285ASP      N 4539   4.782   3.064  -0.510
  285ASP      H 4540   4.685   3.050  -0.531
  285ASP     CA 4541   4.826   3.158  -0.409
  285ASP     HA 4542   4.924   3.198  -0.437
  285ASP     CB 4543   4.728   3.275  -0.411
  285ASP    HB1 4544   4.776   3.352  -0.351
  285ASP    HB2 4545   4.640   3.252  -0.351
  285ASP     CG 4546   4.675   3.328  -0.544
  285ASP    OD1 4547   4.759   3.341  -0.636
  285ASP    OD2 4548   4.552   3.347  -0.555
  285ASP      C 4549   4.839   3.081  -0.278
  285ASP      O 4550   4.934   3.101  -0.204
  286MET      N 4551   4.740   2.995  -0.255
  286MET      H 4552   4.666   2.982  -0.324
  286MET     CA 4553   4.741   2.898  -0.147
  286MET     HA 4554   4.764   2.950  -0.054
  286MET     CB 4555   4.603   2.834  -0.141
  286MET    HB1 4556   4.607   2.746  -0.077
  286MET    HB2 4557   4.582   2.793  -0.240
  286MET     CG 4558   4.489   2.932  -0.120
  286MET    HG1 4559   4.393   2.880  -0.124
  286MET    HG2 4560   4.501   3.002  -0.203
  286MET     SD 4561   4.510   3.025   0.034
  286MET     CE 4562   4.472   2.908   0.167
  286MET    HE1 4563   4.381   2.858   0.135
  286MET    HE2 4564   4.553   2.840   0.193
  286MET    HE3 4565   4.451   2.981   0.245
  286MET      C 4566   4.857   2.800  -0.151
  286MET      O 4567   4.931   2.787  -0.053
  287THR      N 4568   4.881   2.738  -0.267
  287THR      H 4569   4.816   2.760  -0.341
  287THR     CA 4570   5.004   2.664  -0.290
  287THR     HA 4571   5.009   2.574  -0.230
  287THR     CB 4572   5.007   2.622  -0.437
  287THR     HB 4573   4.981   2.708  -0.498
  287THR    CG2 4574   5.142   2.561  -0.474
  287THR   HG21 4575   5.150   2.557  -0.582
  287THR   HG22 4576   5.235   2.605  -0.436
  287THR   HG23 4577   5.145   2.459  -0.437
  287THR    OG1 4578   4.904   2.527  -0.449
  287THR    HG1 4579   4.875   2.543  -0.540
  287THR      C 4580   5.130   2.745  -0.263
  287THR      O 4581   5.221   2.705  -0.190
  288THR      N 4582   5.148   2.859  -0.329
  288THR      H 4583   5.084   2.890  -0.401
  288THR     CA 4584   5.262   2.943  -0.300
  288THR     HA 4585   5.350   2.889  -0.333
  288THR     CB 4586   5.260   3.072  -0.381
  288THR     HB 4587   5.169   3.125  -0.352
  288THR    CG2 4588   5.376   3.169  -0.358
  288THR   HG21 4589   5.459   3.116  -0.406
  288THR   HG22 4590   5.351   3.249  -0.428
  288THR   HG23 4591   5.389   3.206  -0.257
  288THR    OG1 4592   5.255   3.049  -0.520
  288THR    HG1 4593   5.160   3.045  -0.537
  288THR      C 4594   5.293   2.976  -0.155
  288THR      O 4595   5.408   2.971  -0.111
  289LEU      N 4596   5.194   3.017  -0.074
  289LEU      H 4597   5.105   3.044  -0.112
  289LEU     CA 4598   5.209   3.046   0.068
  289LEU     HA 4599   5.296   3.111   0.072
  289LEU     CB 4600   5.088   3.114   0.131
  289LEU    HB1 4601   5.111   3.120   0.238
  289LEU    HB2 4602   4.996   3.059   0.111
  289LEU     CG 4603   5.064   3.254   0.077
  289LEU     HG 4604   5.065   3.253  -0.033
  289LEU    CD1 4605   4.927   3.309   0.116
  289LEU   HD11 4606   4.853   3.237   0.080
  289LEU   HD12 4607   4.925   3.329   0.223
  289LEU   HD13 4608   4.905   3.406   0.071
  289LEU    CD2 4609   5.168   3.358   0.119
  289LEU   HD21 4610   5.143   3.455   0.078
  289LEU   HD22 4611   5.173   3.348   0.228
  289LEU   HD23 4612   5.267   3.328   0.086
  289LEU      C 4613   5.249   2.922   0.147
  289LEU      O 4614   5.331   2.934   0.238
  290LEU      N 4615   5.201   2.806   0.103
  290LEU      H 4616   5.146   2.808   0.018
  290LEU     CA 4617   5.246   2.683   0.165
  290LEU     HA 4618   5.251   2.688   0.274
  290LEU     CB 4619   5.151   2.575   0.113
  290LEU    HB1 4620   5.193   2.476   0.130
  290LEU    HB2 4621   5.129   2.576   0.006
  290LEU     CG 4622   5.018   2.588   0.187
  290LEU     HG 4623   4.971   2.681   0.154
  290LEU    CD1 4624   4.932   2.472   0.138
  290LEU   HD11 4625   4.925   2.482   0.030
  290LEU   HD12 4626   4.979   2.377   0.167
  290LEU   HD13 4627   4.834   2.477   0.184
  290LEU    CD2 4628   5.019   2.592   0.339
  290LEU   HD21 4629   4.915   2.584   0.372
  290LEU   HD22 4630   5.066   2.500   0.373
  290LEU   HD23 4631   5.070   2.679   0.381
  290LEU      C 4632   5.388   2.642   0.131
  290LEU      O 4633   5.439   2.557   0.203
  291SER      N 4634   5.453   2.693   0.026
  291SER      H 4635   5.407   2.769  -0.020
  291SER     CA 4636   5.590   2.653  -0.004
  291SER     HA 4637   5.596   2.545   0.006
  291SER     CB 4638   5.618   2.685  -0.150
  291SER    HB1 4639   5.724   2.669  -0.172
  291SER    HB2 4640   5.578   2.782  -0.179
  291SER     OG 4641   5.537   2.602  -0.230
  291SER     HG 4642   5.449   2.641  -0.227
  291SER      C 4643   5.687   2.726   0.089
  291SER      O 4644   5.801   2.683   0.100
  292TYR      N 4645   5.645   2.827   0.165
  292TYR      H 4646   5.554   2.868   0.147
  292TYR     CA 4647   5.731   2.891   0.262
  292TYR     HA 4648   5.829   2.907   0.217
  292TYR     CB 4649   5.669   3.023   0.307
  292TYR    HB1 4650   5.704   3.047   0.407
  292TYR    HB2 4651   5.563   3.009   0.332
  292TYR     CG 4652   5.687   3.150   0.227
  292TYR    CD1 4653   5.607   3.169   0.114
  292TYR    HD1 4654   5.531   3.095   0.095
  292TYR    CE1 4655   5.629   3.279   0.031
  292TYR    HE1 4656   5.560   3.289  -0.052
  292TYR     CZ 4657   5.729   3.372   0.066
  292TYR     OH 4658   5.751   3.479  -0.016
  292TYR     HH 4659   5.789   3.555   0.029
  292TYR    CE2 4660   5.808   3.359   0.181
  292TYR    HE2 4661   5.875   3.437   0.214
  292TYR    CD2 4662   5.774   3.253   0.266
  292TYR    HD2 4663   5.832   3.237   0.356
  292TYR      C 4664   5.768   2.805   0.382
  292TYR      O 4665   5.863   2.837   0.454
  293ASN      N 4666   5.704   2.690   0.406
  293ASN      H 4667   5.623   2.674   0.348
  293ASN     CA 4668   5.707   2.620   0.532
  293ASN     HA 4669   5.678   2.682   0.617
  293ASN     CB 4670   5.594   2.517   0.536
  293ASN    HB1 4671   5.625   2.444   0.462
  293ASN    HB2 4672   5.505   2.566   0.496
  293ASN     CG 4673   5.572   2.467   0.678
  293ASN    OD1 4674   5.534   2.547   0.763
  293ASN    ND2 4675   5.595   2.340   0.715
  293ASN   HD21 4676   5.620   2.277   0.640
  293ASN   HD22 4677   5.603   2.320   0.813
  293ASN      C 4678   5.842   2.558   0.565
  293ASN      O 4679   5.903   2.482   0.490
  294ARG      N 4680   5.886   2.581   0.689
  294ARG      H 4681   5.837   2.640   0.755
  294ARG     CA 4682   6.012   2.534   0.743
  294ARG     HA 4683   6.031   2.440   0.692
  294ARG     CB 4684   6.126   2.631   0.709
  294ARG    HB1 4685   6.129   2.650   0.602
  294ARG    HB2 4686   6.216   2.576   0.735
  294ARG     CG 4687   6.123   2.770   0.773
  294ARG    HG1 4688   6.100   2.763   0.879
  294ARG    HG2 4689   6.045   2.827   0.722
  294ARG     CD 4690   6.264   2.825   0.753
  294ARG    HD1 4691   6.290   2.838   0.648
  294ARG    HD2 4692   6.337   2.756   0.796
  294ARG     NE 4693   6.277   2.957   0.814
  294ARG     HE 4694   6.240   3.034   0.760
  294ARG     CZ 4695   6.347   2.996   0.921
  294ARG    NH1 4696   6.418   2.910   0.996
  294ARG   HH11 4697   6.427   2.814   0.966
  294ARG   HH12 4698   6.451   2.938   1.087
  294ARG    NH2 4699   6.339   3.126   0.953
  294ARG   HH21 4700   6.306   3.191   0.882
  294ARG   HH22 4701   6.393   3.161   1.031
  294ARG      C 4702   6.012   2.512   0.893
  294ARG      O 4703   6.117   2.507   0.957
  295ASN      N 4704   5.896   2.519   0.959
  295ASN      H 4705   5.821   2.549   0.897
  295ASN     CA 4706   5.862   2.508   1.099
  295ASN     HA 4707   5.758   2.537   1.113
  295ASN     CB 4708   5.867   2.363   1.145
  295ASN    HB1 4709   5.847   2.355   1.252
  295ASN    HB2 4710   5.967   2.323   1.130
  295ASN     CG 4711   5.758   2.274   1.088
  295ASN    OD1 4712   5.680   2.313   1.002
  295ASN    ND2 4713   5.761   2.143   1.117
  295ASN   HD21 4714   5.838   2.108   1.172
  295ASN   HD22 4715   5.695   2.082   1.072
  295ASN      C 4716   5.948   2.603   1.183
  295ASN      O 4717   6.022   2.557   1.269
  296TRP      N 4718   5.935   2.733   1.154
  296TRP      H 4719   5.874   2.764   1.080
  296TRP     CA 4720   6.005   2.830   1.235
  296TRP     HA 4721   6.069   2.776   1.304
  296TRP     CB 4722   6.092   2.916   1.142
  296TRP    HB1 4723   6.020   2.946   1.066
  296TRP    HB2 4724   6.175   2.857   1.103
  296TRP     CG 4725   6.143   3.043   1.203
  296TRP    CD1 4726   6.234   3.050   1.303
  296TRP    HD1 4727   6.298   2.971   1.339
  296TRP    NE1 4728   6.222   3.174   1.361
  296TRP    HE1 4729   6.292   3.220   1.417
  296TRP    CE2 4730   6.144   3.257   1.284
  296TRP    CZ2 4731   6.112   3.393   1.301
  296TRP    HZ2 4732   6.160   3.450   1.379
  296TRP    CH2 4733   6.022   3.450   1.210
  296TRP    HH2 4734   5.994   3.554   1.212
  296TRP    CZ3 4735   5.956   3.372   1.115
  296TRP    HZ3 4736   5.878   3.423   1.060
  296TRP    CE3 4737   5.991   3.237   1.100
  296TRP    HE3 4738   5.935   3.180   1.027
  296TRP    CD2 4739   6.085   3.175   1.184
  296TRP      C 4740   5.907   2.918   1.311
  296TRP      O 4741   5.801   2.952   1.259
  297ARG      N 4742   5.931   2.947   1.439
  297ARG      H 4743   6.011   2.900   1.479
  297ARG     CA 4744   5.840   3.005   1.536
  297ARG     HA 4745   5.741   3.013   1.489
  297ARG     CB 4746   5.825   2.913   1.657
  297ARG    HB1 4747   5.755   2.963   1.724
  297ARG    HB2 4748   5.921   2.902   1.709
  297ARG     CG 4749   5.771   2.775   1.624
  297ARG    HG1 4750   5.834   2.735   1.544
  297ARG    HG2 4751   5.669   2.779   1.586
  297ARG     CD 4752   5.764   2.674   1.739
  297ARG    HD1 4753   5.706   2.722   1.817
  297ARG    HD2 4754   5.860   2.655   1.787
  297ARG     NE 4755   5.700   2.549   1.695
  297ARG     HE 4756   5.767   2.474   1.689
  297ARG     CZ 4757   5.569   2.522   1.689
  297ARG    NH1 4758   5.473   2.612   1.712
  297ARG   HH11 4759   5.496   2.706   1.740
  297ARG   HH12 4760   5.376   2.587   1.698
  297ARG    NH2 4761   5.525   2.401   1.650
  297ARG   HH21 4762   5.588   2.339   1.602
  297ARG   HH22 4763   5.427   2.389   1.628
  297ARG      C 4764   5.878   3.143   1.586
  297ARG      O 4765   5.985   3.166   1.644
  298VAL      N 4766   5.778   3.230   1.574
  298VAL      H 4767   5.694   3.203   1.523
  298VAL     CA 4768   5.779   3.367   1.620
  298VAL     HA 4769   5.869   3.423   1.596
  298VAL     CB 4770   5.657   3.446   1.571
  298VAL     HB 4771   5.562   3.394   1.577
  298VAL    CG1 4772   5.627   3.580   1.637
  298VAL   HG11 4773   5.531   3.601   1.591
  298VAL   HG12 4774   5.609   3.582   1.745
  298VAL   HG13 4775   5.697   3.651   1.593
  298VAL    CG2 4776   5.693   3.472   1.425
  298VAL   HG21 4777   5.772   3.545   1.410
  298VAL   HG22 4778   5.703   3.376   1.376
  298VAL   HG23 4779   5.614   3.520   1.367
  298VAL      C 4780   5.775   3.367   1.772
  298VAL      O 4781   5.861   3.432   1.831
  299CYS      N 4782   5.676   3.301   1.834
  299CYS      H 4783   5.609   3.250   1.778
  299CYS     CA 4784   5.660   3.285   1.977
  299CYS     HA 4785   5.697   3.371   2.032
  299CYS     CB 4786   5.510   3.288   2.006
  299CYS    HB1 4787   5.493   3.241   2.102
  299CYS    HB2 4788   5.461   3.224   1.932
  299CYS     SG 4789   5.450   3.459   1.998
  299CYS     HG 4790   5.471   3.486   2.127
  299CYS      C 4791   5.741   3.167   2.028
  299CYS      O 4792   5.689   3.056   2.036
  300ALA      N 4793   5.870   3.187   2.057
  300ALA      H 4794   5.903   3.280   2.037
  300ALA     CA 4795   5.964   3.108   2.133
  300ALA     HA 4796   5.903   3.032   2.182
  300ALA     CB 4797   6.065   3.038   2.043
  300ALA    HB1 4798   6.020   2.963   1.977
  300ALA    HB2 4799   6.112   3.113   1.979
  300ALA    HB3 4800   6.147   2.987   2.094
  300ALA      C 4801   6.031   3.188   2.244
  300ALA      O 4802   6.035   3.310   2.238
  301LEU      N 4803   6.081   3.111   2.341
  301LEU      H 4804   6.057   3.013   2.340
  301LEU     CA 4805   6.157   3.157   2.456
  301LEU     HA 4806   6.223   3.238   2.423
  301LEU     CB 4807   6.050   3.209   2.551
  301LEU    HB1 4808   5.983   3.124   2.565
  301LEU    HB2 4809   5.988   3.292   2.516
  301LEU     CG 4810   6.108   3.250   2.685
  301LEU     HG 4811   6.159   3.161   2.722
  301LEU    CD1 4812   6.203   3.370   2.681
  301LEU   HD11 4813   6.252   3.390   2.777
  301LEU   HD12 4814   6.279   3.358   2.604
  301LEU   HD13 4815   6.148   3.462   2.662
  301LEU    CD2 4816   6.003   3.276   2.793
  301LEU   HD21 4817   5.930   3.197   2.807
  301LEU   HD22 4818   6.049   3.267   2.891
  301LEU   HD23 4819   5.955   3.373   2.781
  301LEU      C 4820   6.250   3.048   2.508
  301LEU      O 4821   6.208   2.940   2.548
  302LEU      N 4822   6.382   3.058   2.490
  302LEU      H 4823   6.407   3.148   2.451
  302LEU     CA 4824   6.478   2.954   2.517
  302LEU     HA 4825   6.431   2.872   2.463
  302LEU     CB 4826   6.615   2.984   2.457
  302LEU    HB1 4827   6.673   2.894   2.479
  302LEU    HB2 4828   6.668   3.064   2.511
  302LEU     CG 4829   6.617   3.018   2.308
  302LEU     HG 4830   6.556   3.107   2.297
  302LEU    CD1 4831   6.763   3.036   2.267
  302LEU   HD11 4832   6.794   3.131   2.310
  302LEU   HD12 4833   6.831   2.955   2.297
  302LEU   HD13 4834   6.759   3.053   2.160
  302LEU    CD2 4835   6.546   2.921   2.214
  302LEU   HD21 4836   6.437   2.924   2.218
  302LEU   HD22 4837   6.564   2.941   2.109
  302LEU   HD23 4838   6.582   2.821   2.240
  302LEU      C 4839   6.480   2.903   2.660
  302LEU      O 4840   6.513   2.787   2.687
  303SER      N 4841   6.437   2.979   2.762
  303SER      H 4842   6.436   3.076   2.734
  303SER     CA 4843   6.426   2.947   2.902
  303SER     HA 4844   6.511   2.881   2.923
  303SER     CB 4845   6.435   3.077   2.981
  303SER    HB1 4846   6.396   3.071   3.082
  303SER    HB2 4847   6.372   3.145   2.924
  303SER     OG 4848   6.566   3.129   2.986
  303SER     HG 4849   6.622   3.058   3.016
  303SER      C 4850   6.300   2.873   2.943
  303SER      O 4851   6.269   2.861   3.062
  304CYS      N 4852   6.232   2.813   2.845
  304CYS      H 4853   6.254   2.841   2.750
  304CYS     CA 4854   6.121   2.721   2.858
  304CYS     HA 4855   6.123   2.690   2.963
  304CYS     CB 4856   5.990   2.791   2.825
  304CYS    HB1 4857   5.912   2.720   2.802
  304CYS    HB2 4858   5.995   2.870   2.749
  304CYS     SG 4859   5.926   2.886   2.965
  304CYS     HG 4860   5.939   2.793   3.061
  304CYS      C 4861   6.148   2.588   2.788
  304CYS      O 4862   6.055   2.507   2.784
  305THR      N 4863   6.261   2.569   2.720
  305THR      H 4864   6.336   2.630   2.750
  305THR     CA 4865   6.285   2.463   2.624
  305THR     HA 4866   6.202   2.446   2.556
  305THR     CB 4867   6.406   2.493   2.536
  305THR     HB 4868   6.426   2.401   2.479
  305THR    CG2 4869   6.381   2.611   2.443
  305THR   HG21 4870   6.324   2.576   2.357
  305THR   HG22 4871   6.325   2.688   2.498
  305THR   HG23 4872   6.475   2.645   2.400
  305THR    OG1 4873   6.518   2.522   2.615
  305THR    HG1 4874   6.503   2.614   2.640
  305THR      C 4875   6.303   2.328   2.692
  305THR      O 4876   6.253   2.229   2.639
  306SER      N 4877   6.372   2.319   2.806
  306SER      H 4878   6.413   2.406   2.836
  306SER     CA 4879   6.404   2.196   2.875
  306SER     HA 4880   6.408   2.116   2.801
  306SER     CB 4881   6.543   2.206   2.938
  306SER    HB1 4882   6.564   2.108   2.980
  306SER    HB2 4883   6.536   2.275   3.022
  306SER     OG 4884   6.648   2.238   2.849
  306SER     HG 4885   6.691   2.157   2.822
  306SER      C 4886   6.307   2.162   2.988
  306SER      O 4887   6.330   2.163   3.108
  307HIS      N 4888   6.181   2.136   2.951
  307HIS      H 4889   6.158   2.144   2.853
  307HIS     CA 4890   6.080   2.094   3.046
  307HIS     HA 4891   6.134   2.046   3.127
  307HIS     CB 4892   5.998   2.212   3.098
  307HIS    HB1 4893   5.944   2.271   3.024
  307HIS    HB2 4894   6.068   2.283   3.142
  307HIS     CG 4895   5.902   2.183   3.211
  307HIS    ND1 4896   5.926   2.099   3.319
  307HIS    CE1 4897   5.806   2.074   3.372
  307HIS    HE1 4898   5.783   2.014   3.459
  307HIS    NE2 4899   5.708   2.141   3.310
  307HIS    HE2 4900   5.610   2.135   3.335
  307HIS    CD2 4901   5.768   2.211   3.207
  307HIS    HD2 4902   5.717   2.266   3.129
  307HIS      C 4903   5.980   1.992   2.994
  307HIS      O 4904   5.939   1.992   2.878
  308LYS      N 4905   5.926   1.898   3.072
  308LYS      H 4906   5.938   1.888   3.172
  308LYS     CA 4907   5.832   1.799   3.025
  308LYS     HA 4908   5.885   1.745   2.946
  308LYS     CB 4909   5.807   1.690   3.129
  308LYS    HB1 4910   5.910   1.665   3.157
  308LYS    HB2 4911   5.764   1.603   3.081
  308LYS     CG 4912   5.738   1.741   3.256
  308LYS    HG1 4913   5.658   1.813   3.240
  308LYS    HG2 4914   5.817   1.786   3.315
  308LYS     CD 4915   5.680   1.630   3.344
  308LYS    HD1 4916   5.634   1.681   3.429
  308LYS    HD2 4917   5.766   1.568   3.370
  308LYS     CE 4918   5.561   1.562   3.278
  308LYS    HE1 4919   5.541   1.468   3.330
  308LYS    HE2 4920   5.591   1.549   3.174
  308LYS     NZ 4921   5.443   1.648   3.270
  308LYS    HZ1 4922   5.469   1.743   3.248
  308LYS    HZ2 4923   5.369   1.612   3.212
  308LYS    HZ3 4924   5.397   1.646   3.360
  308LYS      C 4925   5.702   1.842   2.960
  308LYS      O 4926   5.643   1.756   2.895
  309ASP      N 4927   5.661   1.968   2.980
  309ASP      H 4928   5.711   2.029   3.043
  309ASP     CA 4929   5.545   2.031   2.920
  309ASP     HA 4930   5.481   1.956   2.875
  309ASP     CB 4931   5.457   2.081   3.035
  309ASP    HB1 4932   5.360   2.114   2.999
  309ASP    HB2 4933   5.499   2.172   3.076
  309ASP     CG 4934   5.436   1.989   3.155
  309ASP    OD1 4935   5.376   1.880   3.138
  309ASP    OD2 4936   5.465   2.035   3.268
  309ASP      C 4937   5.583   2.135   2.816
  309ASP      O 4938   5.492   2.196   2.760
  310TYR      N 4939   5.709   2.145   2.774
  310TYR      H 4940   5.777   2.090   2.825
  310TYR     CA 4941   5.751   2.207   2.650
  310TYR     HA 4942   5.711   2.307   2.666
  310TYR     CB 4943   5.903   2.212   2.642
  310TYR    HB1 4944   5.936   2.108   2.647
  310TYR    HB2 4945   5.951   2.272   2.719
  310TYR     CG 4946   5.951   2.261   2.508
  310TYR    CD1 4947   5.922   2.391   2.466
  310TYR    HD1 4948   5.856   2.445   2.532
  310TYR    CE1 4949   5.979   2.450   2.352
  310TYR    HE1 4950   5.960   2.549   2.313
  310TYR     CZ 4951   6.073   2.372   2.282
  310TYR     OH 4952   6.134   2.420   2.170
  310TYR     HH 4953   6.197   2.359   2.131
  310TYR    CE2 4954   6.108   2.241   2.324
  310TYR    HE2 4955   6.185   2.185   2.274
  310TYR    CD2 4956   6.047   2.186   2.437
  310TYR    HD2 4957   6.073   2.087   2.470
  310TYR      C 4958   5.678   2.130   2.540
  310TYR      O 4959   5.690   2.008   2.532
  311PRO      N 4960   5.608   2.206   2.456
  311PRO     CD 4961   5.558   2.339   2.485
  311PRO    HD1 4962   5.647   2.400   2.470
  311PRO    HD2 4963   5.515   2.347   2.585
  311PRO     CG 4964   5.452   2.384   2.385
  311PRO    HG1 4965   5.501   2.446   2.310
  311PRO    HG2 4966   5.380   2.436   2.449
  311PRO     CB 4967   5.408   2.245   2.339
  311PRO    HB1 4968   5.361   2.245   2.241
  311PRO    HB2 4969   5.331   2.215   2.411
  311PRO     CA 4970   5.522   2.145   2.356
  311PRO     HA 4971   5.480   2.056   2.401
  311PRO      C 4972   5.595   2.127   2.223
  311PRO      O 4973   5.542   2.055   2.139
  312PHE      N 4974   5.709   2.191   2.195
  312PHE      H 4975   5.759   2.232   2.272
  312PHE     CA 4976   5.778   2.194   2.067
  312PHE     HA 4977   5.713   2.148   1.992
  312PHE     CB 4978   5.799   2.335   2.014
  312PHE    HB1 4979   5.808   2.324   1.905
  312PHE    HB2 4980   5.896   2.377   2.041
  312PHE     CG 4981   5.692   2.440   2.031
  312PHE    CD1 4982   5.556   2.416   2.007
  312PHE    HD1 4983   5.515   2.317   1.992
  312PHE    CE1 4984   5.467   2.524   2.016
  312PHE    HE1 4985   5.363   2.503   1.996
  312PHE     CZ 4986   5.504   2.654   2.051
  312PHE     HZ 4987   5.432   2.735   2.055
  312PHE    CE2 4988   5.641   2.678   2.059
  312PHE    HE2 4989   5.685   2.777   2.070
  312PHE    CD2 4990   5.732   2.573   2.046
  312PHE    HD2 4991   5.837   2.594   2.060
  312PHE      C 4992   5.899   2.103   2.054
  312PHE      O 4993   6.001   2.140   1.996
  313HIS      N 4994   5.884   1.983   2.110
  313HIS      H 4995   5.795   1.961   2.154
  313HIS     CA 4996   5.980   1.875   2.108
  313HIS     HA 4997   6.082   1.915   2.111
  313HIS     CB 4998   5.960   1.794   2.235
  313HIS    HB1 4999   5.981   1.860   2.319
  313HIS    HB2 5000   6.035   1.714   2.242
  313HIS     CG 5001   5.829   1.722   2.248
  313HIS    ND1 5002   5.716   1.783   2.305
  313HIS    CE1 5003   5.614   1.703   2.274
  313HIS    HE1 5004   5.512   1.722   2.303
  313HIS    NE2 5005   5.660   1.596   2.206
  313HIS    HE2 5006   5.600   1.526   2.164
  313HIS    CD2 5007   5.797   1.600   2.196
  313HIS    HD2 5008   5.859   1.534   2.136
  313HIS      C 5009   5.974   1.785   1.985
  313HIS      O 5010   6.075   1.730   1.942
  314GLU      N 5011   5.860   1.774   1.917
  314GLU      H 5012   5.773   1.795   1.965
  314GLU     CA 5013   5.850   1.715   1.785
  314GLU     HA 5014   5.954   1.716   1.755
  314GLU     CB 5015   5.811   1.569   1.804
  314GLU    HB1 5016   5.717   1.559   1.859
  314GLU    HB2 5017   5.889   1.531   1.870
  314GLU     CG 5018   5.819   1.480   1.681
  314GLU    HG1 5019   5.752   1.528   1.609
  314GLU    HG2 5020   5.774   1.383   1.702
  314GLU     CD 5021   5.962   1.474   1.631
  314GLU    OE1 5022   5.992   1.558   1.544
  314GLU    OE2 5023   6.045   1.393   1.678
  314GLU      C 5024   5.760   1.798   1.694
  314GLU      O 5025   5.682   1.880   1.741
  315GLU      N 5026   5.789   1.779   1.565
  315GLU      H 5027   5.852   1.706   1.534
  315GLU     CA 5028   5.722   1.858   1.463
  315GLU     HA 5029   5.732   1.961   1.496
  315GLU     CB 5030   5.791   1.821   1.332
  315GLU    HB1 5031   5.899   1.828   1.351
  315GLU    HB2 5032   5.769   1.896   1.256
  315GLU     CG 5033   5.761   1.683   1.274
  315GLU    HG1 5034   5.654   1.664   1.261
  315GLU    HG2 5035   5.796   1.611   1.348
  315GLU     CD 5036   5.827   1.657   1.140
  315GLU    OE1 5037   5.755   1.654   1.037
  315GLU    OE2 5038   5.951   1.646   1.128
  315GLU      C 5039   5.575   1.824   1.446
  315GLU      O 5040   5.509   1.902   1.376
  316PHE      N 5041   5.523   1.721   1.514
  316PHE      H 5042   5.595   1.655   1.538
  316PHE     CA 5043   5.389   1.697   1.564
  316PHE     HA 5044   5.336   1.792   1.575
  316PHE     CB 5045   5.317   1.615   1.458
  316PHE    HB1 5046   5.367   1.518   1.448
  316PHE    HB2 5047   5.333   1.655   1.358
  316PHE     CG 5048   5.169   1.589   1.469
  316PHE    CD1 5049   5.134   1.462   1.519
  316PHE    HD1 5050   5.205   1.383   1.537
  316PHE    CE1 5051   5.000   1.424   1.529
  316PHE    HE1 5052   4.969   1.330   1.572
  316PHE     CZ 5053   4.904   1.521   1.497
  316PHE     HZ 5054   4.803   1.497   1.526
  316PHE    CE2 5055   4.940   1.651   1.459
  316PHE    HE2 5056   4.860   1.724   1.457
  316PHE    CD2 5057   5.074   1.689   1.449
  316PHE    HD2 5058   5.097   1.787   1.408
  316PHE      C 5059   5.393   1.634   1.702
  316PHE    OC1 5060   5.430   1.517   1.726
  316PHE    OC2 5061   5.350   1.707   1.794
  317LIG     C1 5062   5.692   3.627   2.493
  317LIG     O1 5063   5.812   3.637   2.514
  317LIG     C2 5064   5.587   3.706   2.562
  317LIG     C3 5065   5.455   3.696   2.522
  317LIG     C4 5066   5.430   3.612   2.409
  317LIG     C5 5067   5.618   3.796   2.663
  317LIG     H5 5068   5.724   3.806   2.688
  317LIG     C6 5069   5.522   3.867   2.734
  317LIG     H6 5070   5.547   3.930   2.819
  317LIG     C7 5071   5.390   3.841   2.700
  317LIG     H7 5072   5.313   3.897   2.753
  317LIG     C8 5073   5.355   3.763   2.591
  317LIG     H8 5074   5.249   3.761   2.566
  317LIG     N1 5075   5.643   3.533   2.411
  317LIG     N2 5076   5.518   3.524   2.360
  317LIG     C9 5077   5.723   3.421   2.360
  317LIG    H91 5078   5.824   3.461   2.353
  317LIG    H92 5079   5.687   3.399   2.259
  317LIG    C10 5080   5.716   3.295   2.440
  317LIG    C11 5081   5.669   3.120   2.592
  317LIG    C12 5082   5.721   3.079   2.470
  317LIG    C13 5083   5.643   3.032   2.696
  317LIG    H13 5084   5.598   3.066   2.789
  317LIG    C14 5085   5.661   2.897   2.670
  317LIG    H14 5086   5.636   2.826   2.748
  317LIG    C15 5087   5.720   2.857   2.551
  317LIG    C16 5088   5.757   2.947   2.452
  317LIG    H16 5089   5.800   2.908   2.360
  317LIG     N3 5090   5.738   3.178   2.381
  317LIG     S1 5091   5.648   3.295   2.600
  317LIG    C17 5092   5.298   3.607   2.338
  317LIG   H171 5093   5.310   3.559   2.241
  317LIG   H172 5094   5.268   3.708   2.307
  317LIG    C18 5095   5.187   3.542   2.417
  317LIG     O2 5096   5.093   3.610   2.450
  317LIG     O3 5097   5.198   3.424   2.444
  317LIG    C19 5098   5.752   2.710   2.530
  317LIG     F1 5099   5.882   2.698   2.561
  317LIG     F2 5100   5.733   2.683   2.400
  317LIG     F3 5101   5.677   2.621   2.598
  318NAP     PA 5102   5.067   4.032   1.372
  318NAP    O2A 5103   5.075   3.916   1.280
  318NAP    O1A 5104   4.926   4.067   1.402
  318NAP    O5B 5105   5.146   4.163   1.326
  318NAP    C5B 5106   5.116   4.290   1.386
  318NAP   H51A 5107   5.151   4.294   1.490
  318NAP   H52A 5108   5.008   4.308   1.378
  318NAP    C4B 5109   5.186   4.408   1.318
  318NAP    H4B 5110   5.294   4.392   1.315
  318NAP    O4B 5111   5.139   4.420   1.183
  318NAP    C3B 5112   5.152   4.543   1.383
  318NAP    H3B 5113   5.109   4.535   1.483
  318NAP    O3B 5114   5.271   4.620   1.398
  318NAP   HO3A 5115   5.237   4.710   1.414
  318NAP    C2B 5116   5.060   4.607   1.278
  318NAP    H2B 5117   4.954   4.578   1.281
  318NAP    O2B 5118   5.058   4.751   1.281
  318NAP    C1B 5119   5.113   4.556   1.144
  318NAP    H1B 5120   5.199   4.620   1.119
  318NAP    N9A 5121   5.014   4.559   1.037
  318NAP    C8A 5122   4.889   4.503   1.042
  318NAP    H8A 5123   4.859   4.434   1.119
  318NAP    N7A 5124   4.813   4.537   0.937
  318NAP    C5A 5125   4.889   4.620   0.867
  318NAP    C6A 5126   4.864   4.691   0.750
  318NAP    N6A 5127   4.749   4.680   0.679
  318NAP   H62A 5128   4.674   4.616   0.706
  318NAP   H61A 5129   4.745   4.728   0.589
  318NAP    N1A 5130   4.949   4.779   0.694
  318NAP    C2A 5131   5.070   4.777   0.752
  318NAP    H2A 5132   5.149   4.837   0.709
  318NAP    N3A 5133   5.107   4.708   0.861
  318NAP    C4A 5134   5.016   4.631   0.922
  318NAP     O3 5135   5.146   3.991   1.505
  318NAP     PN 5136   5.090   3.961   1.652
  318NAP    O1N 5137   5.053   4.080   1.732
  318NAP    O2N 5138   5.200   3.892   1.724
  318NAP    O5D 5139   4.977   3.852   1.624
  318NAP    C5D 5140   4.838   3.886   1.640
  318NAP   H51N 5141   4.782   3.825   1.568
  318NAP   H52N 5142   4.816   3.988   1.607
  318NAP    C4D 5143   4.785   3.871   1.783
  318NAP    H4D 5144   4.682   3.907   1.787
  318NAP    O4D 5145   4.784   3.734   1.828
  318NAP    C3D 5146   4.857   3.937   1.901
  318NAP    H3D 5147   4.964   3.914   1.897
  318NAP    O3D 5148   4.853   4.079   1.903
  318NAP   HO3N 5149   4.932   4.100   1.850
  318NAP    C2D 5150   4.790   3.870   2.022
  318NAP    H2D 5151   4.844   3.855   2.116
  318NAP    O2D 5152   4.659   3.916   2.053
  318NAP   HO2N 5153   4.621   3.856   2.120
  318NAP    C1D 5154   4.775   3.726   1.971
  318NAP    H1D 5155   4.674   3.693   2.001
  318NAP    N1N 5156   4.878   3.630   2.009
  318NAP    C2N 5157   4.853   3.531   2.098
  318NAP    H2N 5158   4.748   3.512   2.121
  318NAP    C3N 5159   4.951   3.442   2.139
  318NAP    C7N 5160   4.901   3.330   2.223
  318NAP    O7N 5161   4.786   3.290   2.224
  318NAP    N7N 5162   4.991   3.277   2.307
  318NAP   H72N 5163   4.961   3.200   2.365
  318NAP   H71N 5164   5.070   3.336   2.330
  318NAP    C4N 5165   5.080   3.456   2.091
  318NAP    H4N 5166   5.158   3.385   2.120
  318NAP    C5N 5167   5.108   3.557   2.000
  318NAP    H5N 5168   5.205   3.565   1.951
  318NAP    C6N 5169   5.002   3.635   1.957
  318NAP    H6N 5170   5.011   3.693   1.866
  318NAP    P2B 5171   5.012   4.824   1.416
  318NAP    O1X 5172   4.927   4.942   1.388
  318NAP    O2X 5173   4.950   4.740   1.521
  318NAP    O3X 5174   5.139   4.867   1.480
  319SOL     OW 5175   4.203   9.068   4.932
  319SOL    HW1 5176   4.122   9.019   4.942
  319SOL    HW2 5177   4.232   9.050   4.842
  320SOL     OW 5178   3.255   8.966   5.104
  320SOL    HW1 5179   3.250   9.062   5.107
  320SOL    HW2 5180   3.232   8.944   5.013
  321SOL     OW 5181   5.119   7.262   0.350
  321SOL    HW1 5182   5.044   7.249   0.292
  321SOL    HW2 5183   5.126   7.180   0.398
  322SOL     OW 5184   7.195   2.398   0.658
  322SOL    HW1 5185   7.259   2.332   0.684
  322SOL    HW2 5186   7.121   2.348   0.624
  323SOL     OW 5187   5.829   7.377   1.842
  323SOL    HW1 5188   5.873   7.385   1.758
  323SOL    HW2 5189   5.891   7.330   1.898
  324SOL     OW 5190   5.164   3.738   4.462
  324SOL    HW1 5191   5.156   3.791   4.383
  324SOL    HW2 5192   5.076   3.735   4.499
  325SOL     OW 5193   6.496   4.189   4.155
  325SOL    HW1 5194   6.481   4.175   4.061
  325SOL    HW2 5195   6.492   4.284   4.166
  326SOL     OW 5196   5.725   5.887   3.440
  326SOL    HW1 5197   5.773   5.804   3.441
  326SOL    HW2 5198   5.664   5.880   3.514
  327SOL     OW 5199   1.653   2.544   1.091
  327SOL    HW1 5200   1.701   2.627   1.099
  327SOL    HW2 5201   1.564   2.570   1.068
  328SOL     OW 5202   4.669   8.631   3.945
  328SOL    HW1 5203   4.658   8.705   3.886
  328SOL    HW2 5204   4.731   8.573   3.900
  329SOL     OW 5205   2.419   4.484   3.634
  329SOL    HW1 5206   2.447   4.399   3.670
  329SOL    HW2 5207   2.324   4.485   3.648
  330SOL     OW 5208   7.173   6.793   1.733
  330SOL    HW1 5209   7.081   6.774   1.752
  330SOL    HW2 5210   7.182   6.776   1.640
  331SOL     OW 5211   2.657   6.349   2.363
  331SOL    HW1 5212   2.661   6.406   2.439
  331SOL    HW2 5213   2.734   6.373   2.311
  332SOL     OW 5214   1.340   2.397   3.676
  332SOL    HW1 5215   1.335   2.480   3.629
  332SOL    HW2 5216   1.293   2.335   3.619
  333SOL     OW 5217   1.313   4.718   1.172
  333SOL    HW1 5218   1.369   4.794   1.180
  333SOL    HW2 5219   1.333   4.681   1.085
  334SOL     OW 5220   3.124   4.270   1.193
  334SOL    HW1 5221   3.058   4.339   1.186
  334SOL    HW2 5222   3.204   4.316   1.219
  335SOL     OW 5223   2.628   7.386   0.799
  335SOL    HW1 5224   2.546   7.361   0.840
  335SOL    HW2 5225   2.687   7.312   0.815
  336SOL     OW 5226   4.721   6.699   4.287
  336SOL    HW1 5227   4.664   6.623   4.292
  336SOL    HW2 5228   4.695   6.754   4.360
  337SOL     OW 5229   5.767   7.160   2.897
  337SOL    HW1 5230   5.743   7.209   2.818
  337SOL    HW2 5231   5.783   7.071   2.866
  338SOL     OW 5232   6.407   3.416   3.101
  338SOL    HW1 5233   6.317   3.411   3.070
  338SOL    HW2 5234   6.414   3.502   3.142
  339SOL     OW 5235   6.987   8.264   5.194
  339SOL    HW1 5236   7.050   8.295   5.258
  339SOL    HW2 5237   6.902   8.270   5.238
  340SOL     OW 5238   5.713   8.224   2.746
  340SOL    HW1 5239   5.633   8.277   2.740
  340SOL    HW2 5240   5.690   8.140   2.707
  341SOL     OW 5241  -0.666   7.866   6.007
  341SOL    HW1 5242  -0.581   7.903   6.033
  341SOL    HW2 5243  -0.645   7.808   5.934
  342SOL     OW 5244   4.602   1.062   0.339
  342SOL    HW1 5245   4.673   1.098   0.286
  342SOL    HW2 5246   4.554   1.005   0.280
  343SOL     OW 5247   8.324   8.052   2.615
  343SOL    HW1 5248   8.414   8.023   2.629
  343SOL    HW2 5249   8.332   8.126   2.554
  344SOL     OW 5250   1.751   7.322   2.054
  344SOL    HW1 5251   1.758   7.394   1.991
  344SOL    HW2 5252   1.718   7.248   2.002
  345SOL     OW 5253   1.351   8.221   6.042
  345SOL    HW1 5254   1.345   8.243   5.949
  345SOL    HW2 5255   1.261   8.226   6.075
  346SOL     OW 5256   4.490   6.001   2.547
  346SOL    HW1 5257   4.413   5.997   2.603
  346SOL    HW2 5258   4.556   5.949   2.592
  347SOL     OW 5259   7.542   2.831   0.775
  347SOL    HW1 5260   7.540   2.738   0.751
  347SOL    HW2 5261   7.452   2.851   0.800
  348SOL     OW 5262   5.606   5.126   6.172
  348SOL    HW1 5263   5.600   5.165   6.084
  348SOL    HW2 5264   5.649   5.194   6.225
  349SOL     OW 5265   5.706   7.006   4.931
  349SOL    HW1 5266   5.779   6.961   4.972
  349SOL    HW2 5267   5.628   6.959   4.962
  350SOL     OW 5268   4.684   6.816   2.657
  350SOL    HW1 5269   4.614   6.754   2.675
  350SOL    HW2 5270   4.749   6.801   2.725
  351SOL     OW 5271   1.873   3.204   2.107
  351SOL    HW1 5272   1.898   3.275   2.166
  351SOL    HW2 5273   1.899   3.124   2.152
  352SOL     OW 5274   6.818   3.984   1.316
  352SOL    HW1 5275   6.785   3.895   1.305
  352SOL    HW2 5276   6.783   4.032   1.241
  353SOL     OW 5277   1.760   6.584   3.419
  353SOL    HW1 5278   1.840   6.599   3.470
  353SOL    HW2 5279   1.791   6.570   3.330
  354SOL     OW 5280   0.575   2.353   1.582
  354SOL    HW1 5281   0.575   2.445   1.607
  354SOL    HW2 5282   0.492   2.319   1.615
  355SOL     OW 5283   3.670   7.332   3.856
  355SOL    HW1 5284   3.688   7.239   3.861
  355SOL    HW2 5285   3.712   7.361   3.775
  356SOL     OW 5286   0.775  10.075   5.469
  356SOL    HW1 5287   0.850  10.043   5.419
  356SOL    HW2 5288   0.806  10.078   5.559
  357SOL     OW 5289   5.148   2.021   1.182
  357SOL    HW1 5290   5.213   2.010   1.112
  357SOL    HW2 5291   5.197   2.009   1.263
  358SOL     OW 5292   1.137   6.193   2.002
  358SOL    HW1 5293   1.228   6.168   1.991
  358SOL    HW2 5294   1.121   6.259   1.933
  359SOL     OW 5295  -0.414   5.287   4.190
  359SOL    HW1 5296  -0.473   5.360   4.205
  359SOL    HW2 5297  -0.449   5.242   4.113
  360SOL     OW 5298   1.708   2.958   3.757
  360SOL    HW1 5299   1.642   2.987   3.694
  360SOL    HW2 5300   1.785   3.011   3.738
  361SOL     OW 5301   7.590   9.149   4.623
  361SOL    HW1 5302   7.546   9.227   4.590
  361SOL    HW2 5303   7.613   9.100   4.545
  362SOL     OW 5304   1.106   8.995   5.205
  362SOL    HW1 5305   1.116   9.044   5.286
  362SOL    HW2 5306   1.095   8.904   5.233
  363SOL     OW 5307   1.623   4.992   4.512
  363SOL    HW1 5308   1.624   4.998   4.416
  363SOL    HW2 5309   1.601   4.900   4.530
  364SOL     OW 5310   2.750   9.129   5.454
  364SOL    HW1 5311   2.752   9.101   5.362
  364SOL    HW2 5312   2.832   9.176   5.467
  365SOL     OW 5313   1.955   8.076   5.157
  365SOL    HW1 5314   1.869   8.082   5.116
  365SOL    HW2 5315   1.957   8.147   5.221
  366SOL     OW 5316   2.054   6.758   2.583
  366SOL    HW1 5317   2.118   6.688   2.571
  366SOL    HW2 5318   2.067   6.816   2.508
  367SOL     OW 5319   1.001   7.538   3.367
  367SOL    HW1 5320   0.996   7.626   3.329
  367SOL    HW2 5321   0.928   7.490   3.327
  368SOL     OW 5322   5.159   7.156   4.243
  368SOL    HW1 5323   5.238   7.196   4.281
  368SOL    HW2 5324   5.135   7.087   4.305
  369SOL     OW 5325   3.684   6.363   1.160
  369SOL    HW1 5326   3.633   6.352   1.080
  369SOL    HW2 5327   3.754   6.299   1.153
  370SOL     OW 5328   3.827   6.365   1.867
  370SOL    HW1 5329   3.871   6.448   1.885
  370SOL    HW2 5330   3.813   6.366   1.772
  371SOL     OW 5331   4.878   8.453   3.894
  371SOL    HW1 5332   4.918   8.480   3.976
  371SOL    HW2 5333   4.946   8.403   3.849
  372SOL     OW 5334   2.674   4.735   0.904
  372SOL    HW1 5335   2.768   4.730   0.921
  372SOL    HW2 5336   2.646   4.644   0.898
  373SOL     OW 5337   3.282   8.364   2.361
  373SOL    HW1 5338   3.303   8.439   2.304
  373SOL    HW2 5339   3.365   8.344   2.404
  374SOL     OW 5340   7.280   8.252   3.477
  374SOL    HW1 5341   7.273   8.338   3.519
  374SOL    HW2 5342   7.372   8.228   3.487
  375SOL     OW 5343   4.905   5.677   4.738
  375SOL    HW1 5344   4.824   5.635   4.768
  375SOL    HW2 5345   4.936   5.726   4.815
  376SOL     OW 5346  -0.634   5.332   4.643
  376SOL    HW1 5347  -0.574   5.325   4.717
  376SOL    HW2 5348  -0.721   5.333   4.683
  377SOL     OW 5349   4.901   7.221   5.692
  377SOL    HW1 5350   4.881   7.304   5.649
  377SOL    HW2 5351   4.818   7.192   5.728
  378SOL     OW 5352   1.953   3.250   4.408
  378SOL    HW1 5353   1.969   3.193   4.333
  378SOL    HW2 5354   2.034   3.246   4.459
  379SOL     OW 5355   3.387   4.899   5.201
  379SOL    HW1 5356   3.311   4.856   5.164
  379SOL    HW2 5357   3.435   4.829   5.246
  380SOL     OW 5358   1.951   5.406   4.647
  380SOL    HW1 5359   1.967   5.496   4.676
  380SOL    HW2 5360   1.876   5.377   4.699
  381SOL     OW 5361   2.816   8.140   5.445
  381SOL    HW1 5362   2.816   8.076   5.374
  381SOL    HW2 5363   2.730   8.181   5.440
  382SOL     OW 5364   1.005   2.069   2.572
  382SOL    HW1 5365   0.986   2.158   2.544
  382SOL    HW2 5366   1.044   2.080   2.659
  383SOL     OW 5367   4.023   7.080   4.625
  383SOL    HW1 5368   3.986   7.005   4.579
  383SOL    HW2 5369   3.947   7.131   4.652
  384SOL     OW 5370   1.409   2.617   2.351
  384SOL    HW1 5371   1.341   2.679   2.378
  384SOL    HW2 5372   1.435   2.573   2.432
  385SOL     OW 5373   3.942   3.588   4.673
  385SOL    HW1 5374   3.874   3.614   4.610
  385SOL    HW2 5375   3.895   3.541   4.742
  386SOL     OW 5376   1.602   3.377   3.810
  386SOL    HW1 5377   1.658   3.369   3.733
  386SOL    HW2 5378   1.516   3.399   3.774
  387SOL     OW 5379   2.508   4.705   4.895
  387SOL    HW1 5380   2.563   4.671   4.824
  387SOL    HW2 5381   2.554   4.679   4.975
  388SOL     OW 5382   0.306   9.114   5.121
  388SOL    HW1 5383   0.284   9.104   5.028
  388SOL    HW2 5384   0.351   9.033   5.145
  389SOL     OW 5385   3.455   6.666   3.005
  389SOL    HW1 5386   3.497   6.743   2.966
  389SOL    HW2 5387   3.417   6.699   3.086
  390SOL     OW 5388   3.914   1.564   0.092
  390SOL    HW1 5389   3.943   1.477   0.064
  390SOL    HW2 5390   3.823   1.551   0.122
  391SOL     OW 5391   1.049   3.716   5.151
  391SOL    HW1 5392   1.044   3.812   5.143
  391SOL    HW2 5393   1.055   3.685   5.060
  392SOL     OW 5394   8.908   6.903   0.996
  392SOL    HW1 5395   8.885   6.817   1.031
  392SOL    HW2 5396   8.870   6.966   1.057
  393SOL     OW 5397   0.590   0.762   1.051
  393SOL    HW1 5398   0.674   0.714   1.048
  393SOL    HW2 5399   0.545   0.727   1.128
  394SOL     OW 5400   7.777   7.017   2.157
  394SOL    HW1 5401   7.764   6.949   2.090
  394SOL    HW2 5402   7.690   7.053   2.172
  395SOL     OW 5403   4.854   6.049   2.039
  395SOL    HW1 5404   4.848   6.056   2.134
  395SOL    HW2 5405   4.909   5.972   2.024
  396SOL     OW 5406   4.308   7.938   2.410
  396SOL    HW1 5407   4.387   7.883   2.411
  396SOL    HW2 5408   4.249   7.893   2.350
  397SOL     OW 5409   6.330   6.368   5.141
  397SOL    HW1 5410   6.238   6.379   5.164
  397SOL    HW2 5411   6.378   6.385   5.222
  398SOL     OW 5412   5.300   6.299   6.160
  398SOL    HW1 5413   5.328   6.366   6.097
  398SOL    HW2 5414   5.353   6.316   6.238
  399SOL     OW 5415   0.151   4.127   5.511
  399SOL    HW1 5416   0.071   4.179   5.523
  399SOL    HW2 5417   0.212   4.186   5.468
  400SOL     OW 5418   1.581   1.467   2.268
  400SOL    HW1 5419   1.536   1.399   2.318
  400SOL    HW2 5420   1.639   1.419   2.209
  401SOL     OW 5421   3.750   4.744   5.940
  401SOL    HW1 5422   3.743   4.827   5.989
  401SOL    HW2 5423   3.669   4.698   5.960
  402SOL     OW 5424   8.349   5.664   0.471
  402SOL    HW1 5425   8.398   5.659   0.553
  402SOL    HW2 5426   8.307   5.578   0.463
  403SOL     OW 5427   4.285   2.403   0.544
  403SOL    HW1 5428   4.206   2.438   0.585
  403SOL    HW2 5429   4.271   2.308   0.543
  404SOL     OW 5430   2.866   6.497   1.978
  404SOL    HW1 5431   2.847   6.577   1.930
  404SOL    HW2 5432   2.864   6.523   2.070
  405SOL     OW 5433   6.910   4.495   2.310
  405SOL    HW1 5434   6.915   4.400   2.318
  405SOL    HW2 5435   7.001   4.523   2.297
  406SOL     OW 5436   3.328   2.610   0.996
  406SOL    HW1 5437   3.367   2.573   1.076
  406SOL    HW2 5438   3.402   2.623   0.938
  407SOL     OW 5439   1.855   7.659   3.854
  407SOL    HW1 5440   1.880   7.745   3.888
  407SOL    HW2 5441   1.824   7.611   3.930
  408SOL     OW 5442   0.916   1.667   1.717
  408SOL    HW1 5443   1.000   1.683   1.760
  408SOL    HW2 5444   0.930   1.693   1.626
  409SOL     OW 5445   4.157   4.218   5.447
  409SOL    HW1 5446   4.159   4.236   5.540
  409SOL    HW2 5447   4.225   4.274   5.409
  410SOL     OW 5448  -0.333   3.042   4.681
  410SOL    HW1 5449  -0.286   2.959   4.672
  410SOL    HW2 5450  -0.359   3.064   4.591
  411SOL     OW 5451   3.649   7.677   4.168
  411SOL    HW1 5452   3.742   7.697   4.181
  411SOL    HW2 5453   3.647   7.584   4.147
  412SOL     OW 5454   2.941   5.154   3.944
  412SOL    HW1 5455   2.990   5.116   4.017
  412SOL    HW2 5456   2.952   5.249   3.955
  413SOL     OW 5457   5.400   7.875   5.758
  413SOL    HW1 5458   5.432   7.921   5.835
  413SOL    HW2 5459   5.314   7.841   5.785
  414SOL     OW 5460   8.434   5.166   0.065
  414SOL    HW1 5461   8.480   5.249   0.075
  414SOL    HW2 5462   8.343   5.191   0.050
  415SOL     OW 5463   1.207   4.002   4.440
  415SOL    HW1 5464   1.240   4.042   4.521
  415SOL    HW2 5465   1.239   4.059   4.370
  416SOL     OW 5466   1.144   2.447   1.340
  416SOL    HW1 5467   1.083   2.374   1.342
  416SOL    HW2 5468   1.093   2.523   1.369
  417SOL     OW 5469   3.616   6.883   1.223
  417SOL    HW1 5470   3.579   6.799   1.198
  417SOL    HW2 5471   3.541   6.941   1.232
  418SOL     OW 5472   3.582   7.739   2.312
  418SOL    HW1 5473   3.506   7.709   2.362
  418SOL    HW2 5474   3.561   7.830   2.289
  419SOL     OW 5475   4.940   3.338   4.479
  419SOL    HW1 5476   4.994   3.262   4.501
  419SOL    HW2 5477   4.868   3.336   4.541
  420SOL     OW 5478   2.473   5.681   0.964
  420SOL    HW1 5479   2.557   5.637   0.980
  420SOL    HW2 5480   2.455   5.666   0.872
  421SOL     OW 5481   5.673   8.388   3.910
  421SOL    HW1 5482   5.755   8.437   3.914
  421SOL    HW2 5483   5.670   8.353   3.821
  422SOL     OW 5484   3.202   6.337   4.308
  422SOL    HW1 5485   3.201   6.433   4.313
  422SOL    HW2 5486   3.116   6.314   4.273
  423SOL     OW 5487   7.549   4.921   0.033
  423SOL    HW1 5488   7.560   4.834   0.069
  423SOL    HW2 5489   7.507   4.907  -0.053
  424SOL     OW 5490   7.148   6.607   2.656
  424SOL    HW1 5491   7.192   6.682   2.614
  424SOL    HW2 5492   7.057   6.634   2.664
  425SOL     OW 5493   8.546   5.365   1.317
  425SOL    HW1 5494   8.552   5.367   1.412
  425SOL    HW2 5495   8.637   5.371   1.287
  426SOL     OW 5496   2.718   4.320   5.697
  426SOL    HW1 5497   2.728   4.405   5.740
  426SOL    HW2 5498   2.730   4.256   5.767
  427SOL     OW 5499   9.129   6.170   0.239
  427SOL    HW1 5500   9.099   6.090   0.284
  427SOL    HW2 5501   9.206   6.142   0.190
  428SOL     OW 5502   2.452   7.225   3.707
  428SOL    HW1 5503   2.469   7.202   3.616
  428SOL    HW2 5504   2.458   7.320   3.710
  429SOL     OW 5505   6.600   5.924   2.473
  429SOL    HW1 5506   6.642   5.953   2.392
  429SOL    HW2 5507   6.644   5.975   2.542
  430SOL     OW 5508  -0.065   6.313   5.420
  430SOL    HW1 5509  -0.158   6.318   5.442
  430SOL    HW2 5510  -0.062   6.311   5.325
  431SOL     OW 5511   1.486   2.526   1.600
  431SOL    HW1 5512   1.566   2.514   1.549
  431SOL    HW2 5513   1.514   2.515   1.691
  432SOL     OW 5514   6.536   6.280   2.638
  432SOL    HW1 5515   6.497   6.211   2.692
  432SOL    HW2 5516   6.629   6.258   2.633
  433SOL     OW 5517   4.071   3.369   5.041
  433SOL    HW1 5518   4.037   3.279   5.043
  433SOL    HW2 5519   4.003   3.420   4.998
  434SOL     OW 5520   6.319   1.717   2.407
  434SOL    HW1 5521   6.370   1.771   2.468
  434SOL    HW2 5522   6.239   1.696   2.455
  435SOL     OW 5523   4.604   8.583   5.429
  435SOL    HW1 5524   4.689   8.611   5.461
  435SOL    HW2 5525   4.561   8.663   5.401
  436SOL     OW 5526   8.201   3.198   0.618
  436SOL    HW1 5527   8.152   3.194   0.535
  436SOL    HW2 5528   8.292   3.185   0.592
  437SOL     OW 5529   1.295   1.268   0.374
  437SOL    HW1 5530   1.359   1.331   0.408
  437SOL    HW2 5531   1.332   1.238   0.291
  438SOL     OW 5532   5.302   7.608   2.833
  438SOL    HW1 5533   5.390   7.631   2.802
  438SOL    HW2 5534   5.317   7.553   2.910
  439SOL     OW 5535   6.426   7.376   3.802
  439SOL    HW1 5536   6.415   7.322   3.881
  439SOL    HW2 5537   6.449   7.463   3.835
  440SOL     OW 5538   2.379   8.721   5.599
  440SOL    HW1 5539   2.397   8.808   5.633
  440SOL    HW2 5540   2.344   8.672   5.673
  441SOL     OW 5541   5.816   7.366   3.073
  441SOL    HW1 5542   5.771   7.433   3.021
  441SOL    HW2 5543   5.835   7.296   3.010
  442SOL     OW 5544   0.791   2.928   2.220
  442SOL    HW1 5545   0.783   2.979   2.301
  442SOL    HW2 5546   0.848   2.981   2.164
  443SOL     OW 5547   4.835   4.365   5.290
  443SOL    HW1 5548   4.815   4.434   5.353
  443SOL    HW2 5549   4.800   4.286   5.330
  444SOL     OW 5550   5.357   5.571   0.947
  444SOL    HW1 5551   5.444   5.553   0.983
  444SOL    HW2 5552   5.368   5.650   0.893
  445SOL     OW 5553   3.561   6.619   3.393
  445SOL    HW1 5554   3.601   6.556   3.334
  445SOL    HW2 5555   3.616   6.617   3.472
  446SOL     OW 5556   3.840   4.341   4.804
  446SOL    HW1 5557   3.839   4.422   4.753
  446SOL    HW2 5558   3.750   4.332   4.835
  447SOL     OW 5559   2.951   5.496   5.548
  447SOL    HW1 5560   2.985   5.586   5.548
  447SOL    HW2 5561   2.909   5.487   5.633
  448SOL     OW 5562   3.678   7.559   5.246
  448SOL    HW1 5563   3.615   7.593   5.182
  448SOL    HW2 5564   3.752   7.529   5.194
  449SOL     OW 5565   8.767   6.303   0.505
  449SOL    HW1 5566   8.773   6.223   0.557
  449SOL    HW2 5567   8.756   6.273   0.415
  450SOL     OW 5568   7.754   9.926   5.224
  450SOL    HW1 5569   7.724   9.871   5.151
  450SOL    HW2 5570   7.721   9.882   5.302
  451SOL     OW 5571   6.672   6.003   3.491
  451SOL    HW1 5572   6.665   6.097   3.506
  451SOL    HW2 5573   6.584   5.969   3.509
  452SOL     OW 5574   4.916   8.850   5.911
  452SOL    HW1 5575   4.886   8.909   5.981
  452SOL    HW2 5576   4.996   8.810   5.946
  453SOL     OW 5577   2.914   3.248   4.417
  453SOL    HW1 5578   2.837   3.302   4.429
  453SOL    HW2 5579   2.951   3.276   4.333
  454SOL     OW 5580   0.041   2.938   2.125
  454SOL    HW1 5581  -0.018   2.925   2.051
  454SOL    HW2 5582   0.049   3.033   2.133
  455SOL     OW 5583   2.995   3.652   4.417
  455SOL    HW1 5584   2.956   3.641   4.504
  455SOL    HW2 5585   2.930   3.701   4.367
  456SOL     OW 5586   6.906   1.600   0.176
  456SOL    HW1 5587   6.831   1.542   0.167
  456SOL    HW2 5588   6.933   1.589   0.267
  457SOL     OW 5589   1.738   3.392   1.712
  457SOL    HW1 5590   1.821   3.414   1.755
  457SOL    HW2 5591   1.678   3.372   1.783
  458SOL     OW 5592   7.021   3.961   0.131
  458SOL    HW1 5593   6.993   3.992   0.217
  458SOL    HW2 5594   7.070   4.034   0.094
  459SOL     OW 5595   6.900   6.705   2.693
  459SOL    HW1 5596   6.821   6.729   2.644
  459SOL    HW2 5597   6.868   6.683   2.781
  460SOL     OW 5598   5.991   6.297   2.372
  460SOL    HW1 5599   6.040   6.232   2.322
  460SOL    HW2 5600   6.056   6.337   2.430
  461SOL     OW 5601   2.387   9.425   4.649
  461SOL    HW1 5602   2.376   9.443   4.742
  461SOL    HW2 5603   2.322   9.480   4.606
  462SOL     OW 5604   4.231   4.082   4.494
  462SOL    HW1 5605   4.181   4.031   4.431
  462SOL    HW2 5606   4.304   4.024   4.518
  463SOL     OW 5607   0.395   0.877   0.781
  463SOL    HW1 5608   0.400   0.782   0.773
  463SOL    HW2 5609   0.356   0.906   0.698
  464SOL     OW 5610  -1.424   3.883   5.043
  464SOL    HW1 5611  -1.463   3.797   5.059
  464SOL    HW2 5612  -1.497   3.945   5.049
  465SOL     OW 5613   5.449   9.821   5.575
  465SOL    HW1 5614   5.480   9.805   5.664
  465SOL    HW2 5615   5.431   9.915   5.572
  466SOL     OW 5616   5.041   7.798   2.463
  466SOL    HW1 5617   5.061   7.711   2.429
  466SOL    HW2 5618   5.126   7.837   2.482
  467SOL     OW 5619   2.641   8.589   4.504
  467SOL    HW1 5620   2.628   8.497   4.526
  467SOL    HW2 5621   2.578   8.636   4.559
  468SOL     OW 5622   1.111   4.310   5.831
  468SOL    HW1 5623   1.055   4.242   5.794
  468SOL    HW2 5624   1.091   4.311   5.924
  469SOL     OW 5625   5.273  10.038   5.279
  469SOL    HW1 5626   5.250   9.957   5.324
  469SOL    HW2 5627   5.306  10.010   5.194
  470SOL     OW 5628   0.151  10.220   5.902
  470SOL    HW1 5629   0.179  10.283   5.969
  470SOL    HW2 5630   0.169  10.135   5.941
  471SOL     OW 5631   2.956   3.948   5.719
  471SOL    HW1 5632   2.918   3.914   5.801
  471SOL    HW2 5633   3.040   3.986   5.746
  472SOL     OW 5634   3.826   7.165   2.071
  472SOL    HW1 5635   3.795   7.246   2.111
  472SOL    HW2 5636   3.746   7.116   2.053
  473SOL     OW 5637   0.942   7.755   4.303
  473SOL    HW1 5638   0.896   7.718   4.377
  473SOL    HW2 5639   1.033   7.728   4.315
  474SOL     OW 5640   5.443   5.118   0.731
  474SOL    HW1 5641   5.469   5.204   0.696
  474SOL    HW2 5642   5.351   5.130   0.755
  475SOL     OW 5643   4.788   6.447   1.680
  475SOL    HW1 5644   4.790   6.382   1.750
  475SOL    HW2 5645   4.696   6.449   1.651
  476SOL     OW 5646   2.289   0.675   0.247
  476SOL    HW1 5647   2.343   0.731   0.191
  476SOL    HW2 5648   2.335   0.674   0.331
  477SOL     OW 5649   1.006   8.635   4.626
  477SOL    HW1 5650   1.057   8.687   4.563
  477SOL    HW2 5651   1.017   8.544   4.596
  478SOL     OW 5652   5.336   1.416   0.109
  478SOL    HW1 5653   5.267   1.459   0.160
  478SOL    HW2 5654   5.398   1.384   0.174
  479SOL     OW 5655  -0.744   5.339   5.580
  479SOL    HW1 5656  -0.664   5.287   5.595
  479SOL    HW2 5657  -0.717   5.429   5.596
  480SOL     OW 5658   5.921   8.343   4.350
  480SOL    HW1 5659   5.918   8.262   4.400
  480SOL    HW2 5660   5.891   8.411   4.411
  481SOL     OW 5661   2.951   4.534   1.187
  481SOL    HW1 5662   2.918   4.623   1.202
  481SOL    HW2 5663   2.994   4.538   1.102
  482SOL     OW 5664   3.990   5.652   1.958
  482SOL    HW1 5665   4.053   5.659   2.030
  482SOL    HW2 5666   4.045   5.655   1.879
  483SOL     OW 5667   5.503   2.030   0.368
  483SOL    HW1 5668   5.517   2.060   0.458
  483SOL    HW2 5669   5.491   1.935   0.376
  484SOL     OW 5670   6.382   6.785   4.004
  484SOL    HW1 5671   6.375   6.844   3.929
  484SOL    HW2 5672   6.344   6.834   4.077
  485SOL     OW 5673   4.241   6.853   5.863
  485SOL    HW1 5674   4.203   6.866   5.950
  485SOL    HW2 5675   4.169   6.868   5.802
  486SOL     OW 5676   7.748   5.286   1.850
  486SOL    HW1 5677   7.815   5.314   1.787
  486SOL    HW2 5678   7.797   5.240   1.918
  487SOL     OW 5679   2.640   2.141   1.162
  487SOL    HW1 5680   2.595   2.114   1.082
  487SOL    HW2 5681   2.606   2.082   1.229
  488SOL     OW 5682   1.261   7.182   4.787
  488SOL    HW1 5683   1.318   7.134   4.847
  488SOL    HW2 5684   1.205   7.234   4.844
  489SOL     OW 5685   3.936   9.768   5.177
  489SOL    HW1 5686   3.956   9.706   5.107
  489SOL    HW2 5687   3.893   9.716   5.244
  490SOL     OW 5688   2.773   1.242   1.536
  490SOL    HW1 5689   2.721   1.168   1.566
  490SOL    HW2 5690   2.735   1.265   1.451
  491SOL     OW 5691  -0.297   7.721   5.069
  491SOL    HW1 5692  -0.232   7.731   4.999
  491SOL    HW2 5693  -0.328   7.810   5.087
  492SOL     OW 5694   5.051   8.259   5.238
  492SOL    HW1 5695   5.144   8.275   5.255
  492SOL    HW2 5696   5.012   8.249   5.325
  493SOL     OW 5697   3.789   6.049   0.526
  493SOL    HW1 5698   3.711   6.101   0.507
  493SOL    HW2 5699   3.857   6.088   0.471
  494SOL     OW 5700   2.337   6.548   1.325
  494SOL    HW1 5701   2.417   6.497   1.311
  494SOL    HW2 5702   2.355   6.633   1.285
  495SOL     OW 5703   6.097   4.633   1.779
  495SOL    HW1 5704   6.124   4.560   1.724
  495SOL    HW2 5705   6.051   4.693   1.720
  496SOL     OW 5706   0.605   6.598   4.342
  496SOL    HW1 5707   0.555   6.527   4.302
  496SOL    HW2 5708   0.601   6.669   4.277
  497SOL     OW 5709   1.720   8.786   5.242
  497SOL    HW1 5710   1.809   8.752   5.237
  497SOL    HW2 5711   1.731   8.881   5.246
  498SOL     OW 5712   1.177   8.748   4.831
  498SOL    HW1 5713   1.115   8.678   4.812
  498SOL    HW2 5714   1.186   8.797   4.749
  499SOL     OW 5715   0.207   7.254   5.450
  499SOL    HW1 5716   0.261   7.301   5.514
  499SOL    HW2 5717   0.249   7.273   5.366
  500SOL     OW 5718   1.239   5.219   3.639
  500SOL    HW1 5719   1.293   5.208   3.561
  500SOL    HW2 5720   1.210   5.131   3.662
  501SOL     OW 5721   3.399   0.836   0.554
  501SOL    HW1 5722   3.451   0.895   0.499
  501SOL    HW2 5723   3.459   0.813   0.626
  502SOL     OW 5724   0.323   3.023   2.823
  502SOL    HW1 5725   0.407   3.055   2.791
  502SOL    HW2 5726   0.345   2.961   2.893
  503SOL     OW 5727   1.720   0.745   0.052
  503SOL    HW1 5728   1.634   0.771   0.020
  503SOL    HW2 5729   1.725   0.782   0.140
  504SOL     OW 5730   0.907   4.633   6.080
  504SOL    HW1 5731   0.947   4.688   6.013
  504SOL    HW2 5732   0.821   4.673   6.095
  505SOL     OW 5733   6.655   3.026   0.553
  505SOL    HW1 5734   6.735   3.028   0.500
  505SOL    HW2 5735   6.685   3.003   0.641
  506SOL     OW 5736   3.872   6.459   4.561
  506SOL    HW1 5737   3.848   6.543   4.599
  506SOL    HW2 5738   3.933   6.420   4.623
  507SOL     OW 5739   8.443   7.478   1.983
  507SOL    HW1 5740   8.364   7.496   1.932
  507SOL    HW2 5741   8.413   7.468   2.073
  508SOL     OW 5742   0.750   6.471   5.257
  508SOL    HW1 5743   0.825   6.512   5.214
  508SOL    HW2 5744   0.773   6.378   5.261
  509SOL     OW 5745   1.506   3.122   3.685
  509SOL    HW1 5746   1.524   3.124   3.779
  509SOL    HW2 5747   1.496   3.214   3.660
  510SOL     OW 5748   0.501   4.963   3.563
  510SOL    HW1 5749   0.582   4.967   3.613
  510SOL    HW2 5750   0.512   5.030   3.495
  511SOL     OW 5751   1.645   9.693   4.906
  511SOL    HW1 5752   1.567   9.691   4.851
  511SOL    HW2 5753   1.692   9.613   4.884
  512SOL     OW 5754   2.529   3.981   1.086
  512SOL    HW1 5755   2.608   3.933   1.058
  512SOL    HW2 5756   2.482   3.997   1.005
  513SOL     OW 5757   4.266   5.249   5.226
  513SOL    HW1 5758   4.292   5.208   5.308
  513SOL    HW2 5759   4.257   5.342   5.247
  514SOL     OW 5760   5.360   3.803   5.588
  514SOL    HW1 5761   5.300   3.772   5.520
  514SOL    HW2 5762   5.329   3.762   5.669
  515SOL     OW 5763  -1.180   2.273   3.607
  515SOL    HW1 5764  -1.128   2.193   3.599
  515SOL    HW2 5765  -1.117   2.340   3.634
  516SOL     OW 5766   3.106   6.819   2.643
  516SOL    HW1 5767   3.162   6.810   2.721
  516SOL    HW2 5768   3.032   6.761   2.660
  517SOL     OW 5769  -0.990   5.299   6.066
  517SOL    HW1 5770  -1.070   5.254   6.041
  517SOL    HW2 5771  -0.973   5.360   5.995
  518SOL     OW 5772   8.589   6.668   0.446
  518SOL    HW1 5773   8.601   6.699   0.536
  518SOL    HW2 5774   8.678   6.645   0.417
  519SOL     OW 5775   3.578   9.652   4.961
  519SOL    HW1 5776   3.583   9.737   5.003
  519SOL    HW2 5777   3.571   9.672   4.867
  520SOL     OW 5778   1.838   5.780   2.722
  520SOL    HW1 5779   1.817   5.781   2.629
  520SOL    HW2 5780   1.906   5.712   2.731
  521SOL     OW 5781   7.106   4.848   1.760
  521SOL    HW1 5782   7.161   4.777   1.728
  521SOL    HW2 5783   7.099   4.832   1.854
  522SOL     OW 5784   3.346   7.849   3.594
  522SOL    HW1 5785   3.362   7.764   3.636
  522SOL    HW2 5786   3.344   7.830   3.501
  523SOL     OW 5787   5.976   0.676   0.166
  523SOL    HW1 5788   6.012   0.757   0.201
  523SOL    HW2 5789   5.982   0.685   0.071
  524SOL     OW 5790   6.935   8.294   3.327
  524SOL    HW1 5791   6.987   8.214   3.316
  524SOL    HW2 5792   6.961   8.328   3.413
  525SOL     OW 5793   1.103   5.663   3.585
  525SOL    HW1 5794   1.136   5.712   3.661
  525SOL    HW2 5795   1.017   5.701   3.567
  526SOL     OW 5796   5.343   7.826   2.122
  526SOL    HW1 5797   5.343   7.900   2.183
  526SOL    HW2 5798   5.418   7.772   2.150
  527SOL     OW 5799   0.493   7.644   3.665
  527SOL    HW1 5800   0.515   7.596   3.745
  527SOL    HW2 5801   0.541   7.600   3.596
  528SOL     OW 5802   2.042   5.131   3.920
  528SOL    HW1 5803   1.976   5.099   3.859
  528SOL    HW2 5804   2.121   5.139   3.867
  529SOL     OW 5805   6.606   8.612   5.529
  529SOL    HW1 5806   6.540   8.586   5.465
  529SOL    HW2 5807   6.608   8.708   5.523
  530SOL     OW 5808   7.158   5.529   2.796
  530SOL    HW1 5809   7.111   5.560   2.874
  530SOL    HW2 5810   7.105   5.455   2.764
  531SOL     OW 5811   1.265   0.528   0.540
  531SOL    HW1 5812   1.206   0.465   0.500
  531SOL    HW2 5813   1.348   0.481   0.550
  532SOL     OW 5814   0.071   3.407   2.321
  532SOL    HW1 5815   0.025   3.382   2.401
  532SOL    HW2 5816   0.006   3.396   2.252
  533SOL     OW 5817   5.651   8.526   4.934
  533SOL    HW1 5818   5.585   8.528   5.002
  533SOL    HW2 5819   5.622   8.590   4.870
  534SOL     OW 5820   0.711   6.248   3.162
  534SOL    HW1 5821   0.699   6.158   3.191
  534SOL    HW2 5822   0.685   6.247   3.070
  535SOL     OW 5823   6.192   7.467   2.361
  535SOL    HW1 5824   6.274   7.476   2.411
  535SOL    HW2 5825   6.197   7.380   2.323
  536SOL     OW 5826   0.373   5.284   5.328
  536SOL    HW1 5827   0.292   5.324   5.295
  536SOL    HW2 5828   0.367   5.292   5.423
  537SOL     OW 5829   2.409   3.396   1.858
  537SOL    HW1 5830   2.470   3.467   1.836
  537SOL    HW2 5831   2.456   3.343   1.922
  538SOL     OW 5832   0.042   6.384   4.929
  538SOL    HW1 5833   0.136   6.402   4.932
  538SOL    HW2 5834   0.036   6.292   4.902
  539SOL     OW 5835   1.550   8.480   5.065
  539SOL    HW1 5836   1.525   8.562   5.022
  539SOL    HW2 5837   1.641   8.494   5.092
  540SOL     OW 5838   5.441   7.755   3.484
  540SOL    HW1 5839   5.530   7.753   3.516
  540SOL    HW2 5840   5.440   7.825   3.419
  541SOL     OW 5841   3.687   7.264   1.516
  541SOL    HW1 5842   3.667   7.221   1.600
  541SOL    HW2 5843   3.672   7.195   1.451
  542SOL     OW 5844   5.019   5.935   5.176
  542SOL    HW1 5845   5.026   5.861   5.237
  542SOL    HW2 5846   4.996   6.010   5.232
  543SOL     OW 5847   6.495   6.037   4.279
  543SOL    HW1 5848   6.439   6.055   4.354
  543SOL    HW2 5849   6.559   6.108   4.279
  544SOL     OW 5850   2.215   4.731   0.651
  544SOL    HW1 5851   2.311   4.735   0.655
  544SOL    HW2 5852   2.185   4.808   0.699
  545SOL     OW 5853   5.785   7.955   5.621
  545SOL    HW1 5854   5.752   7.967   5.710
  545SOL    HW2 5855   5.869   8.001   5.620
  546SOL     OW 5856   0.836   6.965   3.867
  546SOL    HW1 5857   0.804   6.877   3.848
  546SOL    HW2 5858   0.810   6.981   3.958
  547SOL     OW 5859   7.350   3.563   1.597
  547SOL    HW1 5860   7.320   3.650   1.620
  547SOL    HW2 5861   7.270   3.513   1.581
  548SOL     OW 5862   7.327   7.777   1.635
  548SOL    HW1 5863   7.389   7.820   1.694
  548SOL    HW2 5864   7.364   7.690   1.621
  549SOL     OW 5865   0.349   4.693   5.682
  549SOL    HW1 5866   0.369   4.774   5.635
  549SOL    HW2 5867   0.358   4.625   5.616
  550SOL     OW 5868   3.634   6.886   5.474
  550SOL    HW1 5869   3.553   6.901   5.425
  550SOL    HW2 5870   3.680   6.970   5.469
  551SOL     OW 5871   2.437   4.170   4.755
  551SOL    HW1 5872   2.354   4.122   4.757
  551SOL    HW2 5873   2.504   4.103   4.760
  552SOL     OW 5874   2.091  10.512   5.957
  552SOL    HW1 5875   2.110  10.486   6.047
  552SOL    HW2 5876   2.091  10.608   5.958
  553SOL     OW 5877   0.394   2.692   4.013
  553SOL    HW1 5878   0.300   2.709   4.022
  553SOL    HW2 5879   0.428   2.699   4.102
  554SOL     OW 5880   1.511   4.097   4.701
  554SOL    HW1 5881   1.470   4.010   4.697
  554SOL    HW2 5882   1.447   4.155   4.661
  555SOL     OW 5883   1.660   4.050   5.271
  555SOL    HW1 5884   1.583   4.088   5.314
  555SOL    HW2 5885   1.698   4.123   5.221
  556SOL     OW 5886   2.859   4.951   4.525
  556SOL    HW1 5887   2.931   5.000   4.565
  556SOL    HW2 5888   2.813   5.016   4.471
  557SOL     OW 5889   6.222   7.051   1.775
  557SOL    HW1 5890   6.132   7.017   1.779
  557SOL    HW2 5891   6.248   7.042   1.683
  558SOL     OW 5892   8.536   5.093   0.508
  558SOL    HW1 5893   8.479   5.154   0.459
  558SOL    HW2 5894   8.488   5.076   0.589
  559SOL     OW 5895   7.288   8.433   4.151
  559SOL    HW1 5896   7.197   8.412   4.130
  559SOL    HW2 5897   7.292   8.434   4.246
  560SOL     OW 5898   0.095   2.799   2.359
  560SOL    HW1 5899   0.169   2.745   2.333
  560SOL    HW2 5900   0.072   2.848   2.279
  561SOL     OW 5901   2.816   7.849   4.287
  561SOL    HW1 5902   2.800   7.803   4.204
  561SOL    HW2 5903   2.880   7.916   4.265
  562SOL     OW 5904   4.847   3.914   5.248
  562SOL    HW1 5905   4.829   3.898   5.341
  562SOL    HW2 5906   4.774   3.873   5.202
  563SOL     OW 5907   6.505   6.980   1.086
  563SOL    HW1 5908   6.480   6.909   1.146
  563SOL    HW2 5909   6.512   6.937   1.000
  564SOL     OW 5910   2.277   3.039   4.080
  564SOL    HW1 5911   2.338   3.099   4.124
  564SOL    HW2 5912   2.266   3.076   3.993
  565SOL     OW 5913   6.459   8.950   4.534
  565SOL    HW1 5914   6.398   8.905   4.475
  565SOL    HW2 5915   6.405   8.975   4.610
  566SOL     OW 5916   5.657   8.059   3.807
  566SOL    HW1 5917   5.739   8.108   3.811
  566SOL    HW2 5918   5.658   8.017   3.721
  567SOL     OW 5919  -0.172   7.127   5.558
  567SOL    HW1 5920  -0.198   7.128   5.650
  567SOL    HW2 5921  -0.194   7.039   5.527
  568SOL     OW 5922   2.033   5.698   5.977
  568SOL    HW1 5923   2.054   5.758   5.906
  568SOL    HW2 5924   2.078   5.617   5.955
  569SOL     OW 5925   7.917   2.843   0.238
  569SOL    HW1 5926   7.923   2.756   0.277
  569SOL    HW2 5927   8.006   2.878   0.243
  570SOL     OW 5928   5.401   5.008   5.154
  570SOL    HW1 5929   5.419   4.957   5.076
  570SOL    HW2 5930   5.329   5.066   5.130
  571SOL     OW 5931   0.412   5.558   5.557
  571SOL    HW1 5932   0.406   5.654   5.561
  571SOL    HW2 5933   0.329   5.528   5.595
  572SOL     OW 5934   8.792   3.507   0.013
  572SOL    HW1 5935   8.887   3.501   0.026
  572SOL    HW2 5936   8.781   3.578  -0.050
  573SOL     OW 5937   3.232   7.490   1.527
  573SOL    HW1 5938   3.325   7.511   1.529
  573SOL    HW2 5939   3.217   7.458   1.438
  574SOL     OW 5940   5.475   1.355   1.160
  574SOL    HW1 5941   5.479   1.321   1.249
  574SOL    HW2 5942   5.548   1.312   1.115
  575SOL     OW 5943   4.836   3.908   4.458
  575SOL    HW1 5944   4.758   3.863   4.424
  575SOL    HW2 5945   4.861   3.858   4.535
  576SOL     OW 5946   7.452   2.831   1.352
  576SOL    HW1 5947   7.463   2.749   1.304
  576SOL    HW2 5948   7.534   2.878   1.338
  577SOL     OW 5949   4.134   7.980   2.923
  577SOL    HW1 5950   4.224   7.965   2.895
  577SOL    HW2 5951   4.141   8.043   2.995
  578SOL     OW 5952   5.059   6.443   5.872
  578SOL    HW1 5953   5.005   6.507   5.918
  578SOL    HW2 5954   5.149   6.470   5.892
  579SOL     OW 5955   3.026   1.141   1.514
  579SOL    HW1 5956   2.938   1.180   1.509
  579SOL    HW2 5957   3.039   1.125   1.608
  580SOL     OW 5958   5.748   9.920   5.002
  580SOL    HW1 5959   5.682   9.938   4.935
  580SOL    HW2 5960   5.704   9.937   5.085
  581SOL     OW 5961   1.768   9.733   5.587
  581SOL    HW1 5962   1.725   9.651   5.561
  581SOL    HW2 5963   1.709   9.801   5.554
  582SOL     OW 5964   4.726   1.196   1.192
  582SOL    HW1 5965   4.763   1.261   1.132
  582SOL    HW2 5966   4.800   1.140   1.217
  583SOL     OW 5967   2.843   4.990   5.885
  583SOL    HW1 5968   2.835   5.050   5.811
  583SOL    HW2 5969   2.934   4.959   5.882
  584SOL     OW 5970   4.760   5.211   4.801
  584SOL    HW1 5971   4.842   5.165   4.819
  584SOL    HW2 5972   4.692   5.147   4.819
  585SOL     OW 5973   6.266   6.004   0.368
  585SOL    HW1 5974   6.321   6.078   0.393
  585SOL    HW2 5975   6.298   5.978   0.281
  586SOL     OW 5976   4.026   6.805   5.286
  586SOL    HW1 5977   4.086   6.858   5.233
  586SOL    HW2 5978   3.964   6.769   5.223
  587SOL     OW 5979   0.965   7.003   2.963
  587SOL    HW1 5980   0.880   6.993   3.006
  587SOL    HW2 5981   1.010   7.068   3.017
  588SOL     OW 5982   2.307   5.605   3.491
  588SOL    HW1 5983   2.374   5.551   3.532
  588SOL    HW2 5984   2.224   5.569   3.523
  589SOL     OW 5985   5.435   4.737   2.496
  589SOL    HW1 5986   5.362   4.733   2.433
  589SOL    HW2 5987   5.462   4.829   2.495
  590SOL     OW 5988   4.293   5.851   3.354
  590SOL    HW1 5989   4.354   5.921   3.332
  590SOL    HW2 5990   4.206   5.891   3.345
  591SOL     OW 5991   2.149   5.662   2.449
  591SOL    HW1 5992   2.153   5.655   2.354
  591SOL    HW2 5993   2.234   5.700   2.473
  592SOL     OW 5994   4.447  10.250   5.703
  592SOL    HW1 5995   4.410  10.196   5.633
  592SOL    HW2 5996   4.419  10.339   5.682
  593SOL     OW 5997   8.105   4.102   1.457
  593SOL    HW1 5998   8.045   4.175   1.441
  593SOL    HW2 5999   8.191   4.144   1.468
  594SOL     OW 6000   1.537   8.624   4.768
  594SOL    HW1 6001   1.613   8.625   4.826
  594SOL    HW2 6002   1.521   8.716   4.747
  595SOL     OW 6003   3.180   5.913   2.834
  595SOL    HW1 6004   3.252   5.889   2.892
  595SOL    HW2 6005   3.221   5.926   2.749
  596SOL     OW 6006   1.838   9.048   5.034
  596SOL    HW1 6007   1.857   9.016   4.946
  596SOL    HW2 6008   1.792   9.131   5.019
  597SOL     OW 6009   0.559   7.658   4.581
  597SOL    HW1 6010   0.512   7.668   4.498
  597SOL    HW2 6011   0.514   7.586   4.625
  598SOL     OW 6012  -0.687   8.276   5.973
  598SOL    HW1 6013  -0.634   8.354   5.958
  598SOL    HW2 6014  -0.636   8.204   5.936
  599SOL     OW 6015   1.843   3.866   0.306
  599SOL    HW1 6016   1.929   3.837   0.274
  599SOL    HW2 6017   1.862   3.916   0.385
  600SOL     OW 6018   3.961   4.474   4.108
  600SOL    HW1 6019   3.937   4.513   4.024
  600SOL    HW2 6020   4.051   4.503   4.123
  601SOL     OW 6021  -0.806   2.580   4.406
  601SOL    HW1 6022  -0.773   2.670   4.407
  601SOL    HW2 6023  -0.875   2.578   4.472
  602SOL     OW 6024  -0.745   5.240   5.099
  602SOL    HW1 6025  -0.761   5.334   5.087
  602SOL    HW2 6026  -0.650   5.231   5.096
  603SOL     OW 6027   3.947   6.516   6.009
  603SOL    HW1 6028   3.935   6.424   6.033
  603SOL    HW2 6029   3.976   6.514   5.918
  604SOL     OW 6030   0.994   8.776   6.052
  604SOL    HW1 6031   0.937   8.790   5.977
  604SOL    HW2 6032   0.996   8.860   6.097
  605SOL     OW 6033  -0.254   2.724   2.053
  605SOL    HW1 6034  -0.287   2.679   1.975
  605SOL    HW2 6035  -0.202   2.658   2.099
  606SOL     OW 6036   2.192   3.747   4.800
  606SOL    HW1 6037   2.142   3.708   4.871
  606SOL    HW2 6038   2.152   3.713   4.720
  607SOL     OW 6039   0.658   3.349   4.488
  607SOL    HW1 6040   0.713   3.293   4.544
  607SOL    HW2 6041   0.707   3.431   4.482
  608SOL     OW 6042   7.214   7.345   4.307
  608SOL    HW1 6043   7.211   7.398   4.387
  608SOL    HW2 6044   7.169   7.264   4.329
  609SOL     OW 6045   8.431   7.484   2.777
  609SOL    HW1 6046   8.350   7.451   2.815
  609SOL    HW2 6047   8.501   7.444   2.830
  610SOL     OW 6048   4.323   6.357   1.209
  610SOL    HW1 6049   4.403   6.375   1.159
  610SOL    HW2 6050   4.307   6.264   1.194
  611SOL     OW 6051  -1.695   3.484   5.337
  611SOL    HW1 6052  -1.642   3.416   5.297
  611SOL    HW2 6053  -1.784   3.467   5.305
  612SOL     OW 6054   6.127   3.762   4.239
  612SOL    HW1 6055   6.155   3.683   4.284
  612SOL    HW2 6056   6.148   3.746   4.147
  613SOL     OW 6057   2.219   1.894   1.901
  613SOL    HW1 6058   2.160   1.832   1.943
  613SOL    HW2 6059   2.204   1.881   1.807
  614SOL     OW 6060   3.466   5.989   5.782
  614SOL    HW1 6061   3.459   6.072   5.829
  614SOL    HW2 6062   3.508   6.011   5.699
  615SOL     OW 6063   2.853   1.286   1.144
  615SOL    HW1 6064   2.778   1.278   1.202
  615SOL    HW2 6065   2.870   1.380   1.139
  616SOL     OW 6066   2.729   9.524   4.157
  616SOL    HW1 6067   2.680   9.566   4.086
  616SOL    HW2 6068   2.663   9.500   4.222
  617SOL     OW 6069   2.428   4.519   5.943
  617SOL    HW1 6070   2.479   4.588   5.985
  617SOL    HW2 6071   2.484   4.442   5.946
  618SOL     OW 6072   4.392   4.264   5.710
  618SOL    HW1 6073   4.397   4.352   5.748
  618SOL    HW2 6074   4.313   4.226   5.749
  619SOL     OW 6075   3.643   6.840   4.190
  619SOL    HW1 6076   3.548   6.851   4.187
  619SOL    HW2 6077   3.677   6.914   4.140
  620SOL     OW 6078   6.369   5.089   3.058
  620SOL    HW1 6079   6.352   5.178   3.027
  620SOL    HW2 6080   6.290   5.039   3.036
  621SOL     OW 6081   3.015   3.737   5.545
  621SOL    HW1 6082   2.959   3.808   5.578
  621SOL    HW2 6083   3.032   3.761   5.454
  622SOL     OW 6084   5.430   6.812   3.552
  622SOL    HW1 6085   5.492   6.860   3.498
  622SOL    HW2 6086   5.394   6.745   3.494
  623SOL     OW 6087   4.372   7.893   2.799
  623SOL    HW1 6088   4.433   7.967   2.793
  623SOL    HW2 6089   4.429   7.816   2.799
  624SOL     OW 6090  -1.028   7.394   6.071
  624SOL    HW1 6091  -1.017   7.486   6.047
  624SOL    HW2 6092  -1.016   7.346   5.989
  625SOL     OW 6093   4.312   6.929   3.689
  625SOL    HW1 6094   4.287   6.997   3.627
  625SOL    HW2 6095   4.382   6.968   3.742
  626SOL     OW 6096   5.664   8.596   5.644
  626SOL    HW1 6097   5.634   8.659   5.578
  626SOL    HW2 6098   5.664   8.512   5.598
  627SOL     OW 6099   4.162   3.700   6.158
  627SOL    HW1 6100   4.090   3.763   6.166
  627SOL    HW2 6101   4.128   3.621   6.201
  628SOL     OW 6102   6.151   6.672   5.157
  628SOL    HW1 6103   6.133   6.734   5.228
  628SOL    HW2 6104   6.131   6.586   5.194
  629SOL     OW 6105   2.436   7.746   1.625
  629SOL    HW1 6106   2.394   7.810   1.682
  629SOL    HW2 6107   2.516   7.721   1.671
  630SOL     OW 6108  -0.473   4.781   3.579
  630SOL    HW1 6109  -0.560   4.804   3.545
  630SOL    HW2 6110  -0.423   4.757   3.501
  631SOL     OW 6111   6.507   8.083   4.508
  631SOL    HW1 6112   6.542   8.171   4.490
  631SOL    HW2 6113   6.570   8.045   4.570
  632SOL     OW 6114   7.135   3.821   2.596
  632SOL    HW1 6115   7.179   3.869   2.667
  632SOL    HW2 6116   7.205   3.801   2.534
  633SOL     OW 6117   4.682   6.081   5.748
  633SOL    HW1 6118   4.674   6.154   5.809
  633SOL    HW2 6119   4.749   6.025   5.786
  634SOL     OW 6120   5.853   5.693   0.430
  634SOL    HW1 6121   5.916   5.621   0.442
  634SOL    HW2 6122   5.775   5.650   0.394
  635SOL     OW 6123   5.994   6.473   2.937
  635SOL    HW1 6124   5.949   6.552   2.963
  635SOL    HW2 6125   6.007   6.424   3.018
  636SOL     OW 6126   4.767   3.599   5.962
  636SOL    HW1 6127   4.699   3.542   5.999
  636SOL    HW2 6128   4.735   3.687   5.978
  637SOL     OW 6129  -1.626   2.914   4.369
  637SOL    HW1 6130  -1.632   2.823   4.400
  637SOL    HW2 6131  -1.533   2.935   4.375
  638SOL     OW 6132   4.172   8.864   4.686
  638SOL    HW1 6133   4.178   8.847   4.592
  638SOL    HW2 6134   4.084   8.898   4.699
  639SOL     OW 6135   5.573   8.365   5.983
  639SOL    HW1 6136   5.619   8.358   6.066
  639SOL    HW2 6137   5.576   8.459   5.961
  640SOL     OW 6138   2.346   5.775   6.129
  640SOL    HW1 6139   2.407   5.847   6.116
  640SOL    HW2 6140   2.376   5.732   6.209
  641SOL     OW 6141   0.851   4.368   4.010
  641SOL    HW1 6142   0.862   4.462   3.997
  641SOL    HW2 6143   0.795   4.361   4.087
  642SOL     OW 6144   3.937   3.840   4.828
  642SOL    HW1 6145   3.963   3.918   4.780
  642SOL    HW2 6146   3.905   3.780   4.761
  643SOL     OW 6147   2.225   7.360   4.834
  643SOL    HW1 6148   2.161   7.397   4.774
  643SOL    HW2 6149   2.257   7.281   4.790
  644SOL     OW 6150   0.753   2.444   2.310
  644SOL    HW1 6151   0.714   2.434   2.224
  644SOL    HW2 6152   0.820   2.511   2.299
  645SOL     OW 6153   2.424   5.716   3.996
  645SOL    HW1 6154   2.415   5.629   4.036
  645SOL    HW2 6155   2.348   5.765   4.027
  646SOL     OW 6156   3.325   2.382   1.924
  646SOL    HW1 6157   3.393   2.381   1.857
  646SOL    HW2 6158   3.296   2.291   1.929
  647SOL     OW 6159   6.885   5.208   0.181
  647SOL    HW1 6160   6.834   5.288   0.168
  647SOL    HW2 6161   6.973   5.230   0.149
  648SOL     OW 6162   0.260   3.026   3.235
  648SOL    HW1 6163   0.200   3.056   3.167
  648SOL    HW2 6164   0.316   3.102   3.253
  649SOL     OW 6165   7.383   6.694   4.090
  649SOL    HW1 6166   7.293   6.709   4.060
  649SOL    HW2 6167   7.409   6.613   4.045
  650SOL     OW 6168   6.241   7.970   3.851
  650SOL    HW1 6169   6.333   7.958   3.829
  650SOL    HW2 6170   6.229   8.065   3.859
  651SOL     OW 6171   4.565   5.862   4.629
  651SOL    HW1 6172   4.542   5.769   4.625
  651SOL    HW2 6173   4.525   5.892   4.711
  652SOL     OW 6174   1.586   7.901   3.297
  652SOL    HW1 6175   1.659   7.950   3.334
  652SOL    HW2 6176   1.618   7.811   3.291
  653SOL     OW 6177   1.681   2.235   0.079
  653SOL    HW1 6178   1.591   2.253   0.051
  653SOL    HW2 6179   1.686   2.140   0.085
  654SOL     OW 6180   0.444   8.664   4.446
  654SOL    HW1 6181   0.501   8.665   4.523
  654SOL    HW2 6182   0.491   8.611   4.382
  655SOL     OW 6183   6.065   6.227   3.879
  655SOL    HW1 6184   6.056   6.171   3.955
  655SOL    HW2 6185   6.109   6.173   3.813
  656SOL     OW 6186   5.835   8.648   5.216
  656SOL    HW1 6187   5.808   8.703   5.290
  656SOL    HW2 6188   5.785   8.568   5.226
  657SOL     OW 6189   1.899   3.337   4.709
  657SOL    HW1 6190   1.937   3.284   4.640
  657SOL    HW2 6191   1.926   3.294   4.790
  658SOL     OW 6192   5.309   8.535   5.978
  658SOL    HW1 6193   5.313   8.478   6.054
  658SOL    HW2 6194   5.395   8.577   5.975
  659SOL     OW 6195   6.239   7.329   6.090
  659SOL    HW1 6196   6.331   7.352   6.091
  659SOL    HW2 6197   6.214   7.330   5.998
  660SOL     OW 6198   7.439   6.618   0.461
  660SOL    HW1 6199   7.507   6.590   0.400
  660SOL    HW2 6200   7.357   6.598   0.416
  661SOL     OW 6201   3.686   6.586   2.614
  661SOL    HW1 6202   3.733   6.507   2.639
  661SOL    HW2 6203   3.607   6.555   2.571
  662SOL     OW 6204   1.500   6.948   4.212
  662SOL    HW1 6205   1.420   6.922   4.165
  662SOL    HW2 6206   1.570   6.903   4.165
  663SOL     OW 6207   5.539   6.362   0.487
  663SOL    HW1 6208   5.465   6.408   0.447
  663SOL    HW2 6209   5.515   6.269   0.483
  664SOL     OW 6210   3.860   8.126   3.059
  664SOL    HW1 6211   3.880   8.079   3.140
  664SOL    HW2 6212   3.855   8.057   2.992
  665SOL     OW 6213   0.267   3.943   4.134
  665SOL    HW1 6214   0.184   3.930   4.087
  665SOL    HW2 6215   0.319   3.865   4.114
  666SOL     OW 6216   6.085   6.819   1.548
  666SOL    HW1 6217   6.034   6.765   1.608
  666SOL    HW2 6218   6.157   6.762   1.520
  667SOL     OW 6219   0.810   7.433   4.326
  667SOL    HW1 6220   0.891   7.448   4.277
  667SOL    HW2 6221   0.838   7.432   4.418
  668SOL     OW 6222   4.335   6.090   2.357
  668SOL    HW1 6223   4.417   6.069   2.402
  668SOL    HW2 6224   4.312   6.010   2.311
  669SOL     OW 6225   6.948   5.347   2.744
  669SOL    HW1 6226   6.873   5.293   2.720
  669SOL    HW2 6227   6.926   5.379   2.832
  670SOL     OW 6228   2.546   3.255   5.376
  670SOL    HW1 6229   2.472   3.248   5.315
  670SOL    HW2 6230   2.516   3.315   5.444
  671SOL     OW 6231  -1.612   4.095   5.106
  671SOL    HW1 6232  -1.531   4.133   5.142
  671SOL    HW2 6233  -1.663   4.070   5.183
  672SOL     OW 6234   2.391   2.177   0.287
  672SOL    HW1 6235   2.366   2.252   0.341
  672SOL    HW2 6236   2.431   2.115   0.348
  673SOL     OW 6237   2.658   7.990   4.475
  673SOL    HW1 6238   2.688   7.923   4.414
  673SOL    HW2 6239   2.738   8.035   4.502
  674SOL     OW 6240   8.807   6.597   1.602
  674SOL    HW1 6241   8.735   6.547   1.564
  674SOL    HW2 6242   8.858   6.532   1.651
  675SOL     OW 6243   7.736   1.527   0.563
  675SOL    HW1 6244   7.803   1.535   0.630
  675SOL    HW2 6245   7.771   1.576   0.488
  676SOL     OW 6246   8.458   4.918   0.205
  676SOL    HW1 6247   8.545   4.889   0.177
  676SOL    HW2 6248   8.452   5.008   0.174
  677SOL     OW 6249   1.775   8.526   2.866
  677SOL    HW1 6250   1.818   8.584   2.803
  677SOL    HW2 6251   1.729   8.462   2.811
  678SOL     OW 6252   5.427   5.837   4.257
  678SOL    HW1 6253   5.446   5.845   4.350
  678SOL    HW2 6254   5.372   5.912   4.237
  679SOL     OW 6255  -0.135   3.331   4.643
  679SOL    HW1 6256  -0.208   3.351   4.702
  679SOL    HW2 6257  -0.102   3.247   4.673
  680SOL     OW 6258   7.690   9.755   5.421
  680SOL    HW1 6259   7.615   9.700   5.399
  680SOL    HW2 6260   7.766   9.697   5.415
  681SOL     OW 6261   5.976   9.336   4.911
  681SOL    HW1 6262   6.029   9.344   4.990
  681SOL    HW2 6263   5.987   9.419   4.866
  682SOL     OW 6264   3.579   9.743   4.714
  682SOL    HW1 6265   3.604   9.708   4.628
  682SOL    HW2 6266   3.530   9.823   4.693
  683SOL     OW 6267   1.965   2.450   0.605
  683SOL    HW1 6268   1.875   2.440   0.636
  683SOL    HW2 6269   1.996   2.531   0.646
  684SOL     OW 6270   2.655   5.664   0.610
  684SOL    HW1 6271   2.720   5.622   0.666
  684SOL    HW2 6272   2.681   5.756   0.606
  685SOL     OW 6273   1.229   4.112   0.448
  685SOL    HW1 6274   1.158   4.109   0.512
  685SOL    HW2 6275   1.262   4.022   0.446
  686SOL     OW 6276   5.640   6.474   0.017
  686SOL    HW1 6277   5.579   6.532   0.062
  686SOL    HW2 6278   5.711   6.460   0.080
  687SOL     OW 6279   2.646   6.441   1.722
  687SOL    HW1 6280   2.673   6.362   1.674
  687SOL    HW2 6281   2.703   6.443   1.799
  688SOL     OW 6282   7.945   7.519   2.825
  688SOL    HW1 6283   7.926   7.568   2.744
  688SOL    HW2 6284   7.894   7.439   2.817
  689SOL     OW 6285   6.710   7.183   2.338
  689SOL    HW1 6286   6.689   7.177   2.245
  689SOL    HW2 6287   6.689   7.274   2.361
  690SOL     OW 6288   4.317   5.228   4.026
  690SOL    HW1 6289   4.231   5.191   4.010
  690SOL    HW2 6290   4.300   5.311   4.071
  691SOL     OW 6291   5.567   3.252   4.844
  691SOL    HW1 6292   5.658   3.248   4.874
  691SOL    HW2 6293   5.557   3.341   4.809
  692SOL     OW 6294   5.911   9.006   4.065
  692SOL    HW1 6295   5.898   9.100   4.078
  692SOL    HW2 6296   5.908   8.969   4.153
  693SOL     OW 6297   8.385   6.653   0.059
  693SOL    HW1 6298   8.389   6.559   0.076
  693SOL    HW2 6299   8.310   6.683   0.111
  694SOL     OW 6300   2.975   7.591   3.698
  694SOL    HW1 6301   2.920   7.607   3.775
  694SOL    HW2 6302   2.920   7.616   3.624
  695SOL     OW 6303   0.634   6.760   4.122
  695SOL    HW1 6304   0.687   6.706   4.064
  695SOL    HW2 6305   0.564   6.794   4.066
  696SOL     OW 6306   6.241   3.742   0.681
  696SOL    HW1 6307   6.172   3.684   0.713
  696SOL    HW2 6308   6.202   3.830   0.685
  697SOL     OW 6309   6.527   7.406   2.150
  697SOL    HW1 6310   6.562   7.444   2.070
  697SOL    HW2 6311   6.482   7.478   2.194
  698SOL     OW 6312   0.648   2.951   2.947
  698SOL    HW1 6313   0.670   3.044   2.942
  698SOL    HW2 6314   0.589   2.944   3.022
  699SOL     OW 6315   1.588   7.524   1.761
  699SOL    HW1 6316   1.660   7.461   1.767
  699SOL    HW2 6317   1.609   7.591   1.826
  700SOL     OW 6318   4.733   3.399   5.024
  700SOL    HW1 6319   4.762   3.440   4.943
  700SOL    HW2 6320   4.763   3.309   5.018
  701SOL     OW 6321   6.056   5.741   4.682
  701SOL    HW1 6322   6.141   5.697   4.684
  701SOL    HW2 6323   5.997   5.681   4.728
  702SOL     OW 6324   6.817   4.118   3.267
  702SOL    HW1 6325   6.897   4.101   3.316
  702SOL    HW2 6326   6.750   4.064   3.310
  703SOL     OW 6327   7.787   5.272   2.270
  703SOL    HW1 6328   7.738   5.352   2.292
  703SOL    HW2 6329   7.724   5.201   2.282
  704SOL     OW 6330   7.428   0.368   0.220
  704SOL    HW1 6331   7.404   0.363   0.312
  704SOL    HW2 6332   7.421   0.278   0.188
  705SOL     OW 6333   2.007   3.772   2.214
  705SOL    HW1 6334   1.994   3.826   2.292
  705SOL    HW2 6335   2.010   3.835   2.142
  706SOL     OW 6336   5.624   0.997   1.451
  706SOL    HW1 6337   5.541   0.957   1.424
  706SOL    HW2 6338   5.685   0.972   1.382
  707SOL     OW 6339   4.462   8.770   3.401
  707SOL    HW1 6340   4.488   8.691   3.448
  707SOL    HW2 6341   4.424   8.738   3.319
  708SOL     OW 6342   5.051   7.232   1.497
  708SOL    HW1 6343   4.983   7.210   1.562
  708SOL    HW2 6344   5.109   7.156   1.496
  709SOL     OW 6345   2.147   3.173   1.599
  709SOL    HW1 6346   2.178   3.185   1.688
  709SOL    HW2 6347   2.053   3.155   1.608
  710SOL     OW 6348   1.722   8.636   5.503
  710SOL    HW1 6349   1.644   8.583   5.517
  710SOL    HW2 6350   1.707   8.680   5.419
  711SOL     OW 6351   1.194   9.465   5.811
  711SOL    HW1 6352   1.235   9.401   5.752
  711SOL    HW2 6353   1.101   9.443   5.810
  712SOL     OW 6354   5.563   6.964   5.802
  712SOL    HW1 6355   5.488   6.974   5.743
  712SOL    HW2 6356   5.554   7.036   5.865
  713SOL     OW 6357   6.088   5.689   3.307
  713SOL    HW1 6358   6.114   5.712   3.217
  713SOL    HW2 6359   6.135   5.752   3.362
  714SOL     OW 6360   6.180   7.700   5.156
  714SOL    HW1 6361   6.175   7.613   5.196
  714SOL    HW2 6362   6.186   7.760   5.230
  715SOL     OW 6363   0.473   2.280   3.353
  715SOL    HW1 6364   0.449   2.347   3.417
  715SOL    HW2 6365   0.569   2.276   3.356
  716SOL     OW 6366   1.142   7.319   5.512
  716SOL    HW1 6367   1.137   7.404   5.556
  716SOL    HW2 6368   1.224   7.281   5.542
  717SOL     OW 6369   1.305   6.101   4.613
  717SOL    HW1 6370   1.366   6.032   4.587
  717SOL    HW2 6371   1.284   6.081   4.704
  718SOL     OW 6372   2.554   1.978   2.485
  718SOL    HW1 6373   2.630   2.022   2.448
  718SOL    HW2 6374   2.537   2.024   2.567
  719SOL     OW 6375   0.865   1.600   1.993
  719SOL    HW1 6376   0.881   1.598   1.898
  719SOL    HW2 6377   0.916   1.675   2.024
  720SOL     OW 6378   0.352   7.255   4.155
  720SOL    HW1 6379   0.333   7.321   4.089
  720SOL    HW2 6380   0.447   7.244   4.151
  721SOL     OW 6381   6.403   8.205   4.782
  721SOL    HW1 6382   6.487   8.159   4.773
  721SOL    HW2 6383   6.420   8.271   4.850
  722SOL     OW 6384  -0.327   5.121   5.966
  722SOL    HW1 6385  -0.287   5.091   6.048
  722SOL    HW2 6386  -0.252   5.133   5.907
  723SOL     OW 6387  -0.594   4.417   4.691
  723SOL    HW1 6388  -0.552   4.482   4.748
  723SOL    HW2 6389  -0.615   4.344   4.750
  724SOL     OW 6390   6.869   7.304   3.969
  724SOL    HW1 6391   6.843   7.391   4.001
  724SOL    HW2 6392   6.800   7.246   4.000
  725SOL     OW 6393   2.516   6.427   4.736
  725SOL    HW1 6394   2.611   6.438   4.730
  725SOL    HW2 6395   2.501   6.334   4.718
  726SOL     OW 6396   7.700   9.580   4.791
  726SOL    HW1 6397   7.672   9.663   4.831
  726SOL    HW2 6398   7.665   9.584   4.702
  727SOL     OW 6399   3.862   9.182   3.814
  727SOL    HW1 6400   3.856   9.274   3.787
  727SOL    HW2 6401   3.937   9.148   3.765
  728SOL     OW 6402   6.587   1.118   1.073
  728SOL    HW1 6403   6.616   1.199   1.114
  728SOL    HW2 6404   6.667   1.075   1.044
  729SOL     OW 6405   6.889   9.757   5.657
  729SOL    HW1 6406   6.980   9.770   5.684
  729SOL    HW2 6407   6.847   9.718   5.733
  730SOL     OW 6408   2.024   2.157   2.670
  730SOL    HW1 6409   1.977   2.081   2.636
  730SOL    HW2 6410   2.105   2.161   2.618
  731SOL     OW 6411   7.665   6.373   2.390
  731SOL    HW1 6412   7.699   6.413   2.309
  731SOL    HW2 6413   7.615   6.444   2.432
  732SOL     OW 6414  -1.573   3.734   5.864
  732SOL    HW1 6415  -1.625   3.813   5.854
  732SOL    HW2 6416  -1.538   3.717   5.776
  733SOL     OW 6417   4.468   6.262   2.888
  733SOL    HW1 6418   4.411   6.337   2.869
  733SOL    HW2 6419   4.526   6.292   2.958
  734SOL     OW 6420   8.063   8.515   3.916
  734SOL    HW1 6421   8.020   8.552   3.992
  734SOL    HW2 6422   7.998   8.521   3.846
  735SOL     OW 6423   3.411   6.396   4.927
  735SOL    HW1 6424   3.505   6.396   4.907
  735SOL    HW2 6425   3.376   6.324   4.875
  736SOL     OW 6426   4.086   7.435   4.077
  736SOL    HW1 6427   4.021   7.377   4.117
  736SOL    HW2 6428   4.114   7.390   3.998
  737SOL     OW 6429   1.272   3.062   1.117
  737SOL    HW1 6430   1.209   3.132   1.137
  737SOL    HW2 6431   1.334   3.102   1.057
  738SOL     OW 6432   8.076   3.764   1.293
  738SOL    HW1 6433   8.015   3.752   1.220
  738SOL    HW2 6434   8.096   3.857   1.292
  739SOL     OW 6435   5.421   2.000   1.131
  739SOL    HW1 6436   5.438   1.947   1.209
  739SOL    HW2 6437   5.435   2.090   1.159
  740SOL     OW 6438   1.612   3.601   1.875
  740SOL    HW1 6439   1.673   3.655   1.926
  740SOL    HW2 6440   1.595   3.525   1.931
  741SOL     OW 6441   2.310   1.743   1.289
  741SOL    HW1 6442   2.239   1.695   1.248
  741SOL    HW2 6443   2.379   1.747   1.223
  742SOL     OW 6444   2.863   6.798   0.488
  742SOL    HW1 6445   2.799   6.732   0.461
  742SOL    HW2 6446   2.841   6.876   0.436
  743SOL     OW 6447   0.966   8.802   4.316
  743SOL    HW1 6448   1.000   8.829   4.231
  743SOL    HW2 6449   0.955   8.884   4.364
  744SOL     OW 6450   2.719   3.783   0.988
  744SOL    HW1 6451   2.703   3.842   0.914
  744SOL    HW2 6452   2.814   3.777   0.994
  745SOL     OW 6453   2.355   6.278   3.371
  745SOL    HW1 6454   2.346   6.229   3.289
  745SOL    HW2 6455   2.438   6.247   3.408
  746SOL     OW 6456  -0.581   2.800   4.624
  746SOL    HW1 6457  -0.643   2.803   4.551
  746SOL    HW2 6458  -0.611   2.868   4.684
  747SOL     OW 6459   3.810   5.292   5.933
  747SOL    HW1 6460   3.858   5.353   5.989
  747SOL    HW2 6461   3.738   5.343   5.898
  748SOL     OW 6462   5.193   5.698   4.971
  748SOL    HW1 6463   5.163   5.759   4.905
  748SOL    HW2 6464   5.199   5.750   5.051
  749SOL     OW 6465   8.850   6.078   1.092
  749SOL    HW1 6466   8.852   5.991   1.133
  749SOL    HW2 6467   8.805   6.133   1.156
  750SOL     OW 6468   4.558   7.397   4.597
  750SOL    HW1 6469   4.464   7.387   4.583
  750SOL    HW2 6470   4.569   7.489   4.621
  751SOL     OW 6471   5.682   7.551   1.992
  751SOL    HW1 6472   5.732   7.624   2.028
  751SOL    HW2 6473   5.742   7.507   1.933
  752SOL     OW 6474   5.587   7.110   4.713
  752SOL    HW1 6475   5.513   7.111   4.774
  752SOL    HW2 6476   5.662   7.087   4.766
  753SOL     OW 6477   2.258   3.530   1.443
  753SOL    HW1 6478   2.224   3.561   1.526
  753SOL    HW2 6479   2.352   3.520   1.457
  754SOL     OW 6480   0.662   4.766   6.081
  754SOL    HW1 6481   0.641   4.806   5.997
  754SOL    HW2 6482   0.658   4.838   6.144
  755SOL     OW 6483   1.668   6.366   4.031
  755SOL    HW1 6484   1.650   6.281   4.071
  755SOL    HW2 6485   1.764   6.375   4.037
  756SOL     OW 6486   4.345   9.081   4.413
  756SOL    HW1 6487   4.303   8.996   4.427
  756SOL    HW2 6488   4.302   9.116   4.335
  757SOL     OW 6489   6.508   5.634   4.204
  757SOL    HW1 6490   6.443   5.703   4.219
  757SOL    HW2 6491   6.583   5.680   4.164
  758SOL     OW 6492   1.549   5.957   0.937
  758SOL    HW1 6493   1.625   6.015   0.946
  758SOL    HW2 6494   1.529   5.958   0.843
  759SOL     OW 6495   3.193   6.851   0.222
  759SOL    HW1 6496   3.098   6.839   0.212
  759SOL    HW2 6497   3.231   6.769   0.188
  760SOL     OW 6498   0.459   2.496   3.549
  760SOL    HW1 6499   0.411   2.471   3.628
  760SOL    HW2 6500   0.434   2.587   3.534
  761SOL     OW 6501   4.360   8.736   4.823
  761SOL    HW1 6502   4.305   8.683   4.881
  761SOL    HW2 6503   4.300   8.799   4.783
  762SOL     OW 6504   3.274   7.559   3.004
  762SOL    HW1 6505   3.244   7.533   3.092
  762SOL    HW2 6506   3.194   7.590   2.960
  763SOL     OW 6507   2.706   8.885   3.689
  763SOL    HW1 6508   2.729   8.884   3.596
  763SOL    HW2 6509   2.611   8.877   3.690
  764SOL     OW 6510   8.956   6.081  -0.005
  764SOL    HW1 6511   8.871   6.124   0.007
  764SOL    HW2 6512   9.011   6.119   0.065
  765SOL     OW 6513   5.229   7.995   1.809
  765SOL    HW1 6514   5.200   8.067   1.753
  765SOL    HW2 6515   5.224   8.030   1.898
  766SOL     OW 6516   1.786   7.727   1.568
  766SOL    HW1 6517   1.756   7.637   1.562
  766SOL    HW2 6518   1.879   7.720   1.592
  767SOL     OW 6519   1.621   2.491   3.464
  767SOL    HW1 6520   1.602   2.405   3.502
  767SOL    HW2 6521   1.643   2.546   3.540
  768SOL     OW 6522   4.642   6.852   5.238
  768SOL    HW1 6523   4.627   6.759   5.256
  768SOL    HW2 6524   4.615   6.896   5.318
  769SOL     OW 6525   1.086   9.103   5.951
  769SOL    HW1 6526   1.062   9.189   5.987
  769SOL    HW2 6527   1.004   9.055   5.946
  770SOL     OW 6528   5.483   7.517   3.680
  770SOL    HW1 6529   5.466   7.604   3.644
  770SOL    HW2 6530   5.400   7.491   3.721
  771SOL     OW 6531   2.590   7.607   2.830
  771SOL    HW1 6532   2.545   7.666   2.769
  771SOL    HW2 6533   2.626   7.538   2.774
  772SOL     OW 6534   2.132   6.475   4.823
  772SOL    HW1 6535   2.096   6.512   4.903
  772SOL    HW2 6536   2.227   6.484   4.833
  773SOL     OW 6537   0.707   6.983   3.065
  773SOL    HW1 6538   0.635   6.921   3.058
  773SOL    HW2 6539   0.697   7.020   3.153
  774SOL     OW 6540   0.563   4.862   2.318
  774SOL    HW1 6541   0.526   4.932   2.264
  774SOL    HW2 6542   0.527   4.878   2.406
  775SOL     OW 6543  -0.411   4.207   5.890
  775SOL    HW1 6544  -0.436   4.231   5.979
  775SOL    HW2 6545  -0.316   4.199   5.893
  776SOL     OW 6546   4.601   7.484   4.090
  776SOL    HW1 6547   4.641   7.417   4.033
  776SOL    HW2 6548   4.561   7.546   4.029
  777SOL     OW 6549  -0.127   3.848   5.963
  777SOL    HW1 6550  -0.118   3.753   5.968
  777SOL    HW2 6551  -0.096   3.870   5.875
  778SOL     OW 6552   0.403   3.404   5.660
  778SOL    HW1 6553   0.498   3.419   5.667
  778SOL    HW2 6554   0.375   3.463   5.590
  779SOL     OW 6555   1.378   2.159   2.027
  779SOL    HW1 6556   1.325   2.221   1.976
  779SOL    HW2 6557   1.324   2.080   2.033
  780SOL     OW 6558  -1.982   3.842   5.730
  780SOL    HW1 6559  -2.051   3.835   5.664
  780SOL    HW2 6560  -1.926   3.765   5.715
  781SOL     OW 6561  -0.048   8.063   5.237
  781SOL    HW1 6562  -0.118   8.030   5.294
  781SOL    HW2 6563  -0.012   7.985   5.195
  782SOL     OW 6564   5.650   1.190   0.392
  782SOL    HW1 6565   5.737   1.156   0.373
  782SOL    HW2 6566   5.644   1.190   0.488
  783SOL     OW 6567  -0.413   7.939   5.935
  783SOL    HW1 6568  -0.364   7.930   6.017
  783SOL    HW2 6569  -0.359   7.895   5.870
  784SOL     OW 6570   7.073   3.751   2.028
  784SOL    HW1 6571   7.125   3.824   1.994
  784SOL    HW2 6572   6.982   3.781   2.021
  785SOL     OW 6573   5.859   4.805   4.907
  785SOL    HW1 6574   5.796   4.746   4.866
  785SOL    HW2 6575   5.934   4.749   4.928
  786SOL     OW 6576   1.674   6.210   5.170
  786SOL    HW1 6577   1.710   6.236   5.086
  786SOL    HW2 6578   1.710   6.273   5.233
  787SOL     OW 6579   1.970   7.241   2.748
  787SOL    HW1 6580   1.938   7.328   2.774
  787SOL    HW2 6581   1.995   7.200   2.831
  788SOL     OW 6582   0.920   7.167   5.625
  788SOL    HW1 6583   0.947   7.077   5.604
  788SOL    HW2 6584   0.982   7.222   5.578
  789SOL     OW 6585   6.709   1.368   0.843
  789SOL    HW1 6586   6.671   1.381   0.755
  789SOL    HW2 6587   6.654   1.300   0.882
  790SOL     OW 6588   3.993   7.711   1.709
  790SOL    HW1 6589   4.065   7.682   1.766
  790SOL    HW2 6590   4.036   7.751   1.634
  791SOL     OW 6591   3.540   7.230   4.365
  791SOL    HW1 6592   3.478   7.295   4.397
  791SOL    HW2 6593   3.569   7.264   4.280
  792SOL     OW 6594   3.733   1.032   1.161
  792SOL    HW1 6595   3.704   1.122   1.173
  792SOL    HW2 6596   3.700   1.007   1.075
  793SOL     OW 6597   8.367   6.748   1.756
  793SOL    HW1 6598   8.447   6.696   1.761
  793SOL    HW2 6599   8.376   6.814   1.825
  794SOL     OW 6600   2.220   7.674   4.996
  794SOL    HW1 6601   2.175   7.642   4.917
  794SOL    HW2 6602   2.151   7.715   5.048
  795SOL     OW 6603   3.990   3.666   5.727
  795SOL    HW1 6604   4.033   3.663   5.642
  795SOL    HW2 6605   3.988   3.759   5.750
  796SOL     OW 6606   3.898   7.390   6.088
  796SOL    HW1 6607   3.927   7.434   6.008
  796SOL    HW2 6608   3.956   7.424   6.156
  797SOL     OW 6609   1.532   6.217   2.384
  797SOL    HW1 6610   1.628   6.217   2.380
  797SOL    HW2 6611   1.509   6.308   2.403
  798SOL     OW 6612   3.709   7.416   1.824
  798SOL    HW1 6613   3.723   7.507   1.798
  798SOL    HW2 6614   3.614   7.406   1.827
  799SOL     OW 6615   8.373   5.812   1.758
  799SOL    HW1 6616   8.424   5.738   1.792
  799SOL    HW2 6617   8.304   5.772   1.706
  800SOL     OW 6618   0.152   5.810   4.022
  800SOL    HW1 6619   0.185   5.739   4.078
  800SOL    HW2 6620   0.209   5.885   4.042
  801SOL     OW 6621   2.438   6.724   3.222
  801SOL    HW1 6622   2.440   6.819   3.225
  801SOL    HW2 6623   2.423   6.702   3.130
  802SOL     OW 6624   4.847   8.526   2.460
  802SOL    HW1 6625   4.759   8.521   2.497
  802SOL    HW2 6626   4.905   8.525   2.536
  803SOL     OW 6627   2.644   3.484   5.835
  803SOL    HW1 6628   2.738   3.482   5.853
  803SOL    HW2 6629   2.633   3.555   5.772
  804SOL     OW 6630   3.921   4.559   4.619
  804SOL    HW1 6631   3.994   4.525   4.671
  804SOL    HW2 6632   3.930   4.654   4.625
  805SOL     OW 6633   6.609  10.572   5.950
  805SOL    HW1 6634   6.682  10.562   5.889
  805SOL    HW2 6635   6.531  10.549   5.900
  806SOL     OW 6636   0.889   7.164   4.883
  806SOL    HW1 6637   0.869   7.257   4.895
  806SOL    HW2 6638   0.868   7.146   4.792
  807SOL     OW 6639   3.375   6.361   1.616
  807SOL    HW1 6640   3.301   6.421   1.607
  807SOL    HW2 6641   3.418   6.365   1.531
  808SOL     OW 6642   5.250   8.633   4.239
  808SOL    HW1 6643   5.270   8.724   4.260
  808SOL    HW2 6644   5.295   8.618   4.156
  809SOL     OW 6645   3.531   4.279   0.289
  809SOL    HW1 6646   3.455   4.312   0.240
  809SOL    HW2 6647   3.603   4.284   0.226
  810SOL     OW 6648   1.847   8.441   4.089
  810SOL    HW1 6649   1.839   8.432   3.994
  810SOL    HW2 6650   1.924   8.498   4.101
  811SOL     OW 6651   5.588   4.419   5.065
  811SOL    HW1 6652   5.521   4.486   5.055
  811SOL    HW2 6653   5.571   4.380   5.151
  812SOL     OW 6654   4.388   8.605   5.628
  812SOL    HW1 6655   4.408   8.659   5.705
  812SOL    HW2 6656   4.452   8.633   5.562
  813SOL     OW 6657   2.913   6.317   3.622
  813SOL    HW1 6658   2.843   6.258   3.648
  813SOL    HW2 6659   2.876   6.405   3.630
  814SOL     OW 6660   0.968   6.078   3.374
  814SOL    HW1 6661   1.038   6.105   3.315
  814SOL    HW2 6662   0.984   6.127   3.455
  815SOL     OW 6663   0.229   6.146   4.633
  815SOL    HW1 6664   0.155   6.135   4.692
  815SOL    HW2 6665   0.305   6.152   4.691
  816SOL     OW 6666  -0.727   3.377   5.507
  816SOL    HW1 6667  -0.754   3.463   5.541
  816SOL    HW2 6668  -0.711   3.392   5.414
  817SOL     OW 6669   6.606   5.897   0.465
  817SOL    HW1 6670   6.543   5.948   0.516
  817SOL    HW2 6671   6.579   5.908   0.374
  818SOL     OW 6672   2.653   8.691   5.056
  818SOL    HW1 6673   2.707   8.726   5.127
  818SOL    HW2 6674   2.649   8.763   4.992
  819SOL     OW 6675   4.244   6.824   1.859
  819SOL    HW1 6676   4.219   6.756   1.923
  819SOL    HW2 6677   4.334   6.846   1.883
  820SOL     OW 6678   1.603   7.879   2.736
  820SOL    HW1 6679   1.590   7.795   2.692
  820SOL    HW2 6680   1.604   7.943   2.665
  821SOL     OW 6681   4.694   6.462   0.434
  821SOL    HW1 6682   4.638   6.383   0.433
  821SOL    HW2 6683   4.779   6.432   0.402
  822SOL     OW 6684   6.850   5.466   0.489
  822SOL    HW1 6685   6.776   5.515   0.525
  822SOL    HW2 6686   6.894   5.430   0.566
  823SOL     OW 6687   1.666   8.298   2.716
  823SOL    HW1 6688   1.618   8.305   2.633
  823SOL    HW2 6689   1.743   8.245   2.695
  824SOL     OW 6690   6.102   5.805   2.222
  824SOL    HW1 6691   6.169   5.742   2.196
  824SOL    HW2 6692   6.037   5.752   2.268
  825SOL     OW 6693   5.942   5.147   1.814
  825SOL    HW1 6694   5.864   5.160   1.760
  825SOL    HW2 6695   5.931   5.208   1.887
  826SOL     OW 6696   0.630   4.478   5.948
  826SOL    HW1 6697   0.652   4.500   6.038
  826SOL    HW2 6698   0.673   4.545   5.895
  827SOL     OW 6699   1.406   0.243   0.383
  827SOL    HW1 6700   1.330   0.287   0.345
  827SOL    HW2 6701   1.458   0.315   0.420
  828SOL     OW 6702   0.139   5.716   4.755
  828SOL    HW1 6703   0.216   5.743   4.704
  828SOL    HW2 6704   0.176   5.681   4.837
  829SOL     OW 6705   1.559   2.837   1.748
  829SOL    HW1 6706   1.534   2.754   1.709
  829SOL    HW2 6707   1.580   2.816   1.839
  830SOL     OW 6708   3.787   7.488   3.475
  830SOL    HW1 6709   3.730   7.411   3.477
  830SOL    HW2 6710   3.808   7.500   3.383
  831SOL     OW 6711   7.739   3.559   0.266
  831SOL    HW1 6712   7.759   3.551   0.359
  831SOL    HW2 6713   7.712   3.651   0.254
  832SOL     OW 6714   0.477   3.213   3.319
  832SOL    HW1 6715   0.565   3.244   3.341
  832SOL    HW2 6716   0.421   3.289   3.332
  833SOL     OW 6717   0.188   4.248   2.409
  833SOL    HW1 6718   0.137   4.240   2.489
  833SOL    HW2 6719   0.127   4.281   2.344
  834SOL     OW 6720   3.687   4.937   4.034
  834SOL    HW1 6721   3.675   5.016   3.982
  834SOL    HW2 6722   3.764   4.954   4.088
  835SOL     OW 6723  -0.199   8.553   6.007
  835SOL    HW1 6724  -0.145   8.475   5.994
  835SOL    HW2 6725  -0.139   8.626   5.989
  836SOL     OW 6726   0.869   3.945   1.607
  836SOL    HW1 6727   0.855   3.851   1.599
  836SOL    HW2 6728   0.958   3.953   1.642
  837SOL     OW 6729   3.522   6.077   3.330
  837SOL    HW1 6730   3.508   6.137   3.404
  837SOL    HW2 6731   3.506   6.131   3.253
  838SOL     OW 6732   7.565   9.793   5.686
  838SOL    HW1 6733   7.479   9.835   5.672
  838SOL    HW2 6734   7.602   9.786   5.599
  839SOL     OW 6735   2.078   8.776   3.731
  839SOL    HW1 6736   2.029   8.838   3.784
  839SOL    HW2 6737   2.013   8.740   3.670
  840SOL     OW 6738   1.064   7.063   2.689
  840SOL    HW1 6739   1.104   7.146   2.717
  840SOL    HW2 6740   1.056   7.012   2.769
  841SOL     OW 6741   8.358   8.012   1.827
  841SOL    HW1 6742   8.361   8.090   1.770
  841SOL    HW2 6743   8.316   8.043   1.907
  842SOL     OW 6744   2.682   5.016   3.294
  842SOL    HW1 6745   2.625   5.001   3.218
  842SOL    HW2 6746   2.745   5.081   3.265
  843SOL     OW 6747   4.111   5.240   5.985
  843SOL    HW1 6748   4.031   5.198   5.954
  843SOL    HW2 6749   4.131   5.306   5.919
  844SOL     OW 6750   2.692   8.127   3.085
  844SOL    HW1 6751   2.763   8.170   3.037
  844SOL    HW2 6752   2.735   8.057   3.134
  845SOL     OW 6753   7.775   6.265   0.499
  845SOL    HW1 6754   7.856   6.315   0.489
  845SOL    HW2 6755   7.791   6.183   0.453
  846SOL     OW 6756   7.261   9.576   5.468
  846SOL    HW1 6757   7.253   9.651   5.526
  846SOL    HW2 6758   7.201   9.594   5.396
  847SOL     OW 6759   2.539   5.750   4.491
  847SOL    HW1 6760   2.597   5.732   4.564
  847SOL    HW2 6761   2.529   5.845   4.491
  848SOL     OW 6762   1.070   3.844   4.031
  848SOL    HW1 6763   1.017   3.856   3.953
  848SOL    HW2 6764   1.153   3.808   3.999
  849SOL     OW 6765   6.685   6.158   1.913
  849SOL    HW1 6766   6.607   6.104   1.896
  849SOL    HW2 6767   6.754   6.118   1.860
  850SOL     OW 6768   4.262   0.499   0.168
  850SOL    HW1 6769   4.225   0.411   0.155
  850SOL    HW2 6770   4.333   0.505   0.103
  851SOL     OW 6771   6.954   9.434   6.113
  851SOL    HW1 6772   6.966   9.422   6.019
  851SOL    HW2 6773   6.881   9.376   6.136
  852SOL     OW 6774   6.345   6.077   4.056
  852SOL    HW1 6775   6.399   6.058   4.132
  852SOL    HW2 6776   6.271   6.016   4.062
  853SOL     OW 6777   5.597   1.172   1.000
  853SOL    HW1 6778   5.551   1.187   0.917
  853SOL    HW2 6779   5.687   1.201   0.983
  854SOL     OW 6780   0.828   4.282   3.532
  854SOL    HW1 6781   0.784   4.349   3.585
  854SOL    HW2 6782   0.793   4.295   3.444
  855SOL     OW 6783  -1.312   4.061   5.743
  855SOL    HW1 6784  -1.308   4.035   5.835
  855SOL    HW2 6785  -1.239   4.014   5.702
  856SOL     OW 6786   4.340   7.686   2.532
  856SOL    HW1 6787   4.314   7.635   2.609
  856SOL    HW2 6788   4.267   7.747   2.519
  857SOL     OW 6789   7.784   3.635   1.384
  857SOL    HW1 6790   7.725   3.563   1.410
  857SOL    HW2 6791   7.872   3.597   1.389
  858SOL     OW 6792   5.413   5.301   1.802
  858SOL    HW1 6793   5.365   5.245   1.740
  858SOL    HW2 6794   5.415   5.250   1.883
  859SOL     OW 6795   1.709   7.789   2.984
  859SOL    HW1 6796   1.660   7.813   2.905
  859SOL    HW2 6797   1.664   7.833   3.055
  860SOL     OW 6798   3.819   4.847   3.327
  860SOL    HW1 6799   3.800   4.756   3.348
  860SOL    HW2 6800   3.887   4.842   3.260
  861SOL     OW 6801   5.640   4.642   0.980
  861SOL    HW1 6802   5.580   4.648   1.055
  861SOL    HW2 6803   5.727   4.638   1.020
  862SOL     OW 6804   8.854   7.836   2.277
  862SOL    HW1 6805   8.797   7.846   2.201
  862SOL    HW2 6806   8.929   7.892   2.257
  863SOL     OW 6807  -0.074   0.754   0.605
  863SOL    HW1 6808   0.004   0.770   0.551
  863SOL    HW2 6809  -0.137   0.713   0.545
  864SOL     OW 6810   1.176   3.176   3.711
  864SOL    HW1 6811   1.233   3.239   3.670
  864SOL    HW2 6812   1.206   3.091   3.679
  865SOL     OW 6813   2.321   2.481   3.804
  865SOL    HW1 6814   2.324   2.504   3.897
  865SOL    HW2 6815   2.338   2.563   3.758
  866SOL     OW 6816   4.014   7.806   4.350
  866SOL    HW1 6817   3.987   7.773   4.264
  866SOL    HW2 6818   4.065   7.885   4.330
  867SOL     OW 6819   7.569   4.910   0.603
  867SOL    HW1 6820   7.540   4.823   0.630
  867SOL    HW2 6821   7.551   4.913   0.509
  868SOL     OW 6822   0.744   4.241   3.025
  868SOL    HW1 6823   0.744   4.286   3.109
  868SOL    HW2 6824   0.676   4.175   3.033
  869SOL     OW 6825   4.537   8.091   2.762
  869SOL    HW1 6826   4.624   8.104   2.799
  869SOL    HW2 6827   4.536   8.142   2.681
  870SOL     OW 6828   5.531   4.862   5.852
  870SOL    HW1 6829   5.565   4.950   5.840
  870SOL    HW2 6830   5.601   4.804   5.822
  871SOL     OW 6831   7.260   4.330   0.261
  871SOL    HW1 6832   7.186   4.305   0.206
  871SOL    HW2 6833   7.251   4.425   0.272
  872SOL     OW 6834   6.595   4.808   2.197
  872SOL    HW1 6835   6.608   4.764   2.281
  872SOL    HW2 6836   6.609   4.900   2.216
  873SOL     OW 6837  -0.554   1.417   2.064
  873SOL    HW1 6838  -0.464   1.395   2.039
  873SOL    HW2 6839  -0.567   1.505   2.030
  874SOL     OW 6840   7.888   3.862   0.213
  874SOL    HW1 6841   7.800   3.860   0.251
  874SOL    HW2 6842   7.945   3.886   0.286
  875SOL     OW 6843   1.624   2.918   4.306
  875SOL    HW1 6844   1.713   2.884   4.314
  875SOL    HW2 6845   1.576   2.850   4.260
  876SOL     OW 6846   5.590   6.549   5.783
  876SOL    HW1 6847   5.659   6.513   5.728
  876SOL    HW2 6848   5.551   6.620   5.731
  877SOL     OW 6849   5.239   1.229   0.848
  877SOL    HW1 6850   5.219   1.176   0.771
  877SOL    HW2 6851   5.311   1.285   0.820
  878SOL     OW 6852   5.762   6.327   1.125
  878SOL    HW1 6853   5.726   6.245   1.091
  878SOL    HW2 6854   5.800   6.303   1.209
  879SOL     OW 6855   6.151   7.333   1.937
  879SOL    HW1 6856   6.197   7.355   1.856
  879SOL    HW2 6857   6.107   7.414   1.962
  880SOL     OW 6858   1.579   1.384   0.424
  880SOL    HW1 6859   1.624   1.314   0.378
  880SOL    HW2 6860   1.649   1.430   0.472
  881SOL     OW 6861   1.070   1.259   1.796
  881SOL    HW1 6862   1.079   1.166   1.780
  881SOL    HW2 6863   0.998   1.287   1.739
  882SOL     OW 6864   0.298   5.883   6.167
  882SOL    HW1 6865   0.357   5.818   6.130
  882SOL    HW2 6866   0.288   5.858   6.259
  883SOL     OW 6867   7.043   3.993   1.493
  883SOL    HW1 6868   6.983   3.947   1.434
  883SOL    HW2 6869   7.130   3.971   1.460
  884SOL     OW 6870   7.077   6.583   3.532
  884SOL    HW1 6871   7.146   6.624   3.480
  884SOL    HW2 6872   7.124   6.533   3.599
  885SOL     OW 6873   4.619   7.988   4.825
  885SOL    HW1 6874   4.669   8.048   4.880
  885SOL    HW2 6875   4.573   7.931   4.887
  886SOL     OW 6876   3.837   4.794   3.611
  886SOL    HW1 6877   3.810   4.859   3.546
  886SOL    HW2 6878   3.932   4.790   3.603
  887SOL     OW 6879   8.181   7.386   2.849
  887SOL    HW1 6880   8.156   7.295   2.868
  887SOL    HW2 6881   8.097   7.432   2.839
  888SOL     OW 6882   4.045   5.346   0.490
  888SOL    HW1 6883   4.020   5.400   0.565
  888SOL    HW2 6884   4.133   5.315   0.511
  889SOL     OW 6885   6.271   4.452   4.366
  889SOL    HW1 6886   6.307   4.541   4.365
  889SOL    HW2 6887   6.192   4.458   4.311
  890SOL     OW 6888   1.139   5.106   4.674
  890SOL    HW1 6889   1.062   5.124   4.728
  890SOL    HW2 6890   1.190   5.187   4.677
  891SOL     OW 6891   1.824   2.119   2.007
  891SOL    HW1 6892   1.891   2.187   2.015
  891SOL    HW2 6893   1.811   2.108   1.913
  892SOL     OW 6894   3.588   7.902   1.603
  892SOL    HW1 6895   3.663   7.960   1.593
  892SOL    HW2 6896   3.519   7.944   1.551
  893SOL     OW 6897   2.372   3.837   1.867
  893SOL    HW1 6898   2.321   3.758   1.883
  893SOL    HW2 6899   2.420   3.852   1.948
  894SOL     OW 6900   3.598   9.672   5.852
  894SOL    HW1 6901   3.531   9.614   5.887
  894SOL    HW2 6902   3.654   9.615   5.799
  895SOL     OW 6903   6.970   6.397   0.424
  895SOL    HW1 6904   7.009   6.351   0.499
  895SOL    HW2 6905   6.876   6.388   0.437
  896SOL     OW 6906   0.314   4.142   2.058
  896SOL    HW1 6907   0.289   4.145   1.966
  896SOL    HW2 6908   0.236   4.109   2.103
  897SOL     OW 6909   1.992   8.183   2.895
  897SOL    HW1 6910   1.981   8.270   2.856
  897SOL    HW2 6911   2.024   8.128   2.823
  898SOL     OW 6912   0.800   1.667   2.340
  898SOL    HW1 6913   0.831   1.734   2.401
  898SOL    HW2 6914   0.827   1.698   2.254
  899SOL     OW 6915   1.156   6.708   4.230
  899SOL    HW1 6916   1.214   6.779   4.203
  899SOL    HW2 6917   1.209   6.629   4.222
  900SOL     OW 6918   1.900   5.846   2.360
  900SOL    HW1 6919   1.831   5.815   2.418
  900SOL    HW2 6920   1.921   5.771   2.305
  901SOL     OW 6921   3.847   5.728   5.402
  901SOL    HW1 6922   3.898   5.662   5.355
  901SOL    HW2 6923   3.911   5.796   5.423
  902SOL     OW 6924   4.449   8.680   4.107
  902SOL    HW1 6925   4.505   8.691   4.183
  902SOL    HW2 6926   4.508   8.650   4.038
  903SOL     OW 6927   6.465   1.297   1.862
  903SOL    HW1 6928   6.556   1.305   1.890
  903SOL    HW2 6929   6.451   1.372   1.805
  904SOL     OW 6930   0.590   8.120   5.141
  904SOL    HW1 6931   0.658   8.158   5.198
  904SOL    HW2 6932   0.639   8.067   5.079
  905SOL     OW 6933   5.821   4.528   5.464
  905SOL    HW1 6934   5.806   4.437   5.439
  905SOL    HW2 6935   5.894   4.556   5.408
  906SOL     OW 6936   0.823   2.767   2.811
  906SOL    HW1 6937   0.783   2.713   2.743
  906SOL    HW2 6938   0.749   2.802   2.861
  907SOL     OW 6939   3.023   8.423   5.702
  907SOL    HW1 6940   3.042   8.516   5.715
  907SOL    HW2 6941   3.072   8.398   5.624
  908SOL     OW 6942   8.352   3.334   0.257
  908SOL    HW1 6943   8.407   3.257   0.265
  908SOL    HW2 6944   8.262   3.301   0.264
  909SOL     OW 6945   3.754   7.118   3.117
  909SOL    HW1 6946   3.801   7.176   3.057
  909SOL    HW2 6947   3.823   7.079   3.171
  910SOL     OW 6948   0.242   6.829   5.876
  910SOL    HW1 6949   0.336   6.829   5.858
  910SOL    HW2 6950   0.229   6.899   5.940
  911SOL     OW 6951   3.384   6.209   5.350
  911SOL    HW1 6952   3.416   6.284   5.302
  911SOL    HW2 6953   3.291   6.205   5.328
  912SOL     OW 6954   2.378   3.382   4.479
  912SOL    HW1 6955   2.305   3.436   4.506
  912SOL    HW2 6956   2.420   3.354   4.561
  913SOL     OW 6957   6.433   8.217   5.324
  913SOL    HW1 6958   6.476   8.195   5.242
  913SOL    HW2 6959   6.357   8.159   5.328
  914SOL     OW 6960   8.082   7.969   2.748
  914SOL    HW1 6961   8.039   8.050   2.721
  914SOL    HW2 6962   8.166   7.970   2.703
  915SOL     OW 6963   5.956   4.930   0.440
  915SOL    HW1 6964   6.036   4.878   0.447
  915SOL    HW2 6965   5.903   4.902   0.514
  916SOL     OW 6966   0.727   3.244   2.010
  916SOL    HW1 6967   0.818   3.221   2.029
  916SOL    HW2 6968   0.719   3.236   1.915
  917SOL     OW 6969   1.486   7.631   3.903
  917SOL    HW1 6970   1.526   7.547   3.882
  917SOL    HW2 6971   1.529   7.659   3.984
  918SOL     OW 6972   5.264   8.671   5.487
  918SOL    HW1 6973   5.312   8.750   5.462
  918SOL    HW2 6974   5.178   8.682   5.447
  919SOL     OW 6975   5.788   9.007   4.383
  919SOL    HW1 6976   5.876   9.027   4.415
  919SOL    HW2 6977   5.743   8.970   4.458
  920SOL     OW 6978   4.206   9.832   5.213
  920SOL    HW1 6979   4.228   9.769   5.145
  920SOL    HW2 6980   4.110   9.832   5.216
  921SOL     OW 6981   0.632   1.771   1.737
  921SOL    HW1 6982   0.603   1.769   1.828
  921SOL    HW2 6983   0.727   1.778   1.742
  922SOL     OW 6984   6.048   7.585   1.943
  922SOL    HW1 6985   6.063   7.587   1.848
  922SOL    HW2 6986   5.969   7.637   1.956
  923SOL     OW 6987  -0.212   3.540   4.115
  923SOL    HW1 6988  -0.182   3.611   4.171
  923SOL    HW2 6989  -0.308   3.546   4.119
  924SOL     OW 6990   6.354   8.390   5.035
  924SOL    HW1 6991   6.300   8.426   4.965
  924SOL    HW2 6992   6.416   8.459   5.056
  925SOL     OW 6993   3.507   7.671   2.816
  925SOL    HW1 6994   3.584   7.688   2.871
  925SOL    HW2 6995   3.444   7.630   2.876
  926SOL     OW 6996   1.139   3.941   3.539
  926SOL    HW1 6997   1.223   3.901   3.518
  926SOL    HW2 6998   1.093   3.948   3.455
  927SOL     OW 6999   1.702   5.103   0.498
  927SOL    HW1 7000   1.616   5.066   0.520
  927SOL    HW2 7001   1.753   5.097   0.578
  928SOL     OW 7002   3.146   6.306   5.525
  928SOL    HW1 7003   3.205   6.242   5.485
  928SOL    HW2 7004   3.122   6.365   5.454
  929SOL     OW 7005   2.188   1.326   1.307
  929SOL    HW1 7006   2.129   1.283   1.370
  929SOL    HW2 7007   2.268   1.343   1.358
  930SOL     OW 7008   7.992   4.649   0.928
  930SOL    HW1 7009   8.038   4.716   0.979
  930SOL    HW2 7010   7.980   4.689   0.842
  931SOL     OW 7011   5.475   1.489   1.974
  931SOL    HW1 7012   5.389   1.520   2.002
  931SOL    HW2 7013   5.477   1.504   1.880
  932SOL     OW 7014   5.491   6.698   0.563
  932SOL    HW1 7015   5.461   6.628   0.621
  932SOL    HW2 7016   5.586   6.691   0.564
  933SOL     OW 7017   4.195   7.739   4.648
  933SOL    HW1 7018   4.139   7.810   4.617
  933SOL    HW2 7019   4.275   7.747   4.596
  934SOL     OW 7020   1.608   5.843   4.020
  934SOL    HW1 7021   1.651   5.790   4.088
  934SOL    HW2 7022   1.626   5.796   3.938
  935SOL     OW 7023   6.350   7.098   4.716
  935SOL    HW1 7024   6.345   7.030   4.782
  935SOL    HW2 7025   6.377   7.053   4.636
  936SOL     OW 7026   5.159   9.629   4.387
  936SOL    HW1 7027   5.197   9.556   4.338
  936SOL    HW2 7028   5.079   9.593   4.425
  937SOL     OW 7029  -0.662   3.537   4.580
  937SOL    HW1 7030  -0.576   3.552   4.619
  937SOL    HW2 7031  -0.708   3.620   4.591
  938SOL     OW 7032   5.746   5.765   4.738
  938SOL    HW1 7033   5.708   5.725   4.816
  938SOL    HW2 7034   5.709   5.715   4.665
  939SOL     OW 7035   8.381   6.541   0.660
  939SOL    HW1 7036   8.404   6.634   0.648
  939SOL    HW2 7037   8.288   6.537   0.637
  940SOL     OW 7038   6.072   6.587   0.831
  940SOL    HW1 7039   6.080   6.666   0.776
  940SOL    HW2 7040   5.994   6.603   0.884
  941SOL     OW 7041  -1.468   3.417   5.773
  941SOL    HW1 7042  -1.388   3.469   5.762
  941SOL    HW2 7043  -1.502   3.443   5.859
  942SOL     OW 7044   6.969   3.172   0.629
  942SOL    HW1 7045   6.953   3.151   0.537
  942SOL    HW2 7046   7.023   3.251   0.627
  943SOL     OW 7047   8.867   6.603   0.479
  943SOL    HW1 7048   8.838   6.515   0.455
  943SOL    HW2 7049   8.928   6.628   0.409
  944SOL     OW 7050   1.253   2.523   1.103
  944SOL    HW1 7051   1.212   2.504   1.187
  944SOL    HW2 7052   1.318   2.454   1.091
  945SOL     OW 7053   5.578   6.566   2.253
  945SOL    HW1 7054   5.519   6.639   2.232
  945SOL    HW2 7055   5.666   6.601   2.237
  946SOL     OW 7056   0.977   3.097   2.093
  946SOL    HW1 7057   1.003   3.022   2.039
  946SOL    HW2 7058   1.059   3.127   2.132
  947SOL     OW 7059   5.112   5.921   2.310
  947SOL    HW1 7060   5.149   5.888   2.392
  947SOL    HW2 7061   5.017   5.914   2.321
  948SOL     OW 7062   2.414   5.970   3.653
  948SOL    HW1 7063   2.466   6.026   3.594
  948SOL    HW2 7064   2.369   6.032   3.711
  949SOL     OW 7065   6.985   6.255   0.202
  949SOL    HW1 7066   6.968   6.307   0.281
  949SOL    HW2 7067   6.961   6.313   0.130
  950SOL     OW 7068   7.489   4.110   1.886
  950SOL    HW1 7069   7.526   4.044   1.945
  950SOL    HW2 7070   7.547   4.185   1.895
  951SOL     OW 7071  -1.334   3.518   5.376
  951SOL    HW1 7072  -1.396   3.451   5.404
  951SOL    HW2 7073  -1.339   3.516   5.280
  952SOL     OW 7074   7.237   5.940   2.363
  952SOL    HW1 7075   7.250   6.032   2.338
  952SOL    HW2 7076   7.314   5.919   2.415
  953SOL     OW 7077   0.644   1.602   2.662
  953SOL    HW1 7078   0.626   1.532   2.599
  953SOL    HW2 7079   0.736   1.623   2.649
  954SOL     OW 7080   1.968   4.852   2.625
  954SOL    HW1 7081   2.025   4.784   2.591
  954SOL    HW2 7082   1.925   4.888   2.547
  955SOL     OW 7083   1.859   7.457   1.827
  955SOL    HW1 7084   1.952   7.435   1.814
  955SOL    HW2 7085   1.861   7.530   1.889
  956SOL     OW 7086   3.011   6.606   4.152
  956SOL    HW1 7087   3.020   6.674   4.085
  956SOL    HW2 7088   2.959   6.538   4.110
  957SOL     OW 7089   1.062   4.437   4.697
  957SOL    HW1 7090   1.138   4.425   4.754
  957SOL    HW2 7091   1.077   4.522   4.656
  958SOL     OW 7092   5.298   2.344   0.436
  958SOL    HW1 7093   5.235   2.276   0.415
  958SOL    HW2 7094   5.350   2.354   0.357
  959SOL     OW 7095  -0.811   8.119   6.149
  959SOL    HW1 7096  -0.887   8.172   6.175
  959SOL    HW2 7097  -0.775   8.166   6.074
  960SOL     OW 7098   0.246   4.814   6.180
  960SOL    HW1 7099   0.273   4.806   6.089
  960SOL    HW2 7100   0.284   4.897   6.211
  961SOL     OW 7101   2.362   2.990   1.765
  961SOL    HW1 7102   2.431   2.972   1.829
  961SOL    HW2 7103   2.311   3.061   1.803
  962SOL     OW 7104   5.943   5.506   5.350
  962SOL    HW1 7105   6.026   5.475   5.388
  962SOL    HW2 7106   5.964   5.525   5.259
  963SOL     OW 7107   1.560   5.751   5.285
  963SOL    HW1 7108   1.629   5.815   5.303
  963SOL    HW2 7109   1.508   5.747   5.365
  964SOL     OW 7110   3.632   5.747   5.146
  964SOL    HW1 7111   3.685   5.744   5.226
  964SOL    HW2 7112   3.552   5.698   5.169
  965SOL     OW 7113   7.574   2.060   0.177
  965SOL    HW1 7114   7.591   2.021   0.263
  965SOL    HW2 7115   7.480   2.050   0.165
  966SOL     OW 7116   4.352   4.922   5.107
  966SOL    HW1 7117   4.446   4.929   5.126
  966SOL    HW2 7118   4.344   4.841   5.057
  967SOL     OW 7119   2.138  10.045   5.995
  967SOL    HW1 7120   2.173   9.987   5.928
  967SOL    HW2 7121   2.047  10.060   5.970
  968SOL     OW 7122   2.100   3.444   1.052
  968SOL    HW1 7123   2.088   3.406   0.965
  968SOL    HW2 7124   2.072   3.376   1.112
  969SOL     OW 7125   1.093   5.652   6.035
  969SOL    HW1 7126   1.052   5.735   6.058
  969SOL    HW2 7127   1.078   5.596   6.111
  970SOL     OW 7128   4.047   6.034   4.117
  970SOL    HW1 7129   4.031   6.010   4.026
  970SOL    HW2 7130   4.142   6.031   4.126
  971SOL     OW 7131   3.155   6.727   2.303
  971SOL    HW1 7132   3.157   6.667   2.377
  971SOL    HW2 7133   3.223   6.694   2.244
  972SOL     OW 7134   2.398   9.736   5.285
  972SOL    HW1 7135   2.364   9.812   5.238
  972SOL    HW2 7136   2.484   9.764   5.318
  973SOL     OW 7137   0.950   2.285   0.702
  973SOL    HW1 7138   0.855   2.285   0.695
  973SOL    HW2 7139   0.975   2.377   0.706
  974SOL     OW 7140   2.763   9.812   6.190
  974SOL    HW1 7141   2.754   9.875   6.119
  974SOL    HW2 7142   2.793   9.731   6.146
  975SOL     OW 7143   4.309   4.050   5.230
  975SOL    HW1 7144   4.230   4.016   5.273
  975SOL    HW2 7145   4.281   4.131   5.189
  976SOL     OW 7146   4.822   5.360   0.015
  976SOL    HW1 7147   4.859   5.416  -0.053
  976SOL    HW2 7148   4.815   5.417   0.092
  977SOL     OW 7149   0.137   8.849   5.036
  977SOL    HW1 7150   0.099   8.897   4.962
  977SOL    HW2 7151   0.163   8.765   4.999
  978SOL     OW 7152   2.223   2.162   0.053
  978SOL    HW1 7153   2.158   2.093   0.044
  978SOL    HW2 7154   2.241   2.166   0.147
  979SOL     OW 7155   2.902   2.012   1.239
  979SOL    HW1 7156   2.846   2.081   1.205
  979SOL    HW2 7157   2.925   2.041   1.327
  980SOL     OW 7158   5.724   6.731   0.304
  980SOL    HW1 7159   5.728   6.739   0.399
  980SOL    HW2 7160   5.733   6.638   0.287
  981SOL     OW 7161   0.238   5.920   3.415
  981SOL    HW1 7162   0.205   5.892   3.330
  981SOL    HW2 7163   0.330   5.894   3.414
  982SOL     OW 7164   0.633   5.418   3.000
  982SOL    HW1 7165   0.563   5.357   3.024
  982SOL    HW2 7166   0.649   5.401   2.907
  983SOL     OW 7167   1.482   3.595   0.053
  983SOL    HW1 7168   1.480   3.688   0.030
  983SOL    HW2 7169   1.515   3.551  -0.026
  984SOL     OW 7170   3.730   7.397   5.615
  984SOL    HW1 7171   3.821   7.422   5.597
  984SOL    HW2 7172   3.712   7.436   5.701
  985SOL     OW 7173   7.141   9.028   4.882
  985SOL    HW1 7174   7.135   8.933   4.888
  985SOL    HW2 7175   7.069   9.060   4.937
  986SOL     OW 7176   8.793   6.013   0.536
  986SOL    HW1 7177   8.704   6.034   0.562
  986SOL    HW2 7178   8.840   6.001   0.619
  987SOL     OW 7179   1.674   4.608   2.048
  987SOL    HW1 7180   1.588   4.643   2.072
  987SOL    HW2 7181   1.728   4.686   2.035
  988SOL     OW 7182   7.471   8.087   4.458
  988SOL    HW1 7183   7.384   8.054   4.479
  988SOL    HW2 7184   7.530   8.038   4.515
  989SOL     OW 7185   4.478   3.463   5.089
  989SOL    HW1 7186   4.566   3.430   5.072
  989SOL    HW2 7187   4.424   3.420   5.022
  990SOL     OW 7188  -0.652   3.166   4.516
  990SOL    HW1 7189  -0.696   3.232   4.463
  990SOL    HW2 7190  -0.559   3.192   4.513
  991SOL     OW 7191  -0.958   7.036   6.037
  991SOL    HW1 7192  -1.015   7.004   5.967
  991SOL    HW2 7193  -0.873   6.995   6.019
  992SOL     OW 7194   3.547   6.267   0.889
  992SOL    HW1 7195   3.473   6.301   0.839
  992SOL    HW2 7196   3.534   6.172   0.889
  993SOL     OW 7197   7.234   8.333   4.677
  993SOL    HW1 7198   7.231   8.244   4.711
  993SOL    HW2 7199   7.236   8.389   4.756
  994SOL     OW 7200   1.700   5.729   2.481
  994SOL    HW1 7201   1.661   5.658   2.429
  994SOL    HW2 7202   1.626   5.774   2.521
  995SOL     OW 7203   4.745   7.016   2.485
  995SOL    HW1 7204   4.726   6.944   2.546
  995SOL    HW2 7205   4.710   6.987   2.401
  996SOL     OW 7206   3.407   8.437   4.128
  996SOL    HW1 7207   3.330   8.385   4.105
  996SOL    HW2 7208   3.468   8.374   4.164
  997SOL     OW 7209   1.368   2.915   2.114
  997SOL    HW1 7210   1.332   2.981   2.173
  997SOL    HW2 7211   1.415   2.964   2.047
  998SOL     OW 7212   2.008   4.812   0.031
  998SOL    HW1 7213   1.954   4.788   0.106
  998SOL    HW2 7214   1.966   4.890  -0.005
  999SOL     OW 7215   5.239   6.738   5.973
  999SOL    HW1 7216   5.170   6.711   5.913
  999SOL    HW2 7217   5.217   6.827   5.999
 1000SOL     OW 7218   0.340   8.338   4.434
 1000SOL    HW1 7219   0.247   8.328   4.454
 1000SOL    HW2 7220   0.373   8.398   4.501
 1001SOL     OW 7221   7.932   6.517   0.254
 1001SOL    HW1 7222   7.920   6.424   0.235
 1001SOL    HW2 7223   7.866   6.561   0.201
 1002SOL     OW 7224   6.677   4.787   2.978
 1002SOL    HW1 7225   6.606   4.777   2.915
 1002SOL    HW2 7226   6.676   4.880   3.001
 1003SOL     OW 7227   1.983   3.791   1.493
 1003SOL    HW1 7228   2.069   3.808   1.532
 1003SOL    HW2 7229   1.927   3.766   1.566
 1004SOL     OW 7230   2.284   4.050   2.588
 1004SOL    HW1 7231   2.254   4.096   2.666
 1004SOL    HW2 7232   2.271   4.113   2.517
 1005SOL     OW 7233   6.301   5.576   1.005
 1005SOL    HW1 7234   6.380   5.578   0.951
 1005SOL    HW2 7235   6.230   5.562   0.942
 1006SOL     OW 7236   6.708   2.955   0.832
 1006SOL    HW1 7237   6.688   2.898   0.906
 1006SOL    HW2 7238   6.676   3.041   0.859
 1007SOL     OW 7239   2.278   2.179   1.337
 1007SOL    HW1 7240   2.255   2.189   1.245
 1007SOL    HW2 7241   2.215   2.116   1.371
 1008SOL     OW 7242   5.749   0.989   1.184
 1008SOL    HW1 7243   5.792   1.069   1.215
 1008SOL    HW2 7244   5.710   1.014   1.101
 1009SOL     OW 7245   3.966   0.971   1.395
 1009SOL    HW1 7246   3.918   1.053   1.408
 1009SOL    HW2 7247   4.051   0.998   1.361
 1010SOL     OW 7248  -0.395   1.887   2.866
 1010SOL    HW1 7249  -0.430   1.810   2.911
 1010SOL    HW2 7250  -0.449   1.960   2.898
 1011SOL     OW 7251   5.065   5.657   1.760
 1011SOL    HW1 7252   5.057   5.738   1.810
 1011SOL    HW2 7253   5.129   5.605   1.809
 1012SOL     OW 7254   2.489   5.103   1.617
 1012SOL    HW1 7255   2.559   5.044   1.644
 1012SOL    HW2 7256   2.409   5.063   1.653
 1013SOL     OW 7257   4.939   4.969   3.997
 1013SOL    HW1 7258   4.952   4.881   4.032
 1013SOL    HW2 7259   4.976   4.965   3.909
 1014SOL     OW 7260   2.296   1.981   2.368
 1014SOL    HW1 7261   2.301   1.941   2.281
 1014SOL    HW2 7262   2.385   1.972   2.403
 1015SOL     OW 7263   1.461   0.831   1.068
 1015SOL    HW1 7264   1.379   0.830   1.019
 1015SOL    HW2 7265   1.479   0.739   1.087
 1016SOL     OW 7266   2.849   7.985   3.462
 1016SOL    HW1 7267   2.860   7.918   3.531
 1016SOL    HW2 7268   2.760   8.016   3.473
 1017SOL     OW 7269   0.318   5.534   2.892
 1017SOL    HW1 7270   0.298   5.477   2.966
 1017SOL    HW2 7271   0.367   5.607   2.931
 1018SOL     OW 7272   3.974   7.249   0.943
 1018SOL    HW1 7273   3.908   7.317   0.946
 1018SOL    HW2 7274   3.943   7.182   1.003
 1019SOL     OW 7275   0.032   2.216   1.585
 1019SOL    HW1 7276   0.010   2.267   1.663
 1019SOL    HW2 7277  -0.015   2.133   1.597
 1020SOL     OW 7278   3.587   8.985   5.284
 1020SOL    HW1 7279   3.545   9.070   5.278
 1020SOL    HW2 7280   3.680   9.004   5.290
 1021SOL     OW 7281   7.430   4.790   1.747
 1021SOL    HW1 7282   7.400   4.877   1.720
 1021SOL    HW2 7283   7.513   4.778   1.702
 1022SOL     OW 7284   1.381   6.670   1.915
 1022SOL    HW1 7285   1.353   6.675   1.823
 1022SOL    HW2 7286   1.300   6.654   1.964
 1023SOL     OW 7287   6.606   5.292   4.143
 1023SOL    HW1 7288   6.571   5.373   4.181
 1023SOL    HW2 7289   6.689   5.279   4.188
 1024SOL     OW 7290   2.022   7.713   1.311
 1024SOL    HW1 7291   2.002   7.619   1.301
 1024SOL    HW2 7292   2.097   7.715   1.369
 1025SOL     OW 7293  -0.038   4.816   5.843
 1025SOL    HW1 7294  -0.123   4.807   5.887
 1025SOL    HW2 7295  -0.035   4.743   5.781
 1026SOL     OW 7296   3.815   3.998   4.437
 1026SOL    HW1 7297   3.805   4.082   4.481
 1026SOL    HW2 7298   3.860   4.019   4.355
 1027SOL     OW 7299   0.929   4.964   4.940
 1027SOL    HW1 7300   0.859   4.934   4.998
 1027SOL    HW2 7301   0.976   4.885   4.915
 1028SOL     OW 7302   6.999   6.138   4.403
 1028SOL    HW1 7303   6.993   6.233   4.407
 1028SOL    HW2 7304   7.023   6.119   4.312
 1029SOL     OW 7305   4.249   8.541   3.296
 1029SOL    HW1 7306   4.284   8.528   3.208
 1029SOL    HW2 7307   4.191   8.617   3.288
 1030SOL     OW 7308   4.358   3.785   5.536
 1030SOL    HW1 7309   4.298   3.740   5.476
 1030SOL    HW2 7310   4.304   3.806   5.612
 1031SOL     OW 7311   1.515   8.888   4.775
 1031SOL    HW1 7312   1.556   8.973   4.789
 1031SOL    HW2 7313   1.421   8.905   4.787
 1032SOL     OW 7314   5.000   5.961   1.012
 1032SOL    HW1 7315   5.024   5.941   1.102
 1032SOL    HW2 7316   4.972   6.053   1.015
 1033SOL     OW 7317   7.130   7.613   2.312
 1033SOL    HW1 7318   7.185   7.661   2.374
 1033SOL    HW2 7319   7.148   7.653   2.227
 1034SOL     OW 7320   2.325   6.452   0.727
 1034SOL    HW1 7321   2.258   6.384   0.727
 1034SOL    HW2 7322   2.278   6.532   0.749
 1035SOL     OW 7323   2.848   8.603   3.426
 1035SOL    HW1 7324   2.834   8.598   3.520
 1035SOL    HW2 7325   2.836   8.695   3.404
 1036SOL     OW 7326   6.596   4.248   1.804
 1036SOL    HW1 7327   6.674   4.239   1.750
 1036SOL    HW2 7328   6.562   4.159   1.813
 1037SOL     OW 7329  -0.596   4.545   5.073
 1037SOL    HW1 7330  -0.547   4.532   4.992
 1037SOL    HW2 7331  -0.685   4.519   5.053
 1038SOL     OW 7332   3.885   5.933   1.726
 1038SOL    HW1 7333   3.813   5.874   1.701
 1038SOL    HW2 7334   3.953   5.916   1.662
 1039SOL     OW 7335   5.003   5.749   3.193
 1039SOL    HW1 7336   5.013   5.731   3.099
 1039SOL    HW2 7337   5.082   5.713   3.233
 1040SOL     OW 7338   6.828   4.689   2.149
 1040SOL    HW1 7339   6.747   4.730   2.180
 1040SOL    HW2 7340   6.848   4.622   2.214
 1041SOL     OW 7341   6.023   7.011   2.353
 1041SOL    HW1 7342   5.942   7.051   2.323
 1041SOL    HW2 7343   6.092   7.069   2.322
 1042SOL     OW 7344   1.499   8.674   2.652
 1042SOL    HW1 7345   1.576   8.730   2.651
 1042SOL    HW2 7346   1.519   8.605   2.590
 1043SOL     OW 7347   0.610   7.389   5.031
 1043SOL    HW1 7348   0.640   7.403   4.941
 1043SOL    HW2 7349   0.623   7.295   5.046
 1044SOL     OW 7350   1.146   5.934   1.702
 1044SOL    HW1 7351   1.074   5.996   1.707
 1044SOL    HW2 7352   1.164   5.925   1.608
 1045SOL     OW 7353   1.003   8.105   4.484
 1045SOL    HW1 7354   0.912   8.084   4.462
 1045SOL    HW2 7355   1.020   8.187   4.438
 1046SOL     OW 7356   2.724   4.192   1.120
 1046SOL    HW1 7357   2.647   4.135   1.129
 1046SOL    HW2 7358   2.697   4.275   1.161
 1047SOL     OW 7359  -0.606   6.297   5.509
 1047SOL    HW1 7360  -0.695   6.302   5.542
 1047SOL    HW2 7361  -0.576   6.388   5.507
 1048SOL     OW 7362   4.926   6.774   0.823
 1048SOL    HW1 7363   4.905   6.712   0.893
 1048SOL    HW2 7364   4.907   6.726   0.743
 1049SOL     OW 7365   2.263   3.621   5.140
 1049SOL    HW1 7366   2.204   3.604   5.067
 1049SOL    HW2 7367   2.265   3.539   5.190
 1050SOL     OW 7368   4.173   7.187   3.264
 1050SOL    HW1 7369   4.196   7.132   3.190
 1050SOL    HW2 7370   4.153   7.273   3.226
 1051SOL     OW 7371   6.671   7.972   4.891
 1051SOL    HW1 7372   6.705   7.981   4.802
 1051SOL    HW2 7373   6.730   7.909   4.933
 1052SOL     OW 7374   3.190   4.516   5.222
 1052SOL    HW1 7375   3.189   4.603   5.181
 1052SOL    HW2 7376   3.276   4.481   5.201
 1053SOL     OW 7377   5.369   7.429   4.896
 1053SOL    HW1 7378   5.459   7.419   4.927
 1053SOL    HW2 7379   5.359   7.362   4.829
 1054SOL     OW 7380  -0.381   7.016   5.746
 1054SOL    HW1 7381  -0.312   6.962   5.786
 1054SOL    HW2 7382  -0.449   6.953   5.723
 1055SOL     OW 7383  -1.316   2.813   4.534
 1055SOL    HW1 7384  -1.341   2.836   4.444
 1055SOL    HW2 7385  -1.321   2.895   4.582
 1056SOL     OW 7386  -0.653   3.639   6.174
 1056SOL    HW1 7387  -0.574   3.658   6.224
 1056SOL    HW2 7388  -0.713   3.600   6.238
 1057SOL     OW 7389   4.863   5.004   3.533
 1057SOL    HW1 7390   4.850   5.038   3.444
 1057SOL    HW2 7391   4.899   4.916   3.520
 1058SOL     OW 7392   7.610   7.614   1.728
 1058SOL    HW1 7393   7.523   7.583   1.705
 1058SOL    HW2 7394   7.644   7.654   1.648
 1059SOL     OW 7395   4.845   1.306   0.903
 1059SOL    HW1 7396   4.821   1.232   0.847
 1059SOL    HW2 7397   4.810   1.383   0.858
 1060SOL     OW 7398   7.434   5.219   2.852
 1060SOL    HW1 7399   7.430   5.313   2.870
 1060SOL    HW2 7400   7.350   5.199   2.810
 1061SOL     OW 7401   6.152   6.407   5.793
 1061SOL    HW1 7402   6.104   6.361   5.724
 1061SOL    HW2 7403   6.088   6.420   5.862
 1062SOL     OW 7404   3.949   7.533   5.832
 1062SOL    HW1 7405   3.929   7.607   5.775
 1062SOL    HW2 7406   3.976   7.464   5.772
 1063SOL     OW 7407   0.235   3.746   1.963
 1063SOL    HW1 7408   0.248   3.808   1.891
 1063SOL    HW2 7409   0.140   3.735   1.968
 1064SOL     OW 7410   6.584   6.437   1.953
 1064SOL    HW1 7411   6.620   6.359   1.911
 1064SOL    HW2 7412   6.592   6.420   2.047
 1065SOL     OW 7413   3.996   5.120   4.864
 1065SOL    HW1 7414   4.047   5.081   4.935
 1065SOL    HW2 7415   4.034   5.207   4.852
 1066SOL     OW 7416   4.970   2.035   0.151
 1066SOL    HW1 7417   4.963   2.087   0.231
 1066SOL    HW2 7418   5.049   1.982   0.164
 1067SOL     OW 7419   4.762   4.286   5.022
 1067SOL    HW1 7420   4.667   4.271   5.019
 1067SOL    HW2 7421   4.777   4.326   5.107
 1068SOL     OW 7422   4.976   6.707   5.463
 1068SOL    HW1 7423   5.043   6.739   5.523
 1068SOL    HW2 7424   4.913   6.663   5.519
 1069SOL     OW 7425   1.146   3.593   5.366
 1069SOL    HW1 7426   1.187   3.509   5.344
 1069SOL    HW2 7427   1.124   3.632   5.281
 1070SOL     OW 7428   6.119   6.104   3.387
 1070SOL    HW1 7429   6.139   6.197   3.399
 1070SOL    HW2 7430   6.198   6.068   3.345
 1071SOL     OW 7431  -1.554   5.956   5.997
 1071SOL    HW1 7432  -1.586   5.901   5.926
 1071SOL    HW2 7433  -1.602   6.039   5.986
 1072SOL     OW 7434   3.748   5.728   4.871
 1072SOL    HW1 7435   3.681   5.733   4.939
 1072SOL    HW2 7436   3.800   5.650   4.894
 1073SOL     OW 7437   7.042   3.536   0.878
 1073SOL    HW1 7438   6.989   3.616   0.885
 1073SOL    HW2 7439   7.033   3.509   0.787
 1074SOL     OW 7440   6.631   5.859   4.583
 1074SOL    HW1 7441   6.709   5.805   4.598
 1074SOL    HW2 7442   6.666   5.941   4.549
 1075SOL     OW 7443   3.532   8.413   5.762
 1075SOL    HW1 7444   3.552   8.402   5.669
 1075SOL    HW2 7445   3.614   8.392   5.807
 1076SOL     OW 7446   5.976   8.863   3.489
 1076SOL    HW1 7447   5.980   8.891   3.397
 1076SOL    HW2 7448   5.949   8.771   3.484
 1077SOL     OW 7449   0.584   6.086   4.035
 1077SOL    HW1 7450   0.657   6.030   4.063
 1077SOL    HW2 7451   0.578   6.153   4.102
 1078SOL     OW 7452   3.783   4.289   4.507
 1078SOL    HW1 7453   3.728   4.314   4.581
 1078SOL    HW2 7454   3.774   4.361   4.444
 1079SOL     OW 7455   6.625   4.410   3.806
 1079SOL    HW1 7456   6.560   4.447   3.747
 1079SOL    HW2 7457   6.701   4.392   3.750
 1080SOL     OW 7458   4.339   7.691   3.451
 1080SOL    HW1 7459   4.388   7.765   3.486
 1080SOL    HW2 7460   4.379   7.673   3.366
 1081SOL     OW 7461   2.077   4.663   3.894
 1081SOL    HW1 7462   2.063   4.579   3.850
 1081SOL    HW2 7463   2.076   4.641   3.987
 1082SOL     OW 7464   0.292   6.147   5.800
 1082SOL    HW1 7465   0.313   6.053   5.804
 1082SOL    HW2 7466   0.197   6.149   5.787
 1083SOL     OW 7467   1.551   5.468   6.110
 1083SOL    HW1 7468   1.620   5.524   6.075
 1083SOL    HW2 7469   1.584   5.438   6.194
 1084SOL     OW 7470   7.008   6.107   3.259
 1084SOL    HW1 7471   7.025   6.193   3.298
 1084SOL    HW2 7472   7.095   6.069   3.248
 1085SOL     OW 7473   2.364   6.148   1.307
 1085SOL    HW1 7474   2.435   6.212   1.301
 1085SOL    HW2 7475   2.319   6.171   1.389
 1086SOL     OW 7476   7.674   2.988   1.356
 1086SOL    HW1 7477   7.710   2.939   1.430
 1086SOL    HW2 7478   7.663   3.077   1.390
 1087SOL     OW 7479   7.282   7.324   3.282
 1087SOL    HW1 7480   7.201   7.273   3.274
 1087SOL    HW2 7481   7.262   7.390   3.349
 1088SOL     OW 7482  -0.573   6.594   5.511
 1088SOL    HW1 7483  -0.580   6.569   5.419
 1088SOL    HW2 7484  -0.485   6.630   5.519
 1089SOL     OW 7485   0.362   5.606   2.657
 1089SOL    HW1 7486   0.458   5.596   2.657
 1089SOL    HW2 7487   0.335   5.573   2.742
 1090SOL     OW 7488   6.146   9.045   4.824
 1090SOL    HW1 7489   6.062   9.078   4.791
 1090SOL    HW2 7490   6.136   9.046   4.919
 1091SOL     OW 7491   3.909   8.417   5.396
 1091SOL    HW1 7492   3.956   8.450   5.473
 1091SOL    HW2 7493   3.976   8.374   5.344
 1092SOL     OW 7494  -0.022   3.773   3.521
 1092SOL    HW1 7495  -0.093   3.727   3.477
 1092SOL    HW2 7496   0.026   3.816   3.451
 1093SOL     OW 7497   0.887   3.505   0.783
 1093SOL    HW1 7498   0.869   3.476   0.693
 1093SOL    HW2 7499   0.802   3.534   0.816
 1094SOL     OW 7500   5.255   7.453   3.052
 1094SOL    HW1 7501   5.178   7.508   3.040
 1094SOL    HW2 7502   5.222   7.363   3.043
 1095SOL     OW 7503   0.655   5.979   3.182
 1095SOL    HW1 7504   0.685   5.906   3.128
 1095SOL    HW2 7505   0.560   5.971   3.183
 1096SOL     OW 7506   0.941   8.280   3.954
 1096SOL    HW1 7507   0.852   8.303   3.981
 1096SOL    HW2 7508   0.938   8.278   3.858
 1097SOL     OW 7509   1.854   4.749   3.751
 1097SOL    HW1 7510   1.798   4.676   3.778
 1097SOL    HW2 7511   1.908   4.768   3.828
 1098SOL     OW 7512  -1.035   2.449   4.190
 1098SOL    HW1 7513  -1.028   2.531   4.239
 1098SOL    HW2 7514  -1.045   2.382   4.258
 1099SOL     OW 7515   5.323   9.242   5.201
 1099SOL    HW1 7516   5.299   9.249   5.294
 1099SOL    HW2 7517   5.250   9.283   5.155
 1100SOL     OW 7518   4.823   7.722   2.267
 1100SOL    HW1 7519   4.779   7.639   2.249
 1100SOL    HW2 7520   4.895   7.700   2.325
 1101SOL     OW 7521   6.518   6.647   3.045
 1101SOL    HW1 7522   6.430   6.678   3.027
 1101SOL    HW2 7523   6.508   6.589   3.121
 1102SOL     OW 7524   5.166   7.190   3.005
 1102SOL    HW1 7525   5.201   7.136   2.934
 1102SOL    HW2 7526   5.220   7.169   3.081
 1103SOL     OW 7527   4.867   3.656   4.576
 1103SOL    HW1 7528   4.906   3.583   4.527
 1103SOL    HW2 7529   4.776   3.629   4.590
 1104SOL     OW 7530   6.695   9.096   5.850
 1104SOL    HW1 7531   6.713   9.066   5.939
 1104SOL    HW2 7532   6.623   9.158   5.860
 1105SOL     OW 7533   3.167   3.656   5.034
 1105SOL    HW1 7534   3.224   3.732   5.025
 1105SOL    HW2 7535   3.227   3.581   5.033
 1106SOL     OW 7536   1.960   3.701   0.043
 1106SOL    HW1 7537   1.965   3.776   0.103
 1106SOL    HW2 7538   2.032   3.715  -0.020
 1107SOL     OW 7539   6.246   7.702   5.597
 1107SOL    HW1 7540   6.176   7.756   5.633
 1107SOL    HW2 7541   6.236   7.617   5.641
 1108SOL     OW 7542   3.501   5.020   4.994
 1108SOL    HW1 7543   3.454   4.971   5.061
 1108SOL    HW2 7544   3.553   5.084   5.043
 1109SOL     OW 7545   6.320   5.664   4.812
 1109SOL    HW1 7546   6.354   5.751   4.789
 1109SOL    HW2 7547   6.315   5.665   4.907
 1110SOL     OW 7548   8.612   6.411   0.704
 1110SOL    HW1 7549   8.664   6.396   0.625
 1110SOL    HW2 7550   8.531   6.450   0.672
 1111SOL     OW 7551   6.030   7.487   2.893
 1111SOL    HW1 7552   6.053   7.524   2.979
 1111SOL    HW2 7553   6.110   7.445   2.863
 1112SOL     OW 7554   5.683   9.657   5.531
 1112SOL    HW1 7555   5.591   9.683   5.538
 1112SOL    HW2 7556   5.719   9.670   5.619
 1113SOL     OW 7557   1.131   3.902   1.759
 1113SOL    HW1 7558   1.211   3.866   1.722
 1113SOL    HW2 7559   1.114   3.848   1.837
 1114SOL     OW 7560   7.308   5.385   1.763
 1114SOL    HW1 7561   7.341   5.344   1.844
 1114SOL    HW2 7562   7.262   5.315   1.718
 1115SOL     OW 7563   4.148   6.384   5.334
 1115SOL    HW1 7564   4.163   6.453   5.269
 1115SOL    HW2 7565   4.101   6.316   5.286
 1116SOL     OW 7566   7.467   6.121   1.354
 1116SOL    HW1 7567   7.555   6.136   1.321
 1116SOL    HW2 7568   7.479   6.087   1.442
 1117SOL     OW 7569   4.003   7.758   5.323
 1117SOL    HW1 7570   4.086   7.732   5.282
 1117SOL    HW2 7571   3.943   7.686   5.305
 1118SOL     OW 7572   1.856   5.821   4.766
 1118SOL    HW1 7573   1.775   5.785   4.729
 1118SOL    HW2 7574   1.853   5.914   4.745
 1119SOL     OW 7575   4.223   0.211   0.004
 1119SOL    HW1 7576   4.136   0.180  -0.021
 1119SOL    HW2 7577   4.280   0.134  -0.011
 1120SOL     OW 7578   3.768   7.969   4.421
 1120SOL    HW1 7579   3.849   8.020   4.415
 1120SOL    HW2 7580   3.791   7.883   4.386
 1121SOL     OW 7581   6.528   8.251   3.913
 1121SOL    HW1 7582   6.599   8.235   3.851
 1121SOL    HW2 7583   6.538   8.342   3.938
 1122SOL     OW 7584   5.906   5.520   4.825
 1122SOL    HW1 7585   5.836   5.457   4.846
 1122SOL    HW2 7586   5.983   5.466   4.808
 1123SOL     OW 7587   8.641   5.277   0.283
 1123SOL    HW1 7588   8.710   5.344   0.278
 1123SOL    HW2 7589   8.568   5.315   0.234
 1124SOL     OW 7590   1.083   5.111   3.381
 1124SOL    HW1 7591   1.006   5.148   3.338
 1124SOL    HW2 7592   1.150   5.178   3.370
 1125SOL     OW 7593   2.440   4.771   1.872
 1125SOL    HW1 7594   2.506   4.826   1.831
 1125SOL    HW2 7595   2.473   4.682   1.861
 1126SOL     OW 7596   7.460   6.656   1.632
 1126SOL    HW1 7597   7.415   6.688   1.710
 1126SOL    HW2 7598   7.482   6.734   1.582
 1127SOL     OW 7599   1.757   6.121   0.831
 1127SOL    HW1 7600   1.791   6.180   0.764
 1127SOL    HW2 7601   1.799   6.037   0.813
 1128SOL     OW 7602   7.278   2.583   1.491
 1128SOL    HW1 7603   7.336   2.520   1.449
 1128SOL    HW2 7604   7.329   2.664   1.494
 1129SOL     OW 7605   0.858   4.213   2.787
 1129SOL    HW1 7606   0.806   4.234   2.865
 1129SOL    HW2 7607   0.797   4.224   2.714
 1130SOL     OW 7608   9.365   6.306   0.021
 1130SOL    HW1 7609   9.292   6.364   0.044
 1130SOL    HW2 7610   9.437   6.366   0.000
 1131SOL     OW 7611  -0.204   5.159   4.590
 1131SOL    HW1 7612  -0.155   5.213   4.651
 1131SOL    HW2 7613  -0.203   5.208   4.508
 1132SOL     OW 7614   6.921   2.111   1.921
 1132SOL    HW1 7615   6.983   2.182   1.909
 1132SOL    HW2 7616   6.862   2.141   1.991
 1133SOL     OW 7617   0.667   5.258   3.896
 1133SOL    HW1 7618   0.759   5.272   3.921
 1133SOL    HW2 7619   0.619   5.324   3.946
 1134SOL     OW 7620   3.091   8.047   2.311
 1134SOL    HW1 7621   3.031   8.005   2.250
 1134SOL    HW2 7622   3.057   8.026   2.398
 1135SOL     OW 7623  -1.473   3.575   4.544
 1135SOL    HW1 7624  -1.513   3.488   4.541
 1135SOL    HW2 7625  -1.380   3.558   4.555
 1136SOL     OW 7626   2.418   7.398   0.505
 1136SOL    HW1 7627   2.373   7.314   0.493
 1136SOL    HW2 7628   2.359   7.449   0.561
 1137SOL     OW 7629   0.237   4.968   4.213
 1137SOL    HW1 7630   0.188   5.045   4.182
 1137SOL    HW2 7631   0.248   4.983   4.306
 1138SOL     OW 7632   5.993  10.022   5.122
 1138SOL    HW1 7633   5.924   9.984   5.067
 1138SOL    HW2 7634   6.005  10.110   5.087
 1139SOL     OW 7635   1.910   5.275   5.364
 1139SOL    HW1 7636   1.913   5.228   5.280
 1139SOL    HW2 7637   1.831   5.328   5.358
 1140SOL     OW 7638   6.178   2.371   0.094
 1140SOL    HW1 7639   6.112   2.431   0.129
 1140SOL    HW2 7640   6.141   2.284   0.105
 1141SOL     OW 7641   5.671   5.990   5.772
 1141SOL    HW1 7642   5.732   6.043   5.824
 1141SOL    HW2 7643   5.590   6.040   5.772
 1142SOL     OW 7644   6.812   6.059   0.106
 1142SOL    HW1 7645   6.877   6.108   0.156
 1142SOL    HW2 7646   6.856   5.978   0.082
 1143SOL     OW 7647   0.827   5.743   5.522
 1143SOL    HW1 7648   0.855   5.813   5.463
 1143SOL    HW2 7649   0.874   5.666   5.491
 1144SOL     OW 7650   6.935   8.638   5.025
 1144SOL    HW1 7651   6.963   8.702   5.090
 1144SOL    HW2 7652   6.852   8.673   4.991
 1145SOL     OW 7653   2.572   8.637   3.266
 1145SOL    HW1 7654   2.654   8.647   3.218
 1145SOL    HW2 7655   2.548   8.544   3.254
 1146SOL     OW 7656   0.028   4.186   2.661
 1146SOL    HW1 7657   0.055   4.262   2.713
 1146SOL    HW2 7658   0.088   4.116   2.688
 1147SOL     OW 7659   5.830   8.326   3.644
 1147SOL    HW1 7660   5.881   8.313   3.724
 1147SOL    HW2 7661   5.850   8.416   3.617
 1148SOL     OW 7662   1.697   3.966   5.557
 1148SOL    HW1 7663   1.700   4.026   5.483
 1148SOL    HW2 7664   1.754   3.893   5.531
 1149SOL     OW 7665   4.238   7.320   5.882
 1149SOL    HW1 7666   4.251   7.329   5.976
 1149SOL    HW2 7667   4.284   7.239   5.859
 1150SOL     OW 7668   5.322   8.080   2.259
 1150SOL    HW1 7669   5.336   8.171   2.286
 1150SOL    HW2 7670   5.261   8.086   2.185
 1151SOL     OW 7671   4.938   7.353   6.171
 1151SOL    HW1 7672   4.970   7.429   6.221
 1151SOL    HW2 7673   4.929   7.384   6.081
 1152SOL     OW 7674   1.460   2.755   4.105
 1152SOL    HW1 7675   1.525   2.761   4.034
 1152SOL    HW2 7676   1.377   2.742   4.059
 1153SOL     OW 7677   0.505   4.534   3.350
 1153SOL    HW1 7678   0.447   4.605   3.379
 1153SOL    HW2 7679   0.446   4.465   3.321
 1154SOL     OW 7680   5.241   6.788   0.948
 1154SOL    HW1 7681   5.180   6.862   0.937
 1154SOL    HW2 7682   5.186   6.717   0.979
 1155SOL     OW 7683   0.972   2.910   0.483
 1155SOL    HW1 7684   0.953   2.819   0.508
 1155SOL    HW2 7685   1.057   2.905   0.439
 1156SOL     OW 7686   4.501   8.361   4.950
 1156SOL    HW1 7687   4.543   8.283   4.986
 1156SOL    HW2 7688   4.490   8.419   5.025
 1157SOL     OW 7689   6.862   0.537   0.885
 1157SOL    HW1 7690   6.884   0.620   0.843
 1157SOL    HW2 7691   6.902   0.470   0.830
 1158SOL     OW 7692   8.054   6.921   1.558
 1158SOL    HW1 7693   8.115   6.858   1.520
 1158SOL    HW2 7694   8.090   6.940   1.645
 1159SOL     OW 7695   7.624   5.635   2.786
 1159SOL    HW1 7696   7.706   5.614   2.831
 1159SOL    HW2 7697   7.650   5.656   2.697
 1160SOL     OW 7698   1.967   3.961   3.865
 1160SOL    HW1 7699   1.888   3.913   3.888
 1160SOL    HW2 7700   2.023   3.896   3.822
 1161SOL     OW 7701   2.408   7.011   3.275
 1161SOL    HW1 7702   2.462   7.045   3.347
 1161SOL    HW2 7703   2.331   7.068   3.275
 1162SOL     OW 7704   7.448   6.769   2.336
 1162SOL    HW1 7705   7.422   6.853   2.375
 1162SOL    HW2 7706   7.459   6.711   2.411
 1163SOL     OW 7707   0.455   6.043   3.758
 1163SOL    HW1 7708   0.526   6.000   3.711
 1163SOL    HW2 7709   0.488   6.052   3.847
 1164SOL     OW 7710   4.472   6.994   1.775
 1164SOL    HW1 7711   4.510   6.920   1.727
 1164SOL    HW2 7712   4.545   7.055   1.786
 1165SOL     OW 7713   0.884   3.915   1.950
 1165SOL    HW1 7714   0.961   3.868   1.983
 1165SOL    HW2 7715   0.829   3.848   1.911
 1166SOL     OW 7716   4.189   2.191   0.074
 1166SOL    HW1 7717   4.200   2.146   0.158
 1166SOL    HW2 7718   4.234   2.136   0.011
 1167SOL     OW 7719   6.568   1.739   0.467
 1167SOL    HW1 7720   6.632   1.668   0.458
 1167SOL    HW2 7721   6.486   1.695   0.489
 1168SOL     OW 7722   1.537   9.454   4.663
 1168SOL    HW1 7723   1.484   9.526   4.695
 1168SOL    HW2 7724   1.626   9.489   4.659
 1169SOL     OW 7725   5.695   2.062   0.756
 1169SOL    HW1 7726   5.708   2.142   0.808
 1169SOL    HW2 7727   5.658   1.999   0.818
 1170SOL     OW 7728   4.209   5.179   4.562
 1170SOL    HW1 7729   4.195   5.084   4.567
 1170SOL    HW2 7730   4.167   5.213   4.641
 1171SOL     OW 7731   7.929   6.229   0.208
 1171SOL    HW1 7732   7.976   6.182   0.276
 1171SOL    HW2 7733   7.846   6.183   0.200
 1172SOL     OW 7734  -0.037   4.588   3.191
 1172SOL    HW1 7735   0.009   4.670   3.177
 1172SOL    HW2 7736  -0.085   4.573   3.109
 1173SOL     OW 7737   2.484   3.358   1.211
 1173SOL    HW1 7738   2.485   3.445   1.170
 1173SOL    HW2 7739   2.554   3.310   1.167
 1174SOL     OW 7740   4.409   5.671   5.628
 1174SOL    HW1 7741   4.416   5.576   5.641
 1174SOL    HW2 7742   4.407   5.707   5.717
 1175SOL     OW 7743   4.846   7.552   4.183
 1175SOL    HW1 7744   4.757   7.523   4.163
 1175SOL    HW2 7745   4.838   7.601   4.265
 1176SOL     OW 7746   8.213   7.092   2.810
 1176SOL    HW1 7747   8.231   7.035   2.735
 1176SOL    HW2 7748   8.274   7.063   2.878
 1177SOL     OW 7749   5.994   3.772   2.979
 1177SOL    HW1 7750   6.076   3.784   3.026
 1177SOL    HW2 7751   5.945   3.853   2.996
 1178SOL     OW 7752   5.916   7.019   3.398
 1178SOL    HW1 7753   5.863   7.011   3.477
 1178SOL    HW2 7754   5.882   7.096   3.354
 1179SOL     OW 7755   6.545   9.082   4.990
 1179SOL    HW1 7756   6.481   9.111   5.055
 1179SOL    HW2 7757   6.519   8.993   4.968
 1180SOL     OW 7758   5.411   4.191   5.031
 1180SOL    HW1 7759   5.455   4.188   5.115
 1180SOL    HW2 7760   5.481   4.202   4.967
 1181SOL     OW 7761   6.481   7.622   3.900
 1181SOL    HW1 7762   6.463   7.690   3.835
 1181SOL    HW2 7763   6.476   7.668   3.984
 1182SOL     OW 7764   2.640   8.024   5.753
 1182SOL    HW1 7765   2.680   8.097   5.706
 1182SOL    HW2 7766   2.682   7.946   5.716
 1183SOL     OW 7767   6.608   8.214   5.790
 1183SOL    HW1 7768   6.701   8.232   5.779
 1183SOL    HW2 7769   6.569   8.299   5.807
 1184SOL     OW 7770   5.485   8.103   5.962
 1184SOL    HW1 7771   5.462   8.076   6.051
 1184SOL    HW2 7772   5.511   8.195   5.971
 1185SOL     OW 7773  -1.482   3.388   5.146
 1185SOL    HW1 7774  -1.430   3.353   5.073
 1185SOL    HW2 7775  -1.448   3.343   5.223
 1186SOL     OW 7776   0.777   0.839   0.070
 1186SOL    HW1 7777   0.745   0.749   0.082
 1186SOL    HW2 7778   0.702   0.886   0.035
 1187SOL     OW 7779   3.759   8.142   5.659
 1187SOL    HW1 7780   3.756   8.075   5.591
 1187SOL    HW2 7781   3.703   8.108   5.729
 1188SOL     OW 7782   3.574   2.273   1.391
 1188SOL    HW1 7783   3.663   2.239   1.404
 1188SOL    HW2 7784   3.533   2.266   1.477
 1189SOL     OW 7785   7.303   6.591   1.876
 1189SOL    HW1 7786   7.289   6.630   1.963
 1189SOL    HW2 7787   7.234   6.628   1.822
 1190SOL     OW 7788   7.657   6.405   3.192
 1190SOL    HW1 7789   7.610   6.442   3.117
 1190SOL    HW2 7790   7.614   6.442   3.268
 1191SOL     OW 7791   5.196   2.534   1.753
 1191SOL    HW1 7792   5.172   2.472   1.823
 1191SOL    HW2 7793   5.204   2.618   1.797
 1192SOL     OW 7794   4.771   8.168   2.861
 1192SOL    HW1 7795   4.762   8.239   2.924
 1192SOL    HW2 7796   4.820   8.100   2.908
 1193SOL     OW 7797   2.725   0.922   1.002
 1193SOL    HW1 7798   2.677   1.001   0.976
 1193SOL    HW2 7799   2.815   0.953   1.018
 1194SOL     OW 7800   7.081   1.472   0.994
 1194SOL    HW1 7801   7.024   1.405   1.034
 1194SOL    HW2 7802   7.035   1.497   0.914
 1195SOL     OW 7803  -1.394   5.359   5.728
 1195SOL    HW1 7804  -1.400   5.338   5.635
 1195SOL    HW2 7805  -1.479   5.332   5.765
 1196SOL     OW 7806   5.728   5.362   0.353
 1196SOL    HW1 7807   5.694   5.370   0.264
 1196SOL    HW2 7808   5.803   5.304   0.345
 1197SOL     OW 7809  -1.125   5.820   5.654
 1197SOL    HW1 7810  -1.109   5.808   5.747
 1197SOL    HW2 7811  -1.220   5.828   5.646
 1198SOL     OW 7812  -0.298   5.052   5.498
 1198SOL    HW1 7813  -0.368   5.002   5.457
 1198SOL    HW2 7814  -0.254   4.990   5.556
 1199SOL     OW 7815   3.904   3.290   4.454
 1199SOL    HW1 7816   3.899   3.353   4.383
 1199SOL    HW2 7817   3.813   3.268   4.474
 1200SOL     OW 7818  -1.206   5.535   5.821
 1200SOL    HW1 7819  -1.260   5.602   5.778
 1200SOL    HW2 7820  -1.242   5.452   5.791
 1201SOL     OW 7821   5.754   0.963   0.191
 1201SOL    HW1 7822   5.748   0.892   0.256
 1201SOL    HW2 7823   5.803   1.032   0.236
 1202SOL     OW 7824   5.890   4.765   1.596
 1202SOL    HW1 7825   5.829   4.783   1.523
 1202SOL    HW2 7826   5.891   4.669   1.603
 1203SOL     OW 7827   2.615   7.498   3.441
 1203SOL    HW1 7828   2.525   7.474   3.417
 1203SOL    HW2 7829   2.669   7.451   3.377
 1204SOL     OW 7830   1.127   4.228   5.064
 1204SOL    HW1 7831   1.072   4.305   5.077
 1204SOL    HW2 7832   1.081   4.177   4.997
 1205SOL     OW 7833   3.703   3.983   6.118
 1205SOL    HW1 7834   3.701   4.017   6.208
 1205SOL    HW2 7835   3.678   4.058   6.064
 1206SOL     OW 7836   5.099   6.909   4.033
 1206SOL    HW1 7837   5.081   6.855   3.955
 1206SOL    HW2 7838   5.090   6.849   4.106
 1207SOL     OW 7839   0.749   7.832   3.563
 1207SOL    HW1 7840   0.821   7.891   3.543
 1207SOL    HW2 7841   0.679   7.889   3.595
 1208SOL     OW 7842   3.536   6.202   5.961
 1208SOL    HW1 7843   3.489   6.283   5.941
 1208SOL    HW2 7844   3.613   6.204   5.904
 1209SOL     OW 7845   0.067   2.704   1.886
 1209SOL    HW1 7846  -0.006   2.692   1.946
 1209SOL    HW2 7847   0.030   2.689   1.799
 1210SOL     OW 7848   5.121   2.567   4.068
 1210SOL    HW1 7849   5.071   2.632   4.018
 1210SOL    HW2 7850   5.115   2.596   4.159
 1211SOL     OW 7851   4.693   6.090   1.680
 1211SOL    HW1 7852   4.711   5.996   1.674
 1211SOL    HW2 7853   4.771   6.126   1.722
 1212SOL     OW 7854   5.760   6.473   1.963
 1212SOL    HW1 7855   5.843   6.436   1.931
 1212SOL    HW2 7856   5.776   6.488   2.056
 1213SOL     OW 7857   6.256   7.371   1.681
 1213SOL    HW1 7858   6.280   7.420   1.603
 1213SOL    HW2 7859   6.287   7.282   1.664
 1214SOL     OW 7860   7.615   3.842   1.439
 1214SOL    HW1 7861   7.671   3.766   1.422
 1214SOL    HW2 7862   7.540   3.829   1.381
 1215SOL     OW 7863   7.390   7.480   1.621
 1215SOL    HW1 7864   7.297   7.469   1.604
 1215SOL    HW2 7865   7.432   7.404   1.581
 1216SOL     OW 7866   5.856   7.749   2.093
 1216SOL    HW1 7867   5.836   7.840   2.118
 1216SOL    HW2 7868   5.879   7.706   2.175
 1217SOL     OW 7869   0.115   3.128   4.185
 1217SOL    HW1 7870   0.103   3.112   4.279
 1217SOL    HW2 7871   0.197   3.177   4.180
 1218SOL     OW 7872   4.406   7.083   5.886
 1218SOL    HW1 7873   4.426   7.097   5.979
 1218SOL    HW2 7874   4.370   6.994   5.882
 1219SOL     OW 7875   0.649   6.765   5.256
 1219SOL    HW1 7876   0.637   6.677   5.293
 1219SOL    HW2 7877   0.691   6.815   5.326
 1220SOL     OW 7878   1.696   3.888   3.927
 1220SOL    HW1 7879   1.703   3.796   3.952
 1220SOL    HW2 7880   1.648   3.888   3.845
 1221SOL     OW 7881   0.951   2.002   0.666
 1221SOL    HW1 7882   0.982   2.093   0.676
 1221SOL    HW2 7883   0.897   1.987   0.743
 1222SOL     OW 7884   6.516   5.019   4.390
 1222SOL    HW1 7885   6.433   4.994   4.351
 1222SOL    HW2 7886   6.512   5.115   4.395
 1223SOL     OW 7887   4.326   6.939   2.189
 1223SOL    HW1 7888   4.321   6.848   2.158
 1223SOL    HW2 7889   4.287   6.990   2.118
 1224SOL     OW 7890   6.851   7.659   5.502
 1224SOL    HW1 7891   6.937   7.615   5.509
 1224SOL    HW2 7892   6.823   7.643   5.412
 1225SOL     OW 7893   8.165   7.376   1.600
 1225SOL    HW1 7894   8.193   7.434   1.528
 1225SOL    HW2 7895   8.077   7.406   1.622
 1226SOL     OW 7896   6.262   8.441   4.437
 1226SOL    HW1 7897   6.217   8.525   4.444
 1226SOL    HW2 7898   6.255   8.403   4.524
 1227SOL     OW 7899   5.035   5.125   5.883
 1227SOL    HW1 7900   5.083   5.173   5.951
 1227SOL    HW2 7901   4.944   5.152   5.895
 1228SOL     OW 7902   5.631   6.862   6.060
 1228SOL    HW1 7903   5.570   6.845   5.988
 1228SOL    HW2 7904   5.640   6.957   6.061
 1229SOL     OW 7905   6.108   6.391   1.676
 1229SOL    HW1 7906   6.067   6.473   1.649
 1229SOL    HW2 7907   6.064   6.367   1.757
 1230SOL     OW 7908   1.452   5.563   2.790
 1230SOL    HW1 7909   1.456   5.619   2.867
 1230SOL    HW2 7910   1.393   5.609   2.730
 1231SOL     OW 7911   1.536   5.949   5.639
 1231SOL    HW1 7912   1.608   5.886   5.646
 1231SOL    HW2 7913   1.566   6.024   5.690
 1232SOL     OW 7914   5.374   5.272   3.342
 1232SOL    HW1 7915   5.312   5.201   3.331
 1232SOL    HW2 7916   5.460   5.232   3.324
 1233SOL     OW 7917   3.781   4.819   4.643
 1233SOL    HW1 7918   3.841   4.889   4.617
 1233SOL    HW2 7919   3.756   4.777   4.561
 1234SOL     OW 7920  -0.638   8.665   6.141
 1234SOL    HW1 7921  -0.550   8.697   6.119
 1234SOL    HW2 7922  -0.679   8.649   6.057
 1235SOL     OW 7923   3.780   0.680   0.835
 1235SOL    HW1 7924   3.868   0.719   0.832
 1235SOL    HW2 7925   3.788   0.609   0.897
 1236SOL     OW 7926   2.441   1.309   0.497
 1236SOL    HW1 7927   2.494   1.354   0.431
 1236SOL    HW2 7928   2.505   1.277   0.560
 1237SOL     OW 7929   3.741   5.770   0.870
 1237SOL    HW1 7930   3.684   5.746   0.797
 1237SOL    HW2 7931   3.771   5.859   0.848
 1238SOL     OW 7932  -1.182   3.615   4.495
 1238SOL    HW1 7933  -1.205   3.706   4.479
 1238SOL    HW2 7934  -1.123   3.617   4.570
 1239SOL     OW 7935   4.983   8.582   4.130
 1239SOL    HW1 7936   4.958   8.503   4.178
 1239SOL    HW2 7937   5.052   8.622   4.183
 1240SOL     OW 7938  -0.346   4.608   4.154
 1240SOL    HW1 7939  -0.419   4.670   4.146
 1240SOL    HW2 7940  -0.381   4.525   4.124
 1241SOL     OW 7941   0.871   6.633   4.380
 1241SOL    HW1 7942   0.777   6.622   4.366
 1241SOL    HW2 7943   0.898   6.698   4.315
 1242SOL     OW 7944   0.383   1.388   2.034
 1242SOL    HW1 7945   0.477   1.407   2.038
 1242SOL    HW2 7946   0.366   1.337   2.113
 1243SOL     OW 7947   4.279   0.929   0.433
 1243SOL    HW1 7948   4.371   0.950   0.420
 1243SOL    HW2 7949   4.269   0.840   0.397
 1244SOL     OW 7950   3.749   1.873   0.651
 1244SOL    HW1 7951   3.701   1.886   0.570
 1244SOL    HW2 7952   3.820   1.813   0.627
 1245SOL     OW 7953   3.683   6.524   2.944
 1245SOL    HW1 7954   3.600   6.561   2.918
 1245SOL    HW2 7955   3.738   6.599   2.965
 1246SOL     OW 7956   5.381   6.353   5.092
 1246SOL    HW1 7957   5.303   6.370   5.146
 1246SOL    HW2 7958   5.442   6.308   5.151
 1247SOL     OW 7959   0.654   1.428   1.970
 1247SOL    HW1 7960   0.687   1.338   1.975
 1247SOL    HW2 7961   0.724   1.482   2.005
 1248SOL     OW 7962  -1.758   3.946   5.817
 1248SOL    HW1 7963  -1.849   3.921   5.799
 1248SOL    HW2 7964  -1.763   4.004   5.893
 1249SOL     OW 7965   3.013   5.707   5.306
 1249SOL    HW1 7966   3.040   5.708   5.398
 1249SOL    HW2 7967   3.093   5.727   5.257
 1250SOL     OW 7968   1.616   9.090   4.151
 1250SOL    HW1 7969   1.588   9.060   4.064
 1250SOL    HW2 7970   1.541   9.073   4.208
 1251SOL     OW 7971   6.523   4.157   3.864
 1251SOL    HW1 7972   6.438   4.149   3.821
 1251SOL    HW2 7973   6.554   4.245   3.841
 1252SOL     OW 7974   2.762   6.610   0.961
 1252SOL    HW1 7975   2.780   6.699   0.992
 1252SOL    HW2 7976   2.845   6.564   0.968
 1253SOL     OW 7977   6.466   2.326   1.604
 1253SOL    HW1 7978   6.524   2.276   1.661
 1253SOL    HW2 7979   6.482   2.417   1.628
 1254SOL     OW 7980   2.552   3.978   0.332
 1254SOL    HW1 7981   2.618   3.929   0.283
 1254SOL    HW2 7982   2.553   3.940   0.420
 1255SOL     OW 7983   7.657   7.491   2.374
 1255SOL    HW1 7984   7.562   7.491   2.361
 1255SOL    HW2 7985   7.688   7.411   2.331
 1256SOL     OW 7986   1.770   7.895   2.407
 1256SOL    HW1 7987   1.776   7.927   2.497
 1256SOL    HW2 7988   1.860   7.900   2.374
 1257SOL     OW 7989   2.750   9.675   4.411
 1257SOL    HW1 7990   2.680   9.704   4.353
 1257SOL    HW2 7991   2.827   9.724   4.382
 1258SOL     OW 7992   1.366   9.700   5.107
 1258SOL    HW1 7993   1.326   9.625   5.062
 1258SOL    HW2 7994   1.458   9.676   5.116
 1259SOL     OW 7995   2.118   9.212   4.947
 1259SOL    HW1 7996   2.102   9.175   5.034
 1259SOL    HW2 7997   2.057   9.286   4.941
 1260SOL     OW 7998   7.871   7.005   0.018
 1260SOL    HW1 7999   7.823   7.038   0.094
 1260SOL    HW2 8000   7.860   6.910   0.022
 1261SOL     OW 8001   4.224   9.980   4.916
 1261SOL    HW1 8002   4.201   9.914   4.851
 1261SOL    HW2 8003   4.140  10.012   4.948
 1262SOL     OW 8004   1.726   2.663   2.878
 1262SOL    HW1 8005   1.808   2.640   2.921
 1262SOL    HW2 8006   1.752   2.705   2.796
 1263SOL     OW 8007   0.186   8.840   5.485
 1263SOL    HW1 8008   0.122   8.778   5.452
 1263SOL    HW2 8009   0.270   8.793   5.481
 1264SOL     OW 8010   2.905   8.462   2.827
 1264SOL    HW1 8011   2.884   8.369   2.818
 1264SOL    HW2 8012   2.947   8.469   2.913
 1265SOL     OW 8013   0.355   4.403   2.198
 1265SOL    HW1 8014   0.269   4.445   2.202
 1265SOL    HW2 8015   0.339   4.319   2.157
 1266SOL     OW 8016   3.511   6.647   1.156
 1266SOL    HW1 8017   3.429   6.613   1.194
 1266SOL    HW2 8018   3.556   6.568   1.124
 1267SOL     OW 8019   2.637   9.186   4.567
 1267SOL    HW1 8020   2.546   9.187   4.535
 1267SOL    HW2 8021   2.662   9.279   4.571
 1268SOL     OW 8022   5.108   5.694   2.915
 1268SOL    HW1 8023   5.155   5.617   2.885
 1268SOL    HW2 8024   5.177   5.756   2.941
 1269SOL     OW 8025   4.347   8.281   4.227
 1269SOL    HW1 8026   4.347   8.233   4.145
 1269SOL    HW2 8027   4.260   8.320   4.232
 1270SOL     OW 8028   4.275   5.232   0.564
 1270SOL    HW1 8029   4.290   5.191   0.650
 1270SOL    HW2 8030   4.311   5.170   0.501
 1271SOL     OW 8031   1.220   4.444   5.619
 1271SOL    HW1 8032   1.307   4.473   5.647
 1271SOL    HW2 8033   1.184   4.398   5.694
 1272SOL     OW 8034   0.054   4.072   4.727
 1272SOL    HW1 8035   0.047   4.152   4.779
 1272SOL    HW2 8036   0.024   4.003   4.786
 1273SOL     OW 8037   5.270   7.358   1.355
 1273SOL    HW1 8038   5.344   7.298   1.356
 1273SOL    HW2 8039   5.207   7.320   1.417
 1274SOL     OW 8040  -1.385   5.468   5.433
 1274SOL    HW1 8041  -1.306   5.415   5.422
 1274SOL    HW2 8042  -1.353   5.558   5.438
 1275SOL     OW 8043   1.018   5.396   3.660
 1275SOL    HW1 8044   1.093   5.341   3.637
 1275SOL    HW2 8045   1.049   5.486   3.651
 1276SOL     OW 8046   6.986   1.519   0.704
 1276SOL    HW1 8047   6.929   1.506   0.628
 1276SOL    HW2 8048   6.939   1.583   0.758
 1277SOL     OW 8049   0.327   2.126   1.973
 1277SOL    HW1 8050   0.330   2.140   2.068
 1277SOL    HW2 8051   0.397   2.064   1.956
 1278SOL     OW 8052   0.419   7.434   3.892
 1278SOL    HW1 8053   0.399   7.399   3.804
 1278SOL    HW2 8054   0.373   7.517   3.896
 1279SOL     OW 8055   5.959   4.294   4.325
 1279SOL    HW1 8056   5.922   4.248   4.400
 1279SOL    HW2 8057   5.937   4.238   4.250
 1280SOL     OW 8058   8.820   8.227   2.386
 1280SOL    HW1 8059   8.791   8.136   2.387
 1280SOL    HW2 8060   8.745   8.276   2.353
 1281SOL     OW 8061   6.186   8.681   3.761
 1281SOL    HW1 8062   6.174   8.690   3.855
 1281SOL    HW2 8063   6.211   8.769   3.732
 1282SOL     OW 8064   3.959   4.648   6.089
 1282SOL    HW1 8065   3.892   4.639   6.020
 1282SOL    HW2 8066   3.974   4.742   6.095
 1283SOL     OW 8067   1.828   4.385   5.976
 1283SOL    HW1 8068   1.812   4.359   5.886
 1283SOL    HW2 8069   1.747   4.364   6.022
 1284SOL     OW 8070   2.948   9.451   4.428
 1284SOL    HW1 8071   2.865   9.494   4.406
 1284SOL    HW2 8072   3.014   9.501   4.381
 1285SOL     OW 8073   6.146  10.082   5.773
 1285SOL    HW1 8074   6.097  10.074   5.854
 1285SOL    HW2 8075   6.104  10.020   5.713
 1286SOL     OW 8076   8.280   4.454   0.800
 1286SOL    HW1 8077   8.259   4.439   0.892
 1286SOL    HW2 8078   8.292   4.548   0.793
 1287SOL     OW 8079   6.200   5.420   2.427
 1287SOL    HW1 8080   6.152   5.346   2.466
 1287SOL    HW2 8081   6.273   5.379   2.380
 1288SOL     OW 8082   3.132   3.972   1.489
 1288SOL    HW1 8083   3.161   3.902   1.431
 1288SOL    HW2 8084   3.072   4.024   1.436
 1289SOL     OW 8085   4.656   6.266   5.954
 1289SOL    HW1 8086   4.592   6.337   5.949
 1289SOL    HW2 8087   4.706   6.284   6.033
 1290SOL     OW 8088   7.571   1.483   0.294
 1290SOL    HW1 8089   7.602   1.574   0.299
 1290SOL    HW2 8090   7.531   1.467   0.379
 1291SOL     OW 8091   0.913   6.409   3.215
 1291SOL    HW1 8092   0.828   6.367   3.219
 1291SOL    HW2 8093   0.894   6.502   3.204
 1292SOL     OW 8094   8.573   7.179   2.153
 1292SOL    HW1 8095   8.584   7.241   2.225
 1292SOL    HW2 8096   8.638   7.111   2.171
 1293SOL     OW 8097   1.596   6.141   5.816
 1293SOL    HW1 8098   1.687   6.111   5.817
 1293SOL    HW2 8099   1.577   6.164   5.907
 1294SOL     OW 8100   2.255   8.439   5.127
 1294SOL    HW1 8101   2.173   8.453   5.173
 1294SOL    HW2 8102   2.279   8.525   5.093
 1295SOL     OW 8103   2.091   4.475   0.695
 1295SOL    HW1 8104   2.037   4.466   0.616
 1295SOL    HW2 8105   2.156   4.542   0.672
 1296SOL     OW 8106   4.795   4.611   4.414
 1296SOL    HW1 8107   4.746   4.633   4.335
 1296SOL    HW2 8108   4.845   4.689   4.435
 1297SOL     OW 8109   8.193   5.465   1.392
 1297SOL    HW1 8110   8.266   5.526   1.397
 1297SOL    HW2 8111   8.213   5.397   1.456
 1298SOL     OW 8112   5.793   7.009   5.684
 1298SOL    HW1 8113   5.725   6.984   5.747
 1298SOL    HW2 8114   5.752   7.075   5.629
 1299SOL     OW 8115   2.258   5.062   1.215
 1299SOL    HW1 8116   2.319   5.135   1.207
 1299SOL    HW2 8117   2.311   4.984   1.200
 1300SOL     OW 8118   2.548   1.247   0.187
 1300SOL    HW1 8119   2.555   1.337   0.218
 1300SOL    HW2 8120   2.601   1.244   0.108
 1301SOL     OW 8121   5.322   7.063   3.978
 1301SOL    HW1 8122   5.249   7.009   4.006
 1301SOL    HW2 8123   5.300   7.152   4.007
 1302SOL     OW 8124   3.504   8.091   5.097
 1302SOL    HW1 8125   3.490   8.171   5.048
 1302SOL    HW2 8126   3.428   8.037   5.077
 1303SOL     OW 8127   0.902   6.070   3.835
 1303SOL    HW1 8128   0.935   6.144   3.886
 1303SOL    HW2 8129   0.881   6.003   3.900
 1304SOL     OW 8130   6.481   5.223   1.197
 1304SOL    HW1 8131   6.477   5.222   1.293
 1304SOL    HW2 8132   6.564   5.181   1.175
 1305SOL     OW 8133   7.407   6.891   3.223
 1305SOL    HW1 8134   7.338   6.945   3.185
 1305SOL    HW2 8135   7.485   6.946   3.218
 1306SOL     OW 8136   2.668   1.777   1.655
 1306SOL    HW1 8137   2.745   1.768   1.711
 1306SOL    HW2 8138   2.614   1.842   1.699
 1307SOL     OW 8139   6.115   4.112   0.283
 1307SOL    HW1 8140   6.134   4.202   0.311
 1307SOL    HW2 8141   6.028   4.094   0.317
 1308SOL     OW 8142   5.848   3.850   3.512
 1308SOL    HW1 8143   5.848   3.888   3.424
 1308SOL    HW2 8144   5.933   3.873   3.548
 1309SOL     OW 8145   7.473   3.374   0.319
 1309SOL    HW1 8146   7.434   3.404   0.401
 1309SOL    HW2 8147   7.560   3.414   0.319
 1310SOL     OW 8148   2.053   4.423   4.553
 1310SOL    HW1 8149   1.986   4.426   4.486
 1310SOL    HW2 8150   2.024   4.354   4.613
 1311SOL     OW 8151   0.544   3.477   5.304
 1311SOL    HW1 8152   0.471   3.505   5.359
 1311SOL    HW2 8153   0.504   3.417   5.241
 1312SOL     OW 8154   2.527   7.174   4.555
 1312SOL    HW1 8155   2.520   7.263   4.521
 1312SOL    HW2 8156   2.443   7.159   4.600
 1313SOL     OW 8157   2.104   6.913   3.373
 1313SOL    HW1 8158   2.097   6.957   3.458
 1313SOL    HW2 8159   2.077   6.978   3.309
 1314SOL     OW 8160  -0.393   2.382   3.138
 1314SOL    HW1 8161  -0.332   2.309   3.124
 1314SOL    HW2 8162  -0.336   2.457   3.158
 1315SOL     OW 8163   0.308   5.269   5.899
 1315SOL    HW1 8164   0.288   5.258   5.806
 1315SOL    HW2 8165   0.399   5.300   5.900
 1316SOL     OW 8166   1.735   7.071   4.096
 1316SOL    HW1 8167   1.693   6.993   4.061
 1316SOL    HW2 8168   1.829   7.056   4.084
 1317SOL     OW 8169   5.067   7.968   6.079
 1317SOL    HW1 8170   5.088   8.062   6.085
 1317SOL    HW2 8171   4.985   7.965   6.029
 1318SOL     OW 8172  -0.228   4.700   5.214
 1318SOL    HW1 8173  -0.252   4.791   5.197
 1318SOL    HW2 8174  -0.311   4.656   5.230
 1319SOL     OW 8175   3.942   8.676   4.761
 1319SOL    HW1 8176   3.907   8.753   4.715
 1319SOL    HW2 8177   3.886   8.668   4.839
 1320SOL     OW 8178   7.189   5.186   1.615
 1320SOL    HW1 8179   7.143   5.109   1.581
 1320SOL    HW2 8180   7.143   5.261   1.576
 1321SOL     OW 8181   4.949   6.407   4.786
 1321SOL    HW1 8182   4.870   6.410   4.731
 1321SOL    HW2 8183   4.928   6.464   4.860
 1322SOL     OW 8184   2.733   3.736   1.976
 1322SOL    HW1 8185   2.656   3.792   1.984
 1322SOL    HW2 8186   2.781   3.749   2.059
 1323SOL     OW 8187   5.476   4.950   1.886
 1323SOL    HW1 8188   5.567   4.962   1.859
 1323SOL    HW2 8189   5.445   4.876   1.835
 1324SOL     OW 8190   3.559   9.231   5.861
 1324SOL    HW1 8191   3.578   9.269   5.947
 1324SOL    HW2 8192   3.572   9.137   5.873
 1325SOL     OW 8193   6.368   7.807   3.154
 1325SOL    HW1 8194   6.299   7.743   3.133
 1325SOL    HW2 8195   6.449   7.765   3.126
 1326SOL     OW 8196   5.633   8.039   4.495
 1326SOL    HW1 8197   5.624   8.011   4.586
 1326SOL    HW2 8198   5.543   8.051   4.465
 1327SOL     OW 8199   3.115   6.402   1.889
 1327SOL    HW1 8200   3.022   6.411   1.909
 1327SOL    HW2 8201   3.143   6.325   1.938
 1328SOL     OW 8202   2.823   9.713   5.557
 1328SOL    HW1 8203   2.778   9.731   5.640
 1328SOL    HW2 8204   2.912   9.746   5.569
 1329SOL     OW 8205   9.242   7.907   1.363
 1329SOL    HW1 8206   9.268   7.875   1.449
 1329SOL    HW2 8207   9.287   7.850   1.301
 1330SOL     OW 8208   0.604   8.797   5.864
 1330SOL    HW1 8209   0.550   8.852   5.808
 1330SOL    HW2 8210   0.611   8.844   5.946
 1331SOL     OW 8211   4.703   3.935   3.625
 1331SOL    HW1 8212   4.704   3.855   3.679
 1331SOL    HW2 8213   4.790   3.973   3.638
 1332SOL     OW 8214   0.555   4.267   5.549
 1332SOL    HW1 8215   0.556   4.175   5.576
 1332SOL    HW2 8216   0.646   4.296   5.555
 1333SOL     OW 8217   0.065   1.763   1.008
 1333SOL    HW1 8218   0.033   1.736   1.094
 1333SOL    HW2 8219   0.157   1.785   1.023
 1334SOL     OW 8220   0.147   2.370   2.058
 1334SOL    HW1 8221   0.195   2.369   1.976
 1334SOL    HW2 8222   0.189   2.303   2.111
 1335SOL     OW 8223   1.112   5.191   5.599
 1335SOL    HW1 8224   1.181   5.181   5.664
 1335SOL    HW2 8225   1.156   5.235   5.525
 1336SOL     OW 8226   6.546   4.141   0.137
 1336SOL    HW1 8227   6.478   4.124   0.202
 1336SOL    HW2 8228   6.504   4.123   0.053
 1337SOL     OW 8229  -0.815   4.964   4.775
 1337SOL    HW1 8230  -0.886   5.007   4.823
 1337SOL    HW2 8231  -0.763   4.921   4.843
 1338SOL     OW 8232   2.685   1.921   2.209
 1338SOL    HW1 8233   2.651   2.007   2.184
 1338SOL    HW2 8234   2.622   1.859   2.173
 1339SOL     OW 8235   8.680   7.554   0.814
 1339SOL    HW1 8236   8.674   7.459   0.826
 1339SOL    HW2 8237   8.724   7.585   0.893
 1340SOL     OW 8238   6.583   7.897   2.106
 1340SOL    HW1 8239   6.540   7.954   2.169
 1340SOL    HW2 8240   6.523   7.894   2.031
 1341SOL     OW 8241   3.376   7.047   4.486
 1341SOL    HW1 8242   3.452   7.106   4.488
 1341SOL    HW2 8243   3.393   6.989   4.412
 1342SOL     OW 8244   6.475   7.015   5.786
 1342SOL    HW1 8245   6.407   7.063   5.740
 1342SOL    HW2 8246   6.547   7.009   5.724
 1343SOL     OW 8247   2.407   4.500   1.579
 1343SOL    HW1 8248   2.388   4.585   1.540
 1343SOL    HW2 8249   2.461   4.519   1.655
 1344SOL     OW 8250   6.718   8.156   4.260
 1344SOL    HW1 8251   6.803   8.148   4.303
 1344SOL    HW2 8252   6.679   8.235   4.297
 1345SOL     OW 8253   4.001   6.786   1.226
 1345SOL    HW1 8254   3.933   6.721   1.238
 1345SOL    HW2 8255   4.032   6.772   1.137
 1346SOL     OW 8256   0.296   3.413   3.477
 1346SOL    HW1 8257   0.305   3.445   3.567
 1346SOL    HW2 8258   0.205   3.383   3.472
 1347SOL     OW 8259   1.656   0.703   0.766
 1347SOL    HW1 8260   1.721   0.756   0.720
 1347SOL    HW2 8261   1.677   0.713   0.859
 1348SOL     OW 8262   5.185   4.716   3.869
 1348SOL    HW1 8263   5.174   4.804   3.833
 1348SOL    HW2 8264   5.274   4.691   3.843
 1349SOL     OW 8265   5.500   6.406   4.839
 1349SOL    HW1 8266   5.465   6.389   4.927
 1349SOL    HW2 8267   5.571   6.468   4.853
 1350SOL     OW 8268   5.251   5.889   4.740
 1350SOL    HW1 8269   5.332   5.938   4.727
 1350SOL    HW2 8270   5.182   5.949   4.714
 1351SOL     OW 8271   2.623   1.075   0.380
 1351SOL    HW1 8272   2.684   1.141   0.413
 1351SOL    HW2 8273   2.562   1.123   0.325
 1352SOL     OW 8274   2.081   6.385   2.011
 1352SOL    HW1 8275   2.079   6.338   2.095
 1352SOL    HW2 8276   2.168   6.366   1.975
 1353SOL     OW 8277   1.529   3.491   0.942
 1353SOL    HW1 8278   1.563   3.506   1.030
 1353SOL    HW2 8279   1.448   3.542   0.939
 1354SOL     OW 8280   5.656   4.579   0.726
 1354SOL    HW1 8281   5.661   4.601   0.819
 1354SOL    HW2 8282   5.678   4.486   0.723
 1355SOL     OW 8283   1.544   8.122   3.729
 1355SOL    HW1 8284   1.573   8.034   3.705
 1355SOL    HW2 8285   1.581   8.178   3.661
 1356SOL     OW 8286   2.566   5.567   5.399
 1356SOL    HW1 8287   2.656   5.580   5.428
 1356SOL    HW2 8288   2.513   5.576   5.479
 1357SOL     OW 8289   7.753   7.597   2.624
 1357SOL    HW1 8290   7.721   7.536   2.558
 1357SOL    HW2 8291   7.775   7.676   2.575
 1358SOL     OW 8292   7.854   3.191   1.059
 1358SOL    HW1 8293   7.810   3.276   1.063
 1358SOL    HW2 8294   7.783   3.127   1.047
 1359SOL     OW 8295  -0.373   8.836   6.014
 1359SOL    HW1 8296  -0.349   8.783   5.937
 1359SOL    HW2 8297  -0.291   8.843   6.064
 1360SOL     OW 8298   5.894   1.221   2.109
 1360SOL    HW1 8299   5.802   1.222   2.080
 1360SOL    HW2 8300   5.944   1.219   2.027
 1361SOL     OW 8301   5.328   8.149   3.581
 1361SOL    HW1 8302   5.287   8.164   3.666
 1361SOL    HW2 8303   5.258   8.163   3.518
 1362SOL     OW 8304   1.116   3.773   2.004
 1362SOL    HW1 8305   1.122   3.698   2.062
 1362SOL    HW2 8306   1.176   3.838   2.043
 1363SOL     OW 8307   7.124   3.909   1.104
 1363SOL    HW1 8308   7.078   3.825   1.096
 1363SOL    HW2 8309   7.217   3.887   1.096
 1364SOL     OW 8310   5.508   0.440   0.750
 1364SOL    HW1 8311   5.442   0.371   0.757
 1364SOL    HW2 8312   5.506   0.466   0.658
 1365SOL     OW 8313   1.182   4.387   2.251
 1365SOL    HW1 8314   1.122   4.315   2.232
 1365SOL    HW2 8315   1.196   4.384   2.345
 1366SOL     OW 8316   4.862   5.965   6.160
 1366SOL    HW1 8317   4.900   6.042   6.205
 1366SOL    HW2 8318   4.797   5.931   6.222
 1367SOL     OW 8319   5.118   1.822   0.469
 1367SOL    HW1 8320   5.138   1.845   0.378
 1367SOL    HW2 8321   5.158   1.892   0.520
 1368SOL     OW 8322   6.400   4.789   2.008
 1368SOL    HW1 8323   6.459   4.776   2.083
 1368SOL    HW2 8324   6.365   4.702   1.990
 1369SOL     OW 8325   2.178   5.154   4.287
 1369SOL    HW1 8326   2.117   5.213   4.242
 1369SOL    HW2 8327   2.187   5.080   4.227
 1370SOL     OW 8328   2.007   2.936   0.855
 1370SOL    HW1 8329   1.942   3.005   0.871
 1370SOL    HW2 8330   2.041   2.955   0.768
 1371SOL     OW 8331   4.277   7.247   5.571
 1371SOL    HW1 8332   4.247   7.317   5.629
 1371SOL    HW2 8333   4.217   7.175   5.586
 1372SOL     OW 8334   8.189   6.822   1.133
 1372SOL    HW1 8335   8.255   6.792   1.195
 1372SOL    HW2 8336   8.229   6.899   1.091
 1373SOL     OW 8337   7.441   8.284   3.844
 1373SOL    HW1 8338   7.497   8.251   3.915
 1373SOL    HW2 8339   7.356   8.243   3.859
 1374SOL     OW 8340   6.246   4.990   4.279
 1374SOL    HW1 8341   6.218   4.902   4.254
 1374SOL    HW2 8342   6.199   5.048   4.219
 1375SOL     OW 8343   4.012   3.117   5.058
 1375SOL    HW1 8344   3.921   3.120   5.025
 1375SOL    HW2 8345   4.024   3.025   5.083
 1376SOL     OW 8346   5.171   3.612   5.753
 1376SOL    HW1 8347   5.115   3.604   5.830
 1376SOL    HW2 8348   5.242   3.550   5.769
 1377SOL     OW 8349   7.213   7.281   1.908
 1377SOL    HW1 8350   7.189   7.352   1.848
 1377SOL    HW2 8351   7.249   7.213   1.852
 1378SOL     OW 8352   7.123   2.862   0.360
 1378SOL    HW1 8353   7.214   2.857   0.387
 1378SOL    HW2 8354   7.078   2.795   0.412
 1379SOL     OW 8355   4.061   8.537   3.885
 1379SOL    HW1 8356   4.128   8.470   3.876
 1379SOL    HW2 8357   4.009   8.530   3.805
 1380SOL     OW 8358   0.932   3.384   2.542
 1380SOL    HW1 8359   0.879   3.382   2.622
 1380SOL    HW2 8360   0.945   3.477   2.523
 1381SOL     OW 8361   1.160   4.840   2.170
 1381SOL    HW1 8362   1.199   4.761   2.132
 1381SOL    HW2 8363   1.106   4.807   2.242
 1382SOL     OW 8364   7.154   0.980   1.234
 1382SOL    HW1 8365   7.183   1.056   1.284
 1382SOL    HW2 8366   7.162   1.008   1.142
 1383SOL     OW 8367   4.833   6.424   5.639
 1383SOL    HW1 8368   4.772   6.497   5.637
 1383SOL    HW2 8369   4.862   6.419   5.730
 1384SOL     OW 8370   1.857   4.797   5.934
 1384SOL    HW1 8371   1.923   4.843   5.881
 1384SOL    HW2 8372   1.829   4.724   5.879
 1385SOL     OW 8373   6.974   3.180   0.903
 1385SOL    HW1 8374   6.982   3.091   0.937
 1385SOL    HW2 8375   6.983   3.171   0.808
 1386SOL     OW 8376   4.464   9.625   4.511
 1386SOL    HW1 8377   4.548   9.630   4.465
 1386SOL    HW2 8378   4.471   9.547   4.566
 1387SOL     OW 8379   3.481   2.414   0.760
 1387SOL    HW1 8380   3.510   2.492   0.808
 1387SOL    HW2 8381   3.545   2.347   0.782
 1388SOL     OW 8382   5.199   6.418   5.294
 1388SOL    HW1 8383   5.221   6.511   5.286
 1388SOL    HW2 8384   5.144   6.413   5.372
 1389SOL     OW 8385   3.629   7.999   3.183
 1389SOL    HW1 8386   3.673   8.076   3.145
 1389SOL    HW2 8387   3.556   7.982   3.123
 1390SOL     OW 8388   0.059   8.577   5.124
 1390SOL    HW1 8389  -0.008   8.631   5.081
 1390SOL    HW2 8390   0.021   8.489   5.127
 1391SOL     OW 8391   1.336   3.339   3.176
 1391SOL    HW1 8392   1.309   3.258   3.219
 1391SOL    HW2 8393   1.258   3.395   3.180
 1392SOL     OW 8394   1.785   1.810   0.440
 1392SOL    HW1 8395   1.734   1.872   0.491
 1392SOL    HW2 8396   1.818   1.861   0.366
 1393SOL     OW 8397   1.812   1.566   0.241
 1393SOL    HW1 8398   1.726   1.555   0.202
 1393SOL    HW2 8399   1.799   1.630   0.311
 1394SOL     OW 8400   7.210   5.134   0.422
 1394SOL    HW1 8401   7.203   5.209   0.363
 1394SOL    HW2 8402   7.122   5.123   0.459
 1395SOL     OW 8403   3.004   4.048   4.451
 1395SOL    HW1 8404   3.018   4.076   4.542
 1395SOL    HW2 8405   2.914   4.016   4.449
 1396SOL     OW 8406   7.343   7.720   4.317
 1396SOL    HW1 8407   7.355   7.745   4.225
 1396SOL    HW2 8408   7.431   7.712   4.352
 1397SOL     OW 8409   2.410   1.275   1.682
 1397SOL    HW1 8410   2.455   1.356   1.657
 1397SOL    HW2 8411   2.369   1.295   1.766
 1398SOL     OW 8412   4.005   7.910   1.927
 1398SOL    HW1 8413   4.013   7.924   1.833
 1398SOL    HW2 8414   4.033   7.820   1.941
 1399SOL     OW 8415   3.578   5.341   4.409
 1399SOL    HW1 8416   3.657   5.288   4.420
 1399SOL    HW2 8417   3.509   5.277   4.388
 1400SOL     OW 8418   4.094   6.627   4.008
 1400SOL    HW1 8419   4.185   6.634   4.038
 1400SOL    HW2 8420   4.048   6.584   4.080
 1401SOL     OW 8421   1.634   4.821   2.985
 1401SOL    HW1 8422   1.573   4.757   3.021
 1401SOL    HW2 8423   1.690   4.845   3.059
 1402SOL     OW 8424   2.151   4.109   3.302
 1402SOL    HW1 8425   2.229   4.162   3.317
 1402SOL    HW2 8426   2.171   4.026   3.346
 1403SOL     OW 8427   4.160   5.470   5.791
 1403SOL    HW1 8428   4.118   5.471   5.705
 1403SOL    HW2 8429   4.148   5.559   5.825
 1404SOL     OW 8430   2.046   8.789   5.832
 1404SOL    HW1 8431   2.035   8.727   5.760
 1404SOL    HW2 8432   2.138   8.779   5.859
 1405SOL     OW 8433   1.600   6.808   2.678
 1405SOL    HW1 8434   1.658   6.863   2.730
 1405SOL    HW2 8435   1.635   6.813   2.589
 1406SOL     OW 8436   0.455   1.746   2.875
 1406SOL    HW1 8437   0.544   1.738   2.909
 1406SOL    HW2 8438   0.440   1.664   2.828
 1407SOL     OW 8439   2.925   3.189   3.985
 1407SOL    HW1 8440   2.863   3.131   4.028
 1407SOL    HW2 8441   2.943   3.148   3.901
 1408SOL     OW 8442   7.774   7.751   4.081
 1408SOL    HW1 8443   7.832   7.785   4.150
 1408SOL    HW2 8444   7.791   7.657   4.080
 1409SOL     OW 8445   0.840   1.124   1.546
 1409SOL    HW1 8446   0.815   1.215   1.560
 1409SOL    HW2 8447   0.891   1.125   1.465
 1410SOL     OW 8448   0.481   9.176   5.591
 1410SOL    HW1 8449   0.419   9.188   5.519
 1410SOL    HW2 8450   0.447   9.102   5.641
 1411SOL     OW 8451   4.876   7.220   0.235
 1411SOL    HW1 8452   4.830   7.188   0.313
 1411SOL    HW2 8453   4.807   7.256   0.180
 1412SOL     OW 8454   7.858   2.685   0.819
 1412SOL    HW1 8455   7.836   2.773   0.786
 1412SOL    HW2 8456   7.926   2.654   0.759
 1413SOL     OW 8457   3.539   1.399   1.476
 1413SOL    HW1 8458   3.632   1.414   1.493
 1413SOL    HW2 8459   3.536   1.370   1.385
 1414SOL     OW 8460   6.455   7.313   2.781
 1414SOL    HW1 8461   6.453   7.391   2.837
 1414SOL    HW2 8462   6.469   7.241   2.842
 1415SOL     OW 8463   0.510   6.594   3.245
 1415SOL    HW1 8464   0.476   6.508   3.220
 1415SOL    HW2 8465   0.503   6.647   3.165
 1416SOL     OW 8466   3.794   5.895   4.267
 1416SOL    HW1 8467   3.818   5.886   4.359
 1416SOL    HW2 8468   3.875   5.927   4.224
 1417SOL     OW 8469   5.354   9.160   4.153
 1417SOL    HW1 8470   5.293   9.086   4.144
 1417SOL    HW2 8471   5.437   9.119   4.176
 1418SOL     OW 8472   2.720   8.972   3.178
 1418SOL    HW1 8473   2.650   9.031   3.154
 1418SOL    HW2 8474   2.800   9.025   3.175
 1419SOL     OW 8475   0.446   5.152   4.725
 1419SOL    HW1 8476   0.525   5.098   4.734
 1419SOL    HW2 8477   0.463   5.207   4.648
 1420SOL     OW 8478   1.394   5.258   6.050
 1420SOL    HW1 8479   1.449   5.333   6.071
 1420SOL    HW2 8480   1.413   5.195   6.120
 1421SOL     OW 8481   1.154   4.637   4.170
 1421SOL    HW1 8482   1.127   4.557   4.125
 1421SOL    HW2 8483   1.086   4.652   4.236
 1422SOL     OW 8484   8.918   7.241   0.229
 1422SOL    HW1 8485   8.832   7.261   0.194
 1422SOL    HW2 8486   8.958   7.184   0.164
 1423SOL     OW 8487   2.862   7.289   1.944
 1423SOL    HW1 8488   2.879   7.351   2.015
 1423SOL    HW2 8489   2.773   7.309   1.916
 1424SOL     OW 8490  -1.018   6.002   5.451
 1424SOL    HW1 8491  -1.053   6.091   5.447
 1424SOL    HW2 8492  -1.033   5.974   5.541
 1425SOL     OW 8493   6.134   7.305   1.180
 1425SOL    HW1 8494   6.214   7.256   1.163
 1425SOL    HW2 8495   6.093   7.316   1.094
 1426SOL     OW 8496   0.927   7.695   4.009
 1426SOL    HW1 8497   0.994   7.628   3.996
 1426SOL    HW2 8498   0.933   7.718   4.101
 1427SOL     OW 8499   5.458   6.644   0.135
 1427SOL    HW1 8500   5.447   6.681   0.222
 1427SOL    HW2 8501   5.471   6.721   0.078
 1428SOL     OW 8502   6.937  10.707   6.184
 1428SOL    HW1 8503   6.866  10.772   6.183
 1428SOL    HW2 8504   6.956  10.691   6.092
 1429SOL     OW 8505   6.490   5.196   2.469
 1429SOL    HW1 8506   6.437   5.240   2.403
 1429SOL    HW2 8507   6.474   5.245   2.550
 1430SOL     OW 8508   3.695   6.764   1.719
 1430SOL    HW1 8509   3.754   6.814   1.775
 1430SOL    HW2 8510   3.627   6.826   1.694
 1431SOL     OW 8511   1.224  10.099   6.129
 1431SOL    HW1 8512   1.278  10.177   6.120
 1431SOL    HW2 8513   1.174  10.096   6.047
 1432SOL     OW 8514   3.291   5.775   0.809
 1432SOL    HW1 8515   3.342   5.807   0.884
 1432SOL    HW2 8516   3.228   5.714   0.847
 1433SOL     OW 8517   2.541   2.144   3.183
 1433SOL    HW1 8518   2.594   2.181   3.253
 1433SOL    HW2 8519   2.601   2.090   3.132
 1434SOL     OW 8520   7.293   1.549   0.619
 1434SOL    HW1 8521   7.218   1.571   0.674
 1434SOL    HW2 8522   7.291   1.614   0.548
 1435SOL     OW 8523   5.313   0.781   0.293
 1435SOL    HW1 8524   5.290   0.868   0.259
 1435SOL    HW2 8525   5.296   0.722   0.219
 1436SOL     OW 8526   0.513   2.402   0.900
 1436SOL    HW1 8527   0.494   2.458   0.825
 1436SOL    HW2 8528   0.515   2.462   0.975
 1437SOL     OW 8529   2.685   5.863   2.075
 1437SOL    HW1 8530   2.604   5.915   2.072
 1437SOL    HW2 8531   2.753   5.922   2.042
 1438SOL     OW 8532   4.096   7.038   5.660
 1438SOL    HW1 8533   4.033   7.021   5.730
 1438SOL    HW2 8534   4.050   7.095   5.599
 1439SOL     OW 8535   2.488   2.620   2.805
 1439SOL    HW1 8536   2.479   2.556   2.734
 1439SOL    HW2 8537   2.419   2.684   2.787
 1440SOL     OW 8538   5.297   7.065   1.670
 1440SOL    HW1 8539   5.360   7.075   1.598
 1440SOL    HW2 8540   5.259   6.978   1.658
 1441SOL     OW 8541   0.288   4.359   3.309
 1441SOL    HW1 8542   0.328   4.328   3.390
 1441SOL    HW2 8543   0.195   4.367   3.330
 1442SOL     OW 8544   6.796   5.495   0.952
 1442SOL    HW1 8545   6.859   5.487   1.023
 1442SOL    HW2 8546   6.712   5.512   0.996
 1443SOL     OW 8547   3.264   8.201   5.328
 1443SOL    HW1 8548   3.284   8.142   5.401
 1443SOL    HW2 8549   3.234   8.143   5.258
 1444SOL     OW 8550   0.112   6.273   4.306
 1444SOL    HW1 8551   0.068   6.210   4.249
 1444SOL    HW2 8552   0.105   6.357   4.260
 1445SOL     OW 8553   6.093   6.060   0.113
 1445SOL    HW1 8554   6.180   6.041   0.148
 1445SOL    HW2 8555   6.042   5.982   0.134
 1446SOL     OW 8556   2.151   6.779   2.889
 1446SOL    HW1 8557   2.195   6.695   2.899
 1446SOL    HW2 8558   2.097   6.769   2.810
 1447SOL     OW 8559  -0.151   5.218   5.786
 1447SOL    HW1 8560  -0.075   5.200   5.730
 1447SOL    HW2 8561  -0.178   5.307   5.763
 1448SOL     OW 8562   5.790   3.950   1.023
 1448SOL    HW1 8563   5.833   3.886   1.081
 1448SOL    HW2 8564   5.851   4.024   1.021
 1449SOL     OW 8565  -0.315   1.419   1.940
 1449SOL    HW1 8566  -0.269   1.373   1.870
 1449SOL    HW2 8567  -0.337   1.504   1.902
 1450SOL     OW 8568   2.420   9.157   4.773
 1450SOL    HW1 8569   2.335   9.190   4.801
 1450SOL    HW2 8570   2.417   9.162   4.677
 1451SOL     OW 8571   0.361   4.825   5.923
 1451SOL    HW1 8572   0.368   4.920   5.916
 1451SOL    HW2 8573   0.364   4.794   5.833
 1452SOL     OW 8574   3.042   4.181   4.698
 1452SOL    HW1 8575   2.992   4.145   4.771
 1452SOL    HW2 8576   3.131   4.192   4.731
 1453SOL     OW 8577   0.128   2.506   2.641
 1453SOL    HW1 8578   0.033   2.511   2.649
 1453SOL    HW2 8579   0.158   2.471   2.724
 1454SOL     OW 8580   5.023   6.557   2.530
 1454SOL    HW1 8581   5.108   6.559   2.574
 1454SOL    HW2 8582   5.031   6.622   2.460
 1455SOL     OW 8583   1.287   5.631   4.480
 1455SOL    HW1 8584   1.273   5.654   4.388
 1455SOL    HW2 8585   1.381   5.645   4.494
 1456SOL     OW 8586   3.842   5.553   0.381
 1456SOL    HW1 8587   3.845   5.563   0.286
 1456SOL    HW2 8588   3.914   5.494   0.402
 1457SOL     OW 8589   5.376   8.041   5.505
 1457SOL    HW1 8590   5.392   7.977   5.574
 1457SOL    HW2 8591   5.399   8.126   5.545
 1458SOL     OW 8592  -0.125   5.170   3.672
 1458SOL    HW1 8593  -0.141   5.211   3.587
 1458SOL    HW2 8594  -0.179   5.091   3.671
 1459SOL     OW 8595   5.764   7.392   4.711
 1459SOL    HW1 8596   5.842   7.401   4.657
 1459SOL    HW2 8597   5.713   7.323   4.669
 1460SOL     OW 8598   0.451   4.707   4.117
 1460SOL    HW1 8599   0.358   4.724   4.098
 1460SOL    HW2 8600   0.481   4.653   4.044
 1461SOL     OW 8601   7.864   8.501   3.729
 1461SOL    HW1 8602   7.796   8.565   3.748
 1461SOL    HW2 8603   7.820   8.416   3.735
 1462SOL     OW 8604   2.237   2.222   2.528
 1462SOL    HW1 8605   2.268   2.156   2.467
 1462SOL    HW2 8606   2.301   2.293   2.522
 1463SOL     OW 8607   6.274   8.133   5.053
 1463SOL    HW1 8608   6.360   8.091   5.066
 1463SOL    HW2 8609   6.292   8.227   5.056
 1464SOL     OW 8610   5.233   5.515   0.402
 1464SOL    HW1 8611   5.238   5.423   0.374
 1464SOL    HW2 8612   5.170   5.514   0.474
 1465SOL     OW 8613   5.260   7.394   3.761
 1465SOL    HW1 8614   5.292   7.357   3.844
 1465SOL    HW2 8615   5.201   7.327   3.726
 1466SOL     OW 8616   2.833   2.372   0.655
 1466SOL    HW1 8617   2.877   2.290   0.631
 1466SOL    HW2 8618   2.770   2.345   0.723
 1467SOL     OW 8619   4.773   7.140   4.848
 1467SOL    HW1 8620   4.810   7.097   4.771
 1467SOL    HW2 8621   4.757   7.069   4.910
 1468SOL     OW 8622   8.417   8.380   2.557
 1468SOL    HW1 8623   8.369   8.461   2.541
 1468SOL    HW2 8624   8.495   8.387   2.503
 1469SOL     OW 8625   4.314   8.293   3.410
 1469SOL    HW1 8626   4.279   8.376   3.379
 1469SOL    HW2 8627   4.240   8.232   3.405
 1470SOL     OW 8628   4.153   6.903   0.836
 1470SOL    HW1 8629   4.074   6.851   0.853
 1470SOL    HW2 8630   4.211   6.881   0.909
 1471SOL     OW 8631   4.094   3.438   5.330
 1471SOL    HW1 8632   4.118   3.418   5.239
 1471SOL    HW2 8633   4.001   3.460   5.325
 1472SOL     OW 8634   1.534   9.187   4.717
 1472SOL    HW1 8635   1.547   9.277   4.690
 1472SOL    HW2 8636   1.443   9.168   4.696
 1473SOL     OW 8637   6.181   7.445   5.260
 1473SOL    HW1 8638   6.201   7.368   5.207
 1473SOL    HW2 8639   6.264   7.468   5.301
 1474SOL     OW 8640   1.074   9.292   4.559
 1474SOL    HW1 8641   1.075   9.385   4.585
 1474SOL    HW2 8642   0.983   9.274   4.539
 1475SOL     OW 8643   7.446   4.208   0.668
 1475SOL    HW1 8644   7.432   4.303   0.660
 1475SOL    HW2 8645   7.372   4.169   0.622
 1476SOL     OW 8646   2.470   4.314   1.420
 1476SOL    HW1 8647   2.432   4.357   1.344
 1476SOL    HW2 8648   2.447   4.370   1.494
 1477SOL     OW 8649   5.416   6.344   2.643
 1477SOL    HW1 8650   5.494   6.364   2.590
 1477SOL    HW2 8651   5.394   6.427   2.684
 1478SOL     OW 8652   2.009   2.091   0.879
 1478SOL    HW1 8653   1.948   2.087   0.805
 1478SOL    HW2 8654   1.982   2.169   0.928
 1479SOL     OW 8655   6.945   2.782   2.479
 1479SOL    HW1 8656   6.998   2.836   2.537
 1479SOL    HW2 8657   6.882   2.740   2.537
 1480SOL     OW 8658   0.363   2.844   1.181
 1480SOL    HW1 8659   0.429   2.902   1.141
 1480SOL    HW2 8660   0.299   2.904   1.219
 1481SOL     OW 8661   0.764   2.097   1.598
 1481SOL    HW1 8662   0.688   2.082   1.655
 1481SOL    HW2 8663   0.739   2.172   1.545
 1482SOL     OW 8664   6.389   5.011   3.847
 1482SOL    HW1 8665   6.451   4.989   3.916
 1482SOL    HW2 8666   6.437   5.073   3.791
 1483SOL     OW 8667   6.159   6.709   1.908
 1483SOL    HW1 8668   6.168   6.630   1.962
 1483SOL    HW2 8669   6.237   6.708   1.852
 1484SOL     OW 8670  -0.708   7.279   5.886
 1484SOL    HW1 8671  -0.669   7.248   5.805
 1484SOL    HW2 8672  -0.796   7.308   5.862
 1485SOL     OW 8673   3.394   6.788   0.858
 1485SOL    HW1 8674   3.446   6.716   0.821
 1485SOL    HW2 8675   3.340   6.746   0.925
 1486SOL     OW 8676  -0.232   0.825   1.343
 1486SOL    HW1 8677  -0.195   0.873   1.416
 1486SOL    HW2 8678  -0.305   0.879   1.313
 1487SOL     OW 8679   6.396   1.855   2.628
 1487SOL    HW1 8680   6.347   1.818   2.701
 1487SOL    HW2 8681   6.479   1.886   2.667
 1488SOL     OW 8682   1.877   3.509   4.981
 1488SOL    HW1 8683   1.809   3.449   5.011
 1488SOL    HW2 8684   1.933   3.456   4.925
 1489SOL     OW 8685  -0.930   1.899   2.743
 1489SOL    HW1 8686  -0.956   1.825   2.797
 1489SOL    HW2 8687  -0.838   1.915   2.765
 1490SOL     OW 8688   4.452   5.905   4.905
 1490SOL    HW1 8689   4.478   5.869   4.989
 1490SOL    HW2 8690   4.392   5.977   4.927
 1491SOL     OW 8691   0.076   2.440   3.902
 1491SOL    HW1 8692   0.016   2.508   3.871
 1491SOL    HW2 8693   0.019   2.368   3.930
 1492SOL     OW 8694   3.850   6.878   4.486
 1492SOL    HW1 8695   3.804   6.868   4.569
 1492SOL    HW2 8696   3.797   6.941   4.437
 1493SOL     OW 8697   8.479   7.005   0.480
 1493SOL    HW1 8698   8.471   7.100   0.478
 1493SOL    HW2 8699   8.415   6.974   0.415
 1494SOL     OW 8700   6.410   7.409   2.523
 1494SOL    HW1 8701   6.500   7.427   2.495
 1494SOL    HW2 8702   6.420   7.373   2.612
 1495SOL     OW 8703   0.934   5.015   2.152
 1495SOL    HW1 8704   0.934   4.982   2.242
 1495SOL    HW2 8705   1.001   4.962   2.107
 1496SOL     OW 8706   5.081   9.286   4.027
 1496SOL    HW1 8707   5.176   9.293   4.034
 1496SOL    HW2 8708   5.064   9.192   4.021
 1497SOL     OW 8709   5.440   5.230   3.726
 1497SOL    HW1 8710   5.366   5.220   3.666
 1497SOL    HW2 8711   5.404   5.282   3.799
 1498SOL     OW 8712   3.229   7.787   4.612
 1498SOL    HW1 8713   3.136   7.784   4.586
 1498SOL    HW2 8714   3.261   7.699   4.593
 1499SOL     OW 8715   3.926   7.271   4.233
 1499SOL    HW1 8716   3.862   7.208   4.267
 1499SOL    HW2 8717   3.966   7.308   4.312
 1500SOL     OW 8718   1.781   8.517   4.503
 1500SOL    HW1 8719   1.839   8.574   4.554
 1500SOL    HW2 8720   1.767   8.441   4.558
 1501SOL     OW 8721   4.543   3.882   5.185
 1501SOL    HW1 8722   4.495   3.958   5.220
 1501SOL    HW2 8723   4.494   3.806   5.217
 1502SOL     OW 8724   7.857   5.317   0.043
 1502SOL    HW1 8725   7.829   5.408   0.042
 1502SOL    HW2 8726   7.779   5.268   0.016
 1503SOL     OW 8727   6.801   3.786   1.557
 1503SOL    HW1 8728   6.731   3.766   1.618
 1503SOL    HW2 8729   6.783   3.876   1.528
 1504SOL     OW 8730  -0.764   4.268   5.318
 1504SOL    HW1 8731  -0.852   4.263   5.279
 1504SOL    HW2 8732  -0.760   4.354   5.358
 1505SOL     OW 8733   0.796   2.514   3.554
 1505SOL    HW1 8734   0.712   2.474   3.530
 1505SOL    HW2 8735   0.850   2.441   3.584
 1506SOL     OW 8736   4.534   8.568   5.131
 1506SOL    HW1 8737   4.568   8.649   5.094
 1506SOL    HW2 8738   4.597   8.544   5.199
 1507SOL     OW 8739   1.271   5.481   2.471
 1507SOL    HW1 8740   1.332   5.428   2.523
 1507SOL    HW2 8741   1.209   5.417   2.435
 1508SOL     OW 8742   4.981   3.253   4.787
 1508SOL    HW1 8743   4.987   3.283   4.878
 1508SOL    HW2 8744   5.044   3.308   4.740
 1509SOL     OW 8745   4.969   3.667   5.091
 1509SOL    HW1 8746   4.898   3.622   5.137
 1509SOL    HW2 8747   5.015   3.717   5.158
 1510SOL     OW 8748   3.519   2.944   4.782
 1510SOL    HW1 8749   3.442   3.001   4.779
 1510SOL    HW2 8750   3.589   2.997   4.745
 1511SOL     OW 8751   1.916   8.238   3.636
 1511SOL    HW1 8752   1.834   8.235   3.587
 1511SOL    HW2 8753   1.943   8.146   3.644
 1512SOL     OW 8754   2.175   2.659   3.294
 1512SOL    HW1 8755   2.086   2.684   3.318
 1512SOL    HW2 8756   2.197   2.716   3.220
 1513SOL     OW 8757  -1.218   4.527   4.808
 1513SOL    HW1 8758  -1.282   4.518   4.738
 1513SOL    HW2 8759  -1.201   4.437   4.838
 1514SOL     OW 8760   0.998  10.008   4.986
 1514SOL    HW1 8761   1.056   9.951   5.036
 1514SOL    HW2 8762   0.991  10.087   5.039
 1515SOL     OW 8763   8.647   4.818   0.460
 1515SOL    HW1 8764   8.683   4.766   0.389
 1515SOL    HW2 8765   8.611   4.896   0.418
 1516SOL     OW 8766   4.707   5.715   5.791
 1516SOL    HW1 8767   4.748   5.792   5.830
 1516SOL    HW2 8768   4.634   5.695   5.850
 1517SOL     OW 8769   6.441   7.564   2.975
 1517SOL    HW1 8770   6.525   7.567   2.930
 1517SOL    HW2 8771   6.463   7.568   3.068
 1518SOL     OW 8772   2.643   7.279   1.443
 1518SOL    HW1 8773   2.623   7.221   1.369
 1518SOL    HW2 8774   2.627   7.367   1.409
 1519SOL     OW 8775   6.377   5.275   0.953
 1519SOL    HW1 8776   6.347   5.365   0.969
 1519SOL    HW2 8777   6.419   5.249   1.035
 1520SOL     OW 8778   4.417   4.598   3.986
 1520SOL    HW1 8779   4.342   4.605   3.926
 1520SOL    HW2 8780   4.476   4.537   3.943
 1521SOL     OW 8781   2.178   5.877   4.070
 1521SOL    HW1 8782   2.159   5.971   4.059
 1521SOL    HW2 8783   2.201   5.868   4.162
 1522SOL     OW 8784   7.206   5.590   1.325
 1522SOL    HW1 8785   7.291   5.632   1.333
 1522SOL    HW2 8786   7.226   5.501   1.297
 1523SOL     OW 8787   3.688   4.381   6.018
 1523SOL    HW1 8788   3.617   4.322   6.045
 1523SOL    HW2 8789   3.736   4.398   6.099
 1524SOL     OW 8790   5.839   8.840   3.830
 1524SOL    HW1 8791   5.871   8.909   3.773
 1524SOL    HW2 8792   5.846   8.876   3.918
 1525SOL     OW 8793   2.182   4.715   2.511
 1525SOL    HW1 8794   2.210   4.625   2.530
 1525SOL    HW2 8795   2.264   4.765   2.507
 1526SOL     OW 8796   4.034   2.415   0.869
 1526SOL    HW1 8797   4.067   2.498   0.834
 1526SOL    HW2 8798   3.939   2.422   0.859
 1527SOL     OW 8799   4.051   7.480   4.417
 1527SOL    HW1 8800   4.096   7.545   4.362
 1527SOL    HW2 8801   4.011   7.532   4.486
 1528SOL     OW 8802   4.476   6.586   4.418
 1528SOL    HW1 8803   4.388   6.620   4.401
 1528SOL    HW2 8804   4.505   6.632   4.496
 1529SOL     OW 8805  -0.405   5.646   4.870
 1529SOL    HW1 8806  -0.317   5.613   4.889
 1529SOL    HW2 8807  -0.449   5.572   4.829
 1530SOL     OW 8808   4.899   6.313   2.588
 1530SOL    HW1 8809   4.828   6.353   2.638
 1530SOL    HW2 8810   4.965   6.382   2.580
 1531SOL     OW 8811   3.170   7.274   1.311
 1531SOL    HW1 8812   3.161   7.178   1.315
 1531SOL    HW2 8813   3.082   7.306   1.291
 1532SOL     OW 8814   1.310   2.744   1.518
 1532SOL    HW1 8815   1.323   2.787   1.433
 1532SOL    HW2 8816   1.349   2.657   1.507
 1533SOL     OW 8817   4.437   7.056   0.526
 1533SOL    HW1 8818   4.483   7.021   0.450
 1533SOL    HW2 8819   4.402   6.978   0.570
 1534SOL     OW 8820   6.253   3.439   0.202
 1534SOL    HW1 8821   6.228   3.365   0.257
 1534SOL    HW2 8822   6.348   3.433   0.195
 1535SOL     OW 8823   0.302   5.070   4.454
 1535SOL    HW1 8824   0.389   5.108   4.444
 1535SOL    HW2 8825   0.252   5.135   4.504
 1536SOL     OW 8826   3.497   4.014   5.762
 1536SOL    HW1 8827   3.494   4.030   5.857
 1536SOL    HW2 8828   3.444   4.084   5.725
 1537SOL     OW 8829   0.753   5.390   4.821
 1537SOL    HW1 8830   0.776   5.353   4.907
 1537SOL    HW2 8831   0.698   5.465   4.842
 1538SOL     OW 8832   5.963   8.712   4.984
 1538SOL    HW1 8833   5.900   8.745   5.048
 1538SOL    HW2 8834   5.952   8.617   4.986
 1539SOL     OW 8835   4.204   7.140   4.431
 1539SOL    HW1 8836   4.242   7.221   4.467
 1539SOL    HW2 8837   4.138   7.115   4.495
 1540SOL     OW 8838   1.462   5.815   2.196
 1540SOL    HW1 8839   1.496   5.748   2.256
 1540SOL    HW2 8840   1.393   5.771   2.148
 1541SOL     OW 8841   4.892   6.910   3.210
 1541SOL    HW1 8842   4.953   6.966   3.257
 1541SOL    HW2 8843   4.946   6.837   3.179
 1542SOL     OW 8844   3.918   5.939   4.861
 1542SOL    HW1 8845   3.854   6.009   4.842
 1542SOL    HW2 8846   3.864   5.860   4.871
 1543SOL     OW 8847   6.563   5.011   4.076
 1543SOL    HW1 8848   6.534   5.092   4.118
 1543SOL    HW2 8849   6.657   5.024   4.062
 1544SOL     OW 8850   3.618   4.362   5.562
 1544SOL    HW1 8851   3.590   4.407   5.642
 1544SOL    HW2 8852   3.713   4.364   5.566
 1545SOL     OW 8853   1.215   2.854   0.031
 1545SOL    HW1 8854   1.242   2.811  -0.051
 1545SOL    HW2 8855   1.123   2.877   0.016
 1546SOL     OW 8856   5.305   4.853   2.840
 1546SOL    HW1 8857   5.248   4.778   2.825
 1546SOL    HW2 8858   5.250   4.916   2.887
 1547SOL     OW 8859   5.939   7.000   6.122
 1547SOL    HW1 8860   5.925   6.950   6.202
 1547SOL    HW2 8861   5.957   6.934   6.055
 1548SOL     OW 8862   6.209   6.396   3.744
 1548SOL    HW1 8863   6.210   6.489   3.769
 1548SOL    HW2 8864   6.152   6.354   3.808
 1549SOL     OW 8865   1.266  10.120   5.630
 1549SOL    HW1 8866   1.319  10.177   5.575
 1549SOL    HW2 8867   1.328  10.053   5.661
 1550SOL     OW 8868   6.716   6.317   3.232
 1550SOL    HW1 8869   6.718   6.331   3.137
 1550SOL    HW2 8870   6.805   6.291   3.255
 1551SOL     OW 8871   1.293   7.899   2.554
 1551SOL    HW1 8872   1.300   7.814   2.596
 1551SOL    HW2 8873   1.295   7.880   2.460
 1552SOL     OW 8874  -1.437   3.257   5.396
 1552SOL    HW1 8875  -1.367   3.237   5.458
 1552SOL    HW2 8876  -1.518   3.238   5.444
 1553SOL     OW 8877   1.257   4.553   0.721
 1553SOL    HW1 8878   1.237   4.536   0.629
 1553SOL    HW2 8879   1.176   4.534   0.767
 1554SOL     OW 8880   7.353   6.315   1.567
 1554SOL    HW1 8881   7.376   6.262   1.491
 1554SOL    HW2 8882   7.436   6.352   1.597
 1555SOL     OW 8883   7.314   3.005   1.040
 1555SOL    HW1 8884   7.328   2.931   1.099
 1555SOL    HW2 8885   7.295   3.078   1.098
 1556SOL     OW 8886   4.708   5.142   5.402
 1556SOL    HW1 8887   4.795   5.180   5.390
[truncated: 1,124,147 more chars]
