# Supplementary material for: Improvement in predicting drug sensitivity changes associated with protein mutations using a molecular dynamics based alchemical mutation method
Source: Sci Rep. 2020 Feb 7;10:2161. doi: 10.1038/s41598-020-58877-9 (PMC7005789; doi:10.1038/s41598-020-58877-9)
Supplement: Supplementary file 2 — Supplementary Information. [file 41598_2020_58877_MOESM2_ESM.zip › S1_input/MP-CAFEE/ALR2/ZST/T113Y_ZST/complex_gpu/posre.itp]

; In this topology include file, you will find position restraint
; entries for all the heavy atoms in your original pdb file.
; This means that all the protons which were added by pdb2gmx are
; not restrained.

[ position_restraints ]
; atom  type      fx      fy      fz
     1     1  1000  1000  1000
     5     1  1000  1000  1000
     6     1  1000  1000  1000
     7     1  1000  1000  1000
     9     1  1000  1000  1000
    11     1  1000  1000  1000
    15     1  1000  1000  1000
    16     1  1000  1000  1000
    17     1  1000  1000  1000
    19     1  1000  1000  1000
    21     1  1000  1000  1000
    24     1  1000  1000  1000
    26     1  1000  1000  1000
    27     1  1000  1000  1000
    28     1  1000  1000  1000
    30     1  1000  1000  1000
    32     1  1000  1000  1000
    35     1  1000  1000  1000
    38     1  1000  1000  1000
    41     1  1000  1000  1000
    43     1  1000  1000  1000
    44     1  1000  1000  1000
    47     1  1000  1000  1000
    50     1  1000  1000  1000
    51     1  1000  1000  1000
    52     1  1000  1000  1000
    54     1  1000  1000  1000
    56     1  1000  1000  1000
    58     1  1000  1000  1000
    62     1  1000  1000  1000
    65     1  1000  1000  1000
    69     1  1000  1000  1000
    70     1  1000  1000  1000
    71     1  1000  1000  1000
    73     1  1000  1000  1000
    75     1  1000  1000  1000
    78     1  1000  1000  1000
    80     1  1000  1000  1000
    84     1  1000  1000  1000
    88     1  1000  1000  1000
    89     1  1000  1000  1000
    90     1  1000  1000  1000
    92     1  1000  1000  1000
    94     1  1000  1000  1000
    97     1  1000  1000  1000
    99     1  1000  1000  1000
   103     1  1000  1000  1000
   107     1  1000  1000  1000
   108     1  1000  1000  1000
   109     1  1000  1000  1000
   111     1  1000  1000  1000
   113     1  1000  1000  1000
   116     1  1000  1000  1000
   117     1  1000  1000  1000
   118     1  1000  1000  1000
   121     1  1000  1000  1000
   122     1  1000  1000  1000
   123     1  1000  1000  1000
   125     1  1000  1000  1000
   127     1  1000  1000  1000
   130     1  1000  1000  1000
   131     1  1000  1000  1000
   132     1  1000  1000  1000
   135     1  1000  1000  1000
   136     1  1000  1000  1000
   137     1  1000  1000  1000
   139     1  1000  1000  1000
   142     1  1000  1000  1000
   143     1  1000  1000  1000
   144     1  1000  1000  1000
   146     1  1000  1000  1000
   148     1  1000  1000  1000
   152     1  1000  1000  1000
   153     1  1000  1000  1000
   154     1  1000  1000  1000
   156     1  1000  1000  1000
   158     1  1000  1000  1000
   161     1  1000  1000  1000
   164     1  1000  1000  1000
   167     1  1000  1000  1000
   170     1  1000  1000  1000
   174     1  1000  1000  1000
   175     1  1000  1000  1000
   176     1  1000  1000  1000
   178     1  1000  1000  1000
   180     1  1000  1000  1000
   183     1  1000  1000  1000
   186     1  1000  1000  1000
   187     1  1000  1000  1000
   191     1  1000  1000  1000
   192     1  1000  1000  1000
   193     1  1000  1000  1000
   194     1  1000  1000  1000
   197     1  1000  1000  1000
   200     1  1000  1000  1000
   203     1  1000  1000  1000
   205     1  1000  1000  1000
   206     1  1000  1000  1000
   207     1  1000  1000  1000
   209     1  1000  1000  1000
   211     1  1000  1000  1000
   213     1  1000  1000  1000
   217     1  1000  1000  1000
   220     1  1000  1000  1000
   224     1  1000  1000  1000
   225     1  1000  1000  1000
   226     1  1000  1000  1000
   228     1  1000  1000  1000
   230     1  1000  1000  1000
   233     1  1000  1000  1000
   235     1  1000  1000  1000
   239     1  1000  1000  1000
   243     1  1000  1000  1000
   244     1  1000  1000  1000
   245     1  1000  1000  1000
   247     1  1000  1000  1000
   250     1  1000  1000  1000
   251     1  1000  1000  1000
   252     1  1000  1000  1000
   254     1  1000  1000  1000
   256     1  1000  1000  1000
   259     1  1000  1000  1000
   261     1  1000  1000  1000
   265     1  1000  1000  1000
   269     1  1000  1000  1000
   270     1  1000  1000  1000
   271     1  1000  1000  1000
   273     1  1000  1000  1000
   276     1  1000  1000  1000
   277     1  1000  1000  1000
   278     1  1000  1000  1000
   280     1  1000  1000  1000
   282     1  1000  1000  1000
   284     1  1000  1000  1000
   288     1  1000  1000  1000
   290     1  1000  1000  1000
   291     1  1000  1000  1000
   292     1  1000  1000  1000
   294     1  1000  1000  1000
   296     1  1000  1000  1000
   299     1  1000  1000  1000
   300     1  1000  1000  1000
   302     1  1000  1000  1000
   304     1  1000  1000  1000
   305     1  1000  1000  1000
   307     1  1000  1000  1000
   309     1  1000  1000  1000
   311     1  1000  1000  1000
   313     1  1000  1000  1000
   314     1  1000  1000  1000
   315     1  1000  1000  1000
   316     1  1000  1000  1000
   318     1  1000  1000  1000
   320     1  1000  1000  1000
   323     1  1000  1000  1000
   326     1  1000  1000  1000
   329     1  1000  1000  1000
   332     1  1000  1000  1000
   336     1  1000  1000  1000
   337     1  1000  1000  1000
   338     1  1000  1000  1000
   340     1  1000  1000  1000
   342     1  1000  1000  1000
   345     1  1000  1000  1000
   347     1  1000  1000  1000
   348     1  1000  1000  1000
   349     1  1000  1000  1000
   350     1  1000  1000  1000
   353     1  1000  1000  1000
   356     1  1000  1000  1000
   359     1  1000  1000  1000
   361     1  1000  1000  1000
   362     1  1000  1000  1000
   363     1  1000  1000  1000
   364     1  1000  1000  1000
   367     1  1000  1000  1000
   370     1  1000  1000  1000
   373     1  1000  1000  1000
   375     1  1000  1000  1000
   376     1  1000  1000  1000
   377     1  1000  1000  1000
   379     1  1000  1000  1000
   382     1  1000  1000  1000
   383     1  1000  1000  1000
   384     1  1000  1000  1000
   386     1  1000  1000  1000
   388     1  1000  1000  1000
   391     1  1000  1000  1000
   394     1  1000  1000  1000
   395     1  1000  1000  1000
   396     1  1000  1000  1000
   399     1  1000  1000  1000
   400     1  1000  1000  1000
   401     1  1000  1000  1000
   403     1  1000  1000  1000
   405     1  1000  1000  1000
   407     1  1000  1000  1000
   411     1  1000  1000  1000
   415     1  1000  1000  1000
   416     1  1000  1000  1000
   417     1  1000  1000  1000
   419     1  1000  1000  1000
   421     1  1000  1000  1000
   423     1  1000  1000  1000
   427     1  1000  1000  1000
   429     1  1000  1000  1000
   430     1  1000  1000  1000
   431     1  1000  1000  1000
   433     1  1000  1000  1000
   435     1  1000  1000  1000
   438     1  1000  1000  1000
   441     1  1000  1000  1000
   442     1  1000  1000  1000
   443     1  1000  1000  1000
   444     1  1000  1000  1000
   445     1  1000  1000  1000
   446     1  1000  1000  1000
   448     1  1000  1000  1000
   450     1  1000  1000  1000
   454     1  1000  1000  1000
   455     1  1000  1000  1000
   456     1  1000  1000  1000
   458     1  1000  1000  1000
   460     1  1000  1000  1000
   462     1  1000  1000  1000
   466     1  1000  1000  1000
   470     1  1000  1000  1000
   471     1  1000  1000  1000
   472     1  1000  1000  1000
   474     1  1000  1000  1000
   476     1  1000  1000  1000
   479     1  1000  1000  1000
   482     1  1000  1000  1000
   485     1  1000  1000  1000
   488     1  1000  1000  1000
   492     1  1000  1000  1000
   493     1  1000  1000  1000
   494     1  1000  1000  1000
   496     1  1000  1000  1000
   498     1  1000  1000  1000
   500     1  1000  1000  1000
   504     1  1000  1000  1000
   508     1  1000  1000  1000
   509     1  1000  1000  1000
   510     1  1000  1000  1000
   512     1  1000  1000  1000
   514     1  1000  1000  1000
   518     1  1000  1000  1000
   519     1  1000  1000  1000
   520     1  1000  1000  1000
   522     1  1000  1000  1000
   524     1  1000  1000  1000
   526     1  1000  1000  1000
   530     1  1000  1000  1000
   533     1  1000  1000  1000
   537     1  1000  1000  1000
   538     1  1000  1000  1000
   539     1  1000  1000  1000
   541     1  1000  1000  1000
   543     1  1000  1000  1000
   546     1  1000  1000  1000
   547     1  1000  1000  1000
   548     1  1000  1000  1000
   549     1  1000  1000  1000
   550     1  1000  1000  1000
   551     1  1000  1000  1000
   553     1  1000  1000  1000
   555     1  1000  1000  1000
   557     1  1000  1000  1000
   561     1  1000  1000  1000
   565     1  1000  1000  1000
   566     1  1000  1000  1000
   567     1  1000  1000  1000
   569     1  1000  1000  1000
   572     1  1000  1000  1000
   573     1  1000  1000  1000
   574     1  1000  1000  1000
   576     1  1000  1000  1000
   578     1  1000  1000  1000
   581     1  1000  1000  1000
   582     1  1000  1000  1000
   584     1  1000  1000  1000
   586     1  1000  1000  1000
   587     1  1000  1000  1000
   589     1  1000  1000  1000
   591     1  1000  1000  1000
   593     1  1000  1000  1000
   594     1  1000  1000  1000
   595     1  1000  1000  1000
   597     1  1000  1000  1000
   599     1  1000  1000  1000
   602     1  1000  1000  1000
   605     1  1000  1000  1000
   608     1  1000  1000  1000
   610     1  1000  1000  1000
   611     1  1000  1000  1000
   614     1  1000  1000  1000
   617     1  1000  1000  1000
   618     1  1000  1000  1000
   619     1  1000  1000  1000
   621     1  1000  1000  1000
   623     1  1000  1000  1000
   626     1  1000  1000  1000
   627     1  1000  1000  1000
   628     1  1000  1000  1000
   630     1  1000  1000  1000
   632     1  1000  1000  1000
   634     1  1000  1000  1000
   635     1  1000  1000  1000
   636     1  1000  1000  1000
   638     1  1000  1000  1000
   640     1  1000  1000  1000
   642     1  1000  1000  1000
   646     1  1000  1000  1000
   649     1  1000  1000  1000
   653     1  1000  1000  1000
   654     1  1000  1000  1000
   655     1  1000  1000  1000
   657     1  1000  1000  1000
   659     1  1000  1000  1000
   662     1  1000  1000  1000
   663     1  1000  1000  1000
   664     1  1000  1000  1000
   665     1  1000  1000  1000
   666     1  1000  1000  1000
   667     1  1000  1000  1000
   669     1  1000  1000  1000
   671     1  1000  1000  1000
   674     1  1000  1000  1000
   676     1  1000  1000  1000
   677     1  1000  1000  1000
   678     1  1000  1000  1000
   680     1  1000  1000  1000
   682     1  1000  1000  1000
   686     1  1000  1000  1000
   687     1  1000  1000  1000
   688     1  1000  1000  1000
   690     1  1000  1000  1000
   692     1  1000  1000  1000
   695     1  1000  1000  1000
   696     1  1000  1000  1000
   697     1  1000  1000  1000
   699     1  1000  1000  1000
   701     1  1000  1000  1000
   703     1  1000  1000  1000
   704     1  1000  1000  1000
   705     1  1000  1000  1000
   707     1  1000  1000  1000
   709     1  1000  1000  1000
   711     1  1000  1000  1000
   715     1  1000  1000  1000
   719     1  1000  1000  1000
   720     1  1000  1000  1000
   721     1  1000  1000  1000
   723     1  1000  1000  1000
   725     1  1000  1000  1000
   728     1  1000  1000  1000
   729     1  1000  1000  1000
   731     1  1000  1000  1000
   733     1  1000  1000  1000
   734     1  1000  1000  1000
   736     1  1000  1000  1000
   738     1  1000  1000  1000
   740     1  1000  1000  1000
   741     1  1000  1000  1000
   742     1  1000  1000  1000
   744     1  1000  1000  1000
   746     1  1000  1000  1000
   749     1  1000  1000  1000
   752     1  1000  1000  1000
   753     1  1000  1000  1000
   754     1  1000  1000  1000
   757     1  1000  1000  1000
   758     1  1000  1000  1000
   759     1  1000  1000  1000
   761     1  1000  1000  1000
   763     1  1000  1000  1000
   766     1  1000  1000  1000
   767     1  1000  1000  1000
   768     1  1000  1000  1000
   771     1  1000  1000  1000
   772     1  1000  1000  1000
   773     1  1000  1000  1000
   775     1  1000  1000  1000
   777     1  1000  1000  1000
   780     1  1000  1000  1000
   783     1  1000  1000  1000
   784     1  1000  1000  1000
   785     1  1000  1000  1000
   786     1  1000  1000  1000
   787     1  1000  1000  1000
   788     1  1000  1000  1000
   790     1  1000  1000  1000
   792     1  1000  1000  1000
   795     1  1000  1000  1000
   796     1  1000  1000  1000
   797     1  1000  1000  1000
   800     1  1000  1000  1000
   801     1  1000  1000  1000
   802     1  1000  1000  1000
   804     1  1000  1000  1000
   806     1  1000  1000  1000
   809     1  1000  1000  1000
   812     1  1000  1000  1000
   813     1  1000  1000  1000
   814     1  1000  1000  1000
   815     1  1000  1000  1000
   816     1  1000  1000  1000
   817     1  1000  1000  1000
   819     1  1000  1000  1000
   821     1  1000  1000  1000
   823     1  1000  1000  1000
   827     1  1000  1000  1000
   831     1  1000  1000  1000
   832     1  1000  1000  1000
   833     1  1000  1000  1000
   835     1  1000  1000  1000
   838     1  1000  1000  1000
   839     1  1000  1000  1000
   840     1  1000  1000  1000
   842     1  1000  1000  1000
   844     1  1000  1000  1000
   846     1  1000  1000  1000
   850     1  1000  1000  1000
   854     1  1000  1000  1000
   855     1  1000  1000  1000
   856     1  1000  1000  1000
   858     1  1000  1000  1000
   860     1  1000  1000  1000
   864     1  1000  1000  1000
   865     1  1000  1000  1000
   866     1  1000  1000  1000
   868     1  1000  1000  1000
   870     1  1000  1000  1000
   872     1  1000  1000  1000
   876     1  1000  1000  1000
   879     1  1000  1000  1000
   883     1  1000  1000  1000
   884     1  1000  1000  1000
   885     1  1000  1000  1000
   887     1  1000  1000  1000
   889     1  1000  1000  1000
   892     1  1000  1000  1000
   895     1  1000  1000  1000
   896     1  1000  1000  1000
   897     1  1000  1000  1000
   900     1  1000  1000  1000
   901     1  1000  1000  1000
   902     1  1000  1000  1000
   904     1  1000  1000  1000
   906     1  1000  1000  1000
   909     1  1000  1000  1000
   912     1  1000  1000  1000
   913     1  1000  1000  1000
   914     1  1000  1000  1000
   915     1  1000  1000  1000
   916     1  1000  1000  1000
   917     1  1000  1000  1000
   919     1  1000  1000  1000
   921     1  1000  1000  1000
   924     1  1000  1000  1000
   927     1  1000  1000  1000
   930     1  1000  1000  1000
   933     1  1000  1000  1000
   937     1  1000  1000  1000
   938     1  1000  1000  1000
   939     1  1000  1000  1000
   941     1  1000  1000  1000
   943     1  1000  1000  1000
   946     1  1000  1000  1000
   948     1  1000  1000  1000
   952     1  1000  1000  1000
   956     1  1000  1000  1000
   957     1  1000  1000  1000
   958     1  1000  1000  1000
   960     1  1000  1000  1000
   962     1  1000  1000  1000
   965     1  1000  1000  1000
   968     1  1000  1000  1000
   971     1  1000  1000  1000
   973     1  1000  1000  1000
   974     1  1000  1000  1000
   977     1  1000  1000  1000
   980     1  1000  1000  1000
   981     1  1000  1000  1000
   982     1  1000  1000  1000
   984     1  1000  1000  1000
   986     1  1000  1000  1000
   989     1  1000  1000  1000
   992     1  1000  1000  1000
   993     1  1000  1000  1000
   994     1  1000  1000  1000
   995     1  1000  1000  1000
   996     1  1000  1000  1000
   997     1  1000  1000  1000
   999     1  1000  1000  1000
  1001     1  1000  1000  1000
  1004     1  1000  1000  1000
  1007     1  1000  1000  1000
  1008     1  1000  1000  1000
  1009     1  1000  1000  1000
  1012     1  1000  1000  1000
  1013     1  1000  1000  1000
  1014     1  1000  1000  1000
  1016     1  1000  1000  1000
  1018     1  1000  1000  1000
  1020     1  1000  1000  1000
  1024     1  1000  1000  1000
  1028     1  1000  1000  1000
  1029     1  1000  1000  1000
  1030     1  1000  1000  1000
  1032     1  1000  1000  1000
  1034     1  1000  1000  1000
  1036     1  1000  1000  1000
  1040     1  1000  1000  1000
  1044     1  1000  1000  1000
  1045     1  1000  1000  1000
  1046     1  1000  1000  1000
  1048     1  1000  1000  1000
  1050     1  1000  1000  1000
  1053     1  1000  1000  1000
  1056     1  1000  1000  1000
  1059     1  1000  1000  1000
  1062     1  1000  1000  1000
  1066     1  1000  1000  1000
  1067     1  1000  1000  1000
  1068     1  1000  1000  1000
  1070     1  1000  1000  1000
  1072     1  1000  1000  1000
  1075     1  1000  1000  1000
  1078     1  1000  1000  1000
  1081     1  1000  1000  1000
  1083     1  1000  1000  1000
  1084     1  1000  1000  1000
  1087     1  1000  1000  1000
  1090     1  1000  1000  1000
  1091     1  1000  1000  1000
  1092     1  1000  1000  1000
  1094     1  1000  1000  1000
  1096     1  1000  1000  1000
  1099     1  1000  1000  1000
  1102     1  1000  1000  1000
  1103     1  1000  1000  1000
  1104     1  1000  1000  1000
  1105     1  1000  1000  1000
  1106     1  1000  1000  1000
  1107     1  1000  1000  1000
  1109     1  1000  1000  1000
  1111     1  1000  1000  1000
  1114     1  1000  1000  1000
  1117     1  1000  1000  1000
  1118     1  1000  1000  1000
  1119     1  1000  1000  1000
  1120     1  1000  1000  1000
  1121     1  1000  1000  1000
  1122     1  1000  1000  1000
  1124     1  1000  1000  1000
  1126     1  1000  1000  1000
  1129     1  1000  1000  1000
  1131     1  1000  1000  1000
  1135     1  1000  1000  1000
  1139     1  1000  1000  1000
  1140     1  1000  1000  1000
  1141     1  1000  1000  1000
  1143     1  1000  1000  1000
  1145     1  1000  1000  1000
  1148     1  1000  1000  1000
  1149     1  1000  1000  1000
  1151     1  1000  1000  1000
  1153     1  1000  1000  1000
  1155     1  1000  1000  1000
  1157     1  1000  1000  1000
  1159     1  1000  1000  1000
  1160     1  1000  1000  1000
  1161     1  1000  1000  1000
  1163     1  1000  1000  1000
  1165     1  1000  1000  1000
  1167     1  1000  1000  1000
  1171     1  1000  1000  1000
  1174     1  1000  1000  1000
  1178     1  1000  1000  1000
  1179     1  1000  1000  1000
  1180     1  1000  1000  1000
  1182     1  1000  1000  1000
  1184     1  1000  1000  1000
  1186     1  1000  1000  1000
  1190     1  1000  1000  1000
  1194     1  1000  1000  1000
  1195     1  1000  1000  1000
  1196     1  1000  1000  1000
  1198     1  1000  1000  1000
  1200     1  1000  1000  1000
  1203     1  1000  1000  1000
  1205     1  1000  1000  1000
  1206     1  1000  1000  1000
  1207     1  1000  1000  1000
  1209     1  1000  1000  1000
  1211     1  1000  1000  1000
  1214     1  1000  1000  1000
  1217     1  1000  1000  1000
  1220     1  1000  1000  1000
  1223     1  1000  1000  1000
  1227     1  1000  1000  1000
  1228     1  1000  1000  1000
  1229     1  1000  1000  1000
  1231     1  1000  1000  1000
  1233     1  1000  1000  1000
  1236     1  1000  1000  1000
  1238     1  1000  1000  1000
  1242     1  1000  1000  1000
  1246     1  1000  1000  1000
  1247     1  1000  1000  1000
  1248     1  1000  1000  1000
  1250     1  1000  1000  1000
  1252     1  1000  1000  1000
  1255     1  1000  1000  1000
  1256     1  1000  1000  1000
  1258     1  1000  1000  1000
  1260     1  1000  1000  1000
  1261     1  1000  1000  1000
  1263     1  1000  1000  1000
  1265     1  1000  1000  1000
  1267     1  1000  1000  1000
  1269     1  1000  1000  1000
  1270     1  1000  1000  1000
  1271     1  1000  1000  1000
  1272     1  1000  1000  1000
  1274     1  1000  1000  1000
  1276     1  1000  1000  1000
  1279     1  1000  1000  1000
  1281     1  1000  1000  1000
  1282     1  1000  1000  1000
  1283     1  1000  1000  1000
  1285     1  1000  1000  1000
  1287     1  1000  1000  1000
  1289     1  1000  1000  1000
  1293     1  1000  1000  1000
  1295     1  1000  1000  1000
  1296     1  1000  1000  1000
  1297     1  1000  1000  1000
  1299     1  1000  1000  1000
  1301     1  1000  1000  1000
  1304     1  1000  1000  1000
  1305     1  1000  1000  1000
  1307     1  1000  1000  1000
  1309     1  1000  1000  1000
  1310     1  1000  1000  1000
  1312     1  1000  1000  1000
  1314     1  1000  1000  1000
  1316     1  1000  1000  1000
  1317     1  1000  1000  1000
  1318     1  1000  1000  1000
  1320     1  1000  1000  1000
  1322     1  1000  1000  1000
  1325     1  1000  1000  1000
  1326     1  1000  1000  1000
  1327     1  1000  1000  1000
  1329     1  1000  1000  1000
  1331     1  1000  1000  1000
  1333     1  1000  1000  1000
  1334     1  1000  1000  1000
  1335     1  1000  1000  1000
  1337     1  1000  1000  1000
  1339     1  1000  1000  1000
  1342     1  1000  1000  1000
  1345     1  1000  1000  1000
  1346     1  1000  1000  1000
  1347     1  1000  1000  1000
  1348     1  1000  1000  1000
  1349     1  1000  1000  1000
  1350     1  1000  1000  1000
  1352     1  1000  1000  1000
  1354     1  1000  1000  1000
  1357     1  1000  1000  1000
  1360     1  1000  1000  1000
  1363     1  1000  1000  1000
  1366     1  1000  1000  1000
  1370     1  1000  1000  1000
  1371     1  1000  1000  1000
  1372     1  1000  1000  1000
  1374     1  1000  1000  1000
  1377     1  1000  1000  1000
  1378     1  1000  1000  1000
  1379     1  1000  1000  1000
  1381     1  1000  1000  1000
  1383     1  1000  1000  1000
  1386     1  1000  1000  1000
  1388     1  1000  1000  1000
  1392     1  1000  1000  1000
  1396     1  1000  1000  1000
  1397     1  1000  1000  1000
  1398     1  1000  1000  1000
  1400     1  1000  1000  1000
  1402     1  1000  1000  1000
  1404     1  1000  1000  1000
  1408     1  1000  1000  1000
  1412     1  1000  1000  1000
  1413     1  1000  1000  1000
  1414     1  1000  1000  1000
  1416     1  1000  1000  1000
  1418     1  1000  1000  1000
  1421     1  1000  1000  1000
  1424     1  1000  1000  1000
  1427     1  1000  1000  1000
  1430     1  1000  1000  1000
  1434     1  1000  1000  1000
  1435     1  1000  1000  1000
  1436     1  1000  1000  1000
  1438     1  1000  1000  1000
  1441     1  1000  1000  1000
  1442     1  1000  1000  1000
  1443     1  1000  1000  1000
  1445     1  1000  1000  1000
  1447     1  1000  1000  1000
  1451     1  1000  1000  1000
  1452     1  1000  1000  1000
  1453     1  1000  1000  1000
  1455     1  1000  1000  1000
  1457     1  1000  1000  1000
  1460     1  1000  1000  1000
  1462     1  1000  1000  1000
  1463     1  1000  1000  1000
  1464     1  1000  1000  1000
  1466     1  1000  1000  1000
  1468     1  1000  1000  1000
  1471     1  1000  1000  1000
  1474     1  1000  1000  1000
  1475     1  1000  1000  1000
  1476     1  1000  1000  1000
  1479     1  1000  1000  1000
  1480     1  1000  1000  1000
  1481     1  1000  1000  1000
  1483     1  1000  1000  1000
  1485     1  1000  1000  1000
  1488     1  1000  1000  1000
  1491     1  1000  1000  1000
  1494     1  1000  1000  1000
  1497     1  1000  1000  1000
  1501     1  1000  1000  1000
  1502     1  1000  1000  1000
  1503     1  1000  1000  1000
  1505     1  1000  1000  1000
  1507     1  1000  1000  1000
  1509     1  1000  1000  1000
  1513     1  1000  1000  1000
  1515     1  1000  1000  1000
  1516     1  1000  1000  1000
  1517     1  1000  1000  1000
  1519     1  1000  1000  1000
  1521     1  1000  1000  1000
  1524     1  1000  1000  1000
  1526     1  1000  1000  1000
  1530     1  1000  1000  1000
  1534     1  1000  1000  1000
  1535     1  1000  1000  1000
  1536     1  1000  1000  1000
  1538     1  1000  1000  1000
  1540     1  1000  1000  1000
  1543     1  1000  1000  1000
  1545     1  1000  1000  1000
  1546     1  1000  1000  1000
  1547     1  1000  1000  1000
  1549     1  1000  1000  1000
  1551     1  1000  1000  1000
  1554     1  1000  1000  1000
  1555     1  1000  1000  1000
  1556     1  1000  1000  1000
  1557     1  1000  1000  1000
  1558     1  1000  1000  1000
  1559     1  1000  1000  1000
  1561     1  1000  1000  1000
  1563     1  1000  1000  1000
  1566     1  1000  1000  1000
  1568     1  1000  1000  1000
  1572     1  1000  1000  1000
  1576     1  1000  1000  1000
  1577     1  1000  1000  1000
  1578     1  1000  1000  1000
  1580     1  1000  1000  1000
  1582     1  1000  1000  1000
  1585     1  1000  1000  1000
  1588     1  1000  1000  1000
  1591     1  1000  1000  1000
  1594     1  1000  1000  1000
  1598     1  1000  1000  1000
  1599     1  1000  1000  1000
  1600     1  1000  1000  1000
  1602     1  1000  1000  1000
  1604     1  1000  1000  1000
  1607     1  1000  1000  1000
  1609     1  1000  1000  1000
  1613     1  1000  1000  1000
  1617     1  1000  1000  1000
  1618     1  1000  1000  1000
  1619     1  1000  1000  1000
  1621     1  1000  1000  1000
  1623     1  1000  1000  1000
  1626     1  1000  1000  1000
  1627     1  1000  1000  1000
  1628     1  1000  1000  1000
  1629     1  1000  1000  1000
  1630     1  1000  1000  1000
  1631     1  1000  1000  1000
  1633     1  1000  1000  1000
  1635     1  1000  1000  1000
  1638     1  1000  1000  1000
  1639     1  1000  1000  1000
  1641     1  1000  1000  1000
  1643     1  1000  1000  1000
  1644     1  1000  1000  1000
  1646     1  1000  1000  1000
  1648     1  1000  1000  1000
  1650     1  1000  1000  1000
  1651     1  1000  1000  1000
  1652     1  1000  1000  1000
  1654     1  1000  1000  1000
  1656     1  1000  1000  1000
  1659     1  1000  1000  1000
  1661     1  1000  1000  1000
  1665     1  1000  1000  1000
  1669     1  1000  1000  1000
  1670     1  1000  1000  1000
  1671     1  1000  1000  1000
  1673     1  1000  1000  1000
  1675     1  1000  1000  1000
  1678     1  1000  1000  1000
  1679     1  1000  1000  1000
  1680     1  1000  1000  1000
  1681     1  1000  1000  1000
  1682     1  1000  1000  1000
  1683     1  1000  1000  1000
  1685     1  1000  1000  1000
  1687     1  1000  1000  1000
  1690     1  1000  1000  1000
  1692     1  1000  1000  1000
  1696     1  1000  1000  1000
  1700     1  1000  1000  1000
  1701     1  1000  1000  1000
  1702     1  1000  1000  1000
  1704     1  1000  1000  1000
  1706     1  1000  1000  1000
  1709     1  1000  1000  1000
  1710     1  1000  1000  1000
  1712     1  1000  1000  1000
  1714     1  1000  1000  1000
  1715     1  1000  1000  1000
  1717     1  1000  1000  1000
  1719     1  1000  1000  1000
  1721     1  1000  1000  1000
  1722     1  1000  1000  1000
  1723     1  1000  1000  1000
  1725     1  1000  1000  1000
  1727     1  1000  1000  1000
  1730     1  1000  1000  1000
  1732     1  1000  1000  1000
  1736     1  1000  1000  1000
  1740     1  1000  1000  1000
  1741     1  1000  1000  1000
  1742     1  1000  1000  1000
  1744     1  1000  1000  1000
  1746     1  1000  1000  1000
  1748     1  1000  1000  1000
  1752     1  1000  1000  1000
  1755     1  1000  1000  1000
  1759     1  1000  1000  1000
  1760     1  1000  1000  1000
  1761     1  1000  1000  1000
  1763     1  1000  1000  1000
  1765     1  1000  1000  1000
  1768     1  1000  1000  1000
  1769     1  1000  1000  1000
  1770     1  1000  1000  1000
  1772     1  1000  1000  1000
  1774     1  1000  1000  1000
  1776     1  1000  1000  1000
  1777     1  1000  1000  1000
  1778     1  1000  1000  1000
  1780     1  1000  1000  1000
  1782     1  1000  1000  1000
  1785     1  1000  1000  1000
  1786     1  1000  1000  1000
  1788     1  1000  1000  1000
  1790     1  1000  1000  1000
  1791     1  1000  1000  1000
  1793     1  1000  1000  1000
  1795     1  1000  1000  1000
  1797     1  1000  1000  1000
  1799     1  1000  1000  1000
  1800     1  1000  1000  1000
  1801     1  1000  1000  1000
  1802     1  1000  1000  1000
  1803     1  1000  1000  1000
  1806     1  1000  1000  1000
  1809     1  1000  1000  1000
  1812     1  1000  1000  1000
  1814     1  1000  1000  1000
  1815     1  1000  1000  1000
  1816     1  1000  1000  1000
  1818     1  1000  1000  1000
  1820     1  1000  1000  1000
  1823     1  1000  1000  1000
  1824     1  1000  1000  1000
  1826     1  1000  1000  1000
  1828     1  1000  1000  1000
  1829     1  1000  1000  1000
  1831     1  1000  1000  1000
  1833     1  1000  1000  1000
  1835     1  1000  1000  1000
  1836     1  1000  1000  1000
  1837     1  1000  1000  1000
  1839     1  1000  1000  1000
  1842     1  1000  1000  1000
  1843     1  1000  1000  1000
  1844     1  1000  1000  1000
  1846     1  1000  1000  1000
  1848     1  1000  1000  1000
  1851     1  1000  1000  1000
  1852     1  1000  1000  1000
  1854     1  1000  1000  1000
  1856     1  1000  1000  1000
  1858     1  1000  1000  1000
  1860     1  1000  1000  1000
  1862     1  1000  1000  1000
  1863     1  1000  1000  1000
  1864     1  1000  1000  1000
  1866     1  1000  1000  1000
  1868     1  1000  1000  1000
  1871     1  1000  1000  1000
  1874     1  1000  1000  1000
  1877     1  1000  1000  1000
  1880     1  1000  1000  1000
  1884     1  1000  1000  1000
  1885     1  1000  1000  1000
  1886     1  1000  1000  1000
  1887     1  1000  1000  1000
  1890     1  1000  1000  1000
  1893     1  1000  1000  1000
  1896     1  1000  1000  1000
  1898     1  1000  1000  1000
  1899     1  1000  1000  1000
  1900     1  1000  1000  1000
  1902     1  1000  1000  1000
  1905     1  1000  1000  1000
  1906     1  1000  1000  1000
  1907     1  1000  1000  1000
  1909     1  1000  1000  1000
  1911     1  1000  1000  1000
  1914     1  1000  1000  1000
  1917     1  1000  1000  1000
  1920     1  1000  1000  1000
  1923     1  1000  1000  1000
  1927     1  1000  1000  1000
  1928     1  1000  1000  1000
  1929     1  1000  1000  1000
  1931     1  1000  1000  1000
  1933     1  1000  1000  1000
  1936     1  1000  1000  1000
  1939     1  1000  1000  1000
  1940     1  1000  1000  1000
  1941     1  1000  1000  1000
  1942     1  1000  1000  1000
  1943     1  1000  1000  1000
  1944     1  1000  1000  1000
  1946     1  1000  1000  1000
  1948     1  1000  1000  1000
  1951     1  1000  1000  1000
  1952     1  1000  1000  1000
  1954     1  1000  1000  1000
  1956     1  1000  1000  1000
  1958     1  1000  1000  1000
  1960     1  1000  1000  1000
  1962     1  1000  1000  1000
  1963     1  1000  1000  1000
  1964     1  1000  1000  1000
  1966     1  1000  1000  1000
  1968     1  1000  1000  1000
  1971     1  1000  1000  1000
  1972     1  1000  1000  1000
  1974     1  1000  1000  1000
  1976     1  1000  1000  1000
  1978     1  1000  1000  1000
  1980     1  1000  1000  1000
  1982     1  1000  1000  1000
  1983     1  1000  1000  1000
  1984     1  1000  1000  1000
  1985     1  1000  1000  1000
  1988     1  1000  1000  1000
  1991     1  1000  1000  1000
  1994     1  1000  1000  1000
  1996     1  1000  1000  1000
  1997     1  1000  1000  1000
  1998     1  1000  1000  1000
  2000     1  1000  1000  1000
  2002     1  1000  1000  1000
  2005     1  1000  1000  1000
  2007     1  1000  1000  1000
  2011     1  1000  1000  1000
  2015     1  1000  1000  1000
  2016     1  1000  1000  1000
  2017     1  1000  1000  1000
  2019     1  1000  1000  1000
  2021     1  1000  1000  1000
  2024     1  1000  1000  1000
  2025     1  1000  1000  1000
  2026     1  1000  1000  1000
  2027     1  1000  1000  1000
  2028     1  1000  1000  1000
  2029     1  1000  1000  1000
  2031     1  1000  1000  1000
  2033     1  1000  1000  1000
  2036     1  1000  1000  1000
  2039     1  1000  1000  1000
  2040     1  1000  1000  1000
  2041     1  1000  1000  1000
  2042     1  1000  1000  1000
  2043     1  1000  1000  1000
  2044     1  1000  1000  1000
  2046     1  1000  1000  1000
  2048     1  1000  1000  1000
  2051     1  1000  1000  1000
  2053     1  1000  1000  1000
  2054     1  1000  1000  1000
  2055     1  1000  1000  1000
  2057     1  1000  1000  1000
  2060     1  1000  1000  1000
  2061     1  1000  1000  1000
  2062     1  1000  1000  1000
  2064     1  1000  1000  1000
  2066     1  1000  1000  1000
  2069     1  1000  1000  1000
  2070     1  1000  1000  1000
  2071     1  1000  1000  1000
  2074     1  1000  1000  1000
  2075     1  1000  1000  1000
  2076     1  1000  1000  1000
  2078     1  1000  1000  1000
  2080     1  1000  1000  1000
  2082     1  1000  1000  1000
  2086     1  1000  1000  1000
  2090     1  1000  1000  1000
  2091     1  1000  1000  1000
  2092     1  1000  1000  1000
  2094     1  1000  1000  1000
  2096     1  1000  1000  1000
  2098     1  1000  1000  1000
  2102     1  1000  1000  1000
  2106     1  1000  1000  1000
  2107     1  1000  1000  1000
  2108     1  1000  1000  1000
  2109     1  1000  1000  1000
  2112     1  1000  1000  1000
  2115     1  1000  1000  1000
  2118     1  1000  1000  1000
  2120     1  1000  1000  1000
  2121     1  1000  1000  1000
  2122     1  1000  1000  1000
  2124     1  1000  1000  1000
  2126     1  1000  1000  1000
  2129     1  1000  1000  1000
  2131     1  1000  1000  1000
  2132     1  1000  1000  1000
  2133     1  1000  1000  1000
  2135     1  1000  1000  1000
  2137     1  1000  1000  1000
  2140     1  1000  1000  1000
  2141     1  1000  1000  1000
  2142     1  1000  1000  1000
  2143     1  1000  1000  1000
  2144     1  1000  1000  1000
  2145     1  1000  1000  1000
  2147     1  1000  1000  1000
  2149     1  1000  1000  1000
  2151     1  1000  1000  1000
  2155     1  1000  1000  1000
  2157     1  1000  1000  1000
  2158     1  1000  1000  1000
  2159     1  1000  1000  1000
  2161     1  1000  1000  1000
  2163     1  1000  1000  1000
  2166     1  1000  1000  1000
  2167     1  1000  1000  1000
  2168     1  1000  1000  1000
  2171     1  1000  1000  1000
  2172     1  1000  1000  1000
  2173     1  1000  1000  1000
  2175     1  1000  1000  1000
  2177     1  1000  1000  1000
  2179     1  1000  1000  1000
  2183     1  1000  1000  1000
  2186     1  1000  1000  1000
  2190     1  1000  1000  1000
  2191     1  1000  1000  1000
  2192     1  1000  1000  1000
  2194     1  1000  1000  1000
  2196     1  1000  1000  1000
  2199     1  1000  1000  1000
  2201     1  1000  1000  1000
  2205     1  1000  1000  1000
  2209     1  1000  1000  1000
  2210     1  1000  1000  1000
  2211     1  1000  1000  1000
  2213     1  1000  1000  1000
  2215     1  1000  1000  1000
  2218     1  1000  1000  1000
  2219     1  1000  1000  1000
  2220     1  1000  1000  1000
  2221     1  1000  1000  1000
  2222     1  1000  1000  1000
  2223     1  1000  1000  1000
  2225     1  1000  1000  1000
  2227     1  1000  1000  1000
  2229     1  1000  1000  1000
  2233     1  1000  1000  1000
  2235     1  1000  1000  1000
  2236     1  1000  1000  1000
  2237     1  1000  1000  1000
  2239     1  1000  1000  1000
  2241     1  1000  1000  1000
  2244     1  1000  1000  1000
  2245     1  1000  1000  1000
  2247     1  1000  1000  1000
  2249     1  1000  1000  1000
  2250     1  1000  1000  1000
  2252     1  1000  1000  1000
  2254     1  1000  1000  1000
  2256     1  1000  1000  1000
  2258     1  1000  1000  1000
  2259     1  1000  1000  1000
  2260     1  1000  1000  1000
  2261     1  1000  1000  1000
  2263     1  1000  1000  1000
  2265     1  1000  1000  1000
  2269     1  1000  1000  1000
  2270     1  1000  1000  1000
  2271     1  1000  1000  1000
  2273     1  1000  1000  1000
  2275     1  1000  1000  1000
  2279     1  1000  1000  1000
  2280     1  1000  1000  1000
  2281     1  1000  1000  1000
  2283     1  1000  1000  1000
  2285     1  1000  1000  1000
  2288     1  1000  1000  1000
  2291     1  1000  1000  1000
  2292     1  1000  1000  1000
  2296     1  1000  1000  1000
  2297     1  1000  1000  1000
  2298     1  1000  1000  1000
  2300     1  1000  1000  1000
  2302     1  1000  1000  1000
  2305     1  1000  1000  1000
  2308     1  1000  1000  1000
  2309     1  1000  1000  1000
  2310     1  1000  1000  1000
  2311     1  1000  1000  1000
  2312     1  1000  1000  1000
  2313     1  1000  1000  1000
  2315     1  1000  1000  1000
  2317     1  1000  1000  1000
  2320     1  1000  1000  1000
  2323     1  1000  1000  1000
  2324     1  1000  1000  1000
  2325     1  1000  1000  1000
  2326     1  1000  1000  1000
  2327     1  1000  1000  1000
  2328     1  1000  1000  1000
  2330     1  1000  1000  1000
  2332     1  1000  1000  1000
  2335     1  1000  1000  1000
  2337     1  1000  1000  1000
  2341     1  1000  1000  1000
  2345     1  1000  1000  1000
  2346     1  1000  1000  1000
  2347     1  1000  1000  1000
  2349     1  1000  1000  1000
  2351     1  1000  1000  1000
  2353     1  1000  1000  1000
  2357     1  1000  1000  1000
  2361     1  1000  1000  1000
  2362     1  1000  1000  1000
  2363     1  1000  1000  1000
  2365     1  1000  1000  1000
  2367     1  1000  1000  1000
  2370     1  1000  1000  1000
  2371     1  1000  1000  1000
  2372     1  1000  1000  1000
  2373     1  1000  1000  1000
  2374     1  1000  1000  1000
  2375     1  1000  1000  1000
  2377     1  1000  1000  1000
  2379     1  1000  1000  1000
  2382     1  1000  1000  1000
  2385     1  1000  1000  1000
  2386     1  1000  1000  1000
  2387     1  1000  1000  1000
  2388     1  1000  1000  1000
  2389     1  1000  1000  1000
  2390     1  1000  1000  1000
  2392     1  1000  1000  1000
  2395     1  1000  1000  1000
  2396     1  1000  1000  1000
  2397     1  1000  1000  1000
  2399     1  1000  1000  1000
  2401     1  1000  1000  1000
  2404     1  1000  1000  1000
  2406     1  1000  1000  1000
  2410     1  1000  1000  1000
  2414     1  1000  1000  1000
  2415     1  1000  1000  1000
  2416     1  1000  1000  1000
  2418     1  1000  1000  1000
  2420     1  1000  1000  1000
  2422     1  1000  1000  1000
  2426     1  1000  1000  1000
  2430     1  1000  1000  1000
  2431     1  1000  1000  1000
  2432     1  1000  1000  1000
  2434     1  1000  1000  1000
  2436     1  1000  1000  1000
  2439     1  1000  1000  1000
  2442     1  1000  1000  1000
  2445     1  1000  1000  1000
  2448     1  1000  1000  1000
  2452     1  1000  1000  1000
  2453     1  1000  1000  1000
  2454     1  1000  1000  1000
  2456     1  1000  1000  1000
  2458     1  1000  1000  1000
  2462     1  1000  1000  1000
  2463     1  1000  1000  1000
  2464     1  1000  1000  1000
  2466     1  1000  1000  1000
  2468     1  1000  1000  1000
  2470     1  1000  1000  1000
  2474     1  1000  1000  1000
  2477     1  1000  1000  1000
  2481     1  1000  1000  1000
  2482     1  1000  1000  1000
  2483     1  1000  1000  1000
  2485     1  1000  1000  1000
  2488     1  1000  1000  1000
  2489     1  1000  1000  1000
  2490     1  1000  1000  1000
  2492     1  1000  1000  1000
  2494     1  1000  1000  1000
  2496     1  1000  1000  1000
  2500     1  1000  1000  1000
  2503     1  1000  1000  1000
  2507     1  1000  1000  1000
  2508     1  1000  1000  1000
  2509     1  1000  1000  1000
  2511     1  1000  1000  1000
  2513     1  1000  1000  1000
  2516     1  1000  1000  1000
  2518     1  1000  1000  1000
  2519     1  1000  1000  1000
  2520     1  1000  1000  1000
  2522     1  1000  1000  1000
  2524     1  1000  1000  1000
  2527     1  1000  1000  1000
  2528     1  1000  1000  1000
  2529     1  1000  1000  1000
  2532     1  1000  1000  1000
  2533     1  1000  1000  1000
  2534     1  1000  1000  1000
  2536     1  1000  1000  1000
  2538     1  1000  1000  1000
  2541     1  1000  1000  1000
  2542     1  1000  1000  1000
  2544     1  1000  1000  1000
  2546     1  1000  1000  1000
  2548     1  1000  1000  1000
  2550     1  1000  1000  1000
  2552     1  1000  1000  1000
  2553     1  1000  1000  1000
  2554     1  1000  1000  1000
  2556     1  1000  1000  1000
  2558     1  1000  1000  1000
  2561     1  1000  1000  1000
  2562     1  1000  1000  1000
  2563     1  1000  1000  1000
  2566     1  1000  1000  1000
  2567     1  1000  1000  1000
  2568     1  1000  1000  1000
  2570     1  1000  1000  1000
  2572     1  1000  1000  1000
  2575     1  1000  1000  1000
  2576     1  1000  1000  1000
  2578     1  1000  1000  1000
  2580     1  1000  1000  1000
  2581     1  1000  1000  1000
  2583     1  1000  1000  1000
  2584     1  1000  1000  1000
  2585     1  1000  1000  1000
  2587     1  1000  1000  1000
  2589     1  1000  1000  1000
  2592     1  1000  1000  1000
  2594     1  1000  1000  1000
  2598     1  1000  1000  1000
  2602     1  1000  1000  1000
  2603     1  1000  1000  1000
  2604     1  1000  1000  1000
  2606     1  1000  1000  1000
  2608     1  1000  1000  1000
  2611     1  1000  1000  1000
  2614     1  1000  1000  1000
  2615     1  1000  1000  1000
  2616     1  1000  1000  1000
  2619     1  1000  1000  1000
  2620     1  1000  1000  1000
  2621     1  1000  1000  1000
  2623     1  1000  1000  1000
  2625     1  1000  1000  1000
  2627     1  1000  1000  1000
  2631     1  1000  1000  1000
  2635     1  1000  1000  1000
  2636     1  1000  1000  1000
  2637     1  1000  1000  1000
  2639     1  1000  1000  1000
  2641     1  1000  1000  1000
  2644     1  1000  1000  1000
  2647     1  1000  1000  1000
  2648     1  1000  1000  1000
  2649     1  1000  1000  1000
  2650     1  1000  1000  1000
  2651     1  1000  1000  1000
  2652     1  1000  1000  1000
  2654     1  1000  1000  1000
  2656     1  1000  1000  1000
  2659     1  1000  1000  1000
  2662     1  1000  1000  1000
  2663     1  1000  1000  1000
  2667     1  1000  1000  1000
  2668     1  1000  1000  1000
  2669     1  1000  1000  1000
  2671     1  1000  1000  1000
  2673     1  1000  1000  1000
  2675     1  1000  1000  1000
  2679     1  1000  1000  1000
  2682     1  1000  1000  1000
  2686     1  1000  1000  1000
  2687     1  1000  1000  1000
  2688     1  1000  1000  1000
  2690     1  1000  1000  1000
  2692     1  1000  1000  1000
  2695     1  1000  1000  1000
  2697     1  1000  1000  1000
  2701     1  1000  1000  1000
  2705     1  1000  1000  1000
  2706     1  1000  1000  1000
  2707     1  1000  1000  1000
  2709     1  1000  1000  1000
  2711     1  1000  1000  1000
  2714     1  1000  1000  1000
  2715     1  1000  1000  1000
  2716     1  1000  1000  1000
  2719     1  1000  1000  1000
  2720     1  1000  1000  1000
  2721     1  1000  1000  1000
  2723     1  1000  1000  1000
  2725     1  1000  1000  1000
  2728     1  1000  1000  1000
  2731     1  1000  1000  1000
  2734     1  1000  1000  1000
  2737     1  1000  1000  1000
  2741     1  1000  1000  1000
  2742     1  1000  1000  1000
  2743     1  1000  1000  1000
  2744     1  1000  1000  1000
  2747     1  1000  1000  1000
  2750     1  1000  1000  1000
  2753     1  1000  1000  1000
  2755     1  1000  1000  1000
  2756     1  1000  1000  1000
  2757     1  1000  1000  1000
  2759     1  1000  1000  1000
  2762     1  1000  1000  1000
  2763     1  1000  1000  1000
  2764     1  1000  1000  1000
  2766     1  1000  1000  1000
  2768     1  1000  1000  1000
  2771     1  1000  1000  1000
  2773     1  1000  1000  1000
  2777     1  1000  1000  1000
  2781     1  1000  1000  1000
  2782     1  1000  1000  1000
  2783     1  1000  1000  1000
  2785     1  1000  1000  1000
  2787     1  1000  1000  1000
  2790     1  1000  1000  1000
  2793     1  1000  1000  1000
  2796     1  1000  1000  1000
  2799     1  1000  1000  1000
  2803     1  1000  1000  1000
  2804     1  1000  1000  1000
  2805     1  1000  1000  1000
  2807     1  1000  1000  1000
  2809     1  1000  1000  1000
  2812     1  1000  1000  1000
  2813     1  1000  1000  1000
  2815     1  1000  1000  1000
  2817     1  1000  1000  1000
  2818     1  1000  1000  1000
  2820     1  1000  1000  1000
  2822     1  1000  1000  1000
  2824     1  1000  1000  1000
  2825     1  1000  1000  1000
  2826     1  1000  1000  1000
  2828     1  1000  1000  1000
  2830     1  1000  1000  1000
  2833     1  1000  1000  1000
  2836     1  1000  1000  1000
  2839     1  1000  1000  1000
  2842     1  1000  1000  1000
  2846     1  1000  1000  1000
  2847     1  1000  1000  1000
  2848     1  1000  1000  1000
  2849     1  1000  1000  1000
  2852     1  1000  1000  1000
  2855     1  1000  1000  1000
  2858     1  1000  1000  1000
  2860     1  1000  1000  1000
  2861     1  1000  1000  1000
  2862     1  1000  1000  1000
  2864     1  1000  1000  1000
  2866     1  1000  1000  1000
  2870     1  1000  1000  1000
  2871     1  1000  1000  1000
  2872     1  1000  1000  1000
  2874     1  1000  1000  1000
  2876     1  1000  1000  1000
  2878     1  1000  1000  1000
  2882     1  1000  1000  1000
  2886     1  1000  1000  1000
  2887     1  1000  1000  1000
  2888     1  1000  1000  1000
  2890     1  1000  1000  1000
  2892     1  1000  1000  1000
  2895     1  1000  1000  1000
  2896     1  1000  1000  1000
  2897     1  1000  1000  1000
  2900     1  1000  1000  1000
  2901     1  1000  1000  1000
  2902     1  1000  1000  1000
  2904     1  1000  1000  1000
  2906     1  1000  1000  1000
  2909     1  1000  1000  1000
  2912     1  1000  1000  1000
  2913     1  1000  1000  1000
  2914     1  1000  1000  1000
  2917     1  1000  1000  1000
  2918     1  1000  1000  1000
  2919     1  1000  1000  1000
  2921     1  1000  1000  1000
  2923     1  1000  1000  1000
  2925     1  1000  1000  1000
  2929     1  1000  1000  1000
  2932     1  1000  1000  1000
  2936     1  1000  1000  1000
  2937     1  1000  1000  1000
  2938     1  1000  1000  1000
  2940     1  1000  1000  1000
  2942     1  1000  1000  1000
  2945     1  1000  1000  1000
  2948     1  1000  1000  1000
  2949     1  1000  1000  1000
  2950     1  1000  1000  1000
  2951     1  1000  1000  1000
  2952     1  1000  1000  1000
  2953     1  1000  1000  1000
  2955     1  1000  1000  1000
  2957     1  1000  1000  1000
  2960     1  1000  1000  1000
  2962     1  1000  1000  1000
  2963     1  1000  1000  1000
  2964     1  1000  1000  1000
  2966     1  1000  1000  1000
  2968     1  1000  1000  1000
  2971     1  1000  1000  1000
  2972     1  1000  1000  1000
  2973     1  1000  1000  1000
  2975     1  1000  1000  1000
  2977     1  1000  1000  1000
  2979     1  1000  1000  1000
  2980     1  1000  1000  1000
  2981     1  1000  1000  1000
  2982     1  1000  1000  1000
  2985     1  1000  1000  1000
  2988     1  1000  1000  1000
  2991     1  1000  1000  1000
  2993     1  1000  1000  1000
  2994     1  1000  1000  1000
  2995     1  1000  1000  1000
  2997     1  1000  1000  1000
  2999     1  1000  1000  1000
  3002     1  1000  1000  1000
  3003     1  1000  1000  1000
  3005     1  1000  1000  1000
  3007     1  1000  1000  1000
  3008     1  1000  1000  1000
  3010     1  1000  1000  1000
  3012     1  1000  1000  1000
  3014     1  1000  1000  1000
  3015     1  1000  1000  1000
  3016     1  1000  1000  1000
  3018     1  1000  1000  1000
  3020     1  1000  1000  1000
  3023     1  1000  1000  1000
  3025     1  1000  1000  1000
  3029     1  1000  1000  1000
  3033     1  1000  1000  1000
  3034     1  1000  1000  1000
  3035     1  1000  1000  1000
  3037     1  1000  1000  1000
  3039     1  1000  1000  1000
  3041     1  1000  1000  1000
  3045     1  1000  1000  1000
  3047     1  1000  1000  1000
  3048     1  1000  1000  1000
  3049     1  1000  1000  1000
  3051     1  1000  1000  1000
  3053     1  1000  1000  1000
  3056     1  1000  1000  1000
  3059     1  1000  1000  1000
  3060     1  1000  1000  1000
  3061     1  1000  1000  1000
  3064     1  1000  1000  1000
  3065     1  1000  1000  1000
  3066     1  1000  1000  1000
  3068     1  1000  1000  1000
  3070     1  1000  1000  1000
  3073     1  1000  1000  1000
  3076     1  1000  1000  1000
  3077     1  1000  1000  1000
  3078     1  1000  1000  1000
  3079     1  1000  1000  1000
  3080     1  1000  1000  1000
  3081     1  1000  1000  1000
  3083     1  1000  1000  1000
  3085     1  1000  1000  1000
  3088     1  1000  1000  1000
  3091     1  1000  1000  1000
  3094     1  1000  1000  1000
  3097     1  1000  1000  1000
  3101     1  1000  1000  1000
  3102     1  1000  1000  1000
  3103     1  1000  1000  1000
  3105     1  1000  1000  1000
  3107     1  1000  1000  1000
  3110     1  1000  1000  1000
  3112     1  1000  1000  1000
  3116     1  1000  1000  1000
  3120     1  1000  1000  1000
  3121     1  1000  1000  1000
  3122     1  1000  1000  1000
  3124     1  1000  1000  1000
  3126     1  1000  1000  1000
  3128     1  1000  1000  1000
  3132     1  1000  1000  1000
  3135     1  1000  1000  1000
  3139     1  1000  1000  1000
  3140     1  1000  1000  1000
  3141     1  1000  1000  1000
  3143     1  1000  1000  1000
  3145     1  1000  1000  1000
  3148     1  1000  1000  1000
  3151     1  1000  1000  1000
  3152     1  1000  1000  1000
  3153     1  1000  1000  1000
  3156     1  1000  1000  1000
  3157     1  1000  1000  1000
  3158     1  1000  1000  1000
  3160     1  1000  1000  1000
  3162     1  1000  1000  1000
  3165     1  1000  1000  1000
  3166     1  1000  1000  1000
  3168     1  1000  1000  1000
  3170     1  1000  1000  1000
  3171     1  1000  1000  1000
  3173     1  1000  1000  1000
  3175     1  1000  1000  1000
  3177     1  1000  1000  1000
  3178     1  1000  1000  1000
  3179     1  1000  1000  1000
  3181     1  1000  1000  1000
  3183     1  1000  1000  1000
  3186     1  1000  1000  1000
  3188     1  1000  1000  1000
  3189     1  1000  1000  1000
  3190     1  1000  1000  1000
  3192     1  1000  1000  1000
  3194     1  1000  1000  1000
  3197     1  1000  1000  1000
  3200     1  1000  1000  1000
  3201     1  1000  1000  1000
  3202     1  1000  1000  1000
  3205     1  1000  1000  1000
  3206     1  1000  1000  1000
  3207     1  1000  1000  1000
  3209     1  1000  1000  1000
  3211     1  1000  1000  1000
  3214     1  1000  1000  1000
  3216     1  1000  1000  1000
  3217     1  1000  1000  1000
  3218     1  1000  1000  1000
  3220     1  1000  1000  1000
  3222     1  1000  1000  1000
  3225     1  1000  1000  1000
  3228     1  1000  1000  1000
  3231     1  1000  1000  1000
  3234     1  1000  1000  1000
  3238     1  1000  1000  1000
  3239     1  1000  1000  1000
  3240     1  1000  1000  1000
  3242     1  1000  1000  1000
  3245     1  1000  1000  1000
  3246     1  1000  1000  1000
  3247     1  1000  1000  1000
  3249     1  1000  1000  1000
  3251     1  1000  1000  1000
  3253     1  1000  1000  1000
  3257     1  1000  1000  1000
  3260     1  1000  1000  1000
  3264     1  1000  1000  1000
  3265     1  1000  1000  1000
  3266     1  1000  1000  1000
  3268     1  1000  1000  1000
  3270     1  1000  1000  1000
  3272     1  1000  1000  1000
  3276     1  1000  1000  1000
  3280     1  1000  1000  1000
  3281     1  1000  1000  1000
  3282     1  1000  1000  1000
  3284     1  1000  1000  1000
  3286     1  1000  1000  1000
  3288     1  1000  1000  1000
  3292     1  1000  1000  1000
  3296     1  1000  1000  1000
  3297     1  1000  1000  1000
  3298     1  1000  1000  1000
  3300     1  1000  1000  1000
  3302     1  1000  1000  1000
  3304     1  1000  1000  1000
  3308     1  1000  1000  1000
  3310     1  1000  1000  1000
  3311     1  1000  1000  1000
  3312     1  1000  1000  1000
  3314     1  1000  1000  1000
  3316     1  1000  1000  1000
  3320     1  1000  1000  1000
  3321     1  1000  1000  1000
  3322     1  1000  1000  1000
  3324     1  1000  1000  1000
  3326     1  1000  1000  1000
  3329     1  1000  1000  1000
  3330     1  1000  1000  1000
  3332     1  1000  1000  1000
  3334     1  1000  1000  1000
  3335     1  1000  1000  1000
  3337     1  1000  1000  1000
  3339     1  1000  1000  1000
  3341     1  1000  1000  1000
  3342     1  1000  1000  1000
  3343     1  1000  1000  1000
  3345     1  1000  1000  1000
  3347     1  1000  1000  1000
  3350     1  1000  1000  1000
  3352     1  1000  1000  1000
  3353     1  1000  1000  1000
  3354     1  1000  1000  1000
  3355     1  1000  1000  1000
  3358     1  1000  1000  1000
  3361     1  1000  1000  1000
  3364     1  1000  1000  1000
  3366     1  1000  1000  1000
  3367     1  1000  1000  1000
  3368     1  1000  1000  1000
  3370     1  1000  1000  1000
  3372     1  1000  1000  1000
  3375     1  1000  1000  1000
  3377     1  1000  1000  1000
  3381     1  1000  1000  1000
  3385     1  1000  1000  1000
  3386     1  1000  1000  1000
  3387     1  1000  1000  1000
  3389     1  1000  1000  1000
  3392     1  1000  1000  1000
  3393     1  1000  1000  1000
  3394     1  1000  1000  1000
  3396     1  1000  1000  1000
  3398     1  1000  1000  1000
  3401     1  1000  1000  1000
  3403     1  1000  1000  1000
  3404     1  1000  1000  1000
  3405     1  1000  1000  1000
  3406     1  1000  1000  1000
  3409     1  1000  1000  1000
  3412     1  1000  1000  1000
  3415     1  1000  1000  1000
  3417     1  1000  1000  1000
  3418     1  1000  1000  1000
  3419     1  1000  1000  1000
  3421     1  1000  1000  1000
  3423     1  1000  1000  1000
  3426     1  1000  1000  1000
  3427     1  1000  1000  1000
  3428     1  1000  1000  1000
  3429     1  1000  1000  1000
  3430     1  1000  1000  1000
  3431     1  1000  1000  1000
  3433     1  1000  1000  1000
  3435     1  1000  1000  1000
  3438     1  1000  1000  1000
  3441     1  1000  1000  1000
  3444     1  1000  1000  1000
  3446     1  1000  1000  1000
  3447     1  1000  1000  1000
  3450     1  1000  1000  1000
  3453     1  1000  1000  1000
  3454     1  1000  1000  1000
  3455     1  1000  1000  1000
  3456     1  1000  1000  1000
  3459     1  1000  1000  1000
  3462     1  1000  1000  1000
  3465     1  1000  1000  1000
  3467     1  1000  1000  1000
  3468     1  1000  1000  1000
  3469     1  1000  1000  1000
  3471     1  1000  1000  1000
  3473     1  1000  1000  1000
  3476     1  1000  1000  1000
  3477     1  1000  1000  1000
  3479     1  1000  1000  1000
  3481     1  1000  1000  1000
  3482     1  1000  1000  1000
  3484     1  1000  1000  1000
  3486     1  1000  1000  1000
  3488     1  1000  1000  1000
  3490     1  1000  1000  1000
  3491     1  1000  1000  1000
  3492     1  1000  1000  1000
  3493     1  1000  1000  1000
  3495     1  1000  1000  1000
  3497     1  1000  1000  1000
  3501     1  1000  1000  1000
  3502     1  1000  1000  1000
  3503     1  1000  1000  1000
  3505     1  1000  1000  1000
  3507     1  1000  1000  1000
  3510     1  1000  1000  1000
  3513     1  1000  1000  1000
  3516     1  1000  1000  1000
  3519     1  1000  1000  1000
  3523     1  1000  1000  1000
  3524     1  1000  1000  1000
  3525     1  1000  1000  1000
  3526     1  1000  1000  1000
  3529     1  1000  1000  1000
  3532     1  1000  1000  1000
  3535     1  1000  1000  1000
  3537     1  1000  1000  1000
  3538     1  1000  1000  1000
  3539     1  1000  1000  1000
  3541     1  1000  1000  1000
  3543     1  1000  1000  1000
  3546     1  1000  1000  1000
  3549     1  1000  1000  1000
  3550     1  1000  1000  1000
  3551     1  1000  1000  1000
  3552     1  1000  1000  1000
  3553     1  1000  1000  1000
  3554     1  1000  1000  1000
  3556     1  1000  1000  1000
  3558     1  1000  1000  1000
  3561     1  1000  1000  1000
  3562     1  1000  1000  1000
  3563     1  1000  1000  1000
  3564     1  1000  1000  1000
  3565     1  1000  1000  1000
  3566     1  1000  1000  1000
  3567     1  1000  1000  1000
  3570     1  1000  1000  1000
  3573     1  1000  1000  1000
  3576     1  1000  1000  1000
  3578     1  1000  1000  1000
  3579     1  1000  1000  1000
  3580     1  1000  1000  1000
  3582     1  1000  1000  1000
  3584     1  1000  1000  1000
  3587     1  1000  1000  1000
  3589     1  1000  1000  1000
  3590     1  1000  1000  1000
  3591     1  1000  1000  1000
  3593     1  1000  1000  1000
  3595     1  1000  1000  1000
  3598     1  1000  1000  1000
  3600     1  1000  1000  1000
  3604     1  1000  1000  1000
  3608     1  1000  1000  1000
  3609     1  1000  1000  1000
  3610     1  1000  1000  1000
  3612     1  1000  1000  1000
  3614     1  1000  1000  1000
  3617     1  1000  1000  1000
  3619     1  1000  1000  1000
  3623     1  1000  1000  1000
  3627     1  1000  1000  1000
  3628     1  1000  1000  1000
  3629     1  1000  1000  1000
  3631     1  1000  1000  1000
  3633     1  1000  1000  1000
  3636     1  1000  1000  1000
  3639     1  1000  1000  1000
  3640     1  1000  1000  1000
  3641     1  1000  1000  1000
  3642     1  1000  1000  1000
  3643     1  1000  1000  1000
  3644     1  1000  1000  1000
  3646     1  1000  1000  1000
  3648     1  1000  1000  1000
  3651     1  1000  1000  1000
  3652     1  1000  1000  1000
  3653     1  1000  1000  1000
  3654     1  1000  1000  1000
  3655     1  1000  1000  1000
  3656     1  1000  1000  1000
  3657     1  1000  1000  1000
  3660     1  1000  1000  1000
  3663     1  1000  1000  1000
  3666     1  1000  1000  1000
  3668     1  1000  1000  1000
  3669     1  1000  1000  1000
  3670     1  1000  1000  1000
  3672     1  1000  1000  1000
  3674     1  1000  1000  1000
  3677     1  1000  1000  1000
  3680     1  1000  1000  1000
  3683     1  1000  1000  1000
  3685     1  1000  1000  1000
  3686     1  1000  1000  1000
  3689     1  1000  1000  1000
  3692     1  1000  1000  1000
  3693     1  1000  1000  1000
  3694     1  1000  1000  1000
  3696     1  1000  1000  1000
  3698     1  1000  1000  1000
  3700     1  1000  1000  1000
  3704     1  1000  1000  1000
  3707     1  1000  1000  1000
  3711     1  1000  1000  1000
  3712     1  1000  1000  1000
  3713     1  1000  1000  1000
  3715     1  1000  1000  1000
  3717     1  1000  1000  1000
  3720     1  1000  1000  1000
  3723     1  1000  1000  1000
  3726     1  1000  1000  1000
  3729     1  1000  1000  1000
  3733     1  1000  1000  1000
  3734     1  1000  1000  1000
  3735     1  1000  1000  1000
  3737     1  1000  1000  1000
  3739     1  1000  1000  1000
  3743     1  1000  1000  1000
  3744     1  1000  1000  1000
  3745     1  1000  1000  1000
  3747     1  1000  1000  1000
  3749     1  1000  1000  1000
  3751     1  1000  1000  1000
  3755     1  1000  1000  1000
  3758     1  1000  1000  1000
  3762     1  1000  1000  1000
  3763     1  1000  1000  1000
  3764     1  1000  1000  1000
  3766     1  1000  1000  1000
  3768     1  1000  1000  1000
  3772     1  1000  1000  1000
  3773     1  1000  1000  1000
  3774     1  1000  1000  1000
  3776     1  1000  1000  1000
  3778     1  1000  1000  1000
  3782     1  1000  1000  1000
  3783     1  1000  1000  1000
  3784     1  1000  1000  1000
  3786     1  1000  1000  1000
  3788     1  1000  1000  1000
  3791     1  1000  1000  1000
  3794     1  1000  1000  1000
  3797     1  1000  1000  1000
  3800     1  1000  1000  1000
  3804     1  1000  1000  1000
  3805     1  1000  1000  1000
  3806     1  1000  1000  1000
  3808     1  1000  1000  1000
  3810     1  1000  1000  1000
  3813     1  1000  1000  1000
  3814     1  1000  1000  1000
  3815     1  1000  1000  1000
  3817     1  1000  1000  1000
  3819     1  1000  1000  1000
  3821     1  1000  1000  1000
  3822     1  1000  1000  1000
  3823     1  1000  1000  1000
  3825     1  1000  1000  1000
  3827     1  1000  1000  1000
  3830     1  1000  1000  1000
  3831     1  1000  1000  1000
  3832     1  1000  1000  1000
  3835     1  1000  1000  1000
  3836     1  1000  1000  1000
  3837     1  1000  1000  1000
  3839     1  1000  1000  1000
  3841     1  1000  1000  1000
  3844     1  1000  1000  1000
  3847     1  1000  1000  1000
  3850     1  1000  1000  1000
  3853     1  1000  1000  1000
  3857     1  1000  1000  1000
  3858     1  1000  1000  1000
  3859     1  1000  1000  1000
  3861     1  1000  1000  1000
  3863     1  1000  1000  1000
  3865     1  1000  1000  1000
  3869     1  1000  1000  1000
  3871     1  1000  1000  1000
  3872     1  1000  1000  1000
  3873     1  1000  1000  1000
  3875     1  1000  1000  1000
  3877     1  1000  1000  1000
  3879     1  1000  1000  1000
  3883     1  1000  1000  1000
  3885     1  1000  1000  1000
  3886     1  1000  1000  1000
  3887     1  1000  1000  1000
  3889     1  1000  1000  1000
  3891     1  1000  1000  1000
  3895     1  1000  1000  1000
  3896     1  1000  1000  1000
  3897     1  1000  1000  1000
  3899     1  1000  1000  1000
  3901     1  1000  1000  1000
  3904     1  1000  1000  1000
  3907     1  1000  1000  1000
  3908     1  1000  1000  1000
  3909     1  1000  1000  1000
  3912     1  1000  1000  1000
  3913     1  1000  1000  1000
  3914     1  1000  1000  1000
  3916     1  1000  1000  1000
  3918     1  1000  1000  1000
  3920     1  1000  1000  1000
  3924     1  1000  1000  1000
  3928     1  1000  1000  1000
  3929     1  1000  1000  1000
  3930     1  1000  1000  1000
  3932     1  1000  1000  1000
  3934     1  1000  1000  1000
  3937     1  1000  1000  1000
  3939     1  1000  1000  1000
  3943     1  1000  1000  1000
  3947     1  1000  1000  1000
  3948     1  1000  1000  1000
  3949     1  1000  1000  1000
  3951     1  1000  1000  1000
  3953     1  1000  1000  1000
  3955     1  1000  1000  1000
  3959     1  1000  1000  1000
  3962     1  1000  1000  1000
  3966     1  1000  1000  1000
  3967     1  1000  1000  1000
  3968     1  1000  1000  1000
  3970     1  1000  1000  1000
  3972     1  1000  1000  1000
  3975     1  1000  1000  1000
  3978     1  1000  1000  1000
  3981     1  1000  1000  1000
  3983     1  1000  1000  1000
  3984     1  1000  1000  1000
  3987     1  1000  1000  1000
  3990     1  1000  1000  1000
  3991     1  1000  1000  1000
  3992     1  1000  1000  1000
  3994     1  1000  1000  1000
  3996     1  1000  1000  1000
  3999     1  1000  1000  1000
  4000     1  1000  1000  1000
  4002     1  1000  1000  1000
  4004     1  1000  1000  1000
  4006     1  1000  1000  1000
  4008     1  1000  1000  1000
  4010     1  1000  1000  1000
  4011     1  1000  1000  1000
  4012     1  1000  1000  1000
  4013     1  1000  1000  1000
  4016     1  1000  1000  1000
  4019     1  1000  1000  1000
  4022     1  1000  1000  1000
  4024     1  1000  1000  1000
  4025     1  1000  1000  1000
  4026     1  1000  1000  1000
  4028     1  1000  1000  1000
  4030     1  1000  1000  1000
  4033     1  1000  1000  1000
  4036     1  1000  1000  1000
  4037     1  1000  1000  1000
  4041     1  1000  1000  1000
  4042     1  1000  1000  1000
  4043     1  1000  1000  1000
  4045     1  1000  1000  1000
  4047     1  1000  1000  1000
  4050     1  1000  1000  1000
  4053     1  1000  1000  1000
  4054     1  1000  1000  1000
  4055     1  1000  1000  1000
  4058     1  1000  1000  1000
  4059     1  1000  1000  1000
  4060     1  1000  1000  1000
  4062     1  1000  1000  1000
  4064     1  1000  1000  1000
  4067     1  1000  1000  1000
  4070     1  1000  1000  1000
  4073     1  1000  1000  1000
  4075     1  1000  1000  1000
  4076     1  1000  1000  1000
  4079     1  1000  1000  1000
  4082     1  1000  1000  1000
  4083     1  1000  1000  1000
  4084     1  1000  1000  1000
  4086     1  1000  1000  1000
  4088     1  1000  1000  1000
  4091     1  1000  1000  1000
  4092     1  1000  1000  1000
  4093     1  1000  1000  1000
  4096     1  1000  1000  1000
  4097     1  1000  1000  1000
  4098     1  1000  1000  1000
  4100     1  1000  1000  1000
  4102     1  1000  1000  1000
  4105     1  1000  1000  1000
  4107     1  1000  1000  1000
  4111     1  1000  1000  1000
  4115     1  1000  1000  1000
  4116     1  1000  1000  1000
  4117     1  1000  1000  1000
  4119     1  1000  1000  1000
  4121     1  1000  1000  1000
  4123     1  1000  1000  1000
  4127     1  1000  1000  1000
  4131     1  1000  1000  1000
  4132     1  1000  1000  1000
  4133     1  1000  1000  1000
  4135     1  1000  1000  1000
  4137     1  1000  1000  1000
  4139     1  1000  1000  1000
  4143     1  1000  1000  1000
  4147     1  1000  1000  1000
  4148     1  1000  1000  1000
  4149     1  1000  1000  1000
  4151     1  1000  1000  1000
  4153     1  1000  1000  1000
  4155     1  1000  1000  1000
  4159     1  1000  1000  1000
  4162     1  1000  1000  1000
  4166     1  1000  1000  1000
  4167     1  1000  1000  1000
  4168     1  1000  1000  1000
  4169     1  1000  1000  1000
  4172     1  1000  1000  1000
  4175     1  1000  1000  1000
  4178     1  1000  1000  1000
  4180     1  1000  1000  1000
  4181     1  1000  1000  1000
  4182     1  1000  1000  1000
  4184     1  1000  1000  1000
  4186     1  1000  1000  1000
  4189     1  1000  1000  1000
  4192     1  1000  1000  1000
  4195     1  1000  1000  1000
  4198     1  1000  1000  1000
  4202     1  1000  1000  1000
  4203     1  1000  1000  1000
  4204     1  1000  1000  1000
  4206     1  1000  1000  1000
  4208     1  1000  1000  1000
  4211     1  1000  1000  1000
  4213     1  1000  1000  1000
  4214     1  1000  1000  1000
  4215     1  1000  1000  1000
  4217     1  1000  1000  1000
  4219     1  1000  1000  1000
  4221     1  1000  1000  1000
  4225     1  1000  1000  1000
  4229     1  1000  1000  1000
  4230     1  1000  1000  1000
  4231     1  1000  1000  1000
  4233     1  1000  1000  1000
  4235     1  1000  1000  1000
  4237     1  1000  1000  1000
  4241     1  1000  1000  1000
  4243     1  1000  1000  1000
  4244     1  1000  1000  1000
  4245     1  1000  1000  1000
  4246     1  1000  1000  1000
  4249     1  1000  1000  1000
  4252     1  1000  1000  1000
  4255     1  1000  1000  1000
  4257     1  1000  1000  1000
  4258     1  1000  1000  1000
  4259     1  1000  1000  1000
  4261     1  1000  1000  1000
  4263     1  1000  1000  1000
  4266     1  1000  1000  1000
  4269     1  1000  1000  1000
  4270     1  1000  1000  1000
  4271     1  1000  1000  1000
  4272     1  1000  1000  1000
  4273     1  1000  1000  1000
  4274     1  1000  1000  1000
  4276     1  1000  1000  1000
  4278     1  1000  1000  1000
  4281     1  1000  1000  1000
  4284     1  1000  1000  1000
  4287     1  1000  1000  1000
  4289     1  1000  1000  1000
  4290     1  1000  1000  1000
  4293     1  1000  1000  1000
  4296     1  1000  1000  1000
  4297     1  1000  1000  1000
  4298     1  1000  1000  1000
  4300     1  1000  1000  1000
  4302     1  1000  1000  1000
  4304     1  1000  1000  1000
  4308     1  1000  1000  1000
  4311     1  1000  1000  1000
  4315     1  1000  1000  1000
  4316     1  1000  1000  1000
  4317     1  1000  1000  1000
  4319     1  1000  1000  1000
  4321     1  1000  1000  1000
  4325     1  1000  1000  1000
  4326     1  1000  1000  1000
  4327     1  1000  1000  1000
  4329     1  1000  1000  1000
  4331     1  1000  1000  1000
  4334     1  1000  1000  1000
  4337     1  1000  1000  1000
  4338     1  1000  1000  1000
  4339     1  1000  1000  1000
  4340     1  1000  1000  1000
  4341     1  1000  1000  1000
  4342     1  1000  1000  1000
  4344     1  1000  1000  1000
  4346     1  1000  1000  1000
  4349     1  1000  1000  1000
  4350     1  1000  1000  1000
  4351     1  1000  1000  1000
  4354     1  1000  1000  1000
  4355     1  1000  1000  1000
  4356     1  1000  1000  1000
  4358     1  1000  1000  1000
  4360     1  1000  1000  1000
  4363     1  1000  1000  1000
  4364     1  1000  1000  1000
  4366     1  1000  1000  1000
  4368     1  1000  1000  1000
  4370     1  1000  1000  1000
  4372     1  1000  1000  1000
  4374     1  1000  1000  1000
  4375     1  1000  1000  1000
  4376     1  1000  1000  1000
  4378     1  1000  1000  1000
  4380     1  1000  1000  1000
  4383     1  1000  1000  1000
  4386     1  1000  1000  1000
  4389     1  1000  1000  1000
  4392     1  1000  1000  1000
  4396     1  1000  1000  1000
  4397     1  1000  1000  1000
  4398     1  1000  1000  1000
  4400     1  1000  1000  1000
  4402     1  1000  1000  1000
  4404     1  1000  1000  1000
  4408     1  1000  1000  1000
  4412     1  1000  1000  1000
  4413     1  1000  1000  1000
  4414     1  1000  1000  1000
  4416     1  1000  1000  1000
  4418     1  1000  1000  1000
  4421     1  1000  1000  1000
  4422     1  1000  1000  1000
  4424     1  1000  1000  1000
  4426     1  1000  1000  1000
  4428     1  1000  1000  1000
  4430     1  1000  1000  1000
  4432     1  1000  1000  1000
  4433     1  1000  1000  1000
  4434     1  1000  1000  1000
  4436     1  1000  1000  1000
  4438     1  1000  1000  1000
  4441     1  1000  1000  1000
  4442     1  1000  1000  1000
  4443     1  1000  1000  1000
  4444     1  1000  1000  1000
  4445     1  1000  1000  1000
  4446     1  1000  1000  1000
  4448     1  1000  1000  1000
  4450     1  1000  1000  1000
  4453     1  1000  1000  1000
  4454     1  1000  1000  1000
  4456     1  1000  1000  1000
  4458     1  1000  1000  1000
  4460     1  1000  1000  1000
  4462     1  1000  1000  1000
  4464     1  1000  1000  1000
  4465     1  1000  1000  1000
  4466     1  1000  1000  1000
  4468     1  1000  1000  1000
  4470     1  1000  1000  1000
  4473     1  1000  1000  1000
  4476     1  1000  1000  1000
  4477     1  1000  1000  1000
  4478     1  1000  1000  1000
  4479     1  1000  1000  1000
  4480     1  1000  1000  1000
  4481     1  1000  1000  1000
  4483     1  1000  1000  1000
  4485     1  1000  1000  1000
  4488     1  1000  1000  1000
  4490     1  1000  1000  1000
  4494     1  1000  1000  1000
  4498     1  1000  1000  1000
  4499     1  1000  1000  1000
  4500     1  1000  1000  1000
  4502     1  1000  1000  1000
  4504     1  1000  1000  1000
  4507     1  1000  1000  1000
  4509     1  1000  1000  1000
  4510     1  1000  1000  1000
  4511     1  1000  1000  1000
  4513     1  1000  1000  1000
  4515     1  1000  1000  1000
  4518     1  1000  1000  1000
  4520     1  1000  1000  1000
  4521     1  1000  1000  1000
  4522     1  1000  1000  1000
  4524     1  1000  1000  1000
  4526     1  1000  1000  1000
  4529     1  1000  1000  1000
  4532     1  1000  1000  1000
  4533     1  1000  1000  1000
  4534     1  1000  1000  1000
  4537     1  1000  1000  1000
  4538     1  1000  1000  1000
  4539     1  1000  1000  1000
  4541     1  1000  1000  1000
  4543     1  1000  1000  1000
  4546     1  1000  1000  1000
  4547     1  1000  1000  1000
  4548     1  1000  1000  1000
  4549     1  1000  1000  1000
  4550     1  1000  1000  1000
  4551     1  1000  1000  1000
  4553     1  1000  1000  1000
  4555     1  1000  1000  1000
  4558     1  1000  1000  1000
  4561     1  1000  1000  1000
  4562     1  1000  1000  1000
  4566     1  1000  1000  1000
  4567     1  1000  1000  1000
  4568     1  1000  1000  1000
  4570     1  1000  1000  1000
  4572     1  1000  1000  1000
  4574     1  1000  1000  1000
  4578     1  1000  1000  1000
  4580     1  1000  1000  1000
  4581     1  1000  1000  1000
  4582     1  1000  1000  1000
  4584     1  1000  1000  1000
  4586     1  1000  1000  1000
  4588     1  1000  1000  1000
  4592     1  1000  1000  1000
  4594     1  1000  1000  1000
  4595     1  1000  1000  1000
  4596     1  1000  1000  1000
  4598     1  1000  1000  1000
  4600     1  1000  1000  1000
  4603     1  1000  1000  1000
  4605     1  1000  1000  1000
  4609     1  1000  1000  1000
  4613     1  1000  1000  1000
  4614     1  1000  1000  1000
  4615     1  1000  1000  1000
  4617     1  1000  1000  1000
  4619     1  1000  1000  1000
  4622     1  1000  1000  1000
  4624     1  1000  1000  1000
  4628     1  1000  1000  1000
  4632     1  1000  1000  1000
  4633     1  1000  1000  1000
  4634     1  1000  1000  1000
  4636     1  1000  1000  1000
  4638     1  1000  1000  1000
  4641     1  1000  1000  1000
  4643     1  1000  1000  1000
  4644     1  1000  1000  1000
  4645     1  1000  1000  1000
  4647     1  1000  1000  1000
  4649     1  1000  1000  1000
  4652     1  1000  1000  1000
  4653     1  1000  1000  1000
  4655     1  1000  1000  1000
  4657     1  1000  1000  1000
  4658     1  1000  1000  1000
  4660     1  1000  1000  1000
  4662     1  1000  1000  1000
  4664     1  1000  1000  1000
  4665     1  1000  1000  1000
  4666     1  1000  1000  1000
  4668     1  1000  1000  1000
  4670     1  1000  1000  1000
  4673     1  1000  1000  1000
  4674     1  1000  1000  1000
  4675     1  1000  1000  1000
  4678     1  1000  1000  1000
  4679     1  1000  1000  1000
  4680     1  1000  1000  1000
  4682     1  1000  1000  1000
  4684     1  1000  1000  1000
  4687     1  1000  1000  1000
  4690     1  1000  1000  1000
  4693     1  1000  1000  1000
  4695     1  1000  1000  1000
  4696     1  1000  1000  1000
  4699     1  1000  1000  1000
  4702     1  1000  1000  1000
  4703     1  1000  1000  1000
  4704     1  1000  1000  1000
  4706     1  1000  1000  1000
  4708     1  1000  1000  1000
  4711     1  1000  1000  1000
  4712     1  1000  1000  1000
  4713     1  1000  1000  1000
  4716     1  1000  1000  1000
  4717     1  1000  1000  1000
  4718     1  1000  1000  1000
  4720     1  1000  1000  1000
  4722     1  1000  1000  1000
  4725     1  1000  1000  1000
  4726     1  1000  1000  1000
  4728     1  1000  1000  1000
  4730     1  1000  1000  1000
  4731     1  1000  1000  1000
  4733     1  1000  1000  1000
  4735     1  1000  1000  1000
  4737     1  1000  1000  1000
  4739     1  1000  1000  1000
  4740     1  1000  1000  1000
  4741     1  1000  1000  1000
  4742     1  1000  1000  1000
  4744     1  1000  1000  1000
  4746     1  1000  1000  1000
  4749     1  1000  1000  1000
  4752     1  1000  1000  1000
  4755     1  1000  1000  1000
  4757     1  1000  1000  1000
  4758     1  1000  1000  1000
  4761     1  1000  1000  1000
  4764     1  1000  1000  1000
  4765     1  1000  1000  1000
  4766     1  1000  1000  1000
  4768     1  1000  1000  1000
  4770     1  1000  1000  1000
  4772     1  1000  1000  1000
  4776     1  1000  1000  1000
  4780     1  1000  1000  1000
  4781     1  1000  1000  1000
  4782     1  1000  1000  1000
  4784     1  1000  1000  1000
  4786     1  1000  1000  1000
  4789     1  1000  1000  1000
  4791     1  1000  1000  1000
  4792     1  1000  1000  1000
  4793     1  1000  1000  1000
  4795     1  1000  1000  1000
  4797     1  1000  1000  1000
  4801     1  1000  1000  1000
  4802     1  1000  1000  1000
  4803     1  1000  1000  1000
  4805     1  1000  1000  1000
  4807     1  1000  1000  1000
  4810     1  1000  1000  1000
  4812     1  1000  1000  1000
  4816     1  1000  1000  1000
  4820     1  1000  1000  1000
  4821     1  1000  1000  1000
  4822     1  1000  1000  1000
  4824     1  1000  1000  1000
  4826     1  1000  1000  1000
  4829     1  1000  1000  1000
  4831     1  1000  1000  1000
  4835     1  1000  1000  1000
  4839     1  1000  1000  1000
  4840     1  1000  1000  1000
  4841     1  1000  1000  1000
  4843     1  1000  1000  1000
  4845     1  1000  1000  1000
  4848     1  1000  1000  1000
  4850     1  1000  1000  1000
  4851     1  1000  1000  1000
  4852     1  1000  1000  1000
  4854     1  1000  1000  1000
  4856     1  1000  1000  1000
  4859     1  1000  1000  1000
  4861     1  1000  1000  1000
  4862     1  1000  1000  1000
  4863     1  1000  1000  1000
  4865     1  1000  1000  1000
  4867     1  1000  1000  1000
  4869     1  1000  1000  1000
  4873     1  1000  1000  1000
  4875     1  1000  1000  1000
  4876     1  1000  1000  1000
  4877     1  1000  1000  1000
  4879     1  1000  1000  1000
  4881     1  1000  1000  1000
  4884     1  1000  1000  1000
  4886     1  1000  1000  1000
  4887     1  1000  1000  1000
  4888     1  1000  1000  1000
  4890     1  1000  1000  1000
  4892     1  1000  1000  1000
  4895     1  1000  1000  1000
  4896     1  1000  1000  1000
  4897     1  1000  1000  1000
  4899     1  1000  1000  1000
  4901     1  1000  1000  1000
  4903     1  1000  1000  1000
  4904     1  1000  1000  1000
  4905     1  1000  1000  1000
  4907     1  1000  1000  1000
  4909     1  1000  1000  1000
  4912     1  1000  1000  1000
  4915     1  1000  1000  1000
  4918     1  1000  1000  1000
  4921     1  1000  1000  1000
  4925     1  1000  1000  1000
  4926     1  1000  1000  1000
  4927     1  1000  1000  1000
  4929     1  1000  1000  1000
  4931     1  1000  1000  1000
  4934     1  1000  1000  1000
  4935     1  1000  1000  1000
  4936     1  1000  1000  1000
  4937     1  1000  1000  1000
  4938     1  1000  1000  1000
  4939     1  1000  1000  1000
  4941     1  1000  1000  1000
  4943     1  1000  1000  1000
  4946     1  1000  1000  1000
  4947     1  1000  1000  1000
  4949     1  1000  1000  1000
  4951     1  1000  1000  1000
  4952     1  1000  1000  1000
  4954     1  1000  1000  1000
  4956     1  1000  1000  1000
  4958     1  1000  1000  1000
  4959     1  1000  1000  1000
  4960     1  1000  1000  1000
  4961     1  1000  1000  1000
  4964     1  1000  1000  1000
  4967     1  1000  1000  1000
  4970     1  1000  1000  1000
  4972     1  1000  1000  1000
  4973     1  1000  1000  1000
  4974     1  1000  1000  1000
  4976     1  1000  1000  1000
  4978     1  1000  1000  1000
  4981     1  1000  1000  1000
  4982     1  1000  1000  1000
  4984     1  1000  1000  1000
  4986     1  1000  1000  1000
  4988     1  1000  1000  1000
  4990     1  1000  1000  1000
  4992     1  1000  1000  1000
  4993     1  1000  1000  1000
  4994     1  1000  1000  1000
  4996     1  1000  1000  1000
  4998     1  1000  1000  1000
  5001     1  1000  1000  1000
  5002     1  1000  1000  1000
  5003     1  1000  1000  1000
  5005     1  1000  1000  1000
  5007     1  1000  1000  1000
  5009     1  1000  1000  1000
  5010     1  1000  1000  1000
  5011     1  1000  1000  1000
  5013     1  1000  1000  1000
  5015     1  1000  1000  1000
  5018     1  1000  1000  1000
  5021     1  1000  1000  1000
  5022     1  1000  1000  1000
  5023     1  1000  1000  1000
  5024     1  1000  1000  1000
  5025     1  1000  1000  1000
  5026     1  1000  1000  1000
  5028     1  1000  1000  1000
  5030     1  1000  1000  1000
  5033     1  1000  1000  1000
  5036     1  1000  1000  1000
  5037     1  1000  1000  1000
  5038     1  1000  1000  1000
  5039     1  1000  1000  1000
  5040     1  1000  1000  1000
  5041     1  1000  1000  1000
  5043     1  1000  1000  1000
  5045     1  1000  1000  1000
  5048     1  1000  1000  1000
  5049     1  1000  1000  1000
  5051     1  1000  1000  1000
  5053     1  1000  1000  1000
  5055     1  1000  1000  1000
  5057     1  1000  1000  1000
  5059     1  1000  1000  1000
  5060     1  1000  1000  1000
  5061     1  1000  1000  1000
