# Supplementary material for: Improvement in predicting drug sensitivity changes associated with protein mutations using a molecular dynamics based alchemical mutation method
Source: Sci Rep. 2020 Feb 7;10:2161. doi: 10.1038/s41598-020-58877-9 (PMC7005789; doi:10.1038/s41598-020-58877-9)
Supplement: Supplementary file 2 — Supplementary Information. [file 41598_2020_58877_MOESM2_ESM.zip › S1_input/MP-CAFEE/ALR2/ZST/V47I_ZST/complex_gpu/md_fin.gro]

Generated by trjconv : OXIDOREDUCTASE in water t= 32000.00000
33853
    1ACE    CH3    1   0.159   2.397   3.779
    1ACE   HH31    2   0.116   2.301   3.749
    1ACE   HH32    3   0.260   2.410   3.742
    1ACE   HH33    4   0.165   2.401   3.888
    1ACE      C    5   0.085   2.519   3.725
    1ACE      O    6   0.095   2.550   3.606
    2ALA      N    7   0.001   2.585   3.804
    2ALA      H    8  -0.010   2.553   3.899
    2ALA     CA    9  -0.105   2.670   3.753
    2ALA     HA   10  -0.144   2.610   3.670
    2ALA     CB   11  -0.197   2.690   3.873
    2ALA    HB1   12  -0.225   2.593   3.914
    2ALA    HB2   13  -0.148   2.750   3.949
    2ALA    HB3   14  -0.296   2.729   3.848
    2ALA      C   15  -0.042   2.798   3.700
    2ALA      O   16   0.060   2.851   3.742
    3SER      N   17  -0.109   2.846   3.595
    3SER      H   18  -0.196   2.801   3.569
    3SER     CA   19  -0.040   2.921   3.492
    3SER     HA   20   0.060   2.950   3.526
    3SER     CB   21  -0.004   2.838   3.369
    3SER    HB1   22   0.080   2.770   3.385
    3SER    HB2   23   0.030   2.901   3.287
    3SER     OG   24  -0.116   2.771   3.315
    3SER     HG   25  -0.115   2.677   3.339
    3SER      C   26  -0.109   3.052   3.456
    3SER      O   27  -0.060   3.127   3.372
    4ARG      N   28  -0.224   3.074   3.519
    4ARG      H   29  -0.267   2.997   3.568
    4ARG     CA   30  -0.308   3.190   3.493
    4ARG     HA   31  -0.248   3.266   3.443
    4ARG     CB   32  -0.412   3.151   3.388
    4ARG    HB1   33  -0.485   3.231   3.371
    4ARG    HB2   34  -0.463   3.065   3.431
    4ARG     CG   35  -0.353   3.119   3.252
    4ARG    HG1   36  -0.297   3.025   3.259
    4ARG    HG2   37  -0.283   3.198   3.224
    4ARG     CD   38  -0.454   3.107   3.138
    4ARG    HD1   39  -0.507   3.202   3.134
    4ARG    HD2   40  -0.525   3.028   3.165
    4ARG     NE   41  -0.386   3.082   3.012
    4ARG     HE   42  -0.316   3.009   3.015
    4ARG     CZ   43  -0.418   3.135   2.893
    4ARG    NH1   44  -0.496   3.243   2.878
    4ARG   HH11   45  -0.536   3.289   2.958
    4ARG   HH12   46  -0.523   3.277   2.786
    4ARG    NH2   47  -0.360   3.085   2.783
    4ARG   HH21   48  -0.320   2.992   2.790
    4ARG   HH22   49  -0.367   3.137   2.697
    4ARG      C   50  -0.363   3.260   3.616
    4ARG      O   51  -0.351   3.214   3.729
    5ILE      N   52  -0.416   3.380   3.595
    5ILE      H   53  -0.416   3.426   3.504
    5ILE     CA   54  -0.464   3.466   3.702
    5ILE     HA   55  -0.506   3.404   3.781
    5ILE     CB   56  -0.349   3.549   3.758
    5ILE     HB   57  -0.267   3.482   3.786
    5ILE    CG2   58  -0.298   3.652   3.658
    5ILE   HG21   59  -0.221   3.713   3.705
    5ILE   HG22   60  -0.260   3.608   3.566
    5ILE   HG23   61  -0.380   3.720   3.634
    5ILE    CG1   62  -0.379   3.619   3.890
    5ILE   HG11   63  -0.455   3.559   3.940
    5ILE   HG12   64  -0.431   3.712   3.870
    5ILE     CD   65  -0.260   3.641   3.984
    5ILE    HD1   66  -0.174   3.681   3.931
    5ILE    HD2   67  -0.292   3.714   4.059
    5ILE    HD3   68  -0.231   3.547   4.032
    5ILE      C   69  -0.578   3.552   3.650
    5ILE      O   70  -0.574   3.604   3.539
    6LEU      N   71  -0.686   3.569   3.726
    6LEU      H   72  -0.677   3.535   3.821
    6LEU     CA   73  -0.810   3.622   3.675
    6LEU     HA   74  -0.825   3.602   3.569
    6LEU     CB   75  -0.928   3.553   3.744
    6LEU    HB1   76  -0.922   3.567   3.852
    6LEU    HB2   77  -0.910   3.451   3.711
    6LEU     CG   78  -1.065   3.601   3.694
    6LEU     HG   79  -1.051   3.661   3.604
    6LEU    CD1   80  -1.153   3.484   3.650
    6LEU   HD11   81  -1.178   3.412   3.728
    6LEU   HD12   82  -1.248   3.529   3.622
    6LEU   HD13   83  -1.111   3.431   3.565
    6LEU    CD2   84  -1.139   3.685   3.798
    6LEU   HD21   85  -1.168   3.614   3.876
    6LEU   HD22   86  -1.081   3.771   3.829
    6LEU   HD23   87  -1.236   3.720   3.764
    6LEU      C   88  -0.824   3.773   3.693
    6LEU      O   89  -0.796   3.819   3.803
    7LEU      N   90  -0.855   3.847   3.586
    7LEU      H   91  -0.875   3.800   3.499
    7LEU     CA   92  -0.879   3.990   3.587
    7LEU     HA   93  -0.815   4.042   3.658
    7LEU     CB   94  -0.833   4.040   3.450
    7LEU    HB1   95  -0.853   4.147   3.462
    7LEU    HB2   96  -0.895   4.011   3.366
    7LEU     CG   97  -0.685   4.012   3.428
    7LEU     HG   98  -0.665   3.912   3.390
    7LEU    CD1   99  -0.639   4.101   3.312
    7LEU   HD11  100  -0.710   4.110   3.230
    7LEU   HD12  101  -0.625   4.198   3.359
    7LEU   HD13  102  -0.540   4.073   3.275
    7LEU    CD2  103  -0.602   4.032   3.554
    7LEU   HD21  104  -0.616   3.943   3.616
    7LEU   HD22  105  -0.498   4.036   3.521
    7LEU   HD23  106  -0.624   4.124   3.609
    7LEU      C  107  -1.022   4.034   3.615
    7LEU      O  108  -1.115   3.954   3.608
    8ASN      N  109  -1.038   4.164   3.637
    8ASN      H  110  -0.956   4.217   3.661
    8ASN     CA  111  -1.162   4.228   3.676
    8ASN     HA  112  -1.178   4.194   3.778
    8ASN     CB  113  -1.132   4.376   3.703
    8ASN    HB1  114  -1.032   4.387   3.745
    8ASN    HB2  115  -1.203   4.398   3.782
    8ASN     CG  116  -1.139   4.474   3.587
    8ASN    OD1  117  -1.122   4.442   3.470
    8ASN    ND2  118  -1.161   4.602   3.618
    8ASN   HD21  119  -1.155   4.620   3.718
    8ASN   HD22  120  -1.135   4.679   3.558
    8ASN      C  121  -1.282   4.198   3.587
    8ASN      O  122  -1.397   4.209   3.630
    9ASN      N  123  -1.262   4.165   3.459
    9ASN      H  124  -1.166   4.175   3.430
    9ASN     CA  125  -1.357   4.133   3.354
    9ASN     HA  126  -1.450   4.183   3.380
    9ASN     CB  127  -1.302   4.186   3.222
    9ASN    HB1  128  -1.264   4.287   3.240
    9ASN    HB2  129  -1.385   4.181   3.152
    9ASN     CG  130  -1.180   4.113   3.166
    9ASN    OD1  131  -1.103   4.058   3.245
    9ASN    ND2  132  -1.161   4.107   3.034
    9ASN   HD21  133  -1.228   4.147   2.970
    9ASN   HD22  134  -1.074   4.067   3.002
    9ASN      C  135  -1.371   3.982   3.349
    9ASN      O  136  -1.441   3.937   3.259
   10GLY      N  137  -1.317   3.894   3.435
   10GLY      H  138  -1.249   3.931   3.500
   10GLY     CA  139  -1.332   3.750   3.434
   10GLY    HA1  140  -1.434   3.723   3.408
   10GLY    HA2  141  -1.292   3.711   3.527
   10GLY      C  142  -1.253   3.678   3.326
   10GLY      O  143  -1.281   3.562   3.297
   11ALA      N  144  -1.164   3.748   3.255
   11ALA      H  145  -1.152   3.846   3.274
   11ALA     CA  146  -1.062   3.686   3.173
   11ALA     HA  147  -1.116   3.606   3.123
   11ALA     CB  148  -1.021   3.778   3.059
   11ALA    HB1  149  -1.113   3.811   3.009
   11ALA    HB2  150  -0.978   3.874   3.087
   11ALA    HB3  151  -0.958   3.719   2.992
   11ALA      C  152  -0.947   3.627   3.255
   11ALA      O  153  -0.929   3.656   3.373
   12LYS      N  154  -0.861   3.548   3.191
   12LYS      H  155  -0.871   3.534   3.091
   12LYS     CA  156  -0.740   3.488   3.243
   12LYS     HA  157  -0.721   3.532   3.340
   12LYS     CB  158  -0.767   3.343   3.283
   12LYS    HB1  159  -0.676   3.293   3.318
   12LYS    HB2  160  -0.812   3.299   3.194
   12LYS     CG  161  -0.869   3.329   3.395
   12LYS    HG1  162  -0.967   3.361   3.358
   12LYS    HG2  163  -0.842   3.391   3.480
   12LYS     CD  164  -0.878   3.187   3.449
   12LYS    HD1  165  -0.791   3.162   3.510
   12LYS    HD2  166  -0.894   3.130   3.358
   12LYS     CE  167  -0.992   3.161   3.547
   12LYS    HE1  168  -1.080   3.188   3.487
   12LYS    HE2  169  -0.988   3.236   3.626
   12LYS     NZ  170  -0.982   3.028   3.609
   12LYS    HZ1  171  -1.045   3.007   3.685
   12LYS    HZ2  172  -0.999   2.947   3.551
   12LYS    HZ3  173  -0.895   3.012   3.659
   12LYS      C  174  -0.610   3.516   3.169
   12LYS      O  175  -0.589   3.462   3.060
   13MET      N  176  -0.522   3.589   3.238
   13MET      H  177  -0.554   3.602   3.333
   13MET     CA  178  -0.390   3.641   3.207
   13MET     HA  179  -0.388   3.666   3.100
   13MET     CB  180  -0.376   3.771   3.284
   13MET    HB1  181  -0.397   3.743   3.387
   13MET    HB2  182  -0.456   3.837   3.250
   13MET     CG  183  -0.240   3.841   3.280
   13MET    HG1  184  -0.227   3.863   3.173
   13MET    HG2  185  -0.157   3.776   3.308
   13MET     SD  186  -0.232   3.996   3.373
   13MET     CE  187  -0.110   4.088   3.277
   13MET    HE1  188  -0.064   4.174   3.327
   13MET    HE2  189  -0.025   4.026   3.247
   13MET    HE3  190  -0.153   4.125   3.184
   13MET      C  191  -0.292   3.531   3.245
   13MET      O  192  -0.303   3.474   3.353
   14PRO      N  193  -0.188   3.505   3.165
   14PRO     CD  194  -0.178   3.552   3.028
   14PRO    HD1  195  -0.129   3.649   3.022
   14PRO    HD2  196  -0.278   3.548   2.983
   14PRO     CG  197  -0.098   3.444   2.957
   14PRO    HG1  198  -0.045   3.495   2.876
   14PRO    HG2  199  -0.166   3.365   2.925
   14PRO     CB  200  -0.001   3.399   3.066
   14PRO    HB1  201   0.091   3.454   3.049
   14PRO    HB2  202   0.021   3.293   3.060
   14PRO     CA  203  -0.071   3.427   3.199
   14PRO     HA  204  -0.102   3.336   3.250
   14PRO      C  205   0.025   3.494   3.297
   14PRO      O  206   0.034   3.616   3.293
   15ILE      N  207   0.074   3.420   3.397
   15ILE      H  208   0.065   3.321   3.385
   15ILE     CA  209   0.156   3.464   3.508
   15ILE     HA  210   0.127   3.567   3.528
   15ILE     CB  211   0.135   3.381   3.634
   15ILE     HB  212   0.192   3.432   3.712
   15ILE    CG2  213  -0.014   3.389   3.669
   15ILE   HG21  214  -0.071   3.331   3.597
   15ILE   HG22  215  -0.020   3.342   3.767
   15ILE   HG23  216  -0.062   3.486   3.680
   15ILE    CG1  217   0.193   3.240   3.628
   15ILE   HG11  218   0.300   3.256   3.612
   15ILE   HG12  219   0.164   3.184   3.539
   15ILE     CD  220   0.174   3.151   3.750
   15ILE    HD1  221   0.210   3.207   3.836
   15ILE    HD2  222   0.068   3.128   3.760
   15ILE    HD3  223   0.226   3.055   3.754
   15ILE      C  224   0.303   3.464   3.469
   15ILE      O  225   0.382   3.518   3.547
   16LEU      N  226   0.344   3.413   3.352
   16LEU      H  227   0.277   3.368   3.292
   16LEU     CA  228   0.477   3.423   3.296
   16LEU     HA  229   0.540   3.498   3.344
   16LEU     CB  230   0.547   3.289   3.315
   16LEU    HB1  231   0.484   3.205   3.286
   16LEU    HB2  232   0.574   3.281   3.420
   16LEU     CG  233   0.673   3.281   3.229
   16LEU     HG  234   0.647   3.301   3.125
   16LEU    CD1  235   0.788   3.373   3.270
   16LEU   HD11  236   0.751   3.476   3.273
   16LEU   HD12  237   0.807   3.361   3.376
   16LEU   HD13  238   0.881   3.358   3.216
   16LEU    CD2  239   0.731   3.140   3.231
   16LEU   HD21  240   0.814   3.123   3.163
   16LEU   HD22  241   0.765   3.118   3.332
   16LEU   HD23  242   0.651   3.069   3.208
   16LEU      C  243   0.467   3.467   3.151
   16LEU      O  244   0.389   3.408   3.076
   17GLY      N  245   0.548   3.564   3.109
   17GLY      H  246   0.606   3.610   3.178
   17GLY     CA  247   0.538   3.635   2.983
   17GLY    HA1  248   0.473   3.721   2.995
   17GLY    HA2  249   0.499   3.567   2.908
   17GLY      C  250   0.674   3.684   2.935
   17GLY      O  251   0.764   3.686   3.018
   18LEU      N  252   0.695   3.733   2.812
   18LEU      H  253   0.618   3.723   2.747
   18LEU     CA  254   0.825   3.749   2.749
   18LEU     HA  255   0.901   3.717   2.820
   18LEU     CB  256   0.853   3.655   2.632
   18LEU    HB1  257   0.790   3.691   2.550
   18LEU    HB2  258   0.821   3.555   2.662
   18LEU     CG  259   0.999   3.652   2.590
   18LEU     HG  260   1.052   3.745   2.610
   18LEU    CD1  261   1.079   3.535   2.646
   18LEU   HD11  262   1.076   3.537   2.755
   18LEU   HD12  263   1.042   3.442   2.603
   18LEU   HD13  264   1.181   3.538   2.607
   18LEU    CD2  265   1.011   3.644   2.438
   18LEU   HD21  266   1.108   3.674   2.398
   18LEU   HD22  267   0.985   3.545   2.401
   18LEU   HD23  268   0.943   3.716   2.391
   18LEU      C  269   0.849   3.896   2.718
   18LEU      O  270   0.776   3.955   2.639
   19GLY      N  271   0.961   3.951   2.767
   19GLY      H  272   1.034   3.889   2.797
   19GLY     CA  273   0.999   4.085   2.728
   19GLY    HA1  274   1.062   4.131   2.805
   19GLY    HA2  275   0.908   4.145   2.721
   19GLY      C  276   1.068   4.086   2.592
   19GLY      O  277   1.147   4.000   2.554
   20THR      N  278   1.044   4.195   2.519
   20THR      H  279   0.983   4.258   2.568
   20THR     CA  280   1.111   4.230   2.395
   20THR     HA  281   1.196   4.165   2.373
   20THR     CB  282   1.017   4.236   2.275
   20THR     HB  283   1.077   4.260   2.187
   20THR    CG2  284   0.943   4.104   2.255
   20THR   HG21  285   1.012   4.020   2.254
   20THR   HG22  286   0.880   4.079   2.340
   20THR   HG23  287   0.876   4.102   2.170
   20THR    OG1  288   0.931   4.348   2.284
   20THR    HG1  289   0.862   4.330   2.348
   20THR      C  290   1.184   4.364   2.394
   20THR      O  291   1.247   4.396   2.294
   21TRP      N  292   1.205   4.430   2.509
   21TRP      H  293   1.175   4.399   2.600
   21TRP     CA  294   1.287   4.549   2.506
   21TRP     HA  295   1.256   4.608   2.420
   21TRP     CB  296   1.261   4.631   2.632
   21TRP    HB1  297   1.303   4.574   2.715
   21TRP    HB2  298   1.157   4.649   2.661
   21TRP     CG  299   1.333   4.760   2.653
   21TRP    CD1  300   1.349   4.859   2.563
   21TRP    HD1  301   1.311   4.858   2.461
   21TRP    NE1  302   1.423   4.960   2.622
   21TRP    HE1  303   1.449   5.045   2.574
   21TRP    CE2  304   1.458   4.935   2.753
   21TRP    CZ2  305   1.528   5.001   2.854
   21TRP    HZ2  306   1.564   5.102   2.838
   21TRP    CH2  307   1.552   4.940   2.978
   21TRP    HH2  308   1.592   4.995   3.062
   21TRP    CZ3  309   1.494   4.815   3.003
   21TRP    HZ3  310   1.519   4.767   3.096
   21TRP    CE3  311   1.417   4.754   2.903
   21TRP    HE3  312   1.375   4.656   2.920
   21TRP    CD2  313   1.402   4.806   2.773
   21TRP      C  314   1.434   4.517   2.484
   21TRP      O  315   1.488   4.420   2.536
   22LYS      N  316   1.505   4.605   2.413
   22LYS      H  317   1.460   4.692   2.390
   22LYS     CA  318   1.638   4.580   2.361
   22LYS     HA  319   1.654   4.672   2.304
   22LYS     CB  320   1.747   4.575   2.468
   22LYS    HB1  321   1.847   4.579   2.425
   22LYS    HB2  322   1.743   4.476   2.515
   22LYS     CG  323   1.737   4.688   2.570
   22LYS    HG1  324   1.644   4.745   2.566
   22LYS    HG2  325   1.815   4.763   2.560
   22LYS     CD  326   1.748   4.646   2.716
   22LYS    HD1  327   1.733   4.735   2.777
   22LYS    HD2  328   1.849   4.605   2.711
   22LYS     CE  329   1.645   4.540   2.754
   22LYS    HE1  330   1.679   4.450   2.703
   22LYS    HE2  331   1.545   4.569   2.722
   22LYS     NZ  332   1.650   4.521   2.900
   22LYS    HZ1  333   1.722   4.453   2.920
   22LYS    HZ2  334   1.653   4.609   2.950
   22LYS    HZ3  335   1.564   4.472   2.922
   22LYS      C  336   1.650   4.468   2.259
   22LYS      O  337   1.746   4.390   2.262
   23SER      N  338   1.547   4.444   2.179
   23SER      H  339   1.471   4.509   2.169
   23SER     CA  340   1.531   4.335   2.084
   23SER     HA  341   1.626   4.282   2.080
   23SER     CB  342   1.430   4.232   2.135
   23SER    HB1  343   1.433   4.146   2.068
   23SER    HB2  344   1.332   4.277   2.119
   23SER     OG  345   1.450   4.188   2.267
   23SER     HG  346   1.468   4.263   2.325
   23SER      C  347   1.501   4.396   1.948
   23SER      O  348   1.390   4.441   1.924
   24PRO      N  349   1.603   4.405   1.862
   24PRO     CD  350   1.746   4.403   1.889
   24PRO    HD1  351   1.783   4.304   1.866
   24PRO    HD2  352   1.775   4.437   1.988
   24PRO     CG  353   1.807   4.509   1.797
   24PRO    HG1  354   1.915   4.503   1.785
   24PRO    HG2  355   1.777   4.607   1.832
   24PRO     CB  356   1.725   4.474   1.673
   24PRO    HB1  357   1.780   4.391   1.627
   24PRO    HB2  358   1.714   4.549   1.595
   24PRO     CA  359   1.585   4.444   1.724
   24PRO     HA  360   1.537   4.542   1.725
   24PRO      C  361   1.489   4.356   1.646
   24PRO      O  362   1.475   4.237   1.677
   25PRO      N  363   1.436   4.411   1.536
   25PRO     CD  364   1.474   4.537   1.475
   25PRO    HD1  365   1.561   4.503   1.419
   25PRO    HD2  366   1.500   4.619   1.541
   25PRO     CG  367   1.367   4.572   1.371
   25PRO    HG1  368   1.399   4.635   1.288
   25PRO    HG2  369   1.280   4.620   1.415
   25PRO     CB  370   1.326   4.434   1.322
   25PRO    HB1  371   1.405   4.407   1.252
   25PRO    HB2  372   1.224   4.428   1.285
   25PRO     CA  373   1.344   4.347   1.445
   25PRO     HA  374   1.249   4.356   1.498
   25PRO      C  375   1.381   4.204   1.406
   25PRO      O  376   1.295   4.120   1.382
   26GLY      N  377   1.511   4.185   1.382
   26GLY      H  378   1.576   4.259   1.404
   26GLY     CA  379   1.556   4.062   1.320
   26GLY    HA1  380   1.659   4.071   1.285
   26GLY    HA2  381   1.500   4.037   1.229
   26GLY      C  382   1.566   3.946   1.418
   26GLY      O  383   1.561   3.829   1.383
   27GLN      N  384   1.559   3.980   1.547
   27GLN      H  385   1.534   4.075   1.570
   27GLN     CA  386   1.565   3.878   1.650
   27GLN     HA  387   1.605   3.785   1.610
   27GLN     CB  388   1.645   3.923   1.772
   27GLN    HB1  389   1.631   3.844   1.845
   27GLN    HB2  390   1.591   4.011   1.810
   27GLN     CG  391   1.792   3.951   1.745
   27GLN    HG1  392   1.797   4.021   1.662
   27GLN    HG2  393   1.844   3.868   1.696
   27GLN     CD  394   1.874   3.995   1.866
   27GLN    OE1  395   1.832   4.047   1.969
   27GLN    NE2  396   2.005   3.973   1.868
   27GLN   HE21  397   2.044   3.914   1.796
   27GLN   HE22  398   2.053   3.987   1.956
   27GLN      C  399   1.425   3.837   1.694
   27GLN      O  400   1.395   3.725   1.735
   28VAL      N  401   1.335   3.936   1.697
   28VAL      H  402   1.357   4.022   1.648
   28VAL     CA  403   1.212   3.928   1.773
   28VAL     HA  404   1.229   3.899   1.876
   28VAL     CB  405   1.149   4.067   1.785
   28VAL     HB  406   1.236   4.132   1.799
   28VAL    CG1  407   1.070   4.120   1.666
   28VAL   HG11  408   0.995   4.048   1.632
   28VAL   HG12  409   1.016   4.210   1.693
   28VAL   HG13  410   1.134   4.142   1.580
   28VAL    CG2  411   1.068   4.082   1.913
   28VAL   HG21  412   0.963   4.065   1.891
   28VAL   HG22  413   1.107   4.021   1.994
   28VAL   HG23  414   1.068   4.186   1.945
   28VAL      C  415   1.110   3.828   1.720
   28VAL      O  416   1.030   3.779   1.799
   29THR      N  417   1.108   3.795   1.590
   29THR      H  418   1.182   3.825   1.529
   29THR     CA  419   1.008   3.705   1.537
   29THR     HA  420   0.916   3.731   1.589
   29THR     CB  421   0.992   3.713   1.385
   29THR     HB  422   1.080   3.671   1.337
   29THR    CG2  423   0.870   3.633   1.340
   29THR   HG21  424   0.878   3.606   1.235
   29THR   HG22  425   0.855   3.537   1.389
   29THR   HG23  426   0.781   3.695   1.338
   29THR    OG1  427   0.965   3.845   1.343
   29THR    HG1  428   0.890   3.875   1.396
   29THR      C  429   1.045   3.560   1.568
   29THR      O  430   0.961   3.483   1.614
   30GLU      N  431   1.171   3.521   1.551
   30GLU      H  432   1.247   3.580   1.520
   30GLU     CA  433   1.215   3.388   1.588
   30GLU     HA  434   1.158   3.310   1.537
   30GLU     CB  435   1.357   3.377   1.534
   30GLU    HB1  436   1.410   3.289   1.571
   30GLU    HB2  437   1.409   3.471   1.549
   30GLU     CG  438   1.355   3.356   1.383
   30GLU    HG1  439   1.463   3.354   1.368
   30GLU    HG2  440   1.318   3.446   1.335
   30GLU     CD  441   1.293   3.228   1.328
   30GLU    OE1  442   1.188   3.235   1.262
   30GLU    OE2  443   1.348   3.118   1.351
   30GLU      C  444   1.205   3.362   1.738
   30GLU      O  445   1.199   3.246   1.779
   31ALA      N  446   1.218   3.462   1.825
   31ALA      H  447   1.224   3.551   1.777
   31ALA     CA  448   1.207   3.467   1.969
   31ALA     HA  449   1.269   3.387   2.007
   31ALA     CB  450   1.261   3.602   2.016
   31ALA    HB1  451   1.352   3.627   1.961
   31ALA    HB2  452   1.189   3.684   2.008
   31ALA    HB3  453   1.285   3.604   2.122
   31ALA      C  454   1.063   3.436   2.010
   31ALA      O  455   1.041   3.343   2.086
   32VAL      N  456   0.968   3.513   1.956
   32VAL      H  457   0.997   3.586   1.892
   32VAL     CA  458   0.828   3.493   1.988
   32VAL     HA  459   0.820   3.479   2.095
   32VAL     CB  460   0.748   3.618   1.953
   32VAL     HB  461   0.766   3.638   1.848
   32VAL    CG1  462   0.597   3.593   1.958
   32VAL   HG11  463   0.529   3.676   1.944
   32VAL   HG12  464   0.577   3.518   1.881
   32VAL   HG13  465   0.577   3.548   2.055
   32VAL    CG2  466   0.784   3.744   2.031
   32VAL   HG21  467   0.791   3.722   2.137
   32VAL   HG22  468   0.886   3.772   2.008
   32VAL   HG23  469   0.724   3.832   2.005
   32VAL      C  470   0.777   3.361   1.931
   32VAL      O  471   0.703   3.298   2.006
   33LYS      N  472   0.809   3.320   1.809
   33LYS      H  473   0.877   3.380   1.763
   33LYS     CA  474   0.778   3.191   1.751
   33LYS     HA  475   0.670   3.188   1.740
   33LYS     CB  476   0.844   3.181   1.614
   33LYS    HB1  477   0.850   3.076   1.585
   33LYS    HB2  478   0.948   3.215   1.613
   33LYS     CG  479   0.774   3.264   1.507
   33LYS    HG1  480   0.763   3.367   1.541
   33LYS    HG2  481   0.678   3.219   1.480
   33LYS     CD  482   0.851   3.269   1.375
   33LYS    HD1  483   0.942   3.328   1.390
   33LYS    HD2  484   0.793   3.330   1.306
   33LYS     CE  485   0.878   3.130   1.320
   33LYS    HE1  486   0.787   3.071   1.329
   33LYS    HE2  487   0.944   3.086   1.395
   33LYS     NZ  488   0.942   3.132   1.187
   33LYS    HZ1  489   0.880   3.179   1.122
   33LYS    HZ2  490   1.025   3.188   1.187
   33LYS    HZ3  491   0.957   3.038   1.153
   33LYS      C  492   0.816   3.077   1.845
   33LYS      O  493   0.730   2.995   1.878
   34VAL      N  494   0.937   3.075   1.900
   34VAL      H  495   1.006   3.142   1.869
   34VAL     CA  496   0.982   2.966   1.984
   34VAL     HA  497   0.952   2.871   1.940
   34VAL     CB  498   1.135   2.962   1.977
   34VAL     HB  499   1.166   3.065   1.994
   34VAL    CG1  500   1.214   2.877   2.075
   34VAL   HG11  501   1.183   2.772   2.067
   34VAL   HG12  502   1.323   2.870   2.074
   34VAL   HG13  503   1.185   2.914   2.174
   34VAL    CG2  504   1.174   2.919   1.835
   34VAL   HG21  505   1.145   2.816   1.816
   34VAL   HG22  506   1.128   2.987   1.763
   34VAL   HG23  507   1.280   2.936   1.820
   34VAL      C  508   0.926   2.970   2.125
   34VAL      O  509   0.901   2.867   2.188
   35ALA      N  510   0.898   3.088   2.179
   35ALA      H  511   0.922   3.167   2.121
   35ALA     CA  512   0.828   3.110   2.304
   35ALA     HA  513   0.884   3.051   2.377
   35ALA     CB  514   0.831   3.254   2.357
   35ALA    HB1  515   0.795   3.267   2.458
   35ALA    HB2  516   0.935   3.285   2.364
   35ALA    HB3  517   0.782   3.318   2.284
   35ALA      C  518   0.685   3.058   2.301
   35ALA      O  519   0.642   2.983   2.388
   36ILE      N  520   0.606   3.086   2.197
   36ILE      H  521   0.639   3.149   2.126
   36ILE     CA  522   0.476   3.023   2.182
   36ILE     HA  523   0.422   3.034   2.275
   36ILE     CB  524   0.387   3.109   2.092
   36ILE     HB  525   0.438   3.108   1.996
   36ILE    CG2  526   0.252   3.039   2.077
   36ILE   HG21  527   0.189   3.017   2.164
   36ILE   HG22  528   0.178   3.093   2.019
   36ILE   HG23  529   0.257   2.943   2.026
   36ILE    CG1  530   0.369   3.249   2.149
   36ILE   HG11  531   0.468   3.292   2.158
   36ILE   HG12  532   0.332   3.245   2.251
   36ILE     CD  533   0.284   3.351   2.073
   36ILE    HD1  534   0.188   3.303   2.051
   36ILE    HD2  535   0.274   3.442   2.133
   36ILE    HD3  536   0.332   3.374   1.978
   36ILE      C  537   0.479   2.873   2.154
   36ILE      O  538   0.398   2.797   2.206
   37ASP      N  539   0.586   2.818   2.096
   37ASP      H  540   0.664   2.876   2.069
   37ASP     CA  541   0.605   2.675   2.091
   37ASP     HA  542   0.516   2.625   2.053
   37ASP     CB  543   0.714   2.634   1.992
   37ASP    HB1  544   0.740   2.529   1.978
   37ASP    HB2  545   0.804   2.678   2.035
   37ASP     CG  546   0.703   2.674   1.845
   37ASP    OD1  547   0.585   2.690   1.806
   37ASP    OD2  548   0.801   2.687   1.768
   37ASP      C  549   0.630   2.602   2.222
   37ASP      O  550   0.585   2.491   2.250
   38VAL      N  551   0.713   2.658   2.311
   38VAL      H  552   0.755   2.746   2.286
   38VAL     CA  553   0.748   2.603   2.440
   38VAL     HA  554   0.749   2.495   2.426
   38VAL     CB  555   0.891   2.636   2.482
   38VAL     HB  556   0.907   2.571   2.569
   38VAL    CG1  557   1.005   2.612   2.383
   38VAL   HG11  558   1.086   2.561   2.434
   38VAL   HG12  559   0.971   2.547   2.302
   38VAL   HG13  560   1.041   2.708   2.347
   38VAL    CG2  561   0.916   2.771   2.549
   38VAL   HG21  562   0.905   2.856   2.483
   38VAL   HG22  563   0.848   2.774   2.635
   38VAL   HG23  564   1.018   2.771   2.588
   38VAL      C  565   0.652   2.627   2.556
   38VAL      O  566   0.660   2.551   2.653
   39GLY      N  567   0.559   2.721   2.539
   39GLY      H  568   0.557   2.774   2.453
   39GLY     CA  569   0.451   2.738   2.633
   39GLY    HA1  570   0.473   2.684   2.725
   39GLY    HA2  571   0.362   2.692   2.589
   39GLY      C  572   0.405   2.879   2.669
   39GLY      O  573   0.301   2.892   2.732
   40TYR      N  574   0.471   2.987   2.626
   40TYR      H  575   0.559   2.972   2.579
   40TYR     CA  576   0.444   3.126   2.657
   40TYR     HA  577   0.444   3.128   2.766
   40TYR     CB  578   0.561   3.213   2.612
   40TYR    HB1  579   0.527   3.311   2.580
   40TYR    HB2  580   0.602   3.170   2.520
   40TYR     CG  581   0.677   3.226   2.708
   40TYR    CD1  582   0.786   3.139   2.700
   40TYR    HD1  583   0.792   3.057   2.630
   40TYR    CE1  584   0.903   3.162   2.774
   40TYR    HE1  585   0.986   3.094   2.763
   40TYR     CZ  586   0.905   3.268   2.867
   40TYR     OH  587   1.016   3.291   2.943
   40TYR     HH  588   0.991   3.342   3.021
   40TYR    CE2  589   0.793   3.354   2.875
   40TYR    HE2  590   0.802   3.433   2.948
   40TYR    CD2  591   0.677   3.331   2.801
   40TYR    HD2  592   0.587   3.389   2.816
   40TYR      C  593   0.320   3.178   2.586
   40TYR      O  594   0.292   3.137   2.473
   41ARG      N  595   0.243   3.267   2.648
   41ARG      H  596   0.273   3.291   2.741
   41ARG     CA  597   0.113   3.312   2.601
   41ARG     HA  598   0.099   3.306   2.493
   41ARG     CB  599   0.003   3.227   2.665
   41ARG    HB1  600  -0.091   3.264   2.624
   41ARG    HB2  601   0.008   3.232   2.774
   41ARG     CG  602   0.009   3.076   2.639
   41ARG    HG1  603  -0.073   3.028   2.692
   41ARG    HG2  604   0.106   3.034   2.664
   41ARG     CD  605  -0.015   3.038   2.493
   41ARG    HD1  606   0.063   3.081   2.430
   41ARG    HD2  607  -0.118   3.061   2.465
   41ARG     NE  608  -0.006   2.893   2.477
   41ARG     HE  609  -0.089   2.836   2.482
   41ARG     CZ  610   0.106   2.825   2.449
   41ARG    NH1  611   0.215   2.884   2.399
   41ARG   HH11  612   0.229   2.983   2.390
   41ARG   HH12  613   0.293   2.825   2.372
   41ARG    NH2  614   0.103   2.691   2.451
   41ARG   HH21  615   0.014   2.647   2.470
   41ARG   HH22  616   0.186   2.639   2.426
   41ARG      C  617   0.095   3.461   2.627
   41ARG      O  618  -0.019   3.507   2.618
   42HIS      N  619   0.202   3.539   2.643
   42HIS      H  620   0.289   3.496   2.616
   42HIS     CA  621   0.204   3.676   2.688
   42HIS     HA  622   0.126   3.730   2.635
   42HIS     CB  623   0.180   3.706   2.836
   42HIS    HB1  624   0.260   3.657   2.892
   42HIS    HB2  625   0.084   3.665   2.870
   42HIS     CG  626   0.189   3.847   2.887
   42HIS    ND1  627   0.204   3.963   2.813
   42HIS    CE1  628   0.213   4.060   2.904
   42HIS    HE1  629   0.231   4.166   2.886
   42HIS    NE2  630   0.189   4.019   3.029
   42HIS    HE2  631   0.193   4.082   3.108
   42HIS    CD2  632   0.180   3.882   3.020
   42HIS    HD2  633   0.174   3.819   3.107
   42HIS      C  634   0.340   3.731   2.646
   42HIS      O  635   0.437   3.659   2.669
   43ILE      N  636   0.342   3.845   2.576
   43ILE      H  637   0.254   3.876   2.539
   43ILE     CA  638   0.465   3.912   2.540
   43ILE     HA  639   0.549   3.874   2.598
   43ILE     CB  640   0.493   3.895   2.391
   43ILE     HB  641   0.420   3.947   2.330
   43ILE    CG2  642   0.621   3.957   2.335
   43ILE   HG21  643   0.707   3.916   2.388
   43ILE   HG22  644   0.623   3.933   2.228
   43ILE   HG23  645   0.630   4.064   2.351
   43ILE    CG1  646   0.480   3.754   2.332
   43ILE   HG11  647   0.472   3.757   2.223
   43ILE   HG12  648   0.378   3.722   2.355
   43ILE     CD  649   0.587   3.652   2.368
   43ILE    HD1  650   0.599   3.576   2.291
   43ILE    HD2  651   0.685   3.698   2.378
   43ILE    HD3  652   0.561   3.602   2.462
   43ILE      C  653   0.449   4.060   2.571
   43ILE      O  654   0.345   4.119   2.544
   44ASP      N  655   0.554   4.130   2.616
   44ASP      H  656   0.642   4.083   2.631
   44ASP     CA  657   0.553   4.273   2.638
   44ASP     HA  658   0.447   4.297   2.653
   44ASP     CB  659   0.621   4.316   2.768
   44ASP    HB1  660   0.725   4.284   2.764
   44ASP    HB2  661   0.576   4.259   2.849
   44ASP     CG  662   0.605   4.463   2.801
   44ASP    OD1  663   0.495   4.514   2.834
   44ASP    OD2  664   0.709   4.531   2.789
   44ASP      C  665   0.598   4.349   2.514
   44ASP      O  666   0.700   4.313   2.454
   45CYS      N  667   0.529   4.459   2.484
   45CYS      H  668   0.448   4.477   2.541
   45CYS     CA  669   0.543   4.532   2.360
   45CYS     HA  670   0.644   4.529   2.317
   45CYS     CB  671   0.448   4.476   2.255
   45CYS    HB1  672   0.434   4.558   2.183
   45CYS    HB2  673   0.346   4.464   2.292
   45CYS     SG  674   0.518   4.330   2.176
   45CYS     HG  675   0.586   4.273   2.276
   45CYS      C  676   0.534   4.681   2.387
   45CYS      O  677   0.478   4.722   2.488
   46ALA      N  678   0.597   4.765   2.304
   46ALA      H  679   0.646   4.723   2.226
   46ALA     CA  680   0.570   4.907   2.310
   46ALA     HA  681   0.464   4.926   2.323
   46ALA     CB  682   0.651   4.968   2.424
   46ALA    HB1  683   0.757   4.951   2.404
   46ALA    HB2  684   0.641   5.076   2.423
   46ALA    HB3  685   0.627   4.927   2.522
   46ALA      C  686   0.619   4.968   2.179
   46ALA      O  687   0.715   4.927   2.114
   47HIS      N  688   0.552   5.078   2.143
   47HIS      H  689   0.485   5.119   2.207
   47HIS     CA  690   0.597   5.159   2.032
   47HIS     HA  691   0.576   5.100   1.943
   47HIS     CB  692   0.519   5.289   2.015
   47HIS    HB1  693   0.554   5.355   2.094
   47HIS    HB2  694   0.411   5.273   2.016
   47HIS     CG  695   0.548   5.352   1.881
   47HIS    ND1  696   0.584   5.482   1.845
   47HIS    CE1  697   0.602   5.485   1.713
   47HIS    HE1  698   0.623   5.571   1.650
   47HIS    NE2  699   0.586   5.364   1.657
   47HIS    HE2  700   0.608   5.331   1.565
   47HIS    CD2  701   0.560   5.281   1.765
   47HIS    HD2  702   0.554   5.174   1.750
   47HIS      C  703   0.746   5.192   2.040
   47HIS      O  704   0.815   5.159   1.945
   48ILE      N  705   0.803   5.235   2.153
   48ILE      H  706   0.739   5.254   2.229
   48ILE     CA  707   0.941   5.277   2.165
   48ILE     HA  708   0.971   5.315   2.068
   48ILE     CB  709   0.951   5.396   2.261
   48ILE     HB  710   1.058   5.412   2.276
   48ILE    CG2  711   0.880   5.521   2.210
   48ILE   HG21  712   0.913   5.543   2.109
   48ILE   HG22  713   0.774   5.498   2.196
   48ILE   HG23  714   0.900   5.604   2.277
   48ILE    CG1  715   0.900   5.369   2.403
   48ILE   HG11  716   0.792   5.352   2.400
   48ILE   HG12  717   0.914   5.463   2.457
   48ILE     CD  718   0.959   5.253   2.481
   48ILE    HD1  719   0.912   5.156   2.461
   48ILE    HD2  720   1.065   5.247   2.457
   48ILE    HD3  721   0.929   5.272   2.584
   48ILE      C  722   1.045   5.166   2.173
   48ILE      O  723   1.164   5.194   2.185
   49TYR      N  724   1.010   5.037   2.169
   49TYR      H  725   0.910   5.026   2.163
   49TYR     CA  726   1.093   4.918   2.164
   49TYR     HA  727   1.182   4.935   2.225
   49TYR     CB  728   1.023   4.796   2.222
   49TYR    HB1  729   1.082   4.709   2.193
   49TYR    HB2  730   0.930   4.786   2.166
   49TYR     CG  731   0.993   4.780   2.369
   49TYR    CD1  732   1.024   4.880   2.462
   49TYR    HD1  733   1.088   4.962   2.432
   49TYR    CE1  734   0.982   4.865   2.595
   49TYR    HE1  735   1.001   4.941   2.669
   49TYR     CZ  736   0.914   4.747   2.631
   49TYR     OH  737   0.868   4.743   2.760
   49TYR     HH  738   0.819   4.663   2.778
   49TYR    CE2  739   0.881   4.647   2.537
   49TYR    HE2  740   0.818   4.565   2.569
   49TYR    CD2  741   0.930   4.660   2.407
   49TYR    HD2  742   0.904   4.590   2.329
   49TYR      C  743   1.135   4.884   2.021
   49TYR      O  744   1.225   4.803   2.000
   50GLN      N  745   1.081   4.949   1.918
   50GLN      H  746   1.007   5.011   1.946
   50GLN     CA  747   1.110   4.935   1.777
   50GLN     HA  748   1.027   4.992   1.734
   50GLN     CB  749   1.227   5.027   1.742
   50GLN    HB1  750   1.232   5.033   1.634
   50GLN    HB2  751   1.319   4.989   1.786
   50GLN     CG  752   1.231   5.171   1.791
   50GLN    HG1  753   1.215   5.171   1.899
   50GLN    HG2  754   1.151   5.227   1.742
   50GLN     CD  755   1.364   5.237   1.758
   50GLN    OE1  756   1.453   5.187   1.690
   50GLN    NE2  757   1.384   5.363   1.798
   50GLN   HE21  758   1.311   5.412   1.847
   50GLN   HE22  759   1.473   5.408   1.783
   50GLN      C  760   1.117   4.797   1.714
   50GLN      O  761   1.221   4.755   1.662
   51ASN      N  762   1.014   4.713   1.721
   51ASN      H  763   0.927   4.751   1.755
   51ASN     CA  764   1.004   4.573   1.683
   51ASN     HA  765   1.056   4.571   1.587
   51ASN     CB  766   1.086   4.497   1.788
   51ASN    HB1  767   1.180   4.546   1.810
   51ASN    HB2  768   1.111   4.400   1.745
   51ASN     CG  769   1.014   4.480   1.921
   51ASN    OD1  770   0.892   4.483   1.935
   51ASN    ND2  771   1.095   4.464   2.027
   51ASN   HD21  772   1.193   4.451   2.004
   51ASN   HD22  773   1.063   4.434   2.117
   51ASN      C  774   0.865   4.518   1.657
   51ASN      O  775   0.848   4.400   1.628
   52GLU      N  776   0.761   4.600   1.672
   52GLU      H  777   0.776   4.696   1.700
   52GLU     CA  778   0.626   4.551   1.691
   52GLU     HA  779   0.623   4.472   1.765
   52GLU     CB  780   0.545   4.673   1.735
   52GLU    HB1  781   0.581   4.759   1.678
   52GLU    HB2  782   0.578   4.683   1.838
   52GLU     CG  783   0.393   4.677   1.728
   52GLU    HG1  784   0.356   4.594   1.787
   52GLU    HG2  785   0.340   4.655   1.635
   52GLU     CD  786   0.344   4.816   1.767
   52GLU    OE1  787   0.274   4.834   1.869
   52GLU    OE2  788   0.393   4.910   1.702
   52GLU      C  789   0.561   4.490   1.567
   52GLU      O  790   0.497   4.385   1.571
   53ASN      N  791   0.587   4.543   1.448
   53ASN      H  792   0.637   4.631   1.450
   53ASN     CA  793   0.543   4.489   1.321
   53ASN     HA  794   0.434   4.489   1.321
   53ASN     CB  795   0.591   4.569   1.200
   53ASN    HB1  796   0.699   4.555   1.203
   53ASN    HB2  797   0.569   4.675   1.216
   53ASN     CG  798   0.536   4.520   1.067
   53ASN    OD1  799   0.427   4.566   1.033
   53ASN    ND2  800   0.614   4.436   0.998
   53ASN   HD21  801   0.698   4.398   1.038
   53ASN   HD22  802   0.576   4.399   0.912
   53ASN      C  803   0.592   4.348   1.293
   53ASN      O  804   0.513   4.271   1.239
   54GLU      N  805   0.717   4.317   1.331
   54GLU      H  806   0.775   4.392   1.364
   54GLU     CA  807   0.777   4.185   1.342
   54GLU     HA  808   0.758   4.138   1.245
   54GLU     CB  809   0.927   4.205   1.360
   54GLU    HB1  810   0.965   4.122   1.418
   54GLU    HB2  811   0.946   4.300   1.411
   54GLU     CG  812   1.013   4.216   1.234
   54GLU    HG1  813   1.022   4.118   1.187
   54GLU    HG2  814   1.114   4.246   1.261
   54GLU     CD  815   0.946   4.316   1.141
   54GLU    OE1  816   0.874   4.274   1.047
   54GLU    OE2  817   0.964   4.439   1.156
   54GLU      C  818   0.717   4.092   1.446
   54GLU      O  819   0.713   3.971   1.428
   55VAL      N  820   0.670   4.140   1.562
   55VAL      H  821   0.675   4.239   1.580
   55VAL     CA  822   0.586   4.065   1.653
   55VAL     HA  823   0.626   3.965   1.670
   55VAL     CB  824   0.570   4.135   1.788
   55VAL     HB  825   0.530   4.234   1.767
   55VAL    CG1  826   0.478   4.059   1.883
   55VAL   HG11  827   0.521   3.960   1.899
   55VAL   HG12  828   0.472   4.102   1.983
   55VAL   HG13  829   0.378   4.047   1.844
   55VAL    CG2  830   0.705   4.150   1.857
   55VAL   HG21  831   0.775   4.205   1.795
   55VAL   HG22  832   0.696   4.200   1.954
   55VAL   HG23  833   0.749   4.053   1.884
   55VAL      C  834   0.453   4.035   1.585
   55VAL      O  835   0.389   3.933   1.607
   56GLY      N  836   0.409   4.124   1.496
   56GLY      H  837   0.452   4.216   1.503
   56GLY     CA  838   0.278   4.102   1.439
   56GLY    HA1  839   0.240   4.190   1.387
   56GLY    HA2  840   0.212   4.077   1.522
   56GLY      C  841   0.271   3.986   1.341
   56GLY      O  842   0.180   3.904   1.350
   57VAL      N  843   0.384   3.962   1.274
   57VAL      H  844   0.467   4.017   1.294
   57VAL     CA  845   0.404   3.843   1.194
   57VAL     HA  846   0.308   3.826   1.147
   57VAL     CB  847   0.500   3.856   1.076
   57VAL     HB  848   0.511   3.760   1.026
   57VAL    CG1  849   0.454   3.958   0.971
   57VAL   HG11  850   0.364   3.941   0.913
   57VAL   HG12  851   0.448   4.058   1.013
   57VAL   HG13  852   0.540   3.950   0.905
   57VAL    CG2  853   0.635   3.910   1.122
   57VAL   HG21  854   0.612   3.979   1.203
   57VAL   HG22  855   0.694   3.828   1.163
   57VAL   HG23  856   0.692   3.956   1.042
   57VAL      C  857   0.437   3.717   1.272
   57VAL      O  858   0.403   3.610   1.221
   58ALA      N  859   0.506   3.739   1.384
   58ALA      H  860   0.528   3.833   1.414
   58ALA     CA  861   0.538   3.632   1.477
   58ALA     HA  862   0.605   3.562   1.427
   58ALA     CB  863   0.621   3.683   1.595
   58ALA    HB1  864   0.657   3.599   1.655
   58ALA    HB2  865   0.708   3.743   1.568
   58ALA    HB3  866   0.555   3.743   1.657
   58ALA      C  867   0.409   3.571   1.530
   58ALA      O  868   0.391   3.449   1.533
   59ILE      N  869   0.312   3.655   1.566
   59ILE      H  870   0.340   3.752   1.572
   59ILE     CA  871   0.180   3.609   1.604
   59ILE     HA  872   0.199   3.533   1.680
   59ILE     CB  873   0.093   3.717   1.668
   59ILE     HB  874   0.085   3.796   1.592
   59ILE    CG2  875  -0.046   3.667   1.706
   59ILE   HG21  876  -0.093   3.730   1.782
   59ILE   HG22  877  -0.110   3.673   1.618
   59ILE   HG23  878  -0.044   3.567   1.748
   59ILE    CG1  879   0.161   3.784   1.787
   59ILE   HG11  880   0.270   3.783   1.783
   59ILE   HG12  881   0.120   3.735   1.876
   59ILE     CD  882   0.120   3.930   1.804
   59ILE    HD1  883   0.015   3.938   1.829
   59ILE    HD2  884   0.169   3.952   1.899
   59ILE    HD3  885   0.148   3.997   1.722
   59ILE      C  886   0.111   3.543   1.486
   59ILE      O  887   0.050   3.439   1.508
   60GLN      N  888   0.117   3.597   1.364
   60GLN      H  889   0.152   3.692   1.357
   60GLN     CA  890   0.056   3.528   1.252
   60GLN     HA  891  -0.049   3.514   1.279
   60GLN     CB  892   0.072   3.614   1.127
   60GLN    HB1  893   0.176   3.630   1.097
   60GLN    HB2  894   0.033   3.713   1.154
   60GLN     CG  895  -0.018   3.570   1.012
   60GLN    HG1  896  -0.117   3.559   1.055
   60GLN    HG2  897   0.012   3.475   0.967
   60GLN     CD  898  -0.026   3.672   0.899
   60GLN    OE1  899   0.067   3.746   0.868
   60GLN    NE2  900  -0.142   3.692   0.835
   60GLN   HE21  901  -0.226   3.651   0.870
   60GLN   HE22  902  -0.129   3.754   0.756
   60GLN      C  903   0.115   3.391   1.222
   60GLN      O  904   0.039   3.306   1.179
   61GLU      N  905   0.248   3.375   1.230
   61GLU      H  906   0.308   3.456   1.239
   61GLU     CA  907   0.304   3.244   1.206
   61GLU     HA  908   0.258   3.217   1.111
   61GLU     CB  909   0.456   3.238   1.188
   61GLU    HB1  910   0.494   3.138   1.208
   61GLU    HB2  911   0.499   3.316   1.253
   61GLU     CG  912   0.495   3.258   1.042
   61GLU    HG1  913   0.442   3.345   1.003
   61GLU    HG2  914   0.467   3.173   0.980
   61GLU     CD  915   0.646   3.275   1.042
   61GLU    OE1  916   0.693   3.381   1.089
   61GLU    OE2  917   0.725   3.192   0.992
   61GLU      C  918   0.249   3.144   1.307
   61GLU      O  919   0.190   3.047   1.259
   62LYS      N  920   0.250   3.171   1.437
   62LYS      H  921   0.284   3.263   1.464
   62LYS     CA  922   0.193   3.085   1.538
   62LYS     HA  923   0.239   2.989   1.514
   62LYS     CB  924   0.246   3.119   1.677
   62LYS    HB1  925   0.200   3.050   1.747
   62LYS    HB2  926   0.216   3.224   1.685
   62LYS     CG  927   0.397   3.100   1.691
   62LYS    HG1  928   0.430   3.150   1.783
   62LYS    HG2  929   0.450   3.153   1.611
   62LYS     CD  930   0.450   2.957   1.686
   62LYS    HD1  931   0.364   2.895   1.664
   62LYS    HD2  932   0.481   2.930   1.787
   62LYS     CE  933   0.557   2.948   1.578
   62LYS    HE1  934   0.642   3.007   1.610
   62LYS    HE2  935   0.518   2.983   1.481
   62LYS     NZ  936   0.612   2.815   1.548
   62LYS    HZ1  937   0.542   2.759   1.502
   62LYS    HZ2  938   0.702   2.826   1.502
   62LYS    HZ3  939   0.618   2.772   1.639
   62LYS      C  940   0.041   3.073   1.539
   62LYS      O  941  -0.005   2.984   1.610
   63LEU      N  942  -0.033   3.143   1.453
   63LEU      H  943   0.009   3.217   1.399
   63LEU     CA  944  -0.176   3.123   1.436
   63LEU     HA  945  -0.214   3.052   1.508
   63LEU     CB  946  -0.251   3.255   1.452
   63LEU    HB1  947  -0.356   3.241   1.426
   63LEU    HB2  948  -0.216   3.325   1.377
   63LEU     CG  949  -0.254   3.306   1.595
   63LEU     HG  950  -0.159   3.307   1.647
   63LEU    CD1  951  -0.325   3.441   1.587
   63LEU   HD11  952  -0.269   3.503   1.517
   63LEU   HD12  953  -0.427   3.422   1.553
   63LEU   HD13  954  -0.334   3.496   1.681
   63LEU    CD2  955  -0.335   3.213   1.686
   63LEU   HD21  956  -0.359   3.254   1.784
   63LEU   HD22  957  -0.432   3.181   1.648
   63LEU   HD23  958  -0.274   3.125   1.702
   63LEU      C  959  -0.211   3.062   1.301
   63LEU      O  960  -0.303   2.982   1.292
   64ARG      N  961  -0.132   3.080   1.194
   64ARG      H  962  -0.051   3.140   1.200
   64ARG     CA  963  -0.147   3.004   1.072
   64ARG     HA  964  -0.253   2.993   1.048
   64ARG     CB  965  -0.070   3.088   0.971
   64ARG    HB1  966  -0.075   3.023   0.883
   64ARG    HB2  967   0.034   3.100   0.999
   64ARG     CG  968  -0.132   3.219   0.922
   64ARG    HG1  969  -0.058   3.267   0.859
   64ARG    HG2  970  -0.160   3.287   1.002
   64ARG     CD  971  -0.260   3.198   0.841
   64ARG    HD1  972  -0.334   3.154   0.907
   64ARG    HD2  973  -0.234   3.122   0.767
   64ARG     NE  974  -0.316   3.320   0.783
   64ARG     HE  975  -0.412   3.348   0.798
   64ARG     CZ  976  -0.266   3.387   0.679
   64ARG    NH1  977  -0.146   3.365   0.623
   64ARG   HH11  978  -0.088   3.285   0.643
   64ARG   HH12  979  -0.108   3.429   0.555
   64ARG    NH2  980  -0.332   3.487   0.619
   64ARG   HH21  981  -0.428   3.502   0.647
   64ARG   HH22  982  -0.300   3.516   0.528
   64ARG      C  983  -0.095   2.861   1.086
   64ARG      O  984  -0.132   2.784   0.998
   65GLU      N  985  -0.021   2.833   1.194
   65GLU      H  986   0.019   2.911   1.244
   65GLU     CA  987   0.023   2.700   1.231
   65GLU     HA  988   0.060   2.646   1.144
   65GLU     CB  989   0.148   2.723   1.316
   65GLU    HB1  990   0.122   2.793   1.395
   65GLU    HB2  991   0.218   2.777   1.253
   65GLU     CG  992   0.212   2.593   1.364
   65GLU    HG1  993   0.248   2.530   1.283
   65GLU    HG2  994   0.146   2.529   1.423
   65GLU     CD  995   0.328   2.628   1.456
   65GLU    OE1  996   0.297   2.674   1.568
   65GLU    OE2  997   0.448   2.623   1.419
   65GLU      C  998  -0.086   2.620   1.302
   65GLU      O  999  -0.087   2.497   1.292
   66GLN      N 1000  -0.181   2.694   1.360
   66GLN      H 1001  -0.152   2.790   1.372
   66GLN     CA 1002  -0.302   2.655   1.429
   66GLN     HA 1003  -0.330   2.739   1.493
   66GLN     CB 1004  -0.415   2.632   1.329
   66GLN    HB1 1005  -0.419   2.708   1.251
   66GLN    HB2 1006  -0.514   2.648   1.372
   66GLN     CG 1007  -0.418   2.497   1.258
   66GLN    HG1 1008  -0.447   2.424   1.332
   66GLN    HG2 1009  -0.318   2.466   1.225
   66GLN     CD 1010  -0.510   2.502   1.137
   66GLN    OE1 1011  -0.513   2.596   1.057
   66GLN    NE2 1012  -0.576   2.389   1.110
   66GLN   HE21 1013  -0.597   2.317   1.178
   66GLN   HE22 1014  -0.610   2.384   1.015
   66GLN      C 1015  -0.289   2.540   1.527
   66GLN      O 1016  -0.390   2.491   1.577
   67VAL      N 1017  -0.171   2.504   1.578
   67VAL      H 1018  -0.086   2.547   1.545
   67VAL     CA 1019  -0.168   2.415   1.692
   67VAL     HA 1020  -0.223   2.324   1.668
   67VAL     CB 1021  -0.027   2.379   1.738
   67VAL     HB 1022   0.022   2.473   1.766
   67VAL    CG1 1023  -0.013   2.290   1.861
   67VAL   HG11 1024  -0.055   2.193   1.835
   67VAL   HG12 1025   0.090   2.279   1.895
   67VAL   HG13 1026  -0.069   2.333   1.944
   67VAL    CG2 1027   0.052   2.307   1.628
   67VAL   HG21 1028   0.072   2.374   1.544
   67VAL   HG22 1029   0.146   2.270   1.669
   67VAL   HG23 1030  -0.018   2.237   1.584
   67VAL      C 1031  -0.229   2.489   1.810
   67VAL      O 1032  -0.308   2.436   1.888
   68VAL      N 1033  -0.202   2.617   1.837
   68VAL      H 1034  -0.151   2.659   1.761
   68VAL     CA 1035  -0.274   2.708   1.924
   68VAL     HA 1036  -0.342   2.652   1.988
   68VAL     CB 1037  -0.182   2.786   2.018
   68VAL     HB 1038  -0.252   2.840   2.081
   68VAL    CG1 1039  -0.118   2.686   2.114
   68VAL   HG11 1040  -0.044   2.744   2.170
   68VAL   HG12 1041  -0.194   2.632   2.170
   68VAL   HG13 1042  -0.062   2.615   2.054
   68VAL    CG2 1043  -0.081   2.879   1.951
   68VAL   HG21 1044  -0.026   2.938   2.024
   68VAL   HG22 1045  -0.003   2.826   1.897
   68VAL   HG23 1046  -0.131   2.948   1.882
   68VAL      C 1047  -0.372   2.796   1.846
   68VAL      O 1048  -0.349   2.840   1.734
   69LYS      N 1049  -0.474   2.830   1.924
   69LYS      H 1050  -0.487   2.779   2.010
   69LYS     CA 1051  -0.571   2.926   1.875
   69LYS     HA 1052  -0.558   2.934   1.767
   69LYS     CB 1053  -0.711   2.864   1.883
   69LYS    HB1 1054  -0.787   2.930   1.842
   69LYS    HB2 1055  -0.739   2.854   1.988
   69LYS     CG 1056  -0.723   2.728   1.814
   69LYS    HG1 1057  -0.822   2.690   1.838
   69LYS    HG2 1058  -0.650   2.661   1.859
   69LYS     CD 1059  -0.708   2.719   1.662
   69LYS    HD1 1060  -0.705   2.613   1.638
   69LYS    HD2 1061  -0.609   2.747   1.628
   69LYS     CE 1062  -0.815   2.792   1.581
   69LYS    HE1 1063  -0.812   2.897   1.611
   69LYS    HE2 1064  -0.911   2.754   1.615
   69LYS     NZ 1065  -0.794   2.783   1.436
   69LYS    HZ1 1066  -0.699   2.808   1.409
   69LYS    HZ2 1067  -0.805   2.688   1.401
   69LYS    HZ3 1068  -0.851   2.850   1.387
   69LYS      C 1069  -0.556   3.066   1.933
   69LYS      O 1070  -0.486   3.069   2.035
   70ARG      N 1071  -0.607   3.174   1.874
   70ARG      H 1072  -0.654   3.163   1.785
   70ARG     CA 1073  -0.599   3.310   1.923
   70ARG     HA 1074  -0.495   3.343   1.921
   70ARG     CB 1075  -0.681   3.402   1.832
   70ARG    HB1 1076  -0.777   3.354   1.813
   70ARG    HB2 1077  -0.622   3.414   1.741
   70ARG     CG 1078  -0.704   3.541   1.889
   70ARG    HG1 1079  -0.746   3.539   1.989
   70ARG    HG2 1080  -0.775   3.595   1.825
   70ARG     CD 1081  -0.576   3.624   1.883
   70ARG    HD1 1082  -0.547   3.638   1.779
   70ARG    HD2 1083  -0.488   3.579   1.930
   70ARG     NE 1084  -0.606   3.756   1.939
   70ARG     HE 1085  -0.629   3.830   1.874
   70ARG     CZ 1086  -0.595   3.779   2.070
   70ARG    NH1 1087  -0.573   3.690   2.168
   70ARG   HH11 1088  -0.574   3.591   2.152
   70ARG   HH12 1089  -0.574   3.731   2.261
   70ARG    NH2 1090  -0.619   3.903   2.113
   70ARG   HH21 1091  -0.666   3.967   2.049
   70ARG   HH22 1092  -0.618   3.921   2.212
   70ARG      C 1093  -0.641   3.323   2.068
   70ARG      O 1094  -0.587   3.402   2.145
   71GLU      N 1095  -0.748   3.255   2.112
   71GLU      H 1096  -0.793   3.192   2.048
   71GLU     CA 1097  -0.790   3.264   2.250
   71GLU     HA 1098  -0.787   3.368   2.284
   71GLU     CB 1099  -0.941   3.241   2.252
   71GLU    HB1 1100  -0.973   3.230   2.355
   71GLU    HB2 1101  -0.968   3.149   2.198
   71GLU     CG 1102  -1.014   3.366   2.205
   71GLU    HG1 1103  -0.938   3.420   2.148
   71GLU    HG2 1104  -1.041   3.420   2.296
   71GLU     CD 1105  -1.132   3.313   2.124
   71GLU    OE1 1106  -1.109   3.295   2.003
   71GLU    OE2 1107  -1.244   3.291   2.176
   71GLU      C 1108  -0.717   3.178   2.352
   71GLU      O 1109  -0.753   3.181   2.469
   72GLU      N 1110  -0.610   3.112   2.308
   72GLU      H 1111  -0.587   3.103   2.210
   72GLU     CA 1112  -0.501   3.061   2.389
   72GLU     HA 1113  -0.545   3.033   2.485
   72GLU     CB 1114  -0.458   2.923   2.340
   72GLU    HB1 1115  -0.380   2.874   2.399
   72GLU    HB2 1116  -0.416   2.938   2.240
   72GLU     CG 1117  -0.576   2.827   2.330
   72GLU    HG1 1118  -0.650   2.869   2.262
   72GLU    HG2 1119  -0.614   2.812   2.431
   72GLU     CD 1120  -0.518   2.695   2.281
   72GLU    OE1 1121  -0.521   2.670   2.159
   72GLU    OE2 1122  -0.485   2.613   2.370
   72GLU      C 1123  -0.394   3.162   2.429
   72GLU      O 1124  -0.323   3.139   2.527
   73LEU      N 1125  -0.387   3.273   2.354
   73LEU      H 1126  -0.457   3.299   2.286
   73LEU     CA 1127  -0.290   3.378   2.377
   73LEU     HA 1128  -0.200   3.341   2.427
   73LEU     CB 1129  -0.242   3.415   2.237
   73LEU    HB1 1130  -0.157   3.481   2.251
   73LEU    HB2 1131  -0.322   3.473   2.192
   73LEU     CG 1132  -0.204   3.308   2.135
   73LEU     HG 1133  -0.292   3.245   2.122
   73LEU    CD1 1134  -0.168   3.371   2.001
   73LEU   HD11 1135  -0.102   3.301   1.950
   73LEU   HD12 1136  -0.249   3.402   1.936
   73LEU   HD13 1137  -0.102   3.455   2.023
   73LEU    CD2 1138  -0.080   3.232   2.182
   73LEU   HD21 1139  -0.062   3.153   2.108
   73LEU   HD22 1140  -0.001   3.306   2.195
   73LEU   HD23 1141  -0.118   3.176   2.267
   73LEU      C 1142  -0.351   3.499   2.447
   73LEU      O 1143  -0.473   3.516   2.447
   74PHE      N 1144  -0.268   3.580   2.513
   74PHE      H 1145  -0.168   3.564   2.522
   74PHE     CA 1146  -0.323   3.698   2.576
   74PHE     HA 1147  -0.427   3.728   2.561
   74PHE     CB 1148  -0.309   3.681   2.727
   74PHE    HB1 1149  -0.202   3.671   2.746
   74PHE    HB2 1150  -0.344   3.581   2.752
   74PHE     CG 1151  -0.384   3.776   2.818
   74PHE    CD1 1152  -0.314   3.890   2.859
   74PHE    HD1 1153  -0.211   3.898   2.826
   74PHE    CE1 1154  -0.372   3.984   2.945
   74PHE    HE1 1155  -0.316   4.073   2.972
   74PHE     CZ 1156  -0.509   3.971   2.970
   74PHE     HZ 1157  -0.563   4.050   3.021
   74PHE    CE2 1158  -0.582   3.860   2.927
   74PHE    HE2 1159  -0.685   3.837   2.953
   74PHE    CD2 1160  -0.520   3.764   2.847
   74PHE    HD2 1161  -0.579   3.681   2.811
   74PHE      C 1162  -0.237   3.816   2.534
   74PHE      O 1163  -0.120   3.822   2.573
   75ILE      N 1164  -0.291   3.903   2.448
   75ILE      H 1165  -0.388   3.895   2.419
   75ILE     CA 1166  -0.219   4.000   2.368
   75ILE     HA 1167  -0.114   3.973   2.383
   75ILE     CB 1168  -0.247   3.998   2.218
   75ILE     HB 1169  -0.342   4.047   2.197
   75ILE    CG2 1170  -0.143   4.078   2.140
   75ILE   HG21 1171  -0.147   4.185   2.161
   75ILE   HG22 1172  -0.049   4.033   2.175
   75ILE   HG23 1173  -0.139   4.064   2.032
   75ILE    CG1 1174  -0.259   3.857   2.161
   75ILE   HG11 1175  -0.291   3.866   2.058
   75ILE   HG12 1176  -0.345   3.802   2.200
   75ILE     CD 1177  -0.142   3.759   2.173
   75ILE    HD1 1178  -0.122   3.747   2.279
   75ILE    HD2 1179  -0.174   3.667   2.123
   75ILE    HD3 1180  -0.050   3.795   2.127
   75ILE      C 1181  -0.233   4.137   2.433
   75ILE      O 1182  -0.340   4.196   2.444
   76VAL      N 1183  -0.121   4.203   2.466
   76VAL      H 1184  -0.035   4.153   2.450
   76VAL     CA 1185  -0.103   4.322   2.546
   76VAL     HA 1186  -0.202   4.359   2.575
   76VAL     CB 1187  -0.039   4.287   2.680
   76VAL     HB 1188   0.068   4.274   2.664
   76VAL    CG1 1189  -0.061   4.401   2.780
   76VAL   HG11 1190  -0.169   4.419   2.789
   76VAL   HG12 1191  -0.017   4.378   2.877
   76VAL   HG13 1192  -0.016   4.491   2.740
   76VAL    CG2 1193  -0.106   4.165   2.742
   76VAL   HG21 1194  -0.083   4.070   2.693
   76VAL   HG22 1195  -0.055   4.143   2.836
   76VAL   HG23 1196  -0.215   4.173   2.747
   76VAL      C 1197  -0.027   4.428   2.467
   76VAL      O 1198   0.069   4.401   2.396
   77SER      N 1199  -0.052   4.556   2.496
   77SER      H 1200  -0.115   4.565   2.574
   77SER     CA 1201   0.021   4.669   2.441
   77SER     HA 1202   0.126   4.649   2.419
   77SER     CB 1203  -0.034   4.696   2.302
   77SER    HB1 1204  -0.136   4.734   2.315
   77SER    HB2 1205  -0.034   4.597   2.255
   77SER     OG 1206   0.049   4.783   2.229
   77SER     HG 1207   0.021   4.787   2.138
   77SER      C 1208   0.011   4.786   2.537
   77SER      O 1209  -0.063   4.790   2.635
   78LYS      N 1210   0.095   4.886   2.506
   78LYS      H 1211   0.142   4.881   2.417
   78LYS     CA 1212   0.122   5.004   2.586
   78LYS     HA 1213   0.048   5.010   2.666
   78LYS     CB 1214   0.260   4.992   2.649
   78LYS    HB1 1215   0.284   5.084   2.702
   78LYS    HB2 1216   0.336   4.984   2.571
   78LYS     CG 1217   0.276   4.870   2.738
   78LYS    HG1 1218   0.311   4.785   2.679
   78LYS    HG2 1219   0.183   4.851   2.793
   78LYS     CD 1220   0.379   4.888   2.850
   78LYS    HD1 1221   0.379   4.811   2.927
   78LYS    HD2 1222   0.369   4.982   2.904
   78LYS     CE 1223   0.518   4.897   2.787
   78LYS    HE1 1224   0.580   4.934   2.868
   78LYS    HE2 1225   0.518   4.972   2.708
   78LYS     NZ 1226   0.569   4.768   2.740
   78LYS    HZ1 1227   0.668   4.753   2.723
   78LYS    HZ2 1228   0.541   4.696   2.805
   78LYS    HZ3 1229   0.519   4.731   2.661
   78LYS      C 1230   0.113   5.137   2.512
   78LYS      O 1231   0.177   5.147   2.408
   79LEU      N 1232   0.044   5.234   2.573
   79LEU      H 1233  -0.006   5.202   2.654
   79LEU     CA 1234   0.032   5.375   2.541
   79LEU     HA 1235   0.041   5.391   2.433
   79LEU     CB 1236  -0.105   5.426   2.583
   79LEU    HB1 1237  -0.110   5.406   2.690
   79LEU    HB2 1238  -0.187   5.362   2.550
   79LEU     CG 1239  -0.137   5.571   2.550
   79LEU     HG 1240  -0.045   5.626   2.530
   79LEU    CD1 1241  -0.234   5.572   2.433
   79LEU   HD11 1242  -0.182   5.524   2.351
   79LEU   HD12 1243  -0.317   5.508   2.463
   79LEU   HD13 1244  -0.260   5.674   2.405
   79LEU    CD2 1245  -0.199   5.627   2.678
   79LEU   HD21 1246  -0.226   5.732   2.670
   79LEU   HD22 1247  -0.289   5.582   2.720
   79LEU   HD23 1248  -0.128   5.617   2.761
   79LEU      C 1249   0.145   5.461   2.596
   79LEU      O 1250   0.153   5.508   2.709
   80TRP      N 1251   0.242   5.485   2.507
   80TRP      H 1252   0.222   5.482   2.408
   80TRP     CA 1253   0.355   5.567   2.547
   80TRP     HA 1254   0.404   5.510   2.626
   80TRP     CB 1255   0.454   5.574   2.431
   80TRP    HB1 1256   0.408   5.620   2.344
   80TRP    HB2 1257   0.490   5.475   2.401
   80TRP     CG 1258   0.572   5.663   2.457
   80TRP    CD1 1259   0.616   5.768   2.384
   80TRP    HD1 1260   0.573   5.801   2.291
   80TRP    NE1 1261   0.733   5.820   2.435
   80TRP    HE1 1262   0.795   5.882   2.384
   80TRP    CE2 1263   0.778   5.744   2.541
   80TRP    CZ2 1264   0.898   5.746   2.612
   80TRP    HZ2 1265   0.971   5.825   2.603
   80TRP    CH2 1266   0.911   5.649   2.713
   80TRP    HH2 1267   0.997   5.652   2.779
   80TRP    CZ3 1268   0.809   5.559   2.745
   80TRP    HZ3 1269   0.827   5.477   2.813
   80TRP    CE3 1270   0.698   5.552   2.659
   80TRP    HE3 1271   0.615   5.485   2.676
   80TRP    CD2 1272   0.677   5.646   2.557
   80TRP      C 1273   0.318   5.709   2.584
   80TRP      O 1274   0.210   5.755   2.546
   81CYS      N 1275   0.398   5.784   2.660
   81CYS      H 1276   0.491   5.749   2.681
   81CYS     CA 1277   0.385   5.916   2.718
   81CYS     HA 1278   0.313   5.907   2.799
   81CYS     CB 1279   0.515   5.949   2.792
   81CYS    HB1 1280   0.516   6.047   2.840
   81CYS    HB2 1281   0.590   5.935   2.714
   81CYS     SG 1282   0.553   5.828   2.921
   81CYS     HG 1283   0.651   5.902   2.974
   81CYS      C 1284   0.332   6.018   2.617
   81CYS      O 1285   0.264   6.113   2.654
   82THR      N 1286   0.371   6.011   2.490
   82THR      H 1287   0.440   5.943   2.461
   82THR     CA 1288   0.329   6.114   2.398
   82THR     HA 1289   0.339   6.212   2.445
   82THR     CB 1290   0.421   6.132   2.277
   82THR     HB 1291   0.378   6.204   2.207
   82THR    CG2 1292   0.553   6.194   2.320
   82THR   HG21 1293   0.519   6.286   2.368
   82THR   HG22 1294   0.610   6.130   2.387
   82THR   HG23 1295   0.606   6.218   2.228
   82THR    OG1 1296   0.452   6.013   2.208
   82THR    HG1 1297   0.495   6.045   2.128
   82THR      C 1298   0.184   6.105   2.350
   82THR      O 1299   0.141   6.197   2.281
   83TYR      N 1300   0.112   5.997   2.383
   83TYR      H 1301   0.155   5.925   2.439
   83TYR     CA 1302  -0.018   5.968   2.325
   83TYR     HA 1303  -0.033   6.045   2.249
   83TYR     CB 1304  -0.016   5.833   2.256
   83TYR    HB1 1305  -0.118   5.805   2.229
   83TYR    HB2 1306   0.011   5.761   2.333
   83TYR     CG 1307   0.079   5.815   2.139
   83TYR    CD1 1308   0.025   5.810   2.010
   83TYR    HD1 1309  -0.081   5.823   1.991
   83TYR    CE1 1310   0.114   5.782   1.907
   83TYR    HE1 1311   0.085   5.778   1.803
   83TYR     CZ 1312   0.253   5.778   1.930
   83TYR     OH 1313   0.345   5.766   1.830
   83TYR     HH 1314   0.434   5.779   1.862
   83TYR    CE2 1315   0.303   5.779   2.062
   83TYR    HE2 1316   0.409   5.773   2.080
   83TYR    CD2 1317   0.215   5.802   2.169
   83TYR    HD2 1318   0.248   5.798   2.272
   83TYR      C 1319  -0.131   5.977   2.426
   83TYR      O 1320  -0.245   5.944   2.396
   84HIS      N 1321  -0.099   6.022   2.548
   84HIS      H 1322  -0.007   6.063   2.553
   84HIS     CA 1323  -0.187   6.053   2.659
   84HIS     HA 1324  -0.212   5.953   2.693
   84HIS     CB 1325  -0.111   6.122   2.771
   84HIS    HB1 1326  -0.178   6.192   2.821
   84HIS    HB2 1327  -0.028   6.183   2.735
   84HIS     CG 1328  -0.066   6.033   2.885
   84HIS    ND1 1329  -0.118   6.032   3.014
   84HIS    CE1 1330  -0.038   5.953   3.086
   84HIS    HE1 1331  -0.054   5.933   3.191
   84HIS    NE2 1332   0.061   5.910   3.006
   84HIS    HE2 1333   0.136   5.848   3.035
   84HIS    CD2 1334   0.037   5.943   2.874
   84HIS    HD2 1335   0.101   5.924   2.790
   84HIS      C 1336  -0.309   6.136   2.620
   84HIS      O 1337  -0.414   6.127   2.683
   85GLU      N 1338  -0.302   6.221   2.517
   85GLU      H 1339  -0.215   6.212   2.465
   85GLU     CA 1340  -0.409   6.302   2.463
   85GLU     HA 1341  -0.448   6.374   2.535
   85GLU     CB 1342  -0.350   6.386   2.349
   85GLU    HB1 1343  -0.268   6.338   2.296
   85GLU    HB2 1344  -0.301   6.472   2.393
   85GLU     CG 1345  -0.447   6.433   2.241
   85GLU    HG1 1346  -0.499   6.349   2.194
   85GLU    HG2 1347  -0.388   6.479   2.162
   85GLU     CD 1348  -0.552   6.535   2.282
   85GLU    OE1 1349  -0.529   6.611   2.379
   85GLU    OE2 1350  -0.664   6.526   2.228
   85GLU      C 1351  -0.527   6.215   2.423
   85GLU      O 1352  -0.520   6.102   2.375
   86LYS      N 1353  -0.649   6.257   2.460
   86LYS      H 1354  -0.656   6.347   2.504
   86LYS     CA 1355  -0.775   6.189   2.441
   86LYS     HA 1356  -0.776   6.092   2.490
   86LYS     CB 1357  -0.893   6.268   2.497
   86LYS    HB1 1358  -0.982   6.223   2.454
   86LYS    HB2 1359  -0.882   6.376   2.482
   86LYS     CG 1360  -0.900   6.255   2.649
   86LYS    HG1 1361  -0.810   6.294   2.697
   86LYS    HG2 1362  -0.898   6.148   2.668
   86LYS     CD 1363  -1.028   6.316   2.706
   86LYS    HD1 1364  -1.034   6.424   2.698
   86LYS    HD2 1365  -1.022   6.291   2.812
   86LYS     CE 1366  -1.157   6.258   2.650
   86LYS    HE1 1367  -1.171   6.156   2.686
   86LYS    HE2 1368  -1.160   6.250   2.541
   86LYS     NZ 1369  -1.272   6.342   2.683
   86LYS    HZ1 1370  -1.277   6.351   2.784
   86LYS    HZ2 1371  -1.270   6.435   2.643
   86LYS    HZ3 1372  -1.357   6.299   2.649
   86LYS      C 1373  -0.794   6.167   2.291
   86LYS      O 1374  -0.840   6.059   2.255
   87GLY      N 1375  -0.749   6.253   2.199
   87GLY      H 1376  -0.741   6.349   2.228
   87GLY     CA 1377  -0.760   6.226   2.057
   87GLY    HA1 1378  -0.745   6.316   1.999
   87GLY    HA2 1379  -0.847   6.161   2.042
   87GLY      C 1380  -0.644   6.139   2.009
   87GLY      O 1381  -0.642   6.118   1.888
   88LEU      N 1382  -0.552   6.086   2.089
   88LEU      H 1383  -0.572   6.090   2.188
   88LEU     CA 1384  -0.452   5.993   2.039
   88LEU     HA 1385  -0.468   5.990   1.931
   88LEU     CB 1386  -0.318   6.056   2.076
   88LEU    HB1 1387  -0.239   5.981   2.068
   88LEU    HB2 1388  -0.324   6.091   2.179
   88LEU     CG 1389  -0.283   6.173   1.985
   88LEU     HG 1390  -0.351   6.257   1.996
   88LEU    CD1 1391  -0.150   6.218   2.046
   88LEU   HD11 1392  -0.117   6.313   2.004
   88LEU   HD12 1393  -0.159   6.244   2.152
   88LEU   HD13 1394  -0.071   6.143   2.047
   88LEU    CD2 1395  -0.269   6.134   1.838
   88LEU   HD21 1396  -0.368   6.129   1.792
   88LEU   HD22 1397  -0.213   6.220   1.801
   88LEU   HD23 1398  -0.218   6.039   1.826
   88LEU      C 1399  -0.463   5.850   2.089
   88LEU      O 1400  -0.413   5.759   2.022
   89VAL      N 1401  -0.552   5.824   2.185
   89VAL      H 1402  -0.608   5.901   2.219
   89VAL     CA 1403  -0.554   5.695   2.250
   89VAL     HA 1404  -0.450   5.675   2.277
   89VAL     CB 1405  -0.620   5.697   2.388
   89VAL     HB 1406  -0.718   5.743   2.375
   89VAL    CG1 1407  -0.640   5.562   2.457
   89VAL   HG11 1408  -0.540   5.520   2.466
   89VAL   HG12 1409  -0.696   5.574   2.549
   89VAL   HG13 1410  -0.692   5.500   2.384
   89VAL    CG2 1411  -0.530   5.778   2.481
   89VAL   HG21 1412  -0.502   5.868   2.426
   89VAL   HG22 1413  -0.589   5.802   2.569
   89VAL   HG23 1414  -0.433   5.737   2.508
   89VAL      C 1415  -0.611   5.585   2.162
   89VAL      O 1416  -0.552   5.477   2.151
   90LYS      N 1417  -0.714   5.609   2.081
   90LYS      H 1418  -0.762   5.698   2.085
   90LYS     CA 1419  -0.767   5.508   1.992
   90LYS     HA 1420  -0.766   5.409   2.037
   90LYS     CB 1421  -0.914   5.544   1.967
   90LYS    HB1 1422  -0.911   5.634   1.906
   90LYS    HB2 1423  -0.956   5.577   2.061
   90LYS     CG 1424  -0.994   5.437   1.893
   90LYS    HG1 1425  -1.008   5.349   1.956
   90LYS    HG2 1426  -0.945   5.413   1.799
   90LYS     CD 1427  -1.132   5.485   1.850
   90LYS    HD1 1428  -1.128   5.572   1.784
   90LYS    HD2 1429  -1.192   5.500   1.940
   90LYS     CE 1430  -1.206   5.374   1.776
   90LYS    HE1 1431  -1.313   5.393   1.783
   90LYS    HE2 1432  -1.185   5.281   1.828
   90LYS     NZ 1433  -1.176   5.348   1.634
   90LYS    HZ1 1434  -1.077   5.343   1.616
   90LYS    HZ2 1435  -1.210   5.257   1.607
   90LYS    HZ3 1436  -1.219   5.417   1.574
   90LYS      C 1437  -0.684   5.499   1.865
   90LYS      O 1438  -0.659   5.391   1.811
   91GLY      N 1439  -0.623   5.609   1.820
   91GLY      H 1440  -0.627   5.690   1.881
   91GLY     CA 1441  -0.532   5.607   1.707
   91GLY    HA1 1442  -0.492   5.708   1.700
   91GLY    HA2 1443  -0.579   5.567   1.618
   91GLY      C 1444  -0.404   5.533   1.741
   91GLY      O 1445  -0.355   5.451   1.664
   92ALA      N 1446  -0.366   5.530   1.869
   92ALA      H 1447  -0.404   5.593   1.938
   92ALA     CA 1448  -0.257   5.447   1.916
   92ALA     HA 1449  -0.179   5.449   1.840
   92ALA     CB 1450  -0.196   5.494   2.048
   92ALA    HB1 1451  -0.101   5.443   2.061
   92ALA    HB2 1452  -0.189   5.603   2.048
   92ALA    HB3 1453  -0.261   5.468   2.132
   92ALA      C 1454  -0.296   5.300   1.929
   92ALA      O 1455  -0.229   5.215   1.872
   93CYS      N 1456  -0.412   5.274   1.989
   93CYS      H 1457  -0.470   5.347   2.027
   93CYS     CA 1458  -0.480   5.146   1.981
   93CYS     HA 1459  -0.421   5.077   2.041
   93CYS     CB 1460  -0.622   5.160   2.036
   93CYS    HB1 1461  -0.691   5.196   1.960
   93CYS    HB2 1462  -0.626   5.232   2.117
   93CYS     SG 1463  -0.681   5.003   2.104
   93CYS     HG 1464  -0.608   4.927   2.022
   93CYS      C 1465  -0.484   5.075   1.847
   93CYS      O 1466  -0.455   4.955   1.841
   94GLN      N 1467  -0.515   5.156   1.745
   94GLN      H 1468  -0.534   5.252   1.769
   94GLN     CA 1469  -0.526   5.101   1.612
   94GLN     HA 1470  -0.566   5.001   1.630
   94GLN     CB 1471  -0.625   5.175   1.522
   94GLN    HB1 1472  -0.614   5.144   1.418
   94GLN    HB2 1473  -0.613   5.283   1.516
   94GLN     CG 1474  -0.765   5.147   1.576
   94GLN    HG1 1475  -0.771   5.158   1.684
   94GLN    HG2 1476  -0.788   5.041   1.564
   94GLN     CD 1477  -0.877   5.231   1.517
   94GLN    OE1 1478  -0.910   5.343   1.557
   94GLN    NE2 1479  -0.919   5.188   1.398
   94GLN   HE21 1480  -0.889   5.102   1.353
   94GLN   HE22 1481  -0.987   5.243   1.347
   94GLN      C 1482  -0.396   5.088   1.534
   94GLN      O 1483  -0.387   4.995   1.454
   95LYS      N 1484  -0.301   5.181   1.549
   95LYS      H 1485  -0.319   5.252   1.619
   95LYS     CA 1486  -0.166   5.160   1.502
   95LYS     HA 1487  -0.161   5.153   1.394
   95LYS     CB 1488  -0.085   5.285   1.537
   95LYS    HB1 1489   0.020   5.256   1.533
   95LYS    HB2 1490  -0.111   5.313   1.639
   95LYS     CG 1491  -0.097   5.401   1.438
   95LYS    HG1 1492  -0.198   5.406   1.398
   95LYS    HG2 1493  -0.030   5.388   1.354
   95LYS     CD 1494  -0.064   5.534   1.505
   95LYS    HD1 1495   0.032   5.517   1.555
   95LYS    HD2 1496  -0.134   5.555   1.587
   95LYS     CE 1497  -0.051   5.646   1.403
   95LYS    HE1 1498  -0.007   5.607   1.311
   95LYS    HE2 1499   0.012   5.725   1.443
   95LYS     NZ 1500  -0.185   5.701   1.379
   95LYS    HZ1 1501  -0.212   5.783   1.431
   95LYS    HZ2 1502  -0.190   5.737   1.284
   95LYS    HZ3 1503  -0.262   5.637   1.388
   95LYS      C 1504  -0.091   5.039   1.556
   95LYS      O 1505  -0.038   4.958   1.480
   96THR      N 1506  -0.118   5.008   1.682
   96THR      H 1507  -0.158   5.083   1.737
   96THR     CA 1508  -0.065   4.889   1.746
   96THR     HA 1509   0.036   4.888   1.705
   96THR     CB 1510  -0.052   4.902   1.897
   96THR     HB 1511   0.004   4.994   1.913
   96THR    CG2 1512  -0.180   4.895   1.981
   96THR   HG21 1513  -0.246   4.979   1.959
   96THR   HG22 1514  -0.223   4.795   1.985
   96THR   HG23 1515  -0.150   4.902   2.085
   96THR    OG1 1516   0.027   4.794   1.941
   96THR    HG1 1517   0.111   4.815   1.898
   96THR      C 1518  -0.143   4.763   1.709
   96THR      O 1519  -0.070   4.669   1.677
   97LEU      N 1520  -0.274   4.765   1.684
   97LEU      H 1521  -0.328   4.846   1.710
   97LEU     CA 1522  -0.346   4.655   1.622
   97LEU     HA 1523  -0.323   4.567   1.682
   97LEU     CB 1524  -0.494   4.685   1.644
   97LEU    HB1 1525  -0.545   4.625   1.568
   97LEU    HB2 1526  -0.515   4.788   1.617
   97LEU     CG 1527  -0.553   4.644   1.779
   97LEU     HG 1528  -0.486   4.676   1.858
   97LEU    CD1 1529  -0.693   4.703   1.798
   97LEU   HD11 1530  -0.693   4.812   1.806
   97LEU   HD12 1531  -0.760   4.666   1.720
   97LEU   HD13 1532  -0.730   4.675   1.896
   97LEU    CD2 1533  -0.574   4.493   1.787
   97LEU   HD21 1534  -0.643   4.472   1.705
   97LEU   HD22 1535  -0.478   4.443   1.777
   97LEU   HD23 1536  -0.620   4.474   1.884
   97LEU      C 1537  -0.316   4.632   1.475
   97LEU      O 1538  -0.325   4.517   1.433
   98SER      N 1539  -0.274   4.738   1.404
   98SER      H 1540  -0.257   4.822   1.456
   98SER     CA 1541  -0.233   4.715   1.267
   98SER     HA 1542  -0.309   4.667   1.207
   98SER     CB 1543  -0.229   4.850   1.197
   98SER    HB1 1544  -0.198   4.834   1.094
   98SER    HB2 1545  -0.152   4.912   1.244
   98SER     OG 1546  -0.354   4.915   1.188
   98SER     HG 1547  -0.369   4.942   1.279
   98SER      C 1548  -0.097   4.645   1.264
   98SER      O 1549  -0.082   4.554   1.183
   99ASP      N 1550  -0.006   4.677   1.356
   99ASP      H 1551  -0.030   4.732   1.437
   99ASP     CA 1552   0.130   4.628   1.340
   99ASP     HA 1553   0.150   4.613   1.234
   99ASP     CB 1554   0.218   4.739   1.396
   99ASP    HB1 1555   0.318   4.701   1.415
   99ASP    HB2 1556   0.169   4.771   1.488
   99ASP     CG 1557   0.215   4.864   1.309
   99ASP    OD1 1558   0.277   4.966   1.346
   99ASP    OD2 1559   0.178   4.861   1.189
   99ASP      C 1560   0.159   4.498   1.413
   99ASP      O 1561   0.213   4.410   1.346
  100LEU      N 1562   0.091   4.471   1.525
  100LEU      H 1563   0.054   4.550   1.576
  100LEU     CA 1564   0.056   4.340   1.576
  100LEU     HA 1565   0.146   4.279   1.580
  100LEU     CB 1566   0.013   4.349   1.722
  100LEU    HB1 1567  -0.017   4.251   1.760
  100LEU    HB2 1568  -0.079   4.408   1.715
  100LEU     CG 1569   0.108   4.406   1.826
  100LEU     HG 1570   0.144   4.506   1.802
  100LEU    CD1 1571   0.027   4.413   1.955
  100LEU   HD11 1572  -0.024   4.320   1.983
  100LEU   HD12 1573   0.089   4.440   2.041
  100LEU   HD13 1574  -0.051   4.489   1.952
  100LEU    CD2 1575   0.231   4.316   1.838
  100LEU   HD21 1576   0.302   4.346   1.914
  100LEU   HD22 1577   0.202   4.218   1.877
  100LEU   HD23 1578   0.292   4.292   1.751
  100LEU      C 1579  -0.038   4.256   1.491
  100LEU      O 1580  -0.044   4.135   1.514
  101LYS      N 1581  -0.099   4.311   1.386
  101LYS      H 1582  -0.069   4.403   1.357
  101LYS     CA 1583  -0.185   4.242   1.292
  101LYS     HA 1584  -0.236   4.323   1.239
  101LYS     CB 1585  -0.106   4.172   1.182
  101LYS    HB1 1586  -0.074   4.069   1.201
  101LYS    HB2 1587  -0.020   4.236   1.165
  101LYS     CG 1588  -0.187   4.158   1.053
  101LYS    HG1 1589  -0.193   4.258   1.012
  101LYS    HG2 1590  -0.293   4.140   1.071
  101LYS     CD 1591  -0.114   4.069   0.953
  101LYS    HD1 1592  -0.172   4.081   0.862
  101LYS    HD2 1593  -0.115   3.968   0.994
  101LYS     CE 1594   0.032   4.100   0.925
  101LYS    HE1 1595   0.089   4.088   1.018
  101LYS    HE2 1596   0.036   4.201   0.884
  101LYS     NZ 1597   0.092   4.014   0.822
  101LYS    HZ1 1598   0.174   4.056   0.782
  101LYS    HZ2 1599   0.118   3.922   0.856
  101LYS    HZ3 1600   0.020   3.996   0.753
  101LYS      C 1601  -0.288   4.154   1.362
  101LYS      O 1602  -0.289   4.034   1.336
  102LEU      N 1603  -0.377   4.215   1.441
  102LEU      H 1604  -0.357   4.314   1.448
  102LEU     CA 1605  -0.491   4.168   1.517
  102LEU     HA 1606  -0.517   4.068   1.485
  102LEU     CB 1607  -0.450   4.164   1.664
  102LEU    HB1 1608  -0.536   4.135   1.724
  102LEU    HB2 1609  -0.407   4.256   1.704
  102LEU     CG 1610  -0.348   4.055   1.698
  102LEU     HG 1611  -0.253   4.076   1.649
  102LEU    CD1 1612  -0.319   4.053   1.847
  102LEU   HD11 1613  -0.410   4.017   1.896
  102LEU   HD12 1614  -0.229   3.994   1.864
  102LEU   HD13 1615  -0.302   4.153   1.887
  102LEU    CD2 1616  -0.400   3.917   1.659
  102LEU   HD21 1617  -0.400   3.910   1.550
  102LEU   HD22 1618  -0.329   3.846   1.701
  102LEU   HD23 1619  -0.497   3.895   1.703
  102LEU      C 1620  -0.617   4.250   1.495
  102LEU      O 1621  -0.614   4.369   1.462
  103ASP      N 1622  -0.733   4.190   1.523
  103ASP      H 1623  -0.722   4.095   1.556
  103ASP     CA 1624  -0.862   4.257   1.530
  103ASP     HA 1625  -0.859   4.344   1.465
  103ASP     CB 1626  -0.977   4.177   1.472
  103ASP    HB1 1627  -1.065   4.240   1.458
  103ASP    HB2 1628  -1.010   4.106   1.548
  103ASP     CG 1629  -0.944   4.101   1.344
  103ASP    OD1 1630  -0.901   4.173   1.252
  103ASP    OD2 1631  -0.944   3.976   1.345
  103ASP      C 1632  -0.894   4.318   1.666
  103ASP      O 1633  -0.977   4.409   1.673
  104TYR      N 1634  -0.839   4.265   1.775
  104TYR      H 1635  -0.763   4.199   1.765
  104TYR     CA 1636  -0.855   4.311   1.911
  104TYR     HA 1637  -0.858   4.420   1.905
  104TYR     CB 1638  -0.989   4.263   1.965
  104TYR    HB1 1639  -1.074   4.285   1.900
  104TYR    HB2 1640  -1.015   4.314   2.057
  104TYR     CG 1641  -0.998   4.117   2.003
  104TYR    CD1 1642  -0.961   4.079   2.133
  104TYR    HD1 1643  -0.924   4.153   2.202
  104TYR    CE1 1644  -0.956   3.942   2.162
  104TYR    HE1 1645  -0.915   3.907   2.255
  104TYR     CZ 1646  -1.000   3.845   2.069
  104TYR     OH 1647  -0.983   3.712   2.093
  104TYR     HH 1648  -1.023   3.655   2.026
  104TYR    CE2 1649  -1.048   3.885   1.943
  104TYR    HE2 1650  -1.090   3.811   1.877
  104TYR    CD2 1651  -1.048   4.022   1.913
  104TYR    HD2 1652  -1.072   4.055   1.814
  104TYR      C 1653  -0.744   4.277   2.010
  104TYR      O 1654  -0.679   4.177   1.981
  105LEU      N 1655  -0.721   4.346   2.122
  105LEU      H 1656  -0.768   4.434   2.135
  105LEU     CA 1657  -0.625   4.320   2.227
  105LEU     HA 1658  -0.548   4.248   2.197
  105LEU     CB 1659  -0.551   4.450   2.256
  105LEU    HB1 1660  -0.494   4.436   2.348
  105LEU    HB2 1661  -0.635   4.515   2.279
  105LEU     CG 1662  -0.451   4.508   2.156
  105LEU     HG 1663  -0.502   4.541   2.066
  105LEU    CD1 1664  -0.379   4.626   2.221
  105LEU   HD11 1665  -0.462   4.683   2.262
  105LEU   HD12 1666  -0.314   4.598   2.304
  105LEU   HD13 1667  -0.332   4.691   2.148
  105LEU    CD2 1668  -0.345   4.401   2.127
  105LEU   HD21 1669  -0.256   4.435   2.075
  105LEU   HD22 1670  -0.324   4.351   2.222
  105LEU   HD23 1671  -0.389   4.326   2.061
  105LEU      C 1672  -0.690   4.267   2.354
  105LEU      O 1673  -0.800   4.306   2.393
  106ASP      N 1674  -0.620   4.180   2.427
  106ASP      H 1675  -0.523   4.164   2.405
  106ASP     CA 1676  -0.674   4.130   2.552
  106ASP     HA 1677  -0.781   4.115   2.533
  106ASP     CB 1678  -0.611   3.997   2.591
  106ASP    HB1 1679  -0.647   3.964   2.688
  106ASP    HB2 1680  -0.505   4.018   2.606
  106ASP     CG 1681  -0.639   3.893   2.484
  106ASP    OD1 1682  -0.738   3.818   2.500
  106ASP    OD2 1683  -0.569   3.880   2.381
  106ASP      C 1684  -0.664   4.229   2.668
  106ASP      O 1685  -0.744   4.219   2.760
  107LEU      N 1686  -0.572   4.326   2.660
  107LEU      H 1687  -0.507   4.314   2.583
  107LEU     CA 1688  -0.532   4.428   2.754
  107LEU     HA 1689  -0.623   4.468   2.799
  107LEU     CB 1690  -0.453   4.357   2.863
  107LEU    HB1 1691  -0.364   4.317   2.813
  107LEU    HB2 1692  -0.514   4.280   2.911
  107LEU     CG 1693  -0.402   4.437   2.983
  107LEU     HG 1694  -0.335   4.516   2.946
  107LEU    CD1 1695  -0.511   4.515   3.056
  107LEU   HD11 1696  -0.487   4.547   3.157
  107LEU   HD12 1697  -0.543   4.602   2.999
  107LEU   HD13 1698  -0.592   4.444   3.072
  107LEU    CD2 1699  -0.320   4.351   3.079
  107LEU   HD21 1700  -0.262   4.412   3.148
  107LEU   HD22 1701  -0.384   4.284   3.136
  107LEU   HD23 1702  -0.246   4.290   3.026
  107LEU      C 1703  -0.458   4.542   2.687
  107LEU      O 1704  -0.368   4.530   2.603
  108TYR      N 1705  -0.478   4.665   2.734
  108TYR      H 1706  -0.545   4.670   2.809
  108TYR     CA 1707  -0.411   4.788   2.696
  108TYR     HA 1708  -0.316   4.764   2.648
  108TYR     CB 1709  -0.495   4.844   2.583
  108TYR    HB1 1710  -0.590   4.881   2.621
  108TYR    HB2 1711  -0.503   4.764   2.509
  108TYR     CG 1712  -0.430   4.949   2.495
  108TYR    CD1 1713  -0.311   4.921   2.427
  108TYR    HD1 1714  -0.260   4.826   2.434
  108TYR    CE1 1715  -0.256   5.018   2.343
  108TYR    HE1 1716  -0.165   4.988   2.293
  108TYR     CZ 1717  -0.312   5.146   2.331
  108TYR     OH 1718  -0.243   5.246   2.267
  108TYR     HH 1719  -0.295   5.325   2.286
  108TYR    CE2 1720  -0.423   5.180   2.412
  108TYR    HE2 1721  -0.469   5.277   2.406
  108TYR    CD2 1722  -0.477   5.081   2.494
  108TYR    HD2 1723  -0.564   5.097   2.556
  108TYR      C 1724  -0.381   4.869   2.821
  108TYR      O 1725  -0.461   4.878   2.914
  109LEU      N 1726  -0.254   4.912   2.825
  109LEU      H 1727  -0.203   4.905   2.738
  109LEU     CA 1728  -0.185   4.970   2.938
  109LEU     HA 1729  -0.252   4.957   3.023
  109LEU     CB 1730  -0.063   4.889   2.982
  109LEU    HB1 1731  -0.016   4.932   3.071
  109LEU    HB2 1732   0.008   4.897   2.900
  109LEU     CG 1733  -0.086   4.739   3.004
  109LEU     HG 1734  -0.136   4.691   2.920
  109LEU    CD1 1735   0.046   4.676   3.049
  109LEU   HD11 1736   0.037   4.573   3.081
  109LEU   HD12 1737   0.112   4.700   2.966
  109LEU   HD13 1738   0.094   4.738   3.125
  109LEU    CD2 1739  -0.175   4.720   3.126
  109LEU   HD21 1740  -0.193   4.617   3.158
  109LEU   HD22 1741  -0.138   4.777   3.210
  109LEU   HD23 1742  -0.275   4.750   3.093
  109LEU      C 1743  -0.140   5.113   2.909
  109LEU      O 1744  -0.112   5.146   2.795
  110ILE      N 1745  -0.153   5.197   3.012
  110ILE      H 1746  -0.207   5.175   3.095
  110ILE     CA 1747  -0.081   5.322   3.013
  110ILE     HA 1748  -0.079   5.365   2.913
  110ILE     CB 1749  -0.142   5.418   3.115
  110ILE     HB 1750  -0.135   5.369   3.212
  110ILE    CG2 1751  -0.063   5.548   3.114
  110ILE   HG21 1752  -0.088   5.606   3.203
  110ILE   HG22 1753   0.040   5.523   3.140
  110ILE   HG23 1754  -0.067   5.605   3.021
  110ILE    CG1 1755  -0.286   5.459   3.082
  110ILE   HG11 1756  -0.358   5.379   3.097
  110ILE   HG12 1757  -0.284   5.488   2.977
  110ILE     CD 1758  -0.352   5.570   3.163
  110ILE    HD1 1759  -0.306   5.665   3.136
  110ILE    HD2 1760  -0.460   5.566   3.146
  110ILE    HD3 1761  -0.344   5.559   3.271
  110ILE      C 1762   0.066   5.294   3.042
  110ILE      O 1763   0.091   5.215   3.133
  111HIS      N 1764   0.165   5.344   2.968
  111HIS      H 1765   0.140   5.396   2.885
  111HIS     CA 1766   0.304   5.306   2.984
  111HIS     HA 1767   0.311   5.199   3.002
  111HIS     CB 1768   0.379   5.347   2.858
  111HIS    HB1 1769   0.400   5.454   2.863
  111HIS    HB2 1770   0.310   5.332   2.774
  111HIS     CG 1771   0.503   5.271   2.818
  111HIS    ND1 1772   0.532   5.234   2.687
  111HIS    CE1 1773   0.655   5.183   2.691
  111HIS    HE1 1774   0.714   5.150   2.607
  111HIS    NE2 1775   0.704   5.188   2.816
  111HIS    HE2 1776   0.796   5.157   2.842
  111HIS    CD2 1777   0.613   5.252   2.898
  111HIS    HD2 1778   0.620   5.267   3.005
  111HIS      C 1779   0.370   5.375   3.103
  111HIS      O 1780   0.447   5.311   3.173
  112TRP      N 1781   0.340   5.503   3.129
  112TRP      H 1782   0.276   5.551   3.067
  112TRP     CA 1783   0.379   5.582   3.244
  112TRP     HA 1784   0.376   5.512   3.327
  112TRP     CB 1785   0.518   5.645   3.241
  112TRP    HB1 1786   0.530   5.684   3.342
  112TRP    HB2 1787   0.515   5.733   3.177
  112TRP     CG 1788   0.640   5.562   3.214
  112TRP    CD1 1789   0.676   5.502   3.098
  112TRP    HD1 1790   0.627   5.520   3.004
  112TRP    NE1 1791   0.786   5.421   3.118
  112TRP    HE1 1792   0.826   5.355   3.053
  112TRP    CE2 1793   0.831   5.431   3.248
  112TRP    CZ2 1794   0.939   5.375   3.316
  112TRP    HZ2 1795   1.008   5.307   3.269
  112TRP    CH2 1796   0.958   5.400   3.453
  112TRP    HH2 1797   1.033   5.344   3.507
  112TRP    CZ3 1798   0.873   5.490   3.517
  112TRP    HZ3 1799   0.875   5.509   3.623
  112TRP    CE3 1800   0.768   5.550   3.446
  112TRP    HE3 1801   0.704   5.621   3.496
  112TRP    CD2 1802   0.740   5.519   3.312
  112TRP      C 1803   0.273   5.685   3.278
  112TRP      O 1804   0.215   5.735   3.182
  113PRO      N 1805   0.248   5.720   3.405
  113PRO     CD 1806   0.319   5.666   3.519
  113PRO    HD1 1807   0.428   5.667   3.509
  113PRO    HD2 1808   0.265   5.573   3.538
  113PRO     CG 1809   0.290   5.760   3.636
  113PRO    HG1 1810   0.362   5.841   3.640
  113PRO    HG2 1811   0.292   5.709   3.733
  113PRO     CB 1812   0.153   5.814   3.598
  113PRO    HB1 1813   0.130   5.914   3.636
  113PRO    HB2 1814   0.073   5.746   3.628
  113PRO     CA 1815   0.144   5.812   3.446
  113PRO     HA 1816   0.048   5.767   3.419
  113PRO      C 1817   0.169   5.949   3.385
  113PRO      O 1818   0.072   6.024   3.381
  114THR      N 1819   0.292   5.990   3.352
  114THR      H 1820   0.366   5.925   3.376
  114THR     CA 1821   0.333   6.115   3.290
  114THR     HA 1822   0.280   6.192   3.346
  114THR     CB 1823   0.481   6.137   3.318
  114THR     HB 1824   0.513   6.229   3.271
  114THR    CG2 1825   0.511   6.142   3.468
  114THR   HG21 1826   0.448   6.206   3.529
  114THR   HG22 1827   0.523   6.046   3.519
  114THR   HG23 1828   0.605   6.198   3.477
  114THR    OG1 1829   0.545   6.026   3.258
  114THR    HG1 1830   0.506   6.012   3.172
  114THR      C 1831   0.301   6.134   3.143
  114THR      O 1832   0.348   6.064   3.053
  115GLY      N 1833   0.220   6.234   3.108
  115GLY      H 1834   0.186   6.283   3.189
  115GLY     CA 1835   0.190   6.284   2.975
  115GLY    HA1 1836   0.092   6.331   2.980
  115GLY    HA2 1837   0.168   6.196   2.914
  115GLY      C 1838   0.295   6.373   2.910
  115GLY      O 1839   0.327   6.476   2.970
  116PHE      N 1840   0.356   6.338   2.797
  116PHE      H 1841   0.326   6.249   2.758
  116PHE     CA 1842   0.447   6.418   2.718
  116PHE     HA 1843   0.483   6.499   2.781
  116PHE     CB 1844   0.561   6.332   2.663
  116PHE    HB1 1845   0.605   6.384   2.578
  116PHE    HB2 1846   0.512   6.247   2.615
  116PHE     CG 1847   0.659   6.265   2.756
  116PHE    CD1 1848   0.662   6.272   2.896
  116PHE    HD1 1849   0.581   6.327   2.940
  116PHE    CE1 1850   0.746   6.192   2.974
  116PHE    HE1 1851   0.732   6.199   3.081
  116PHE     CZ 1852   0.834   6.102   2.912
  116PHE     HZ 1853   0.903   6.036   2.962
  116PHE    CE2 1854   0.832   6.090   2.772
  116PHE    HE2 1855   0.895   6.019   2.721
  116PHE    CD2 1856   0.755   6.181   2.698
  116PHE    HD2 1857   0.764   6.168   2.591
  116PHE      C 1858   0.367   6.473   2.601
  116PHE      O 1859   0.270   6.418   2.550
  117LYS      N 1860   0.414   6.586   2.546
  117LYS      H 1861   0.488   6.640   2.588
  117LYS     CA 1862   0.339   6.650   2.440
  117LYS     HA 1863   0.232   6.655   2.459
  117LYS     CB 1864   0.378   6.794   2.408
  117LYS    HB1 1865   0.318   6.828   2.323
  117LYS    HB2 1866   0.484   6.792   2.381
  117LYS     CG 1867   0.357   6.888   2.527
  117LYS    HG1 1868   0.442   6.870   2.593
  117LYS    HG2 1869   0.254   6.884   2.563
  117LYS     CD 1870   0.372   7.033   2.482
  117LYS    HD1 1871   0.298   7.067   2.410
  117LYS    HD2 1872   0.466   7.048   2.428
  117LYS     CE 1873   0.361   7.129   2.600
  117LYS    HE1 1874   0.442   7.114   2.671
  117LYS    HE2 1875   0.266   7.115   2.650
  117LYS     NZ 1876   0.367   7.271   2.562
  117LYS    HZ1 1877   0.347   7.332   2.640
  117LYS    HZ2 1878   0.459   7.293   2.527
  117LYS    HZ3 1879   0.298   7.291   2.491
  117LYS      C 1880   0.345   6.576   2.307
  117LYS      O 1881   0.451   6.544   2.255
  118PRO      N 1882   0.233   6.546   2.240
  118PRO     CD 1883   0.098   6.583   2.278
  118PRO    HD1 1884   0.095   6.692   2.286
  118PRO    HD2 1885   0.065   6.547   2.376
  118PRO     CG 1886  -0.006   6.522   2.185
  118PRO    HG1 1887  -0.093   6.586   2.175
  118PRO    HG2 1888  -0.020   6.419   2.216
  118PRO     CB 1889   0.080   6.525   2.058
  118PRO    HB1 1890   0.056   6.617   2.006
  118PRO    HB2 1891   0.053   6.442   1.992
  118PRO     CA 1892   0.227   6.521   2.098
  118PRO     HA 1893   0.262   6.421   2.072
  118PRO      C 1894   0.295   6.631   2.016
  118PRO      O 1895   0.265   6.748   2.039
  119GLY      N 1896   0.381   6.594   1.921
  119GLY      H 1897   0.381   6.495   1.901
  119GLY     CA 1898   0.476   6.680   1.853
  119GLY    HA1 1899   0.561   6.718   1.908
  119GLY    HA2 1900   0.425   6.766   1.811
  119GLY      C 1901   0.545   6.606   1.739
  119GLY      O 1902   0.482   6.541   1.656
  120LYS      N 1903   0.677   6.619   1.735
  120LYS      H 1904   0.723   6.669   1.810
  120LYS     CA 1905   0.763   6.559   1.635
  120LYS     HA 1906   0.698   6.540   1.549
  120LYS     CB 1907   0.855   6.668   1.579
  120LYS    HB1 1908   0.784   6.746   1.552
  120LYS    HB2 1909   0.909   6.642   1.488
  120LYS     CG 1910   0.975   6.701   1.667
  120LYS    HG1 1911   1.041   6.615   1.673
  120LYS    HG2 1912   0.954   6.716   1.773
  120LYS     CD 1913   1.060   6.812   1.607
  120LYS    HD1 1914   1.021   6.908   1.641
  120LYS    HD2 1915   1.057   6.816   1.498
  120LYS     CE 1916   1.207   6.801   1.646
  120LYS    HE1 1917   1.264   6.876   1.590
  120LYS    HE2 1918   1.236   6.702   1.613
  120LYS     NZ 1919   1.232   6.826   1.788
  120LYS    HZ1 1920   1.201   6.916   1.822
  120LYS    HZ2 1921   1.186   6.756   1.845
  120LYS    HZ3 1922   1.327   6.814   1.819
  120LYS      C 1923   0.832   6.427   1.667
  120LYS      O 1924   0.878   6.359   1.575
  121GLU      N 1925   0.852   6.408   1.797
  121GLU      H 1926   0.796   6.464   1.860
  121GLU     CA 1927   0.935   6.306   1.859
  121GLU     HA 1928   0.971   6.231   1.788
  121GLU     CB 1929   1.066   6.373   1.900
  121GLU    HB1 1930   1.110   6.435   1.821
  121GLU    HB2 1931   1.137   6.293   1.923
  121GLU     CG 1932   1.050   6.469   2.017
  121GLU    HG1 1933   1.069   6.419   2.112
  121GLU    HG2 1934   0.946   6.501   2.020
  121GLU     CD 1935   1.144   6.589   2.014
  121GLU    OE1 1936   1.267   6.576   1.994
  121GLU    OE2 1937   1.089   6.701   2.019
  121GLU      C 1938   0.872   6.228   1.973
  121GLU      O 1939   0.767   6.271   2.021
  122PHE      N 1940   0.936   6.122   2.021
  122PHE      H 1941   1.032   6.113   1.990
  122PHE     CA 1942   0.887   6.046   2.134
  122PHE     HA 1943   0.778   6.037   2.132
  122PHE     CB 1944   0.938   5.904   2.111
  122PHE    HB1 1945   0.913   5.875   2.009
  122PHE    HB2 1946   0.867   5.838   2.163
  122PHE     CG 1947   1.076   5.853   2.142
  122PHE    CD1 1948   1.107   5.815   2.274
  122PHE    HD1 1949   1.032   5.812   2.351
  122PHE    CE1 1950   1.236   5.767   2.300
  122PHE    HE1 1951   1.268   5.739   2.399
  122PHE     CZ 1952   1.331   5.764   2.197
  122PHE     HZ 1953   1.435   5.741   2.213
  122PHE    CE2 1954   1.300   5.807   2.067
  122PHE    HE2 1955   1.371   5.794   1.986
  122PHE    CD2 1956   1.172   5.857   2.040
  122PHE    HD2 1957   1.152   5.893   1.940
  122PHE      C 1958   0.934   6.090   2.272
  122PHE      O 1959   0.874   6.055   2.373
  123PHE      N 1960   1.039   6.172   2.286
  123PHE      H 1961   1.095   6.183   2.203
  123PHE     CA 1962   1.086   6.221   2.414
  123PHE     HA 1963   1.008   6.221   2.489
  123PHE     CB 1964   1.197   6.135   2.475
  123PHE    HB1 1965   1.281   6.144   2.406
  123PHE    HB2 1966   1.166   6.031   2.466
  123PHE     CG 1967   1.242   6.160   2.617
  123PHE    CD1 1968   1.378   6.141   2.645
  123PHE    HD1 1969   1.445   6.118   2.564
  123PHE    CE1 1970   1.426   6.131   2.776
  123PHE    HE1 1971   1.531   6.116   2.795
  123PHE     CZ 1972   1.331   6.135   2.879
  123PHE     HZ 1973   1.365   6.118   2.980
  123PHE    CE2 1974   1.195   6.159   2.857
  123PHE    HE2 1975   1.122   6.144   2.935
  123PHE    CD2 1976   1.152   6.168   2.724
  123PHE    HD2 1977   1.045   6.175   2.711
  123PHE      C 1978   1.122   6.368   2.403
  123PHE      O 1979   1.239   6.406   2.412
  124PRO      N 1980   1.019   6.453   2.400
  124PRO     CD 1981   0.881   6.426   2.366
  124PRO    HD1 1982   0.842   6.340   2.420
  124PRO    HD2 1983   0.870   6.404   2.260
  124PRO     CG 1984   0.803   6.551   2.407
  124PRO    HG1 1985   0.786   6.545   2.515
  124PRO    HG2 1986   0.707   6.565   2.357
  124PRO     CB 1987   0.905   6.659   2.373
  124PRO    HB1 1988   0.905   6.751   2.431
  124PRO    HB2 1989   0.893   6.680   2.266
  124PRO     CA 1990   1.042   6.596   2.392
  124PRO     HA 1991   1.102   6.616   2.303
  124PRO      C 1992   1.107   6.656   2.516
  124PRO      O 1993   1.054   6.649   2.626
  125LEU      N 1994   1.222   6.721   2.496
  125LEU      H 1995   1.249   6.740   2.400
  125LEU     CA 1996   1.305   6.773   2.603
  125LEU     HA 1997   1.264   6.748   2.701
  125LEU     CB 1998   1.448   6.723   2.583
  125LEU    HB1 1999   1.510   6.787   2.646
  125LEU    HB2 2000   1.474   6.732   2.478
  125LEU     CG 2001   1.476   6.580   2.627
  125LEU     HG 2002   1.426   6.522   2.549
  125LEU    CD1 2003   1.626   6.554   2.614
  125LEU   HD11 2004   1.674   6.603   2.699
  125LEU   HD12 2005   1.642   6.446   2.613
  125LEU   HD13 2006   1.650   6.587   2.513
  125LEU    CD2 2007   1.432   6.545   2.768
  125LEU   HD21 2008   1.500   6.579   2.846
  125LEU   HD22 2009   1.334   6.584   2.796
  125LEU   HD23 2010   1.426   6.437   2.783
  125LEU      C 2011   1.305   6.925   2.600
  125LEU      O 2012   1.306   6.987   2.494
  126ASP      N 2013   1.321   6.984   2.719
  126ASP      H 2014   1.317   6.925   2.801
  126ASP     CA 2015   1.348   7.125   2.737
  126ASP     HA 2016   1.331   7.169   2.639
  126ASP     CB 2017   1.238   7.191   2.819
  126ASP    HB1 2018   1.231   7.153   2.920
  126ASP    HB2 2019   1.140   7.153   2.791
  126ASP     CG 2020   1.237   7.344   2.821
  126ASP    OD1 2021   1.296   7.396   2.918
  126ASP    OD2 2022   1.174   7.402   2.730
  126ASP      C 2023   1.486   7.162   2.789
  126ASP      O 2024   1.552   7.085   2.858
  127GLU      N 2025   1.534   7.283   2.758
  127GLU      H 2026   1.483   7.345   2.697
  127GLU     CA 2027   1.663   7.332   2.803
  127GLU     HA 2028   1.728   7.253   2.765
  127GLU     CB 2029   1.701   7.459   2.726
  127GLU    HB1 2030   1.794   7.494   2.769
  127GLU    HB2 2031   1.623   7.535   2.735
  127GLU     CG 2032   1.716   7.435   2.576
  127GLU    HG1 2033   1.704   7.537   2.538
  127GLU    HG2 2034   1.639   7.371   2.533
  127GLU     CD 2035   1.851   7.383   2.530
  127GLU    OE1 2036   1.946   7.464   2.521
  127GLU    OE2 2037   1.862   7.264   2.494
  127GLU      C 2038   1.681   7.344   2.953
  127GLU      O 2039   1.795   7.367   2.994
  128SER      N 2040   1.572   7.332   3.029
  128SER      H 2041   1.486   7.323   2.978
  128SER     CA 2042   1.580   7.325   3.174
  128SER     HA 2043   1.650   7.402   3.207
  128SER     CB 2044   1.442   7.362   3.228
  128SER    HB1 2045   1.427   7.463   3.189
  128SER    HB2 2046   1.441   7.376   3.336
  128SER     OG 2047   1.342   7.273   3.184
  128SER     HG 2048   1.296   7.318   3.113
  128SER      C 2049   1.630   7.192   3.226
  128SER      O 2050   1.642   7.180   3.348
  129GLY      N 2051   1.673   7.101   3.138
  129GLY      H 2052   1.668   7.123   3.040
  129GLY     CA 2053   1.712   6.968   3.181
  129GLY    HA1 2054   1.770   6.977   3.273
  129GLY    HA2 2055   1.775   6.922   3.106
  129GLY      C 2056   1.595   6.872   3.200
  129GLY      O 2057   1.625   6.773   3.267
  130ASN      N 2058   1.474   6.898   3.151
  130ASN      H 2059   1.456   6.982   3.098
  130ASN     CA 2060   1.352   6.829   3.188
  130ASN     HA 2061   1.376   6.752   3.261
  130ASN     CB 2062   1.258   6.920   3.266
  130ASN    HB1 2063   1.167   6.866   3.291
  130ASN    HB2 2064   1.213   6.996   3.203
  130ASN     CG 2065   1.316   6.969   3.398
  130ASN    OD1 2066   1.338   6.895   3.494
  130ASN    ND2 2067   1.333   7.101   3.410
  130ASN   HD21 2068   1.312   7.161   3.332
  130ASN   HD22 2069   1.350   7.142   3.502
  130ASN      C 2070   1.276   6.782   3.064
  130ASN      O 2071   1.311   6.816   2.952
  131VAL      N 2072   1.177   6.694   3.080
  131VAL      H 2073   1.161   6.663   3.175
  131VAL     CA 2074   1.087   6.640   2.980
  131VAL     HA 2075   1.129   6.642   2.879
  131VAL     CB 2076   1.045   6.496   3.006
  131VAL     HB 2077   1.140   6.446   3.025
  131VAL    CG1 2078   0.951   6.478   3.124
  131VAL   HG11 2079   0.936   6.370   3.133
  131VAL   HG12 2080   0.981   6.526   3.217
  131VAL   HG13 2081   0.854   6.524   3.104
  131VAL    CG2 2082   0.978   6.427   2.888
  131VAL   HG21 2083   0.885   6.479   2.863
  131VAL   HG22 2084   1.042   6.435   2.800
  131VAL   HG23 2085   0.964   6.321   2.910
  131VAL      C 2086   0.972   6.739   2.975
  131VAL      O 2087   0.944   6.807   3.074
  132VAL      N 2088   0.904   6.760   2.862
  132VAL      H 2089   0.936   6.716   2.777
  132VAL     CA 2090   0.797   6.855   2.840
  132VAL     HA 2091   0.816   6.936   2.911
  132VAL     CB 2092   0.812   6.910   2.698
  132VAL     HB 2093   0.781   6.835   2.625
  132VAL    CG1 2094   0.719   7.030   2.683
  132VAL   HG11 2095   0.742   7.089   2.594
  132VAL   HG12 2096   0.617   6.995   2.669
  132VAL   HG13 2097   0.723   7.091   2.773
  132VAL    CG2 2098   0.950   6.960   2.660
  132VAL   HG21 2099   0.997   6.874   2.612
  132VAL   HG22 2100   0.954   7.033   2.580
  132VAL   HG23 2101   1.003   6.981   2.753
  132VAL      C 2102   0.661   6.789   2.851
  132VAL      O 2103   0.623   6.702   2.772
  133PRO      N 2104   0.570   6.839   2.936
  133PRO     CD 2105   0.592   6.949   3.027
  133PRO    HD1 2106   0.596   7.048   2.981
  133PRO    HD2 2107   0.683   6.948   3.088
  133PRO     CG 2108   0.473   6.945   3.123
  133PRO    HG1 2109   0.408   7.026   3.086
  133PRO    HG2 2110   0.505   6.966   3.225
  133PRO     CB 2111   0.423   6.802   3.112
  133PRO    HB1 2112   0.315   6.789   3.128
  133PRO    HB2 2113   0.479   6.728   3.170
  133PRO     CA 2114   0.444   6.774   2.964
  133PRO     HA 2115   0.447   6.665   2.957
  133PRO      C 2116   0.324   6.819   2.882
  133PRO      O 2117   0.324   6.931   2.831
  134SER      N 2118   0.229   6.728   2.860
  134SER      H 2119   0.248   6.634   2.893
  134SER     CA 2120   0.105   6.760   2.792
  134SER     HA 2121   0.133   6.837   2.720
  134SER     CB 2122   0.038   6.649   2.711
  134SER    HB1 2123   0.084   6.645   2.613
  134SER    HB2 2124  -0.068   6.660   2.688
  134SER     OG 2125   0.057   6.528   2.781
  134SER     HG 2126  -0.002   6.525   2.857
  134SER      C 2127   0.009   6.823   2.891
  134SER      O 2128   0.002   6.785   3.008
  135ASP      N 2129  -0.074   6.916   2.842
  135ASP      H 2130  -0.070   6.932   2.742
  135ASP     CA 2131  -0.194   6.957   2.911
  135ASP     HA 2132  -0.175   6.980   3.015
  135ASP     CB 2133  -0.229   7.088   2.842
  135ASP    HB1 2134  -0.317   7.136   2.885
  135ASP    HB2 2135  -0.248   7.079   2.735
  135ASP     CG 2136  -0.117   7.188   2.871
  135ASP    OD1 2137  -0.040   7.221   2.778
  135ASP    OD2 2138  -0.110   7.239   2.985
  135ASP      C 2139  -0.307   6.855   2.924
  135ASP      O 2140  -0.420   6.867   2.877
  136THR      N 2141  -0.271   6.743   2.986
  136THR      H 2142  -0.177   6.730   3.024
  136THR     CA 2143  -0.354   6.625   3.001
  136THR     HA 2144  -0.457   6.649   2.974
  136THR     CB 2145  -0.296   6.520   2.906
  136THR     HB 2146  -0.344   6.423   2.920
  136THR    CG2 2147  -0.301   6.545   2.756
  136THR   HG21 2148  -0.402   6.534   2.717
  136THR   HG22 2149  -0.268   6.647   2.733
  136THR   HG23 2150  -0.238   6.475   2.701
  136THR    OG1 2151  -0.159   6.500   2.932
  136THR    HG1 2152  -0.167   6.421   2.986
  136THR      C 2153  -0.358   6.585   3.148
  136THR      O 2154  -0.275   6.634   3.225
  137ASN      N 2155  -0.457   6.504   3.183
  137ASN      H 2156  -0.528   6.491   3.112
  137ASN     CA 2157  -0.479   6.445   3.314
  137ASN     HA 2158  -0.391   6.455   3.377
  137ASN     CB 2159  -0.596   6.514   3.385
  137ASN    HB1 2160  -0.689   6.494   3.333
  137ASN    HB2 2161  -0.580   6.621   3.378
  137ASN     CG 2162  -0.615   6.481   3.533
  137ASN    OD1 2163  -0.628   6.361   3.558
  137ASN    ND2 2164  -0.614   6.574   3.628
  137ASN   HD21 2165  -0.597   6.671   3.606
  137ASN   HD22 2166  -0.645   6.544   3.720
  137ASN      C 2167  -0.510   6.297   3.303
  137ASN      O 2168  -0.594   6.262   3.220
  138ILE      N 2169  -0.441   6.216   3.385
  138ILE      H 2170  -0.377   6.256   3.452
  138ILE     CA 2171  -0.461   6.073   3.394
  138ILE     HA 2172  -0.425   6.035   3.298
  138ILE     CB 2173  -0.389   6.019   3.517
  138ILE     HB 2174  -0.392   5.910   3.506
  138ILE    CG2 2175  -0.241   6.055   3.508
  138ILE   HG21 2176  -0.203   6.020   3.412
  138ILE   HG22 2177  -0.215   6.160   3.524
  138ILE   HG23 2178  -0.188   6.003   3.588
  138ILE    CG1 2179  -0.438   6.041   3.660
  138ILE   HG11 2180  -0.546   6.055   3.661
  138ILE   HG12 2181  -0.401   6.140   3.689
  138ILE     CD 2182  -0.394   5.938   3.763
  138ILE    HD1 2183  -0.291   5.939   3.797
  138ILE    HD2 2184  -0.457   5.950   3.852
  138ILE    HD3 2185  -0.399   5.840   3.716
  138ILE      C 2186  -0.605   6.026   3.404
  138ILE      O 2187  -0.632   5.924   3.339
  139LEU      N 2188  -0.694   6.104   3.465
  139LEU      H 2189  -0.659   6.194   3.493
  139LEU     CA 2190  -0.837   6.079   3.475
  139LEU     HA 2191  -0.848   5.980   3.518
  139LEU     CB 2192  -0.901   6.179   3.571
  139LEU    HB1 2193  -1.009   6.164   3.573
  139LEU    HB2 2194  -0.888   6.277   3.524
  139LEU     CG 2195  -0.850   6.180   3.715
  139LEU     HG 2196  -0.745   6.209   3.722
  139LEU    CD1 2197  -0.939   6.277   3.792
  139LEU   HD11 2198  -0.921   6.379   3.761
  139LEU   HD12 2199  -1.042   6.241   3.795
  139LEU   HD13 2200  -0.912   6.281   3.897
  139LEU    CD2 2201  -0.860   6.043   3.780
  139LEU   HD21 2202  -0.953   5.989   3.762
  139LEU   HD22 2203  -0.781   5.978   3.742
  139LEU   HD23 2204  -0.837   6.054   3.886
  139LEU      C 2205  -0.908   6.085   3.341
  139LEU      O 2206  -0.992   6.002   3.305
  140ASP      N 2207  -0.867   6.177   3.254
  140ASP      H 2208  -0.808   6.250   3.291
  140ASP     CA 2209  -0.907   6.195   3.115
  140ASP     HA 2210  -1.012   6.168   3.106
  140ASP     CB 2211  -0.884   6.342   3.082
  140ASP    HB1 2212  -0.913   6.368   2.980
  140ASP    HB2 2213  -0.779   6.365   3.093
  140ASP     CG 2214  -0.956   6.439   3.175
  140ASP    OD1 2215  -0.926   6.560   3.164
  140ASP    OD2 2216  -1.054   6.399   3.242
  140ASP      C 2217  -0.833   6.108   3.015
  140ASP      O 2218  -0.886   6.067   2.912
  141THR      N 2219  -0.707   6.074   3.043
  141THR      H 2220  -0.664   6.122   3.121
  141THR     CA 2221  -0.637   5.969   2.972
  141THR     HA 2222  -0.633   6.001   2.867
  141THR     CB 2223  -0.491   5.945   3.010
  141THR     HB 2224  -0.498   5.908   3.112
  141THR    CG2 2225  -0.416   5.856   2.911
  141THR   HG21 2226  -0.466   5.761   2.894
  141THR   HG22 2227  -0.429   5.900   2.812
  141THR   HG23 2228  -0.308   5.859   2.928
  141THR    OG1 2229  -0.421   6.068   3.005
  141THR    HG1 2230  -0.328   6.053   3.026
  141THR      C 2231  -0.720   5.844   2.994
  141THR      O 2232  -0.747   5.776   2.895
  142TRP      N 2233  -0.759   5.810   3.117
  142TRP      H 2234  -0.727   5.858   3.200
  142TRP     CA 2235  -0.841   5.694   3.146
  142TRP     HA 2236  -0.805   5.602   3.099
  142TRP     CB 2237  -0.863   5.683   3.297
  142TRP    HB1 2238  -0.946   5.748   3.326
  142TRP    HB2 2239  -0.779   5.715   3.359
  142TRP     CG 2240  -0.888   5.540   3.331
  142TRP    CD1 2241  -1.010   5.488   3.357
  142TRP    HD1 2242  -1.099   5.549   3.359
  142TRP    NE1 2243  -1.003   5.351   3.372
  142TRP    HE1 2244  -1.084   5.292   3.366
  142TRP    CE2 2245  -0.872   5.310   3.357
  142TRP    CZ2 2246  -0.818   5.182   3.344
  142TRP    HZ2 2247  -0.879   5.093   3.348
  142TRP    CH2 2248  -0.683   5.167   3.309
  142TRP    HH2 2249  -0.647   5.069   3.280
  142TRP    CZ3 2250  -0.608   5.282   3.280
  142TRP    HZ3 2251  -0.511   5.274   3.232
  142TRP    CE3 2252  -0.662   5.411   3.287
  142TRP    HE3 2253  -0.603   5.499   3.270
  142TRP    CD2 2254  -0.798   5.425   3.320
  142TRP      C 2255  -0.976   5.707   3.077
  142TRP      O 2256  -1.035   5.608   3.033
  143ALA      N 2257  -1.028   5.828   3.054
  143ALA      H 2258  -0.969   5.907   3.073
  143ALA     CA 2259  -1.160   5.853   2.999
  143ALA     HA 2260  -1.232   5.788   3.049
  143ALA     CB 2261  -1.207   5.995   3.032
  143ALA    HB1 2262  -1.221   5.990   3.140
  143ALA    HB2 2263  -1.120   6.050   2.997
  143ALA    HB3 2264  -1.295   6.010   2.970
  143ALA      C 2265  -1.166   5.817   2.852
  143ALA      O 2266  -1.271   5.791   2.793
  144ALA      N 2267  -1.051   5.809   2.785
  144ALA      H 2268  -0.978   5.871   2.817
  144ALA     CA 2269  -1.028   5.759   2.651
  144ALA     HA 2270  -1.119   5.770   2.592
  144ALA     CB 2271  -0.914   5.839   2.589
  144ALA    HB1 2272  -0.894   5.812   2.485
  144ALA    HB2 2273  -0.931   5.946   2.594
  144ALA    HB3 2274  -0.820   5.818   2.641
  144ALA      C 2275  -1.005   5.608   2.649
  144ALA      O 2276  -1.038   5.544   2.550
  145MET      N 2277  -0.936   5.546   2.745
  145MET      H 2278  -0.895   5.602   2.819
  145MET     CA 2279  -0.916   5.403   2.755
  145MET     HA 2280  -0.871   5.358   2.666
  145MET     CB 2281  -0.827   5.365   2.873
  145MET    HB1 2282  -0.835   5.259   2.895
  145MET    HB2 2283  -0.870   5.400   2.966
  145MET     CG 2284  -0.682   5.411   2.860
  145MET    HG1 2285  -0.650   5.422   2.964
  145MET    HG2 2286  -0.673   5.518   2.843
  145MET     SD 2287  -0.567   5.334   2.743
  145MET     CE 2288  -0.518   5.197   2.850
  145MET    HE1 2289  -0.423   5.149   2.824
  145MET    HE2 2290  -0.507   5.232   2.953
  145MET    HE3 2291  -0.593   5.118   2.860
  145MET      C 2292  -1.047   5.327   2.769
  145MET      O 2293  -1.059   5.212   2.726
  146GLU      N 2294  -1.148   5.385   2.833
  146GLU      H 2295  -1.127   5.471   2.882
  146GLU     CA 2296  -1.280   5.331   2.859
  146GLU     HA 2297  -1.260   5.234   2.906
  146GLU     CB 2298  -1.365   5.412   2.957
  146GLU    HB1 2299  -1.465   5.368   2.952
  146GLU    HB2 2300  -1.352   5.513   2.919
  146GLU     CG 2301  -1.310   5.405   3.099
  146GLU    HG1 2302  -1.207   5.438   3.088
  146GLU    HG2 2303  -1.319   5.302   3.134
  146GLU     CD 2304  -1.391   5.501   3.186
  146GLU    OE1 2305  -1.406   5.620   3.151
  146GLU    OE2 2306  -1.443   5.456   3.290
  146GLU      C 2307  -1.357   5.326   2.728
  146GLU      O 2308  -1.437   5.233   2.711
  147GLU      N 2309  -1.328   5.417   2.635
  147GLU      H 2310  -1.268   5.493   2.664
  147GLU     CA 2311  -1.389   5.405   2.504
  147GLU     HA 2312  -1.498   5.405   2.505
  147GLU     CB 2313  -1.351   5.519   2.410
  147GLU    HB1 2314  -1.245   5.531   2.392
  147GLU    HB2 2315  -1.385   5.611   2.458
  147GLU     CG 2316  -1.406   5.506   2.268
  147GLU    HG1 2317  -1.514   5.509   2.282
  147GLU    HG2 2318  -1.365   5.415   2.224
  147GLU     CD 2319  -1.384   5.619   2.168
  147GLU    OE1 2320  -1.285   5.690   2.194
  147GLU    OE2 2321  -1.448   5.630   2.061
  147GLU      C 2322  -1.356   5.275   2.433
  147GLU      O 2323  -1.438   5.206   2.372
  148LEU      N 2324  -1.229   5.236   2.438
  148LEU      H 2325  -1.158   5.291   2.485
  148LEU     CA 2326  -1.175   5.128   2.357
  148LEU     HA 2327  -1.187   5.154   2.252
  148LEU     CB 2328  -1.027   5.113   2.393
  148LEU    HB1 2329  -0.978   5.049   2.321
  148LEU    HB2 2330  -1.019   5.071   2.494
  148LEU     CG 2331  -0.944   5.241   2.390
  148LEU     HG 2332  -0.979   5.299   2.475
  148LEU    CD1 2333  -0.797   5.217   2.423
  148LEU   HD11 2334  -0.791   5.133   2.492
  148LEU   HD12 2335  -0.728   5.209   2.339
  148LEU   HD13 2336  -0.769   5.298   2.492
  148LEU    CD2 2337  -0.948   5.316   2.257
  148LEU   HD21 2338  -0.902   5.252   2.182
  148LEU   HD22 2339  -1.052   5.332   2.230
  148LEU   HD23 2340  -0.888   5.407   2.262
  148LEU      C 2341  -1.239   4.993   2.386
  148LEU      O 2342  -1.228   4.909   2.297
  149VAL      N 2343  -1.302   4.974   2.502
  149VAL      H 2344  -1.302   5.058   2.558
  149VAL     CA 2345  -1.378   4.858   2.543
  149VAL     HA 2346  -1.345   4.765   2.497
  149VAL     CB 2347  -1.367   4.848   2.695
  149VAL     HB 2348  -1.390   4.943   2.744
  149VAL    CG1 2349  -1.454   4.732   2.742
  149VAL   HG11 2350  -1.556   4.727   2.704
  149VAL   HG12 2351  -1.404   4.641   2.708
  149VAL   HG13 2352  -1.455   4.736   2.850
  149VAL    CG2 2353  -1.226   4.810   2.738
  149VAL   HG21 2354  -1.195   4.713   2.699
  149VAL   HG22 2355  -1.155   4.884   2.700
  149VAL   HG23 2356  -1.223   4.807   2.846
  149VAL      C 2357  -1.520   4.872   2.490
  149VAL      O 2358  -1.574   4.770   2.449
  150ASP      N 2359  -1.582   4.991   2.487
  150ASP      H 2360  -1.532   5.074   2.514
  150ASP     CA 2361  -1.703   5.001   2.408
  150ASP     HA 2362  -1.775   4.932   2.452
  150ASP     CB 2363  -1.772   5.137   2.416
  150ASP    HB1 2364  -1.850   5.140   2.340
  150ASP    HB2 2365  -1.712   5.226   2.401
  150ASP     CG 2366  -1.840   5.157   2.551
  150ASP    OD1 2367  -1.919   5.252   2.568
  150ASP    OD2 2368  -1.840   5.061   2.632
  150ASP      C 2369  -1.693   4.975   2.258
  150ASP      O 2370  -1.782   4.924   2.190
  151GLU      N 2371  -1.585   5.026   2.198
  151GLU      H 2372  -1.529   5.089   2.254
  151GLU     CA 2373  -1.553   5.025   2.057
  151GLU     HA 2374  -1.637   5.042   1.990
  151GLU     CB 2375  -1.456   5.139   2.029
  151GLU    HB1 2376  -1.407   5.115   1.934
  151GLU    HB2 2377  -1.387   5.149   2.113
  151GLU     CG 2378  -1.504   5.284   2.022
  151GLU    HG1 2379  -1.419   5.351   2.005
  151GLU    HG2 2380  -1.535   5.321   2.120
  151GLU     CD 2381  -1.606   5.308   1.912
  151GLU    OE1 2382  -1.703   5.386   1.923
  151GLU    OE2 2383  -1.583   5.264   1.798
  151GLU      C 2384  -1.498   4.891   2.008
  151GLU      O 2385  -1.489   4.872   1.887
  152GLY      N 2386  -1.473   4.794   2.097
  152GLY      H 2387  -1.469   4.808   2.197
  152GLY     CA 2388  -1.439   4.659   2.058
  152GLY    HA1 2389  -1.506   4.627   1.978
  152GLY    HA2 2390  -1.469   4.597   2.142
  152GLY      C 2391  -1.294   4.627   2.027
  152GLY      O 2392  -1.262   4.519   1.978
  153LEU      N 2393  -1.201   4.717   2.061
  153LEU      H 2394  -1.229   4.792   2.123
  153LEU     CA 2395  -1.061   4.711   2.025
  153LEU     HA 2396  -1.041   4.653   1.935
  153LEU     CB 2397  -1.007   4.851   1.999
  153LEU    HB1 2398  -0.901   4.838   1.978
  153LEU    HB2 2399  -1.008   4.900   2.097
  153LEU     CG 2400  -1.068   4.939   1.890
  153LEU     HG 2401  -1.175   4.929   1.907
  153LEU    CD1 2402  -1.028   5.085   1.908
  153LEU   HD11 2403  -1.077   5.121   1.998
  153LEU   HD12 2404  -0.919   5.091   1.910
  153LEU   HD13 2405  -1.069   5.137   1.821
  153LEU    CD2 2406  -1.039   4.901   1.744
  153LEU   HD21 2407  -0.933   4.900   1.720
  153LEU   HD22 2408  -1.082   4.805   1.718
  153LEU   HD23 2409  -1.085   4.975   1.678
  153LEU      C 2410  -0.978   4.638   2.130
  153LEU      O 2411  -0.873   4.585   2.094
  154VAL      N 2412  -1.033   4.627   2.251
  154VAL      H 2413  -1.122   4.670   2.271
  154VAL     CA 2414  -0.960   4.582   2.369
  154VAL     HA 2415  -0.888   4.510   2.331
  154VAL     CB 2416  -0.892   4.703   2.432
  154VAL     HB 2417  -0.974   4.768   2.464
  154VAL    CG1 2418  -0.820   4.675   2.563
  154VAL   HG11 2419  -0.718   4.639   2.548
  154VAL   HG12 2420  -0.817   4.765   2.625
  154VAL   HG13 2421  -0.872   4.601   2.624
  154VAL    CG2 2422  -0.784   4.780   2.357
  154VAL   HG21 2423  -0.715   4.710   2.311
  154VAL   HG22 2424  -0.820   4.850   2.282
  154VAL   HG23 2425  -0.724   4.846   2.420
  154VAL      C 2426  -1.056   4.516   2.467
  154VAL      O 2427  -1.160   4.578   2.488
  155LYS      N 2428  -1.021   4.407   2.536
  155LYS      H 2429  -0.941   4.355   2.504
  155LYS     CA 2430  -1.109   4.342   2.631
  155LYS     HA 2431  -1.212   4.366   2.603
  155LYS     CB 2432  -1.085   4.192   2.638
  155LYS    HB1 2433  -1.138   4.154   2.725
  155LYS    HB2 2434  -0.977   4.179   2.641
  155LYS     CG 2435  -1.131   4.117   2.513
  155LYS    HG1 2436  -1.084   4.153   2.422
  155LYS    HG2 2437  -1.234   4.139   2.487
  155LYS     CD 2438  -1.115   3.965   2.522
  155LYS    HD1 2439  -1.012   3.945   2.551
  155LYS    HD2 2440  -1.138   3.924   2.424
  155LYS     CE 2441  -1.221   3.910   2.617
  155LYS    HE1 2442  -1.301   3.984   2.624
  155LYS    HE2 2443  -1.180   3.909   2.719
  155LYS     NZ 2444  -1.265   3.775   2.579
  155LYS    HZ1 2445  -1.190   3.711   2.557
  155LYS    HZ2 2446  -1.319   3.733   2.653
  155LYS    HZ3 2447  -1.323   3.773   2.496
  155LYS      C 2448  -1.087   4.400   2.770
  155LYS      O 2449  -1.196   4.409   2.828
  156ALA      N 2450  -0.969   4.437   2.820
  156ALA      H 2451  -0.881   4.418   2.776
  156ALA     CA 2452  -0.961   4.504   2.949
  156ALA     HA 2453  -1.054   4.551   2.980
  156ALA     CB 2454  -0.924   4.399   3.054
  156ALA    HB1 2455  -0.829   4.350   3.034
  156ALA    HB2 2456  -0.900   4.445   3.150
  156ALA    HB3 2457  -0.998   4.322   3.074
  156ALA      C 2458  -0.858   4.615   2.955
  156ALA      O 2459  -0.776   4.632   2.864
  157ILE      N 2460  -0.841   4.702   3.054
  157ILE      H 2461  -0.883   4.674   3.142
  157ILE     CA 2462  -0.751   4.816   3.047
  157ILE     HA 2463  -0.675   4.798   2.972
  157ILE     CB 2464  -0.827   4.942   3.005
  157ILE     HB 2465  -0.759   5.025   3.023
  157ILE    CG2 2466  -0.852   4.942   2.854
  157ILE   HG21 2467  -0.928   4.870   2.823
  157ILE   HG22 2468  -0.892   5.040   2.829
  157ILE   HG23 2469  -0.760   4.939   2.795
  157ILE    CG1 2470  -0.950   4.967   3.091
  157ILE   HG11 2471  -0.923   4.947   3.195
  157ILE   HG12 2472  -1.025   4.891   3.071
  157ILE     CD 2473  -1.025   5.100   3.091
  157ILE    HD1 2474  -1.071   5.119   2.994
  157ILE    HD2 2475  -1.099   5.100   3.170
  157ILE    HD3 2476  -0.956   5.182   3.111
  157ILE      C 2477  -0.678   4.830   3.180
  157ILE      O 2478  -0.734   4.809   3.287
  158GLY      N 2479  -0.551   4.871   3.180
  158GLY      H 2480  -0.514   4.897   3.089
  158GLY     CA 2481  -0.456   4.858   3.289
  158GLY    HA1 2482  -0.409   4.761   3.274
  158GLY    HA2 2483  -0.508   4.859   3.384
  158GLY      C 2484  -0.355   4.971   3.273
  158GLY      O 2485  -0.363   5.061   3.189
  159ILE      N 2486  -0.259   4.973   3.366
  159ILE      H 2487  -0.255   4.889   3.422
  159ILE     CA 2488  -0.151   5.070   3.379
  159ILE     HA 2489  -0.146   5.126   3.286
  159ILE     CB 2490  -0.194   5.168   3.487
  159ILE     HB 2491  -0.109   5.237   3.488
  159ILE    CG2 2492  -0.321   5.251   3.464
  159ILE   HG21 2493  -0.340   5.306   3.556
  159ILE   HG22 2494  -0.302   5.319   3.381
  159ILE   HG23 2495  -0.411   5.194   3.442
  159ILE    CG1 2496  -0.215   5.100   3.622
  159ILE   HG11 2497  -0.189   5.181   3.690
  159ILE   HG12 2498  -0.135   5.031   3.647
  159ILE     CD 2499  -0.348   5.037   3.661
  159ILE    HD1 2500  -0.341   4.971   3.748
  159ILE    HD2 2501  -0.412   5.123   3.680
  159ILE    HD3 2502  -0.388   4.981   3.576
  159ILE      C 2503  -0.012   5.013   3.400
  159ILE      O 2504   0.004   4.895   3.431
  160SER      N 2505   0.094   5.094   3.392
  160SER      H 2506   0.071   5.188   3.362
  160SER     CA 2507   0.232   5.059   3.419
  160SER     HA 2508   0.240   4.976   3.489
  160SER     CB 2509   0.313   5.027   3.294
  160SER    HB1 2510   0.392   4.958   3.322
  160SER    HB2 2511   0.373   5.112   3.261
  160SER     OG 2512   0.247   4.991   3.174
  160SER     HG 2513   0.200   5.069   3.143
  160SER      C 2514   0.304   5.181   3.475
  160SER      O 2515   0.277   5.295   3.439
  161ASN      N 2516   0.388   5.153   3.576
  161ASN      H 2517   0.409   5.055   3.585
  161ASN     CA 2518   0.460   5.251   3.654
  161ASN     HA 2519   0.510   5.188   3.727
  161ASN     CB 2520   0.562   5.328   3.570
  161ASN    HB1 2521   0.625   5.386   3.638
  161ASN    HB2 2522   0.509   5.385   3.494
  161ASN     CG 2523   0.656   5.228   3.504
  161ASN    OD1 2524   0.746   5.170   3.565
  161ASN    ND2 2525   0.647   5.212   3.371
  161ASN   HD21 2526   0.580   5.273   3.327
  161ASN   HD22 2527   0.710   5.155   3.316
  161ASN      C 2528   0.371   5.348   3.732
  161ASN      O 2529   0.421   5.449   3.780
  162PHE      N 2530   0.248   5.308   3.763
  162PHE      H 2531   0.203   5.227   3.723
  162PHE     CA 2532   0.161   5.384   3.851
  162PHE     HA 2533   0.183   5.487   3.824
  162PHE     CB 2534   0.016   5.348   3.822
  162PHE    HB1 2535  -0.049   5.367   3.907
  162PHE    HB2 2536   0.011   5.243   3.792
  162PHE     CG 2537  -0.046   5.431   3.712
  162PHE    CD1 2538   0.016   5.456   3.589
  162PHE    HD1 2539   0.119   5.426   3.572
  162PHE    CE1 2540  -0.049   5.533   3.492
  162PHE    HE1 2541   0.004   5.561   3.403
  162PHE     CZ 2542  -0.175   5.588   3.519
  162PHE     HZ 2543  -0.228   5.644   3.443
  162PHE    CE2 2544  -0.241   5.556   3.638
  162PHE    HE2 2545  -0.342   5.594   3.652
  162PHE    CD2 2546  -0.175   5.479   3.734
  162PHE    HD2 2547  -0.223   5.448   3.826
  162PHE      C 2548   0.198   5.376   3.999
  162PHE      O 2549   0.246   5.276   4.051
  163ASN      N 2550   0.194   5.492   4.064
  163ASN      H 2551   0.157   5.572   4.014
  163ASN     CA 2552   0.199   5.498   4.209
  163ASN     HA 2553   0.276   5.431   4.249
  163ASN     CB 2554   0.224   5.644   4.246
  163ASN    HB1 2555   0.137   5.700   4.210
  163ASN    HB2 2556   0.318   5.677   4.204
  163ASN     CG 2557   0.221   5.668   4.396
  163ASN    OD1 2558   0.116   5.654   4.460
  163ASN    ND2 2559   0.342   5.679   4.452
  163ASN   HD21 2560   0.426   5.669   4.398
  163ASN   HD22 2561   0.356   5.683   4.552
  163ASN      C 2562   0.059   5.465   4.259
  163ASN      O 2563  -0.036   5.492   4.186
  164HIS      N 2564   0.034   5.393   4.368
  164HIS      H 2565   0.113   5.358   4.420
  164HIS     CA 2566  -0.099   5.368   4.420
  164HIS     HA 2567  -0.139   5.292   4.353
  164HIS     CB 2568  -0.087   5.310   4.560
  164HIS    HB1 2569  -0.043   5.210   4.567
  164HIS    HB2 2570  -0.191   5.280   4.576
  164HIS     CG 2571  -0.045   5.392   4.679
  164HIS    ND1 2572   0.069   5.471   4.688
  164HIS    HD1 2573   0.149   5.467   4.626
  164HIS    CE1 2574   0.065   5.529   4.809
  164HIS    HE1 2575   0.141   5.586   4.860
  164HIS    NE2 2576  -0.040   5.485   4.878
  164HIS    CD2 2577  -0.118   5.406   4.794
  164HIS    HD2 2578  -0.216   5.364   4.812
  164HIS      C 2579  -0.200   5.482   4.418
  164HIS      O 2580  -0.315   5.458   4.383
  165LEU      N 2581  -0.160   5.608   4.442
  165LEU      H 2582  -0.068   5.614   4.482
  165LEU     CA 2583  -0.244   5.725   4.454
  165LEU     HA 2584  -0.323   5.704   4.526
  165LEU     CB 2585  -0.155   5.842   4.495
  165LEU    HB1 2586  -0.209   5.937   4.484
  165LEU    HB2 2587  -0.070   5.839   4.427
  165LEU     CG 2588  -0.101   5.852   4.637
  165LEU     HG 2589  -0.019   5.781   4.635
  165LEU    CD1 2590  -0.044   5.991   4.665
  165LEU   HD11 2591   0.028   5.995   4.747
  165LEU   HD12 2592   0.009   6.037   4.582
  165LEU   HD13 2593  -0.124   6.058   4.697
  165LEU    CD2 2594  -0.208   5.816   4.740
  165LEU   HD21 2595  -0.297   5.876   4.725
  165LEU   HD22 2596  -0.237   5.711   4.732
  165LEU   HD23 2597  -0.170   5.826   4.841
  165LEU      C 2598  -0.303   5.760   4.318
  165LEU      O 2599  -0.394   5.842   4.305
  166GLN      N 2600  -0.238   5.702   4.216
  166GLN      H 2601  -0.167   5.633   4.235
  166GLN     CA 2602  -0.283   5.722   4.080
  166GLN     HA 2603  -0.330   5.817   4.057
  166GLN     CB 2604  -0.157   5.730   3.995
  166GLN    HB1 2605  -0.173   5.740   3.888
  166GLN    HB2 2606  -0.103   5.636   4.003
  166GLN     CG 2607  -0.068   5.849   4.034
  166GLN    HG1 2608  -0.042   5.853   4.140
  166GLN    HG2 2609  -0.111   5.944   4.004
  166GLN     CD 2610   0.068   5.846   3.967
  166GLN    OE1 2611   0.122   5.739   3.941
  166GLN    NE2 2612   0.132   5.962   3.953
  166GLN   HE21 2613   0.072   6.042   3.968
  166GLN   HE22 2614   0.223   5.975   3.912
  166GLN      C 2615  -0.378   5.616   4.026
  166GLN      O 2616  -0.470   5.662   3.959
  167VAL      N 2617  -0.371   5.493   4.075
  167VAL      H 2618  -0.300   5.465   4.142
  167VAL     CA 2619  -0.481   5.399   4.063
  167VAL     HA 2620  -0.518   5.412   3.961
  167VAL     CB 2621  -0.443   5.253   4.079
  167VAL     HB 2622  -0.451   5.229   4.186
  167VAL    CG1 2623  -0.544   5.158   4.015
  167VAL   HG11 2624  -0.509   5.055   4.011
  167VAL   HG12 2625  -0.639   5.159   4.068
  167VAL   HG13 2626  -0.563   5.170   3.908
  167VAL    CG2 2627  -0.304   5.232   4.019
  167VAL   HG21 2628  -0.229   5.281   4.081
  167VAL   HG22 2629  -0.277   5.126   4.025
  167VAL   HG23 2630  -0.306   5.276   3.919
  167VAL      C 2631  -0.599   5.445   4.149
  167VAL      O 2632  -0.711   5.443   4.099
  168GLU      N 2633  -0.580   5.482   4.275
  168GLU      H 2634  -0.488   5.464   4.313
  168GLU     CA 2635  -0.676   5.552   4.359
  168GLU     HA 2636  -0.749   5.477   4.388
  168GLU     CB 2637  -0.606   5.592   4.488
  168GLU    HB1 2638  -0.527   5.664   4.469
  168GLU    HB2 2639  -0.547   5.505   4.520
  168GLU     CG 2640  -0.703   5.640   4.596
  168GLU    HG1 2641  -0.768   5.721   4.562
  168GLU    HG2 2642  -0.647   5.673   4.683
  168GLU     CD 2643  -0.780   5.516   4.641
  168GLU    OE1 2644  -0.905   5.517   4.636
  168GLU    OE2 2645  -0.724   5.420   4.698
  168GLU      C 2646  -0.751   5.668   4.294
  168GLU      O 2647  -0.873   5.667   4.291
  169MET      N 2648  -0.678   5.769   4.247
  169MET      H 2649  -0.579   5.764   4.229
  169MET     CA 2650  -0.739   5.876   4.169
  169MET     HA 2651  -0.799   5.937   4.235
  169MET     CB 2652  -0.642   5.970   4.098
  169MET    HB1 2653  -0.699   6.015   4.017
  169MET    HB2 2654  -0.560   5.902   4.073
  169MET     CG 2655  -0.582   6.089   4.173
  169MET    HG1 2656  -0.565   6.051   4.274
  169MET    HG2 2657  -0.658   6.167   4.179
  169MET     SD 2658  -0.431   6.136   4.085
  169MET     CE 2659  -0.506   6.266   3.984
  169MET    HE1 2660  -0.429   6.318   3.927
  169MET    HE2 2661  -0.584   6.227   3.918
  169MET    HE3 2662  -0.555   6.340   4.047
  169MET      C 2663  -0.836   5.826   4.063
  169MET      O 2664  -0.950   5.870   4.054
  170ILE      N 2665  -0.797   5.719   3.992
  170ILE      H 2666  -0.699   5.700   4.004
  170ILE     CA 2667  -0.880   5.667   3.886
  170ILE     HA 2668  -0.928   5.753   3.840
  170ILE     CB 2669  -0.799   5.598   3.777
  170ILE     HB 2670  -0.740   5.520   3.826
  170ILE    CG2 2671  -0.886   5.520   3.680
  170ILE   HG21 2672  -0.827   5.471   3.602
  170ILE   HG22 2673  -0.938   5.440   3.733
  170ILE   HG23 2674  -0.957   5.594   3.643
  170ILE    CG1 2675  -0.705   5.691   3.701
  170ILE   HG11 2676  -0.638   5.742   3.770
  170ILE   HG12 2677  -0.757   5.774   3.655
  170ILE     CD 2678  -0.606   5.629   3.602
  170ILE    HD1 2679  -0.531   5.699   3.565
  170ILE    HD2 2680  -0.559   5.550   3.660
  170ILE    HD3 2681  -0.657   5.580   3.518
  170ILE      C 2682  -0.995   5.582   3.939
  170ILE      O 2683  -1.108   5.591   3.892
  171LEU      N 2684  -0.977   5.505   4.047
  171LEU      H 2685  -0.886   5.504   4.091
  171LEU     CA 2686  -1.079   5.438   4.124
  171LEU     HA 2687  -1.135   5.376   4.054
  171LEU     CB 2688  -1.014   5.342   4.223
  171LEU    HB1 2689  -1.084   5.309   4.300
  171LEU    HB2 2690  -0.925   5.382   4.271
  171LEU     CG 2691  -0.961   5.215   4.157
  171LEU     HG 2692  -0.903   5.247   4.070
  171LEU    CD1 2693  -0.880   5.141   4.264
  171LEU   HD11 2694  -0.818   5.206   4.325
  171LEU   HD12 2695  -0.949   5.094   4.334
  171LEU   HD13 2696  -0.816   5.066   4.218
  171LEU    CD2 2697  -1.070   5.119   4.111
  171LEU   HD21 2698  -1.144   5.091   4.185
  171LEU   HD22 2699  -1.127   5.153   4.024
  171LEU   HD23 2700  -1.016   5.038   4.061
  171LEU      C 2701  -1.175   5.534   4.194
  171LEU      O 2702  -1.281   5.484   4.231
  172ASN      N 2703  -1.150   5.665   4.186
  172ASN      H 2704  -1.065   5.689   4.136
  172ASN     CA 2705  -1.241   5.771   4.224
  172ASN     HA 2706  -1.340   5.731   4.247
  172ASN     CB 2707  -1.186   5.852   4.341
  172ASN    HB1 2708  -1.261   5.923   4.375
  172ASN    HB2 2709  -1.094   5.894   4.301
  172ASN     CG 2710  -1.166   5.776   4.472
  172ASN    OD1 2711  -1.226   5.800   4.576
  172ASN    ND2 2712  -1.064   5.690   4.479
  172ASN   HD21 2713  -1.004   5.682   4.398
  172ASN   HD22 2714  -1.045   5.648   4.569
  172ASN      C 2715  -1.273   5.863   4.107
  172ASN      O 2716  -1.299   5.979   4.138
  173LYS      N 2717  -1.262   5.817   3.982
  173LYS      H 2718  -1.229   5.723   3.966
  173LYS     CA 2719  -1.310   5.882   3.862
  173LYS     HA 2720  -1.268   5.982   3.875
  173LYS     CB 2721  -1.265   5.822   3.729
  173LYS    HB1 2722  -1.323   5.732   3.709
  173LYS    HB2 2723  -1.162   5.787   3.743
  173LYS     CG 2724  -1.275   5.914   3.608
  173LYS    HG1 2725  -1.194   5.987   3.621
  173LYS    HG2 2726  -1.364   5.977   3.615
  173LYS     CD 2727  -1.271   5.861   3.465
  173LYS    HD1 2728  -1.188   5.791   3.456
  173LYS    HD2 2729  -1.261   5.944   3.396
  173LYS     CE 2730  -1.403   5.786   3.448
  173LYS    HE1 2731  -1.461   5.806   3.539
  173LYS    HE2 2732  -1.387   5.679   3.437
  173LYS     NZ 2733  -1.471   5.828   3.325
  173LYS    HZ1 2734  -1.447   5.924   3.305
  173LYS    HZ2 2735  -1.444   5.770   3.247
  173LYS    HZ3 2736  -1.567   5.799   3.333
  173LYS      C 2737  -1.461   5.900   3.870
  173LYS      O 2738  -1.521   5.793   3.880
  174PRO      N 2739  -1.523   6.017   3.853
  174PRO     CD 2740  -1.464   6.148   3.865
  174PRO    HD1 2741  -1.418   6.166   3.767
  174PRO    HD2 2742  -1.386   6.144   3.941
  174PRO     CG 2743  -1.583   6.239   3.892
  174PRO    HG1 2744  -1.553   6.341   3.871
  174PRO    HG2 2745  -1.613   6.239   3.997
  174PRO     CB 2746  -1.688   6.171   3.805
  174PRO    HB1 2747  -1.662   6.199   3.703
  174PRO    HB2 2748  -1.785   6.203   3.845
  174PRO     CA 2749  -1.664   6.021   3.818
  174PRO     HA 2750  -1.726   5.984   3.900
  174PRO      C 2751  -1.708   5.956   3.688
  174PRO      O 2752  -1.630   5.955   3.593
  175GLY      N 2753  -1.822   5.888   3.675
  175GLY      H 2754  -1.885   5.880   3.755
  175GLY     CA 2755  -1.861   5.820   3.553
  175GLY    HA1 2756  -1.868   5.889   3.469
  175GLY    HA2 2757  -1.960   5.775   3.564
  175GLY      C 2758  -1.767   5.709   3.509
  175GLY      O 2759  -1.772   5.685   3.388
  176LEU      N 2760  -1.694   5.639   3.596
  176LEU      H 2761  -1.698   5.669   3.693
  176LEU     CA 2762  -1.615   5.519   3.573
  176LEU     HA 2763  -1.555   5.544   3.485
  176LEU     CB 2764  -1.530   5.493   3.697
  176LEU    HB1 2765  -1.601   5.457   3.771
  176LEU    HB2 2766  -1.486   5.588   3.727
  176LEU     CG 2767  -1.414   5.394   3.701
  176LEU     HG 2768  -1.452   5.301   3.659
  176LEU    CD1 2769  -1.301   5.435   3.606
  176LEU   HD11 2770  -1.239   5.346   3.591
  176LEU   HD12 2771  -1.343   5.479   3.516
  176LEU   HD13 2772  -1.241   5.511   3.656
  176LEU    CD2 2773  -1.368   5.375   3.845
  176LEU   HD21 2774  -1.339   5.463   3.902
  176LEU   HD22 2775  -1.437   5.323   3.911
  176LEU   HD23 2776  -1.282   5.308   3.835
  176LEU      C 2777  -1.694   5.399   3.523
  176LEU      O 2778  -1.780   5.348   3.594
  177LYS      N 2779  -1.659   5.351   3.403
  177LYS      H 2780  -1.588   5.396   3.348
  177LYS     CA 2781  -1.726   5.242   3.335
  177LYS     HA 2782  -1.817   5.224   3.393
  177LYS     CB 2783  -1.782   5.281   3.198
  177LYS    HB1 2784  -1.693   5.301   3.138
  177LYS    HB2 2785  -1.834   5.376   3.209
  177LYS     CG 2786  -1.874   5.176   3.136
  177LYS    HG1 2787  -1.958   5.164   3.204
  177LYS    HG2 2788  -1.814   5.086   3.122
  177LYS     CD 2789  -1.930   5.235   3.007
  177LYS    HD1 2790  -1.848   5.234   2.935
  177LYS    HD2 2791  -1.969   5.336   3.017
  177LYS     CE 2792  -2.021   5.129   2.947
  177LYS    HE1 2793  -2.110   5.116   3.009
  177LYS    HE2 2794  -1.964   5.037   2.942
  177LYS     NZ 2795  -2.060   5.156   2.808
  177LYS    HZ1 2796  -2.110   5.083   2.759
  177LYS    HZ2 2797  -2.112   5.240   2.783
  177LYS    HZ3 2798  -1.972   5.164   2.760
  177LYS      C 2799  -1.645   5.114   3.343
  177LYS      O 2800  -1.700   5.006   3.364
  178TYR      N 2801  -1.512   5.119   3.332
  178TYR      H 2802  -1.466   5.209   3.325
  178TYR     CA 2803  -1.416   5.010   3.333
  178TYR     HA 2804  -1.469   4.920   3.364
  178TYR     CB 2805  -1.376   4.970   3.191
  178TYR    HB1 2806  -1.321   4.877   3.204
  178TYR    HB2 2807  -1.308   5.042   3.148
  178TYR     CG 2808  -1.486   4.943   3.091
  178TYR    CD1 2809  -1.574   4.833   3.100
  178TYR    HD1 2810  -1.547   4.746   3.158
  178TYR    CE1 2811  -1.685   4.826   3.015
  178TYR    HE1 2812  -1.754   4.744   3.024
  178TYR     CZ 2813  -1.709   4.926   2.919
  178TYR     OH 2814  -1.813   4.914   2.832
  178TYR     HH 2815  -1.818   4.966   2.751
  178TYR    CE2 2816  -1.622   5.037   2.915
  178TYR    HE2 2817  -1.632   5.109   2.836
  178TYR    CD2 2818  -1.513   5.047   3.002
  178TYR    HD2 2819  -1.450   5.134   2.997
  178TYR      C 2820  -1.291   5.039   3.414
  178TYR      O 2821  -1.212   5.132   3.397
  179LYS      N 2822  -1.281   4.970   3.528
  179LYS      H 2823  -1.348   4.895   3.539
  179LYS     CA 2824  -1.178   4.986   3.629
  179LYS     HA 2825  -1.166   5.093   3.646
  179LYS     CB 2826  -1.232   4.924   3.758
  179LYS    HB1 2827  -1.158   4.946   3.835
  179LYS    HB2 2828  -1.237   4.816   3.739
  179LYS     CG 2829  -1.361   4.986   3.809
  179LYS    HG1 2830  -1.430   4.968   3.727
  179LYS    HG2 2831  -1.352   5.094   3.814
  179LYS     CD 2832  -1.415   4.940   3.945
  179LYS    HD1 2833  -1.516   4.979   3.939
  179LYS    HD2 2834  -1.368   4.992   4.029
  179LYS     CE 2835  -1.406   4.789   3.963
  179LYS    HE1 2836  -1.304   4.759   3.989
  179LYS    HE2 2837  -1.434   4.753   3.864
  179LYS     NZ 2838  -1.505   4.736   4.058
  179LYS    HZ1 2839  -1.485   4.640   4.081
  179LYS    HZ2 2840  -1.510   4.792   4.142
  179LYS    HZ3 2841  -1.599   4.726   4.023
  179LYS      C 2842  -1.045   4.936   3.575
  179LYS      O 2843  -1.054   4.842   3.496
  180PRO      N 2844  -0.931   4.978   3.629
  180PRO     CD 2845  -0.916   5.086   3.724
  180PRO    HD1 2846  -0.921   5.050   3.827
  180PRO    HD2 2847  -0.996   5.160   3.722
  180PRO     CG 2848  -0.780   5.148   3.693
  180PRO    HG1 2849  -0.739   5.193   3.784
  180PRO    HG2 2850  -0.792   5.212   3.606
  180PRO     CB 2851  -0.698   5.024   3.655
  180PRO    HB1 2852  -0.650   4.982   3.743
  180PRO    HB2 2853  -0.634   5.066   3.578
  180PRO     CA 2854  -0.799   4.930   3.590
  180PRO     HA 2855  -0.784   4.942   3.483
  180PRO      C 2856  -0.783   4.790   3.647
  180PRO      O 2857  -0.808   4.774   3.766
  181ALA      N 2858  -0.733   4.695   3.567
  181ALA      H 2859  -0.724   4.728   3.472
  181ALA     CA 2860  -0.711   4.555   3.594
  181ALA     HA 2861  -0.779   4.525   3.674
  181ALA     CB 2862  -0.736   4.474   3.467
  181ALA    HB1 2863  -0.836   4.484   3.425
  181ALA    HB2 2864  -0.664   4.506   3.391
  181ALA    HB3 2865  -0.720   4.370   3.496
  181ALA      C 2866  -0.572   4.526   3.649
  181ALA      O 2867  -0.555   4.435   3.729
  182VAL      N 2868  -0.469   4.589   3.593
  182VAL      H 2869  -0.489   4.665   3.529
  182VAL     CA 2870  -0.331   4.555   3.622
  182VAL     HA 2871  -0.317   4.489   3.708
  182VAL     CB 2872  -0.283   4.468   3.507
  182VAL     HB 2873  -0.286   4.536   3.422
  182VAL    CG1 2874  -0.143   4.411   3.519
  182VAL   HG11 2875  -0.097   4.384   3.424
  182VAL   HG12 2876  -0.076   4.482   3.568
  182VAL   HG13 2877  -0.141   4.327   3.589
  182VAL    CG2 2878  -0.380   4.354   3.473
  182VAL   HG21 2879  -0.408   4.290   3.556
  182VAL   HG22 2880  -0.467   4.381   3.413
  182VAL   HG23 2881  -0.326   4.282   3.412
  182VAL      C 2882  -0.237   4.672   3.645
  182VAL      O 2883  -0.258   4.769   3.573
  183ASN      N 2884  -0.139   4.670   3.736
  183ASN      H 2885  -0.137   4.589   3.796
  183ASN     CA 2886  -0.038   4.773   3.747
  183ASN     HA 2887  -0.055   4.847   3.668
  183ASN     CB 2888  -0.037   4.833   3.887
  183ASN    HB1 2889  -0.011   4.757   3.960
  183ASN    HB2 2890  -0.138   4.870   3.907
  183ASN     CG 2891   0.056   4.954   3.892
  183ASN    OD1 2892   0.095   5.008   3.789
  183ASN    ND2 2893   0.084   5.001   4.014
  183ASN   HD21 2894   0.088   4.942   4.096
  183ASN   HD22 2895   0.147   5.080   4.015
  183ASN      C 2896   0.094   4.704   3.717
  183ASN      O 2897   0.136   4.618   3.794
  184GLN      N 2898   0.152   4.737   3.601
  184GLN      H 2899   0.106   4.810   3.549
  184GLN     CA 2900   0.278   4.682   3.556
  184GLN     HA 2901   0.287   4.579   3.590
  184GLN     CB 2902   0.277   4.674   3.403
  184GLN    HB1 2903   0.238   4.769   3.365
  184GLN    HB2 2904   0.202   4.597   3.387
  184GLN     CG 2905   0.411   4.635   3.343
  184GLN    HG1 2906   0.449   4.554   3.405
  184GLN    HG2 2907   0.481   4.719   3.348
  184GLN     CD 2908   0.401   4.583   3.200
  184GLN    OE1 2909   0.324   4.491   3.175
  184GLN    NE2 2910   0.469   4.639   3.099
  184GLN   HE21 2911   0.506   4.733   3.099
  184GLN   HE22 2912   0.457   4.600   3.007
  184GLN      C 2913   0.397   4.762   3.610
  184GLN      O 2914   0.423   4.877   3.575
  185ILE      N 2915   0.474   4.705   3.702
  185ILE      H 2916   0.476   4.604   3.712
  185ILE     CA 2917   0.570   4.773   3.787
  185ILE     HA 2918   0.591   4.871   3.746
  185ILE     CB 2919   0.516   4.793   3.929
  185ILE     HB 2920   0.595   4.843   3.985
  185ILE    CG2 2921   0.391   4.880   3.943
  185ILE   HG21 2922   0.372   4.896   4.049
  185ILE   HG22 2923   0.404   4.976   3.893
  185ILE   HG23 2924   0.311   4.827   3.891
  185ILE    CG1 2925   0.507   4.657   3.996
  185ILE   HG11 2926   0.593   4.591   3.981
  185ILE   HG12 2927   0.413   4.612   3.967
  185ILE     CD 2928   0.484   4.658   4.147
  185ILE    HD1 2929   0.391   4.705   4.180
  185ILE    HD2 2930   0.496   4.558   4.190
  185ILE    HD3 2931   0.570   4.711   4.188
  185ILE      C 2932   0.707   4.707   3.783
  185ILE      O 2933   0.720   4.592   3.744
  186GLU      N 2934   0.816   4.780   3.811
  186GLU      H 2935   0.808   4.880   3.826
  186GLU     CA 2936   0.943   4.717   3.840
  186GLU     HA 2937   0.957   4.653   3.752
  186GLU     CB 2938   1.057   4.818   3.825
  186GLU    HB1 2939   1.054   4.875   3.918
  186GLU    HB2 2940   1.031   4.894   3.751
  186GLU     CG 2941   1.192   4.755   3.792
  186GLU    HG1 2942   1.183   4.723   3.688
  186GLU    HG2 2943   1.201   4.666   3.854
  186GLU     CD 2944   1.295   4.862   3.824
  186GLU    OE1 2945   1.291   4.977   3.776
  186GLU    OE2 2946   1.390   4.833   3.901
  186GLU      C 2947   0.945   4.643   3.972
  186GLU      O 2948   0.897   4.691   4.074
  187CYS      N 2949   1.000   4.521   3.980
  187CYS      H 2950   1.040   4.471   3.901
  187CYS     CA 2951   1.011   4.446   4.103
  187CYS     HA 2952   1.051   4.512   4.180
  187CYS     CB 2953   0.871   4.399   4.140
  187CYS    HB1 2954   0.842   4.333   4.059
  187CYS    HB2 2955   0.799   4.481   4.144
  187CYS     SG 2956   0.859   4.317   4.301
  187CYS     HG 2957   0.908   4.420   4.370
  187CYS      C 2958   1.103   4.324   4.099
  187CYS      O 2959   1.095   4.243   4.007
  188HIS      N 2960   1.191   4.303   4.197
  188HIS      H 2961   1.189   4.375   4.268
  188HIS     CA 2962   1.298   4.206   4.210
  188HIS     HA 2963   1.253   4.110   4.185
  188HIS     CB 2964   1.406   4.240   4.108
  188HIS    HB1 2965   1.366   4.225   4.008
  188HIS    HB2 2966   1.494   4.176   4.108
  188HIS     CG 2967   1.443   4.385   4.104
  188HIS    ND1 2968   1.506   4.449   4.211
  188HIS    CE1 2969   1.517   4.575   4.170
  188HIS    HE1 2970   1.536   4.659   4.235
  188HIS    NE2 2971   1.471   4.591   4.045
  188HIS    HE2 2972   1.451   4.681   4.005
  188HIS    CD2 2973   1.431   4.468   3.996
  188HIS    HD2 2974   1.398   4.446   3.895
  188HIS      C 2975   1.349   4.212   4.354
  188HIS      O 2976   1.294   4.284   4.437
  189PRO      N 2977   1.458   4.149   4.397
  189PRO     CD 2978   1.528   4.046   4.323
  189PRO    HD1 2979   1.606   4.087   4.258
  189PRO    HD2 2980   1.461   3.989   4.259
  189PRO     CG 2981   1.578   3.945   4.425
  189PRO    HG1 2982   1.659   3.888   4.379
  189PRO    HG2 2983   1.498   3.879   4.458
  189PRO     CB 2984   1.621   4.042   4.535
  189PRO    HB1 2985   1.717   4.087   4.511
  189PRO    HB2 2986   1.614   3.990   4.631
  189PRO     CA 2987   1.509   4.146   4.533
  189PRO     HA 2988   1.432   4.118   4.604
  189PRO      C 2989   1.551   4.282   4.586
  189PRO      O 2990   1.533   4.311   4.705
  190TYR      N 2991   1.609   4.367   4.501
  190TYR      H 2992   1.598   4.349   4.402
  190TYR     CA 2993   1.646   4.501   4.542
  190TYR     HA 2994   1.686   4.498   4.643
  190TYR     CB 2995   1.752   4.559   4.450
  190TYR    HB1 2996   1.786   4.656   4.486
  190TYR    HB2 2997   1.709   4.553   4.350
  190TYR     CG 2998   1.881   4.482   4.436
  190TYR    CD1 2999   1.947   4.455   4.557
  190TYR    HD1 3000   1.915   4.495   4.652
  190TYR    CE1 3001   2.076   4.400   4.558
  190TYR    HE1 3002   2.126   4.382   4.652
  190TYR     CZ 3003   2.125   4.356   4.434
  190TYR     OH 3004   2.253   4.310   4.427
  190TYR     HH 3005   2.287   4.303   4.337
  190TYR    CE2 3006   2.056   4.375   4.313
  190TYR    HE2 3007   2.103   4.350   4.219
  190TYR    CD2 3008   1.933   4.442   4.312
  190TYR    HD2 3009   1.887   4.460   4.216
  190TYR      C 3010   1.529   4.597   4.556
  190TYR      O 3011   1.540   4.702   4.619
  191LEU      N 3012   1.416   4.571   4.490
  191LEU      H 3013   1.415   4.489   4.431
  191LEU     CA 3014   1.294   4.649   4.493
  191LEU     HA 3015   1.308   4.723   4.571
  191LEU     CB 3016   1.291   4.725   4.360
  191LEU    HB1 3017   1.306   4.649   4.284
  191LEU    HB2 3018   1.381   4.786   4.354
  191LEU     CG 3019   1.172   4.818   4.336
  191LEU     HG 3020   1.080   4.759   4.344
  191LEU    CD1 3021   1.175   4.947   4.416
  191LEU   HD11 3022   1.084   5.006   4.402
  191LEU   HD12 3023   1.184   4.917   4.521
  191LEU   HD13 3024   1.264   5.006   4.395
  191LEU    CD2 3025   1.173   4.841   4.185
  191LEU   HD21 3026   1.274   4.877   4.165
  191LEU   HD22 3027   1.166   4.744   4.137
  191LEU   HD23 3028   1.090   4.905   4.153
  191LEU      C 3029   1.169   4.568   4.525
  191LEU      O 3030   1.095   4.531   4.434
  192THR      N 3031   1.151   4.535   4.653
  192THR      H 3032   1.214   4.572   4.722
  192THR     CA 3033   1.036   4.453   4.687
  192THR     HA 3034   1.023   4.374   4.613
  192THR     CB 3035   1.066   4.384   4.821
  192THR     HB 3036   0.982   4.322   4.850
  192THR    CG2 3037   1.186   4.291   4.831
  192THR   HG21 3038   1.173   4.224   4.746
  192THR   HG22 3039   1.274   4.351   4.804
  192THR   HG23 3040   1.186   4.244   4.929
  192THR    OG1 3041   1.083   4.479   4.924
  192THR    HG1 3042   1.075   4.434   5.008
  192THR      C 3043   0.898   4.515   4.677
  192THR      O 3044   0.809   4.435   4.648
  193GLN      N 3045   0.870   4.644   4.698
  193GLN      H 3046   0.952   4.695   4.727
  193GLN     CA 3047   0.748   4.721   4.691
  193GLN     HA 3048   0.768   4.816   4.740
  193GLN     CB 3049   0.716   4.763   4.548
  193GLN    HB1 3050   0.640   4.841   4.541
  193GLN    HB2 3051   0.687   4.681   4.481
  193GLN     CG 3052   0.838   4.826   4.483
  193GLN    HG1 3053   0.897   4.743   4.443
  193GLN    HG2 3054   0.894   4.878   4.560
  193GLN     CD 3055   0.802   4.927   4.375
  193GLN    OE1 3056   0.767   5.044   4.391
  193GLN    NE2 3057   0.791   4.868   4.255
  193GLN   HE21 3058   0.831   4.777   4.240
  193GLN   HE22 3059   0.736   4.921   4.189
  193GLN      C 3060   0.622   4.665   4.756
  193GLN      O 3061   0.512   4.660   4.702
  194GLU      N 3062   0.640   4.598   4.870
  194GLU      H 3063   0.736   4.593   4.902
  194GLU     CA 3064   0.538   4.530   4.947
  194GLU     HA 3065   0.515   4.433   4.903
  194GLU     CB 3066   0.596   4.499   5.085
  194GLU    HB1 3067   0.513   4.461   5.145
  194GLU    HB2 3068   0.638   4.594   5.118
  194GLU     CG 3069   0.714   4.403   5.097
  194GLU    HG1 3070   0.787   4.444   5.167
  194GLU    HG2 3071   0.762   4.403   5.000
  194GLU     CD 3072   0.673   4.263   5.139
  194GLU    OE1 3073   0.644   4.244   5.259
  194GLU    OE2 3074   0.663   4.173   5.053
  194GLU      C 3075   0.405   4.604   4.953
  194GLU      O 3076   0.297   4.555   4.922
  195LYS      N 3077   0.408   4.732   4.991
  195LYS      H 3078   0.494   4.784   5.004
  195LYS     CA 3079   0.286   4.804   5.022
  195LYS     HA 3080   0.228   4.733   5.081
  195LYS     CB 3081   0.296   4.931   5.105
  195LYS    HB1 3082   0.199   4.960   5.143
  195LYS    HB2 3083   0.333   5.018   5.050
  195LYS     CG 3084   0.389   4.910   5.224
  195LYS    HG1 3085   0.491   4.895   5.189
  195LYS    HG2 3086   0.351   4.821   5.276
  195LYS     CD 3087   0.386   5.034   5.313
  195LYS    HD1 3088   0.285   5.053   5.349
  195LYS    HD2 3089   0.425   5.117   5.255
  195LYS     CE 3090   0.466   5.013   5.441
  195LYS    HE1 3091   0.570   5.026   5.411
  195LYS    HE2 3092   0.440   4.919   5.490
  195LYS     NZ 3093   0.448   5.124   5.536
  195LYS    HZ1 3094   0.470   5.212   5.491
  195LYS    HZ2 3095   0.364   5.117   5.591
  195LYS    HZ3 3096   0.518   5.108   5.608
  195LYS      C 3097   0.212   4.840   4.894
  195LYS      O 3098   0.090   4.828   4.887
  196LEU      N 3099   0.282   4.867   4.783
  196LEU      H 3100   0.382   4.864   4.795
  196LEU     CA 3101   0.228   4.887   4.650
  196LEU     HA 3102   0.155   4.966   4.666
  196LEU     CB 3103   0.340   4.932   4.556
  196LEU    HB1 3104   0.430   4.870   4.565
  196LEU    HB2 3105   0.364   5.033   4.587
  196LEU     CG 3106   0.308   4.940   4.407
  196LEU     HG 3107   0.281   4.843   4.367
  196LEU    CD1 3108   0.201   5.041   4.366
  196LEU   HD11 3109   0.105   5.032   4.417
  196LEU   HD12 3110   0.237   5.141   4.389
  196LEU   HD13 3111   0.180   5.034   4.260
  196LEU    CD2 3112   0.437   4.976   4.333
  196LEU   HD21 3113   0.504   4.892   4.317
  196LEU   HD22 3114   0.418   5.015   4.233
  196LEU   HD23 3115   0.495   5.049   4.390
  196LEU      C 3116   0.154   4.766   4.596
  196LEU      O 3117   0.048   4.768   4.533
  197ILE      N 3118   0.213   4.651   4.629
  197ILE      H 3119   0.295   4.659   4.687
  197ILE     CA 3120   0.164   4.518   4.601
  197ILE     HA 3121   0.133   4.520   4.496
  197ILE     CB 3122   0.276   4.414   4.607
  197ILE     HB 3123   0.328   4.446   4.698
  197ILE    CG2 3124   0.220   4.272   4.618
  197ILE   HG21 3125   0.177   4.269   4.718
  197ILE   HG22 3126   0.150   4.249   4.538
  197ILE   HG23 3127   0.301   4.199   4.620
  197ILE    CG1 3128   0.378   4.423   4.494
  197ILE   HG11 3129   0.388   4.529   4.470
  197ILE   HG12 3130   0.333   4.367   4.412
  197ILE     CD 3131   0.514   4.367   4.535
  197ILE    HD1 3132   0.506   4.259   4.533
  197ILE    HD2 3133   0.578   4.397   4.451
  197ILE    HD3 3134   0.549   4.413   4.627
  197ILE      C 3135   0.039   4.482   4.680
  197ILE      O 3136  -0.062   4.442   4.622
  198GLN      N 3137   0.036   4.513   4.810
  198GLN      H 3138   0.122   4.545   4.853
  198GLN     CA 3139  -0.075   4.495   4.900
  198GLN     HA 3140  -0.114   4.395   4.878
  198GLN     CB 3141  -0.033   4.503   5.047
  198GLN    HB1 3142  -0.123   4.487   5.106
  198GLN    HB2 3143   0.003   4.599   5.084
  198GLN     CG 3144   0.063   4.390   5.083
  198GLN    HG1 3145   0.134   4.379   5.001
  198GLN    HG2 3146   0.001   4.301   5.091
  198GLN     CD 3147   0.132   4.403   5.218
  198GLN    OE1 3148   0.158   4.507   5.278
  198GLN    NE2 3149   0.176   4.286   5.266
  198GLN   HE21 3150   0.156   4.200   5.218
  198GLN   HE22 3151   0.250   4.293   5.335
  198GLN      C 3152  -0.190   4.586   4.859
  198GLN      O 3153  -0.302   4.539   4.843
  199TYR      N 3154  -0.168   4.715   4.835
  199TYR      H 3155  -0.074   4.749   4.847
  199TYR     CA 3156  -0.268   4.806   4.780
  199TYR     HA 3157  -0.340   4.836   4.856
  199TYR     CB 3158  -0.199   4.938   4.746
  199TYR    HB1 3159  -0.105   4.929   4.692
  199TYR    HB2 3160  -0.182   4.983   4.843
  199TYR     CG 3161  -0.293   5.027   4.669
  199TYR    CD1 3162  -0.379   5.113   4.739
  199TYR    HD1 3163  -0.374   5.122   4.847
  199TYR    CE1 3164  -0.476   5.189   4.673
  199TYR    HE1 3165  -0.544   5.249   4.731
  199TYR     CZ 3166  -0.492   5.169   4.535
  199TYR     OH 3167  -0.599   5.230   4.477
  199TYR     HH 3168  -0.646   5.284   4.540
  199TYR    CE2 3169  -0.411   5.080   4.462
  199TYR    HE2 3170  -0.427   5.065   4.356
  199TYR    CD2 3171  -0.304   5.020   4.529
  199TYR    HD2 3172  -0.235   4.958   4.475
  199TYR      C 3173  -0.338   4.751   4.657
  199TYR      O 3174  -0.459   4.750   4.641
  200CYS      N 3175  -0.259   4.694   4.565
  200CYS      H 3176  -0.161   4.682   4.582
  200CYS     CA 3177  -0.317   4.641   4.443
  200CYS     HA 3178  -0.388   4.713   4.402
  200CYS     CB 3179  -0.210   4.628   4.335
  200CYS    HB1 3180  -0.249   4.572   4.250
  200CYS    HB2 3181  -0.123   4.580   4.379
  200CYS     SG 3182  -0.145   4.787   4.278
  200CYS     HG 3183  -0.067   4.807   4.385
  200CYS      C 3184  -0.392   4.510   4.464
  200CYS      O 3185  -0.507   4.503   4.420
  201GLN      N 3186  -0.339   4.424   4.551
  201GLN      H 3187  -0.243   4.439   4.579
  201GLN     CA 3188  -0.389   4.289   4.565
  201GLN     HA 3189  -0.429   4.257   4.469
  201GLN     CB 3190  -0.281   4.195   4.619
  201GLN    HB1 3191  -0.323   4.108   4.668
  201GLN    HB2 3192  -0.225   4.243   4.700
  201GLN     CG 3193  -0.181   4.147   4.515
  201GLN    HG1 3194  -0.133   4.225   4.455
  201GLN    HG2 3195  -0.238   4.088   4.443
  201GLN     CD 3196  -0.070   4.059   4.572
  201GLN    OE1 3197  -0.065   4.030   4.691
  201GLN    NE2 3198   0.025   4.019   4.487
  201GLN   HE21 3199   0.015   4.034   4.388
  201GLN   HE22 3200   0.105   3.972   4.526
  201GLN      C 3201  -0.508   4.286   4.659
  201GLN      O 3202  -0.567   4.178   4.665
  202SER      N 3203  -0.540   4.395   4.728
  202SER      H 3204  -0.471   4.469   4.722
  202SER     CA 3205  -0.654   4.425   4.813
  202SER     HA 3206  -0.696   4.331   4.850
  202SER     CB 3207  -0.617   4.517   4.930
  202SER    HB1 3208  -0.701   4.525   4.998
  202SER    HB2 3209  -0.590   4.612   4.884
  202SER     OG 3210  -0.508   4.478   5.011
  202SER     HG 3211  -0.432   4.502   4.958
  202SER      C 3212  -0.771   4.494   4.745
  202SER      O 3213  -0.879   4.516   4.799
  203LYS      N 3214  -0.746   4.528   4.618
  203LYS      H 3215  -0.659   4.501   4.574
  203LYS     CA 3216  -0.848   4.602   4.547
  203LYS     HA 3217  -0.939   4.617   4.606
  203LYS     CB 3218  -0.785   4.739   4.523
  203LYS    HB1 3219  -0.832   4.791   4.440
  203LYS    HB2 3220  -0.677   4.734   4.511
  203LYS     CG 3221  -0.824   4.817   4.648
  203LYS    HG1 3222  -0.765   4.788   4.734
  203LYS    HG2 3223  -0.929   4.798   4.670
  203LYS     CD 3224  -0.815   4.969   4.634
  203LYS    HD1 3225  -0.887   5.020   4.571
  203LYS    HD2 3226  -0.717   4.986   4.589
  203LYS     CE 3227  -0.805   5.030   4.774
  203LYS    HE1 3228  -0.702   5.013   4.806
  203LYS    HE2 3229  -0.885   4.981   4.827
  203LYS     NZ 3230  -0.829   5.175   4.786
  203LYS    HZ1 3231  -0.919   5.194   4.746
  203LYS    HZ2 3232  -0.824   5.210   4.880
  203LYS    HZ3 3233  -0.759   5.230   4.737
  203LYS      C 3234  -0.898   4.544   4.416
  203LYS      O 3235  -0.980   4.606   4.348
  204GLY      N 3236  -0.846   4.426   4.380
  204GLY      H 3237  -0.795   4.377   4.452
  204GLY     CA 3238  -0.862   4.360   4.252
  204GLY    HA1 3239  -0.966   4.367   4.220
  204GLY    HA2 3240  -0.852   4.254   4.276
  204GLY      C 3241  -0.765   4.393   4.139
  204GLY      O 3242  -0.797   4.377   4.022
  205ILE      N 3243  -0.643   4.440   4.168
  205ILE      H 3244  -0.612   4.443   4.265
  205ILE     CA 3245  -0.539   4.464   4.071
  205ILE     HA 3246  -0.587   4.463   3.973
  205ILE     CB 3247  -0.479   4.604   4.082
  205ILE     HB 3248  -0.451   4.626   4.185
  205ILE    CG2 3249  -0.353   4.626   3.999
  205ILE   HG21 3250  -0.278   4.553   4.029
  205ILE   HG22 3251  -0.372   4.607   3.893
  205ILE   HG23 3252  -0.316   4.726   4.022
  205ILE    CG1 3253  -0.582   4.706   4.032
  205ILE   HG11 3254  -0.637   4.659   3.951
  205ILE   HG12 3255  -0.543   4.798   3.990
  205ILE     CD 3256  -0.672   4.754   4.146
  205ILE    HD1 3257  -0.734   4.671   4.180
  205ILE    HD2 3258  -0.613   4.810   4.219
  205ILE    HD3 3259  -0.742   4.820   4.096
  205ILE      C 3260  -0.439   4.350   4.076
  205ILE      O 3261  -0.365   4.335   4.173
  206VAL      N 3262  -0.421   4.285   3.961
  206VAL      H 3263  -0.481   4.311   3.884
  206VAL     CA 3264  -0.304   4.203   3.934
  206VAL     HA 3265  -0.282   4.147   4.025
  206VAL     CB 3266  -0.331   4.109   3.817
  206VAL     HB 3267  -0.375   4.169   3.737
  206VAL    CG1 3268  -0.201   4.050   3.765
  206VAL   HG11 3269  -0.223   3.988   3.678
  206VAL   HG12 3270  -0.132   4.123   3.723
  206VAL   HG13 3271  -0.150   3.991   3.841
  206VAL    CG2 3272  -0.426   3.993   3.845
  206VAL   HG21 3273  -0.529   4.028   3.846
  206VAL   HG22 3274  -0.414   3.917   3.767
  206VAL   HG23 3275  -0.401   3.967   3.947
  206VAL      C 3276  -0.183   4.292   3.911
  206VAL      O 3277  -0.177   4.390   3.837
  207VAL      N 3278  -0.076   4.255   3.982
  207VAL      H 3279  -0.083   4.178   4.046
  207VAL     CA 3280   0.054   4.319   3.977
  207VAL     HA 3281   0.049   4.421   3.940
  207VAL     CB 3282   0.112   4.342   4.116
  207VAL     HB 3283   0.140   4.241   4.147
  207VAL    CG1 3284   0.238   4.427   4.105
  207VAL   HG11 3285   0.277   4.449   4.204
  207VAL   HG12 3286   0.312   4.374   4.045
  207VAL   HG13 3287   0.221   4.523   4.055
  207VAL    CG2 3288   0.016   4.410   4.213
  207VAL   HG21 3289   0.052   4.422   4.315
  207VAL   HG22 3290  -0.009   4.514   4.191
  207VAL   HG23 3291  -0.078   4.356   4.205
  207VAL      C 3292   0.147   4.237   3.888
  207VAL      O 3293   0.160   4.117   3.909
  208THR      N 3294   0.213   4.302   3.792
  208THR      H 3295   0.195   4.402   3.793
  208THR     CA 3296   0.311   4.244   3.703
  208THR     HA 3297   0.321   4.137   3.718
  208THR     CB 3298   0.276   4.274   3.557
  208THR     HB 3299   0.273   4.383   3.551
  208THR    CG2 3300   0.380   4.216   3.461
  208THR   HG21 3301   0.391   4.112   3.490
  208THR   HG22 3302   0.355   4.227   3.355
  208THR   HG23 3303   0.474   4.264   3.488
  208THR    OG1 3304   0.148   4.233   3.515
  208THR    HG1 3305   0.108   4.207   3.599
  208THR      C 3306   0.445   4.304   3.743
  208THR      O 3307   0.455   4.426   3.747
  209ALA      N 3308   0.544   4.219   3.772
  209ALA      H 3309   0.524   4.121   3.762
  209ALA     CA 3310   0.683   4.259   3.777
  209ALA     HA 3311   0.682   4.359   3.822
  209ALA     CB 3312   0.765   4.162   3.862
  209ALA    HB1 3313   0.757   4.060   3.823
  209ALA    HB2 3314   0.869   4.192   3.862
  209ALA    HB3 3315   0.722   4.161   3.962
  209ALA      C 3316   0.749   4.258   3.640
  209ALA      O 3317   0.749   4.159   3.568
  210TYR      N 3318   0.802   4.372   3.594
  210TYR      H 3319   0.779   4.456   3.645
  210TYR     CA 3320   0.899   4.386   3.487
  210TYR     HA 3321   0.893   4.307   3.413
  210TYR     CB 3322   0.873   4.505   3.395
  210TYR    HB1 3323   0.768   4.497   3.364
  210TYR    HB2 3324   0.918   4.488   3.297
  210TYR     CG 3325   0.896   4.649   3.433
  210TYR    CD1 3326   1.027   4.699   3.444
  210TYR    HD1 3327   1.110   4.631   3.427
  210TYR    CE1 3328   1.049   4.836   3.457
  210TYR    HE1 3329   1.149   4.877   3.452
  210TYR     CZ 3330   0.942   4.926   3.470
  210TYR     OH 3331   0.955   5.062   3.478
  210TYR     HH 3332   0.867   5.100   3.486
  210TYR    CE2 3333   0.811   4.878   3.449
  210TYR    HE2 3334   0.725   4.942   3.437
  210TYR    CD2 3335   0.790   4.740   3.438
  210TYR    HD2 3336   0.693   4.695   3.418
  210TYR      C 3337   1.038   4.377   3.548
  210TYR      O 3338   1.049   4.391   3.670
  211SER      N 3339   1.139   4.358   3.462
  211SER      H 3340   1.114   4.340   3.366
  211SER     CA 3341   1.280   4.342   3.495
  211SER     HA 3342   1.320   4.286   3.411
  211SER     CB 3343   1.352   4.477   3.500
  211SER    HB1 3344   1.458   4.457   3.513
  211SER    HB2 3345   1.309   4.532   3.583
  211SER     OG 3346   1.335   4.555   3.384
  211SER     HG 3347   1.372   4.507   3.309
  211SER      C 3348   1.326   4.254   3.610
  211SER      O 3349   1.410   4.297   3.689
  212PRO      N 3350   1.261   4.139   3.625
  212PRO     CD 3351   1.201   4.060   3.519
  212PRO    HD1 3352   1.255   4.068   3.425
  212PRO    HD2 3353   1.099   4.096   3.509
  212PRO     CG 3354   1.182   3.916   3.566
  212PRO    HG1 3355   1.269   3.858   3.538
  212PRO    HG2 3356   1.098   3.866   3.518
  212PRO     CB 3357   1.171   3.943   3.716
  212PRO    HB1 3358   1.197   3.855   3.775
  212PRO    HB2 3359   1.073   3.976   3.749
  212PRO     CA 3360   1.276   4.051   3.740
  212PRO     HA 3361   1.240   4.104   3.828
  212PRO      C 3362   1.421   4.006   3.753
  212PRO      O 3363   1.462   3.968   3.863
  213LEU      N 3364   1.507   4.022   3.653
  213LEU      H 3365   1.471   4.055   3.564
  213LEU     CA 3366   1.643   3.972   3.647
  213LEU     HA 3367   1.659   3.906   3.732
  213LEU     CB 3368   1.678   3.895   3.520
  213LEU    HB1 3369   1.767   3.833   3.532
  213LEU    HB2 3370   1.700   3.967   3.441
  213LEU     CG 3371   1.565   3.807   3.466
  213LEU     HG 3372   1.474   3.863   3.451
  213LEU    CD1 3373   1.596   3.769   3.321
  213LEU   HD11 3374   1.516   3.700   3.292
  213LEU   HD12 3375   1.603   3.855   3.256
  213LEU   HD13 3376   1.690   3.714   3.315
  213LEU    CD2 3377   1.541   3.683   3.552
  213LEU   HD21 3378   1.440   3.646   3.536
  213LEU   HD22 3379   1.612   3.601   3.543
  213LEU   HD23 3380   1.549   3.712   3.657
  213LEU      C 3381   1.740   4.085   3.674
  213LEU      O 3382   1.861   4.069   3.656
  214GLY      N 3383   1.692   4.208   3.694
  214GLY      H 3384   1.593   4.224   3.681
  214GLY     CA 3385   1.771   4.325   3.729
  214GLY    HA1 3386   1.850   4.292   3.797
  214GLY    HA2 3387   1.700   4.396   3.770
  214GLY      C 3388   1.825   4.396   3.606
  214GLY      O 3389   1.892   4.497   3.622
  215SER      N 3390   1.764   4.369   3.490
  215SER      H 3391   1.696   4.294   3.493
  215SER     CA 3392   1.800   4.427   3.363
  215SER     HA 3393   1.747   4.371   3.285
  215SER     CB 3394   1.721   4.555   3.344
  215SER    HB1 3395   1.781   4.638   3.381
  215SER    HB2 3396   1.626   4.547   3.397
  215SER     OG 3397   1.701   4.587   3.208
  215SER     HG 3398   1.608   4.578   3.186
  215SER      C 3399   1.947   4.448   3.326
  215SER      O 3400   1.987   4.562   3.303
  216PRO      N 3401   2.032   4.345   3.327
  216PRO     CD 3402   2.010   4.206   3.361
  216PRO    HD1 3403   1.919   4.168   3.316
  216PRO    HD2 3404   2.010   4.206   3.470
  216PRO     CG 3405   2.130   4.132   3.302
  216PRO    HG1 3406   2.118   4.131   3.194
  216PRO    HG2 3407   2.143   4.030   3.338
  216PRO     CB 3408   2.243   4.233   3.317
  216PRO    HB1 3409   2.311   4.217   3.233
  216PRO    HB2 3410   2.297   4.232   3.411
  216PRO     CA 3411   2.172   4.367   3.298
  216PRO     HA 3412   2.210   4.434   3.375
  216PRO      C 3413   2.201   4.424   3.160
  216PRO      O 3414   2.310   4.478   3.145
  217ASP      N 3415   2.116   4.411   3.057
  217ASP      H 3416   2.028   4.363   3.073
  217ASP     CA 3417   2.130   4.470   2.926
  217ASP     HA 3418   2.234   4.463   2.894
  217ASP     CB 3419   2.072   4.369   2.827
  217ASP    HB1 3420   2.107   4.266   2.839
  217ASP    HB2 3421   2.096   4.407   2.728
  217ASP     CG 3422   1.921   4.355   2.832
  217ASP    OD1 3423   1.867   4.375   2.943
  217ASP    OD2 3424   1.861   4.313   2.730
  217ASP      C 3425   2.069   4.607   2.901
  217ASP      O 3426   2.084   4.665   2.793
  218ARG      N 3427   2.013   4.668   3.005
  218ARG      H 3428   1.999   4.618   3.091
  218ARG     CA 3429   1.971   4.807   3.012
  218ARG     HA 3430   1.883   4.804   2.948
  218ARG     CB 3431   1.926   4.844   3.154
  218ARG    HB1 3432   1.861   4.762   3.184
  218ARG    HB2 3433   1.868   4.935   3.152
  218ARG     CG 3434   2.035   4.865   3.259
  218ARG    HG1 3435   2.103   4.947   3.236
  218ARG    HG2 3436   2.108   4.785   3.249
  218ARG     CD 3437   1.986   4.870   3.403
  218ARG    HD1 3438   1.933   4.777   3.425
  218ARG    HD2 3439   1.915   4.950   3.425
  218ARG     NE 3440   2.091   4.892   3.503
  218ARG     HE 3441   2.089   4.969   3.568
  218ARG     CZ 3442   2.179   4.796   3.537
  218ARG    NH1 3443   2.175   4.670   3.492
  218ARG   HH11 3444   2.106   4.636   3.427
  218ARG   HH12 3445   2.226   4.603   3.548
  218ARG    NH2 3446   2.263   4.817   3.639
  218ARG   HH21 3447   2.273   4.911   3.674
  218ARG   HH22 3448   2.348   4.762   3.638
  218ARG      C 3449   2.072   4.904   2.954
  218ARG      O 3450   2.188   4.887   2.992
  219PRO      N 3451   2.037   4.997   2.865
  219PRO     CD 3452   1.907   5.015   2.802
  219PRO    HD1 3453   1.821   5.014   2.869
  219PRO    HD2 3454   1.900   4.938   2.726
  219PRO     CG 3455   1.913   5.152   2.734
  219PRO    HG1 3456   1.888   5.234   2.801
  219PRO    HG2 3457   1.843   5.159   2.651
  219PRO     CB 3458   2.059   5.153   2.688
  219PRO    HB1 3459   2.089   5.258   2.683
  219PRO    HB2 3460   2.063   5.109   2.589
  219PRO     CA 3461   2.136   5.075   2.793
  219PRO     HA 3462   2.213   5.013   2.747
  219PRO      C 3463   2.216   5.174   2.876
  219PRO      O 3464   2.316   5.227   2.827
  220TRP      N 3465   2.178   5.198   3.002
  220TRP      H 3466   2.100   5.144   3.036
  220TRP     CA 3467   2.250   5.280   3.097
  220TRP     HA 3468   2.319   5.337   3.035
  220TRP     CB 3469   2.158   5.374   3.175
  220TRP    HB1 3470   2.123   5.450   3.105
  220TRP    HB2 3471   2.206   5.412   3.265
  220TRP     CG 3472   2.027   5.321   3.223
  220TRP    CD1 3473   2.014   5.241   3.331
  220TRP    HD1 3474   2.089   5.225   3.408
  220TRP    NE1 3475   1.878   5.217   3.332
  220TRP    HE1 3476   1.827   5.193   3.416
  220TRP    CE2 3477   1.808   5.245   3.216
  220TRP    CZ2 3478   1.673   5.229   3.182
  220TRP    HZ2 3479   1.606   5.177   3.250
  220TRP    CH2 3480   1.642   5.276   3.055
  220TRP    HH2 3481   1.540   5.262   3.022
  220TRP    CZ3 3482   1.731   5.351   2.977
  220TRP    HZ3 3483   1.712   5.383   2.875
  220TRP    CE3 3484   1.860   5.379   3.025
  220TRP    HE3 3485   1.928   5.438   2.966
  220TRP    CD2 3486   1.904   5.321   3.145
  220TRP      C 3487   2.351   5.201   3.180
  220TRP      O 3488   2.418   5.256   3.266
  221ALA      N 3489   2.363   5.070   3.155
  221ALA      H 3490   2.320   5.028   3.074
  221ALA     CA 3491   2.456   4.977   3.215
  221ALA     HA 3492   2.519   5.027   3.289
  221ALA     CB 3493   2.381   4.863   3.284
  221ALA    HB1 3494   2.330   4.800   3.211
  221ALA    HB2 3495   2.461   4.806   3.332
  221ALA    HB3 3496   2.308   4.905   3.352
  221ALA      C 3497   2.548   4.919   3.109
  221ALA      O 3498   2.524   4.951   2.992
  222LYS      N 3499   2.644   4.838   3.154
  222LYS      H 3500   2.632   4.813   3.251
  222LYS     CA 3501   2.748   4.768   3.081
  222LYS     HA 3502   2.715   4.758   2.978
  222LYS     CB 3503   2.878   4.848   3.092
  222LYS    HB1 3504   2.959   4.791   3.047
  222LYS    HB2 3505   2.906   4.877   3.193
  222LYS     CG 3506   2.883   4.981   3.017
  222LYS    HG1 3507   2.984   5.021   3.030
  222LYS    HG2 3508   2.805   5.051   3.048
  222LYS     CD 3509   2.873   4.960   2.866
  222LYS    HD1 3510   2.774   4.918   2.848
  222LYS    HD2 3511   2.947   4.889   2.830
  222LYS     CE 3512   2.887   5.084   2.778
  222LYS    HE1 3513   2.815   5.162   2.805
  222LYS    HE2 3514   2.859   5.053   2.678
  222LYS     NZ 3515   3.021   5.143   2.780
  222LYS    HZ1 3516   3.096   5.083   2.813
  222LYS    HZ2 3517   3.048   5.176   2.689
  222LYS    HZ3 3518   3.019   5.224   2.840
  222LYS      C 3519   2.768   4.625   3.128
  222LYS      O 3520   2.733   4.589   3.240
  223PRO      N 3521   2.824   4.531   3.052
  223PRO     CD 3522   2.854   4.551   2.911
  223PRO    HD1 3523   2.921   4.632   2.883
  223PRO    HD2 3524   2.764   4.586   2.861
  223PRO     CG 3525   2.896   4.415   2.856
  223PRO    HG1 3526   3.005   4.413   2.854
  223PRO    HG2 3527   2.856   4.389   2.758
  223PRO     CB 3528   2.859   4.312   2.962
  223PRO    HB1 3529   2.924   4.229   2.989
  223PRO    HB2 3530   2.761   4.267   2.946
  223PRO     CA 3531   2.847   4.393   3.090
  223PRO     HA 3532   2.756   4.356   3.138
  223PRO      C 3533   2.952   4.365   3.197
  223PRO      O 3534   2.947   4.259   3.258
  224GLU      N 3535   3.043   4.460   3.221
  224GLU      H 3536   3.034   4.526   3.146
  224GLU     CA 3537   3.138   4.461   3.331
  224GLU     HA 3538   3.165   4.358   3.357
  224GLU     CB 3539   3.266   4.528   3.282
  224GLU    HB1 3540   3.243   4.620   3.228
  224GLU    HB2 3541   3.303   4.462   3.204
  224GLU     CG 3542   3.379   4.552   3.381
  224GLU    HG1 3543   3.380   4.471   3.454
  224GLU    HG2 3544   3.349   4.640   3.437
  224GLU     CD 3545   3.513   4.592   3.321
  224GLU    OE1 3546   3.513   4.673   3.225
  224GLU    OE2 3547   3.618   4.537   3.360
  224GLU      C 3548   3.082   4.521   3.459
  224GLU      O 3549   3.147   4.511   3.563
  225ASP      N 3550   2.963   4.581   3.455
  225ASP      H 3551   2.915   4.589   3.366
  225ASP     CA 3552   2.873   4.609   3.565
  225ASP     HA 3553   2.932   4.634   3.653
  225ASP     CB 3554   2.776   4.724   3.543
  225ASP    HB1 3555   2.735   4.754   3.640
  225ASP    HB2 3556   2.709   4.691   3.463
  225ASP     CG 3557   2.843   4.853   3.498
  225ASP    OD1 3558   2.967   4.872   3.498
  225ASP    OD2 3559   2.778   4.952   3.459
  225ASP      C 3560   2.807   4.483   3.620
  225ASP      O 3561   2.777   4.389   3.546
  226PRO      N 3562   2.783   4.472   3.751
  226PRO     CD 3563   2.803   4.580   3.845
  226PRO    HD1 3564   2.751   4.674   3.825
  226PRO    HD2 3565   2.910   4.595   3.855
  226PRO     CG 3566   2.738   4.533   3.975
  226PRO    HG1 3567   2.637   4.573   3.962
  226PRO    HG2 3568   2.770   4.564   4.074
  226PRO     CB 3569   2.744   4.381   3.965
  226PRO    HB1 3570   2.661   4.335   4.018
  226PRO    HB2 3571   2.841   4.350   4.004
  226PRO     CA 3572   2.735   4.352   3.815
  226PRO     HA 3573   2.795   4.267   3.780
  226PRO      C 3574   2.591   4.321   3.779
  226PRO      O 3575   2.512   4.404   3.735
  227SER      N 3576   2.557   4.192   3.792
  227SER      H 3577   2.630   4.127   3.815
  227SER     CA 3578   2.427   4.134   3.763
  227SER     HA 3579   2.353   4.214   3.769
  227SER     CB 3580   2.435   4.077   3.621
  227SER    HB1 3581   2.508   3.996   3.623
  227SER    HB2 3582   2.460   4.159   3.553
  227SER     OG 3583   2.305   4.032   3.591
  227SER     HG 3584   2.316   3.976   3.514
  227SER      C 3585   2.391   4.027   3.865
  227SER      O 3586   2.468   3.934   3.886
  228LEU      N 3587   2.271   4.041   3.923
  228LEU      H 3588   2.208   4.110   3.885
  228LEU     CA 3589   2.218   3.956   4.026
  228LEU     HA 3590   2.285   3.959   4.112
  228LEU     CB 3591   2.084   4.015   4.068
  228LEU    HB1 3592   2.021   4.032   3.981
  228LEU    HB2 3593   2.110   4.113   4.108
  228LEU     CG 3594   2.006   3.950   4.182
  228LEU     HG 3595   1.983   3.844   4.173
  228LEU    CD1 3596   2.080   3.959   4.316
  228LEU   HD11 3597   2.007   3.945   4.396
  228LEU   HD12 3598   2.155   3.882   4.332
  228LEU   HD13 3599   2.114   4.063   4.320
  228LEU    CD2 3600   1.873   4.026   4.185
  228LEU   HD21 3601   1.894   4.126   4.223
  228LEU   HD22 3602   1.827   4.034   4.087
  228LEU   HD23 3603   1.799   3.982   4.251
  228LEU      C 3604   2.197   3.812   3.981
  228LEU      O 3605   2.206   3.724   4.066
  229LEU      N 3606   2.188   3.787   3.850
  229LEU      H 3607   2.188   3.865   3.786
  229LEU     CA 3608   2.183   3.655   3.791
  229LEU     HA 3609   2.105   3.605   3.848
  229LEU     CB 3610   2.157   3.662   3.641
  229LEU    HB1 3611   2.184   3.567   3.595
  229LEU    HB2 3612   2.225   3.740   3.607
  229LEU     CG 3613   2.018   3.700   3.590
  229LEU     HG 3614   1.974   3.787   3.640
  229LEU    CD1 3615   2.018   3.736   3.442
  229LEU   HD11 3616   1.920   3.744   3.395
  229LEU   HD12 3617   2.086   3.819   3.420
  229LEU   HD13 3618   2.068   3.654   3.390
  229LEU    CD2 3619   1.929   3.579   3.618
  229LEU   HD21 3620   1.953   3.505   3.541
  229LEU   HD22 3621   1.947   3.525   3.711
  229LEU   HD23 3622   1.825   3.607   3.608
  229LEU      C 3623   2.310   3.575   3.816
  229LEU      O 3624   2.315   3.460   3.774
  230GLU      N 3625   2.414   3.637   3.872
  230GLU      H 3626   2.398   3.733   3.902
  230GLU     CA 3627   2.544   3.583   3.908
  230GLU     HA 3628   2.541   3.474   3.902
  230GLU     CB 3629   2.658   3.626   3.817
  230GLU    HB1 3630   2.744   3.563   3.840
  230GLU    HB2 3631   2.684   3.729   3.841
  230GLU     CG 3632   2.626   3.602   3.670
  230GLU    HG1 3633   2.539   3.661   3.643
  230GLU    HG2 3634   2.605   3.496   3.655
  230GLU     CD 3635   2.747   3.640   3.585
  230GLU    OE1 3636   2.749   3.729   3.497
  230GLU    OE2 3637   2.849   3.569   3.602
  230GLU      C 3638   2.588   3.615   4.050
  230GLU      O 3639   2.701   3.592   4.092
  231ASP      N 3640   2.499   3.657   4.141
  231ASP      H 3641   2.401   3.664   4.116
  231ASP     CA 3642   2.538   3.673   4.279
  231ASP     HA 3643   2.630   3.731   4.272
  231ASP     CB 3644   2.438   3.766   4.348
  231ASP    HB1 3645   2.341   3.731   4.312
  231ASP    HB2 3646   2.449   3.869   4.314
  231ASP     CG 3647   2.444   3.757   4.500
  231ASP    OD1 3648   2.391   3.662   4.561
  231ASP    OD2 3649   2.520   3.837   4.559
  231ASP      C 3650   2.555   3.537   4.344
  231ASP      O 3651   2.477   3.445   4.324
  232PRO      N 3652   2.662   3.520   4.424
  232PRO     CD 3653   2.764   3.614   4.465
  232PRO    HD1 3654   2.732   3.685   4.541
  232PRO    HD2 3655   2.804   3.668   4.379
  232PRO     CG 3656   2.880   3.531   4.519
  232PRO    HG1 3657   2.927   3.580   4.604
  232PRO    HG2 3658   2.952   3.505   4.441
  232PRO     CB 3659   2.808   3.408   4.573
  232PRO    HB1 3660   2.794   3.411   4.681
  232PRO    HB2 3661   2.871   3.323   4.545
  232PRO     CA 3662   2.680   3.394   4.492
  232PRO     HA 3663   2.694   3.318   4.415
  232PRO      C 3664   2.566   3.348   4.582
  232PRO      O 3665   2.551   3.226   4.592
  233ARG      N 3666   2.493   3.431   4.656
  233ARG      H 3667   2.513   3.530   4.656
  233ARG     CA 3668   2.379   3.384   4.731
  233ARG     HA 3669   2.406   3.293   4.785
  233ARG     CB 3670   2.341   3.490   4.834
  233ARG    HB1 3671   2.321   3.581   4.778
  233ARG    HB2 3672   2.420   3.502   4.908
  233ARG     CG 3673   2.209   3.475   4.911
  233ARG    HG1 3674   2.216   3.376   4.957
  233ARG    HG2 3675   2.125   3.469   4.842
  233ARG     CD 3676   2.174   3.578   5.018
  233ARG    HD1 3677   2.082   3.550   5.069
  233ARG    HD2 3678   2.163   3.675   4.969
  233ARG     NE 3679   2.281   3.577   5.119
  233ARG     HE 3680   2.285   3.504   5.187
  233ARG     CZ 3681   2.364   3.679   5.147
  233ARG    NH1 3682   2.362   3.796   5.082
  233ARG   HH11 3683   2.280   3.815   5.025
  233ARG   HH12 3684   2.409   3.878   5.118
  233ARG    NH2 3685   2.450   3.667   5.249
  233ARG   HH21 3686   2.447   3.597   5.322
  233ARG   HH22 3687   2.505   3.751   5.265
  233ARG      C 3688   2.258   3.353   4.643
  233ARG      O 3689   2.174   3.270   4.676
  234ILE      N 3690   2.248   3.412   4.524
  234ILE      H 3691   2.307   3.492   4.505
  234ILE     CA 3692   2.151   3.373   4.424
  234ILE     HA 3693   2.056   3.367   4.476
  234ILE     CB 3694   2.146   3.479   4.314
  234ILE     HB 3695   2.246   3.492   4.274
  234ILE    CG2 3696   2.065   3.433   4.193
  234ILE   HG21 3697   2.038   3.512   4.124
  234ILE   HG22 3698   2.126   3.365   4.134
  234ILE   HG23 3699   1.978   3.376   4.225
  234ILE    CG1 3700   2.082   3.609   4.362
  234ILE   HG11 3701   2.068   3.680   4.280
  234ILE   HG12 3702   2.152   3.657   4.431
  234ILE     CD 3703   1.953   3.595   4.443
  234ILE    HD1 3704   1.969   3.537   4.533
  234ILE    HD2 3705   1.917   3.688   4.487
  234ILE    HD3 3706   1.878   3.547   4.379
  234ILE      C 3707   2.177   3.234   4.366
  234ILE      O 3708   2.091   3.147   4.355
  235LYS      N 3709   2.306   3.208   4.345
  235LYS      H 3710   2.367   3.288   4.338
  235LYS     CA 3711   2.361   3.078   4.309
  235LYS     HA 3712   2.312   3.045   4.217
  235LYS     CB 3713   2.511   3.093   4.287
  235LYS    HB1 3714   2.540   2.988   4.292
  235LYS    HB2 3715   2.570   3.141   4.365
  235LYS     CG 3716   2.551   3.149   4.150
  235LYS    HG1 3717   2.512   3.250   4.139
  235LYS    HG2 3718   2.513   3.084   4.072
  235LYS     CD 3719   2.703   3.144   4.141
  235LYS    HD1 3720   2.738   3.043   4.117
  235LYS    HD2 3721   2.742   3.193   4.230
  235LYS     CE 3722   2.747   3.218   4.015
  235LYS    HE1 3723   2.709   3.320   4.022
  235LYS    HE2 3724   2.688   3.175   3.934
  235LYS     NZ 3725   2.891   3.224   3.983
  235LYS    HZ1 3726   2.938   3.137   4.003
  235LYS    HZ2 3727   2.901   3.233   3.883
  235LYS    HZ3 3728   2.934   3.300   4.032
  235LYS      C 3729   2.332   2.984   4.424
  235LYS      O 3730   2.293   2.872   4.391
  236ALA      N 3731   2.343   3.018   4.553
  236ALA      H 3732   2.381   3.110   4.571
  236ALA     CA 3733   2.318   2.926   4.661
  236ALA     HA 3734   2.378   2.836   4.643
  236ALA     CB 3735   2.373   2.993   4.786
  236ALA    HB1 3736   2.346   2.925   4.867
  236ALA    HB2 3737   2.472   3.039   4.789
  236ALA    HB3 3738   2.317   3.086   4.800
  236ALA      C 3739   2.173   2.879   4.671
  236ALA      O 3740   2.143   2.762   4.696
  237ILE      N 3741   2.073   2.961   4.637
  237ILE      H 3742   2.096   3.053   4.604
  237ILE     CA 3743   1.932   2.931   4.629
  237ILE     HA 3744   1.917   2.867   4.717
  237ILE     CB 3745   1.860   3.064   4.648
  237ILE     HB 3746   1.900   3.141   4.582
  237ILE    CG2 3747   1.712   3.046   4.616
  237ILE   HG21 3748   1.658   3.141   4.607
  237ILE   HG22 3749   1.705   2.991   4.522
  237ILE   HG23 3750   1.650   2.993   4.687
  237ILE    CG1 3751   1.879   3.091   4.797
  237ILE   HG11 3752   1.982   3.119   4.817
  237ILE   HG12 3753   1.845   3.004   4.853
  237ILE     CD 3754   1.796   3.210   4.846
  237ILE    HD1 3755   1.790   3.289   4.772
  237ILE    HD2 3756   1.694   3.176   4.860
  237ILE    HD3 3757   1.825   3.247   4.945
  237ILE      C 3758   1.900   2.853   4.503
  237ILE      O 3759   1.811   2.768   4.495
  238ALA      N 3760   1.971   2.879   4.393
  238ALA      H 3761   2.034   2.957   4.397
  238ALA     CA 3762   1.959   2.804   4.269
  238ALA     HA 3763   1.855   2.791   4.239
  238ALA     CB 3764   2.053   2.879   4.176
  238ALA    HB1 3765   2.066   2.823   4.083
  238ALA    HB2 3766   2.014   2.979   4.156
  238ALA    HB3 3767   2.154   2.890   4.216
  238ALA      C 3768   2.003   2.660   4.287
  238ALA      O 3769   1.949   2.566   4.229
  239ALA      N 3770   2.107   2.638   4.368
  239ALA      H 3771   2.153   2.717   4.413
  239ALA     CA 3772   2.175   2.512   4.391
  239ALA     HA 3773   2.174   2.460   4.295
  239ALA     CB 3774   2.315   2.542   4.444
  239ALA    HB1 3775   2.372   2.577   4.359
  239ALA    HB2 3776   2.318   2.623   4.517
  239ALA    HB3 3777   2.358   2.452   4.488
  239ALA      C 3778   2.095   2.432   4.492
  239ALA      O 3779   2.069   2.313   4.472
  240LYS      N 3780   2.039   2.498   4.593
  240LYS      H 3781   2.047   2.599   4.590
  240LYS     CA 3782   1.943   2.438   4.684
  240LYS     HA 3783   1.994   2.358   4.737
  240LYS     CB 3784   1.889   2.548   4.776
  240LYS    HB1 3785   1.829   2.621   4.723
  240LYS    HB2 3786   1.967   2.603   4.829
  240LYS     CG 3787   1.786   2.494   4.874
  240LYS    HG1 3788   1.826   2.413   4.935
  240LYS    HG2 3789   1.716   2.441   4.809
  240LYS     CD 3790   1.725   2.608   4.955
  240LYS    HD1 3791   1.678   2.687   4.897
  240LYS    HD2 3792   1.810   2.649   5.010
  240LYS     CE 3793   1.616   2.563   5.053
  240LYS    HE1 3794   1.643   2.467   5.097
  240LYS    HE2 3795   1.532   2.542   4.987
  240LYS     NZ 3796   1.592   2.662   5.159
  240LYS    HZ1 3797   1.502   2.658   5.204
  240LYS    HZ2 3798   1.660   2.678   5.232
  240LYS    HZ3 3799   1.587   2.753   5.115
  240LYS      C 3800   1.829   2.366   4.612
  240LYS      O 3801   1.797   2.255   4.651
  241HIS      N 3802   1.777   2.425   4.503
  241HIS      H 3803   1.809   2.519   4.488
  241HIS     CA 3804   1.669   2.388   4.415
  241HIS     HA 3805   1.605   2.316   4.466
  241HIS     CB 3806   1.574   2.504   4.387
  241HIS    HB1 3807   1.509   2.469   4.306
  241HIS    HB2 3808   1.632   2.590   4.355
  241HIS     CG 3809   1.489   2.534   4.508
  241HIS    ND1 3810   1.405   2.446   4.576
  241HIS    CE1 3811   1.379   2.508   4.691
  241HIS    HE1 3812   1.318   2.462   4.767
  241HIS    NE2 3813   1.437   2.629   4.702
  241HIS    HE2 3814   1.437   2.700   4.773
  241HIS    CD2 3815   1.501   2.648   4.581
  241HIS    HD2 3816   1.562   2.732   4.552
  241HIS      C 3817   1.709   2.317   4.286
  241HIS      O 3818   1.621   2.280   4.208
  242ASN      N 3819   1.838   2.295   4.261
  242ASN      H 3820   1.906   2.323   4.330
  242ASN     CA 3821   1.881   2.241   4.133
  242ASN     HA 3822   1.987   2.256   4.115
  242ASN     CB 3823   1.855   2.091   4.143
  242ASN    HB1 3824   1.750   2.063   4.142
  242ASN    HB2 3825   1.899   2.061   4.238
  242ASN     CG 3826   1.929   2.004   4.042
  242ASN    OD1 3827   2.013   2.043   3.961
  242ASN    ND2 3828   1.888   1.878   4.031
  242ASN   HD21 3829   1.823   1.838   4.097
  242ASN   HD22 3830   1.933   1.821   3.960
  242ASN      C 3831   1.816   2.311   4.014
  242ASN      O 3832   1.777   2.254   3.912
  243LYS      N 3833   1.803   2.443   4.018
  243LYS      H 3834   1.841   2.491   4.099
  243LYS     CA 3835   1.757   2.530   3.912
  243LYS     HA 3836   1.725   2.469   3.828
  243LYS     CB 3837   1.644   2.617   3.968
  243LYS    HB1 3838   1.614   2.691   3.895
  243LYS    HB2 3839   1.677   2.671   4.057
  243LYS     CG 3840   1.521   2.540   4.013
  243LYS    HG1 3841   1.439   2.612   4.020
  243LYS    HG2 3842   1.550   2.494   4.108
  243LYS     CD 3843   1.462   2.431   3.924
  243LYS    HD1 3844   1.378   2.381   3.972
  243LYS    HD2 3845   1.543   2.361   3.902
  243LYS     CE 3846   1.414   2.511   3.804
  243LYS    HE1 3847   1.503   2.552   3.757
  243LYS    HE2 3848   1.363   2.603   3.834
  243LYS     NZ 3849   1.337   2.426   3.711
  243LYS    HZ1 3850   1.263   2.372   3.754
  243LYS    HZ2 3851   1.286   2.488   3.649
  243LYS    HZ3 3852   1.398   2.366   3.658
  243LYS      C 3853   1.876   2.617   3.875
  243LYS      O 3854   1.983   2.611   3.937
  244THR      N 3855   1.857   2.695   3.768
  244THR      H 3856   1.774   2.684   3.712
  244THR     CA 3857   1.938   2.806   3.722
  244THR     HA 3858   2.042   2.788   3.749
  244THR     CB 3859   1.935   2.823   3.570
  244THR     HB 3860   2.017   2.895   3.568
  244THR    CG2 3861   1.982   2.703   3.487
  244THR   HG21 3862   2.087   2.682   3.502
  244THR   HG22 3863   1.935   2.610   3.519
  244THR   HG23 3864   1.954   2.723   3.383
  244THR    OG1 3865   1.820   2.885   3.518
  244THR    HG1 3866   1.842   2.915   3.430
  244THR      C 3867   1.894   2.933   3.794
  244THR      O 3868   1.781   2.942   3.840
  245THR      N 3869   1.983   3.032   3.808
  245THR      H 3870   2.066   3.029   3.751
  245THR     CA 3871   1.960   3.160   3.870
  245THR     HA 3872   1.932   3.147   3.975
  245THR     CB 3873   2.093   3.236   3.879
  245THR     HB 3874   2.070   3.336   3.915
  245THR    CG2 3875   2.189   3.170   3.977
  245THR   HG21 3876   2.283   3.220   4.001
  245THR   HG22 3877   2.134   3.140   4.066
  245THR   HG23 3878   2.221   3.079   3.928
  245THR    OG1 3879   2.160   3.244   3.755
  245THR    HG1 3880   2.219   3.320   3.759
  245THR      C 3881   1.846   3.241   3.811
  245THR      O 3882   1.763   3.294   3.885
  246ALA      N 3883   1.829   3.234   3.678
  246ALA      H 3884   1.895   3.181   3.623
  246ALA     CA 3885   1.715   3.291   3.610
  246ALA     HA 3886   1.712   3.398   3.632
  246ALA     CB 3887   1.750   3.273   3.462
  246ALA    HB1 3888   1.697   3.350   3.408
  246ALA    HB2 3889   1.857   3.291   3.453
  246ALA    HB3 3890   1.712   3.180   3.421
  246ALA      C 3891   1.583   3.229   3.653
  246ALA      O 3892   1.488   3.300   3.681
  247GLN      N 3893   1.576   3.097   3.672
  247GLN      H 3894   1.656   3.040   3.648
  247GLN     CA 3895   1.459   3.025   3.720
  247GLN     HA 3896   1.373   3.040   3.655
  247GLN     CB 3897   1.489   2.876   3.701
  247GLN    HB1 3898   1.428   2.810   3.762
  247GLN    HB2 3899   1.591   2.861   3.737
  247GLN     CG 3900   1.486   2.835   3.554
  247GLN    HG1 3901   1.541   2.904   3.490
  247GLN    HG2 3902   1.383   2.824   3.521
  247GLN     CD 3903   1.561   2.705   3.527
  247GLN    OE1 3904   1.635   2.643   3.603
  247GLN    NE2 3905   1.561   2.655   3.403
  247GLN   HE21 3906   1.506   2.696   3.329
  247GLN   HE22 3907   1.621   2.574   3.395
  247GLN      C 3908   1.425   3.061   3.863
  247GLN      O 3909   1.307   3.077   3.893
  248VAL      N 3910   1.526   3.093   3.945
  248VAL      H 3911   1.615   3.101   3.898
  248VAL     CA 3912   1.508   3.148   4.078
  248VAL     HA 3913   1.446   3.082   4.139
  248VAL     CB 3914   1.635   3.166   4.161
  248VAL     HB 3915   1.695   3.250   4.126
  248VAL    CG1 3916   1.604   3.192   4.308
  248VAL   HG11 3917   1.695   3.210   4.366
  248VAL   HG12 3918   1.544   3.282   4.324
  248VAL   HG13 3919   1.545   3.109   4.347
  248VAL    CG2 3920   1.724   3.043   4.172
  248VAL   HG21 3921   1.741   2.995   4.076
  248VAL   HG22 3922   1.819   3.066   4.221
  248VAL   HG23 3923   1.679   2.956   4.220
  248VAL      C 3924   1.440   3.284   4.071
  248VAL      O 3925   1.342   3.308   4.141
  249LEU      N 3926   1.492   3.370   3.984
  249LEU      H 3927   1.579   3.346   3.937
  249LEU     CA 3928   1.446   3.507   3.975
  249LEU     HA 3929   1.429   3.550   4.073
  249LEU     CB 3930   1.553   3.599   3.917
  249LEU    HB1 3931   1.511   3.694   3.886
  249LEU    HB2 3932   1.590   3.556   3.824
  249LEU     CG 3933   1.676   3.610   4.007
  249LEU     HG 3934   1.718   3.513   4.031
  249LEU    CD1 3935   1.783   3.699   3.945
  249LEU   HD11 3936   1.865   3.698   4.017
  249LEU   HD12 3937   1.802   3.655   3.847
  249LEU   HD13 3938   1.741   3.799   3.931
  249LEU    CD2 3939   1.647   3.683   4.138
  249LEU   HD21 3940   1.592   3.773   4.109
  249LEU   HD22 3941   1.581   3.625   4.202
  249LEU   HD23 3942   1.739   3.708   4.192
  249LEU      C 3943   1.311   3.518   3.905
  249LEU      O 3944   1.233   3.610   3.929
  250ILE      N 3945   1.268   3.415   3.833
  250ILE      H 3946   1.333   3.339   3.818
  250ILE     CA 3947   1.135   3.413   3.774
  250ILE     HA 3948   1.116   3.517   3.746
  250ILE     CB 3949   1.141   3.335   3.643
  250ILE     HB 3950   1.198   3.245   3.663
  250ILE    CG2 3951   1.005   3.284   3.596
  250ILE   HG21 3952   0.953   3.210   3.658
  250ILE   HG22 3953   0.942   3.372   3.582
  250ILE   HG23 3954   1.011   3.244   3.495
  250ILE    CG1 3955   1.208   3.422   3.536
  250ILE   HG11 3956   1.295   3.475   3.573
  250ILE   HG12 3957   1.147   3.505   3.501
  250ILE     CD 3958   1.252   3.336   3.418
  250ILE    HD1 3959   1.298   3.243   3.451
  250ILE    HD2 3960   1.161   3.316   3.361
  250ILE    HD3 3961   1.318   3.397   3.356
  250ILE      C 3962   1.039   3.352   3.874
  250ILE      O 3963   0.927   3.400   3.890
  251ARG      N 3964   1.075   3.254   3.957
  251ARG      H 3965   1.164   3.208   3.945
  251ARG     CA 3966   0.984   3.196   4.055
  251ARG     HA 3967   0.888   3.179   4.006
  251ARG     CB 3968   1.026   3.054   4.091
  251ARG    HB1 3969   1.124   3.058   4.140
  251ARG    HB2 3970   1.044   3.002   3.997
  251ARG     CG 3971   0.918   2.976   4.166
  251ARG    HG1 3972   0.903   3.022   4.264
  251ARG    HG2 3973   0.960   2.878   4.186
  251ARG     CD 3974   0.788   2.955   4.089
  251ARG    HD1 3975   0.809   2.966   3.983
  251ARG    HD2 3976   0.716   3.027   4.126
  251ARG     NE 3977   0.735   2.820   4.112
  251ARG     HE 3978   0.775   2.758   4.181
  251ARG     CZ 3979   0.616   2.786   4.061
  251ARG    NH1 3980   0.539   2.867   3.987
  251ARG   HH11 3981   0.550   2.967   3.993
  251ARG   HH12 3982   0.440   2.847   3.979
  251ARG    NH2 3983   0.561   2.666   4.081
  251ARG   HH21 3984   0.620   2.599   4.128
  251ARG   HH22 3985   0.461   2.657   4.068
  251ARG      C 3986   0.961   3.281   4.179
  251ARG      O 3987   0.854   3.271   4.238
  252PHE      N 3988   1.053   3.371   4.215
  252PHE      H 3989   1.138   3.370   4.160
  252PHE     CA 3990   1.041   3.457   4.331
  252PHE     HA 3991   1.026   3.395   4.419
  252PHE     CB 3992   1.171   3.535   4.354
  252PHE    HB1 3993   1.192   3.593   4.265
  252PHE    HB2 3994   1.258   3.472   4.372
  252PHE     CG 3995   1.162   3.635   4.467
  252PHE    CD1 3996   1.124   3.604   4.598
  252PHE    HD1 3997   1.102   3.501   4.619
  252PHE    CE1 3998   1.132   3.704   4.697
  252PHE    HE1 3999   1.104   3.681   4.798
  252PHE     CZ 4000   1.174   3.833   4.664
  252PHE     HZ 4001   1.182   3.901   4.748
  252PHE    CE2 4002   1.217   3.868   4.536
  252PHE    HE2 4003   1.247   3.970   4.516
  252PHE    CD2 4004   1.206   3.766   4.441
  252PHE    HD2 4005   1.241   3.796   4.344
  252PHE      C 4006   0.921   3.551   4.325
  252PHE      O 4007   0.836   3.541   4.413
  253PRO      N 4008   0.899   3.639   4.227
  253PRO     CD 4009   0.979   3.670   4.110
  253PRO    HD1 4010   0.986   3.574   4.058
  253PRO    HD2 4011   1.069   3.713   4.153
  253PRO     CG 4012   0.901   3.774   4.030
  253PRO    HG1 4013   0.844   3.724   3.952
  253PRO    HG2 4014   0.971   3.840   3.978
  253PRO     CB 4015   0.811   3.844   4.131
  253PRO    HB1 4016   0.716   3.880   4.090
  253PRO    HB2 4017   0.872   3.926   4.169
  253PRO     CA 4018   0.790   3.734   4.234
  253PRO     HA 4019   0.787   3.787   4.330
  253PRO      C 4020   0.658   3.663   4.210
  253PRO      O 4021   0.557   3.704   4.266
  254MET      N 4022   0.664   3.555   4.132
  254MET      H 4023   0.753   3.533   4.089
  254MET     CA 4024   0.558   3.459   4.104
  254MET     HA 4025   0.477   3.518   4.062
  254MET     CB 4026   0.587   3.346   4.005
  254MET    HB1 4027   0.627   3.259   4.057
  254MET    HB2 4028   0.667   3.372   3.936
  254MET     CG 4029   0.468   3.290   3.927
  254MET    HG1 4030   0.447   3.369   3.855
  254MET    HG2 4031   0.387   3.274   3.998
  254MET     SD 4032   0.502   3.145   3.825
  254MET     CE 4033   0.621   3.209   3.704
  254MET    HE1 4034   0.631   3.140   3.620
  254MET    HE2 4035   0.585   3.302   3.660
  254MET    HE3 4036   0.715   3.229   3.754
  254MET      C 4037   0.503   3.396   4.230
  254MET      O 4038   0.380   3.398   4.244
  255GLN      N 4039   0.580   3.351   4.329
  255GLN      H 4040   0.678   3.360   4.309
  255GLN     CA 4041   0.532   3.308   4.460
  255GLN     HA 4042   0.448   3.241   4.445
  255GLN     CB 4043   0.635   3.213   4.521
  255GLN    HB1 4044   0.621   3.213   4.629
  255GLN    HB2 4045   0.739   3.242   4.506
  255GLN     CG 4046   0.622   3.068   4.474
  255GLN    HG1 4047   0.630   3.060   4.365
  255GLN    HG2 4048   0.524   3.036   4.509
  255GLN     CD 4049   0.731   2.975   4.523
  255GLN    OE1 4050   0.805   2.916   4.445
  255GLN    NE2 4051   0.734   2.949   4.654
  255GLN   HE21 4052   0.660   2.985   4.712
  255GLN   HE22 4053   0.806   2.898   4.703
  255GLN      C 4054   0.491   3.417   4.557
  255GLN      O 4055   0.453   3.392   4.672
  256ARG      N 4056   0.494   3.543   4.512
  256ARG      H 4057   0.528   3.564   4.419
  256ARG     CA 4058   0.439   3.660   4.576
  256ARG     HA 4059   0.420   3.630   4.679
  256ARG     CB 4060   0.538   3.776   4.586
  256ARG    HB1 4061   0.491   3.863   4.632
  256ARG    HB2 4062   0.568   3.797   4.483
  256ARG     CG 4063   0.669   3.738   4.654
  256ARG    HG1 4064   0.707   3.645   4.610
  256ARG    HG2 4065   0.644   3.725   4.759
  256ARG     CD 4066   0.783   3.839   4.656
  256ARG    HD1 4067   0.812   3.859   4.553
  256ARG    HD2 4068   0.865   3.789   4.708
  256ARG     NE 4069   0.754   3.964   4.726
  256ARG     HE 4070   0.724   3.961   4.822
  256ARG     CZ 4071   0.734   4.090   4.683
  256ARG    NH1 4072   0.748   4.120   4.553
  256ARG   HH11 4073   0.779   4.047   4.490
  256ARG   HH12 4074   0.755   4.218   4.533
  256ARG    NH2 4075   0.717   4.191   4.770
  256ARG   HH21 4076   0.718   4.177   4.870
  256ARG   HH22 4077   0.718   4.286   4.736
  256ARG      C 4078   0.309   3.697   4.506
  256ARG      O 4079   0.245   3.796   4.542
  257ASN      N 4080   0.259   3.611   4.418
  257ASN      H 4081   0.301   3.520   4.401
  257ASN     CA 4082   0.134   3.631   4.348
  257ASN     HA 4083   0.126   3.543   4.285
  257ASN     CB 4084   0.019   3.633   4.448
  257ASN    HB1 4085  -0.078   3.648   4.401
  257ASN    HB2 4086   0.025   3.726   4.504
  257ASN     CG 4087   0.010   3.514   4.543
  257ASN    OD1 4088   0.008   3.400   4.497
  257ASN    ND2 4089   0.003   3.534   4.675
  257ASN   HD21 4090  -0.007   3.628   4.712
  257ASN   HD22 4091   0.006   3.450   4.731
  257ASN      C 4092   0.140   3.738   4.240
  257ASN      O 4093   0.038   3.785   4.191
  258LEU      N 4094   0.260   3.774   4.193
  258LEU      H 4095   0.347   3.745   4.235
  258LEU     CA 4096   0.274   3.869   4.084
  258LEU     HA 4097   0.181   3.925   4.075
  258LEU     CB 4098   0.398   3.955   4.102
  258LEU    HB1 4099   0.436   3.990   4.006
  258LEU    HB2 4100   0.472   3.888   4.146
  258LEU     CG 4101   0.379   4.079   4.189
  258LEU     HG 4102   0.303   4.142   4.143
  258LEU    CD1 4103   0.329   4.051   4.331
  258LEU   HD11 4104   0.406   3.998   4.387
  258LEU   HD12 4105   0.306   4.140   4.389
  258LEU   HD13 4106   0.235   3.997   4.326
  258LEU    CD2 4107   0.502   4.169   4.187
  258LEU   HD21 4108   0.562   4.174   4.096
  258LEU   HD22 4109   0.471   4.271   4.209
  258LEU   HD23 4110   0.572   4.126   4.259
  258LEU      C 4111   0.280   3.794   3.952
  258LEU      O 4112   0.323   3.679   3.944
  259VAL      N 4113   0.232   3.855   3.843
  259VAL      H 4114   0.198   3.950   3.856
  259VAL     CA 4115   0.264   3.818   3.707
  259VAL     HA 4116   0.246   3.711   3.696
  259VAL     CB 4117   0.162   3.872   3.607
  259VAL     HB 4118   0.150   3.978   3.628
  259VAL    CG1 4119   0.199   3.858   3.459
  259VAL   HG11 4120   0.287   3.918   3.436
  259VAL   HG12 4121   0.211   3.752   3.436
  259VAL   HG13 4122   0.122   3.904   3.398
  259VAL    CG2 4123   0.022   3.813   3.619
  259VAL   HG21 4124   0.020   3.709   3.586
  259VAL   HG22 4125  -0.009   3.809   3.723
  259VAL   HG23 4126  -0.038   3.881   3.558
  259VAL      C 4127   0.410   3.848   3.679
  259VAL      O 4128   0.454   3.948   3.735
  260VAL      N 4129   0.484   3.775   3.596
  260VAL      H 4130   0.449   3.685   3.565
  260VAL     CA 4131   0.619   3.817   3.564
  260VAL     HA 4132   0.640   3.919   3.597
  260VAL     CB 4133   0.711   3.734   3.652
  260VAL     HB 4134   0.683   3.752   3.756
  260VAL    CG1 4135   0.709   3.581   3.646
  260VAL   HG11 4136   0.607   3.543   3.653
  260VAL   HG12 4137   0.747   3.550   3.548
  260VAL   HG13 4138   0.770   3.541   3.726
  260VAL    CG2 4139   0.858   3.776   3.653
  260VAL   HG21 4140   0.928   3.715   3.710
  260VAL   HG22 4141   0.891   3.763   3.550
  260VAL   HG23 4142   0.852   3.884   3.664
  260VAL      C 4143   0.653   3.813   3.415
  260VAL      O 4144   0.608   3.726   3.341
  261ILE      N 4145   0.740   3.903   3.370
  261ILE      H 4146   0.766   3.978   3.432
  261ILE     CA 4147   0.789   3.913   3.234
  261ILE     HA 4148   0.752   3.823   3.185
  261ILE     CB 4149   0.711   4.025   3.165
  261ILE     HB 4150   0.745   4.033   3.062
  261ILE    CG2 4151   0.561   4.007   3.149
  261ILE   HG21 4152   0.511   4.096   3.110
  261ILE   HG22 4153   0.555   3.920   3.084
  261ILE   HG23 4154   0.513   3.973   3.241
  261ILE    CG1 4155   0.718   4.154   3.245
  261ILE   HG11 4156   0.811   4.156   3.302
  261ILE   HG12 4157   0.633   4.171   3.312
  261ILE     CD 4158   0.708   4.279   3.157
  261ILE    HD1 4159   0.603   4.280   3.128
  261ILE    HD2 4160   0.728   4.367   3.217
  261ILE    HD3 4161   0.774   4.276   3.071
  261ILE      C 4162   0.940   3.918   3.213
  261ILE      O 4163   0.995   4.023   3.184
  262PRO      N 4164   1.020   3.812   3.228
  262PRO     CD 4165   0.973   3.681   3.268
  262PRO    HD1 4166   0.875   3.668   3.220
  262PRO    HD2 4167   0.962   3.664   3.375
  262PRO     CG 4168   1.080   3.585   3.217
  262PRO    HG1 4169   1.069   3.577   3.108
  262PRO    HG2 4170   1.090   3.492   3.273
  262PRO     CB 4171   1.206   3.669   3.238
  262PRO    HB1 4172   1.289   3.635   3.177
  262PRO    HB2 4173   1.225   3.676   3.345
  262PRO     CA 4174   1.156   3.802   3.180
  262PRO     HA 4175   1.211   3.879   3.235
  262PRO      C 4176   1.182   3.814   3.030
  262PRO      O 4177   1.090   3.779   2.956
  263LYS      N 4178   1.294   3.870   2.985
  263LYS      H 4179   1.363   3.899   3.053
  263LYS     CA 4180   1.328   3.898   2.847
  263LYS     HA 4181   1.247   3.883   2.777
  263LYS     CB 4182   1.377   4.042   2.845
  263LYS    HB1 4183   1.448   4.061   2.926
  263LYS    HB2 4184   1.294   4.111   2.859
  263LYS     CG 4185   1.438   4.100   2.718
  263LYS    HG1 4186   1.395   4.194   2.684
  263LYS    HG2 4187   1.404   4.037   2.635
  263LYS     CD 4188   1.591   4.094   2.712
  263LYS    HD1 4189   1.628   3.998   2.748
  263LYS    HD2 4190   1.621   4.180   2.770
  263LYS     CE 4191   1.635   4.118   2.568
  263LYS    HE1 4192   1.606   4.218   2.534
  263LYS    HE2 4193   1.593   4.049   2.495
  263LYS     NZ 4194   1.782   4.109   2.558
  263LYS    HZ1 4195   1.827   4.168   2.627
  263LYS    HZ2 4196   1.810   4.014   2.579
  263LYS    HZ3 4197   1.818   4.133   2.467
  263LYS      C 4198   1.432   3.796   2.802
  263LYS      O 4199   1.532   3.787   2.873
  264SER      N 4200   1.414   3.735   2.685
  264SER      H 4201   1.338   3.770   2.628
  264SER     CA 4202   1.515   3.660   2.614
  264SER     HA 4203   1.614   3.707   2.611
  264SER     CB 4204   1.542   3.524   2.678
  264SER    HB1 4205   1.609   3.534   2.763
  264SER    HB2 4206   1.584   3.450   2.610
  264SER     OG 4207   1.431   3.465   2.742
  264SER     HG 4208   1.381   3.542   2.769
  264SER      C 4209   1.471   3.624   2.473
  264SER      O 4210   1.356   3.630   2.430
  265VAL      N 4211   1.575   3.618   2.390
  265VAL      H 4212   1.668   3.603   2.428
  265VAL     CA 4213   1.567   3.610   2.245
  265VAL     HA 4214   1.463   3.589   2.221
  265VAL     CB 4215   1.600   3.738   2.168
  265VAL     HB 4216   1.577   3.718   2.063
  265VAL    CG1 4217   1.516   3.855   2.217
  265VAL   HG11 4218   1.561   3.916   2.296
  265VAL   HG12 4219   1.507   3.929   2.137
  265VAL   HG13 4220   1.417   3.821   2.245
  265VAL    CG2 4221   1.746   3.780   2.177
  265VAL   HG21 4222   1.769   3.875   2.129
  265VAL   HG22 4223   1.774   3.797   2.281
  265VAL   HG23 4224   1.811   3.712   2.122
  265VAL      C 4225   1.652   3.493   2.198
  265VAL      O 4226   1.624   3.448   2.087
  266THR      N 4227   1.745   3.431   2.271
  266THR      H 4228   1.739   3.439   2.371
  266THR     CA 4229   1.799   3.308   2.216
  266THR     HA 4230   1.806   3.310   2.108
  266THR     CB 4231   1.946   3.285   2.253
  266THR     HB 4232   1.959   3.180   2.228
  266THR    CG2 4233   2.056   3.368   2.188
  266THR   HG21 4234   2.153   3.356   2.235
  266THR   HG22 4235   2.056   3.345   2.082
  266THR   HG23 4236   2.026   3.471   2.212
  266THR    OG1 4237   1.966   3.315   2.389
  266THR    HG1 4238   2.025   3.391   2.399
  266THR      C 4239   1.712   3.190   2.255
  266THR      O 4240   1.656   3.194   2.365
  267PRO      N 4241   1.697   3.083   2.176
  267PRO     CD 4242   1.772   3.061   2.054
  267PRO    HD1 4243   1.878   3.072   2.077
  267PRO    HD2 4244   1.747   3.130   1.973
  267PRO     CG 4245   1.735   2.917   2.016
  267PRO    HG1 4246   1.798   2.848   2.072
  267PRO    HG2 4247   1.731   2.908   1.908
  267PRO     CB 4248   1.596   2.898   2.075
  267PRO    HB1 4249   1.583   2.793   2.103
  267PRO    HB2 4250   1.522   2.921   1.998
  267PRO     CA 4251   1.601   2.978   2.204
  267PRO     HA 4252   1.508   3.034   2.212
  267PRO      C 4253   1.632   2.901   2.332
  267PRO      O 4254   1.544   2.846   2.398
  268GLU      N 4255   1.760   2.893   2.370
  268GLU      H 4256   1.827   2.939   2.311
  268GLU     CA 4257   1.800   2.829   2.494
  268GLU     HA 4258   1.733   2.744   2.500
  268GLU     CB 4259   1.941   2.771   2.488
  268GLU    HB1 4260   1.968   2.725   2.583
  268GLU    HB2 4261   2.017   2.845   2.462
  268GLU     CG 4262   1.945   2.675   2.370
  268GLU    HG1 4263   1.910   2.726   2.281
  268GLU    HG2 4264   1.883   2.585   2.379
  268GLU     CD 4265   2.086   2.625   2.345
  268GLU    OE1 4266   2.113   2.503   2.357
  268GLU    OE2 4267   2.174   2.696   2.293
  268GLU      C 4268   1.761   2.903   2.621
  268GLU      O 4269   1.737   2.846   2.728
  269ARG      N 4270   1.772   3.035   2.609
  269ARG      H 4271   1.785   3.071   2.515
  269ARG     CA 4272   1.726   3.118   2.718
  269ARG     HA 4273   1.761   3.072   2.810
  269ARG     CB 4274   1.783   3.259   2.727
  269ARG    HB1 4275   1.732   3.312   2.808
  269ARG    HB2 4276   1.762   3.316   2.636
  269ARG     CG 4277   1.929   3.249   2.769
  269ARG    HG1 4278   1.991   3.202   2.693
  269ARG    HG2 4279   1.934   3.211   2.871
  269ARG     CD 4280   1.998   3.385   2.786
  269ARG    HD1 4281   1.954   3.443   2.867
  269ARG    HD2 4282   1.984   3.446   2.697
  269ARG     NE 4283   2.141   3.371   2.813
  269ARG     HE 4284   2.179   3.277   2.807
  269ARG     CZ 4285   2.228   3.470   2.835
  269ARG    NH1 4286   2.190   3.598   2.821
  269ARG   HH11 4287   2.096   3.623   2.793
  269ARG   HH12 4288   2.272   3.657   2.821
  269ARG    NH2 4289   2.352   3.444   2.878
  269ARG   HH21 4290   2.381   3.348   2.885
  269ARG   HH22 4291   2.413   3.525   2.887
  269ARG      C 4292   1.574   3.117   2.730
  269ARG      O 4293   1.515   3.113   2.838
  270ILE      N 4294   1.506   3.103   2.617
  270ILE      H 4295   1.552   3.095   2.527
  270ILE     CA 4296   1.361   3.100   2.615
  270ILE     HA 4297   1.331   3.179   2.684
  270ILE     CB 4298   1.302   3.116   2.475
  270ILE     HB 4299   1.351   3.043   2.411
  270ILE    CG2 4300   1.152   3.086   2.467
  270ILE   HG21 4301   1.100   3.126   2.554
  270ILE   HG22 4302   1.113   3.106   2.367
  270ILE   HG23 4303   1.135   2.980   2.484
  270ILE    CG1 4304   1.324   3.258   2.424
  270ILE   HG11 4305   1.411   3.303   2.472
  270ILE   HG12 4306   1.240   3.325   2.441
  270ILE     CD 4307   1.344   3.264   2.273
  270ILE    HD1 4308   1.257   3.229   2.218
  270ILE    HD2 4309   1.354   3.370   2.248
  270ILE    HD3 4310   1.441   3.219   2.248
  270ILE      C 4311   1.308   2.978   2.688
  270ILE      O 4312   1.224   2.995   2.776
  271ALA      N 4313   1.351   2.858   2.646
  271ALA      H 4314   1.407   2.853   2.563
  271ALA     CA 4315   1.315   2.737   2.718
  271ALA     HA 4316   1.206   2.735   2.720
  271ALA     CB 4317   1.353   2.618   2.631
  271ALA    HB1 4318   1.312   2.528   2.677
  271ALA    HB2 4319   1.310   2.643   2.533
  271ALA    HB3 4320   1.462   2.619   2.631
  271ALA      C 4321   1.367   2.735   2.861
  271ALA      O 4322   1.295   2.681   2.945
  272GLU      N 4323   1.485   2.788   2.895
  272GLU      H 4324   1.548   2.811   2.820
  272GLU     CA 4325   1.537   2.781   3.030
  272GLU     HA 4326   1.547   2.677   3.061
  272GLU     CB 4327   1.678   2.840   3.033
  272GLU    HB1 4328   1.681   2.945   3.005
  272GLU    HB2 4329   1.738   2.783   2.962
  272GLU     CG 4330   1.734   2.827   3.174
  272GLU    HG1 4331   1.741   2.721   3.201
  272GLU    HG2 4332   1.667   2.877   3.244
  272GLU     CD 4333   1.874   2.885   3.183
  272GLU    OE1 4334   1.903   2.963   3.277
  272GLU    OE2 4335   1.955   2.853   3.094
  272GLU      C 4336   1.443   2.864   3.117
  272GLU      O 4337   1.403   2.810   3.220
  273ASN      N 4338   1.397   2.982   3.077
  273ASN      H 4339   1.426   3.016   2.987
  273ASN     CA 4340   1.305   3.068   3.149
  273ASN     HA 4341   1.329   3.090   3.253
  273ASN     CB 4342   1.310   3.208   3.088
  273ASN    HB1 4343   1.222   3.264   3.117
  273ASN    HB2 4344   1.313   3.195   2.980
  273ASN     CG 4345   1.438   3.285   3.117
  273ASN    OD1 4346   1.520   3.247   3.200
  273ASN    ND2 4347   1.461   3.387   3.034
  273ASN   HD21 4348   1.397   3.397   2.956
  273ASN   HD22 4349   1.551   3.433   3.032
  273ASN      C 4350   1.163   3.016   3.161
  273ASN      O 4351   1.080   3.073   3.232
  274PHE      N 4352   1.127   2.916   3.080
  274PHE      H 4353   1.188   2.882   3.007
  274PHE     CA 4354   0.997   2.856   3.098
  274PHE     HA 4355   0.929   2.935   3.131
  274PHE     CB 4356   0.933   2.824   2.963
  274PHE    HB1 4357   0.973   2.728   2.929
  274PHE    HB2 4358   0.955   2.909   2.899
  274PHE     CG 4359   0.783   2.813   2.972
  274PHE    CD1 4360   0.698   2.924   2.966
  274PHE    HD1 4361   0.741   3.023   2.972
  274PHE    CE1 4362   0.559   2.911   2.977
  274PHE    HE1 4363   0.503   3.004   2.981
  274PHE     CZ 4364   0.501   2.784   2.984
  274PHE     HZ 4365   0.394   2.779   2.990
  274PHE    CE2 4366   0.583   2.670   2.984
  274PHE    HE2 4367   0.544   2.569   2.990
  274PHE    CD2 4368   0.722   2.687   2.979
  274PHE    HD2 4369   0.786   2.601   2.994
  274PHE      C 4370   0.993   2.748   3.206
  274PHE      O 4371   0.890   2.725   3.268
  275LYS      N 4372   1.109   2.694   3.243
  275LYS      H 4373   1.194   2.736   3.208
  275LYS     CA 4374   1.137   2.583   3.332
  275LYS     HA 4375   1.054   2.514   3.320
  275LYS     CB 4376   1.256   2.504   3.279
  275LYS    HB1 4377   1.339   2.559   3.323
  275LYS    HB2 4378   1.271   2.518   3.172
  275LYS     CG 4379   1.265   2.360   3.330
  275LYS    HG1 4380   1.162   2.327   3.340
  275LYS    HG2 4381   1.303   2.372   3.431
  275LYS     CD 4382   1.342   2.256   3.248
  275LYS    HD1 4383   1.444   2.291   3.234
  275LYS    HD2 4384   1.291   2.246   3.152
  275LYS     CE 4385   1.354   2.120   3.316
  275LYS    HE1 4386   1.253   2.084   3.333
  275LYS    HE2 4387   1.405   2.132   3.412
  275LYS     NZ 4388   1.430   2.023   3.236
  275LYS    HZ1 4389   1.391   2.020   3.143
  275LYS    HZ2 4390   1.529   2.042   3.229
  275LYS    HZ3 4391   1.423   1.928   3.270
  275LYS      C 4392   1.125   2.615   3.480
  275LYS      O 4393   1.222   2.611   3.556
  276VAL      N 4394   1.003   2.649   3.522
  276VAL      H 4395   0.928   2.651   3.454
  276VAL     CA 4396   0.970   2.688   3.658
  276VAL     HA 4397   1.052   2.655   3.722
  276VAL     CB 4398   0.967   2.838   3.684
  276VAL     HB 4399   0.944   2.857   3.789
  276VAL    CG1 4400   1.098   2.908   3.649
  276VAL   HG11 4401   1.126   2.915   3.544
  276VAL   HG12 4402   1.091   3.009   3.690
  276VAL   HG13 4403   1.182   2.867   3.704
  276VAL    CG2 4404   0.864   2.907   3.595
  276VAL   HG21 4405   0.761   2.880   3.618
  276VAL   HG22 4406   0.869   3.016   3.604
  276VAL   HG23 4407   0.879   2.884   3.490
  276VAL      C 4408   0.845   2.627   3.720
  276VAL      O 4409   0.832   2.618   3.841
  277PHE      N 4410   0.761   2.563   3.638
  277PHE      H 4411   0.794   2.537   3.546
  277PHE     CA 4412   0.642   2.493   3.681
  277PHE     HA 4413   0.601   2.559   3.756
  277PHE     CB 4414   0.536   2.483   3.571
  277PHE    HB1 4415   0.448   2.441   3.619
  277PHE    HB2 4416   0.564   2.407   3.499
  277PHE     CG 4417   0.518   2.617   3.504
  277PHE    CD1 4418   0.422   2.708   3.551
  277PHE    HD1 4419   0.359   2.679   3.634
  277PHE    CE1 4420   0.402   2.834   3.494
  277PHE    HE1 4421   0.327   2.905   3.525
  277PHE     CZ 4422   0.485   2.873   3.388
  277PHE     HZ 4423   0.468   2.966   3.335
  277PHE    CE2 4424   0.580   2.780   3.344
  277PHE    HE2 4425   0.650   2.810   3.268
  277PHE    CD2 4426   0.602   2.652   3.398
  277PHE    HD2 4427   0.684   2.592   3.361
  277PHE      C 4428   0.675   2.366   3.758
  277PHE      O 4429   0.579   2.293   3.783
  278ASP      N 4430   0.801   2.335   3.790
  278ASP      H 4431   0.875   2.392   3.752
  278ASP     CA 4432   0.842   2.209   3.849
  278ASP     HA 4433   0.763   2.134   3.852
  278ASP     CB 4434   0.964   2.160   3.771
  278ASP    HB1 4435   0.933   2.146   3.668
  278ASP    HB2 4436   1.003   2.070   3.819
  278ASP     CG 4437   1.077   2.260   3.756
  278ASP    OD1 4438   1.179   2.240   3.826
  278ASP    OD2 4439   1.056   2.353   3.676
  278ASP      C 4440   0.895   2.223   3.991
  278ASP      O 4441   0.906   2.120   4.058
  279PHE      N 4442   0.918   2.342   4.047
  279PHE      H 4443   0.869   2.416   3.999
  279PHE     CA 4444   0.975   2.369   4.178
  279PHE     HA 4445   0.957   2.287   4.248
  279PHE     CB 4446   1.124   2.402   4.169
  279PHE    HB1 4447   1.172   2.344   4.090
  279PHE    HB2 4448   1.186   2.370   4.253
  279PHE     CG 4449   1.163   2.545   4.144
  279PHE    CD1 4450   1.139   2.593   4.014
  279PHE    HD1 4451   1.097   2.540   3.930
  279PHE    CE1 4452   1.166   2.729   3.994
  279PHE    HE1 4453   1.124   2.780   3.909
  279PHE     CZ 4454   1.231   2.806   4.091
  279PHE     HZ 4455   1.255   2.910   4.073
  279PHE    CE2 4456   1.258   2.752   4.217
  279PHE    HE2 4457   1.305   2.804   4.300
  279PHE    CD2 4458   1.215   2.623   4.248
  279PHE    HD2 4459   1.217   2.585   4.349
  279PHE      C 4460   0.902   2.479   4.252
  279PHE      O 4461   0.834   2.565   4.196
  280GLU      N 4462   0.924   2.482   4.384
  280GLU      H 4463   0.955   2.395   4.423
  280GLU     CA 4464   0.863   2.583   4.469
  280GLU     HA 4465   0.832   2.664   4.404
  280GLU     CB 4466   0.737   2.553   4.548
  280GLU    HB1 4467   0.732   2.630   4.625
  280GLU    HB2 4468   0.747   2.457   4.598
  280GLU     CG 4469   0.610   2.550   4.463
  280GLU    HG1 4470   0.620   2.474   4.385
  280GLU    HG2 4471   0.589   2.647   4.419
  280GLU     CD 4472   0.497   2.504   4.553
  280GLU    OE1 4473   0.466   2.383   4.561
  280GLU    OE2 4474   0.434   2.585   4.625
  280GLU      C 4475   0.971   2.627   4.567
  280GLU      O 4476   1.028   2.543   4.637
  281LEU      N 4477   0.994   2.759   4.572
  281LEU      H 4478   0.962   2.821   4.499
  281LEU     CA 4479   1.080   2.827   4.666
  281LEU     HA 4480   1.167   2.762   4.654
  281LEU     CB 4481   1.099   2.972   4.625
  281LEU    HB1 4482   1.160   3.017   4.703
  281LEU    HB2 4483   1.004   3.024   4.639
  281LEU     CG 4484   1.165   2.993   4.489
  281LEU     HG 4485   1.117   2.928   4.416
  281LEU    CD1 4486   1.153   3.141   4.453
  281LEU   HD11 4487   1.049   3.170   4.470
  281LEU   HD12 4488   1.206   3.207   4.521
  281LEU   HD13 4489   1.195   3.159   4.354
  281LEU    CD2 4490   1.315   2.968   4.498
  281LEU   HD21 4491   1.336   2.866   4.530
  281LEU   HD22 4492   1.372   2.990   4.407
  281LEU   HD23 4493   1.345   3.037   4.577
  281LEU      C 4494   1.033   2.815   4.811
  281LEU      O 4495   0.919   2.853   4.837
  282SER      N 4496   1.112   2.764   4.905
  282SER      H 4497   1.209   2.754   4.878
  282SER     CA 4498   1.079   2.765   5.046
  282SER     HA 4499   0.985   2.710   5.051
  282SER     CB 4500   1.184   2.681   5.120
  282SER    HB1 4501   1.179   2.581   5.076
  282SER    HB2 4502   1.154   2.683   5.224
  282SER     OG 4503   1.311   2.742   5.126
  282SER     HG 4504   1.347   2.765   5.040
  282SER      C 4505   1.060   2.906   5.099
  282SER      O 4506   1.100   3.004   5.038
  283SER      N 4507   0.990   2.921   5.212
  283SER      H 4508   0.948   2.841   5.257
  283SER     CA 4509   0.979   3.049   5.279
  283SER     HA 4510   0.947   3.129   5.214
  283SER     CB 4511   0.871   3.034   5.386
  283SER    HB1 4512   0.850   3.132   5.430
  283SER    HB2 4513   0.907   2.962   5.458
  283SER     OG 4514   0.753   2.985   5.326
  283SER     HG 4515   0.754   3.041   5.249
  283SER      C 4516   1.111   3.105   5.332
  283SER      O 4517   1.129   3.226   5.331
  284GLN      N 4518   1.206   3.020   5.373
  284GLN      H 4519   1.187   2.923   5.393
  284GLN     CA 4520   1.339   3.070   5.399
  284GLN     HA 4521   1.332   3.157   5.464
  284GLN     CB 4522   1.423   2.965   5.471
  284GLN    HB1 4523   1.433   2.872   5.415
  284GLN    HB2 4524   1.374   2.940   5.565
  284GLN     CG 4525   1.565   3.010   5.505
  284GLN    HG1 4526   1.593   2.954   5.594
  284GLN    HG2 4527   1.561   3.116   5.532
  284GLN     CD 4528   1.679   2.976   5.410
  284GLN    OE1 4529   1.667   2.901   5.313
  284GLN    NE2 4530   1.795   3.040   5.421
  284GLN   HE21 4531   1.804   3.108   5.495
  284GLN   HE22 4532   1.860   3.040   5.344
  284GLN      C 4533   1.406   3.123   5.273
  284GLN      O 4534   1.475   3.223   5.292
  285ASP      N 4535   1.379   3.081   5.149
  285ASP      H 4536   1.324   2.999   5.131
  285ASP     CA 4537   1.424   3.143   5.026
  285ASP     HA 4538   1.525   3.181   5.039
  285ASP     CB 4539   1.414   3.050   4.905
  285ASP    HB1 4540   1.460   3.096   4.817
  285ASP    HB2 4541   1.309   3.039   4.877
  285ASP     CG 4542   1.484   2.919   4.938
  285ASP    OD1 4543   1.595   2.905   4.994
  285ASP    OD2 4544   1.416   2.817   4.916
  285ASP      C 4545   1.344   3.273   5.016
  285ASP      O 4546   1.407   3.376   4.993
  286MET      N 4547   1.211   3.281   5.019
  286MET      H 4548   1.165   3.193   5.036
  286MET     CA 4549   1.136   3.403   4.998
  286MET     HA 4550   1.151   3.431   4.893
  286MET     CB 4551   0.986   3.391   5.018
  286MET    HB1 4552   0.940   3.490   5.004
  286MET    HB2 4553   0.970   3.363   5.123
  286MET     CG 4554   0.925   3.283   4.930
  286MET    HG1 4555   0.819   3.268   4.951
  286MET    HG2 4556   0.981   3.190   4.935
  286MET     SD 4557   0.919   3.310   4.751
  286MET     CE 4558   0.794   3.441   4.752
  286MET    HE1 4559   0.781   3.472   4.648
  286MET    HE2 4560   0.702   3.391   4.780
  286MET    HE3 4561   0.813   3.517   4.827
  286MET      C 4562   1.179   3.523   5.082
  286MET      O 4563   1.204   3.633   5.035
  287THR      N 4564   1.208   3.500   5.211
  287THR      H 4565   1.187   3.406   5.242
  287THR     CA 4566   1.258   3.599   5.303
  287THR     HA 4567   1.212   3.697   5.289
  287THR     CB 4568   1.226   3.559   5.447
  287THR     HB 4569   1.272   3.625   5.520
  287THR    CG2 4570   1.081   3.532   5.485
  287THR   HG21 4571   1.079   3.500   5.590
  287THR   HG22 4572   1.023   3.623   5.479
  287THR   HG23 4573   1.038   3.459   5.416
  287THR    OG1 4574   1.277   3.429   5.466
  287THR    HG1 4575   1.236   3.363   5.410
  287THR      C 4576   1.407   3.630   5.289
  287THR      O 4577   1.446   3.746   5.299
  288THR      N 4578   1.480   3.534   5.232
  288THR      H 4579   1.447   3.439   5.238
  288THR     CA 4580   1.616   3.568   5.194
  288THR     HA 4581   1.660   3.620   5.279
  288THR     CB 4582   1.696   3.441   5.166
  288THR     HB 4583   1.654   3.371   5.095
  288THR    CG2 4584   1.840   3.475   5.131
  288THR   HG21 4585   1.850   3.506   5.027
  288THR   HG22 4586   1.874   3.557   5.194
  288THR   HG23 4587   1.908   3.390   5.135
  288THR    OG1 4588   1.694   3.368   5.287
  288THR    HG1 4589   1.625   3.302   5.273
  288THR      C 4590   1.625   3.659   5.072
  288THR      O 4591   1.716   3.740   5.058
  289LEU      N 4592   1.528   3.644   4.982
  289LEU      H 4593   1.464   3.568   4.998
  289LEU     CA 4594   1.509   3.723   4.861
  289LEU     HA 4595   1.601   3.754   4.811
  289LEU     CB 4596   1.447   3.629   4.758
  289LEU    HB1 4597   1.407   3.677   4.669
  289LEU    HB2 4598   1.364   3.578   4.807
  289LEU     CG 4599   1.547   3.524   4.708
  289LEU     HG 4600   1.598   3.476   4.791
  289LEU    CD1 4601   1.478   3.410   4.634
  289LEU   HD11 4602   1.540   3.322   4.617
  289LEU   HD12 4603   1.400   3.368   4.697
  289LEU   HD13 4604   1.454   3.446   4.534
  289LEU    CD2 4605   1.632   3.587   4.598
  289LEU   HD21 4606   1.570   3.628   4.518
  289LEU   HD22 4607   1.701   3.658   4.646
  289LEU   HD23 4608   1.703   3.514   4.560
  289LEU      C 4609   1.435   3.853   4.885
  289LEU      O 4610   1.438   3.945   4.803
  290LEU      N 4611   1.365   3.868   4.998
  290LEU      H 4612   1.340   3.789   5.054
  290LEU     CA 4613   1.307   3.996   5.036
  290LEU     HA 4614   1.264   4.041   4.946
  290LEU     CB 4615   1.191   3.975   5.133
  290LEU    HB1 4616   1.172   4.068   5.186
  290LEU    HB2 4617   1.220   3.897   5.204
  290LEU     CG 4618   1.062   3.928   5.066
  290LEU     HG 4619   1.081   3.841   5.004
  290LEU    CD1 4620   0.969   3.863   5.167
  290LEU   HD11 4621   0.886   3.825   5.107
  290LEU   HD12 4622   1.035   3.789   5.213
  290LEU   HD13 4623   0.940   3.934   5.244
  290LEU    CD2 4624   0.980   4.038   4.999
  290LEU   HD21 4625   0.904   3.984   4.941
  290LEU   HD22 4626   0.941   4.117   5.063
  290LEU   HD23 4627   1.048   4.082   4.926
  290LEU      C 4628   1.415   4.085   5.095
  290LEU      O 4629   1.409   4.208   5.083
  291SER      N 4630   1.518   4.036   5.163
  291SER      H 4631   1.528   3.935   5.164
  291SER     CA 4632   1.619   4.113   5.232
  291SER     HA 4633   1.570   4.200   5.274
  291SER     CB 4634   1.656   4.036   5.359
  291SER    HB1 4635   1.576   4.023   5.432
  291SER    HB2 4636   1.738   4.087   5.411
  291SER     OG 4637   1.708   3.909   5.325
  291SER     HG 4638   1.688   3.850   5.398
  291SER      C 4639   1.735   4.168   5.150
  291SER      O 4640   1.814   4.242   5.208
  292TYR      N 4641   1.737   4.158   5.017
  292TYR      H 4642   1.668   4.098   4.974
  292TYR     CA 4643   1.814   4.242   4.928
  292TYR     HA 4644   1.919   4.239   4.959
  292TYR     CB 4645   1.820   4.180   4.788
  292TYR    HB1 4646   1.854   4.256   4.718
  292TYR    HB2 4647   1.717   4.151   4.767
  292TYR     CG 4648   1.894   4.051   4.764
  292TYR    CD1 4649   1.836   3.936   4.819
  292TYR    HD1 4650   1.744   3.945   4.874
  292TYR    CE1 4651   1.893   3.810   4.792
  292TYR    HE1 4652   1.856   3.720   4.839
  292TYR     CZ 4653   2.016   3.803   4.724
  292TYR     OH 4654   2.089   3.688   4.721
  292TYR     HH 4655   2.166   3.694   4.664
  292TYR    CE2 4656   2.075   3.918   4.669
  292TYR    HE2 4657   2.172   3.908   4.623
  292TYR    CD2 4658   2.010   4.041   4.686
  292TYR    HD2 4659   2.040   4.133   4.637
  292TYR      C 4660   1.767   4.386   4.929
  292TYR      O 4661   1.851   4.474   4.910
  293ASN      N 4662   1.640   4.412   4.961
  293ASN      H 4663   1.582   4.332   4.980
  293ASN     CA 4664   1.572   4.535   4.927
  293ASN     HA 4665   1.558   4.518   4.820
  293ASN     CB 4666   1.437   4.534   4.999
  293ASN    HB1 4667   1.452   4.533   5.107
  293ASN    HB2 4668   1.376   4.447   4.975
  293ASN     CG 4669   1.354   4.658   4.968
  293ASN    OD1 4670   1.336   4.683   4.849
  293ASN    ND2 4671   1.310   4.740   5.063
  293ASN   HD21 4672   1.316   4.695   5.154
  293ASN   HD22 4673   1.234   4.805   5.054
  293ASN      C 4674   1.642   4.666   4.964
  293ASN      O 4675   1.693   4.682   5.074
  294ARG      N 4676   1.644   4.758   4.867
  294ARG      H 4677   1.589   4.735   4.785
  294ARG     CA 4678   1.711   4.886   4.876
  294ARG     HA 4679   1.699   4.910   4.982
  294ARG     CB 4680   1.862   4.873   4.861
  294ARG    HB1 4681   1.896   4.795   4.929
  294ARG    HB2 4682   1.911   4.967   4.884
  294ARG     CG 4683   1.898   4.830   4.719
  294ARG    HG1 4684   1.867   4.917   4.661
  294ARG    HG2 4685   1.854   4.735   4.689
  294ARG     CD 4686   2.049   4.825   4.700
  294ARG    HD1 4687   2.086   4.785   4.795
  294ARG    HD2 4688   2.085   4.921   4.666
  294ARG     NE 4689   2.089   4.729   4.597
  294ARG     HE 4690   2.067   4.631   4.609
  294ARG     CZ 4691   2.139   4.764   4.478
  294ARG    NH1 4692   2.191   4.882   4.441
  294ARG   HH11 4693   2.185   4.958   4.507
  294ARG   HH12 4694   2.228   4.884   4.347
  294ARG    NH2 4695   2.149   4.673   4.380
  294ARG   HH21 4696   2.119   4.579   4.401
  294ARG   HH22 4697   2.187   4.706   4.292
  294ARG      C 4698   1.651   5.003   4.800
  294ARG      O 4699   1.720   5.103   4.780
  295ASN      N 4700   1.530   4.985   4.747
  295ASN      H 4701   1.487   4.895   4.764
  295ASN     CA 4702   1.463   5.078   4.659
  295ASN     HA 4703   1.389   5.020   4.604
  295ASN     CB 4704   1.385   5.189   4.730
  295ASN    HB1 4705   1.349   5.265   4.661
  295ASN    HB2 4706   1.452   5.247   4.793
  295ASN     CG 4707   1.266   5.133   4.808
  295ASN    OD1 4708   1.167   5.097   4.746
  295ASN    ND2 4709   1.271   5.135   4.941
  295ASN   HD21 4710   1.354   5.170   4.987
  295ASN   HD22 4711   1.188   5.104   4.990
  295ASN      C 4712   1.537   5.130   4.536
  295ASN      O 4713   1.499   5.224   4.468
  296TRP      N 4714   1.644   5.060   4.496
  296TRP      H 4715   1.663   4.973   4.544
  296TRP     CA 4716   1.714   5.068   4.369
  296TRP     HA 4717   1.735   5.173   4.352
  296TRP     CB 4718   1.842   4.986   4.379
  296TRP    HB1 4719   1.819   4.884   4.407
  296TRP    HB2 4720   1.910   5.032   4.451
  296TRP     CG 4721   1.921   4.977   4.252
  296TRP    CD1 4722   2.007   5.067   4.200
  296TRP    HD1 4723   2.034   5.154   4.259
  296TRP    NE1 4724   2.036   5.032   4.070
  296TRP    HE1 4725   2.086   5.097   4.011
  296TRP    CE2 4726   1.970   4.916   4.035
  296TRP    CZ2 4727   1.964   4.839   3.918
  296TRP    HZ2 4728   2.030   4.858   3.836
  296TRP    CH2 4729   1.884   4.724   3.911
  296TRP    HH2 4730   1.885   4.659   3.825
  296TRP    CZ3 4731   1.802   4.689   4.019
  296TRP    HZ3 4732   1.733   4.607   4.009
  296TRP    CE3 4733   1.807   4.769   4.134
  296TRP    HE3 4734   1.738   4.748   4.214
  296TRP    CD2 4735   1.899   4.874   4.151
  296TRP      C 4736   1.625   5.029   4.252
  296TRP      O 4737   1.555   4.929   4.267
  297ARG      N 4738   1.639   5.097   4.138
  297ARG      H 4739   1.707   5.172   4.132
  297ARG     CA 4740   1.566   5.076   4.015
  297ARG     HA 4741   1.522   4.976   4.022
  297ARG     CB 4742   1.458   5.182   4.004
  297ARG    HB1 4743   1.421   5.173   3.902
  297ARG    HB2 4744   1.503   5.281   4.017
  297ARG     CG 4745   1.338   5.168   4.098
  297ARG    HG1 4746   1.367   5.153   4.201
  297ARG    HG2 4747   1.273   5.088   4.062
  297ARG     CD 4748   1.258   5.297   4.113
  297ARG    HD1 4749   1.214   5.308   4.013
  297ARG    HD2 4750   1.326   5.379   4.138
  297ARG     NE 4751   1.162   5.290   4.223
  297ARG     HE 4752   1.190   5.324   4.314
  297ARG     CZ 4753   1.034   5.250   4.221
  297ARG    NH1 4754   0.989   5.169   4.124
  297ARG   HH11 4755   1.046   5.149   4.044
  297ARG   HH12 4756   0.899   5.124   4.135
  297ARG    NH2 4757   0.959   5.258   4.331
  297ARG   HH21 4758   0.999   5.302   4.413
  297ARG   HH22 4759   0.875   5.203   4.345
  297ARG      C 4760   1.650   5.070   3.888
  297ARG      O 4761   1.742   5.147   3.862
  298VAL      N 4762   1.607   4.987   3.793
  298VAL      H 4763   1.529   4.930   3.823
  298VAL     CA 4764   1.641   4.983   3.653
  298VAL     HA 4765   1.749   4.984   3.638
  298VAL     CB 4766   1.591   4.858   3.581
  298VAL     HB 4767   1.483   4.851   3.591
  298VAL    CG1 4768   1.598   4.863   3.428
  298VAL   HG11 4769   1.702   4.867   3.394
  298VAL   HG12 4770   1.554   4.770   3.393
  298VAL   HG13 4771   1.541   4.952   3.401
  298VAL    CG2 4772   1.639   4.723   3.632
  298VAL   HG21 4773   1.617   4.731   3.739
  298VAL   HG22 4774   1.576   4.644   3.591
  298VAL   HG23 4775   1.743   4.698   3.616
  298VAL      C 4776   1.590   5.112   3.591
  298VAL      O 4777   1.663   5.189   3.529
  299CYS      N 4778   1.458   5.130   3.597
  299CYS      H 4779   1.405   5.058   3.645
  299CYS     CA 4780   1.395   5.241   3.530
  299CYS     HA 4781   1.466   5.289   3.463
  299CYS     CB 4782   1.271   5.190   3.457
  299CYS    HB1 4783   1.213   5.278   3.428
  299CYS    HB2 4784   1.216   5.124   3.524
  299CYS     SG 4785   1.335   5.102   3.312
  299CYS     HG 4786   1.312   5.183   3.209
  299CYS      C 4787   1.352   5.345   3.634
  299CYS      O 4788   1.257   5.316   3.706
  300ALA      N 4789   1.437   5.444   3.661
  300ALA      H 4790   1.531   5.432   3.626
  300ALA     CA 4791   1.404   5.579   3.700
  300ALA     HA 4792   1.297   5.596   3.686
  300ALA     CB 4793   1.423   5.593   3.850
  300ALA    HB1 4794   1.373   5.506   3.891
  300ALA    HB2 4795   1.528   5.590   3.878
  300ALA    HB3 4796   1.391   5.688   3.892
  300ALA      C 4797   1.484   5.672   3.609
  300ALA      O 4798   1.565   5.620   3.533
  301LEU      N 4799   1.452   5.801   3.606
  301LEU      H 4800   1.389   5.846   3.670
  301LEU     CA 4801   1.509   5.902   3.518
  301LEU     HA 4802   1.615   5.875   3.517
  301LEU     CB 4803   1.443   5.878   3.383
  301LEU    HB1 4804   1.338   5.908   3.383
  301LEU    HB2 4805   1.456   5.774   3.353
  301LEU     CG 4806   1.500   5.971   3.276
  301LEU     HG 4807   1.459   6.070   3.295
  301LEU    CD1 4808   1.652   5.981   3.265
  301LEU   HD11 4809   1.666   6.080   3.220
  301LEU   HD12 4810   1.699   5.971   3.363
  301LEU   HD13 4811   1.683   5.902   3.196
  301LEU    CD2 4812   1.445   5.930   3.140
  301LEU   HD21 4813   1.338   5.954   3.145
  301LEU   HD22 4814   1.495   5.985   3.060
  301LEU   HD23 4815   1.458   5.825   3.116
  301LEU      C 4816   1.486   6.044   3.567
  301LEU      O 4817   1.371   6.088   3.574
  302LEU      N 4818   1.598   6.110   3.595
  302LEU      H 4819   1.687   6.063   3.589
  302LEU     CA 4820   1.592   6.239   3.662
  302LEU     HA 4821   1.538   6.233   3.756
  302LEU     CB 4822   1.737   6.263   3.703
  302LEU    HB1 4823   1.798   6.288   3.616
  302LEU    HB2 4824   1.774   6.169   3.743
  302LEU     CG 4825   1.769   6.359   3.817
  302LEU     HG 4826   1.737   6.456   3.778
  302LEU    CD1 4827   1.705   6.332   3.953
  302LEU   HD11 4828   1.598   6.337   3.935
  302LEU   HD12 4829   1.735   6.239   4.002
  302LEU   HD13 4830   1.731   6.410   4.024
  302LEU    CD2 4831   1.919   6.382   3.839
  302LEU   HD21 4832   1.959   6.293   3.887
  302LEU   HD22 4833   1.973   6.396   3.746
  302LEU   HD23 4834   1.935   6.464   3.909
  302LEU      C 4835   1.535   6.351   3.577
  302LEU      O 4836   1.480   6.446   3.633
  303SER      N 4837   1.551   6.345   3.445
  303SER      H 4838   1.611   6.274   3.406
  303SER     CA 4839   1.482   6.440   3.359
  303SER     HA 4840   1.515   6.542   3.381
  303SER     CB 4841   1.542   6.436   3.219
  303SER    HB1 4842   1.650   6.444   3.226
  303SER    HB2 4843   1.488   6.522   3.179
  303SER     OG 4844   1.511   6.316   3.152
  303SER     HG 4845   1.544   6.329   3.062
  303SER      C 4846   1.331   6.436   3.350
  303SER      O 4847   1.269   6.519   3.284
  304CYS      N 4848   1.267   6.348   3.429
  304CYS      H 4849   1.323   6.281   3.479
  304CYS     CA 4850   1.124   6.327   3.442
  304CYS     HA 4851   1.085   6.407   3.379
  304CYS     CB 4852   1.081   6.191   3.389
  304CYS    HB1 4853   0.972   6.188   3.392
  304CYS    HB2 4854   1.121   6.117   3.457
  304CYS     SG 4855   1.153   6.156   3.227
  304CYS     HG 4856   1.270   6.187   3.283
  304CYS      C 4857   1.068   6.353   3.581
  304CYS      O 4858   0.947   6.349   3.597
  305THR      N 4859   1.150   6.373   3.685
  305THR      H 4860   1.250   6.367   3.675
  305THR     CA 4861   1.098   6.382   3.820
  305THR     HA 4862   1.022   6.305   3.830
  305THR     CB 4863   1.206   6.371   3.928
  305THR     HB 4864   1.161   6.391   4.025
  305THR    CG2 4865   1.275   6.235   3.927
  305THR   HG21 4866   1.316   6.209   3.829
  305THR   HG22 4867   1.356   6.229   4.000
  305THR   HG23 4868   1.205   6.156   3.955
  305THR    OG1 4869   1.304   6.472   3.916
  305THR    HG1 4870   1.325   6.492   4.007
  305THR      C 4871   1.023   6.514   3.836
  305THR      O 4872   0.944   6.524   3.930
  306SER      N 4873   1.038   6.613   3.749
  306SER      H 4874   1.116   6.605   3.685
  306SER     CA 4875   0.969   6.741   3.758
  306SER     HA 4876   0.979   6.783   3.858
  306SER     CB 4877   1.034   6.850   3.674
  306SER    HB1 4878   1.129   6.878   3.719
  306SER    HB2 4879   0.976   6.943   3.674
  306SER     OG 4880   1.063   6.812   3.541
  306SER     HG 4881   1.141   6.863   3.516
  306SER      C 4882   0.820   6.728   3.731
  306SER      O 4883   0.746   6.814   3.777
  307HIS      N 4884   0.770   6.625   3.661
  307HIS      H 4885   0.838   6.559   3.625
  307HIS     CA 4886   0.633   6.600   3.621
  307HIS     HA 4887   0.601   6.690   3.567
  307HIS     CB 4888   0.633   6.482   3.525
  307HIS    HB1 4889   0.629   6.394   3.590
  307HIS    HB2 4890   0.723   6.467   3.466
  307HIS     CG 4891   0.512   6.476   3.435
  307HIS    ND1 4892   0.378   6.469   3.473
  307HIS    CE1 4893   0.306   6.484   3.361
  307HIS    HE1 4894   0.198   6.489   3.362
  307HIS    NE2 4895   0.385   6.481   3.252
  307HIS    HE2 4896   0.350   6.481   3.157
  307HIS    CD2 4897   0.515   6.478   3.298
  307HIS    HD2 4898   0.606   6.471   3.241
  307HIS      C 4899   0.539   6.583   3.739
  307HIS      O 4900   0.569   6.506   3.830
  308LYS      N 4901   0.424   6.650   3.727
  308LYS      H 4902   0.417   6.705   3.643
  308LYS     CA 4903   0.314   6.655   3.820
  308LYS     HA 4904   0.363   6.685   3.913
  308LYS     CB 4905   0.209   6.756   3.773
  308LYS    HB1 4906   0.254   6.854   3.759
  308LYS    HB2 4907   0.135   6.777   3.851
  308LYS     CG 4908   0.141   6.708   3.645
  308LYS    HG1 4909   0.089   6.614   3.667
  308LYS    HG2 4910   0.220   6.698   3.570
  308LYS     CD 4911   0.031   6.800   3.594
  308LYS    HD1 4912   0.074   6.900   3.606
  308LYS    HD2 4913  -0.056   6.782   3.656
  308LYS     CE 4914   0.001   6.773   3.447
  308LYS    HE1 4915   0.100   6.761   3.402
  308LYS    HE2 4916  -0.044   6.861   3.401
  308LYS     NZ 4917  -0.077   6.649   3.434
  308LYS    HZ1 4918  -0.145   6.640   3.508
  308LYS    HZ2 4919  -0.124   6.652   3.345
  308LYS    HZ3 4920  -0.014   6.570   3.444
  308LYS      C 4921   0.263   6.518   3.864
  308LYS      O 4922   0.213   6.504   3.975
  309ASP      N 4923   0.282   6.416   3.779
  309ASP      H 4924   0.314   6.450   3.689
  309ASP     CA 4925   0.230   6.283   3.799
  309ASP     HA 4926   0.168   6.275   3.888
  309ASP     CB 4927   0.147   6.240   3.679
  309ASP    HB1 4928   0.106   6.143   3.707
  309ASP    HB2 4929   0.202   6.227   3.586
  309ASP     CG 4930   0.038   6.342   3.650
  309ASP    OD1 4931  -0.049   6.362   3.737
  309ASP    OD2 4932   0.037   6.404   3.541
  309ASP      C 4933   0.350   6.189   3.813
  309ASP      O 4934   0.332   6.071   3.787
  310TYR      N 4935   0.470   6.239   3.843
  310TYR      H 4936   0.478   6.340   3.848
  310TYR     CA 4937   0.584   6.158   3.879
  310TYR     HA 4938   0.620   6.104   3.791
  310TYR     CB 4939   0.710   6.233   3.920
  310TYR    HB1 4940   0.673   6.323   3.968
  310TYR    HB2 4941   0.770   6.269   3.836
  310TYR     CG 4942   0.822   6.161   3.992
  310TYR    CD1 4943   0.903   6.060   3.941
  310TYR    HD1 4944   0.878   6.023   3.842
  310TYR    CE1 4945   1.003   6.006   4.023
  310TYR    HE1 4946   1.072   5.931   3.987
  310TYR     CZ 4947   1.019   6.045   4.157
  310TYR     OH 4948   1.116   6.001   4.242
  310TYR     HH 4949   1.120   6.046   4.327
  310TYR    CE2 4950   0.943   6.155   4.203
  310TYR    HE2 4951   0.948   6.189   4.306
  310TYR    CD2 4952   0.842   6.207   4.123
  310TYR    HD2 4953   0.765   6.270   4.165
  310TYR      C 4954   0.546   6.059   3.988
  310TYR      O 4955   0.492   6.102   4.090
  311PRO      N 4956   0.567   5.929   3.972
  311PRO     CD 4957   0.619   5.863   3.853
  311PRO    HD1 4958   0.728   5.859   3.846
  311PRO    HD2 4959   0.584   5.917   3.765
  311PRO     CG 4960   0.570   5.719   3.858
  311PRO    HG1 4961   0.655   5.654   3.877
  311PRO    HG2 4962   0.525   5.692   3.763
  311PRO     CB 4963   0.473   5.710   3.976
  311PRO    HB1 4964   0.492   5.617   4.030
  311PRO    HB2 4965   0.371   5.735   3.945
  311PRO     CA 4966   0.514   5.829   4.063
  311PRO     HA 4967   0.423   5.860   4.115
  311PRO      C 4968   0.614   5.782   4.167
  311PRO      O 4969   0.571   5.707   4.253
  312PHE      N 4970   0.745   5.810   4.164
  312PHE      H 4971   0.782   5.880   4.101
  312PHE     CA 4972   0.837   5.752   4.259
  312PHE     HA 4973   0.794   5.663   4.305
  312PHE     CB 4974   0.961   5.688   4.197
  312PHE    HB1 4975   1.019   5.637   4.274
  312PHE    HB2 4976   1.022   5.773   4.165
  312PHE     CG 4977   0.944   5.597   4.078
  312PHE    CD1 4978   0.827   5.525   4.053
  312PHE    HD1 4979   0.740   5.535   4.117
  312PHE    CE1 4980   0.811   5.436   3.946
  312PHE    HE1 4981   0.720   5.381   3.929
  312PHE     CZ 4982   0.927   5.406   3.873
  312PHE     HZ 4983   0.930   5.329   3.798
  312PHE    CE2 4984   1.040   5.487   3.893
  312PHE    HE2 4985   1.132   5.468   3.840
  312PHE    CD2 4986   1.055   5.581   3.995
  312PHE    HD2 4987   1.151   5.627   4.016
  312PHE      C 4988   0.872   5.837   4.381
  312PHE      O 4989   0.978   5.825   4.441
  313HIS      N 4990   0.780   5.924   4.422
  313HIS      H 4991   0.686   5.913   4.387
  313HIS     CA 4992   0.806   6.034   4.512
  313HIS     HA 4993   0.900   6.070   4.468
  313HIS     CB 4994   0.694   6.137   4.515
  313HIS    HB1 4995   0.679   6.179   4.416
  313HIS    HB2 4996   0.727   6.221   4.577
  313HIS     CG 4997   0.567   6.078   4.570
  313HIS    ND1 4998   0.491   5.972   4.520
  313HIS    CE1 4999   0.390   5.945   4.603
  313HIS    HE1 5000   0.318   5.865   4.598
  313HIS    NE2 5001   0.390   6.041   4.698
  313HIS    HE2 5002   0.334   6.034   4.781
  313HIS    CD2 5003   0.508   6.112   4.688
  313HIS    HD2 5004   0.545   6.189   4.755
  313HIS      C 5005   0.843   5.983   4.651
  313HIS      O 5006   0.915   6.056   4.718
  314GLU      N 5007   0.786   5.875   4.706
  314GLU      H 5008   0.704   5.850   4.652
  314GLU     CA 5009   0.811   5.801   4.828
  314GLU     HA 5010   0.908   5.824   4.871
  314GLU     CB 5011   0.706   5.834   4.934
  314GLU    HB1 5012   0.605   5.804   4.905
  314GLU    HB2 5013   0.694   5.942   4.949
  314GLU     CG 5014   0.726   5.776   5.073
  314GLU    HG1 5015   0.817   5.814   5.121
  314GLU    HG2 5016   0.741   5.668   5.072
  314GLU     CD 5017   0.614   5.807   5.171
  314GLU    OE1 5018   0.634   5.911   5.237
  314GLU    OE2 5019   0.515   5.732   5.170
  314GLU      C 5020   0.813   5.651   4.805
  314GLU      O 5021   0.724   5.600   4.737
  315GLU      N 5022   0.911   5.582   4.864
  315GLU      H 5023   0.973   5.631   4.928
  315GLU     CA 5024   0.928   5.440   4.840
  315GLU     HA 5025   0.843   5.398   4.786
  315GLU     CB 5026   1.058   5.422   4.762
  315GLU    HB1 5027   1.062   5.316   4.740
  315GLU    HB2 5028   1.142   5.437   4.831
  315GLU     CG 5029   1.081   5.507   4.638
  315GLU    HG1 5030   1.070   5.611   4.669
  315GLU    HG2 5031   0.999   5.485   4.570
  315GLU     CD 5032   1.213   5.490   4.564
  315GLU    OE1 5033   1.319   5.544   4.602
  315GLU    OE2 5034   1.210   5.424   4.458
  315GLU      C 5035   0.934   5.362   4.970
  315GLU      O 5036   0.949   5.421   5.077
  316PHE      N 5037   0.930   5.229   4.968
  316PHE      H 5038   0.902   5.192   4.878
  316PHE     CA 5039   0.935   5.137   5.080
  316PHE     HA 5040   1.015   5.167   5.147
  316PHE     CB 5041   0.806   5.140   5.162
  316PHE    HB1 5042   0.724   5.099   5.102
  316PHE    HB2 5043   0.788   5.244   5.190
  316PHE     CG 5044   0.813   5.063   5.291
  316PHE    CD1 5045   0.880   5.111   5.405
  316PHE    HD1 5046   0.928   5.207   5.401
  316PHE    CE1 5047   0.894   5.028   5.516
  316PHE    HE1 5048   0.947   5.075   5.598
  316PHE     CZ 5049   0.857   4.893   5.515
  316PHE     HZ 5050   0.881   4.822   5.593
  316PHE    CE2 5051   0.788   4.845   5.403
  316PHE    HE2 5052   0.768   4.741   5.382
  316PHE    CD2 5053   0.772   4.929   5.292
  316PHE    HD2 5054   0.734   4.881   5.203
  316PHE      C 5055   0.977   4.995   5.042
  316PHE    OC1 5056   0.913   4.942   4.949
  316PHE    OC2 5057   1.093   4.953   5.061
  317LIG     C1 5058   1.340   5.502   2.899
  317LIG     O1 5059   1.377   5.618   2.897
  317LIG     C2 5060   1.314   5.428   2.773
  317LIG     C3 5061   1.273   5.296   2.782
  317LIG     C4 5062   1.251   5.239   2.911
  317LIG     C5 5063   1.337   5.488   2.649
  317LIG     H5 5064   1.370   5.590   2.632
  317LIG     C6 5065   1.328   5.416   2.531
  317LIG     H6 5066   1.361   5.468   2.442
  317LIG     C7 5067   1.284   5.284   2.537
  317LIG     H7 5068   1.272   5.221   2.450
  317LIG     C8 5069   1.259   5.228   2.662
  317LIG     H8 5070   1.239   5.121   2.661
  317LIG     N1 5071   1.322   5.430   3.010
  317LIG     N2 5072   1.282   5.301   3.026
  317LIG     C9 5073   1.333   5.496   3.140
  317LIG    H91 5074   1.414   5.566   3.162
  317LIG    H92 5075   1.337   5.413   3.211
  317LIG    C10 5076   1.216   5.578   3.185
  317LIG    C11 5077   1.024   5.718   3.211
  317LIG    C12 5078   1.092   5.684   3.328
  317LIG    C13 5079   0.909   5.795   3.212
  317LIG    H13 5080   0.846   5.815   3.126
  317LIG    C14 5081   0.873   5.847   3.335
  317LIG    H14 5082   0.777   5.899   3.339
  317LIG    C15 5083   0.949   5.824   3.449
  317LIG    C16 5084   1.065   5.748   3.448
  317LIG    H16 5085   1.129   5.738   3.535
  317LIG     N3 5086   1.206   5.615   3.313
  317LIG     S1 5087   1.092   5.629   3.074
  317LIG    C17 5088   1.174   5.112   2.927
  317LIG   H171 5089   1.205   5.066   3.021
  317LIG   H172 5090   1.203   5.034   2.856
  317LIG    C18 5091   1.027   5.144   2.920
  317LIG     O2 5092   0.958   5.066   2.858
  317LIG     O3 5093   0.969   5.208   3.006
  317LIG    C19 5094   0.914   5.892   3.579
  317LIG     F1 5095   0.796   5.955   3.577
  317LIG     F2 5096   1.010   5.974   3.624
  317LIG     F3 5097   0.906   5.797   3.675
  318NAP     PA 5098   1.534   4.158   3.258
  318NAP    O2A 5099   1.503   4.142   3.402
  318NAP    O1A 5100   1.443   4.069   3.183
  318NAP    O5B 5101   1.687   4.130   3.221
  318NAP    C5B 5102   1.707   4.076   3.090
  318NAP   H51A 5103   1.688   4.160   3.022
  318NAP   H52A 5104   1.643   3.991   3.064
  318NAP    C4B 5105   1.851   4.023   3.080
  318NAP    H4B 5106   1.920   4.092   3.129
  318NAP    O4B 5107   1.868   3.893   3.139
  318NAP    C3B 5108   1.893   4.007   2.934
  318NAP    H3B 5109   1.829   4.061   2.864
  318NAP    O3B 5110   2.029   4.048   2.930
  318NAP   HO3A 5111   2.047   4.047   2.835
  318NAP    C2B 5112   1.886   3.856   2.907
  318NAP    H2B 5113   1.789   3.822   2.870
  318NAP    O2B 5114   1.994   3.808   2.825
  318NAP    C1B 5115   1.916   3.795   3.045
  318NAP    H1B 5116   2.026   3.790   3.054
  318NAP    N9A 5117   1.867   3.662   3.080
  318NAP    C8A 5118   1.740   3.622   3.050
  318NAP    H8A 5119   1.663   3.696   3.033
  318NAP    N7A 5120   1.719   3.491   3.066
  318NAP    C5A 5121   1.842   3.450   3.099
  318NAP    C6A 5122   1.886   3.323   3.132
  318NAP    N6A 5123   1.806   3.214   3.152
  318NAP   H62A 5124   1.844   3.140   3.210
  318NAP   H61A 5125   1.708   3.239   3.145
  318NAP    N1A 5126   2.010   3.299   3.177
  318NAP    C2A 5127   2.091   3.407   3.183
  318NAP    H2A 5128   2.189   3.379   3.220
  318NAP    N3A 5129   2.064   3.534   3.152
  318NAP    C4A 5130   1.937   3.551   3.111
  318NAP     O3 5131   1.530   4.314   3.222
  318NAP     PN 5132   1.418   4.377   3.126
  318NAP    O1N 5133   1.426   4.340   2.983
  318NAP    O2N 5134   1.440   4.523   3.134
  318NAP    O5D 5135   1.281   4.332   3.196
  318NAP    C5D 5136   1.196   4.244   3.121
  318NAP   H51N 5137   1.142   4.194   3.202
  318NAP   H52N 5138   1.257   4.166   3.076
  318NAP    C4D 5139   1.096   4.315   3.028
  318NAP    H4D 5140   1.036   4.235   2.983
  318NAP    O4D 5141   1.008   4.400   3.103
  318NAP    C3D 5142   1.154   4.411   2.924
  318NAP    H3D 5143   1.223   4.483   2.969
  318NAP    O3D 5144   1.217   4.338   2.819
  318NAP   HO3N 5145   1.303   4.320   2.861
  318NAP    C2D 5146   1.029   4.488   2.879
  318NAP    H2D 5147   1.049   4.590   2.845
  318NAP    O2D 5148   0.940   4.414   2.795
  318NAP   HO2N 5149   0.848   4.446   2.787
  318NAP    C1D 5150   0.954   4.498   3.013
  318NAP    H1D 5151   0.848   4.475   2.992
  318NAP    N1N 5152   0.968   4.632   3.068
  318NAP    C2N 5153   0.854   4.704   3.080
  318NAP    H2N 5154   0.760   4.649   3.071
  318NAP    C3N 5155   0.851   4.839   3.108
  318NAP    C7N 5156   0.725   4.918   3.097
  318NAP    O7N 5157   0.613   4.872   3.091
  318NAP    N7N 5158   0.728   5.052   3.096
  318NAP   H72N 5159   0.641   5.102   3.100
  318NAP   H71N 5160   0.821   5.087   3.076
  318NAP    C4N 5161   0.976   4.899   3.115
  318NAP    H4N 5162   0.978   5.006   3.133
  318NAP    C5N 5163   1.092   4.823   3.121
  318NAP    H5N 5164   1.180   4.881   3.146
  318NAP    C6N 5165   1.081   4.684   3.119
  318NAP    H6N 5166   1.166   4.618   3.138
  318NAP    P2B 5167   2.013   3.863   2.675
  318NAP    O1X 5168   2.056   4.004   2.675
  318NAP    O2X 5169   2.118   3.796   2.594
  318NAP    O3X 5170   1.888   3.865   2.597
  319SOL     OW 5171   5.309   3.992   3.909
  319SOL    HW1 5172   5.269   4.073   3.941
  319SOL    HW2 5173   5.367   4.020   3.838
  320SOL     OW 5174   2.655   7.056   0.895
  320SOL    HW1 5175   2.602   7.131   0.867
  320SOL    HW2 5176   2.658   6.999   0.818
  321SOL     OW 5177   5.766   3.200   0.419
  321SOL    HW1 5178   5.784   3.112   0.387
  321SOL    HW2 5179   5.737   3.248   0.341
  322SOL     OW 5180   0.832   7.188   5.185
  322SOL    HW1 5181   0.875   7.176   5.270
  322SOL    HW2 5182   0.783   7.107   5.170
  323SOL     OW 5183   8.833   8.592   2.665
  323SOL    HW1 5184   8.863   8.662   2.722
  323SOL    HW2 5185   8.876   8.513   2.699
  324SOL     OW 5186   3.886   7.636   1.532
  324SOL    HW1 5187   3.797   7.646   1.501
  324SOL    HW2 5188   3.938   7.624   1.452
  325SOL     OW 5189   2.276   6.518   1.776
  325SOL    HW1 5190   2.271   6.424   1.759
  325SOL    HW2 5191   2.354   6.528   1.829
  326SOL     OW 5192   0.307   2.513   2.393
  326SOL    HW1 5193   0.365   2.515   2.317
  326SOL    HW2 5194   0.359   2.473   2.463
  327SOL     OW 5195   2.978   7.521   5.170
  327SOL    HW1 5196   2.905   7.583   5.173
  327SOL    HW2 5197   3.047   7.561   5.223
  328SOL     OW 5198   4.900   5.916   5.232
  328SOL    HW1 5199   4.964   5.986   5.218
  328SOL    HW2 5200   4.880   5.884   5.144
  329SOL     OW 5201   2.458   3.030   0.822
  329SOL    HW1 5202   2.428   2.945   0.854
  329SOL    HW2 5203   2.434   3.091   0.893
  330SOL     OW 5204   8.319   7.127   0.973
  330SOL    HW1 5205   8.320   7.197   0.908
  330SOL    HW2 5206   8.354   7.167   1.053
  331SOL     OW 5207   4.260   1.803   2.562
  331SOL    HW1 5208   4.201   1.845   2.624
  331SOL    HW2 5209   4.206   1.741   2.515
  332SOL     OW 5210   0.860   9.422   4.814
  332SOL    HW1 5211   0.932   9.434   4.876
  332SOL    HW2 5212   0.842   9.328   4.817
  333SOL     OW 5213  -0.498   3.881   5.742
  333SOL    HW1 5214  -0.518   3.948   5.807
  333SOL    HW2 5215  -0.403   3.884   5.734
  334SOL     OW 5216   4.020   2.443   2.848
  334SOL    HW1 5217   3.961   2.411   2.779
  334SOL    HW2 5218   4.107   2.440   2.808
  335SOL     OW 5219   3.899   4.107   3.184
  335SOL    HW1 5220   3.815   4.136   3.149
  335SOL    HW2 5221   3.895   4.129   3.278
  336SOL     OW 5222   8.100   7.410   1.577
  336SOL    HW1 5223   8.053   7.486   1.614
  336SOL    HW2 5224   8.188   7.416   1.614
  337SOL     OW 5225   8.042   8.220   2.260
  337SOL    HW1 5226   7.976   8.209   2.192
  337SOL    HW2 5227   8.124   8.192   2.219
  338SOL     OW 5228   3.776   7.919   3.348
  338SOL    HW1 5229   3.727   7.995   3.317
  338SOL    HW2 5230   3.840   7.954   3.409
  339SOL     OW 5231   4.969   5.496   5.430
  339SOL    HW1 5232   4.981   5.591   5.425
  339SOL    HW2 5233   5.033   5.467   5.494
  340SOL     OW 5234   3.607   6.619   6.073
  340SOL    HW1 5235   3.661   6.644   6.148
  340SOL    HW2 5236   3.649   6.660   5.998
  341SOL     OW 5237   4.205   7.940   6.066
  341SOL    HW1 5238   4.138   7.951   6.133
  341SOL    HW2 5239   4.155   7.937   5.984
  342SOL     OW 5240   2.553   7.687   5.648
  342SOL    HW1 5241   2.484   7.622   5.642
  342SOL    HW2 5242   2.563   7.720   5.559
  343SOL     OW 5243   4.283   2.509   3.419
  343SOL    HW1 5244   4.315   2.450   3.351
  343SOL    HW2 5245   4.210   2.462   3.459
  344SOL     OW 5246   5.580   0.700   0.017
  344SOL    HW1 5247   5.639   0.734  -0.050
  344SOL    HW2 5248   5.618   0.731   0.099
  345SOL     OW 5249   2.453   6.644   0.642
  345SOL    HW1 5250   2.400   6.570   0.614
  345SOL    HW2 5251   2.409   6.677   0.721
  346SOL     OW 5252   3.748   2.931   4.857
  346SOL    HW1 5253   3.740   2.852   4.911
  346SOL    HW2 5254   3.834   2.967   4.879
  347SOL     OW 5255   1.049   6.138   5.469
  347SOL    HW1 5256   1.051   6.222   5.422
  347SOL    HW2 5257   0.978   6.089   5.426
  348SOL     OW 5258   5.747   1.257   1.457
  348SOL    HW1 5259   5.691   1.293   1.389
  348SOL    HW2 5260   5.834   1.294   1.439
  349SOL     OW 5261   3.530   4.945   3.260
  349SOL    HW1 5262   3.547   4.958   3.353
  349SOL    HW2 5263   3.535   4.850   3.248
  350SOL     OW 5264   3.510   7.639   2.590
  350SOL    HW1 5265   3.546   7.563   2.635
  350SOL    HW2 5266   3.586   7.680   2.547
  351SOL     OW 5267   4.786   8.093   5.869
  351SOL    HW1 5268   4.831   8.086   5.954
  351SOL    HW2 5269   4.838   8.154   5.819
  352SOL     OW 5270   6.378   4.385   4.479
  352SOL    HW1 5271   6.421   4.337   4.550
  352SOL    HW2 5272   6.368   4.474   4.514
  353SOL     OW 5273   3.060   3.539   1.205
  353SOL    HW1 5274   3.144   3.579   1.225
  353SOL    HW2 5275   3.008   3.609   1.166
  354SOL     OW 5276   4.027   3.466   1.136
  354SOL    HW1 5277   4.055   3.553   1.106
  354SOL    HW2 5278   4.059   3.406   1.069
  355SOL     OW 5279   4.939   3.212   4.638
  355SOL    HW1 5280   4.924   3.276   4.708
  355SOL    HW2 5281   4.865   3.224   4.578
  356SOL     OW 5282   5.295   7.163   3.004
  356SOL    HW1 5283   5.247   7.119   3.075
  356SOL    HW2 5284   5.305   7.096   2.936
  357SOL     OW 5285   1.968   5.361   5.670
  357SOL    HW1 5286   1.984   5.268   5.654
  357SOL    HW2 5287   2.004   5.406   5.594
  358SOL     OW 5288   4.044   5.189   0.501
  358SOL    HW1 5289   3.989   5.216   0.574
  358SOL    HW2 5290   4.132   5.222   0.523
  359SOL     OW 5291   5.605   8.447   5.816
  359SOL    HW1 5292   5.655   8.377   5.775
  359SOL    HW2 5293   5.552   8.403   5.883
  360SOL     OW 5294   5.295   6.906   1.046
  360SOL    HW1 5295   5.286   6.815   1.075
  360SOL    HW2 5296   5.385   6.930   1.069
  361SOL     OW 5297   2.182   3.824   6.068
  361SOL    HW1 5298   2.244   3.766   6.024
  361SOL    HW2 5299   2.186   3.798   6.160
  362SOL     OW 5300   5.125   6.071   5.458
  362SOL    HW1 5301   5.151   6.093   5.369
  362SOL    HW2 5302   5.178   5.995   5.480
  363SOL     OW 5303   2.978   5.749   5.100
  363SOL    HW1 5304   2.936   5.835   5.097
  363SOL    HW2 5305   3.046   5.753   5.033
  364SOL     OW 5306   5.263   7.785   5.803
  364SOL    HW1 5307   5.286   7.866   5.849
  364SOL    HW2 5308   5.252   7.721   5.873
  365SOL     OW 5309   3.320   1.478   1.438
  365SOL    HW1 5310   3.404   1.437   1.458
  365SOL    HW2 5311   3.283   1.424   1.368
  366SOL     OW 5312   4.494   5.821   1.148
  366SOL    HW1 5313   4.519   5.821   1.240
  366SOL    HW2 5314   4.421   5.760   1.142
  367SOL     OW 5315  -0.247   3.599   5.206
  367SOL    HW1 5316  -0.310   3.656   5.251
  367SOL    HW2 5317  -0.284   3.585   5.119
  368SOL     OW 5318   3.929   4.159   3.465
  368SOL    HW1 5319   3.865   4.225   3.491
  368SOL    HW2 5320   3.982   4.144   3.543
  369SOL     OW 5321   6.707   7.027   3.360
  369SOL    HW1 5322   6.681   6.980   3.439
  369SOL    HW2 5323   6.628   7.027   3.306
  370SOL     OW 5324   4.557   6.929   4.149
  370SOL    HW1 5325   4.568   6.878   4.069
  370SOL    HW2 5326   4.572   7.020   4.123
  371SOL     OW 5327   2.474  10.052   6.160
  371SOL    HW1 5328   2.457  10.027   6.250
  371SOL    HW2 5329   2.521  10.136   6.167
  372SOL     OW 5330   3.410   8.086   5.707
  372SOL    HW1 5331   3.504   8.072   5.713
  372SOL    HW2 5332   3.395   8.169   5.752
  373SOL     OW 5333   6.189   6.555   5.962
  373SOL    HW1 5334   6.273   6.561   5.916
  373SOL    HW2 5335   6.213   6.545   6.054
  374SOL     OW 5336   3.426   5.858   1.516
  374SOL    HW1 5337   3.475   5.880   1.596
  374SOL    HW2 5338   3.378   5.778   1.539
  375SOL     OW 5339   6.065   7.021   0.621
  375SOL    HW1 5340   6.131   7.088   0.638
  375SOL    HW2 5341   6.012   7.020   0.701
  376SOL     OW 5342   5.293   5.301   0.173
  376SOL    HW1 5343   5.321   5.337   0.089
  376SOL    HW2 5344   5.293   5.376   0.233
  377SOL     OW 5345   4.815   7.162   3.907
  377SOL    HW1 5346   4.805   7.071   3.880
  377SOL    HW2 5347   4.798   7.212   3.827
  378SOL     OW 5348   3.684   8.696   3.621
  378SOL    HW1 5349   3.700   8.667   3.710
  378SOL    HW2 5350   3.709   8.788   3.620
  379SOL     OW 5351   2.213   9.248   5.329
  379SOL    HW1 5352   2.281   9.200   5.283
  379SOL    HW2 5353   2.250   9.266   5.415
  380SOL     OW 5354   3.632   8.065   1.874
  380SOL    HW1 5355   3.670   8.004   1.937
  380SOL    HW2 5356   3.692   8.139   1.873
  381SOL     OW 5357   6.111   2.079   2.744
  381SOL    HW1 5358   6.024   2.057   2.711
  381SOL    HW2 5359   6.150   2.133   2.675
  382SOL     OW 5360   3.910   0.654   0.734
  382SOL    HW1 5361   3.935   0.744   0.713
  382SOL    HW2 5362   3.857   0.625   0.661
  383SOL     OW 5363   3.965   5.818   1.618
  383SOL    HW1 5364   3.872   5.802   1.639
  383SOL    HW2 5365   3.970   5.912   1.602
  384SOL     OW 5366   2.500   2.055   1.489
  384SOL    HW1 5367   2.404   2.058   1.496
  384SOL    HW2 5368   2.531   2.102   1.567
  385SOL     OW 5369   4.548   4.085   0.944
  385SOL    HW1 5370   4.601   4.125   1.012
  385SOL    HW2 5371   4.611   4.046   0.883
  386SOL     OW 5372   5.288   6.152   3.248
  386SOL    HW1 5373   5.223   6.189   3.309
  386SOL    HW2 5374   5.236   6.104   3.184
  387SOL     OW 5375   3.608   6.340   3.520
  387SOL    HW1 5376   3.549   6.265   3.514
  387SOL    HW2 5377   3.550   6.416   3.534
  388SOL     OW 5378   2.198   2.884   3.273
  388SOL    HW1 5379   2.202   2.972   3.310
  388SOL    HW2 5380   2.113   2.880   3.229
  389SOL     OW 5381   3.953   7.363   3.205
  389SOL    HW1 5382   3.993   7.281   3.175
  389SOL    HW2 5383   3.927   7.407   3.124
  390SOL     OW 5384   4.025   5.469   2.331
  390SOL    HW1 5385   3.937   5.458   2.366
  390SOL    HW2 5386   4.040   5.563   2.332
  391SOL     OW 5387   2.702   5.661   3.663
  391SOL    HW1 5388   2.729   5.601   3.734
  391SOL    HW2 5389   2.626   5.707   3.698
  392SOL     OW 5390   2.076   7.653   4.032
  392SOL    HW1 5391   2.012   7.720   4.056
  392SOL    HW2 5392   2.154   7.703   4.005
  393SOL     OW 5393   1.768   3.099   1.740
  393SOL    HW1 5394   1.801   3.031   1.682
  393SOL    HW2 5395   1.675   3.081   1.749
  394SOL     OW 5396   4.398   3.868   2.257
  394SOL    HW1 5397   4.350   3.867   2.339
  394SOL    HW2 5398   4.346   3.923   2.199
  395SOL     OW 5399   7.871   9.004   4.599
  395SOL    HW1 5400   7.916   8.920   4.601
  395SOL    HW2 5401   7.805   8.994   4.530
  396SOL     OW 5402   4.081   8.446   2.785
  396SOL    HW1 5403   4.124   8.513   2.731
  396SOL    HW2 5404   4.000   8.426   2.737
  397SOL     OW 5405   7.087   2.941   0.698
  397SOL    HW1 5406   7.170   2.971   0.662
  397SOL    HW2 5407   7.111   2.887   0.773
  398SOL     OW 5408   1.500   6.859   5.243
  398SOL    HW1 5409   1.581   6.837   5.290
  398SOL    HW2 5410   1.528   6.874   5.153
  399SOL     OW 5411   6.036   7.597   5.119
  399SOL    HW1 5412   6.069   7.583   5.208
  399SOL    HW2 5413   6.008   7.511   5.089
  400SOL     OW 5414   2.843   6.839   5.081
  400SOL    HW1 5415   2.862   6.816   4.990
  400SOL    HW2 5416   2.928   6.848   5.122
  401SOL     OW 5417   4.636   4.791   3.978
  401SOL    HW1 5418   4.687   4.710   3.989
  401SOL    HW2 5419   4.564   4.783   4.041
  402SOL     OW 5420   4.072   6.242   4.265
  402SOL    HW1 5421   4.010   6.169   4.269
  402SOL    HW2 5422   4.156   6.201   4.242
  403SOL     OW 5423   3.234   1.190   0.749
  403SOL    HW1 5424   3.307   1.163   0.693
  403SOL    HW2 5425   3.214   1.279   0.721
  404SOL     OW 5426   2.884   7.400   1.660
  404SOL    HW1 5427   2.906   7.449   1.581
  404SOL    HW2 5428   2.969   7.382   1.702
  405SOL     OW 5429   3.888   5.025   0.294
  405SOL    HW1 5430   3.837   4.954   0.333
  405SOL    HW2 5431   3.861   5.103   0.342
  406SOL     OW 5432   5.504   4.256   1.896
  406SOL    HW1 5433   5.458   4.313   1.835
  406SOL    HW2 5434   5.435   4.200   1.932
  407SOL     OW 5435   4.900   6.057   4.433
  407SOL    HW1 5436   4.978   6.090   4.389
  407SOL    HW2 5437   4.828   6.109   4.396
  408SOL     OW 5438   3.253   5.729   1.144
  408SOL    HW1 5439   3.248   5.676   1.224
  408SOL    HW2 5440   3.255   5.819   1.176
  409SOL     OW 5441   5.420   4.553   4.855
  409SOL    HW1 5442   5.378   4.574   4.938
  409SOL    HW2 5443   5.499   4.505   4.880
  410SOL     OW 5444   2.783   5.366   4.893
  410SOL    HW1 5445   2.854   5.395   4.951
  410SOL    HW2 5446   2.706   5.414   4.923
  411SOL     OW 5447   2.693   9.094   5.162
  411SOL    HW1 5448   2.679   9.000   5.171
  411SOL    HW2 5449   2.785   9.107   5.185
  412SOL     OW 5450   1.936   3.921   6.083
  412SOL    HW1 5451   2.030   3.902   6.079
  412SOL    HW2 5452   1.922   3.950   6.172
  413SOL     OW 5453   3.078   7.285   1.825
  413SOL    HW1 5454   3.146   7.335   1.871
  413SOL    HW2 5455   3.123   7.208   1.793
  414SOL     OW 5456   4.750   6.171   2.970
  414SOL    HW1 5457   4.825   6.129   2.929
  414SOL    HW2 5458   4.700   6.099   3.010
  415SOL     OW 5459   4.226   6.468   4.133
  415SOL    HW1 5460   4.254   6.421   4.054
  415SOL    HW2 5461   4.272   6.425   4.205
  416SOL     OW 5462   4.064   7.882   2.304
  416SOL    HW1 5463   4.144   7.837   2.329
  416SOL    HW2 5464   4.085   7.925   2.222
  417SOL     OW 5465   4.514   5.212   3.843
  417SOL    HW1 5466   4.573   5.287   3.850
  417SOL    HW2 5467   4.427   5.248   3.859
  418SOL     OW 5468   2.845   5.066   1.918
  418SOL    HW1 5469   2.917   5.084   1.857
  418SOL    HW2 5470   2.880   5.088   2.004
  419SOL     OW 5471   7.265   7.487   2.013
  419SOL    HW1 5472   7.347   7.455   1.977
  419SOL    HW2 5473   7.246   7.429   2.087
  420SOL     OW 5474   6.003   4.338   0.108
  420SOL    HW1 5475   5.988   4.399   0.036
  420SOL    HW2 5476   6.077   4.285   0.079
  421SOL     OW 5477   4.998   1.879   1.793
  421SOL    HW1 5478   4.914   1.893   1.837
  421SOL    HW2 5479   5.025   1.791   1.821
  422SOL     OW 5480   7.714   8.982   4.365
  422SOL    HW1 5481   7.645   8.922   4.395
  422SOL    HW2 5482   7.667   9.052   4.319
  423SOL     OW 5483   3.832   3.106   0.764
  423SOL    HW1 5484   3.743   3.071   0.768
  423SOL    HW2 5485   3.889   3.029   0.763
  424SOL     OW 5486   0.015   4.043   5.993
  424SOL    HW1 5487  -0.022   3.957   5.971
  424SOL    HW2 5488  -0.049   4.082   6.052
  425SOL     OW 5489  -0.369   7.409   5.140
  425SOL    HW1 5490  -0.346   7.479   5.080
  425SOL    HW2 5491  -0.459   7.429   5.168
  426SOL     OW 5492   3.207   6.313   4.197
  426SOL    HW1 5493   3.148   6.287   4.127
  426SOL    HW2 5494   3.197   6.245   4.264
  427SOL     OW 5495   4.272   9.515   6.010
  427SOL    HW1 5496   4.263   9.485   5.920
  427SOL    HW2 5497   4.182   9.526   6.040
  428SOL     OW 5498   5.801   3.169   1.216
  428SOL    HW1 5499   5.810   3.108   1.142
  428SOL    HW2 5500   5.892   3.193   1.238
  429SOL     OW 5501   1.695   3.382   5.555
  429SOL    HW1 5502   1.707   3.392   5.461
  429SOL    HW2 5503   1.744   3.303   5.577
  430SOL     OW 5504   6.941   8.928   3.716
  430SOL    HW1 5505   6.992   8.905   3.638
  430SOL    HW2 5506   6.966   8.863   3.781
  431SOL     OW 5507   4.449   6.489   5.424
  431SOL    HW1 5508   4.526   6.440   5.453
  431SOL    HW2 5509   4.480   6.543   5.352
  432SOL     OW 5510   6.530   7.253   2.951
  432SOL    HW1 5511   6.441   7.257   2.916
  432SOL    HW2 5512   6.546   7.341   2.986
  433SOL     OW 5513   0.727   2.391   0.434
  433SOL    HW1 5514   0.638   2.411   0.407
  433SOL    HW2 5515   0.727   2.298   0.453
  434SOL     OW 5516   5.121   4.988   3.466
  434SOL    HW1 5517   5.148   4.959   3.553
  434SOL    HW2 5518   5.096   5.079   3.478
  435SOL     OW 5519   2.617   7.034   4.385
  435SOL    HW1 5520   2.698   7.061   4.342
  435SOL    HW2 5521   2.557   7.108   4.374
  436SOL     OW 5522   2.203   3.755   0.849
  436SOL    HW1 5523   2.247   3.816   0.909
  436SOL    HW2 5524   2.207   3.671   0.894
  437SOL     OW 5525   4.558   5.256   1.967
  437SOL    HW1 5526   4.515   5.307   1.898
  437SOL    HW2 5527   4.632   5.214   1.922
  438SOL     OW 5528   9.199   7.139   1.437
  438SOL    HW1 5529   9.276   7.128   1.380
  438SOL    HW2 5530   9.162   7.223   1.412
  439SOL     OW 5531  -1.527   3.848   4.730
  439SOL    HW1 5532  -1.588   3.903   4.779
  439SOL    HW2 5533  -1.583   3.784   4.687
  440SOL     OW 5534   4.225   5.896   4.507
  440SOL    HW1 5535   4.208   5.809   4.471
  440SOL    HW2 5536   4.236   5.953   4.431
  441SOL     OW 5537   1.248  10.154   6.151
  441SOL    HW1 5538   1.270  10.063   6.173
  441SOL    HW2 5539   1.285  10.168   6.064
  442SOL     OW 5540   5.093   4.066   5.477
  442SOL    HW1 5541   5.052   4.010   5.411
  442SOL    HW2 5542   5.150   4.007   5.526
  443SOL     OW 5543   1.671   6.678   1.899
  443SOL    HW1 5544   1.710   6.658   1.984
  443SOL    HW2 5545   1.705   6.764   1.876
  444SOL     OW 5546   4.994   7.733   2.284
  444SOL    HW1 5547   4.963   7.793   2.352
  444SOL    HW2 5548   5.050   7.670   2.330
  445SOL     OW 5549   4.275   4.253   3.802
  445SOL    HW1 5550   4.194   4.300   3.822
  445SOL    HW2 5551   4.311   4.298   3.726
  446SOL     OW 5552   5.349   7.108   4.254
  446SOL    HW1 5553   5.307   7.192   4.272
  446SOL    HW2 5554   5.421   7.129   4.194
  447SOL     OW 5555   2.888   6.620   5.265
  447SOL    HW1 5556   2.947   6.660   5.330
  447SOL    HW2 5557   2.878   6.686   5.197
  448SOL     OW 5558   1.502   2.259   2.267
  448SOL    HW1 5559   1.529   2.168   2.257
  448SOL    HW2 5560   1.579   2.310   2.241
  449SOL     OW 5561   3.346   3.188   0.786
  449SOL    HW1 5562   3.312   3.256   0.728
  449SOL    HW2 5563   3.304   3.205   0.870
  450SOL     OW 5564   2.171   1.425   2.291
  450SOL    HW1 5565   2.142   1.412   2.201
  450SOL    HW2 5566   2.259   1.462   2.284
  451SOL     OW 5567   5.001   4.635   0.459
  451SOL    HW1 5568   5.023   4.727   0.476
  451SOL    HW2 5569   5.076   4.586   0.490
  452SOL     OW 5570   2.343   7.124   2.670
  452SOL    HW1 5571   2.262   7.117   2.621
  452SOL    HW2 5572   2.346   7.216   2.699
  453SOL     OW 5573   4.399   8.979   6.182
  453SOL    HW1 5574   4.452   8.978   6.262
  453SOL    HW2 5575   4.407   9.069   6.150
  454SOL     OW 5576   6.144   8.114   6.190
  454SOL    HW1 5577   6.185   8.164   6.121
  454SOL    HW2 5578   6.140   8.174   6.264
  455SOL     OW 5579   6.526   3.679   2.352
  455SOL    HW1 5580   6.466   3.713   2.286
  455SOL    HW2 5581   6.612   3.681   2.310
  456SOL     OW 5582   3.831   8.239   5.596
  456SOL    HW1 5583   3.897   8.266   5.660
  456SOL    HW2 5584   3.814   8.318   5.544
  457SOL     OW 5585   1.588   6.959   5.808
  457SOL    HW1 5586   1.522   6.995   5.749
  457SOL    HW2 5587   1.666   6.948   5.753
  458SOL     OW 5588   0.795   1.160   1.694
  458SOL    HW1 5589   0.722   1.149   1.755
  458SOL    HW2 5590   0.873   1.142   1.747
  459SOL     OW 5591   4.760   6.020   5.504
  459SOL    HW1 5592   4.703   6.058   5.570
  459SOL    HW2 5593   4.848   6.028   5.541
  460SOL     OW 5594   3.723   2.433   3.787
  460SOL    HW1 5595   3.765   2.497   3.729
  460SOL    HW2 5596   3.767   2.445   3.871
  461SOL     OW 5597   1.511   3.875   6.121
  461SOL    HW1 5598   1.522   3.911   6.209
  461SOL    HW2 5599   1.418   3.889   6.101
  462SOL     OW 5600   5.790   6.471   0.391
  462SOL    HW1 5601   5.867   6.511   0.351
  462SOL    HW2 5602   5.785   6.512   0.478
  463SOL     OW 5603   2.872   8.390   2.424
  463SOL    HW1 5604   2.870   8.342   2.507
  463SOL    HW2 5605   2.780   8.408   2.404
  464SOL     OW 5606   3.062   8.521   4.410
  464SOL    HW1 5607   3.068   8.616   4.401
  464SOL    HW2 5608   3.068   8.505   4.504
  465SOL     OW 5609   1.457   3.522   0.763
  465SOL    HW1 5610   1.470   3.515   0.858
  465SOL    HW2 5611   1.364   3.543   0.753
  466SOL     OW 5612   3.409   4.216   3.971
  466SOL    HW1 5613   3.454   4.252   3.894
  466SOL    HW2 5614   3.424   4.121   3.965
  467SOL     OW 5615   5.909   9.634   6.134
  467SOL    HW1 5616   5.973   9.651   6.202
  467SOL    HW2 5617   5.885   9.721   6.101
  468SOL     OW 5618   1.293  10.580   5.970
  468SOL    HW1 5619   1.361  10.521   6.003
  468SOL    HW2 5620   1.283  10.556   5.878
  469SOL     OW 5621   6.663   6.342   0.543
  469SOL    HW1 5622   6.713   6.374   0.468
  469SOL    HW2 5623   6.730   6.310   0.604
  470SOL     OW 5624   0.158   5.825   5.840
  470SOL    HW1 5625   0.094   5.756   5.826
  470SOL    HW2 5626   0.218   5.819   5.766
  471SOL     OW 5627   3.096   6.997   4.149
  471SOL    HW1 5628   3.123   6.976   4.060
  471SOL    HW2 5629   3.176   7.030   4.191
  472SOL     OW 5630   4.883   7.869   2.510
  472SOL    HW1 5631   4.848   7.957   2.523
  472SOL    HW2 5632   4.845   7.818   2.582
  473SOL     OW 5633   4.571   9.312   5.868
  473SOL    HW1 5634   4.509   9.276   5.804
  473SOL    HW2 5635   4.520   9.317   5.949
  474SOL     OW 5636   4.827   2.929   3.641
  474SOL    HW1 5637   4.741   2.904   3.607
  474SOL    HW2 5638   4.863   2.987   3.573
  475SOL     OW 5639   9.098   6.927   0.814
  475SOL    HW1 5640   9.021   6.972   0.779
  475SOL    HW2 5641   9.099   6.949   0.907
  476SOL     OW 5642   4.833   3.332   1.668
  476SOL    HW1 5643   4.924   3.351   1.646
  476SOL    HW2 5644   4.813   3.392   1.740
  477SOL     OW 5645   0.333   8.385   4.314
  477SOL    HW1 5646   0.333   8.431   4.398
  477SOL    HW2 5647   0.342   8.455   4.248
  478SOL     OW 5648   1.894   6.999   2.847
  478SOL    HW1 5649   1.823   7.015   2.786
  478SOL    HW2 5650   1.941   7.082   2.853
  479SOL     OW 5651   4.646   9.018   4.298
  479SOL    HW1 5652   4.564   8.978   4.325
  479SOL    HW2 5653   4.709   8.992   4.365
  480SOL     OW 5654   5.182   3.922   4.475
  480SOL    HW1 5655   5.148   4.009   4.496
  480SOL    HW2 5656   5.144   3.902   4.389
  481SOL     OW 5657   3.576   3.068   5.193
  481SOL    HW1 5658   3.588   3.013   5.116
  481SOL    HW2 5659   3.532   3.011   5.256
  482SOL     OW 5660   2.542   2.502   0.334
  482SOL    HW1 5661   2.509   2.558   0.264
  482SOL    HW2 5662   2.625   2.468   0.301
  483SOL     OW 5663   8.590   5.344   0.578
  483SOL    HW1 5664   8.546   5.426   0.559
  483SOL    HW2 5665   8.540   5.277   0.532
  484SOL     OW 5666   6.547   1.782   0.671
  484SOL    HW1 5667   6.527   1.870   0.641
  484SOL    HW2 5668   6.478   1.727   0.632
  485SOL     OW 5669   6.451   3.207   0.350
  485SOL    HW1 5670   6.446   3.115   0.321
  485SOL    HW2 5671   6.399   3.255   0.286
  486SOL     OW 5672   4.301   4.904   0.820
  486SOL    HW1 5673   4.249   4.857   0.754
  486SOL    HW2 5674   4.282   4.858   0.902
  487SOL     OW 5675   5.213   3.924   5.664
  487SOL    HW1 5676   5.142   3.861   5.678
  487SOL    HW2 5677   5.234   3.955   5.752
  488SOL     OW 5678   5.958   3.497   4.288
  488SOL    HW1 5679   5.936   3.589   4.297
  488SOL    HW2 5680   5.988   3.471   4.375
  489SOL     OW 5681   2.328   5.988   3.828
  489SOL    HW1 5682   2.380   6.038   3.766
  489SOL    HW2 5683   2.256   6.046   3.853
  490SOL     OW 5684   2.645   6.975   0.394
  490SOL    HW1 5685   2.698   7.042   0.352
  490SOL    HW2 5686   2.635   6.907   0.327
  491SOL     OW 5687   5.882   7.474   2.501
  491SOL    HW1 5688   5.874   7.568   2.484
  491SOL    HW2 5689   5.813   7.455   2.565
  492SOL     OW 5690   3.650   5.159   3.689
  492SOL    HW1 5691   3.737   5.147   3.726
  492SOL    HW2 5692   3.664   5.218   3.614
  493SOL     OW 5693   4.851   6.510   3.600
  493SOL    HW1 5694   4.875   6.479   3.687
  493SOL    HW2 5695   4.830   6.603   3.612
  494SOL     OW 5696   6.551   8.394   5.064
  494SOL    HW1 5697   6.480   8.391   5.129
  494SOL    HW2 5698   6.608   8.464   5.096
  495SOL     OW 5699   1.731   5.201   0.419
  495SOL    HW1 5700   1.771   5.187   0.333
  495SOL    HW2 5701   1.806   5.212   0.478
  496SOL     OW 5702   5.677   7.100   0.081
  496SOL    HW1 5703   5.765   7.091   0.118
  496SOL    HW2 5704   5.675   7.188   0.045
  497SOL     OW 5705   1.068   3.641   5.886
  497SOL    HW1 5706   1.028   3.574   5.829
  497SOL    HW2 5707   1.135   3.682   5.831
  498SOL     OW 5708   5.752   7.405   5.595
  498SOL    HW1 5709   5.691   7.416   5.667
  498SOL    HW2 5710   5.745   7.313   5.571
  499SOL     OW 5711   8.363   5.380   1.291
  499SOL    HW1 5712   8.366   5.373   1.196
  499SOL    HW2 5713   8.311   5.305   1.320
  500SOL     OW 5714   5.310   1.266   1.871
  500SOL    HW1 5715   5.314   1.351   1.826
  500SOL    HW2 5716   5.331   1.203   1.803
  501SOL     OW 5717   3.138   9.229   4.101
  501SOL    HW1 5718   3.219   9.182   4.081
  501SOL    HW2 5719   3.077   9.200   4.033
  502SOL     OW 5720   7.542  10.594   6.011
  502SOL    HW1 5721   7.593  10.663   5.969
  502SOL    HW2 5722   7.541  10.522   5.947
  503SOL     OW 5723   3.639   8.949   4.178
  503SOL    HW1 5724   3.694   8.942   4.099
  503SOL    HW2 5725   3.635   9.043   4.196
  504SOL     OW 5726   4.649   5.770   1.985
  504SOL    HW1 5727   4.649   5.687   2.032
  504SOL    HW2 5728   4.712   5.825   2.033
  505SOL     OW 5729   5.194   5.218   6.033
  505SOL    HW1 5730   5.136   5.170   6.092
  505SOL    HW2 5731   5.158   5.203   5.945
  506SOL     OW 5732   5.705   3.250   1.475
  506SOL    HW1 5733   5.722   3.223   1.384
  506SOL    HW2 5734   5.727   3.173   1.527
  507SOL     OW 5735   3.652   1.867   0.608
  507SOL    HW1 5736   3.617   1.811   0.677
  507SOL    HW2 5737   3.744   1.844   0.602
  508SOL     OW 5738   7.854   1.316   0.292
  508SOL    HW1 5739   7.922   1.251   0.278
  508SOL    HW2 5740   7.868   1.346   0.382
  509SOL     OW 5741   0.978   9.237   5.740
  509SOL    HW1 5742   0.946   9.217   5.652
  509SOL    HW2 5743   0.909   9.291   5.779
  510SOL     OW 5744   6.214   0.307   0.464
  510SOL    HW1 5745   6.202   0.227   0.516
  510SOL    HW2 5746   6.171   0.289   0.381
  511SOL     OW 5747   5.396   7.870   1.878
  511SOL    HW1 5748   5.429   7.906   1.961
  511SOL    HW2 5749   5.426   7.931   1.811
  512SOL     OW 5750   2.728   6.334   0.266
  512SOL    HW1 5751   2.819   6.305   0.258
  512SOL    HW2 5752   2.676   6.265   0.224
  513SOL     OW 5753   6.893   2.349   1.527
  513SOL    HW1 5754   6.893   2.258   1.558
  513SOL    HW2 5755   6.984   2.377   1.536
  514SOL     OW 5756   3.491   7.891   2.788
  514SOL    HW1 5757   3.466   7.826   2.722
  514SOL    HW2 5758   3.418   7.953   2.789
  515SOL     OW 5759   3.082   4.725   2.651
  515SOL    HW1 5760   3.131   4.765   2.723
  515SOL    HW2 5761   3.138   4.652   2.623
  516SOL     OW 5762   4.836   6.424   1.433
  516SOL    HW1 5763   4.913   6.414   1.377
  516SOL    HW2 5764   4.829   6.341   1.480
  517SOL     OW 5765   3.615   6.730   4.156
  517SOL    HW1 5766   3.694   6.765   4.116
  517SOL    HW2 5767   3.567   6.691   4.083
  518SOL     OW 5768   4.730   4.386   0.203
  518SOL    HW1 5769   4.801   4.364   0.142
  518SOL    HW2 5770   4.745   4.478   0.225
  519SOL     OW 5771   6.507   2.301   2.928
  519SOL    HW1 5772   6.456   2.323   2.851
  519SOL    HW2 5773   6.487   2.370   2.991
  520SOL     OW 5774   2.940   3.096   2.293
  520SOL    HW1 5775   2.902   3.184   2.285
  520SOL    HW2 5776   2.877   3.039   2.248
  521SOL     OW 5777   4.773   6.266   3.565
  521SOL    HW1 5778   4.791   6.360   3.561
  521SOL    HW2 5779   4.678   6.260   3.567
  522SOL     OW 5780   5.224   0.516   0.333
  522SOL    HW1 5781   5.136   0.552   0.340
  522SOL    HW2 5782   5.271   0.577   0.276
  523SOL     OW 5783   0.591   8.624   4.314
  523SOL    HW1 5784   0.538   8.701   4.297
  523SOL    HW2 5785   0.641   8.647   4.393
  524SOL     OW 5786   7.166   1.304   0.520
  524SOL    HW1 5787   7.208   1.243   0.459
  524SOL    HW2 5788   7.166   1.388   0.473
  525SOL     OW 5789   2.236   2.928   2.680
  525SOL    HW1 5790   2.200   2.959   2.597
  525SOL    HW2 5791   2.161   2.893   2.727
  526SOL     OW 5792   4.672   2.608   2.342
  526SOL    HW1 5793   4.763   2.637   2.342
  526SOL    HW2 5794   4.634   2.647   2.263
  527SOL     OW 5795   6.782   6.204   0.738
  527SOL    HW1 5796   6.700   6.175   0.778
  527SOL    HW2 5797   6.839   6.224   0.812
  528SOL     OW 5798   4.029   5.171   4.220
  528SOL    HW1 5799   3.935   5.170   4.237
  528SOL    HW2 5800   4.068   5.121   4.292
  529SOL     OW 5801   6.886   6.104   0.024
  529SOL    HW1 5802   6.976   6.076   0.006
  529SOL    HW2 5803   6.832   6.047  -0.031
  530SOL     OW 5804   2.016   4.500   5.912
  530SOL    HW1 5805   2.043   4.586   5.880
  530SOL    HW2 5806   1.932   4.484   5.867
  531SOL     OW 5807   2.894   3.490   3.040
  531SOL    HW1 5808   2.848   3.418   2.995
  531SOL    HW2 5809   2.911   3.456   3.128
  532SOL     OW 5810   3.794   4.490   0.658
  532SOL    HW1 5811   3.812   4.403   0.693
  532SOL    HW2 5812   3.706   4.483   0.621
  533SOL     OW 5813   1.795   6.524   3.490
  533SOL    HW1 5814   1.873   6.529   3.545
  533SOL    HW2 5815   1.732   6.583   3.532
  534SOL     OW 5816   3.646   2.725   2.531
  534SOL    HW1 5817   3.628   2.739   2.438
  534SOL    HW2 5818   3.722   2.667   2.532
  535SOL     OW 5819   5.198   6.132   3.680
  535SOL    HW1 5820   5.152   6.075   3.742
  535SOL    HW2 5821   5.282   6.088   3.665
  536SOL     OW 5822   5.112   4.186   4.548
  536SOL    HW1 5823   5.093   4.264   4.600
  536SOL    HW2 5824   5.034   4.174   4.494
  537SOL     OW 5825   8.097   8.830   3.919
  537SOL    HW1 5826   8.144   8.755   3.956
  537SOL    HW2 5827   8.019   8.792   3.879
  538SOL     OW 5828   6.546   0.609   0.193
  538SOL    HW1 5829   6.538   0.555   0.272
  538SOL    HW2 5830   6.545   0.546   0.121
  539SOL     OW 5831   0.983   7.216   3.354
  539SOL    HW1 5832   0.951   7.240   3.441
  539SOL    HW2 5833   1.071   7.252   3.350
  540SOL     OW 5834   4.411   8.449   4.598
  540SOL    HW1 5835   4.325   8.468   4.561
  540SOL    HW2 5836   4.421   8.513   4.669
  541SOL     OW 5837   2.127   8.228   2.726
  541SOL    HW1 5838   2.181   8.192   2.796
  541SOL    HW2 5839   2.039   8.231   2.763
  542SOL     OW 5840   1.459   5.599   5.168
  542SOL    HW1 5841   1.471   5.666   5.102
  542SOL    HW2 5842   1.373   5.561   5.150
  543SOL     OW 5843   1.147   8.125   4.185
  543SOL    HW1 5844   1.104   8.043   4.160
  543SOL    HW2 5845   1.105   8.149   4.267
  544SOL     OW 5846   4.034   6.395   1.616
  544SOL    HW1 5847   3.955   6.349   1.587
  544SOL    HW2 5848   4.039   6.377   1.710
  545SOL     OW 5849  -1.594   2.829   4.254
  545SOL    HW1 5850  -1.587   2.869   4.340
  545SOL    HW2 5851  -1.686   2.800   4.248
  546SOL     OW 5852   7.264   6.878   0.926
  546SOL    HW1 5853   7.335   6.935   0.897
  546SOL    HW2 5854   7.188   6.907   0.876
  547SOL     OW 5855   2.177   6.449   3.024
  547SOL    HW1 5856   2.258   6.493   2.996
  547SOL    HW2 5857   2.107   6.494   2.977
  548SOL     OW 5858  -0.595   1.779   2.097
  548SOL    HW1 5859  -0.574   1.690   2.069
  548SOL    HW2 5860  -0.571   1.781   2.190
  549SOL     OW 5861   1.251   6.479   4.627
  549SOL    HW1 5862   1.160   6.459   4.606
  549SOL    HW2 5863   1.246   6.527   4.710
  550SOL     OW 5864   8.068   3.189   0.158
  550SOL    HW1 5865   8.131   3.195   0.086
  550SOL    HW2 5866   8.040   3.097   0.159
  551SOL     OW 5867   2.538   4.300   2.800
  551SOL    HW1 5868   2.568   4.354   2.727
  551SOL    HW2 5869   2.532   4.360   2.874
  552SOL     OW 5870   6.885   7.111   4.804
  552SOL    HW1 5871   6.828   7.075   4.736
  552SOL    HW2 5872   6.969   7.123   4.760
  553SOL     OW 5873   7.178   5.281   1.165
  553SOL    HW1 5874   7.111   5.271   1.233
  553SOL    HW2 5875   7.130   5.311   1.088
  554SOL     OW 5876   5.572   1.925   0.953
  554SOL    HW1 5877   5.506   1.870   0.912
  554SOL    HW2 5878   5.534   2.012   0.954
  555SOL     OW 5879   5.555   8.187   2.871
  555SOL    HW1 5880   5.493   8.213   2.940
  555SOL    HW2 5881   5.500   8.174   2.793
  556SOL     OW 5882   8.407   6.748   1.979
  556SOL    HW1 5883   8.503   6.749   1.988
  556SOL    HW2 5884   8.377   6.698   2.054
  557SOL     OW 5885   4.186   5.770   4.082
  557SOL    HW1 5886   4.205   5.725   4.165
  557SOL    HW2 5887   4.166   5.700   4.020
  558SOL     OW 5888   2.676   3.491   0.063
  558SOL    HW1 5889   2.698   3.402   0.035
  558SOL    HW2 5890   2.588   3.506   0.029
  559SOL     OW 5891   5.862   3.154   2.856
  559SOL    HW1 5892   5.944   3.128   2.897
  559SOL    HW2 5893   5.819   3.071   2.834
  560SOL     OW 5894   6.680   7.307   3.691
  560SOL    HW1 5895   6.671   7.371   3.761
  560SOL    HW2 5896   6.772   7.314   3.664
  561SOL     OW 5897   0.109   9.362   5.609
  561SOL    HW1 5898   0.147   9.407   5.534
  561SOL    HW2 5899   0.148   9.405   5.685
  562SOL     OW 5900   3.146   4.686   4.890
  562SOL    HW1 5901   3.057   4.661   4.866
  562SOL    HW2 5902   3.145   4.695   4.985
  563SOL     OW 5903   2.136   0.845   0.791
  563SOL    HW1 5904   2.182   0.872   0.712
  563SOL    HW2 5905   2.184   0.769   0.822
  564SOL     OW 5906   2.764   2.104   0.184
  564SOL    HW1 5907   2.749   2.156   0.104
  564SOL    HW2 5908   2.676   2.080   0.213
  565SOL     OW 5909   1.674   3.741   0.064
  565SOL    HW1 5910   1.633   3.662   0.029
  565SOL    HW2 5911   1.603   3.804   0.070
  566SOL     OW 5912   4.364   4.425   4.201
  566SOL    HW1 5913   4.399   4.338   4.185
  566SOL    HW2 5914   4.361   4.466   4.114
  567SOL     OW 5915   6.010   7.359   4.983
  567SOL    HW1 5916   5.939   7.309   5.022
  567SOL    HW2 5917   6.074   7.293   4.956
  568SOL     OW 5918   6.079   8.662   6.063
  568SOL    HW1 5919   5.996   8.614   6.057
  568SOL    HW2 5920   6.079   8.719   5.986
  569SOL     OW 5921   4.212   4.061   4.516
  569SOL    HW1 5922   4.265   4.122   4.567
  569SOL    HW2 5923   4.218   4.094   4.426
  570SOL     OW 5924   1.305   2.448   0.282
  570SOL    HW1 5925   1.341   2.469   0.196
  570SOL    HW2 5926   1.381   2.425   0.335
  571SOL     OW 5927   2.035   6.025   5.160
  571SOL    HW1 5928   2.038   6.094   5.094
  571SOL    HW2 5929   2.022   6.073   5.242
  572SOL     OW 5930   2.115   4.187   5.783
  572SOL    HW1 5931   2.029   4.184   5.742
  572SOL    HW2 5932   2.096   4.208   5.875
  573SOL     OW 5933   5.436   7.102   0.218
  573SOL    HW1 5934   5.428   7.196   0.230
  573SOL    HW2 5935   5.510   7.092   0.158
  574SOL     OW 5936   7.836   7.078   3.462
  574SOL    HW1 5937   7.775   7.135   3.509
  574SOL    HW2 5938   7.832   7.109   3.371
  575SOL     OW 5939   3.387   2.012   2.045
  575SOL    HW1 5940   3.400   2.062   2.125
  575SOL    HW2 5941   3.455   1.944   2.048
  576SOL     OW 5942  -1.202   7.190   6.186
  576SOL    HW1 5943  -1.266   7.120   6.172
  576SOL    HW2 5944  -1.218   7.221   6.274
  577SOL     OW 5945   3.481   8.855   4.373
  577SOL    HW1 5946   3.529   8.899   4.303
  577SOL    HW2 5947   3.455   8.925   4.432
  578SOL     OW 5948   0.105   1.078   1.582
  578SOL    HW1 5949   0.105   1.122   1.667
  578SOL    HW2 5950   0.021   1.032   1.578
  579SOL     OW 5951   3.271   4.461   6.106
  579SOL    HW1 5952   3.334   4.433   6.172
  579SOL    HW2 5953   3.324   4.473   6.027
  580SOL     OW 5954   7.789   8.345   3.217
  580SOL    HW1 5955   7.871   8.309   3.184
  580SOL    HW2 5956   7.815   8.415   3.276
  581SOL     OW 5957   6.225   8.232   5.715
  581SOL    HW1 5958   6.299   8.242   5.775
  581SOL    HW2 5959   6.154   8.283   5.755
  582SOL     OW 5960   4.728   5.507   0.664
  582SOL    HW1 5961   4.705   5.577   0.604
  582SOL    HW2 5962   4.820   5.523   0.686
  583SOL     OW 5963   5.025   7.552   3.189
  583SOL    HW1 5964   4.974   7.631   3.174
  583SOL    HW2 5965   5.088   7.576   3.257
  584SOL     OW 5966   2.452   1.758   2.026
  584SOL    HW1 5967   2.406   1.824   1.975
  584SOL    HW2 5968   2.395   1.741   2.101
  585SOL     OW 5969   3.553   3.537   5.981
  585SOL    HW1 5970   3.626   3.516   6.039
  585SOL    HW2 5971   3.524   3.453   5.946
  586SOL     OW 5972   7.620   7.176   3.835
  586SOL    HW1 5973   7.699   7.125   3.851
  586SOL    HW2 5974   7.624   7.199   3.742
  587SOL     OW 5975   6.735   2.268   1.160
  587SOL    HW1 5976   6.654   2.219   1.169
  587SOL    HW2 5977   6.792   2.234   1.229
  588SOL     OW 5978   3.620   5.689   3.389
  588SOL    HW1 5979   3.674   5.721   3.316
  588SOL    HW2 5980   3.656   5.603   3.410
  589SOL     OW 5981  -0.181   2.264   3.504
  589SOL    HW1 5982  -0.260   2.215   3.482
  589SOL    HW2 5983  -0.133   2.205   3.563
  590SOL     OW 5984   7.090   7.614   2.329
  590SOL    HW1 5985   7.138   7.561   2.392
  590SOL    HW2 5986   7.006   7.570   2.319
  591SOL     OW 5987   5.849   1.506   0.334
  591SOL    HW1 5988   5.852   1.492   0.428
  591SOL    HW2 5989   5.940   1.526   0.310
  592SOL     OW 5990   4.536   3.025   3.819
  592SOL    HW1 5991   4.579   3.032   3.905
  592SOL    HW2 5992   4.565   3.102   3.771
  593SOL     OW 5993   2.509   6.042   4.216
  593SOL    HW1 5994   2.560   6.081   4.287
  593SOL    HW2 5995   2.418   6.050   4.245
  594SOL     OW 5996   2.522   6.224   4.027
  594SOL    HW1 5997   2.492   6.161   4.092
  594SOL    HW2 5998   2.575   6.173   3.965
  595SOL     OW 5999   4.948   7.158   1.563
  595SOL    HW1 6000   5.029   7.108   1.568
  595SOL    HW2 6001   4.913   7.155   1.653
  596SOL     OW 6002   4.550   3.470   3.332
  596SOL    HW1 6003   4.596   3.521   3.399
  596SOL    HW2 6004   4.461   3.459   3.365
  597SOL     OW 6005   8.071   1.627   0.081
  597SOL    HW1 6006   8.135   1.626   0.153
  597SOL    HW2 6007   8.085   1.710   0.037
  598SOL     OW 6008   0.510   4.994   6.157
  598SOL    HW1 6009   0.521   5.069   6.215
  598SOL    HW2 6010   0.562   4.924   6.198
  599SOL     OW 6011   5.917   5.946   2.849
  599SOL    HW1 6012   5.840   5.890   2.853
  599SOL    HW2 6013   5.893   6.022   2.902
  600SOL     OW 6014   7.209   5.003   0.924
  600SOL    HW1 6015   7.237   4.992   1.015
  600SOL    HW2 6016   7.173   4.918   0.899
  601SOL     OW 6017   3.368   6.716   0.693
  601SOL    HW1 6018   3.324   6.669   0.763
  601SOL    HW2 6019   3.305   6.716   0.620
  602SOL     OW 6020   1.951   3.982   0.270
  602SOL    HW1 6021   2.045   3.980   0.284
  602SOL    HW2 6022   1.933   3.908   0.212
  603SOL     OW 6023   0.049   7.158   5.489
  603SOL    HW1 6024  -0.023   7.120   5.438
  603SOL    HW2 6025   0.005   7.197   5.565
  604SOL     OW 6026   5.813  10.634   6.144
  604SOL    HW1 6027   5.780  10.694   6.210
  604SOL    HW2 6028   5.907  10.629   6.162
  605SOL     OW 6029   5.182   3.233   0.243
  605SOL    HW1 6030   5.262   3.182   0.237
  605SOL    HW2 6031   5.118   3.174   0.283
  606SOL     OW 6032   3.238   3.555   4.967
  606SOL    HW1 6033   3.328   3.526   4.980
  606SOL    HW2 6034   3.189   3.515   5.038
  607SOL     OW 6035   0.678   0.742   0.160
  607SOL    HW1 6036   0.753   0.779   0.207
  607SOL    HW2 6037   0.603   0.794   0.190
  608SOL     OW 6038   7.172   3.169   0.418
  608SOL    HW1 6039   7.256   3.175   0.464
  608SOL    HW2 6040   7.179   3.232   0.347
  609SOL     OW 6041   5.436   1.933   1.554
  609SOL    HW1 6042   5.417   1.972   1.469
  609SOL    HW2 6043   5.381   1.856   1.559
  610SOL     OW 6044   4.877   5.985   2.772
  610SOL    HW1 6045   4.814   6.013   2.706
  610SOL    HW2 6046   4.867   5.890   2.777
  611SOL     OW 6047   5.246   1.800   2.858
  611SOL    HW1 6048   5.278   1.832   2.774
  611SOL    HW2 6049   5.244   1.878   2.914
  612SOL     OW 6050   4.843   7.045   2.283
  612SOL    HW1 6051   4.895   6.966   2.268
  612SOL    HW2 6052   4.803   7.031   2.368
  613SOL     OW 6053   1.304   1.695   0.815
  613SOL    HW1 6054   1.321   1.700   0.909
  613SOL    HW2 6055   1.255   1.774   0.794
  614SOL     OW 6056   7.458   6.597   0.346
  614SOL    HW1 6057   7.540   6.550   0.335
  614SOL    HW2 6058   7.391   6.529   0.339
  615SOL     OW 6059   4.500   2.528   0.750
  615SOL    HW1 6060   4.535   2.545   0.838
  615SOL    HW2 6061   4.552   2.455   0.717
  616SOL     OW 6062   2.528   5.769   4.256
  616SOL    HW1 6063   2.582   5.730   4.187
  616SOL    HW2 6064   2.525   5.862   4.235
  617SOL     OW 6065   7.333   8.844   3.384
  617SOL    HW1 6066   7.417   8.837   3.428
  617SOL    HW2 6067   7.353   8.834   3.291
  618SOL     OW 6068   0.756   1.080   0.938
  618SOL    HW1 6069   0.848   1.054   0.929
  618SOL    HW2 6070   0.712   1.001   0.970
  619SOL     OW 6071   2.670   1.158   0.678
  619SOL    HW1 6072   2.675   1.224   0.609
  619SOL    HW2 6073   2.755   1.161   0.721
  620SOL     OW 6074   3.756   4.989   1.857
  620SOL    HW1 6075   3.777   5.074   1.819
  620SOL    HW2 6076   3.686   5.007   1.919
  621SOL     OW 6077   0.125   5.341   5.306
  621SOL    HW1 6078   0.145   5.361   5.215
  621SOL    HW2 6079   0.209   5.315   5.344
  622SOL     OW 6080   2.114   7.863   4.254
  622SOL    HW1 6081   2.189   7.809   4.229
  622SOL    HW2 6082   2.122   7.872   4.349
  623SOL     OW 6083  -1.148   3.062   4.475
  623SOL    HW1 6084  -1.194   3.098   4.399
  623SOL    HW2 6085  -1.169   3.123   4.546
  624SOL     OW 6086   3.715   7.030   0.887
  624SOL    HW1 6087   3.774   7.081   0.942
  624SOL    HW2 6088   3.705   6.947   0.933
  625SOL     OW 6089   7.010   6.229   0.527
  625SOL    HW1 6090   6.949   6.176   0.578
  625SOL    HW2 6091   6.976   6.227   0.438
  626SOL     OW 6092   2.396   6.487   3.968
  626SOL    HW1 6093   2.452   6.554   3.929
  626SOL    HW2 6094   2.453   6.411   3.978
  627SOL     OW 6095   5.869   7.389   6.120
  627SOL    HW1 6096   5.921   7.333   6.178
  627SOL    HW2 6097   5.915   7.384   6.035
  628SOL     OW 6098   8.564   3.257   0.130
  628SOL    HW1 6099   8.540   3.270   0.222
  628SOL    HW2 6100   8.502   3.192   0.098
  629SOL     OW 6101   3.535   6.954   4.893
  629SOL    HW1 6102   3.505   6.882   4.837
  629SOL    HW2 6103   3.464   7.018   4.889
  630SOL     OW 6104   0.954   3.412   1.063
  630SOL    HW1 6105   0.862   3.409   1.089
  630SOL    HW2 6106   0.955   3.382   0.972
  631SOL     OW 6107   3.331   5.945   4.299
  631SOL    HW1 6108   3.373   6.014   4.248
  631SOL    HW2 6109   3.342   5.972   4.390
  632SOL     OW 6110   5.920   5.585   1.095
  632SOL    HW1 6111   5.866   5.600   1.017
  632SOL    HW2 6112   5.858   5.552   1.161
  633SOL     OW 6113   4.120   1.937   2.754
  633SOL    HW1 6114   4.047   1.886   2.788
  633SOL    HW2 6115   4.133   2.007   2.818
  634SOL     OW 6116   3.208   3.133   5.360
  634SOL    HW1 6117   3.191   3.181   5.440
  634SOL    HW2 6118   3.131   3.148   5.305
  635SOL     OW 6119   6.308   3.581   0.371
  635SOL    HW1 6120   6.299   3.519   0.443
  635SOL    HW2 6121   6.235   3.642   0.383
  636SOL     OW 6122   5.064   2.334   2.754
  636SOL    HW1 6123   5.027   2.405   2.806
  636SOL    HW2 6124   5.087   2.375   2.671
  637SOL     OW 6125   6.058   2.475   0.602
  637SOL    HW1 6126   6.055   2.545   0.667
  637SOL    HW2 6127   6.152   2.462   0.585
  638SOL     OW 6128   3.002   6.484   1.732
  638SOL    HW1 6129   3.096   6.502   1.741
  638SOL    HW2 6130   2.974   6.539   1.658
  639SOL     OW 6131   5.825   7.702   1.258
  639SOL    HW1 6132   5.769   7.773   1.225
  639SOL    HW2 6133   5.874   7.741   1.330
  640SOL     OW 6134   2.804   3.700   1.806
  640SOL    HW1 6135   2.887   3.733   1.772
  640SOL    HW2 6136   2.793   3.614   1.765
  641SOL     OW 6137   4.792   6.389   5.411
  641SOL    HW1 6138   4.744   6.434   5.481
  641SOL    HW2 6139   4.871   6.356   5.454
  642SOL     OW 6140   1.336   9.359   5.133
  642SOL    HW1 6141   1.415   9.353   5.080
  642SOL    HW2 6142   1.265   9.334   5.073
  643SOL     OW 6143   2.938   6.769   3.083
  643SOL    HW1 6144   2.889   6.847   3.058
  643SOL    HW2 6145   3.021   6.776   3.036
  644SOL     OW 6146   3.483   6.534   3.922
  644SOL    HW1 6147   3.568   6.512   3.884
  644SOL    HW2 6148   3.468   6.469   3.990
  645SOL     OW 6149   3.257   6.034   2.168
  645SOL    HW1 6150   3.206   6.035   2.250
  645SOL    HW2 6151   3.225   6.110   2.120
  646SOL     OW 6152   6.154   6.607   1.770
  646SOL    HW1 6153   6.236   6.561   1.789
  646SOL    HW2 6154   6.140   6.663   1.846
  647SOL     OW 6155   5.552   4.354   2.392
  647SOL    HW1 6156   5.568   4.357   2.298
  647SOL    HW2 6157   5.553   4.446   2.420
  648SOL     OW 6158   1.651   2.800   1.349
  648SOL    HW1 6159   1.574   2.842   1.388
  648SOL    HW2 6160   1.615   2.742   1.281
  649SOL     OW 6161   3.304   6.629   4.248
  649SOL    HW1 6162   3.234   6.643   4.184
  649SOL    HW2 6163   3.362   6.566   4.206
  650SOL     OW 6164   6.333   6.874   2.829
  650SOL    HW1 6165   6.352   6.914   2.744
  650SOL    HW2 6166   6.415   6.882   2.878
  651SOL     OW 6167   3.855   4.645   4.546
  651SOL    HW1 6168   3.892   4.613   4.628
  651SOL    HW2 6169   3.927   4.691   4.503
  652SOL     OW 6170   5.899  10.184   6.133
  652SOL    HW1 6171   5.949  10.242   6.075
  652SOL    HW2 6172   5.958  10.167   6.206
  653SOL     OW 6173   6.973   3.897   0.610
  653SOL    HW1 6174   6.973   3.990   0.589
  653SOL    HW2 6175   7.001   3.854   0.529
  654SOL     OW 6176   4.177   7.135   6.132
  654SOL    HW1 6177   4.249   7.081   6.163
  654SOL    HW2 6178   4.220   7.207   6.086
  655SOL     OW 6179   6.572   2.842   2.488
  655SOL    HW1 6180   6.638   2.773   2.493
  655SOL    HW2 6181   6.490   2.798   2.511
  656SOL     OW 6182   2.614   7.638   3.883
  656SOL    HW1 6183   2.630   7.560   3.935
  656SOL    HW2 6184   2.525   7.628   3.849
  657SOL     OW 6185   2.576   1.556   1.585
  657SOL    HW1 6186   2.502   1.557   1.524
  657SOL    HW2 6187   2.653   1.540   1.529
  658SOL     OW 6188   1.911   7.789   3.354
  658SOL    HW1 6189   1.982   7.731   3.328
  658SOL    HW2 6190   1.919   7.865   3.296
  659SOL     OW 6191   0.827   8.616   5.493
  659SOL    HW1 6192   0.868   8.531   5.475
  659SOL    HW2 6193   0.742   8.593   5.531
  660SOL     OW 6194   5.304   3.053   2.491
  660SOL    HW1 6195   5.333   2.975   2.444
  660SOL    HW2 6196   5.298   3.121   2.424
  661SOL     OW 6197   2.814   5.590   4.601
  661SOL    HW1 6198   2.776   5.642   4.671
  661SOL    HW2 6199   2.757   5.605   4.526
  662SOL     OW 6200   4.005   4.381   5.035
  662SOL    HW1 6201   4.007   4.325   4.957
  662SOL    HW2 6202   3.924   4.431   5.026
  663SOL     OW 6203   3.608   3.341   1.952
  663SOL    HW1 6204   3.673   3.354   2.021
  663SOL    HW2 6205   3.644   3.271   1.898
  664SOL     OW 6206   5.518   4.620   2.493
  664SOL    HW1 6207   5.529   4.686   2.424
  664SOL    HW2 6208   5.580   4.646   2.560
  665SOL     OW 6209   2.488   6.643   3.591
  665SOL    HW1 6210   2.528   6.730   3.589
  665SOL    HW2 6211   2.506   6.606   3.505
  666SOL     OW 6212   2.863   5.067   5.706
  666SOL    HW1 6213   2.881   5.070   5.800
  666SOL    HW2 6214   2.865   5.158   5.678
  667SOL     OW 6215   4.884   7.147   1.840
  667SOL    HW1 6216   4.818   7.214   1.858
  667SOL    HW2 6217   4.960   7.174   1.891
  668SOL     OW 6218   3.874   3.442   3.041
  668SOL    HW1 6219   3.893   3.363   3.092
  668SOL    HW2 6220   3.795   3.477   3.081
  669SOL     OW 6221   6.911   3.112   1.598
  669SOL    HW1 6222   6.823   3.136   1.571
  669SOL    HW2 6223   6.948   3.065   1.522
  670SOL     OW 6224   1.602   9.110   4.764
  670SOL    HW1 6225   1.646   9.027   4.744
  670SOL    HW2 6226   1.565   9.138   4.680
  671SOL     OW 6227  -1.011   4.555   5.422
  671SOL    HW1 6228  -0.994   4.609   5.499
  671SOL    HW2 6229  -1.071   4.487   5.453
  672SOL     OW 6230   3.534   2.216   3.709
  672SOL    HW1 6231   3.573   2.135   3.677
  672SOL    HW2 6232   3.607   2.265   3.746
  673SOL     OW 6233   3.932   3.461   0.737
  673SOL    HW1 6234   3.982   3.384   0.711
  673SOL    HW2 6235   3.988   3.505   0.801
  674SOL     OW 6236   5.746   2.227   1.101
  674SOL    HW1 6237   5.802   2.158   1.065
  674SOL    HW2 6238   5.726   2.283   1.026
  675SOL     OW 6239   6.480   5.017   1.183
  675SOL    HW1 6240   6.411   5.081   1.171
  675SOL    HW2 6241   6.454   4.966   1.260
  676SOL     OW 6242   4.102   1.759   1.911
  676SOL    HW1 6243   4.144   1.778   1.995
  676SOL    HW2 6244   4.058   1.675   1.925
  677SOL     OW 6245   6.515   8.052   3.095
  677SOL    HW1 6246   6.602   8.024   3.068
  677SOL    HW2 6247   6.456   7.983   3.064
  678SOL     OW 6248  -0.387   5.837   5.259
  678SOL    HW1 6249  -0.428   5.790   5.186
  678SOL    HW2 6250  -0.382   5.928   5.229
  679SOL     OW 6251   2.757   9.471   4.148
  679SOL    HW1 6252   2.848   9.446   4.129
  679SOL    HW2 6253   2.758   9.566   4.146
  680SOL     OW 6254  -1.966   3.742   5.996
  680SOL    HW1 6255  -1.958   3.834   6.022
  680SOL    HW2 6256  -1.896   3.697   6.045
  681SOL     OW 6257   2.496   4.640   4.545
  681SOL    HW1 6258   2.511   4.723   4.590
  681SOL    HW2 6259   2.512   4.659   4.453
  682SOL     OW 6260   5.684   3.848   3.899
  682SOL    HW1 6261   5.754   3.913   3.887
  682SOL    HW2 6262   5.677   3.805   3.813
  683SOL     OW 6263   0.148   1.606   0.886
  683SOL    HW1 6264   0.080   1.670   0.907
  683SOL    HW2 6265   0.149   1.546   0.961
  684SOL     OW 6266   2.969   4.793   0.353
  684SOL    HW1 6267   3.005   4.866   0.403
  684SOL    HW2 6268   2.950   4.725   0.418
  685SOL     OW 6269   6.058   2.726   2.810
  685SOL    HW1 6270   6.103   2.780   2.745
  685SOL    HW2 6271   6.023   2.789   2.873
  686SOL     OW 6272   7.286   6.703   3.611
  686SOL    HW1 6273   7.271   6.792   3.644
  686SOL    HW2 6274   7.253   6.646   3.680
  687SOL     OW 6275   4.166   7.003   4.849
  687SOL    HW1 6276   4.116   7.018   4.768
  687SOL    HW2 6277   4.249   7.049   4.835
  688SOL     OW 6278   0.863   9.824   4.691
  688SOL    HW1 6279   0.851   9.872   4.609
  688SOL    HW2 6280   0.775   9.796   4.716
  689SOL     OW 6281   5.803   9.028   3.730
  689SOL    HW1 6282   5.829   8.944   3.769
  689SOL    HW2 6283   5.793   9.087   3.805
  690SOL     OW 6284   5.349   5.522   1.089
  690SOL    HW1 6285   5.256   5.509   1.070
  690SOL    HW2 6286   5.357   5.617   1.103
  691SOL     OW 6287   1.474   6.515   5.630
  691SOL    HW1 6288   1.418   6.522   5.708
  691SOL    HW2 6289   1.440   6.439   5.583
  692SOL     OW 6290   1.858   7.894   4.171
  692SOL    HW1 6291   1.820   7.974   4.208
  692SOL    HW2 6292   1.947   7.892   4.204
  693SOL     OW 6293   7.739   8.682   4.609
  693SOL    HW1 6294   7.703   8.769   4.628
  693SOL    HW2 6295   7.833   8.691   4.624
  694SOL     OW 6296   1.514   3.423   0.438
  694SOL    HW1 6297   1.466   3.377   0.507
  694SOL    HW2 6298   1.563   3.353   0.393
  695SOL     OW 6299   5.016   5.281   3.417
  695SOL    HW1 6300   5.025   5.273   3.322
  695SOL    HW2 6301   4.935   5.332   3.429
  696SOL     OW 6302  -0.151   6.541   4.475
  696SOL    HW1 6303  -0.214   6.555   4.546
  696SOL    HW2 6304  -0.118   6.452   4.490
  697SOL     OW 6305   8.672   8.336   2.487
  697SOL    HW1 6306   8.720   8.405   2.441
  697SOL    HW2 6307   8.642   8.378   2.568
  698SOL     OW 6308   8.448   6.788   0.900
  698SOL    HW1 6309   8.404   6.768   0.982
  698SOL    HW2 6310   8.380   6.780   0.833
  699SOL     OW 6311   2.256   3.158   0.108
  699SOL    HW1 6312   2.187   3.206   0.064
  699SOL    HW2 6313   2.213   3.079   0.142
  700SOL     OW 6314   5.772   7.245   3.604
  700SOL    HW1 6315   5.861   7.278   3.593
  700SOL    HW2 6316   5.783   7.151   3.619
  701SOL     OW 6317   1.591   5.903   4.648
  701SOL    HW1 6318   1.565   5.837   4.712
  701SOL    HW2 6319   1.557   5.985   4.684
  702SOL     OW 6320   5.107   7.204   1.979
  702SOL    HW1 6321   5.115   7.148   2.057
  702SOL    HW2 6322   5.175   7.270   1.990
  703SOL     OW 6323   5.108   5.002   5.601
  703SOL    HW1 6324   5.197   4.970   5.615
  703SOL    HW2 6325   5.112   5.044   5.515
  704SOL     OW 6326   2.077   2.221   3.513
  704SOL    HW1 6327   2.026   2.267   3.579
  704SOL    HW2 6328   2.048   2.130   3.519
  705SOL     OW 6329   3.422   2.085   2.566
  705SOL    HW1 6330   3.443   1.996   2.539
  705SOL    HW2 6331   3.417   2.080   2.662
  706SOL     OW 6332   3.225   5.826   1.996
  706SOL    HW1 6333   3.229   5.905   2.050
  706SOL    HW2 6334   3.230   5.859   1.906
  707SOL     OW 6335   6.183   7.930   3.601
  707SOL    HW1 6336   6.159   7.955   3.691
  707SOL    HW2 6337   6.146   7.842   3.590
  708SOL     OW 6338   4.043   6.448   0.522
  708SOL    HW1 6339   4.109   6.478   0.585
  708SOL    HW2 6340   4.022   6.359   0.550
  709SOL     OW 6341   2.768   5.676   4.118
  709SOL    HW1 6342   2.796   5.672   4.027
  709SOL    HW2 6343   2.812   5.753   4.153
  710SOL     OW 6344   2.750   5.749   0.269
  710SOL    HW1 6345   2.783   5.752   0.358
  710SOL    HW2 6346   2.676   5.810   0.269
  711SOL     OW 6347   0.921   3.248   0.808
  711SOL    HW1 6348   0.851   3.224   0.869
  711SOL    HW2 6349   0.959   3.165   0.782
  712SOL     OW 6350   2.606   4.914   1.553
  712SOL    HW1 6351   2.602   5.009   1.541
  712SOL    HW2 6352   2.585   4.900   1.645
  713SOL     OW 6353   3.280   5.853   2.644
  713SOL    HW1 6354   3.346   5.784   2.643
  713SOL    HW2 6355   3.221   5.828   2.716
  714SOL     OW 6356   3.236   4.713   2.302
  714SOL    HW1 6357   3.287   4.652   2.356
  714SOL    HW2 6358   3.151   4.670   2.290
  715SOL     OW 6359   2.187   6.534   4.211
  715SOL    HW1 6360   2.102   6.529   4.166
  715SOL    HW2 6361   2.249   6.495   4.150
  716SOL     OW 6362   5.252   2.261   2.938
  716SOL    HW1 6363   5.295   2.344   2.960
  716SOL    HW2 6364   5.175   2.287   2.887
  717SOL     OW 6365   3.489   1.318   1.862
  717SOL    HW1 6366   3.466   1.283   1.776
  717SOL    HW2 6367   3.409   1.360   1.893
  718SOL     OW 6368   2.170   6.196   2.450
  718SOL    HW1 6369   2.124   6.127   2.497
  718SOL    HW2 6370   2.237   6.227   2.511
  719SOL     OW 6371   5.862   4.483   1.496
  719SOL    HW1 6372   5.932   4.423   1.471
  719SOL    HW2 6373   5.909   4.557   1.538
  720SOL     OW 6374   5.543   3.445   0.491
  720SOL    HW1 6375   5.617   3.478   0.542
  720SOL    HW2 6376   5.583   3.409   0.412
  721SOL     OW 6377   1.780   9.074   5.462
  721SOL    HW1 6378   1.687   9.088   5.481
  721SOL    HW2 6379   1.822   9.156   5.484
  722SOL     OW 6380   3.897   7.510   1.130
  722SOL    HW1 6381   3.802   7.505   1.128
  722SOL    HW2 6382   3.923   7.493   1.039
  723SOL     OW 6383   7.419   7.887   4.722
  723SOL    HW1 6384   7.418   7.975   4.683
  723SOL    HW2 6385   7.418   7.828   4.646
  724SOL     OW 6386   4.865   1.022   1.211
  724SOL    HW1 6387   4.810   1.100   1.203
  724SOL    HW2 6388   4.950   1.055   1.239
  725SOL     OW 6389   2.402   2.290   2.187
  725SOL    HW1 6390   2.362   2.220   2.135
  725SOL    HW2 6391   2.358   2.284   2.272
  726SOL     OW 6392   2.517   6.538   3.346
  726SOL    HW1 6393   2.440   6.581   3.309
  726SOL    HW2 6394   2.567   6.507   3.270
  727SOL     OW 6395   4.911   2.996   5.153
  727SOL    HW1 6396   4.993   3.039   5.131
  727SOL    HW2 6397   4.852   3.016   5.080
  728SOL     OW 6398   4.486   0.123   0.201
  728SOL    HW1 6399   4.449   0.211   0.190
  728SOL    HW2 6400   4.562   0.121   0.143
  729SOL     OW 6401   4.507   5.417   6.084
  729SOL    HW1 6402   4.474   5.504   6.061
  729SOL    HW2 6403   4.449   5.388   6.154
  730SOL     OW 6404   5.732   7.379   0.439
  730SOL    HW1 6405   5.670   7.386   0.511
  730SOL    HW2 6406   5.762   7.288   0.441
  731SOL     OW 6407   5.959   4.403   3.156
  731SOL    HW1 6408   6.033   4.453   3.122
  731SOL    HW2 6409   5.954   4.325   3.100
  732SOL     OW 6410  -0.472   5.680   5.032
  732SOL    HW1 6411  -0.534   5.608   5.043
  732SOL    HW2 6412  -0.504   5.729   4.956
  733SOL     OW 6413   3.381   6.053   2.854
  733SOL    HW1 6414   3.358   5.995   2.927
  733SOL    HW2 6415   3.336   6.014   2.778
  734SOL     OW 6416   1.385   6.053   1.452
  734SOL    HW1 6417   1.467   6.103   1.451
  734SOL    HW2 6418   1.413   5.962   1.455
  735SOL     OW 6419   3.450   3.698   1.460
  735SOL    HW1 6420   3.381   3.682   1.394
  735SOL    HW2 6421   3.522   3.642   1.433
  736SOL     OW 6422   5.969   3.314   0.559
  736SOL    HW1 6423   5.944   3.346   0.646
  736SOL    HW2 6424   5.886   3.309   0.511
  737SOL     OW 6425   1.403   7.277   5.580
  737SOL    HW1 6426   1.321   7.315   5.548
  737SOL    HW2 6427   1.471   7.324   5.532
  738SOL     OW 6428   1.006   0.762   1.162
  738SOL    HW1 6429   0.999   0.721   1.075
  738SOL    HW2 6430   0.923   0.741   1.204
  739SOL     OW 6431   1.446   6.936   2.132
  739SOL    HW1 6432   1.387   7.008   2.107
  739SOL    HW2 6433   1.500   6.921   2.054
  740SOL     OW 6434   4.536   8.444   4.063
  740SOL    HW1 6435   4.441   8.450   4.058
  740SOL    HW2 6436   4.566   8.473   3.977
  741SOL     OW 6437   6.152   3.817   4.177
  741SOL    HW1 6438   6.152   3.721   4.176
  741SOL    HW2 6439   6.065   3.842   4.146
  742SOL     OW 6440   0.165   7.405   5.067
  742SOL    HW1 6441   0.212   7.476   5.024
  742SOL    HW2 6442   0.142   7.440   5.153
  743SOL     OW 6443   5.789   2.978   2.464
  743SOL    HW1 6444   5.882   3.000   2.475
  743SOL    HW2 6445   5.782   2.888   2.495
  744SOL     OW 6446   3.900   7.050   5.494
  744SOL    HW1 6447   3.962   7.079   5.427
  744SOL    HW2 6448   3.938   6.969   5.528
  745SOL     OW 6449   2.517   2.196   1.069
  745SOL    HW1 6450   2.508   2.118   1.014
  745SOL    HW2 6451   2.608   2.194   1.098
  746SOL     OW 6452   1.901   3.281   0.669
  746SOL    HW1 6453   1.964   3.349   0.646
  746SOL    HW2 6454   1.816   3.322   0.656
  747SOL     OW 6455   7.163   5.793   0.787
  747SOL    HW1 6456   7.111   5.873   0.787
  747SOL    HW2 6457   7.123   5.737   0.853
  748SOL     OW 6458   4.842   5.393   2.263
  748SOL    HW1 6459   4.816   5.326   2.200
  748SOL    HW2 6460   4.865   5.345   2.342
  749SOL     OW 6461   2.290   5.845   5.611
  749SOL    HW1 6462   2.320   5.757   5.588
  749SOL    HW2 6463   2.218   5.829   5.672
  750SOL     OW 6464   3.545   3.038   0.701
  750SOL    HW1 6465   3.518   3.036   0.609
  750SOL    HW2 6466   3.477   3.090   0.745
  751SOL     OW 6467   1.342   8.564   5.838
  751SOL    HW1 6468   1.430   8.528   5.825
  751SOL    HW2 6469   1.340   8.643   5.784
  752SOL     OW 6470   4.076   5.720   1.030
  752SOL    HW1 6471   4.146   5.681   1.082
  752SOL    HW2 6472   4.066   5.809   1.064
  753SOL     OW 6473   7.318   2.158   1.462
  753SOL    HW1 6474   7.340   2.238   1.415
  753SOL    HW2 6475   7.223   2.151   1.456
  754SOL     OW 6476   2.502   4.724   1.742
  754SOL    HW1 6477   2.428   4.673   1.775
  754SOL    HW2 6478   2.507   4.800   1.800
  755SOL     OW 6479   3.374   2.860   4.279
  755SOL    HW1 6480   3.450   2.850   4.221
  755SOL    HW2 6481   3.337   2.945   4.255
  756SOL     OW 6482   4.299   8.322   3.098
  756SOL    HW1 6483   4.207   8.343   3.088
  756SOL    HW2 6484   4.301   8.228   3.117
  757SOL     OW 6485   2.973   2.690   2.602
  757SOL    HW1 6486   3.016   2.622   2.654
  757SOL    HW2 6487   2.981   2.769   2.654
  758SOL     OW 6488   7.049   6.363   1.704
  758SOL    HW1 6489   7.070   6.315   1.784
  758SOL    HW2 6490   7.041   6.296   1.637
  759SOL     OW 6491   5.590   5.495   1.495
  759SOL    HW1 6492   5.608   5.445   1.575
  759SOL    HW2 6493   5.534   5.567   1.524
  760SOL     OW 6494   1.889   9.022   3.570
  760SOL    HW1 6495   1.954   9.083   3.605
  760SOL    HW2 6496   1.889   8.949   3.632
  761SOL     OW 6497   3.319   2.578   2.623
  761SOL    HW1 6498   3.411   2.595   2.607
  761SOL    HW2 6499   3.302   2.494   2.579
  762SOL     OW 6500   0.461   9.799   5.252
  762SOL    HW1 6501   0.448   9.846   5.169
  762SOL    HW2 6502   0.416   9.716   5.239
  763SOL     OW 6503   4.556   3.242   3.652
  763SOL    HW1 6504   4.645   3.273   3.671
  763SOL    HW2 6505   4.562   3.201   3.566
  764SOL     OW 6506   5.024   4.928   1.781
  764SOL    HW1 6507   5.064   4.859   1.728
  764SOL    HW2 6508   5.015   5.002   1.722
  765SOL     OW 6509   1.379   2.872   0.897
  765SOL    HW1 6510   1.398   2.955   0.941
  765SOL    HW2 6511   1.294   2.885   0.856
  766SOL     OW 6512   6.888   9.814   6.076
  766SOL    HW1 6513   6.984   9.804   6.075
  766SOL    HW2 6514   6.874   9.906   6.054
  767SOL     OW 6515   3.217   2.466   1.545
  767SOL    HW1 6516   3.281   2.405   1.509
  767SOL    HW2 6517   3.250   2.484   1.634
  768SOL     OW 6518   4.749   6.558   4.195
  768SOL    HW1 6519   4.657   6.549   4.171
  768SOL    HW2 6520   4.774   6.644   4.163
  769SOL     OW 6521   5.628   4.946   1.971
  769SOL    HW1 6522   5.616   5.041   1.970
  769SOL    HW2 6523   5.683   4.929   2.047
  770SOL     OW 6524   2.447   2.632   1.803
  770SOL    HW1 6525   2.426   2.581   1.881
  770SOL    HW2 6526   2.536   2.665   1.819
  771SOL     OW 6527   5.041   3.669   3.932
  771SOL    HW1 6528   5.124   3.649   3.890
  771SOL    HW2 6529   5.062   3.737   3.997
  772SOL     OW 6530  -0.542   1.527   2.013
  772SOL    HW1 6531  -0.540   1.458   2.079
  772SOL    HW2 6532  -0.563   1.482   1.931
  773SOL     OW 6533   3.104   2.460   3.628
  773SOL    HW1 6534   3.019   2.473   3.671
  773SOL    HW2 6535   3.118   2.541   3.578
  774SOL     OW 6536   0.432   5.640   5.987
  774SOL    HW1 6537   0.353   5.590   6.007
  774SOL    HW2 6538   0.487   5.628   6.064
  775SOL     OW 6539   4.285   5.539   2.063
  775SOL    HW1 6540   4.288   5.459   2.116
  775SOL    HW2 6541   4.192   5.551   2.043
  776SOL     OW 6542   3.117   5.231   5.593
  776SOL    HW1 6543   3.059   5.293   5.637
  776SOL    HW2 6544   3.072   5.210   5.511
  777SOL     OW 6545   3.156   2.068   1.926
  777SOL    HW1 6546   3.098   2.080   2.001
  777SOL    HW2 6547   3.244   2.061   1.963
  778SOL     OW 6548   6.711   1.752   1.841
  778SOL    HW1 6549   6.763   1.805   1.902
  778SOL    HW2 6550   6.690   1.812   1.769
  779SOL     OW 6551   4.338   3.230   4.691
  779SOL    HW1 6552   4.367   3.169   4.758
  779SOL    HW2 6553   4.370   3.316   4.720
  780SOL     OW 6554   4.545   4.540   1.156
  780SOL    HW1 6555   4.505   4.456   1.177
  780SOL    HW2 6556   4.639   4.523   1.160
  781SOL     OW 6557   6.036   1.427   1.767
  781SOL    HW1 6558   6.114   1.420   1.821
  781SOL    HW2 6559   6.056   1.377   1.688
  782SOL     OW 6560   2.690   2.650   2.571
  782SOL    HW1 6561   2.782   2.653   2.599
  782SOL    HW2 6562   2.642   2.630   2.651
  783SOL     OW 6563   0.527   1.018   1.384
  783SOL    HW1 6564   0.466   0.950   1.414
  783SOL    HW2 6565   0.516   1.089   1.447
  784SOL     OW 6566   5.095   4.104   1.903
  784SOL    HW1 6567   5.035   4.034   1.877
  784SOL    HW2 6568   5.039   4.169   1.946
  785SOL     OW 6569   1.670   5.038   6.070
  785SOL    HW1 6570   1.668   5.124   6.111
  785SOL    HW2 6571   1.748   5.040   6.014
  786SOL     OW 6572   8.158   4.188   0.704
  786SOL    HW1 6573   8.205   4.148   0.777
  786SOL    HW2 6574   8.227   4.229   0.651
  787SOL     OW 6575   3.306   7.810   3.811
  787SOL    HW1 6576   3.263   7.791   3.727
  787SOL    HW2 6577   3.240   7.856   3.862
  788SOL     OW 6578   4.546   6.755   1.442
  788SOL    HW1 6579   4.551   6.844   1.406
  788SOL    HW2 6580   4.486   6.709   1.384
  789SOL     OW 6581   2.987   5.072   4.589
  789SOL    HW1 6582   2.934   5.152   4.594
  789SOL    HW2 6583   2.989   5.039   4.678
  790SOL     OW 6584   0.206   7.055   4.775
  790SOL    HW1 6585   0.271   7.065   4.845
  790SOL    HW2 6586   0.131   7.107   4.805
  791SOL     OW 6587   5.539   7.133   5.383
  791SOL    HW1 6588   5.621   7.118   5.428
  791SOL    HW2 6589   5.554   7.211   5.329
  792SOL     OW 6590   5.506   2.687   3.924
  792SOL    HW1 6591   5.479   2.656   4.011
  792SOL    HW2 6592   5.553   2.612   3.886
  793SOL     OW 6593   5.792   4.108   1.862
  793SOL    HW1 6594   5.701   4.083   1.872
  793SOL    HW2 6595   5.791   4.204   1.869
  794SOL     OW 6596  -0.996   3.825   4.744
  794SOL    HW1 6597  -1.047   3.755   4.783
  794SOL    HW2 6598  -1.056   3.900   4.741
  795SOL     OW 6599   5.463   7.049   1.958
  795SOL    HW1 6600   5.397   6.997   1.912
  795SOL    HW2 6601   5.538   7.050   1.899
  796SOL     OW 6602   0.805   2.851   1.313
  796SOL    HW1 6603   0.850   2.830   1.231
  796SOL    HW2 6604   0.876   2.861   1.377
  797SOL     OW 6605   1.678   1.620   0.073
  797SOL    HW1 6606   1.652   1.534   0.106
  797SOL    HW2 6607   1.738   1.600   0.000
  798SOL     OW 6608   2.230   5.871   0.769
  798SOL    HW1 6609   2.149   5.832   0.737
  798SOL    HW2 6610   2.280   5.797   0.803
  799SOL     OW 6611   1.097   1.376   0.222
  799SOL    HW1 6612   1.095   1.374   0.318
  799SOL    HW2 6613   1.113   1.285   0.196
  800SOL     OW 6614   6.741   4.940   0.597
  800SOL    HW1 6615   6.703   4.855   0.620
  800SOL    HW2 6616   6.811   4.919   0.536
  801SOL     OW 6617   3.494   3.008   4.915
  801SOL    HW1 6618   3.581   2.975   4.894
  801SOL    HW2 6619   3.453   3.024   4.830
  802SOL     OW 6620   3.053   7.610   3.212
  802SOL    HW1 6621   3.081   7.649   3.129
  802SOL    HW2 6622   2.973   7.657   3.235
  803SOL     OW 6623   1.800   6.459   6.100
  803SOL    HW1 6624   1.735   6.395   6.131
  803SOL    HW2 6625   1.765   6.544   6.128
  804SOL     OW 6626   6.629   6.238   4.894
  804SOL    HW1 6627   6.599   6.182   4.823
  804SOL    HW2 6628   6.722   6.254   4.875
  805SOL     OW 6629   5.390   5.931   2.764
  805SOL    HW1 6630   5.347   5.887   2.691
  805SOL    HW2 6631   5.317   5.958   2.821
  806SOL     OW 6632   3.603   3.629   4.464
  806SOL    HW1 6633   3.696   3.649   4.453
  806SOL    HW2 6634   3.559   3.677   4.394
  807SOL     OW 6635   4.454   6.763   3.540
  807SOL    HW1 6636   4.388   6.831   3.557
  807SOL    HW2 6637   4.523   6.809   3.491
  808SOL     OW 6638   1.704   4.695   6.107
  808SOL    HW1 6639   1.768   4.759   6.077
  808SOL    HW2 6640   1.650   4.743   6.171
  809SOL     OW 6641   1.377   4.714   2.191
  809SOL    HW1 6642   1.322   4.745   2.119
  809SOL    HW2 6643   1.435   4.787   2.211
  810SOL     OW 6644   3.301   7.860   4.325
  810SOL    HW1 6645   3.303   7.955   4.316
  810SOL    HW2 6646   3.210   7.839   4.346
  811SOL     OW 6647  -0.061   1.051   0.984
  811SOL    HW1 6648  -0.090   1.067   1.074
  811SOL    HW2 6649   0.030   1.083   0.983
  812SOL     OW 6650  -0.228   4.155   5.531
  812SOL    HW1 6651  -0.133   4.165   5.536
  812SOL    HW2 6652  -0.257   4.230   5.478
  813SOL     OW 6653   2.053   3.549   0.674
  813SOL    HW1 6654   2.098   3.542   0.758
  813SOL    HW2 6655   2.065   3.641   0.648
  814SOL     OW 6656   4.206   6.801   2.485
  814SOL    HW1 6657   4.176   6.892   2.478
  814SOL    HW2 6658   4.281   6.805   2.545
  815SOL     OW 6659   0.192   5.379   5.056
  815SOL    HW1 6660   0.132   5.446   5.025
  815SOL    HW2 6661   0.193   5.313   4.987
  816SOL     OW 6662   0.532   2.330   3.108
  816SOL    HW1 6663   0.476   2.402   3.137
  816SOL    HW2 6664   0.619   2.353   3.141
  817SOL     OW 6665   1.283   0.950   0.413
  817SOL    HW1 6666   1.227   1.026   0.426
  817SOL    HW2 6667   1.351   0.959   0.480
  818SOL     OW 6668   6.193   8.130   3.854
  818SOL    HW1 6669   6.256   8.188   3.813
  818SOL    HW2 6670   6.244   8.054   3.882
  819SOL     OW 6671   5.836   6.816   2.769
  819SOL    HW1 6672   5.892   6.883   2.809
  819SOL    HW2 6673   5.762   6.865   2.733
  820SOL     OW 6674   4.073   7.260   2.075
  820SOL    HW1 6675   4.134   7.234   2.006
  820SOL    HW2 6676   4.063   7.355   2.063
  821SOL     OW 6677  -1.676   4.772   5.774
  821SOL    HW1 6678  -1.753   4.785   5.831
  821SOL    HW2 6679  -1.632   4.857   5.774
  822SOL     OW 6680   1.531   8.858   5.298
  822SOL    HW1 6681   1.528   8.818   5.385
  822SOL    HW2 6682   1.621   8.844   5.268
  823SOL     OW 6683   3.234   7.484   4.685
  823SOL    HW1 6684   3.329   7.472   4.690
  823SOL    HW2 6685   3.201   7.450   4.767
  824SOL     OW 6686   7.879   8.633   3.885
  824SOL    HW1 6687   7.913   8.549   3.855
  824SOL    HW2 6688   7.791   8.637   3.848
  825SOL     OW 6689  -0.369   1.265   1.997
  825SOL    HW1 6690  -0.394   1.220   2.078
  825SOL    HW2 6691  -0.303   1.329   2.024
  826SOL     OW 6692   9.164   7.013   0.175
  826SOL    HW1 6693   9.182   6.926   0.211
  826SOL    HW2 6694   9.238   7.030   0.117
  827SOL     OW 6695   2.142   1.037   1.630
  827SOL    HW1 6696   2.116   0.945   1.638
  827SOL    HW2 6697   2.093   1.082   1.698
  828SOL     OW 6698   3.808   4.407   2.510
  828SOL    HW1 6699   3.848   4.326   2.541
  828SOL    HW2 6700   3.714   4.388   2.512
  829SOL     OW 6701   4.107   5.453   3.483
  829SOL    HW1 6702   4.150   5.459   3.397
  829SOL    HW2 6703   4.169   5.491   3.544
  830SOL     OW 6704   7.875   4.227   0.478
  830SOL    HW1 6705   7.894   4.205   0.569
  830SOL    HW2 6706   7.794   4.180   0.458
  831SOL     OW 6707   7.285   5.907   0.471
  831SOL    HW1 6708   7.255   5.994   0.445
  831SOL    HW2 6709   7.371   5.898   0.430
  832SOL     OW 6710   6.717   8.614   5.977
  832SOL    HW1 6711   6.776   8.615   5.901
  832SOL    HW2 6712   6.774   8.637   6.051
  833SOL     OW 6713   1.343   1.741   1.096
  833SOL    HW1 6714   1.403   1.753   1.169
  833SOL    HW2 6715   1.266   1.698   1.134
  834SOL     OW 6716  -1.821   3.016   5.165
  834SOL    HW1 6717  -1.748   2.957   5.183
  834SOL    HW2 6718  -1.829   3.069   5.245
  835SOL     OW 6719   7.310   5.570   1.125
  835SOL    HW1 6720   7.380   5.517   1.087
  835SOL    HW2 6721   7.259   5.508   1.177
  836SOL     OW 6722   4.691   1.071   1.651
  836SOL    HW1 6723   4.603   1.070   1.688
  836SOL    HW2 6724   4.683   1.025   1.567
  837SOL     OW 6725   5.237   8.976   4.834
  837SOL    HW1 6726   5.206   8.910   4.770
  837SOL    HW2 6727   5.261   9.051   4.780
  838SOL     OW 6728   3.037   9.067   5.608
  838SOL    HW1 6729   2.987   9.071   5.689
  838SOL    HW2 6730   3.028   9.154   5.569
  839SOL     OW 6731   1.254   8.434   3.025
  839SOL    HW1 6732   1.287   8.374   3.093
  839SOL    HW2 6733   1.231   8.514   3.073
  840SOL     OW 6734  -0.937   3.599   4.156
  840SOL    HW1 6735  -0.941   3.605   4.251
  840SOL    HW2 6736  -0.849   3.628   4.133
  841SOL     OW 6737   5.949   8.351   6.071
  841SOL    HW1 6738   5.963   8.322   6.161
  841SOL    HW2 6739   5.883   8.290   6.037
  842SOL     OW 6740   6.460   1.725   1.986
  842SOL    HW1 6741   6.536   1.700   1.934
  842SOL    HW2 6742   6.495   1.734   2.075
  843SOL     OW 6743   1.882   2.131   2.983
  843SOL    HW1 6744   1.826   2.100   2.912
  843SOL    HW2 6745   1.881   2.060   3.047
  844SOL     OW 6746   4.204   3.289   4.202
  844SOL    HW1 6747   4.221   3.241   4.283
  844SOL    HW2 6748   4.241   3.376   4.218
  845SOL     OW 6749   7.843   6.691   0.679
  845SOL    HW1 6750   7.761   6.689   0.729
  845SOL    HW2 6751   7.834   6.769   0.623
  846SOL     OW 6752   5.407   4.064   3.358
  846SOL    HW1 6753   5.358   4.063   3.276
  846SOL    HW2 6754   5.490   4.105   3.336
  847SOL     OW 6755   3.639   5.046   4.703
  847SOL    HW1 6756   3.644   5.126   4.755
  847SOL    HW2 6757   3.643   4.975   4.766
  848SOL     OW 6758   2.186   5.261   2.339
  848SOL    HW1 6759   2.216   5.171   2.334
  848SOL    HW2 6760   2.249   5.311   2.287
  849SOL     OW 6761   3.665   6.849   3.341
  849SOL    HW1 6762   3.587   6.794   3.345
  849SOL    HW2 6763   3.638   6.933   3.377
  850SOL     OW 6764   3.083   4.992   0.510
  850SOL    HW1 6765   3.172   4.971   0.481
  850SOL    HW2 6766   3.092   5.015   0.602
  851SOL     OW 6767  -1.293   5.780   5.735
  851SOL    HW1 6768  -1.387   5.772   5.754
  851SOL    HW2 6769  -1.285   5.861   5.685
  852SOL     OW 6770   4.261   0.529   0.512
  852SOL    HW1 6771   4.172   0.516   0.480
  852SOL    HW2 6772   4.313   0.463   0.466
  853SOL     OW 6773   4.892   3.445   4.063
  853SOL    HW1 6774   4.930   3.523   4.024
  853SOL    HW2 6775   4.952   3.374   4.040
  854SOL     OW 6776   4.921   1.364   2.334
  854SOL    HW1 6777   4.829   1.387   2.321
  854SOL    HW2 6778   4.954   1.348   2.245
  855SOL     OW 6779   0.628   1.537   1.021
  855SOL    HW1 6780   0.549   1.489   1.047
  855SOL    HW2 6781   0.655   1.583   1.100
  856SOL     OW 6782   0.091   4.762   6.050
  856SOL    HW1 6783   0.057   4.788   5.964
  856SOL    HW2 6784   0.182   4.791   6.049
  857SOL     OW 6785   3.870   8.399   2.307
  857SOL    HW1 6786   3.809   8.472   2.316
  857SOL    HW2 6787   3.953   8.432   2.342
  858SOL     OW 6788   4.451   5.492   5.443
  858SOL    HW1 6789   4.498   5.449   5.514
  858SOL    HW2 6790   4.478   5.445   5.365
  859SOL     OW 6791   3.471   8.391   2.645
  859SOL    HW1 6792   3.456   8.298   2.662
  859SOL    HW2 6793   3.386   8.432   2.656
  860SOL     OW 6794   3.182   7.632   5.634
  860SOL    HW1 6795   3.209   7.711   5.679
  860SOL    HW2 6796   3.136   7.580   5.701
  861SOL     OW 6797  -0.955   3.676   5.322
  861SOL    HW1 6798  -0.966   3.716   5.408
  861SOL    HW2 6799  -1.042   3.640   5.301
  862SOL     OW 6800   5.798   5.179   1.626
  862SOL    HW1 6801   5.870   5.206   1.683
  862SOL    HW2 6802   5.837   5.117   1.565
  863SOL     OW 6803   6.651   3.597   1.580
  863SOL    HW1 6804   6.662   3.585   1.674
  863SOL    HW2 6805   6.559   3.620   1.569
  864SOL     OW 6806   3.335   7.042   0.187
  864SOL    HW1 6807   3.382   7.058   0.269
  864SOL    HW2 6808   3.289   6.959   0.202
  865SOL     OW 6809   5.153   4.446   4.138
  865SOL    HW1 6810   5.194   4.522   4.095
  865SOL    HW2 6811   5.145   4.472   4.230
  866SOL     OW 6812   1.664   9.609   5.323
  866SOL    HW1 6813   1.576   9.629   5.290
  866SOL    HW2 6814   1.717   9.597   5.244
  867SOL     OW 6815   0.048   8.607   5.473
  867SOL    HW1 6816   0.064   8.701   5.482
  867SOL    HW2 6817  -0.039   8.594   5.510
  868SOL     OW 6818   2.220   1.461   1.679
  868SOL    HW1 6819   2.221   1.400   1.605
  868SOL    HW2 6820   2.302   1.443   1.726
  869SOL     OW 6821   1.762   4.930   0.944
  869SOL    HW1 6822   1.817   5.000   0.979
  869SOL    HW2 6823   1.781   4.855   1.001
  870SOL     OW 6824   5.693   9.238   3.957
  870SOL    HW1 6825   5.669   9.194   4.039
  870SOL    HW2 6826   5.776   9.281   3.976
  871SOL     OW 6827   4.620   7.956   3.625
  871SOL    HW1 6828   4.527   7.978   3.615
  871SOL    HW2 6829   4.623   7.895   3.699
  872SOL     OW 6830   6.123   3.771   0.334
  872SOL    HW1 6831   6.056   3.817   0.386
  872SOL    HW2 6832   6.074   3.701   0.290
  873SOL     OW 6833   5.248   3.529   5.586
  873SOL    HW1 6834   5.262   3.490   5.499
  873SOL    HW2 6835   5.301   3.608   5.585
  874SOL     OW 6836   4.006   9.512   6.145
  874SOL    HW1 6837   4.067   9.463   6.200
  874SOL    HW2 6838   3.953   9.563   6.205
  875SOL     OW 6839   1.579   9.899   5.317
  875SOL    HW1 6840   1.634   9.843   5.372
  875SOL    HW2 6841   1.489   9.873   5.339
  876SOL     OW 6842   3.348   7.385   6.069
  876SOL    HW1 6843   3.386   7.472   6.079
  876SOL    HW2 6844   3.255   7.397   6.090
  877SOL     OW 6845   7.859   6.075   1.363
  877SOL    HW1 6846   7.794   6.055   1.295
  877SOL    HW2 6847   7.926   6.006   1.353
  878SOL     OW 6848   6.131   3.255   0.329
  878SOL    HW1 6849   6.063   3.254   0.395
  878SOL    HW2 6850   6.112   3.180   0.273
  879SOL     OW 6851  -0.058   7.547   4.797
  879SOL    HW1 6852   0.002   7.563   4.725
  879SOL    HW2 6853  -0.011   7.578   4.875
  880SOL     OW 6854   5.228   6.007   1.660
  880SOL    HW1 6855   5.285   6.041   1.729
  880SOL    HW2 6856   5.198   5.922   1.694
  881SOL     OW 6857   5.350   6.280   2.658
  881SOL    HW1 6858   5.440   6.282   2.689
  881SOL    HW2 6859   5.299   6.249   2.733
  882SOL     OW 6860   0.749   6.465   5.764
  882SOL    HW1 6861   0.665   6.420   5.774
  882SOL    HW2 6862   0.787   6.426   5.686
  883SOL     OW 6863   6.706   8.437   2.490
  883SOL    HW1 6864   6.620   8.426   2.449
  883SOL    HW2 6865   6.706   8.374   2.561
  884SOL     OW 6866   1.278   6.162   2.119
  884SOL    HW1 6867   1.290   6.144   2.026
  884SOL    HW2 6868   1.315   6.249   2.132
  885SOL     OW 6869   3.447   3.948   3.500
  885SOL    HW1 6870   3.487   4.024   3.542
  885SOL    HW2 6871   3.502   3.931   3.423
  886SOL     OW 6872   6.020   2.553   1.020
  886SOL    HW1 6873   5.999   2.638   1.058
  886SOL    HW2 6874   6.060   2.574   0.935
  887SOL     OW 6875   5.593   2.733   3.558
  887SOL    HW1 6876   5.505   2.769   3.570
  887SOL    HW2 6877   5.599   2.664   3.625
  888SOL     OW 6878   0.603   8.901   5.176
  888SOL    HW1 6879   0.648   8.852   5.107
  888SOL    HW2 6880   0.519   8.856   5.187
  889SOL     OW 6881   2.343   3.499   2.310
  889SOL    HW1 6882   2.382   3.470   2.228
  889SOL    HW2 6883   2.319   3.419   2.355
  890SOL     OW 6884   4.092   1.262   2.065
  890SOL    HW1 6885   4.028   1.293   2.129
  890SOL    HW2 6886   4.046   1.192   2.018
  891SOL     OW 6887   5.431   1.220   1.330
  891SOL    HW1 6888   5.494   1.225   1.258
  891SOL    HW2 6889   5.449   1.137   1.372
  892SOL     OW 6890   1.676   5.215   5.031
  892SOL    HW1 6891   1.690   5.184   4.942
  892SOL    HW2 6892   1.719   5.300   5.035
  893SOL     OW 6893   8.098   4.906   1.451
  893SOL    HW1 6894   8.055   4.873   1.530
  893SOL    HW2 6895   8.027   4.923   1.390
  894SOL     OW 6896   2.783   1.740   0.864
  894SOL    HW1 6897   2.743   1.797   0.929
  894SOL    HW2 6898   2.818   1.799   0.797
  895SOL     OW 6899   4.684   3.957   2.012
  895SOL    HW1 6900   4.680   4.024   2.080
  895SOL    HW2 6901   4.604   3.905   2.024
  896SOL     OW 6902   2.827   5.245   1.114
  896SOL    HW1 6903   2.768   5.245   1.039
  896SOL    HW2 6904   2.913   5.262   1.077
  897SOL     OW 6905   1.446   7.349   4.402
  897SOL    HW1 6906   1.459   7.419   4.466
  897SOL    HW2 6907   1.493   7.378   4.324
  898SOL     OW 6908   6.692   6.434   0.243
  898SOL    HW1 6909   6.747   6.417   0.166
  898SOL    HW2 6910   6.694   6.530   0.252
  899SOL     OW 6911   2.990   4.332   4.863
  899SOL    HW1 6912   3.079   4.357   4.838
  899SOL    HW2 6913   2.989   4.336   4.958
  900SOL     OW 6914   0.295  10.164   5.822
  900SOL    HW1 6915   0.293  10.255   5.793
  900SOL    HW2 6916   0.365  10.124   5.770
  901SOL     OW 6917   6.798   7.182   5.378
  901SOL    HW1 6918   6.840   7.250   5.431
  901SOL    HW2 6919   6.799   7.105   5.435
  902SOL     OW 6920   4.527   8.014   1.787
  902SOL    HW1 6921   4.514   8.098   1.833
  902SOL    HW2 6922   4.558   7.955   1.855
  903SOL     OW 6923   8.419   5.590   0.635
  903SOL    HW1 6924   8.379   5.504   0.642
  903SOL    HW2 6925   8.346   5.651   0.638
  904SOL     OW 6926   3.411   2.619   0.655
  904SOL    HW1 6927   3.329   2.660   0.682
  904SOL    HW2 6928   3.385   2.535   0.619
  905SOL     OW 6929   5.486   2.580   1.214
  905SOL    HW1 6930   5.540   2.605   1.139
  905SOL    HW2 6931   5.434   2.506   1.183
  906SOL     OW 6932   7.634   2.906   0.599
  906SOL    HW1 6933   7.630   2.841   0.668
  906SOL    HW2 6934   7.698   2.872   0.537
  907SOL     OW 6935   5.798   1.346   1.832
  907SOL    HW1 6936   5.752   1.414   1.881
  907SOL    HW2 6937   5.878   1.388   1.801
  908SOL     OW 6938   1.506   8.477   5.071
  908SOL    HW1 6939   1.515   8.446   5.161
  908SOL    HW2 6940   1.485   8.570   5.079
  909SOL     OW 6941   3.970   7.532   3.418
  909SOL    HW1 6942   3.940   7.485   3.341
  909SOL    HW2 6943   3.890   7.565   3.459
  910SOL     OW 6944   4.594   6.814   4.432
  910SOL    HW1 6945   4.624   6.866   4.358
  910SOL    HW2 6946   4.501   6.796   4.413
  911SOL     OW 6947   2.263   3.124   1.854
  911SOL    HW1 6948   2.264   3.042   1.806
  911SOL    HW2 6949   2.306   3.104   1.938
  912SOL     OW 6950   5.893   3.828   2.204
  912SOL    HW1 6951   5.951   3.902   2.219
  912SOL    HW2 6952   5.815   3.866   2.163
  913SOL     OW 6953   2.713   2.393   3.163
  913SOL    HW1 6954   2.655   2.363   3.234
  913SOL    HW2 6955   2.797   2.408   3.206
  914SOL     OW 6956   2.096   6.813   1.451
  914SOL    HW1 6957   2.154   6.887   1.434
  914SOL    HW2 6958   2.086   6.771   1.366
  915SOL     OW 6959   0.678   6.986   3.491
  915SOL    HW1 6960   0.745   6.927   3.456
  915SOL    HW2 6961   0.702   7.072   3.456
  916SOL     OW 6962   2.824   4.253   1.135
  916SOL    HW1 6963   2.838   4.259   1.230
  916SOL    HW2 6964   2.737   4.291   1.121
  917SOL     OW 6965   0.990   7.599   3.051
  917SOL    HW1 6966   1.072   7.595   3.001
  917SOL    HW2 6967   0.956   7.687   3.033
  918SOL     OW 6968  -0.732   1.941   3.119
  918SOL    HW1 6969  -0.654   1.940   3.175
  918SOL    HW2 6970  -0.756   2.034   3.115
  919SOL     OW 6971   1.710   6.463   4.577
  919SOL    HW1 6972   1.683   6.455   4.669
  919SOL    HW2 6973   1.635   6.501   4.533
  920SOL     OW 6974   1.797   6.913   1.861
  920SOL    HW1 6975   1.856   6.915   1.786
  920SOL    HW2 6976   1.854   6.927   1.937
  921SOL     OW 6977   5.888   8.594   5.585
  921SOL    HW1 6978   5.805   8.575   5.540
  921SOL    HW2 6979   5.873   8.568   5.676
  922SOL     OW 6980   2.663   3.597   2.254
  922SOL    HW1 6981   2.635   3.514   2.216
  922SOL    HW2 6982   2.740   3.575   2.306
  923SOL     OW 6983   4.024   5.104   4.694
  923SOL    HW1 6984   4.102   5.129   4.744
  923SOL    HW2 6985   3.986   5.032   4.744
  924SOL     OW 6986   9.235   6.193   0.429
  924SOL    HW1 6987   9.273   6.225   0.347
  924SOL    HW2 6988   9.285   6.114   0.449
  925SOL     OW 6989   2.825   4.809   4.273
  925SOL    HW1 6990   2.893   4.783   4.210
  925SOL    HW2 6991   2.874   4.833   4.351
  926SOL     OW 6992   5.366   8.185   5.971
  926SOL    HW1 6993   5.393   8.110   5.917
  926SOL    HW2 6994   5.310   8.147   6.038
  927SOL     OW 6995   7.702   3.685   0.150
  927SOL    HW1 6996   7.673   3.610   0.097
  927SOL    HW2 6997   7.772   3.725   0.099
  928SOL     OW 6998   5.640   0.992   0.134
  928SOL    HW1 6999   5.602   1.076   0.109
  928SOL    HW2 7000   5.725   0.989   0.090
  929SOL     OW 7001   5.670   6.556   3.197
  929SOL    HW1 7002   5.667   6.475   3.249
  929SOL    HW2 7003   5.763   6.572   3.182
  930SOL     OW 7004   1.110   9.562   5.954
  930SOL    HW1 7005   1.028   9.577   5.907
  930SOL    HW2 7006   1.171   9.626   5.917
  931SOL     OW 7007   6.784   7.351   4.605
  931SOL    HW1 7008   6.871   7.352   4.644
  931SOL    HW2 7009   6.725   7.376   4.676
  932SOL     OW 7010   2.568   5.727   1.590
  932SOL    HW1 7011   2.545   5.794   1.655
  932SOL    HW2 7012   2.584   5.648   1.642
  933SOL     OW 7013   7.075   1.557   0.386
  933SOL    HW1 7014   7.138   1.583   0.319
  933SOL    HW2 7015   6.998   1.528   0.338
  934SOL     OW 7016   2.568   4.706   2.737
  934SOL    HW1 7017   2.660   4.721   2.715
  934SOL    HW2 7018   2.524   4.787   2.711
  935SOL     OW 7019   3.142   4.983   2.405
  935SOL    HW1 7020   3.191   4.909   2.439
  935SOL    HW2 7021   3.164   4.985   2.311
  936SOL     OW 7022   4.236   5.337   2.242
  936SOL    HW1 7023   4.158   5.383   2.273
  936SOL    HW2 7024   4.233   5.252   2.286
  937SOL     OW 7025   5.119   2.464   2.534
  937SOL    HW1 7026   5.081   2.475   2.447
  937SOL    HW2 7027   5.201   2.514   2.531
  938SOL     OW 7028   5.598   7.854   4.412
  938SOL    HW1 7029   5.522   7.911   4.419
  938SOL    HW2 7030   5.600   7.807   4.495
  939SOL     OW 7031  -0.601   2.607   3.042
  939SOL    HW1 7032  -0.690   2.574   3.033
  939SOL    HW2 7033  -0.612   2.697   3.072
  940SOL     OW 7034   6.473   8.054   5.114
  940SOL    HW1 7035   6.525   8.033   5.192
  940SOL    HW2 7036   6.387   8.078   5.148
  941SOL     OW 7037   2.461   6.469   0.249
  941SOL    HW1 7038   2.520   6.394   0.260
  941SOL    HW2 7039   2.376   6.430   0.229
  942SOL     OW 7040   4.819   7.793   1.845
  942SOL    HW1 7041   4.895   7.806   1.902
  942SOL    HW2 7042   4.842   7.839   1.764
  943SOL     OW 7043   7.994   7.008   1.476
  943SOL    HW1 7044   8.081   6.993   1.512
  943SOL    HW2 7045   7.957   6.920   1.463
  944SOL     OW 7046   4.793   4.641   0.265
  944SOL    HW1 7047   4.803   4.733   0.239
  944SOL    HW2 7048   4.818   4.640   0.358
  945SOL     OW 7049   2.096   1.268   1.218
  945SOL    HW1 7050   2.134   1.246   1.133
  945SOL    HW2 7051   2.069   1.184   1.255
  946SOL     OW 7052   1.006   1.782   0.189
  946SOL    HW1 7053   0.975   1.697   0.157
  946SOL    HW2 7054   1.071   1.810   0.125
  947SOL     OW 7055   3.965   9.649   5.743
  947SOL    HW1 7056   3.951   9.716   5.809
  947SOL    HW2 7057   3.950   9.694   5.660
  948SOL     OW 7058   6.954   3.564   1.444
  948SOL    HW1 7059   7.005   3.528   1.371
  948SOL    HW2 7060   7.015   3.622   1.489
  949SOL     OW 7061   2.083   9.835   5.314
  949SOL    HW1 7062   2.150   9.888   5.271
  949SOL    HW2 7063   2.023   9.810   5.244
  950SOL     OW 7064   6.005   4.790   4.681
  950SOL    HW1 7065   5.931   4.846   4.706
  950SOL    HW2 7066   5.989   4.707   4.726
  951SOL     OW 7067   0.320   5.253   6.033
  951SOL    HW1 7068   0.411   5.223   6.039
  951SOL    HW2 7069   0.327   5.348   6.025
  952SOL     OW 7070   3.176   4.988   5.462
  952SOL    HW1 7071   3.207   5.046   5.532
  952SOL    HW2 7072   3.093   4.953   5.495
  953SOL     OW 7073   5.707   8.210   5.669
  953SOL    HW1 7074   5.722   8.115   5.669
  953SOL    HW2 7075   5.669   8.228   5.583
  954SOL     OW 7076   0.235   2.147   2.813
  954SOL    HW1 7077   0.323   2.184   2.824
  954SOL    HW2 7078   0.238   2.065   2.862
  955SOL     OW 7079   5.334   4.528   4.614
  955SOL    HW1 7080   5.366   4.548   4.702
  955SOL    HW2 7081   5.274   4.454   4.627
  956SOL     OW 7082  -0.139   3.173   5.384
  956SOL    HW1 7083  -0.142   3.237   5.455
  956SOL    HW2 7084  -0.182   3.216   5.311
  957SOL     OW 7085   0.277   8.952   6.032
  957SOL    HW1 7086   0.199   8.896   6.031
  957SOL    HW2 7087   0.350   8.890   6.033
  958SOL     OW 7088   4.257   8.249   5.417
  958SOL    HW1 7089   4.277   8.342   5.405
  958SOL    HW2 7090   4.174   8.236   5.371
  959SOL     OW 7091   6.071   8.730   3.674
  959SOL    HW1 7092   6.004   8.748   3.608
  959SOL    HW2 7093   6.041   8.649   3.717
  960SOL     OW 7094   4.834   8.906   4.434
  960SOL    HW1 7095   4.809   8.830   4.486
  960SOL    HW2 7096   4.898   8.952   4.488
  961SOL     OW 7097   7.914   7.318   2.272
  961SOL    HW1 7098   7.943   7.237   2.230
  961SOL    HW2 7099   7.820   7.323   2.253
  962SOL     OW 7100   5.386   8.568   3.149
  962SOL    HW1 7101   5.392   8.591   3.242
  962SOL    HW2 7102   5.303   8.607   3.120
  963SOL     OW 7103   6.411   5.981   0.574
  963SOL    HW1 7104   6.498   5.973   0.536
  963SOL    HW2 7105   6.375   6.061   0.536
  964SOL     OW 7106  -0.667   2.293   3.445
  964SOL    HW1 7107  -0.710   2.379   3.453
  964SOL    HW2 7108  -0.739   2.232   3.428
  965SOL     OW 7109   7.924   7.068   2.138
  965SOL    HW1 7110   7.960   7.126   2.071
  965SOL    HW2 7111   7.960   6.982   2.116
  966SOL     OW 7112   5.169   6.758   2.380
  966SOL    HW1 7113   5.187   6.679   2.431
  966SOL    HW2 7114   5.092   6.736   2.328
  967SOL     OW 7115   5.898   6.146   2.098
  967SOL    HW1 7116   5.931   6.063   2.133
  967SOL    HW2 7117   5.926   6.147   2.007
  968SOL     OW 7118  -0.298   5.556   5.862
  968SOL    HW1 7119  -0.316   5.554   5.956
  968SOL    HW2 7120  -0.272   5.466   5.841
  969SOL     OW 7121   7.213   1.007   0.668
  969SOL    HW1 7122   7.267   1.009   0.589
  969SOL    HW2 7123   7.147   0.940   0.651
  970SOL     OW 7124   2.117   7.680   1.357
  970SOL    HW1 7125   2.205   7.686   1.393
  970SOL    HW2 7126   2.067   7.747   1.403
  971SOL     OW 7127   5.660   5.448   3.806
  971SOL    HW1 7128   5.671   5.453   3.711
  971SOL    HW2 7129   5.718   5.516   3.840
  972SOL     OW 7130   5.811   5.781   2.289
  972SOL    HW1 7131   5.878   5.828   2.239
  972SOL    HW2 7132   5.815   5.692   2.254
  973SOL     OW 7133   1.791   5.616   4.081
  973SOL    HW1 7134   1.739   5.611   4.001
  973SOL    HW2 7135   1.751   5.687   4.131
  974SOL     OW 7136   6.805   1.491   0.307
  974SOL    HW1 7137   6.811   1.433   0.383
  974SOL    HW2 7138   6.774   1.435   0.236
  975SOL     OW 7139   2.407   4.268   4.175
  975SOL    HW1 7140   2.472   4.212   4.219
  975SOL    HW2 7141   2.454   4.350   4.158
  976SOL     OW 7142   4.990   3.773   5.698
  976SOL    HW1 7143   4.943   3.795   5.618
  976SOL    HW2 7144   4.927   3.721   5.749
  977SOL     OW 7145   2.849   6.120   3.220
  977SOL    HW1 7146   2.786   6.153   3.156
  977SOL    HW2 7147   2.921   6.085   3.167
  978SOL     OW 7148   6.986   5.389   0.642
  978SOL    HW1 7149   6.919   5.382   0.573
  978SOL    HW2 7150   7.019   5.478   0.634
  979SOL     OW 7151  -2.100   3.739   5.725
  979SOL    HW1 7152  -2.071   3.792   5.799
  979SOL    HW2 7153  -2.105   3.650   5.760
  980SOL     OW 7154   2.362   3.819   1.122
  980SOL    HW1 7155   2.338   3.818   1.215
  980SOL    HW2 7156   2.414   3.899   1.112
  981SOL     OW 7157  -0.053   6.582   3.914
  981SOL    HW1 7158   0.038   6.582   3.941
  981SOL    HW2 7159  -0.058   6.513   3.848
  982SOL     OW 7160  -0.718   5.174   5.047
  982SOL    HW1 7161  -0.635   5.126   5.057
  982SOL    HW2 7162  -0.777   5.132   5.110
  983SOL     OW 7163   3.453   5.510   0.604
  983SOL    HW1 7164   3.486   5.511   0.694
  983SOL    HW2 7165   3.472   5.598   0.571
  984SOL     OW 7166   3.065   5.755   5.627
  984SOL    HW1 7167   3.019   5.827   5.583
  984SOL    HW2 7168   3.115   5.713   5.558
  985SOL     OW 7169   2.850   7.715   2.698
  985SOL    HW1 7170   2.909   7.745   2.629
  985SOL    HW2 7171   2.773   7.681   2.652
  986SOL     OW 7172   6.961   7.336   3.594
  986SOL    HW1 7173   6.981   7.305   3.506
  986SOL    HW2 7174   6.991   7.266   3.652
  987SOL     OW 7175   3.958   8.832   5.534
  987SOL    HW1 7176   3.879   8.779   5.535
  987SOL    HW2 7177   4.010   8.799   5.607
  988SOL     OW 7178   3.910   1.363   1.310
  988SOL    HW1 7179   3.900   1.336   1.401
  988SOL    HW2 7180   3.887   1.286   1.259
  989SOL     OW 7181   9.007   5.916   0.097
  989SOL    HW1 7182   8.952   5.838   0.094
  989SOL    HW2 7183   9.002   5.946   0.188
  990SOL     OW 7184   6.822   7.274   2.944
  990SOL    HW1 7185   6.831   7.179   2.941
  990SOL    HW2 7186   6.731   7.291   2.919
  991SOL     OW 7187   3.429   8.070   3.924
  991SOL    HW1 7188   3.390   7.997   3.877
  991SOL    HW2 7189   3.476   8.030   3.997
  992SOL     OW 7190   6.323  10.607   6.119
  992SOL    HW1 7191   6.407  10.630   6.079
  992SOL    HW2 7192   6.335  10.629   6.211
  993SOL     OW 7193   1.877   6.222   3.064
  993SOL    HW1 7194   1.860   6.270   3.144
  993SOL    HW2 7195   1.807   6.247   3.004
  994SOL     OW 7196   0.021   1.840   2.042
  994SOL    HW1 7197   0.090   1.836   2.109
  994SOL    HW2 7198  -0.041   1.905   2.075
  995SOL     OW 7199   5.509   1.952   2.339
  995SOL    HW1 7200   5.546   1.865   2.321
  995SOL    HW2 7201   5.549   2.009   2.273
  996SOL     OW 7202   2.201   5.811   2.424
  996SOL    HW1 7203   2.117   5.778   2.393
  996SOL    HW2 7204   2.182   5.847   2.511
  997SOL     OW 7205   0.873   9.526   4.537
  997SOL    HW1 7206   0.941   9.586   4.569
  997SOL    HW2 7207   0.826   9.499   4.616
  998SOL     OW 7208   2.685   7.561   4.684
  998SOL    HW1 7209   2.606   7.568   4.736
  998SOL    HW2 7210   2.670   7.486   4.626
  999SOL     OW 7211   8.485   5.911   0.460
  999SOL    HW1 7212   8.480   5.885   0.552
  999SOL    HW2 7213   8.564   5.965   0.455
 1000SOL     OW 7214   6.314   8.048   2.102
 1000SOL    HW1 7215   6.295   8.005   2.018
 1000SOL    HW2 7216   6.356   7.980   2.154
 1001SOL     OW 7217   3.450   2.269   1.875
 1001SOL    HW1 7218   3.498   2.260   1.793
 1001SOL    HW2 7219   3.451   2.181   1.914
 1002SOL     OW 7220   1.405   2.148   0.878
 1002SOL    HW1 7221   1.347   2.111   0.944
 1002SOL    HW2 7222   1.346   2.175   0.807
 1003SOL     OW 7223   3.179   5.064   1.343
 1003SOL    HW1 7224   3.102   5.053   1.399
 1003SOL    HW2 7225   3.252   5.035   1.397
 1004SOL     OW 7226   3.741   6.149   0.993
 1004SOL    HW1 7227   3.665   6.206   0.987
 1004SOL    HW2 7228   3.785   6.177   1.073
 1005SOL     OW 7229   2.946   2.135   2.081
 1005SOL    HW1 7230   2.877   2.070   2.073
 1005SOL    HW2 7231   2.899   2.219   2.080
 1006SOL     OW 7232   6.675   8.478   4.025
 1006SOL    HW1 7233   6.598   8.428   4.053
 1006SOL    HW2 7234   6.725   8.417   3.971
 1007SOL     OW 7235   1.064   7.525   4.508
 1007SOL    HW1 7236   1.075   7.442   4.462
 1007SOL    HW2 7237   1.051   7.500   4.600
 1008SOL     OW 7238   0.509   1.140   1.128
 1008SOL    HW1 7239   0.523   1.090   1.208
 1008SOL    HW2 7240   0.518   1.075   1.057
 1009SOL     OW 7241   0.014   2.829   4.535
 1009SOL    HW1 7242   0.093   2.877   4.562
 1009SOL    HW2 7243  -0.013   2.870   4.454
 1010SOL     OW 7244   4.121   6.246   1.293
 1010SOL    HW1 7245   4.137   6.178   1.358
 1010SOL    HW2 7246   4.208   6.278   1.270
 1011SOL     OW 7247   6.180   7.091   1.820
 1011SOL    HW1 7248   6.217   7.007   1.793
 1011SOL    HW2 7249   6.117   7.068   1.889
 1012SOL     OW 7250   2.348   7.235   4.930
 1012SOL    HW1 7251   2.339   7.219   5.024
 1012SOL    HW2 7252   2.265   7.208   4.893
 1013SOL     OW 7253   5.031   4.435   0.258
 1013SOL    HW1 7254   4.996   4.493   0.326
 1013SOL    HW2 7255   5.074   4.365   0.307
 1014SOL     OW 7256  -0.878   2.134   3.360
 1014SOL    HW1 7257  -0.885   2.045   3.396
 1014SOL    HW2 7258  -0.923   2.129   3.275
 1015SOL     OW 7259   4.298   4.918   3.045
 1015SOL    HW1 7260   4.240   4.961   3.108
 1015SOL    HW2 7261   4.269   4.951   2.960
 1016SOL     OW 7262   1.467   1.961   2.363
 1016SOL    HW1 7263   1.410   1.929   2.293
 1016SOL    HW2 7264   1.411   2.017   2.416
 1017SOL     OW 7265   6.454   4.698   1.272
 1017SOL    HW1 7266   6.425   4.655   1.191
 1017SOL    HW2 7267   6.424   4.641   1.342
 1018SOL     OW 7268   6.383   6.819   4.912
 1018SOL    HW1 7269   6.446   6.773   4.967
 1018SOL    HW2 7270   6.298   6.783   4.937
 1019SOL     OW 7271   5.629   4.868   5.591
 1019SOL    HW1 7272   5.636   4.874   5.496
 1019SOL    HW2 7273   5.708   4.912   5.624
 1020SOL     OW 7274   5.336   6.493   0.719
 1020SOL    HW1 7275   5.244   6.510   0.697
 1020SOL    HW2 7276   5.380   6.577   0.706
 1021SOL     OW 7277   7.714   5.537   0.689
 1021SOL    HW1 7278   7.653   5.508   0.758
 1021SOL    HW2 7279   7.772   5.598   0.734
 1022SOL     OW 7280   5.001   3.242   2.558
 1022SOL    HW1 7281   5.096   3.253   2.561
 1022SOL    HW2 7282   4.970   3.281   2.639
 1023SOL     OW 7283   2.695   5.337   2.101
 1023SOL    HW1 7284   2.706   5.379   2.016
 1023SOL    HW2 7285   2.772   5.280   2.110
 1024SOL     OW 7286  -0.380   5.933   5.614
 1024SOL    HW1 7287  -0.400   5.924   5.707
 1024SOL    HW2 7288  -0.399   5.847   5.577
 1025SOL     OW 7289   2.352   6.143   6.020
 1025SOL    HW1 7290   2.381   6.212   6.079
 1025SOL    HW2 7291   2.329   6.188   5.939
 1026SOL     OW 7292   8.780   7.410   1.215
 1026SOL    HW1 7293   8.786   7.505   1.202
 1026SOL    HW2 7294   8.708   7.382   1.157
 1027SOL     OW 7295   7.846   4.267   1.116
 1027SOL    HW1 7296   7.815   4.315   1.193
 1027SOL    HW2 7297   7.941   4.278   1.118
 1028SOL     OW 7298   6.956   1.748   1.183
 1028SOL    HW1 7299   6.864   1.753   1.211
 1028SOL    HW2 7300   6.951   1.727   1.090
 1029SOL     OW 7301   5.382   7.402   3.438
 1029SOL    HW1 7302   5.449   7.337   3.418
 1029SOL    HW2 7303   5.384   7.463   3.365
 1030SOL     OW 7304   5.483   7.006   3.639
 1030SOL    HW1 7305   5.421   7.062   3.592
 1030SOL    HW2 7306   5.439   6.921   3.643
 1031SOL     OW 7307   2.076   1.016   1.312
 1031SOL    HW1 7308   2.006   0.990   1.373
 1031SOL    HW2 7309   2.061   0.963   1.234
 1032SOL     OW 7310   0.782   3.631   5.714
 1032SOL    HW1 7311   0.816   3.549   5.750
 1032SOL    HW2 7312   0.732   3.604   5.637
 1033SOL     OW 7313   4.750   4.668   3.480
 1033SOL    HW1 7314   4.832   4.638   3.443
 1033SOL    HW2 7315   4.692   4.592   3.477
 1034SOL     OW 7316   1.599   1.598   1.818
 1034SOL    HW1 7317   1.509   1.565   1.825
 1034SOL    HW2 7318   1.589   1.693   1.816
 1035SOL     OW 7319   3.167   4.856   0.154
 1035SOL    HW1 7320   3.184   4.863   0.248
 1035SOL    HW2 7321   3.141   4.944   0.128
 1036SOL     OW 7322   4.685   5.054   3.183
 1036SOL    HW1 7323   4.758   5.052   3.246
 1036SOL    HW2 7324   4.633   5.129   3.209
 1037SOL     OW 7325   4.997   6.206   2.298
 1037SOL    HW1 7326   5.080   6.159   2.306
 1037SOL    HW2 7327   5.007   6.281   2.357
 1038SOL     OW 7328   6.563   2.102   2.552
 1038SOL    HW1 7329   6.627   2.095   2.623
 1038SOL    HW2 7330   6.501   2.031   2.568
 1039SOL     OW 7331   0.486   6.695   5.312
 1039SOL    HW1 7332   0.495   6.604   5.283
 1039SOL    HW2 7333   0.405   6.696   5.362
 1040SOL     OW 7334   3.973   4.659   4.803
 1040SOL    HW1 7335   4.002   4.747   4.777
 1040SOL    HW2 7336   4.053   4.615   4.832
 1041SOL     OW 7337   6.172   6.638   2.675
 1041SOL    HW1 7338   6.211   6.724   2.662
 1041SOL    HW2 7339   6.095   6.637   2.619
 1042SOL     OW 7340   2.662  10.093   5.694
 1042SOL    HW1 7341   2.655  10.169   5.636
 1042SOL    HW2 7342   2.582  10.043   5.677
 1043SOL     OW 7343   5.458   9.969   5.399
 1043SOL    HW1 7344   5.384   9.984   5.341
 1043SOL    HW2 7345   5.500   9.889   5.366
 1044SOL     OW 7346   6.443   2.205   1.194
 1044SOL    HW1 7347   6.436   2.111   1.210
 1044SOL    HW2 7348   6.386   2.245   1.260
 1045SOL     OW 7349   4.641   3.380   0.526
 1045SOL    HW1 7350   4.638   3.462   0.575
 1045SOL    HW2 7351   4.578   3.392   0.455
 1046SOL     OW 7352   4.209   2.324   1.263
 1046SOL    HW1 7353   4.171   2.323   1.175
 1046SOL    HW2 7354   4.183   2.408   1.300
 1047SOL     OW 7355   5.838   7.209   0.772
 1047SOL    HW1 7356   5.900   7.256   0.715
 1047SOL    HW2 7357   5.805   7.276   0.831
 1048SOL     OW 7358   3.075   1.495   1.138
 1048SOL    HW1 7359   3.091   1.565   1.201
 1048SOL    HW2 7360   3.084   1.537   1.053
 1049SOL     OW 7361   6.102   3.932   2.988
 1049SOL    HW1 7362   6.175   3.988   2.963
 1049SOL    HW2 7363   6.118   3.910   3.080
 1050SOL     OW 7364   1.678   1.050   1.182
 1050SOL    HW1 7365   1.731   1.107   1.239
 1050SOL    HW2 7366   1.696   1.082   1.094
 1051SOL     OW 7367   3.860   2.864   0.033
 1051SOL    HW1 7368   3.825   2.825   0.113
 1051SOL    HW2 7369   3.802   2.938   0.014
 1052SOL     OW 7370   0.369   7.268   5.192
 1052SOL    HW1 7371   0.417   7.339   5.234
 1052SOL    HW2 7372   0.283   7.305   5.172
 1053SOL     OW 7373   0.303   6.094   5.297
 1053SOL    HW1 7374   0.318   6.013   5.248
 1053SOL    HW2 7375   0.386   6.143   5.288
 1054SOL     OW 7376   7.847   6.186   1.613
 1054SOL    HW1 7377   7.776   6.137   1.654
 1054SOL    HW2 7378   7.851   6.152   1.523
 1055SOL     OW 7379   0.276   1.955   3.293
 1055SOL    HW1 7380   0.287   1.999   3.377
 1055SOL    HW2 7381   0.326   2.009   3.231
 1056SOL     OW 7382   3.663   5.845   2.637
 1056SOL    HW1 7383   3.714   5.922   2.662
 1056SOL    HW2 7384   3.675   5.838   2.542
 1057SOL     OW 7385   0.464   7.531   5.155
 1057SOL    HW1 7386   0.440   7.522   5.062
 1057SOL    HW2 7387   0.555   7.560   5.153
 1058SOL     OW 7388   3.260   6.589   0.941
 1058SOL    HW1 7389   3.330   6.628   0.994
 1058SOL    HW2 7390   3.185   6.583   1.000
 1059SOL     OW 7391   6.094   7.694   5.404
 1059SOL    HW1 7392   6.010   7.655   5.379
 1059SOL    HW2 7393   6.072   7.756   5.473
 1060SOL     OW 7394   6.529   1.032   1.070
 1060SOL    HW1 7395   6.499   1.043   0.979
 1060SOL    HW2 7396   6.449   1.008   1.118
 1061SOL     OW 7397   5.110   5.690   3.468
 1061SOL    HW1 7398   5.143   5.779   3.454
 1061SOL    HW2 7399   5.091   5.658   3.380
 1062SOL     OW 7400   2.992   5.521   4.815
 1062SOL    HW1 7401   2.914   5.544   4.765
 1062SOL    HW2 7402   3.064   5.560   4.766
 1063SOL     OW 7403   5.626   4.382   5.041
 1063SOL    HW1 7404   5.559   4.388   5.110
 1063SOL    HW2 7405   5.704   4.351   5.087
 1064SOL     OW 7406   4.865   7.511   2.112
 1064SOL    HW1 7407   4.841   7.449   2.181
 1064SOL    HW2 7408   4.931   7.568   2.152
 1065SOL     OW 7409   1.755   5.669   0.473
 1065SOL    HW1 7410   1.716   5.593   0.430
 1065SOL    HW2 7411   1.815   5.705   0.407
 1066SOL     OW 7412   6.078   0.628   0.551
 1066SOL    HW1 7413   6.128   0.549   0.568
 1066SOL    HW2 7414   5.987   0.601   0.558
 1067SOL     OW 7415   4.799   5.055   5.730
 1067SOL    HW1 7416   4.790   5.108   5.651
 1067SOL    HW2 7417   4.758   5.107   5.799
 1068SOL     OW 7418   6.161   4.484   1.160
 1068SOL    HW1 7419   6.104   4.420   1.203
 1068SOL    HW2 7420   6.247   4.442   1.159
 1069SOL     OW 7421   5.247   8.419   5.917
 1069SOL    HW1 7422   5.295   8.337   5.924
 1069SOL    HW2 7423   5.172   8.407   5.975
 1070SOL     OW 7424   2.884   8.809   5.555
 1070SOL    HW1 7425   2.932   8.891   5.539
 1070SOL    HW2 7426   2.891   8.795   5.649
 1071SOL     OW 7427   4.442   5.134   0.716
 1071SOL    HW1 7428   4.431   5.042   0.740
 1071SOL    HW2 7429   4.370   5.152   0.656
 1072SOL     OW 7430   5.910   2.025   0.201
 1072SOL    HW1 7431   5.920   2.117   0.178
 1072SOL    HW2 7432   6.000   1.991   0.201
 1073SOL     OW 7433   4.058   6.665   2.715
 1073SOL    HW1 7434   3.982   6.723   2.716
 1073SOL    HW2 7435   4.115   6.701   2.647
 1074SOL     OW 7436   3.127   3.746   4.740
 1074SOL    HW1 7437   3.174   3.684   4.795
 1074SOL    HW2 7438   3.037   3.744   4.772
 1075SOL     OW 7439   0.550   5.885   5.491
 1075SOL    HW1 7440   0.570   5.910   5.401
 1075SOL    HW2 7441   0.598   5.803   5.505
 1076SOL     OW 7442   4.328   5.586   5.982
 1076SOL    HW1 7443   4.265   5.630   5.925
 1076SOL    HW2 7444   4.291   5.593   6.070
 1077SOL     OW 7445   3.864   4.119   2.106
 1077SOL    HW1 7446   3.785   4.119   2.162
 1077SOL    HW2 7447   3.842   4.179   2.035
 1078SOL     OW 7448   2.202   6.631   0.468
 1078SOL    HW1 7449   2.200   6.708   0.525
 1078SOL    HW2 7450   2.257   6.657   0.394
 1079SOL     OW 7451   0.632   5.005   5.735
 1079SOL    HW1 7452   0.710   4.993   5.790
 1079SOL    HW2 7453   0.580   4.927   5.750
 1080SOL     OW 7454   8.859   7.155   1.358
 1080SOL    HW1 7455   8.835   7.235   1.311
 1080SOL    HW2 7456   8.781   7.130   1.406
 1081SOL     OW 7457   7.635   1.783   0.636
 1081SOL    HW1 7458   7.695   1.793   0.562
 1081SOL    HW2 7459   7.661   1.701   0.678
 1082SOL     OW 7460   3.243   2.225   3.639
 1082SOL    HW1 7461   3.219   2.317   3.624
 1082SOL    HW2 7462   3.308   2.228   3.709
 1083SOL     OW 7463   3.057   3.008   4.010
 1083SOL    HW1 7464   3.152   3.006   4.013
 1083SOL    HW2 7465   3.029   2.952   4.083
 1084SOL     OW 7466   2.931   3.529   2.661
 1084SOL    HW1 7467   2.940   3.532   2.566
 1084SOL    HW2 7468   2.881   3.608   2.683
 1085SOL     OW 7469   4.322   2.802   0.661
 1085SOL    HW1 7470   4.322   2.718   0.706
 1085SOL    HW2 7471   4.257   2.793   0.592
 1086SOL     OW 7472   0.612   6.637   6.119
 1086SOL    HW1 7473   0.617   6.733   6.110
 1086SOL    HW2 7474   0.553   6.623   6.193
 1087SOL     OW 7475   3.077   4.263   3.653
 1087SOL    HW1 7476   3.124   4.341   3.625
 1087SOL    HW2 7477   2.998   4.262   3.599
 1088SOL     OW 7478   6.275   6.595   0.820
 1088SOL    HW1 7479   6.317   6.672   0.860
 1088SOL    HW2 7480   6.214   6.631   0.756
 1089SOL     OW 7481   5.171   4.309   2.564
 1089SOL    HW1 7482   5.240   4.342   2.621
 1089SOL    HW2 7483   5.215   4.296   2.480
 1090SOL     OW 7484   6.338   7.863   4.662
 1090SOL    HW1 7485   6.388   7.863   4.580
 1090SOL    HW2 7486   6.373   7.938   4.711
 1091SOL     OW 7487   6.902   6.654   0.662
 1091SOL    HW1 7488   6.933   6.711   0.733
 1091SOL    HW2 7489   6.870   6.715   0.595
 1092SOL     OW 7490   2.085   4.302   5.243
 1092SOL    HW1 7491   2.123   4.353   5.172
 1092SOL    HW2 7492   2.009   4.259   5.204
 1093SOL     OW 7493   5.305   5.013   0.184
 1093SOL    HW1 7494   5.278   5.104   0.168
 1093SOL    HW2 7495   5.400   5.018   0.193
 1094SOL     OW 7496   5.168   7.529   3.549
 1094SOL    HW1 7497   5.230   7.500   3.482
 1094SOL    HW2 7498   5.166   7.624   3.539
 1095SOL     OW 7499   7.703   5.252   0.614
 1095SOL    HW1 7500   7.714   5.346   0.629
 1095SOL    HW2 7501   7.622   5.245   0.563
 1096SOL     OW 7502   2.264   9.606   4.381
 1096SOL    HW1 7503   2.182   9.575   4.419
 1096SOL    HW2 7504   2.313   9.641   4.455
 1097SOL     OW 7505   5.094   5.634   5.070
 1097SOL    HW1 7506   5.145   5.667   4.996
 1097SOL    HW2 7507   5.088   5.540   5.055
 1098SOL     OW 7508   6.864   5.855   1.562
 1098SOL    HW1 7509   6.799   5.785   1.555
 1098SOL    HW2 7510   6.873   5.888   1.473
 1099SOL     OW 7511   4.701   9.743   6.027
 1099SOL    HW1 7512   4.791   9.719   6.049
 1099SOL    HW2 7513   4.690   9.830   6.065
 1100SOL     OW 7514   0.051   4.158   5.516
 1100SOL    HW1 7515   0.130   4.123   5.559
 1100SOL    HW2 7516   0.031   4.095   5.447
 1101SOL     OW 7517   4.796   5.467   4.815
 1101SOL    HW1 7518   4.713   5.455   4.860
 1101SOL    HW2 7519   4.783   5.543   4.759
 1102SOL     OW 7520   4.250   6.631   5.095
 1102SOL    HW1 7521   4.343   6.631   5.117
 1102SOL    HW2 7522   4.213   6.703   5.146
 1103SOL     OW 7523   1.829   0.781   0.306
 1103SOL    HW1 7524   1.756   0.832   0.342
 1103SOL    HW2 7525   1.885   0.845   0.263
 1104SOL     OW 7526   4.023   2.783   4.135
 1104SOL    HW1 7527   3.929   2.766   4.145
 1104SOL    HW2 7528   4.030   2.878   4.135
 1105SOL     OW 7529   7.654   7.866   1.881
 1105SOL    HW1 7530   7.659   7.945   1.827
 1105SOL    HW2 7531   7.564   7.836   1.870
 1106SOL     OW 7532   1.724   5.608   2.630
 1106SOL    HW1 7533   1.700   5.636   2.718
 1106SOL    HW2 7534   1.681   5.671   2.572
 1107SOL     OW 7535   4.190   3.519   0.231
 1107SOL    HW1 7536   4.217   3.609   0.211
 1107SOL    HW2 7537   4.131   3.496   0.159
 1108SOL     OW 7538   6.329   8.527   4.249
 1108SOL    HW1 7539   6.266   8.457   4.234
 1108SOL    HW2 7540   6.280   8.594   4.297
 1109SOL     OW 7541   5.287   3.758   3.595
 1109SOL    HW1 7542   5.282   3.851   3.572
 1109SOL    HW2 7543   5.356   3.723   3.539
 1110SOL     OW 7544   4.475   8.559   6.165
 1110SOL    HW1 7545   4.557   8.534   6.207
 1110SOL    HW2 7546   4.411   8.496   6.197
 1111SOL     OW 7547   2.948   4.963   1.497
 1111SOL    HW1 7548   2.916   4.873   1.500
 1111SOL    HW2 7549   2.888   5.007   1.436
 1112SOL     OW 7550   6.415   6.874   0.840
 1112SOL    HW1 7551   6.491   6.833   0.799
 1112SOL    HW2 7552   6.422   6.850   0.932
 1113SOL     OW 7553   1.713   8.584   3.045
 1113SOL    HW1 7554   1.724   8.678   3.027
 1113SOL    HW2 7555   1.748   8.572   3.133
 1114SOL     OW 7556   2.046   8.214   2.201
 1114SOL    HW1 7557   2.062   8.120   2.189
 1114SOL    HW2 7558   2.060   8.229   2.294
 1115SOL     OW 7559   5.066   1.224   0.437
 1115SOL    HW1 7560   5.081   1.186   0.350
 1115SOL    HW2 7561   5.061   1.318   0.422
 1116SOL     OW 7562   1.693   2.124   3.280
 1116SOL    HW1 7563   1.696   2.073   3.361
 1116SOL    HW2 7564   1.764   2.090   3.227
 1117SOL     OW 7565   5.842   3.265   3.167
 1117SOL    HW1 7566   5.869   3.352   3.136
 1117SOL    HW2 7567   5.756   3.279   3.208
 1118SOL     OW 7568   2.906   5.358   5.704
 1118SOL    HW1 7569   2.813   5.362   5.728
 1118SOL    HW2 7570   2.944   5.435   5.748
 1119SOL     OW 7571   2.861   4.509   4.366
 1119SOL    HW1 7572   2.905   4.590   4.342
 1119SOL    HW2 7573   2.917   4.471   4.434
 1120SOL     OW 7574   5.549   9.194   4.435
 1120SOL    HW1 7575   5.554   9.128   4.366
 1120SOL    HW2 7576   5.637   9.199   4.470
 1121SOL     OW 7577   6.296   6.514   2.901
 1121SOL    HW1 7578   6.347   6.584   2.942
 1121SOL    HW2 7579   6.267   6.551   2.818
 1122SOL     OW 7580   7.888   7.445   2.802
 1122SOL    HW1 7581   7.831   7.507   2.849
 1122SOL    HW2 7582   7.872   7.361   2.844
 1123SOL     OW 7583   4.991   7.745   3.740
 1123SOL    HW1 7584   5.073   7.782   3.707
 1123SOL    HW2 7585   4.973   7.672   3.681
 1124SOL     OW 7586   8.574   8.523   2.743
 1124SOL    HW1 7587   8.590   8.433   2.769
 1124SOL    HW2 7588   8.660   8.555   2.714
 1125SOL     OW 7589  -1.468   4.137   5.032
 1125SOL    HW1 7590  -1.421   4.220   5.045
 1125SOL    HW2 7591  -1.531   4.156   4.963
 1126SOL     OW 7592   4.973   4.194   3.095
 1126SOL    HW1 7593   5.034   4.268   3.097
 1126SOL    HW2 7594   4.996   4.146   3.016
 1127SOL     OW 7595   3.784   7.945   5.379
 1127SOL    HW1 7596   3.700   7.903   5.360
 1127SOL    HW2 7597   3.847   7.873   5.379
 1128SOL     OW 7598   5.888   9.390   4.957
 1128SOL    HW1 7599   5.925   9.302   4.952
 1128SOL    HW2 7600   5.800   9.382   4.920
 1129SOL     OW 7601   4.032   8.399   3.052
 1129SOL    HW1 7602   3.955   8.443   3.086
 1129SOL    HW2 7603   4.045   8.435   2.965
 1130SOL     OW 7604  -1.492   4.127   5.963
 1130SOL    HW1 7605  -1.397   4.129   5.949
 1130SOL    HW2 7606  -1.517   4.038   5.941
 1131SOL     OW 7607   3.451   7.421   4.079
 1131SOL    HW1 7608   3.393   7.354   4.042
 1131SOL    HW2 7609   3.501   7.375   4.146
 1132SOL     OW 7610   4.759  10.360   5.918
 1132SOL    HW1 7611   4.738  10.366   5.825
 1132SOL    HW2 7612   4.854  10.369   5.922
 1133SOL     OW 7613   4.175   4.782   5.289
 1133SOL    HW1 7614   4.143   4.851   5.230
 1133SOL    HW2 7615   4.223   4.829   5.357
 1134SOL     OW 7616   4.017   3.527   1.672
 1134SOL    HW1 7617   3.984   3.508   1.584
 1134SOL    HW2 7618   3.992   3.618   1.688
 1135SOL     OW 7619   3.320   8.289   5.921
 1135SOL    HW1 7620   3.359   8.365   5.879
 1135SOL    HW2 7621   3.266   8.326   5.992
 1136SOL     OW 7622   6.718   6.270   4.319
 1136SOL    HW1 7623   6.680   6.196   4.270
 1136SOL    HW2 7624   6.764   6.229   4.392
 1137SOL     OW 7625   3.092   1.580   1.594
 1137SOL    HW1 7626   3.125   1.659   1.638
 1137SOL    HW2 7627   3.171   1.535   1.563
 1138SOL     OW 7628   4.793   7.573   2.742
 1138SOL    HW1 7629   4.854   7.500   2.737
 1138SOL    HW2 7630   4.738   7.565   2.665
 1139SOL     OW 7631   2.935   9.125   4.697
 1139SOL    HW1 7632   2.842   9.110   4.715
 1139SOL    HW2 7633   2.950   9.215   4.726
 1140SOL     OW 7634   6.698   7.937   5.605
 1140SOL    HW1 7635   6.647   7.865   5.567
 1140SOL    HW2 7636   6.779   7.939   5.554
 1141SOL     OW 7637   6.958   8.119   1.677
 1141SOL    HW1 7638   6.874   8.106   1.634
 1141SOL    HW2 7639   6.974   8.037   1.724
 1142SOL     OW 7640   7.308   5.322   0.284
 1142SOL    HW1 7641   7.366   5.260   0.241
 1142SOL    HW2 7642   7.293   5.286   0.371
 1143SOL     OW 7643   4.910   5.391   3.781
 1143SOL    HW1 7644   4.953   5.473   3.757
 1143SOL    HW2 7645   4.908   5.340   3.700
 1144SOL     OW 7646   6.010   8.389   5.825
 1144SOL    HW1 7647   6.002   8.362   5.917
 1144SOL    HW2 7648   5.995   8.483   5.826
 1145SOL     OW 7649   4.033   3.347   4.533
 1145SOL    HW1 7650   3.991   3.336   4.619
 1145SOL    HW2 7651   4.091   3.422   4.544
 1146SOL     OW 7652   5.195   3.717   5.356
 1146SOL    HW1 7653   5.104   3.740   5.335
 1146SOL    HW2 7654   5.225   3.665   5.282
 1147SOL     OW 7655   1.581   8.401   6.026
 1147SOL    HW1 7656   1.521   8.462   6.069
 1147SOL    HW2 7657   1.658   8.400   6.083
 1148SOL     OW 7658   3.725   5.451   6.063
 1148SOL    HW1 7659   3.705   5.482   5.975
 1148SOL    HW2 7660   3.686   5.364   6.067
 1149SOL     OW 7661   5.021   5.022   2.036
 1149SOL    HW1 7662   4.995   5.057   1.951
 1149SOL    HW2 7663   5.048   4.932   2.017
 1150SOL     OW 7664   0.518   7.394   5.817
 1150SOL    HW1 7665   0.557   7.373   5.902
 1150SOL    HW2 7666   0.545   7.322   5.760
 1151SOL     OW 7667   5.207   8.764   3.077
 1151SOL    HW1 7668   5.173   8.760   3.166
 1151SOL    HW2 7669   5.143   8.817   3.029
 1152SOL     OW 7670   3.967   3.456   3.614
 1152SOL    HW1 7671   3.989   3.434   3.524
 1152SOL    HW2 7672   3.941   3.548   3.611
 1153SOL     OW 7673  -1.340   4.969   5.434
 1153SOL    HW1 7674  -1.428   4.976   5.399
 1153SOL    HW2 7675  -1.343   5.017   5.517
 1154SOL     OW 7676   3.251   3.976   3.730
 1154SOL    HW1 7677   3.202   3.986   3.649
 1154SOL    HW2 7678   3.334   3.936   3.704
 1155SOL     OW 7679   5.423   8.590   2.611
 1155SOL    HW1 7680   5.353   8.604   2.675
 1155SOL    HW2 7681   5.377   8.577   2.528
 1156SOL     OW 7682   3.859   7.866   5.089
 1156SOL    HW1 7683   3.804   7.795   5.123
 1156SOL    HW2 7684   3.895   7.908   5.168
 1157SOL     OW 7685   5.589   4.040   0.465
 1157SOL    HW1 7686   5.600   4.047   0.370
 1157SOL    HW2 7687   5.495   4.051   0.479
 1158SOL     OW 7688   5.544   3.547   1.170
 1158SOL    HW1 7689   5.542   3.540   1.265
 1158SOL    HW2 7690   5.484   3.479   1.139
 1159SOL     OW 7691   5.750   9.042   5.303
 1159SOL    HW1 7692   5.702   9.073   5.379
 1159SOL    HW2 7693   5.785   8.957   5.330
 1160SOL     OW 7694   2.326   5.090   3.651
 1160SOL    HW1 7695   2.298   5.165   3.599
 1160SOL    HW2 7696   2.422   5.096   3.652
 1161SOL     OW 7697   3.206   5.903   0.110
 1161SOL    HW1 7698   3.142   5.931   0.045
 1161SOL    HW2 7699   3.291   5.915   0.066
 1162SOL     OW 7700   6.467   7.662   4.811
 1162SOL    HW1 7701   6.396   7.604   4.839
 1162SOL    HW2 7702   6.428   7.716   4.743
 1163SOL     OW 7703   5.783   6.350   0.011
 1163SOL    HW1 7704   5.723   6.375  -0.059
 1163SOL    HW2 7705   5.796   6.256  -0.000
 1164SOL     OW 7706   3.157   7.449   4.431
 1164SOL    HW1 7707   3.194   7.463   4.518
 1164SOL    HW2 7708   3.202   7.514   4.376
 1165SOL     OW 7709   3.302   7.110   4.547
 1165SOL    HW1 7710   3.283   7.129   4.455
 1165SOL    HW2 7711   3.390   7.073   4.546
 1166SOL     OW 7712   1.671   2.192   0.253
 1166SOL    HW1 7713   1.667   2.284   0.227
 1166SOL    HW2 7714   1.746   2.157   0.205
 1167SOL     OW 7715   7.573   7.106   1.584
 1167SOL    HW1 7716   7.624   7.117   1.664
 1167SOL    HW2 7717   7.484   7.090   1.614
 1168SOL     OW 7718   4.377   3.870   5.093
 1168SOL    HW1 7719   4.308   3.826   5.043
 1168SOL    HW2 7720   4.369   3.962   5.068
 1169SOL     OW 7721  -0.656   3.326   4.007
 1169SOL    HW1 7722  -0.678   3.350   4.097
 1169SOL    HW2 7723  -0.561   3.311   4.008
 1170SOL     OW 7724   4.444   5.446   4.655
 1170SOL    HW1 7725   4.500   5.523   4.648
 1170SOL    HW2 7726   4.465   5.408   4.740
 1171SOL     OW 7727   1.697   8.278   3.838
 1171SOL    HW1 7728   1.622   8.223   3.861
 1171SOL    HW2 7729   1.748   8.283   3.919
 1172SOL     OW 7730   3.008   4.538   4.600
 1172SOL    HW1 7731   2.992   4.557   4.692
 1172SOL    HW2 7732   3.096   4.501   4.598
 1173SOL     OW 7733   5.179   9.568   5.455
 1173SOL    HW1 7734   5.229   9.562   5.536
 1173SOL    HW2 7735   5.196   9.656   5.422
 1174SOL     OW 7736   6.865   0.756   0.360
 1174SOL    HW1 7737   6.774   0.757   0.389
 1174SOL    HW2 7738   6.865   0.699   0.283
 1175SOL     OW 7739   1.174   8.946   4.160
 1175SOL    HW1 7740   1.095   8.906   4.197
 1175SOL    HW2 7741   1.192   8.894   4.081
 1176SOL     OW 7742   0.704   8.443   3.751
 1176SOL    HW1 7743   0.681   8.442   3.658
 1176SOL    HW2 7744   0.626   8.475   3.795
 1177SOL     OW 7745   8.914   6.983   1.029
 1177SOL    HW1 7746   8.884   7.048   0.965
 1177SOL    HW2 7747   8.928   7.033   1.109
 1178SOL     OW 7748   3.689   3.896   4.223
 1178SOL    HW1 7749   3.783   3.912   4.214
 1178SOL    HW2 7750   3.676   3.808   4.187
 1179SOL     OW 7751   5.881   5.684   5.049
 1179SOL    HW1 7752   5.913   5.612   5.103
 1179SOL    HW2 7753   5.933   5.760   5.077
 1180SOL     OW 7754   2.083   8.198   4.581
 1180SOL    HW1 7755   2.129   8.125   4.539
 1180SOL    HW2 7756   2.114   8.275   4.535
 1181SOL     OW 7757   8.079   7.863   1.802
 1181SOL    HW1 7758   8.122   7.787   1.761
 1181SOL    HW2 7759   8.149   7.928   1.808
 1182SOL     OW 7760   3.468   3.918   4.869
 1182SOL    HW1 7761   3.474   3.824   4.852
 1182SOL    HW2 7762   3.387   3.946   4.826
 1183SOL     OW 7763   2.393   5.339   0.793
 1183SOL    HW1 7764   2.480   5.374   0.777
 1183SOL    HW2 7765   2.360   5.313   0.707
 1184SOL     OW 7766  -1.399   3.617   5.500
 1184SOL    HW1 7767  -1.356   3.634   5.583
 1184SOL    HW2 7768  -1.492   3.612   5.521
 1185SOL     OW 7769   7.346   7.520   2.752
 1185SOL    HW1 7770   7.284   7.543   2.682
 1185SOL    HW2 7771   7.417   7.475   2.706
 1186SOL     OW 7772   6.406   6.495   5.332
 1186SOL    HW1 7773   6.460   6.452   5.266
 1186SOL    HW2 7774   6.417   6.588   5.314
 1187SOL     OW 7775   2.391   7.247   5.232
 1187SOL    HW1 7776   2.480   7.281   5.225
 1187SOL    HW2 7777   2.397   7.174   5.294
 1188SOL     OW 7778   6.227   7.239   4.020
 1188SOL    HW1 7779   6.260   7.237   4.109
 1188SOL    HW2 7780   6.303   7.217   3.966
 1189SOL     OW 7781   1.340   9.149   4.180
 1189SOL    HW1 7782   1.414   9.112   4.132
 1189SOL    HW2 7783   1.272   9.082   4.175
 1190SOL     OW 7784  -1.832   3.125   4.917
 1190SOL    HW1 7785  -1.846   3.110   5.011
 1190SOL    HW2 7786  -1.777   3.052   4.889
 1191SOL     OW 7787   6.117   6.390   0.239
 1191SOL    HW1 7788   6.082   6.467   0.283
 1191SOL    HW2 7789   6.211   6.395   0.252
 1192SOL     OW 7790   5.508   7.571   1.005
 1192SOL    HW1 7791   5.579   7.634   1.019
 1192SOL    HW2 7792   5.523   7.504   1.072
 1193SOL     OW 7793   1.376   8.632   3.966
 1193SOL    HW1 7794   1.471   8.627   3.955
 1193SOL    HW2 7795   1.356   8.560   4.027
 1194SOL     OW 7796   4.651   5.751   2.797
 1194SOL    HW1 7797   4.675   5.777   2.887
 1194SOL    HW2 7798   4.622   5.661   2.805
 1195SOL     OW 7799   3.510   4.851   4.008
 1195SOL    HW1 7800   3.532   4.927   4.062
 1195SOL    HW2 7801   3.511   4.777   4.069
 1196SOL     OW 7802  -1.681   5.721   6.171
 1196SOL    HW1 7803  -1.741   5.647   6.161
 1196SOL    HW2 7804  -1.647   5.712   6.260
 1197SOL     OW 7805   5.029   4.655   5.505
 1197SOL    HW1 7806   5.100   4.697   5.458
 1197SOL    HW2 7807   4.961   4.641   5.439
 1198SOL     OW 7808   1.850   7.277   3.673
 1198SOL    HW1 7809   1.779   7.212   3.679
 1198SOL    HW2 7810   1.893   7.258   3.590
 1199SOL     OW 7811   2.969   7.298   5.506
 1199SOL    HW1 7812   2.884   7.311   5.463
 1199SOL    HW2 7813   2.967   7.357   5.581
 1200SOL     OW 7814   7.064   5.475   0.207
 1200SOL    HW1 7815   7.081   5.567   0.189
 1200SOL    HW2 7816   7.143   5.444   0.251
 1201SOL     OW 7817   6.325   8.986   4.445
 1201SOL    HW1 7818   6.392   9.007   4.510
 1201SOL    HW2 7819   6.371   8.990   4.361
 1202SOL     OW 7820   1.962   3.742   0.114
 1202SOL    HW1 7821   2.007   3.657   0.112
 1202SOL    HW2 7822   1.876   3.724   0.076
 1203SOL     OW 7823   2.355   2.422   2.459
 1203SOL    HW1 7824   2.405   2.492   2.501
 1203SOL    HW2 7825   2.276   2.466   2.426
 1204SOL     OW 7826   2.105   3.740   2.221
 1204SOL    HW1 7827   2.126   3.664   2.275
 1204SOL    HW2 7828   2.059   3.800   2.281
 1205SOL     OW 7829   0.723   9.785   5.049
 1205SOL    HW1 7830   0.645   9.838   5.065
 1205SOL    HW2 7831   0.707   9.743   4.964
 1206SOL     OW 7832   3.729   7.835   3.817
 1206SOL    HW1 7833   3.689   7.791   3.892
 1206SOL    HW2 7834   3.661   7.831   3.749
 1207SOL     OW 7835   2.615   8.534   4.605
 1207SOL    HW1 7836   2.550   8.470   4.633
 1207SOL    HW2 7837   2.688   8.523   4.666
 1208SOL     OW 7838   2.589   4.357   1.130
 1208SOL    HW1 7839   2.542   4.346   1.212
 1208SOL    HW2 7840   2.605   4.451   1.124
 1209SOL     OW 7841   5.971   3.618   2.527
 1209SOL    HW1 7842   5.966   3.673   2.605
 1209SOL    HW2 7843   6.055   3.573   2.535
 1210SOL     OW 7844   2.110   3.132   0.783
 1210SOL    HW1 7845   2.038   3.181   0.744
 1210SOL    HW2 7846   2.076   3.102   0.867
 1211SOL     OW 7847   2.578   5.499   1.708
 1211SOL    HW1 7848   2.519   5.425   1.696
 1211SOL    HW2 7849   2.632   5.474   1.783
 1212SOL     OW 7850   0.277   5.279   4.807
 1212SOL    HW1 7851   0.261   5.318   4.721
 1212SOL    HW2 7852   0.205   5.217   4.819
 1213SOL     OW 7853   6.151   6.731   2.016
 1213SOL    HW1 7854   6.214   6.670   2.055
 1213SOL    HW2 7855   6.181   6.817   2.045
 1214SOL     OW 7856   1.068   9.674   4.650
 1214SOL    HW1 7857   1.150   9.723   4.649
 1214SOL    HW2 7858   0.999   9.741   4.653
 1215SOL     OW 7859   3.566   5.770   2.224
 1215SOL    HW1 7860   3.490   5.752   2.169
 1215SOL    HW2 7861   3.561   5.703   2.293
 1216SOL     OW 7862   4.684   7.096   0.509
 1216SOL    HW1 7863   4.670   7.105   0.603
 1216SOL    HW2 7864   4.635   7.017   0.485
 1217SOL     OW 7865   5.871   4.825   3.562
 1217SOL    HW1 7866   5.869   4.885   3.487
 1217SOL    HW2 7867   5.790   4.774   3.554
 1218SOL     OW 7868   3.949   6.074   1.545
 1218SOL    HW1 7869   3.893   6.146   1.572
 1218SOL    HW2 7870   4.038   6.106   1.556
 1219SOL     OW 7871   0.872   7.812   3.320
 1219SOL    HW1 7872   0.901   7.879   3.259
 1219SOL    HW2 7873   0.830   7.745   3.265
 1220SOL     OW 7874   4.196   2.293   0.055
 1220SOL    HW1 7875   4.123   2.243   0.091
 1220SOL    HW2 7876   4.178   2.384   0.079
 1221SOL     OW 7877   3.878   3.086   1.141
 1221SOL    HW1 7878   3.927   3.142   1.080
 1221SOL    HW2 7879   3.787   3.091   1.111
 1222SOL     OW 7880   5.296   7.590   3.262
 1222SOL    HW1 7881   5.318   7.673   3.219
 1222SOL    HW2 7882   5.282   7.529   3.189
 1223SOL     OW 7883   0.376   7.756   5.512
 1223SOL    HW1 7884   0.422   7.673   5.531
 1223SOL    HW2 7885   0.323   7.736   5.435
 1224SOL     OW 7886   1.454   4.217   5.933
 1224SOL    HW1 7887   1.533   4.170   5.959
 1224SOL    HW2 7888   1.434   4.184   5.846
 1225SOL     OW 7889   4.814   7.153   4.852
 1225SOL    HW1 7890   4.800   7.059   4.862
 1225SOL    HW2 7891   4.735   7.184   4.807
 1226SOL     OW 7892   1.826   1.216   1.368
 1226SOL    HW1 7893   1.767   1.203   1.442
 1226SOL    HW2 7894   1.865   1.302   1.383
 1227SOL     OW 7895   7.227   7.272   1.436
 1227SOL    HW1 7896   7.283   7.289   1.511
 1227SOL    HW2 7897   7.257   7.188   1.401
 1228SOL     OW 7898   4.365   8.217   5.966
 1228SOL    HW1 7899   4.388   8.212   5.873
 1228SOL    HW2 7900   4.395   8.134   6.003
 1229SOL     OW 7901   3.973   3.917   4.159
 1229SOL    HW1 7902   4.046   3.855   4.162
 1229SOL    HW2 7903   3.954   3.927   4.065
 1230SOL     OW 7904   7.095   8.131   4.323
 1230SOL    HW1 7905   7.108   8.112   4.231
 1230SOL    HW2 7906   7.005   8.104   4.341
 1231SOL     OW 7907   3.441   0.781   0.247
 1231SOL    HW1 7908   3.405   0.706   0.295
 1231SOL    HW2 7909   3.477   0.744   0.167
 1232SOL     OW 7910   5.642   7.097   2.372
 1232SOL    HW1 7911   5.648   7.020   2.314
 1232SOL    HW2 7912   5.693   7.073   2.449
 1233SOL     OW 7913   1.693   1.769   0.654
 1233SOL    HW1 7914   1.667   1.860   0.666
 1233SOL    HW2 7915   1.787   1.773   0.636
 1234SOL     OW 7916   3.626   5.372   1.680
 1234SOL    HW1 7917   3.700   5.313   1.665
 1234SOL    HW2 7918   3.566   5.322   1.735
 1235SOL     OW 7919   5.152   8.167   5.558
 1235SOL    HW1 7920   5.223   8.225   5.587
 1235SOL    HW2 7921   5.166   8.157   5.464
 1236SOL     OW 7922   4.540   5.813   1.406
 1236SOL    HW1 7923   4.491   5.861   1.472
 1236SOL    HW2 7924   4.584   5.743   1.454
 1237SOL     OW 7925   4.967   1.768   0.453
 1237SOL    HW1 7926   5.005   1.763   0.541
 1237SOL    HW2 7927   5.008   1.846   0.414
 1238SOL     OW 7928  -0.003   4.010   5.289
 1238SOL    HW1 7929  -0.011   3.928   5.337
 1238SOL    HW2 7930   0.020   3.984   5.200
 1239SOL     OW 7931   4.360   5.352   2.711
 1239SOL    HW1 7932   4.343   5.417   2.642
 1239SOL    HW2 7933   4.380   5.272   2.664
 1240SOL     OW 7934   3.195   6.431   0.724
 1240SOL    HW1 7935   3.229   6.504   0.776
 1240SOL    HW2 7936   3.111   6.411   0.764
 1241SOL     OW 7937   2.757   5.551   3.315
 1241SOL    HW1 7938   2.790   5.462   3.315
 1241SOL    HW2 7939   2.822   5.602   3.267
 1242SOL     OW 7940   4.835   0.738   1.153
 1242SOL    HW1 7941   4.849   0.718   1.061
 1242SOL    HW2 7942   4.869   0.826   1.164
 1243SOL     OW 7943   4.585   4.857   6.075
 1243SOL    HW1 7944   4.574   4.921   6.145
 1243SOL    HW2 7945   4.528   4.888   6.005
 1244SOL     OW 7946   6.990   9.400   5.115
 1244SOL    HW1 7947   6.921   9.450   5.072
 1244SOL    HW2 7948   7.068   9.455   5.106
 1245SOL     OW 7949   6.499   4.420   0.651
 1245SOL    HW1 7950   6.501   4.332   0.615
 1245SOL    HW2 7951   6.492   4.408   0.746
 1246SOL     OW 7952   7.658   2.061   1.028
 1246SOL    HW1 7953   7.714   2.022   1.096
 1246SOL    HW2 7954   7.630   2.145   1.066
 1247SOL     OW 7955   3.804   6.683   4.975
 1247SOL    HW1 7956   3.783   6.609   4.919
 1247SOL    HW2 7957   3.848   6.746   4.918
 1248SOL     OW 7958   4.536   7.427   0.786
 1248SOL    HW1 7959   4.593   7.501   0.809
 1248SOL    HW2 7960   4.475   7.463   0.721
 1249SOL     OW 7961   2.671   8.934   3.457
 1249SOL    HW1 7962   2.718   8.992   3.398
 1249SOL    HW2 7963   2.697   8.963   3.545
 1250SOL     OW 7964   0.401   3.754   6.150
 1250SOL    HW1 7965   0.484   3.788   6.116
 1250SOL    HW2 7966   0.403   3.774   6.243
 1251SOL     OW 7967   6.296   2.705   2.594
 1251SOL    HW1 7968   6.271   2.793   2.621
 1251SOL    HW2 7969   6.274   2.701   2.501
 1252SOL     OW 7970   4.160   1.693   0.030
 1252SOL    HW1 7971   4.201   1.768  -0.012
 1252SOL    HW2 7972   4.183   1.701   0.123
 1253SOL     OW 7973   3.580   6.317   1.412
 1253SOL    HW1 7974   3.582   6.224   1.390
 1253SOL    HW2 7975   3.614   6.361   1.335
 1254SOL     OW 7976   2.666   7.923   5.727
 1254SOL    HW1 7977   2.711   7.914   5.643
 1254SOL    HW2 7978   2.601   7.852   5.727
 1255SOL     OW 7979   2.152   3.355   1.250
 1255SOL    HW1 7980   2.132   3.355   1.344
 1255SOL    HW2 7981   2.085   3.298   1.212
 1256SOL     OW 7982   9.549   7.040   0.609
 1256SOL    HW1 7983   9.499   7.003   0.536
 1256SOL    HW2 7984   9.637   7.005   0.597
 1257SOL     OW 7985   1.727   2.227   1.060
 1257SOL    HW1 7986   1.671   2.150   1.064
 1257SOL    HW2 7987   1.667   2.301   1.057
 1258SOL     OW 7988   1.320   7.548   4.782
 1258SOL    HW1 7989   1.230   7.577   4.765
 1258SOL    HW2 7990   1.372   7.593   4.715
 1259SOL     OW 7991   0.632   8.422   5.944
 1259SOL    HW1 7992   0.642   8.476   5.867
 1259SOL    HW2 7993   0.544   8.442   5.977
 1260SOL     OW 7994   6.097   8.137   1.719
 1260SOL    HW1 7995   6.085   8.122   1.812
 1260SOL    HW2 7996   6.039   8.210   1.698
 1261SOL     OW 7997   5.209   7.771   4.582
 1261SOL    HW1 7998   5.220   7.812   4.496
 1261SOL    HW2 7999   5.167   7.687   4.564
 1262SOL     OW 8000   5.164   3.902   0.617
 1262SOL    HW1 8001   5.124   3.914   0.531
 1262SOL    HW2 8002   5.203   3.815   0.613
 1263SOL     OW 8003   4.027   6.433   0.141
 1263SOL    HW1 8004   3.981   6.380   0.076
 1263SOL    HW2 8005   3.958   6.460   0.202
 1264SOL     OW 8006   6.429   6.473   2.425
 1264SOL    HW1 8007   6.351   6.439   2.382
 1264SOL    HW2 8008   6.501   6.449   2.366
 1265SOL     OW 8009   2.846   8.389   5.269
 1265SOL    HW1 8010   2.874   8.438   5.346
 1265SOL    HW2 8011   2.923   8.384   5.213
 1266SOL     OW 8012   2.794   3.888   5.820
 1266SOL    HW1 8013   2.791   3.984   5.825
 1266SOL    HW2 8014   2.788   3.868   5.727
 1267SOL     OW 8015   3.423   4.490   1.367
 1267SOL    HW1 8016   3.503   4.455   1.328
 1267SOL    HW2 8017   3.439   4.585   1.371
 1268SOL     OW 8018   3.701   5.710   5.214
 1268SOL    HW1 8019   3.715   5.679   5.304
 1268SOL    HW2 8020   3.628   5.772   5.221
 1269SOL     OW 8021   7.364   7.469   1.623
 1269SOL    HW1 8022   7.456   7.487   1.607
 1269SOL    HW2 8023   7.322   7.555   1.623
 1270SOL     OW 8024   3.616   7.522   0.694
 1270SOL    HW1 8025   3.626   7.578   0.771
 1270SOL    HW2 8026   3.536   7.473   0.710
 1271SOL     OW 8027   4.032   4.355   5.727
 1271SOL    HW1 8028   4.031   4.449   5.744
 1271SOL    HW2 8029   3.945   4.325   5.753
 1272SOL     OW 8030   5.810   6.397   2.733
 1272SOL    HW1 8031   5.743   6.466   2.741
 1272SOL    HW2 8032   5.834   6.377   2.824
 1273SOL     OW 8033   4.530   2.972   0.721
 1273SOL    HW1 8034   4.487   3.055   0.699
 1273SOL    HW2 8035   4.465   2.905   0.700
 1274SOL     OW 8036   6.366   7.377   6.000
 1274SOL    HW1 8037   6.397   7.324   6.073
 1274SOL    HW2 8038   6.400   7.333   5.922
 1275SOL     OW 8039   5.156   5.956   3.459
 1275SOL    HW1 8040   5.070   5.994   3.477
 1275SOL    HW2 8041   5.218   6.026   3.480
 1276SOL     OW 8042   2.285   2.722   1.610
 1276SOL    HW1 8043   2.300   2.649   1.550
 1276SOL    HW2 8044   2.335   2.699   1.688
 1277SOL     OW 8045   5.705   8.761   4.840
 1277SOL    HW1 8046   5.705   8.851   4.873
 1277SOL    HW2 8047   5.659   8.711   4.908
 1278SOL     OW 8048   4.330   8.703   4.170
 1278SOL    HW1 8049   4.286   8.663   4.095
 1278SOL    HW2 8050   4.271   8.773   4.198
 1279SOL     OW 8051   5.361   3.630   1.662
 1279SOL    HW1 8052   5.271   3.605   1.644
 1279SOL    HW2 8053   5.365   3.639   1.758
 1280SOL     OW 8054   2.958   6.020   1.840
 1280SOL    HW1 8055   2.988   5.947   1.786
 1280SOL    HW2 8056   2.937   5.980   1.925
 1281SOL     OW 8057   5.436   5.628   5.809
 1281SOL    HW1 8058   5.340   5.629   5.817
 1281SOL    HW2 8059   5.466   5.696   5.869
 1282SOL     OW 8060   6.962   4.095   1.188
 1282SOL    HW1 8061   6.883   4.137   1.221
 1282SOL    HW2 8062   6.947   4.083   1.095
 1283SOL     OW 8063   2.973   2.924   2.739
 1283SOL    HW1 8064   2.879   2.928   2.753
 1283SOL    HW2 8065   3.011   2.946   2.825
 1284SOL     OW 8066   6.422   7.427   0.752
 1284SOL    HW1 8067   6.482   7.396   0.683
 1284SOL    HW2 8068   6.366   7.352   0.770
 1285SOL     OW 8069   2.442   3.501   3.198
 1285SOL    HW1 8070   2.357   3.545   3.195
 1285SOL    HW2 8071   2.504   3.572   3.217
 1286SOL     OW 8072   2.918   5.736   3.148
 1286SOL    HW1 8073   2.845   5.700   3.097
 1286SOL    HW2 8074   2.953   5.806   3.093
 1287SOL     OW 8075   2.027   9.564   5.426
 1287SOL    HW1 8076   2.028   9.619   5.348
 1287SOL    HW2 8077   1.983   9.617   5.493
 1288SOL     OW 8078   8.501   6.134   1.111
 1288SOL    HW1 8079   8.450   6.185   1.173
 1288SOL    HW2 8080   8.584   6.118   1.155
 1289SOL     OW 8081   3.826   5.281   5.035
 1289SOL    HW1 8082   3.754   5.246   5.088
 1289SOL    HW2 8083   3.905   5.239   5.070
 1290SOL     OW 8084   4.810   5.871   1.256
 1290SOL    HW1 8085   4.775   5.943   1.308
 1290SOL    HW2 8086   4.880   5.910   1.204
 1291SOL     OW 8087   4.381   7.184   2.575
 1291SOL    HW1 8088   4.293   7.185   2.537
 1291SOL    HW2 8089   4.423   7.107   2.535
 1292SOL     OW 8090   3.129   2.214   2.283
 1292SOL    HW1 8091   3.055   2.216   2.222
 1292SOL    HW2 8092   3.090   2.224   2.369
 1293SOL     OW 8093   5.747   8.842   5.708
 1293SOL    HW1 8094   5.710   8.831   5.620
 1293SOL    HW2 8095   5.781   8.932   5.708
 1294SOL     OW 8096   7.419   5.211   0.517
 1294SOL    HW1 8097   7.400   5.123   0.485
 1294SOL    HW2 8098   7.400   5.208   0.610
 1295SOL     OW 8099   4.734   2.229   1.628
 1295SOL    HW1 8100   4.732   2.148   1.577
 1295SOL    HW2 8101   4.812   2.220   1.683
 1296SOL     OW 8102   6.610   7.639   1.618
 1296SOL    HW1 8103   6.594   7.578   1.545
 1296SOL    HW2 8104   6.702   7.626   1.640
 1297SOL     OW 8105   6.093   2.310   0.829
 1297SOL    HW1 8106   6.084   2.354   0.745
 1297SOL    HW2 8107   6.003   2.301   0.860
 1298SOL     OW 8108   4.533   6.896   1.976
 1298SOL    HW1 8109   4.491   6.894   1.890
 1298SOL    HW2 8110   4.562   6.987   1.987
 1299SOL     OW 8111   2.472   8.486   4.264
 1299SOL    HW1 8112   2.504   8.574   4.244
 1299SOL    HW2 8113   2.386   8.482   4.222
 1300SOL     OW 8114   4.437   3.728   6.009
 1300SOL    HW1 8115   4.379   3.664   5.968
 1300SOL    HW2 8116   4.469   3.781   5.937
 1301SOL     OW 8117   4.462   3.080   1.308
 1301SOL    HW1 8118   4.390   3.143   1.308
 1301SOL    HW2 8119   4.521   3.111   1.376
 1302SOL     OW 8120   3.656   5.294   3.455
 1302SOL    HW1 8121   3.565   5.307   3.426
 1302SOL    HW2 8122   3.697   5.243   3.386
 1303SOL     OW 8123   4.854   8.559   2.545
 1303SOL    HW1 8124   4.929   8.515   2.504
 1303SOL    HW2 8125   4.782   8.545   2.483
 1304SOL     OW 8126   4.737   6.895   4.880
 1304SOL    HW1 8127   4.750   6.911   4.786
 1304SOL    HW2 8128   4.655   6.941   4.900
 1305SOL     OW 8129   2.813   9.468   4.909
 1305SOL    HW1 8130   2.773   9.512   4.984
 1305SOL    HW2 8131   2.764   9.386   4.901
 1306SOL     OW 8132   3.397   8.729   2.919
 1306SOL    HW1 8133   3.323   8.696   2.869
 1306SOL    HW2 8134   3.466   8.664   2.905
 1307SOL     OW 8135   6.251   8.630   3.236
 1307SOL    HW1 8136   6.299   8.706   3.204
 1307SOL    HW2 8137   6.222   8.585   3.157
 1308SOL     OW 8138   4.033   7.813   5.334
 1308SOL    HW1 8139   4.115   7.791   5.379
 1308SOL    HW2 8140   3.995   7.728   5.310
 1309SOL     OW 8141   6.181   5.992   1.612
 1309SOL    HW1 8142   6.208   5.996   1.703
 1309SOL    HW2 8143   6.261   5.968   1.565
 1310SOL     OW 8144   7.072   4.341   1.097
 1310SOL    HW1 8145   7.051   4.260   1.143
 1310SOL    HW2 8146   7.166   4.336   1.079
 1311SOL     OW 8147   5.717   1.690   2.728
 1311SOL    HW1 8148   5.770   1.757   2.687
 1311SOL    HW2 8149   5.633   1.693   2.681
 1312SOL     OW 8150   1.718   7.249   4.733
 1312SOL    HW1 8151   1.667   7.329   4.749
 1312SOL    HW2 8152   1.776   7.242   4.809
 1313SOL     OW 8153   4.683   7.641   4.097
 1313SOL    HW1 8154   4.765   7.631   4.048
 1313SOL    HW2 8155   4.616   7.649   4.030
 1314SOL     OW 8156   5.933   6.081   5.864
 1314SOL    HW1 8157   6.008   6.103   5.810
 1314SOL    HW2 8158   5.859   6.082   5.804
 1315SOL     OW 8159   5.234   6.672   1.145
 1315SOL    HW1 8160   5.162   6.628   1.190
 1315SOL    HW2 8161   5.282   6.602   1.101
 1316SOL     OW 8162   3.691   6.611   3.703
 1316SOL    HW1 8163   3.746   6.546   3.749
 1316SOL    HW2 8164   3.745   6.690   3.702
 1317SOL     OW 8165   4.770   5.146   1.190
 1317SOL    HW1 8166   4.708   5.107   1.251
 1317SOL    HW2 8167   4.737   5.235   1.175
 1318SOL     OW 8168   1.942   5.511   0.643
 1318SOL    HW1 8169   1.867   5.558   0.606
 1318SOL    HW2 8170   2.010   5.519   0.576
 1319SOL     OW 8171   4.980   2.811   2.009
 1319SOL    HW1 8172   5.000   2.905   2.018
 1319SOL    HW2 8173   4.891   2.808   1.975
 1320SOL     OW 8174   7.707   5.396   0.300
 1320SOL    HW1 8175   7.747   5.479   0.324
 1320SOL    HW2 8176   7.647   5.417   0.228
 1321SOL     OW 8177   8.286   5.002   0.120
 1321SOL    HW1 8178   8.259   4.945   0.191
 1321SOL    HW2 8179   8.267   4.952   0.040
 1322SOL     OW 8180   1.027   6.046   5.722
 1322SOL    HW1 8181   1.064   6.069   5.636
 1322SOL    HW2 8182   0.948   5.996   5.701
 1323SOL     OW 8183   7.895   4.193   0.749
 1323SOL    HW1 8184   7.890   4.287   0.764
 1323SOL    HW2 8185   7.988   4.173   0.755
 1324SOL     OW 8186   4.107   9.033   5.442
 1324SOL    HW1 8187   4.169   8.978   5.395
 1324SOL    HW2 8188   4.043   8.971   5.479
 1325SOL     OW 8189   4.590   6.520   1.554
 1325SOL    HW1 8190   4.683   6.500   1.543
 1325SOL    HW2 8191   4.581   6.607   1.515
 1326SOL     OW 8192  -0.695   5.496   4.967
 1326SOL    HW1 8193  -0.693   5.412   5.012
 1326SOL    HW2 8194  -0.717   5.474   4.876
 1327SOL     OW 8195   7.161   7.275   2.555
 1327SOL    HW1 8196   7.113   7.199   2.523
 1327SOL    HW2 8197   7.128   7.289   2.644
 1328SOL     OW 8198   3.714   8.307   2.987
 1328SOL    HW1 8199   3.715   8.223   3.033
 1328SOL    HW2 8200   3.746   8.370   3.052
 1329SOL     OW 8201   7.611   6.766   0.842
 1329SOL    HW1 8202   7.661   6.731   0.915
 1329SOL    HW2 8203   7.576   6.849   0.874
 1330SOL     OW 8204   2.716   8.009   2.681
 1330SOL    HW1 8205   2.662   7.966   2.748
 1330SOL    HW2 8206   2.652   8.045   2.619
 1331SOL     OW 8207  -1.840   3.891   5.633
 1331SOL    HW1 8208  -1.891   3.891   5.552
 1331SOL    HW2 8209  -1.841   3.800   5.662
 1332SOL     OW 8210   1.335   9.201   3.630
 1332SOL    HW1 8211   1.242   9.213   3.613
 1332SOL    HW2 8212   1.341   9.197   3.726
 1333SOL     OW 8213   5.507   6.201   1.018
 1333SOL    HW1 8214   5.558   6.208   1.098
 1333SOL    HW2 8215   5.523   6.111   0.988
 1334SOL     OW 8216   6.513   6.884   3.869
 1334SOL    HW1 8217   6.492   6.810   3.811
 1334SOL    HW2 8218   6.443   6.885   3.933
 1335SOL     OW 8219   2.757   3.644   0.435
 1335SOL    HW1 8220   2.676   3.594   0.427
 1335SOL    HW2 8221   2.785   3.661   0.345
 1336SOL     OW 8222   2.835   7.243   2.268
 1336SOL    HW1 8223   2.749   7.282   2.250
 1336SOL    HW2 8224   2.866   7.289   2.346
 1337SOL     OW 8225   4.872   3.595   4.581
 1337SOL    HW1 8226   4.928   3.557   4.512
 1337SOL    HW2 8227   4.929   3.597   4.659
 1338SOL     OW 8228   3.464   4.921   2.518
 1338SOL    HW1 8229   3.514   4.855   2.470
 1338SOL    HW2 8230   3.504   4.922   2.605
 1339SOL     OW 8231   5.178   1.093   1.290
 1339SOL    HW1 8232   5.212   1.020   1.238
 1339SOL    HW2 8233   5.256   1.142   1.317
 1340SOL     OW 8234   3.294   4.537   3.779
 1340SOL    HW1 8235   3.371   4.485   3.759
 1340SOL    HW2 8236   3.233   4.518   3.707
 1341SOL     OW 8237   4.172   4.440   0.681
 1341SOL    HW1 8238   4.266   4.445   0.664
 1341SOL    HW2 8239   4.133   4.421   0.596
 1342SOL     OW 8240   3.748   5.717   5.814
 1342SOL    HW1 8241   3.803   5.732   5.890
 1342SOL    HW2 8242   3.753   5.622   5.800
 1343SOL     OW 8243   0.430   6.873   3.500
 1343SOL    HW1 8244   0.519   6.905   3.515
 1343SOL    HW2 8245   0.388   6.943   3.449
 1344SOL     OW 8246   5.197   4.543   0.843
 1344SOL    HW1 8247   5.254   4.565   0.769
 1344SOL    HW2 8248   5.245   4.476   0.891
 1345SOL     OW 8249   5.702   1.719   1.512
 1345SOL    HW1 8250   5.611   1.734   1.538
 1345SOL    HW2 8251   5.736   1.806   1.490
 1346SOL     OW 8252   4.879   5.054   0.397
 1346SOL    HW1 8253   4.931   5.132   0.416
 1346SOL    HW2 8254   4.792   5.074   0.434
 1347SOL     OW 8255   8.301   3.422   0.026
 1347SOL    HW1 8256   8.376   3.476   0.051
 1347SOL    HW2 8257   8.230   3.485   0.015
 1348SOL     OW 8258  -0.387   9.078   6.145
 1348SOL    HW1 8259  -0.325   9.061   6.074
 1348SOL    HW2 8260  -0.459   9.016   6.129
 1349SOL     OW 8261   4.887   2.437   2.046
 1349SOL    HW1 8262   4.807   2.460   1.998
 1349SOL    HW2 8263   4.929   2.370   1.993
 1350SOL     OW 8264   1.762   6.432   1.332
 1350SOL    HW1 8265   1.677   6.476   1.329
 1350SOL    HW2 8266   1.743   6.348   1.374
 1351SOL     OW 8267   5.082   4.848   4.723
 1351SOL    HW1 8268   5.079   4.890   4.809
 1351SOL    HW2 8269   5.171   4.811   4.718
 1352SOL     OW 8270   3.261   9.294   5.375
 1352SOL    HW1 8271   3.341   9.249   5.400
 1352SOL    HW2 8272   3.290   9.377   5.338
 1353SOL     OW 8273   2.347   3.536   0.117
 1353SOL    HW1 8274   2.308   3.475   0.055
 1353SOL    HW2 8275   2.336   3.622   0.077
 1354SOL     OW 8276   5.916   5.287   0.028
 1354SOL    HW1 8277   5.919   5.380   0.051
 1354SOL    HW2 8278   5.885   5.287  -0.062
 1355SOL     OW 8279   1.534   8.464   5.522
 1355SOL    HW1 8280   1.523   8.394   5.586
 1355SOL    HW2 8281   1.496   8.429   5.441
 1356SOL     OW 8282   0.295   1.681   2.394
 1356SOL    HW1 8283   0.287   1.723   2.308
 1356SOL    HW2 8284   0.361   1.733   2.440
 1357SOL     OW 8285   2.997   4.384   5.934
 1357SOL    HW1 8286   2.942   4.456   5.902
 1357SOL    HW2 8287   3.062   4.426   5.990
 1358SOL     OW 8288   2.028   6.096   5.922
 1358SOL    HW1 8289   2.053   6.072   5.833
 1358SOL    HW2 8290   2.028   6.192   5.921
 1359SOL     OW 8291   4.365   4.337   1.543
 1359SOL    HW1 8292   4.376   4.401   1.473
 1359SOL    HW2 8293   4.444   4.283   1.539
 1360SOL     OW 8294   3.502   6.232   3.790
 1360SOL    HW1 8295   3.527   6.152   3.745
 1360SOL    HW2 8296   3.585   6.272   3.815
 1361SOL     OW 8297   5.508   8.456   3.575
 1361SOL    HW1 8298   5.552   8.374   3.554
 1361SOL    HW2 8299   5.515   8.464   3.670
 1362SOL     OW 8300   0.054   8.890   5.475
 1362SOL    HW1 8301   0.107   8.953   5.524
 1362SOL    HW2 8302   0.008   8.943   5.410
 1363SOL     OW 8303   1.284   2.253   1.644
 1363SOL    HW1 8304   1.245   2.223   1.726
 1363SOL    HW2 8305   1.214   2.300   1.599
 1364SOL     OW 8306   2.294   7.828   4.729
 1364SOL    HW1 8307   2.380   7.820   4.770
 1364SOL    HW2 8308   2.237   7.860   4.798
 1365SOL     OW 8309   8.516   5.089   1.072
 1365SOL    HW1 8310   8.479   5.157   1.128
 1365SOL    HW2 8311   8.455   5.016   1.080
 1366SOL     OW 8312   3.073   4.605   5.519
 1366SOL    HW1 8313   3.129   4.668   5.563
 1366SOL    HW2 8314   2.994   4.601   5.573
 1367SOL     OW 8315  -0.075   1.541   1.198
 1367SOL    HW1 8316  -0.001   1.527   1.140
 1367SOL    HW2 8317  -0.082   1.636   1.207
 1368SOL     OW 8318   8.207   4.821   0.327
 1368SOL    HW1 8319   8.138   4.772   0.284
 1368SOL    HW2 8320   8.164   4.902   0.358
 1369SOL     OW 8321   3.611   8.515   4.925
 1369SOL    HW1 8322   3.549   8.497   4.996
 1369SOL    HW2 8323   3.570   8.585   4.874
 1370SOL     OW 8324   1.662   8.629   3.901
 1370SOL    HW1 8325   1.639   8.601   3.812
 1370SOL    HW2 8326   1.757   8.641   3.897
 1371SOL     OW 8327   0.700   2.985   0.847
 1371SOL    HW1 8328   0.760   3.002   0.774
 1371SOL    HW2 8329   0.677   3.072   0.880
 1372SOL     OW 8330   5.428   6.479   1.121
 1372SOL    HW1 8331   5.384   6.411   1.172
 1372SOL    HW2 8332   5.511   6.439   1.095
 1373SOL     OW 8333   3.503   5.310   3.906
 1373SOL    HW1 8334   3.555   5.282   3.830
 1373SOL    HW2 8335   3.506   5.406   3.902
 1374SOL     OW 8336   8.326   5.033   1.666
 1374SOL    HW1 8337   8.293   5.017   1.755
 1374SOL    HW2 8338   8.254   5.006   1.609
 1375SOL     OW 8339   4.187   7.827   4.665
 1375SOL    HW1 8340   4.197   7.889   4.737
 1375SOL    HW2 8341   4.209   7.877   4.587
 1376SOL     OW 8342   6.609   9.666   4.604
 1376SOL    HW1 8343   6.669   9.643   4.674
 1376SOL    HW2 8344   6.622   9.760   4.590
 1377SOL     OW 8345   4.796   6.697   0.662
 1377SOL    HW1 8346   4.792   6.611   0.704
 1377SOL    HW2 8347   4.737   6.752   0.714
 1378SOL     OW 8348   2.906   5.957   2.090
 1378SOL    HW1 8349   2.950   5.918   2.165
 1378SOL    HW2 8350   2.813   5.941   2.105
 1379SOL     OW 8351   3.363   6.926   3.414
 1379SOL    HW1 8352   3.383   6.833   3.406
 1379SOL    HW2 8353   3.312   6.946   3.335
 1380SOL     OW 8354   6.458   4.165   0.495
 1380SOL    HW1 8355   6.369   4.168   0.460
 1380SOL    HW2 8356   6.506   4.109   0.434
 1381SOL     OW 8357   3.233   2.703   1.364
 1381SOL    HW1 8358   3.141   2.682   1.380
 1381SOL    HW2 8359   3.263   2.637   1.301
 1382SOL     OW 8360   7.399   8.541   2.654
 1382SOL    HW1 8361   7.318   8.493   2.638
 1382SOL    HW2 8362   7.417   8.586   2.572
 1383SOL     OW 8363   5.674   3.632   4.936
 1383SOL    HW1 8364   5.643   3.542   4.947
 1383SOL    HW2 8365   5.648   3.655   4.847
 1384SOL     OW 8366   2.580   6.196   1.897
 1384SOL    HW1 8367   2.643   6.225   1.962
 1384SOL    HW2 8368   2.632   6.153   1.830
 1385SOL     OW 8369   1.809   5.706   3.475
 1385SOL    HW1 8370   1.725   5.670   3.503
 1385SOL    HW2 8371   1.873   5.669   3.536
 1386SOL     OW 8372   6.570   7.166   5.176
 1386SOL    HW1 8373   6.636   7.206   5.119
 1386SOL    HW2 8374   6.584   7.206   5.262
 1387SOL     OW 8375   5.840   6.761   0.934
 1387SOL    HW1 8376   5.906   6.828   0.916
 1387SOL    HW2 8377   5.847   6.745   1.028
 1388SOL     OW 8378   5.222   7.037   3.275
 1388SOL    HW1 8379   5.311   7.011   3.298
 1388SOL    HW2 8380   5.174   6.954   3.268
 1389SOL     OW 8381   0.559   6.937   5.202
 1389SOL    HW1 8382   0.555   6.845   5.228
 1389SOL    HW2 8383   0.469   6.968   5.212
 1390SOL     OW 8384   3.899   5.535   1.366
 1390SOL    HW1 8385   3.967   5.486   1.319
 1390SOL    HW2 8386   3.883   5.612   1.312
 1391SOL     OW 8387   6.224   6.881   2.532
 1391SOL    HW1 8388   6.194   6.952   2.474
 1391SOL    HW2 8389   6.300   6.845   2.487
 1392SOL     OW 8390   2.510   0.725   0.683
 1392SOL    HW1 8391   2.490   0.818   0.676
 1392SOL    HW2 8392   2.437   0.688   0.732
 1393SOL     OW 8393   3.338   3.850   4.586
 1393SOL    HW1 8394   3.252   3.828   4.621
 1393SOL    HW2 8395   3.395   3.780   4.618
 1394SOL     OW 8396   3.795   3.736   2.645
 1394SOL    HW1 8397   3.722   3.788   2.677
 1394SOL    HW2 8398   3.818   3.680   2.719
 1395SOL     OW 8399   2.326   6.342   0.700
 1395SOL    HW1 8400   2.297   6.326   0.610
 1395SOL    HW2 8401   2.387   6.271   0.718
 1396SOL     OW 8402   7.325   7.925   2.849
 1396SOL    HW1 8403   7.410   7.950   2.812
 1396SOL    HW2 8404   7.264   7.938   2.776
 1397SOL     OW 8405   2.104   3.033   1.427
 1397SOL    HW1 8406   2.020   3.035   1.381
 1397SOL    HW2 8407   2.126   3.125   1.440
 1398SOL     OW 8408   2.578   4.609   1.253
 1398SOL    HW1 8409   2.642   4.676   1.231
 1398SOL    HW2 8410   2.498   4.637   1.208
 1399SOL     OW 8411   1.154   8.674   4.698
 1399SOL    HW1 8412   1.231   8.645   4.747
 1399SOL    HW2 8413   1.082   8.625   4.736
 1400SOL     OW 8414   2.881   8.816   4.536
 1400SOL    HW1 8415   2.874   8.799   4.630
 1400SOL    HW2 8416   2.830   8.896   4.522
 1401SOL     OW 8417   4.565   4.480   3.400
 1401SOL    HW1 8418   4.608   4.422   3.336
 1401SOL    HW2 8419   4.528   4.420   3.465
 1402SOL     OW 8420   5.868   1.201   0.173
 1402SOL    HW1 8421   5.830   1.253   0.244
 1402SOL    HW2 8422   5.884   1.264   0.103
 1403SOL     OW 8423   6.224   5.283   0.478
 1403SOL    HW1 8424   6.274   5.270   0.397
 1403SOL    HW2 8425   6.288   5.317   0.541
 1404SOL     OW 8426   6.663   6.205   1.529
 1404SOL    HW1 8427   6.709   6.180   1.609
 1404SOL    HW2 8428   6.592   6.262   1.560
 1405SOL     OW 8429   5.513   8.407   6.103
 1405SOL    HW1 8430   5.421   8.382   6.099
 1405SOL    HW2 8431   5.512   8.503   6.092
 1406SOL     OW 8432   2.482   6.184   4.874
 1406SOL    HW1 8433   2.470   6.195   4.968
 1406SOL    HW2 8434   2.397   6.154   4.842
 1407SOL     OW 8435   2.282   0.876   1.181
 1407SOL    HW1 8436   2.352   0.892   1.118
 1407SOL    HW2 8437   2.203   0.865   1.128
 1408SOL     OW 8438   0.158   0.875   0.483
 1408SOL    HW1 8439   0.226   0.808   0.484
 1408SOL    HW2 8440   0.081   0.831   0.446
 1409SOL     OW 8441   6.190   4.027   4.351
 1409SOL    HW1 8442   6.229   3.954   4.302
 1409SOL    HW2 8443   6.213   4.008   4.442
 1410SOL     OW 8444   0.313   4.664   5.632
 1410SOL    HW1 8445   0.223   4.645   5.658
 1410SOL    HW2 8446   0.359   4.679   5.715
 1411SOL     OW 8447   6.570   7.661   4.098
 1411SOL    HW1 8448   6.490   7.679   4.147
 1411SOL    HW2 8449   6.576   7.566   4.096
 1412SOL     OW 8450   5.805   2.484   0.500
 1412SOL    HW1 8451   5.899   2.472   0.515
 1412SOL    HW2 8452   5.764   2.419   0.557
 1413SOL     OW 8453   0.905   2.849   1.078
 1413SOL    HW1 8454   0.983   2.820   1.031
 1413SOL    HW2 8455   0.835   2.849   1.012
 1414SOL     OW 8456   4.653   5.748   5.411
 1414SOL    HW1 8457   4.685   5.740   5.500
 1414SOL    HW2 8458   4.627   5.659   5.387
 1415SOL     OW 8459   4.631   4.514   4.463
 1415SOL    HW1 8460   4.619   4.602   4.426
 1415SOL    HW2 8461   4.583   4.457   4.403
 1416SOL     OW 8462   6.707   3.377   0.348
 1416SOL    HW1 8463   6.642   3.306   0.343
 1416SOL    HW2 8464   6.758   3.368   0.268
 1417SOL     OW 8465   1.958   6.879   2.077
 1417SOL    HW1 8466   1.956   6.807   2.139
 1417SOL    HW2 8467   2.036   6.930   2.101
 1418SOL     OW 8468   5.887   7.077   4.537
 1418SOL    HW1 8469   5.865   7.023   4.461
 1418SOL    HW2 8470   5.819   7.056   4.602
 1419SOL     OW 8471   6.734   9.633   5.853
 1419SOL    HW1 8472   6.785   9.661   5.929
 1419SOL    HW2 8473   6.747   9.538   5.849
 1420SOL     OW 8474   8.566   5.743   0.070
 1420SOL    HW1 8475   8.503   5.776   0.006
 1420SOL    HW2 8476   8.537   5.654   0.089
 1421SOL     OW 8477   5.179   6.526   2.541
 1421SOL    HW1 8478   5.222   6.451   2.583
 1421SOL    HW2 8479   5.176   6.593   2.609
 1422SOL     OW 8480  -1.697   3.378   4.922
 1422SOL    HW1 8481  -1.742   3.301   4.957
 1422SOL    HW2 8482  -1.607   3.350   4.910
 1423SOL     OW 8483   3.007   1.300   1.525
 1423SOL    HW1 8484   2.997   1.392   1.549
 1423SOL    HW2 8485   3.004   1.253   1.608
 1424SOL     OW 8486   2.550   5.115   0.270
 1424SOL    HW1 8487   2.584   5.190   0.221
 1424SOL    HW2 8488   2.604   5.041   0.242
 1425SOL     OW 8489   5.854   6.138   1.235
 1425SOL    HW1 8490   5.800   6.101   1.305
 1425SOL    HW2 8491   5.795   6.196   1.187
 1426SOL     OW 8492   3.833   2.917   0.434
 1426SOL    HW1 8493   3.891   2.973   0.383
 1426SOL    HW2 8494   3.795   2.856   0.371
 1427SOL     OW 8495   4.361   9.142   4.628
 1427SOL    HW1 8496   4.322   9.225   4.655
 1427SOL    HW2 8497   4.454   9.162   4.618
 1428SOL     OW 8498   2.163   1.611   1.398
 1428SOL    HW1 8499   2.120   1.694   1.420
 1428SOL    HW2 8500   2.102   1.569   1.336
 1429SOL     OW 8501   3.048   9.153   3.860
 1429SOL    HW1 8502   3.069   9.060   3.865
 1429SOL    HW2 8503   3.103   9.186   3.789
 1430SOL     OW 8504   1.484   1.293   0.653
 1430SOL    HW1 8505   1.511   1.385   0.660
 1430SOL    HW2 8506   1.503   1.269   0.562
 1431SOL     OW 8507   6.365   8.302   2.169
 1431SOL    HW1 8508   6.317   8.223   2.144
 1431SOL    HW2 8509   6.361   8.359   2.092
 1432SOL     OW 8510   9.002   4.970   0.368
 1432SOL    HW1 8511   9.052   4.973   0.450
 1432SOL    HW2 8512   9.057   4.918   0.309
 1433SOL     OW 8513   5.180   5.624   3.201
 1433SOL    HW1 8514   5.229   5.542   3.202
 1433SOL    HW2 8515   5.222   5.675   3.132
 1434SOL     OW 8516  -0.698   2.394   2.605
 1434SOL    HW1 8517  -0.673   2.425   2.518
 1434SOL    HW2 8518  -0.655   2.455   2.665
 1435SOL     OW 8519   4.276   1.734   0.913
 1435SOL    HW1 8520   4.286   1.680   0.835
 1435SOL    HW2 8521   4.209   1.798   0.889
 1436SOL     OW 8522   4.524   2.623   0.015
 1436SOL    HW1 8523   4.503   2.584  -0.069
 1436SOL    HW2 8524   4.460   2.586   0.075
 1437SOL     OW 8525   4.139  10.311   6.161
 1437SOL    HW1 8526   4.174  10.240   6.108
 1437SOL    HW2 8527   4.129  10.273   6.248
 1438SOL     OW 8528   2.717   2.894   2.817
 1438SOL    HW1 8529   2.671   2.944   2.884
 1438SOL    HW2 8530   2.748   2.816   2.862
 1439SOL     OW 8531   3.661   3.413   2.234
 1439SOL    HW1 8532   3.665   3.340   2.296
 1439SOL    HW2 8533   3.598   3.474   2.273
 1440SOL     OW 8534   4.603   4.949   0.542
 1440SOL    HW1 8535   4.634   4.899   0.618
 1440SOL    HW2 8536   4.599   5.039   0.572
 1441SOL     OW 8537   0.239   7.517   5.848
 1441SOL    HW1 8538   0.183   7.500   5.772
 1441SOL    HW2 8539   0.314   7.459   5.837
 1442SOL     OW 8540   5.893   5.840   4.361
 1442SOL    HW1 8541   5.942   5.903   4.308
 1442SOL    HW2 8542   5.864   5.890   4.437
 1443SOL     OW 8543   2.468   8.820   3.276
 1443SOL    HW1 8544   2.553   8.834   3.317
 1443SOL    HW2 8545   2.488   8.810   3.183
 1444SOL     OW 8546   2.889   9.267   6.030
 1444SOL    HW1 8547   2.880   9.222   5.946
 1444SOL    HW2 8548   2.911   9.357   6.007
 1445SOL     OW 8549   4.093   5.057   3.809
 1445SOL    HW1 8550   4.178   5.020   3.785
 1445SOL    HW2 8551   4.032   5.017   3.747
 1446SOL     OW 8552   2.039   7.616   3.633
 1446SOL    HW1 8553   2.096   7.693   3.640
 1446SOL    HW2 8554   2.065   7.575   3.551
 1447SOL     OW 8555   2.288   4.616   2.232
 1447SOL    HW1 8556   2.239   4.534   2.238
 1447SOL    HW2 8557   2.361   4.604   2.293
 1448SOL     OW 8558   5.248   8.537   5.476
 1448SOL    HW1 8559   5.265   8.579   5.392
 1448SOL    HW2 8560   5.155   8.516   5.474
 1449SOL     OW 8561   4.662   8.696   4.685
 1449SOL    HW1 8562   4.664   8.668   4.776
 1449SOL    HW2 8563   4.645   8.790   4.689
 1450SOL     OW 8564   0.946   4.969   1.509
 1450SOL    HW1 8565   0.884   5.012   1.567
 1450SOL    HW2 8566   0.996   5.040   1.470
 1451SOL     OW 8567   3.812   8.499   3.180
 1451SOL    HW1 8568   3.779   8.588   3.166
 1451SOL    HW2 8569   3.826   8.494   3.275
 1452SOL     OW 8570   8.284   3.586   0.464
 1452SOL    HW1 8571   8.269   3.632   0.547
 1452SOL    HW2 8572   8.243   3.640   0.398
 1453SOL     OW 8573   7.737   5.183   1.251
 1453SOL    HW1 8574   7.645   5.158   1.250
 1453SOL    HW2 8575   7.782   5.111   1.295
 1454SOL     OW 8576   0.308   8.993   4.904
 1454SOL    HW1 8577   0.289   8.921   4.964
 1454SOL    HW2 8578   0.264   8.968   4.822
 1455SOL     OW 8579   8.330   7.362   0.813
 1455SOL    HW1 8580   8.335   7.371   0.718
 1455SOL    HW2 8581   8.378   7.438   0.846
 1456SOL     OW 8582   5.284   8.517   2.370
 1456SOL    HW1 8583   5.287   8.503   2.275
 1456SOL    HW2 8584   5.202   8.478   2.398
 1457SOL     OW 8585   1.135   6.859   4.629
 1457SOL    HW1 8586   1.085   6.840   4.550
 1457SOL    HW2 8587   1.086   6.929   4.673
 1458SOL     OW 8588   1.754   7.638   4.478
 1458SOL    HW1 8589   1.806   7.717   4.493
 1458SOL    HW2 8590   1.818   7.568   4.474
 1459SOL     OW 8591   4.016   4.375   3.769
 1459SOL    HW1 8592   4.035   4.373   3.675
 1459SOL    HW2 8593   3.959   4.451   3.781
 1460SOL     OW 8594   2.802   6.250   2.067
 1460SOL    HW1 8595   2.863   6.178   2.076
 1460SOL    HW2 8596   2.857   6.329   2.074
 1461SOL     OW 8597   6.106   5.392   1.547
 1461SOL    HW1 8598   6.074   5.359   1.463
 1461SOL    HW2 8599   6.071   5.331   1.611
 1462SOL     OW 8600   1.956   9.807   4.854
 1462SOL    HW1 8601   1.947   9.898   4.826
 1462SOL    HW2 8602   2.015   9.811   4.929
 1463SOL     OW 8603   4.439   3.338   1.602
 1463SOL    HW1 8604   4.507   3.288   1.556
 1463SOL    HW2 8605   4.374   3.272   1.625
 1464SOL     OW 8606   4.596   6.209   2.744
 1464SOL    HW1 8607   4.540   6.131   2.753
 1464SOL    HW2 8608   4.653   6.206   2.821
 1465SOL     OW 8609   0.104   9.824   6.052
 1465SOL    HW1 8610   0.182   9.875   6.073
 1465SOL    HW2 8611   0.084   9.777   6.133
 1466SOL     OW 8612   6.976   8.954   4.771
 1466SOL    HW1 8613   6.987   8.880   4.830
 1466SOL    HW2 8614   6.897   8.934   4.721
 1467SOL     OW 8615   6.678   5.975   0.482
 1467SOL    HW1 8616   6.753   5.990   0.540
 1467SOL    HW2 8617   6.716   5.937   0.403
 1468SOL     OW 8618   4.045   3.836   4.476
 1468SOL    HW1 8619   4.088   3.917   4.505
 1468SOL    HW2 8620   4.085   3.817   4.391
 1469SOL     OW 8621   5.825   4.228   5.131
 1469SOL    HW1 8622   5.878   4.213   5.210
 1469SOL    HW2 8623   5.885   4.210   5.059
 1470SOL     OW 8624   7.431   0.511   0.510
 1470SOL    HW1 8625   7.386   0.545   0.588
 1470SOL    HW2 8626   7.441   0.587   0.453
 1471SOL     OW 8627   0.306   7.010   5.274
 1471SOL    HW1 8628   0.224   6.990   5.318
 1471SOL    HW2 8629   0.299   7.103   5.252
 1472SOL     OW 8630   6.432   1.402   0.998
 1472SOL    HW1 8631   6.348   1.441   0.974
 1472SOL    HW2 8632   6.417   1.307   0.993
 1473SOL     OW 8633   5.183   4.367   3.072
 1473SOL    HW1 8634   5.187   4.419   3.153
 1473SOL    HW2 8635   5.219   4.425   3.005
 1474SOL     OW 8636   1.546   2.624   1.095
 1474SOL    HW1 8637   1.454   2.641   1.074
 1474SOL    HW2 8638   1.552   2.529   1.102
 1475SOL     OW 8639  -2.001   4.016   5.920
 1475SOL    HW1 8640  -2.031   4.094   5.966
 1475SOL    HW2 8641  -1.946   4.049   5.849
 1476SOL     OW 8642   5.107   9.698   5.056
 1476SOL    HW1 8643   5.099   9.734   4.967
 1476SOL    HW2 8644   5.084   9.606   5.047
 1477SOL     OW 8645   4.290   0.906   0.951
 1477SOL    HW1 8646   4.362   0.969   0.947
 1477SOL    HW2 8647   4.273   0.895   1.045
 1478SOL     OW 8648   2.714   8.991   3.735
 1478SOL    HW1 8649   2.644   9.012   3.798
 1478SOL    HW2 8650   2.769   9.069   3.733
 1479SOL     OW 8651  -0.346   6.721   4.977
 1479SOL    HW1 8652  -0.418   6.746   5.034
 1479SOL    HW2 8653  -0.302   6.804   4.956
 1480SOL     OW 8654   7.154   0.485   0.376
 1480SOL    HW1 8655   7.089   0.442   0.319
 1480SOL    HW2 8656   7.165   0.425   0.449
 1481SOL     OW 8657  -1.360   2.631   3.911
 1481SOL    HW1 8658  -1.433   2.575   3.885
 1481SOL    HW2 8659  -1.375   2.648   4.004
 1482SOL     OW 8660   1.158   7.718   2.764
 1482SOL    HW1 8661   1.228   7.740   2.826
 1482SOL    HW2 8662   1.165   7.624   2.752
 1483SOL     OW 8663   3.583   6.558   5.746
 1483SOL    HW1 8664   3.656   6.616   5.763
 1483SOL    HW2 8665   3.506   6.615   5.748
 1484SOL     OW 8666   3.397   2.588   0.974
 1484SOL    HW1 8667   3.366   2.615   0.887
 1484SOL    HW2 8668   3.317   2.579   1.025
 1485SOL     OW 8669   1.090   4.785   4.807
 1485SOL    HW1 8670   1.176   4.757   4.838
 1485SOL    HW2 8671   1.064   4.855   4.867
 1486SOL     OW 8672   6.124   7.060   5.675
 1486SOL    HW1 8673   6.124   6.991   5.609
 1486SOL    HW2 8674   6.059   7.032   5.740
 1487SOL     OW 8675   3.830   3.905   0.191
 1487SOL    HW1 8676   3.920   3.934   0.182
 1487SOL    HW2 8677   3.791   3.921   0.105
 1488SOL     OW 8678  -0.006   2.146   2.169
 1488SOL    HW1 8679  -0.017   2.240   2.183
 1488SOL    HW2 8680   0.029   2.139   2.080
 1489SOL     OW 8681   4.710   6.094   4.225
 1489SOL    HW1 8682   4.751   6.037   4.160
 1489SOL    HW2 8683   4.626   6.117   4.186
 1490SOL     OW 8684   1.690   4.071   0.304
 1490SOL    HW1 8685   1.779   4.040   0.287
 1490SOL    HW2 8686   1.659   4.103   0.220
 1491SOL     OW 8687   4.976   8.523   5.880
 1491SOL    HW1 8688   5.029   8.555   5.954
 1491SOL    HW2 8689   4.886   8.524   5.912
 1492SOL     OW 8690   0.419   1.358   0.600
 1492SOL    HW1 8691   0.475   1.348   0.677
 1492SOL    HW2 8692   0.332   1.335   0.631
 1493SOL     OW 8693  -0.867   4.059   6.025
 1493SOL    HW1 8694  -0.917   3.978   6.027
 1493SOL    HW2 8695  -0.889   4.103   6.107
 1494SOL     OW 8696   2.920   7.726   2.078
 1494SOL    HW1 8697   2.971   7.654   2.113
 1494SOL    HW2 8698   2.845   7.685   2.034
 1495SOL     OW 8699  -0.060   3.285   4.881
 1495SOL    HW1 8700  -0.103   3.267   4.964
 1495SOL    HW2 8701  -0.091   3.216   4.822
 1496SOL     OW 8702   2.699   1.509   0.202
 1496SOL    HW1 8703   2.676   1.561   0.279
 1496SOL    HW2 8704   2.672   1.563   0.128
 1497SOL     OW 8705   6.714   1.768   0.358
 1497SOL    HW1 8706   6.758   1.689   0.389
 1497SOL    HW2 8707   6.635   1.736   0.313
 1498SOL     OW 8708   2.292   6.394   2.058
 1498SOL    HW1 8709   2.340   6.386   2.141
 1498SOL    HW2 8710   2.339   6.462   2.010
 1499SOL     OW 8711   3.058   3.648   1.714
 1499SOL    HW1 8712   3.086   3.577   1.771
 1499SOL    HW2 8713   3.138   3.698   1.697
 1500SOL     OW 8714   3.586   3.608   1.703
 1500SOL    HW1 8715   3.522   3.621   1.633
 1500SOL    HW2 8716   3.538   3.561   1.771
 1501SOL     OW 8717   3.952   4.738   3.209
 1501SOL    HW1 8718   3.943   4.644   3.192
 1501SOL    HW2 8719   3.893   4.755   3.282
 1502SOL     OW 8720   3.072   4.660   1.956
 1502SOL    HW1 8721   3.108   4.603   1.888
 1502SOL    HW2 8722   2.990   4.692   1.919
 1503SOL     OW 8723   2.195   2.492   0.972
 1503SOL    HW1 8724   2.174   2.422   0.910
 1503SOL    HW2 8725   2.110   2.524   1.002
 1504SOL     OW 8726   1.847   5.524   0.901
 1504SOL    HW1 8727   1.893   5.522   0.817
 1504SOL    HW2 8728   1.809   5.612   0.905
 1505SOL     OW 8729   1.716   1.414   0.871
 1505SOL    HW1 8730   1.671   1.463   0.802
 1505SOL    HW2 8731   1.748   1.481   0.931
 1506SOL     OW 8732   1.984   1.743   0.158
 1506SOL    HW1 8733   2.036   1.805   0.210
 1506SOL    HW2 8734   1.948   1.795   0.086
 1507SOL     OW 8735   3.941   4.190   2.594
 1507SOL    HW1 8736   3.926   4.186   2.689
 1507SOL    HW2 8737   4.032   4.217   2.586
 1508SOL     OW 8738   4.157   2.420   2.389
 1508SOL    HW1 8739   4.105   2.437   2.311
 1508SOL    HW2 8740   4.149   2.325   2.403
 1509SOL     OW 8741   3.600   4.840   1.665
 1509SOL    HW1 8742   3.647   4.818   1.585
 1509SOL    HW2 8743   3.658   4.900   1.712
 1510SOL     OW 8744   4.515   5.336   2.245
 1510SOL    HW1 8745   4.535   5.290   2.163
 1510SOL    HW2 8746   4.424   5.364   2.235
 1511SOL     OW 8747   3.443   6.096   0.329
 1511SOL    HW1 8748   3.429   6.073   0.421
 1511SOL    HW2 8749   3.378   6.165   0.311
 1512SOL     OW 8750   0.547   1.812   2.472
 1512SOL    HW1 8751   0.632   1.835   2.509
 1512SOL    HW2 8752   0.543   1.859   2.389
 1513SOL     OW 8753   5.214   8.944   5.104
 1513SOL    HW1 8754   5.225   8.949   5.009
 1513SOL    HW2 8755   5.125   8.975   5.120
 1514SOL     OW 8756   1.511   3.598   1.036
 1514SOL    HW1 8757   1.490   3.690   1.017
 1514SOL    HW2 8758   1.543   3.599   1.126
 1515SOL     OW 8759   8.072   2.853   0.141
 1515SOL    HW1 8760   7.995   2.811   0.102
 1515SOL    HW2 8761   8.128   2.875   0.067
 1516SOL     OW 8762   7.255   8.409   5.135
 1516SOL    HW1 8763   7.181   8.355   5.162
 1516SOL    HW2 8764   7.318   8.348   5.096
 1517SOL     OW 8765   4.127   3.767   3.254
 1517SOL    HW1 8766   4.033   3.768   3.273
 1517SOL    HW2 8767   4.164   3.838   3.306
 1518SOL     OW 8768   1.948   1.641   0.930
 1518SOL    HW1 8769   1.963   1.592   0.849
 1518SOL    HW2 8770   1.932   1.730   0.900
 1519SOL     OW 8771   1.244   2.312   2.364
 1519SOL    HW1 8772   1.326   2.294   2.320
 1519SOL    HW2 8773   1.247   2.258   2.444
 1520SOL     OW 8774   3.217   6.563   3.320
 1520SOL    HW1 8775   3.130   6.600   3.336
 1520SOL    HW2 8776   3.214   6.476   3.359
 1521SOL     OW 8777   7.227   2.293   0.334
 1521SOL    HW1 8778   7.257   2.384   0.336
 1521SOL    HW2 8779   7.178   2.282   0.415
 1522SOL     OW 8780   3.562   6.299   2.187
 1522SOL    HW1 8781   3.588   6.215   2.150
 1522SOL    HW2 8782   3.619   6.311   2.263
 1523SOL     OW 8783   4.558   3.181   4.845
 1523SOL    HW1 8784   4.589   3.265   4.811
 1523SOL    HW2 8785   4.546   3.195   4.938
 1524SOL     OW 8786   3.778   4.749   3.415
 1524SOL    HW1 8787   3.714   4.682   3.390
 1524SOL    HW2 8788   3.726   4.817   3.457
 1525SOL     OW 8789   8.144   7.592   2.950
 1525SOL    HW1 8790   8.144   7.521   2.886
 1525SOL    HW2 8791   8.081   7.564   3.016
 1526SOL     OW 8792   8.907   5.701   0.627
 1526SOL    HW1 8793   8.917   5.722   0.534
 1526SOL    HW2 8794   8.813   5.691   0.640
 1527SOL     OW 8795   3.250   6.805   4.968
 1527SOL    HW1 8796   3.256   6.877   4.906
 1527SOL    HW2 8797   3.188   6.744   4.929
 1528SOL     OW 8798   5.101   3.931   2.211
 1528SOL    HW1 8799   5.057   3.901   2.132
 1528SOL    HW2 8800   5.070   4.020   2.225
 1529SOL     OW 8801   1.846   7.153   2.262
 1529SOL    HW1 8802   1.855   7.211   2.338
 1529SOL    HW2 8803   1.893   7.074   2.288
 1530SOL     OW 8804   0.481   4.123   5.818
 1530SOL    HW1 8805   0.494   4.145   5.911
 1530SOL    HW2 8806   0.400   4.072   5.817
 1531SOL     OW 8807   5.145   7.439   1.414
 1531SOL    HW1 8808   5.156   7.531   1.387
 1531SOL    HW2 8809   5.052   7.431   1.436
 1532SOL     OW 8810   5.061   0.949   1.497
 1532SOL    HW1 8811   5.067   1.018   1.431
 1532SOL    HW2 8812   5.148   0.908   1.497
 1533SOL     OW 8813   5.730   6.874   4.723
 1533SOL    HW1 8814   5.795   6.818   4.766
 1533SOL    HW2 8815   5.720   6.836   4.636
 1534SOL     OW 8816   0.628   6.095   6.022
 1534SOL    HW1 8817   0.598   6.172   6.071
 1534SOL    HW2 8818   0.597   6.020   6.074
 1535SOL     OW 8819   3.108   7.565   2.758
 1535SOL    HW1 8820   3.152   7.633   2.706
 1535SOL    HW2 8821   3.015   7.580   2.743
 1536SOL     OW 8822   2.733   7.204   0.277
 1536SOL    HW1 8823   2.816   7.174   0.242
 1536SOL    HW2 8824   2.722   7.292   0.242
 1537SOL     OW 8825   4.581   3.668   5.720
 1537SOL    HW1 8826   4.648   3.643   5.784
 1537SOL    HW2 8827   4.561   3.759   5.741
 1538SOL     OW 8828   5.969   4.423   0.882
 1538SOL    HW1 8829   5.986   4.345   0.935
 1538SOL    HW2 8830   5.959   4.494   0.946
 1539SOL     OW 8831   2.882   2.695   2.329
 1539SOL    HW1 8832   2.930   2.713   2.409
 1539SOL    HW2 8833   2.826   2.620   2.350
 1540SOL     OW 8834   2.068   4.694   1.071
 1540SOL    HW1 8835   1.973   4.697   1.068
 1540SOL    HW2 8836   2.093   4.631   1.003
 1541SOL     OW 8837   2.874   8.254   3.443
 1541SOL    HW1 8838   2.879   8.346   3.418
 1541SOL    HW2 8839   2.854   8.207   3.362
 1542SOL     OW 8840   8.032   2.479   0.678
 1542SOL    HW1 8841   8.058   2.566   0.647
 1542SOL    HW2 8842   8.026   2.489   0.773
 1543SOL     OW 8843   7.206   8.082   3.045
 1543SOL    HW1 8844   7.292   8.116   3.070
 1543SOL    HW2 8845   7.222   8.033   2.964
 1544SOL     OW 8846   7.141   7.002   4.184
 1544SOL    HW1 8847   7.230   7.029   4.205
 1544SOL    HW2 8848   7.086   7.072   4.218
 1545SOL     OW 8849   5.396   9.977   6.172
 1545SOL    HW1 8850   5.389  10.029   6.093
 1545SOL    HW2 8851   5.410  10.041   6.242
 1546SOL     OW 8852   0.100   6.572   4.828
 1546SOL    HW1 8853   0.194   6.565   4.812
 1546SOL    HW2 8854   0.070   6.638   4.765
 1547SOL     OW 8855   3.180   7.045   2.509
 1547SOL    HW1 8856   3.247   7.030   2.576
 1547SOL    HW2 8857   3.119   6.972   2.520
 1548SOL     OW 8858   2.655   5.521   2.450
 1548SOL    HW1 8859   2.710   5.588   2.492
 1548SOL    HW2 8860   2.577   5.569   2.420
 1549SOL     OW 8861   4.765   7.930   4.960
 1549SOL    HW1 8862   4.835   7.951   4.898
 1549SOL    HW2 8863   4.693   7.899   4.904
 1550SOL     OW 8864   4.146   5.281   3.983
 1550SOL    HW1 8865   4.127   5.208   3.924
 1550SOL    HW2 8866   4.103   5.258   4.065
 1551SOL     OW 8867   5.504   6.303   4.651
 1551SOL    HW1 8868   5.438   6.250   4.695
 1551SOL    HW2 8869   5.458   6.380   4.621
 1552SOL     OW 8870  -1.347   3.797   4.920
 1552SOL    HW1 8871  -1.401   3.796   4.841
 1552SOL    HW2 8872  -1.396   3.742   4.982
 1553SOL     OW 8873   5.473   1.510   1.143
 1553SOL    HW1 8874   5.505   1.600   1.153
 1553SOL    HW2 8875   5.389   1.510   1.188
 1554SOL     OW 8876   5.612   1.498   0.184
 1554SOL    HW1 8877   5.700   1.480   0.217
 1554SOL    HW2 8878   5.618   1.585   0.146
 1555SOL     OW 8879   6.397   3.156   0.039
 1555SOL    HW1 8880   6.382   3.225   0.103
 1555SOL    HW2 8881   6.426   3.202  -0.039
 1556SOL     OW 8882  -1.861   4.498   6.148
 1556SOL    HW1 8883  -1.933   4.486   6.086
 1556SOL    HW2 8884  -1.819   4.413   6.152
 1557SOL     OW 8885   4.632   3.245   0.007
 1557SOL    HW1 8886   4.716   3.245   0.053
 1557SOL    HW2 8887   4.607   3.153   0.002
[truncated: 1,123,562 more chars]
