# Supplementary material for: Improvement in predicting drug sensitivity changes associated with protein mutations using a molecular dynamics based alchemical mutation method
Source: Sci Rep. 2020 Feb 7;10:2161. doi: 10.1038/s41598-020-58877-9 (PMC7005789; doi:10.1038/s41598-020-58877-9)
Supplement: Supplementary file 2 — Supplementary Information. [file 41598_2020_58877_MOESM2_ESM.zip › S1_input/MP-CAFEE/ALR2/ZST/Wild_ZST/complex_gpu/md_fin.gro]

Generated by trjconv : OXIDOREDUCTASE in water t= 24000.00000
33859
    1ACE    CH3    1   3.977   4.215   5.354
    1ACE   HH31    2   4.075   4.192   5.396
    1ACE   HH32    3   3.905   4.199   5.434
    1ACE   HH33    4   3.951   4.135   5.285
    1ACE      C    5   3.946   4.345   5.281
    1ACE      O    6   4.036   4.422   5.249
    2ALA      N    7   3.816   4.360   5.255
    2ALA      H    8   3.748   4.286   5.262
    2ALA     CA    9   3.762   4.490   5.223
    2ALA     HA   10   3.821   4.567   5.273
    2ALA     CB   11   3.768   4.522   5.074
    2ALA    HB1   12   3.774   4.629   5.059
    2ALA    HB2   13   3.865   4.485   5.042
    2ALA    HB3   14   3.679   4.474   5.033
    2ALA      C   15   3.627   4.515   5.289
    2ALA      O   16   3.544   4.426   5.306
    3SER      N   17   3.598   4.639   5.329
    3SER      H   18   3.668   4.711   5.317
    3SER     CA   19   3.471   4.688   5.380
    3SER     HA   20   3.460   4.642   5.478
    3SER     CB   21   3.476   4.839   5.400
    3SER    HB1   22   3.378   4.872   5.436
    3SER    HB2   23   3.490   4.902   5.312
    3SER     OG   24   3.582   4.866   5.489
    3SER     HG   25   3.653   4.901   5.436
    3SER      C   26   3.350   4.654   5.295
    3SER      O   27   3.361   4.631   5.174
    4ARG      N   28   3.233   4.635   5.355
    4ARG      H   29   3.238   4.648   5.455
    4ARG     CA   30   3.108   4.592   5.296
    4ARG     HA   31   3.131   4.523   5.215
    4ARG     CB   32   3.010   4.533   5.397
    4ARG    HB1   33   2.914   4.526   5.346
    4ARG    HB2   34   3.000   4.595   5.487
    4ARG     CG   35   3.063   4.395   5.434
    4ARG    HG1   36   3.139   4.399   5.511
    4ARG    HG2   37   3.106   4.354   5.343
    4ARG     CD   38   2.946   4.311   5.486
    4ARG    HD1   39   2.860   4.313   5.418
    4ARG    HD2   40   2.906   4.343   5.583
    4ARG     NE   41   2.980   4.169   5.496
    4ARG     HE   42   3.078   4.144   5.492
    4ARG     CZ   43   2.908   4.060   5.521
    4ARG    NH1   44   2.774   4.066   5.527
    4ARG   HH11   45   2.729   4.152   5.500
    4ARG   HH12   46   2.725   3.979   5.544
    4ARG    NH2   47   2.952   3.936   5.545
    4ARG   HH21   48   3.050   3.934   5.569
    4ARG   HH22   49   2.893   3.854   5.554
    4ARG      C   50   3.036   4.706   5.225
    4ARG      O   51   3.046   4.823   5.263
    5ILE      N   52   2.947   4.672   5.131
    5ILE      H   53   2.939   4.572   5.129
    5ILE     CA   54   2.871   4.764   5.049
    5ILE     HA   55   2.888   4.869   5.074
    5ILE     CB   56   2.912   4.755   4.902
    5ILE     HB   57   3.017   4.725   4.908
    5ILE    CG2   58   2.838   4.643   4.830
    5ILE   HG21   59   2.737   4.679   4.811
    5ILE   HG22   60   2.880   4.624   4.731
    5ILE   HG23   61   2.855   4.548   4.881
    5ILE    CG1   62   2.897   4.887   4.829
    5ILE   HG11   63   2.960   4.961   4.879
    5ILE   HG12   64   2.795   4.925   4.841
    5ILE     CD   65   2.930   4.874   4.680
    5ILE    HD1   66   2.945   4.972   4.637
    5ILE    HD2   67   3.020   4.815   4.663
    5ILE    HD3   68   2.845   4.826   4.632
    5ILE      C   69   2.721   4.754   5.074
    5ILE      O   70   2.668   4.645   5.092
    6LEU      N   71   2.654   4.869   5.073
    6LEU      H   72   2.708   4.952   5.052
    6LEU     CA   73   2.521   4.891   5.126
    6LEU     HA   74   2.513   4.814   5.202
    6LEU     CB   75   2.525   5.028   5.194
    6LEU    HB1   76   2.570   5.091   5.117
    6LEU    HB2   77   2.586   5.043   5.283
    6LEU     CG   78   2.393   5.094   5.232
    6LEU     HG   79   2.339   5.125   5.142
    6LEU    CD1   80   2.300   5.017   5.326
    6LEU   HD11   81   2.258   4.929   5.279
    6LEU   HD12   82   2.357   4.980   5.412
    6LEU   HD13   83   2.215   5.076   5.361
    6LEU    CD2   84   2.435   5.226   5.295
    6LEU   HD21   85   2.353   5.296   5.315
    6LEU   HD22   86   2.492   5.215   5.386
    6LEU   HD23   87   2.506   5.280   5.232
    6LEU      C   88   2.417   4.879   5.016
    6LEU      O   89   2.417   4.952   4.917
    7LEU      N   90   2.317   4.793   5.040
    7LEU      H   91   2.323   4.740   5.126
    7LEU     CA   92   2.210   4.759   4.948
    7LEU     HA   93   2.237   4.787   4.847
    7LEU     CB   94   2.178   4.610   4.953
    7LEU    HB1   95   2.071   4.594   4.939
    7LEU    HB2   96   2.203   4.572   5.052
    7LEU     CG   97   2.264   4.522   4.862
    7LEU     HG   98   2.236   4.553   4.761
    7LEU    CD1   99   2.415   4.538   4.877
    7LEU   HD11  100   2.459   4.637   4.874
    7LEU   HD12  101   2.438   4.504   4.979
    7LEU   HD13  102   2.460   4.468   4.806
    7LEU    CD2  103   2.236   4.373   4.874
    7LEU   HD21  104   2.299   4.320   4.803
    7LEU   HD22  105   2.264   4.340   4.975
    7LEU   HD23  106   2.138   4.342   4.838
    7LEU      C  107   2.084   4.839   4.982
    7LEU      O  108   2.055   4.885   5.092
    8ASN      N  109   1.992   4.847   4.886
    8ASN      H  110   2.021   4.813   4.795
    8ASN     CA  111   1.862   4.911   4.887
    8ASN     HA  112   1.893   5.011   4.915
    8ASN     CB  113   1.799   4.917   4.748
    8ASN    HB1  114   1.739   4.827   4.734
    8ASN    HB2  115   1.877   4.927   4.672
    8ASN     CG  116   1.712   5.040   4.728
    8ASN    OD1  117   1.697   5.085   4.615
    8ASN    ND2  118   1.638   5.094   4.826
    8ASN   HD21  119   1.640   5.053   4.919
    8ASN   HD22  120   1.588   5.180   4.815
    8ASN      C  121   1.773   4.858   4.998
    8ASN      O  122   1.680   4.922   5.046
    9ASN      N  123   1.793   4.737   5.052
    9ASN      H  124   1.877   4.690   5.023
    9ASN     CA  125   1.718   4.671   5.156
    9ASN     HA  126   1.619   4.717   5.157
    9ASN     CB  127   1.696   4.525   5.115
    9ASN    HB1  128   1.668   4.515   5.010
    9ASN    HB2  129   1.615   4.491   5.180
    9ASN     CG  130   1.820   4.440   5.139
    9ASN    OD1  131   1.932   4.473   5.101
    9ASN    ND2  132   1.795   4.324   5.200
    9ASN   HD21  133   1.703   4.316   5.241
    9ASN   HD22  134   1.872   4.260   5.210
    9ASN      C  135   1.769   4.697   5.297
    9ASN      O  136   1.717   4.645   5.395
   10GLY      N  137   1.878   4.774   5.306
   10GLY      H  138   1.909   4.820   5.221
   10GLY     CA  139   1.956   4.802   5.425
   10GLY    HA1  140   1.892   4.821   5.511
   10GLY    HA2  141   2.016   4.892   5.411
   10GLY      C  142   2.052   4.689   5.460
   10GLY      O  143   2.117   4.697   5.564
   11ALA      N  144   2.082   4.589   5.377
   11ALA      H  145   2.040   4.586   5.286
   11ALA     CA  146   2.183   4.490   5.410
   11ALA     HA  147   2.165   4.486   5.517
   11ALA     CB  148   2.152   4.356   5.345
   11ALA    HB1  149   2.069   4.315   5.403
   11ALA    HB2  150   2.118   4.360   5.241
   11ALA    HB3  151   2.240   4.292   5.342
   11ALA      C  152   2.323   4.539   5.377
   11ALA      O  153   2.340   4.635   5.302
   12LYS      N  154   2.429   4.467   5.415
   12LYS      H  155   2.412   4.385   5.473
   12LYS     CA  156   2.565   4.496   5.375
   12LYS     HA  157   2.570   4.578   5.303
   12LYS     CB  158   2.644   4.530   5.501
   12LYS    HB1  159   2.750   4.544   5.480
   12LYS    HB2  160   2.644   4.451   5.576
   12LYS     CG  161   2.594   4.657   5.571
   12LYS    HG1  162   2.489   4.646   5.597
   12LYS    HG2  163   2.594   4.740   5.500
   12LYS     CD  164   2.673   4.696   5.695
   12LYS    HD1  165   2.771   4.729   5.659
   12LYS    HD2  166   2.682   4.610   5.761
   12LYS     CE  167   2.609   4.806   5.779
   12LYS    HE1  168   2.567   4.874   5.705
   12LYS    HE2  169   2.691   4.857   5.831
   12LYS     NZ  170   2.505   4.754   5.869
   12LYS    HZ1  171   2.529   4.685   5.939
   12LYS    HZ2  172   2.469   4.836   5.916
   12LYS    HZ3  173   2.421   4.718   5.825
   12LYS      C  174   2.607   4.364   5.314
   12LYS      O  175   2.602   4.264   5.386
   13MET      N  176   2.657   4.378   5.191
   13MET      H  177   2.641   4.470   5.154
   13MET     CA  178   2.707   4.271   5.107
   13MET     HA  179   2.663   4.182   5.152
   13MET     CB  180   2.636   4.282   4.972
   13MET    HB1  181   2.663   4.372   4.918
   13MET    HB2  182   2.527   4.282   4.980
   13MET     CG  183   2.650   4.160   4.880
   13MET    HG1  184   2.608   4.079   4.939
   13MET    HG2  185   2.754   4.132   4.867
   13MET     SD  186   2.560   4.160   4.723
   13MET     CE  187   2.606   3.995   4.665
   13MET    HE1  188   2.714   3.978   4.663
   13MET    HE2  189   2.566   3.908   4.717
   13MET    HE3  190   2.580   3.994   4.559
   13MET      C  191   2.858   4.263   5.103
   13MET      O  192   2.925   4.366   5.107
   14PRO      N  193   2.917   4.144   5.087
   14PRO     CD  194   2.865   4.013   5.122
   14PRO    HD1  195   2.838   3.968   5.026
   14PRO    HD2  196   2.789   4.011   5.199
   14PRO     CG  197   2.979   3.937   5.190
   14PRO    HG1  198   2.958   3.831   5.177
   14PRO    HG2  199   2.983   3.966   5.295
   14PRO     CB  200   3.097   3.985   5.107
   14PRO    HB1  201   3.109   3.923   5.018
   14PRO    HB2  202   3.185   3.987   5.172
   14PRO     CA  203   3.060   4.128   5.070
   14PRO     HA  204   3.116   4.199   5.131
   14PRO      C  205   3.091   4.148   4.923
   14PRO      O  206   3.014   4.118   4.832
   15ILE      N  207   3.210   4.199   4.889
   15ILE      H  208   3.276   4.208   4.965
   15ILE     CA  209   3.241   4.247   4.756
   15ILE     HA  210   3.149   4.262   4.700
   15ILE     CB  211   3.304   4.386   4.753
   15ILE     HB  212   3.323   4.415   4.649
   15ILE    CG2  213   3.200   4.480   4.814
   15ILE   HG21  214   3.227   4.579   4.778
   15ILE   HG22  215   3.096   4.460   4.787
   15ILE   HG23  216   3.221   4.478   4.921
   15ILE    CG1  217   3.445   4.399   4.811
   15ILE   HG11  218   3.520   4.346   4.752
   15ILE   HG12  219   3.449   4.353   4.909
   15ILE     CD  220   3.491   4.544   4.815
   15ILE    HD1  221   3.418   4.602   4.872
   15ILE    HD2  222   3.594   4.549   4.852
   15ILE    HD3  223   3.487   4.576   4.711
   15ILE      C  224   3.319   4.146   4.673
   15ILE      O  225   3.326   4.166   4.552
   16LEU      N  226   3.373   4.048   4.745
   16LEU      H  227   3.372   4.052   4.846
   16LEU     CA  228   3.438   3.930   4.691
   16LEU     HA  229   3.442   3.939   4.583
   16LEU     CB  230   3.577   3.927   4.754
   16LEU    HB1  231   3.572   3.925   4.863
   16LEU    HB2  232   3.641   4.012   4.729
   16LEU     CG  233   3.656   3.806   4.706
   16LEU     HG  234   3.590   3.719   4.712
   16LEU    CD1  235   3.701   3.826   4.562
   16LEU   HD11  236   3.616   3.861   4.503
   16LEU   HD12  237   3.788   3.890   4.554
   16LEU   HD13  238   3.742   3.731   4.525
   16LEU    CD2  239   3.778   3.788   4.796
   16LEU   HD21  240   3.839   3.706   4.757
   16LEU   HD22  241   3.837   3.880   4.787
   16LEU   HD23  242   3.751   3.772   4.900
   16LEU      C  243   3.352   3.806   4.713
   16LEU      O  244   3.324   3.771   4.828
   17GLY      N  245   3.289   3.758   4.606
   17GLY      H  246   3.327   3.783   4.515
   17GLY     CA  247   3.213   3.635   4.607
   17GLY    HA1  248   3.116   3.647   4.560
   17GLY    HA2  249   3.198   3.615   4.713
   17GLY      C  250   3.282   3.518   4.538
   17GLY      O  251   3.398   3.533   4.500
   18LEU      N  252   3.201   3.416   4.508
   18LEU      H  253   3.105   3.423   4.538
   18LEU     CA  254   3.254   3.293   4.454
   18LEU     HA  255   3.351   3.317   4.410
   18LEU     CB  256   3.281   3.195   4.568
   18LEU    HB1  257   3.184   3.152   4.593
   18LEU    HB2  258   3.316   3.236   4.663
   18LEU     CG  259   3.368   3.077   4.526
   18LEU     HG  260   3.328   3.050   4.428
   18LEU    CD1  261   3.516   3.111   4.518
   18LEU   HD11  262   3.579   3.026   4.491
   18LEU   HD12  263   3.537   3.189   4.444
   18LEU   HD13  264   3.554   3.137   4.617
   18LEU    CD2  265   3.356   2.958   4.620
   18LEU   HD21  266   3.256   2.918   4.634
   18LEU   HD22  267   3.419   2.876   4.585
   18LEU   HD23  268   3.393   2.987   4.719
   18LEU      C  269   3.167   3.240   4.341
   18LEU      O  270   3.045   3.246   4.353
   19GLY      N  271   3.227   3.180   4.238
   19GLY      H  272   3.328   3.185   4.246
   19GLY     CA  273   3.160   3.106   4.134
   19GLY    HA1  274   3.209   3.134   4.041
   19GLY    HA2  275   3.058   3.140   4.114
   19GLY      C  276   3.164   2.955   4.151
   19GLY      O  277   3.259   2.894   4.200
   20THR      N  278   3.047   2.897   4.121
   20THR      H  279   2.975   2.948   4.073
   20THR     CA  280   3.024   2.756   4.146
   20THR     HA  281   3.116   2.712   4.184
   20THR     CB  282   2.908   2.735   4.243
   20THR     HB  283   2.883   2.629   4.248
   20THR    CG2  284   2.942   2.791   4.381
   20THR   HG21  285   3.022   2.737   4.432
   20THR   HG22  286   2.973   2.895   4.368
   20THR   HG23  287   2.865   2.766   4.454
   20THR    OG1  288   2.784   2.789   4.203
   20THR    HG1  289   2.780   2.879   4.235
   20THR      C  290   2.998   2.681   4.017
   20THR      O  291   2.982   2.559   4.022
   21TRP      N  292   2.987   2.741   3.898
   21TRP      H  293   3.008   2.840   3.890
   21TRP     CA  294   2.951   2.681   3.771
   21TRP     HA  295   2.871   2.609   3.789
   21TRP     CB  296   2.883   2.789   3.687
   21TRP    HB1  297   2.948   2.875   3.672
   21TRP    HB2  298   2.795   2.824   3.740
   21TRP     CG  299   2.830   2.744   3.554
   21TRP    CD1  300   2.750   2.637   3.533
   21TRP    HD1  301   2.711   2.575   3.612
   21TRP    NE1  302   2.733   2.621   3.396
   21TRP    HE1  303   2.695   2.536   3.357
   21TRP    CE2  304   2.792   2.717   3.316
   21TRP    CZ2  305   2.805   2.738   3.178
   21TRP    HZ2  306   2.754   2.673   3.108
   21TRP    CH2  307   2.877   2.850   3.137
   21TRP    HH2  308   2.869   2.882   3.034
   21TRP    CZ3  309   2.932   2.933   3.236
   21TRP    HZ3  310   2.979   3.026   3.209
   21TRP    CE3  311   2.923   2.906   3.373
   21TRP    HE3  312   2.958   2.979   3.444
   21TRP    CD2  313   2.851   2.795   3.419
   21TRP      C  314   3.065   2.611   3.700
   21TRP      O  315   3.181   2.652   3.694
   22LYS      N  316   3.029   2.502   3.632
   22LYS      H  317   2.930   2.479   3.637
   22LYS     CA  318   3.117   2.410   3.562
   22LYS     HA  319   3.050   2.335   3.521
   22LYS     CB  320   3.196   2.466   3.444
   22LYS    HB1  321   3.247   2.388   3.389
   22LYS    HB2  322   3.263   2.533   3.499
   22LYS     CG  323   3.112   2.558   3.355
   22LYS    HG1  324   3.044   2.626   3.406
   22LYS    HG2  325   3.061   2.494   3.283
   22LYS     CD  326   3.209   2.645   3.276
   22LYS    HD1  327   3.153   2.673   3.187
   22LYS    HD2  328   3.298   2.585   3.255
   22LYS     CE  329   3.247   2.777   3.341
   22LYS    HE1  330   3.160   2.842   3.335
   22LYS    HE2  331   3.311   2.830   3.270
   22LYS     NZ  332   3.308   2.770   3.475
   22LYS    HZ1  333   3.266   2.697   3.530
   22LYS    HZ2  334   3.405   2.745   3.465
   22LYS    HZ3  335   3.298   2.854   3.531
   22LYS      C  336   3.201   2.330   3.660
   22LYS      O  337   3.244   2.221   3.621
   23SER      N  338   3.208   2.370   3.787
   23SER      H  339   3.184   2.465   3.810
   23SER     CA  340   3.259   2.292   3.898
   23SER     HA  341   3.365   2.279   3.876
   23SER     CB  342   3.251   2.364   4.032
   23SER    HB1  343   3.304   2.295   4.098
   23SER    HB2  344   3.150   2.367   4.074
   23SER     OG  345   3.313   2.491   4.027
   23SER     HG  346   3.331   2.517   4.118
   23SER      C  347   3.183   2.161   3.910
   23SER      O  348   3.061   2.167   3.925
   24PRO      N  349   3.241   2.041   3.912
   24PRO     CD  350   3.376   2.012   3.866
   24PRO    HD1  351   3.450   2.008   3.946
   24PRO    HD2  352   3.408   2.085   3.792
   24PRO     CG  353   3.372   1.878   3.792
   24PRO    HG1  354   3.471   1.834   3.803
   24PRO    HG2  355   3.343   1.891   3.688
   24PRO     CB  356   3.262   1.806   3.870
   24PRO    HB1  357   3.308   1.759   3.957
   24PRO    HB2  358   3.216   1.729   3.809
   24PRO     CA  359   3.168   1.916   3.916
   24PRO     HA  360   3.085   1.923   3.845
   24PRO      C  361   3.105   1.885   4.051
   24PRO      O  362   3.170   1.922   4.149
   25PRO      N  363   2.988   1.820   4.055
   25PRO     CD  364   2.910   1.775   3.942
   25PRO    HD1  365   2.971   1.714   3.876
   25PRO    HD2  366   2.883   1.853   3.871
   25PRO     CG  367   2.791   1.697   3.998
   25PRO    HG1  368   2.814   1.593   3.973
   25PRO    HG2  369   2.703   1.730   3.943
   25PRO     CB  370   2.783   1.720   4.148
   25PRO    HB1  371   2.786   1.626   4.203
   25PRO    HB2  372   2.689   1.769   4.175
   25PRO     CA  373   2.909   1.801   4.175
   25PRO     HA  374   2.890   1.907   4.198
   25PRO      C  375   2.980   1.738   4.293
   25PRO      O  376   2.963   1.776   4.409
   26GLY      N  377   3.063   1.635   4.272
   26GLY      H  378   3.062   1.594   4.180
   26GLY     CA  379   3.151   1.571   4.367
   26GLY    HA1  380   3.189   1.480   4.321
   26GLY    HA2  381   3.096   1.535   4.454
   26GLY      C  382   3.271   1.650   4.419
   26GLY      O  383   3.341   1.609   4.511
   27GLN      N  384   3.305   1.764   4.357
   27GLN      H  385   3.263   1.778   4.266
   27GLN     CA  386   3.420   1.843   4.393
   27GLN     HA  387   3.482   1.787   4.463
   27GLN     CB  388   3.515   1.876   4.277
   27GLN    HB1  389   3.596   1.940   4.310
   27GLN    HB2  390   3.457   1.930   4.202
   27GLN     CG  391   3.563   1.746   4.213
   27GLN    HG1  392   3.477   1.690   4.174
   27GLN    HG2  393   3.620   1.686   4.283
   27GLN     CD  394   3.651   1.775   4.092
   27GLN    OE1  395   3.671   1.886   4.045
   27GLN    NE2  396   3.711   1.673   4.030
   27GLN   HE21  397   3.691   1.582   4.067
   27GLN   HE22  398   3.771   1.699   3.953
   27GLN      C  399   3.389   1.975   4.463
   27GLN      O  400   3.458   2.024   4.552
   28VAL      N  401   3.278   2.038   4.426
   28VAL      H  402   3.230   2.005   4.344
   28VAL     CA  403   3.227   2.165   4.475
   28VAL     HA  404   3.304   2.241   4.464
   28VAL     CB  405   3.119   2.220   4.383
   28VAL     HB  406   3.141   2.204   4.277
   28VAL    CG1  407   2.980   2.160   4.403
   28VAL   HG11  408   2.982   2.051   4.405
   28VAL   HG12  409   2.935   2.197   4.495
   28VAL   HG13  410   2.919   2.195   4.321
   28VAL    CG2  411   3.122   2.372   4.388
   28VAL   HG21  412   3.221   2.418   4.376
   28VAL   HG22  413   3.050   2.426   4.326
   28VAL   HG23  414   3.100   2.408   4.488
   28VAL      C  415   3.196   2.171   4.624
   28VAL      O  416   3.205   2.279   4.682
   29THR      N  417   3.152   2.059   4.681
   29THR      H  418   3.157   1.978   4.620
   29THR     CA  419   3.126   2.050   4.823
   29THR     HA  420   3.036   2.110   4.839
   29THR     CB  421   3.076   1.908   4.845
   29THR     HB  422   3.151   1.840   4.804
   29THR    CG2  423   3.052   1.868   4.990
   29THR   HG21  424   2.985   1.944   5.030
   29THR   HG22  425   3.011   1.767   4.991
   29THR   HG23  426   3.145   1.862   5.047
   29THR    OG1  427   2.954   1.889   4.776
   29THR    HG1  428   2.890   1.954   4.805
   29THR      C  429   3.253   2.080   4.901
   29THR      O  430   3.256   2.127   5.015
   30GLU      N  431   3.369   2.043   4.846
   30GLU      H  432   3.375   2.017   4.749
   30GLU     CA  433   3.499   2.039   4.910
   30GLU     HA  434   3.489   2.032   5.019
   30GLU     CB  435   3.577   1.920   4.854
   30GLU    HB1  436   3.673   1.930   4.905
   30GLU    HB2  437   3.605   1.921   4.749
   30GLU     CG  438   3.522   1.783   4.892
   30GLU    HG1  439   3.593   1.709   4.856
   30GLU    HG2  440   3.435   1.764   4.829
   30GLU     CD  441   3.490   1.772   5.040
   30GLU    OE1  442   3.395   1.702   5.081
   30GLU    OE2  443   3.561   1.832   5.124
   30GLU      C  444   3.567   2.172   4.883
   30GLU      O  445   3.620   2.233   4.975
   31ALA      N  446   3.550   2.225   4.761
   31ALA      H  447   3.511   2.163   4.691
   31ALA     CA  448   3.592   2.358   4.722
   31ALA     HA  449   3.700   2.366   4.733
   31ALA     CB  450   3.541   2.392   4.582
   31ALA    HB1  451   3.436   2.361   4.582
   31ALA    HB2  452   3.557   2.497   4.557
   31ALA    HB3  453   3.588   2.331   4.505
   31ALA      C  454   3.534   2.461   4.818
   31ALA      O  455   3.613   2.540   4.871
   32VAL      N  456   3.406   2.452   4.855
   32VAL      H  457   3.350   2.383   4.808
   32VAL     CA  458   3.348   2.564   4.925
   32VAL     HA  459   3.396   2.656   4.892
   32VAL     CB  460   3.201   2.573   4.885
   32VAL     HB  461   3.161   2.472   4.896
   32VAL    CG1  462   3.122   2.670   4.972
   32VAL   HG11  463   3.016   2.676   4.947
   32VAL   HG12  464   3.126   2.622   5.070
   32VAL   HG13  465   3.168   2.769   4.981
   32VAL    CG2  466   3.189   2.618   4.740
   32VAL   HG21  467   3.188   2.530   4.674
   32VAL   HG22  468   3.089   2.656   4.721
   32VAL   HG23  469   3.266   2.688   4.708
   32VAL      C  470   3.387   2.564   5.072
   32VAL      O  471   3.402   2.670   5.132
   33LYS      N  472   3.413   2.449   5.134
   33LYS      H  473   3.412   2.366   5.076
   33LYS     CA  474   3.464   2.439   5.269
   33LYS     HA  475   3.393   2.489   5.335
   33LYS     CB  476   3.480   2.294   5.315
   33LYS    HB1  477   3.521   2.296   5.416
   33LYS    HB2  478   3.555   2.249   5.250
   33LYS     CG  479   3.359   2.201   5.312
   33LYS    HG1  480   3.298   2.223   5.224
   33LYS    HG2  481   3.301   2.221   5.401
   33LYS     CD  482   3.400   2.054   5.322
   33LYS    HD1  483   3.451   2.027   5.415
   33LYS    HD2  484   3.476   2.038   5.246
   33LYS     CE  485   3.273   1.975   5.296
   33LYS    HE1  486   3.235   1.996   5.196
   33LYS    HE2  487   3.201   2.004   5.372
   33LYS     NZ  488   3.301   1.832   5.319
   33LYS    HZ1  489   3.353   1.789   5.244
   33LYS    HZ2  490   3.351   1.814   5.405
   33LYS    HZ3  491   3.218   1.776   5.331
   33LYS      C  492   3.596   2.516   5.272
   33LYS      O  493   3.612   2.607   5.353
   34VAL      N  494   3.688   2.494   5.178
   34VAL      H  495   3.668   2.424   5.108
   34VAL     CA  496   3.811   2.570   5.161
   34VAL     HA  497   3.869   2.563   5.253
   34VAL     CB  498   3.901   2.500   5.060
   34VAL     HB  499   3.839   2.466   4.976
   34VAL    CG1  500   4.016   2.585   5.006
   34VAL   HG11  501   4.080   2.624   5.085
   34VAL   HG12  502   4.067   2.531   4.927
   34VAL   HG13  503   3.967   2.675   4.968
   34VAL    CG2  504   3.964   2.381   5.130
   34VAL   HG21  505   3.896   2.319   5.189
   34VAL   HG22  506   4.012   2.323   5.051
   34VAL   HG23  507   4.040   2.409   5.203
   34VAL      C  508   3.789   2.718   5.134
   34VAL      O  509   3.860   2.796   5.196
   35ALA      N  510   3.687   2.761   5.059
   35ALA      H  511   3.633   2.695   5.004
   35ALA     CA  512   3.657   2.900   5.033
   35ALA     HA  513   3.755   2.933   4.997
   35ALA     CB  514   3.558   2.908   4.918
   35ALA    HB1  515   3.599   2.840   4.843
   35ALA    HB2  516   3.459   2.869   4.942
   35ALA    HB3  517   3.537   3.011   4.887
   35ALA      C  518   3.605   2.973   5.155
   35ALA      O  519   3.649   3.085   5.184
   36ILE      N  520   3.517   2.915   5.238
   36ILE      H  521   3.495   2.820   5.213
   36ILE     CA  522   3.480   2.958   5.371
   36ILE     HA  523   3.451   3.063   5.372
   36ILE     CB  524   3.357   2.881   5.418
   36ILE     HB  525   3.366   2.775   5.396
   36ILE    CG2  526   3.347   2.884   5.571
   36ILE   HG21  527   3.420   2.815   5.614
   36ILE   HG22  528   3.365   2.985   5.608
   36ILE   HG23  529   3.255   2.843   5.613
   36ILE    CG1  530   3.227   2.940   5.364
   36ILE   HG11  531   3.235   2.972   5.260
   36ILE   HG12  532   3.203   3.026   5.426
   36ILE     CD  533   3.122   2.829   5.366
   36ILE    HD1  534   3.138   2.742   5.302
   36ILE    HD2  535   3.106   2.788   5.466
   36ILE    HD3  536   3.031   2.876   5.330
   36ILE      C  537   3.597   2.958   5.468
   36ILE      O  538   3.612   3.047   5.551
   37ASP      N  539   3.688   2.861   5.459
   37ASP      H  540   3.698   2.796   5.382
   37ASP     CA  541   3.804   2.861   5.546
   37ASP     HA  542   3.766   2.880   5.646
   37ASP     CB  543   3.864   2.721   5.547
   37ASP    HB1  544   3.903   2.692   5.449
   37ASP    HB2  545   3.787   2.648   5.570
   37ASP     CG  546   3.975   2.713   5.652
   37ASP    OD1  547   3.933   2.732   5.768
   37ASP    OD2  548   4.089   2.672   5.624
   37ASP      C  549   3.903   2.972   5.517
   37ASP      O  550   3.958   3.032   5.610
   38VAL      N  551   3.920   3.014   5.391
   38VAL      H  552   3.887   2.954   5.317
   38VAL     CA  553   4.018   3.118   5.368
   38VAL     HA  554   4.086   3.111   5.453
   38VAL     CB  555   4.087   3.112   5.232
   38VAL     HB  556   4.160   3.193   5.229
   38VAL    CG1  557   4.171   2.985   5.217
   38VAL   HG11  558   4.248   2.996   5.293
   38VAL   HG12  559   4.107   2.898   5.231
   38VAL   HG13  560   4.220   2.987   5.120
   38VAL    CG2  561   3.992   3.113   5.113
   38VAL   HG21  562   4.051   3.113   5.021
   38VAL   HG22  563   3.927   3.025   5.110
   38VAL   HG23  564   3.936   3.206   5.113
   38VAL      C  565   3.955   3.255   5.383
   38VAL      O  566   4.022   3.349   5.426
   39GLY      N  567   3.824   3.267   5.366
   39GLY      H  568   3.765   3.189   5.338
   39GLY     CA  569   3.760   3.393   5.400
   39GLY    HA1  570   3.828   3.478   5.408
   39GLY    HA2  571   3.714   3.385   5.498
   39GLY      C  572   3.658   3.443   5.299
   39GLY      O  573   3.618   3.557   5.323
   40TYR      N  574   3.606   3.374   5.197
   40TYR      H  575   3.661   3.291   5.181
   40TYR     CA  576   3.492   3.419   5.120
   40TYR     HA  577   3.511   3.522   5.091
   40TYR     CB  578   3.477   3.332   4.996
   40TYR    HB1  579   3.381   3.354   4.950
   40TYR    HB2  580   3.469   3.226   5.022
   40TYR     CG  581   3.583   3.350   4.889
   40TYR    CD1  582   3.695   3.266   4.885
   40TYR    HD1  583   3.719   3.194   4.962
   40TYR    CE1  584   3.784   3.271   4.778
   40TYR    HE1  585   3.876   3.213   4.781
   40TYR     CZ  586   3.761   3.366   4.677
   40TYR     OH  587   3.845   3.373   4.570
   40TYR     HH  588   3.805   3.431   4.505
   40TYR    CE2  589   3.651   3.454   4.683
   40TYR    HE2  590   3.646   3.528   4.605
   40TYR    CD2  591   3.562   3.449   4.791
   40TYR    HD2  592   3.480   3.519   4.793
   40TYR      C  593   3.365   3.397   5.203
   40TYR      O  594   3.335   3.291   5.256
   41ARG      N  595   3.280   3.499   5.198
   41ARG      H  596   3.316   3.584   5.157
   41ARG     CA  597   3.145   3.506   5.250
   41ARG     HA  598   3.123   3.406   5.287
   41ARG     CB  599   3.135   3.612   5.360
   41ARG    HB1  600   3.044   3.580   5.410
   41ARG    HB2  601   3.140   3.709   5.310
   41ARG     CG  602   3.242   3.601   5.467
   41ARG    HG1  603   3.223   3.674   5.547
   41ARG    HG2  604   3.342   3.616   5.427
   41ARG     CD  605   3.235   3.463   5.532
   41ARG    HD1  606   3.230   3.379   5.463
   41ARG    HD2  607   3.149   3.464   5.600
   41ARG     NE  608   3.351   3.447   5.620
   41ARG     HE  609   3.356   3.509   5.699
   41ARG     CZ  610   3.449   3.356   5.611
   41ARG    NH1  611   3.462   3.271   5.508
   41ARG   HH11  612   3.403   3.271   5.427
   41ARG   HH12  613   3.539   3.205   5.512
   41ARG    NH2  614   3.539   3.345   5.709
   41ARG   HH21  615   3.534   3.407   5.789
   41ARG   HH22  616   3.633   3.310   5.697
   41ARG      C  617   3.036   3.531   5.147
   41ARG      O  618   2.924   3.548   5.193
   42HIS      N  619   3.058   3.546   5.016
   42HIS      H  620   3.154   3.535   4.986
   42HIS     CA  621   2.956   3.555   4.914
   42HIS     HA  622   2.859   3.538   4.960
   42HIS     CB  623   2.948   3.697   4.859
   42HIS    HB1  624   3.044   3.732   4.822
   42HIS    HB2  625   2.923   3.765   4.941
   42HIS     CG  626   2.867   3.721   4.735
   42HIS    ND1  627   2.740   3.669   4.709
   42HIS    CE1  628   2.714   3.696   4.581
   42HIS    HE1  629   2.627   3.655   4.530
   42HIS    NE2  630   2.811   3.772   4.528
   42HIS    HE2  631   2.817   3.802   4.431
   42HIS    CD2  632   2.907   3.793   4.625
   42HIS    HD2  633   3.001   3.840   4.601
   42HIS      C  634   2.967   3.439   4.815
   42HIS      O  635   3.077   3.389   4.791
   43ILE      N  636   2.859   3.398   4.748
   43ILE      H  637   2.773   3.449   4.764
   43ILE     CA  638   2.853   3.280   4.665
   43ILE     HA  639   2.949   3.275   4.613
   43ILE     CB  640   2.847   3.158   4.757
   43ILE     HB  641   2.941   3.168   4.810
   43ILE    CG2  642   2.725   3.146   4.848
   43ILE   HG21  643   2.632   3.147   4.791
   43ILE   HG22  644   2.729   3.057   4.912
   43ILE   HG23  645   2.706   3.232   4.912
   43ILE    CG1  646   2.861   3.033   4.672
   43ILE   HG11  647   2.931   3.047   4.590
   43ILE   HG12  648   2.764   3.001   4.636
   43ILE     CD  649   2.931   2.925   4.754
   43ILE    HD1  650   3.021   2.969   4.797
   43ILE    HD2  651   2.869   2.896   4.839
   43ILE    HD3  652   2.949   2.839   4.689
   43ILE      C  653   2.739   3.290   4.564
   43ILE      O  654   2.634   3.343   4.600
   44ASP      N  655   2.763   3.240   4.443
   44ASP      H  656   2.862   3.233   4.422
   44ASP     CA  657   2.668   3.240   4.334
   44ASP     HA  658   2.584   3.306   4.354
   44ASP     CB  659   2.726   3.298   4.205
   44ASP    HB1  660   2.817   3.247   4.173
   44ASP    HB2  661   2.755   3.397   4.240
   44ASP     CG  662   2.644   3.314   4.078
   44ASP    OD1  663   2.583   3.422   4.064
   44ASP    OD2  664   2.639   3.225   3.990
   44ASP      C  665   2.618   3.097   4.320
   44ASP      O  666   2.700   3.005   4.323
   45CYS      N  667   2.489   3.074   4.296
   45CYS      H  668   2.433   3.152   4.329
   45CYS     CA  669   2.420   2.949   4.274
   45CYS     HA  670   2.488   2.877   4.228
   45CYS     CB  671   2.372   2.892   4.407
   45CYS    HB1  672   2.313   2.801   4.392
   45CYS    HB2  673   2.316   2.967   4.464
   45CYS     SG  674   2.507   2.834   4.512
   45CYS     HG  675   2.602   2.923   4.477
   45CYS      C  676   2.314   2.963   4.166
   45CYS      O  677   2.269   3.073   4.134
   46ALA      N  678   2.270   2.849   4.110
   46ALA      H  679   2.310   2.767   4.153
   46ALA     CA  680   2.157   2.829   4.022
   46ALA     HA  681   2.075   2.892   4.058
   46ALA     CB  682   2.189   2.866   3.878
   46ALA    HB1  683   2.177   2.972   3.859
   46ALA    HB2  684   2.291   2.836   3.852
   46ALA    HB3  685   2.130   2.816   3.801
   46ALA      C  686   2.116   2.682   4.026
   46ALA      O  687   2.201   2.596   4.050
   47HIS      N  688   1.990   2.648   3.999
   47HIS      H  689   1.916   2.717   3.993
   47HIS     CA  690   1.954   2.510   3.971
   47HIS     HA  691   1.987   2.432   4.040
   47HIS     CB  692   1.802   2.511   3.978
   47HIS    HB1  693   1.755   2.585   3.913
   47HIS    HB2  694   1.763   2.532   4.077
   47HIS     CG  695   1.737   2.380   3.944
   47HIS    ND1  696   1.633   2.369   3.852
   47HIS    CE1  697   1.585   2.246   3.874
   47HIS    HE1  698   1.519   2.198   3.804
   47HIS    NE2  699   1.666   2.169   3.949
   47HIS    HE2  700   1.650   2.070   3.955
   47HIS    CD2  701   1.762   2.256   3.997
   47HIS    HD2  702   1.836   2.239   4.074
   47HIS      C  703   2.000   2.462   3.834
   47HIS      O  704   2.037   2.346   3.819
   48VAL      N  705   2.006   2.553   3.737
   48VAL      H  706   1.982   2.648   3.761
   48VAL     CA  707   2.057   2.523   3.605
   48VAL     HA  708   2.009   2.434   3.565
   48VAL     CB  709   2.029   2.642   3.513
   48VAL     HB  710   1.922   2.662   3.516
   48VAL    CG1  711   2.099   2.773   3.549
   48VAL   HG11  712   2.102   2.833   3.458
   48VAL   HG12  713   2.029   2.819   3.619
   48VAL   HG13  714   2.198   2.754   3.590
   48VAL    CG2  715   2.062   2.600   3.371
   48VAL   HG21  716   2.010   2.506   3.353
   48VAL   HG22  717   2.028   2.669   3.293
   48VAL   HG23  718   2.170   2.590   3.359
   48VAL      C  719   2.204   2.481   3.607
   48VAL      O  720   2.252   2.404   3.524
   49TYR      N  721   2.283   2.522   3.706
   49TYR      H  722   2.249   2.592   3.770
   49TYR     CA  723   2.417   2.469   3.721
   49TYR     HA  724   2.469   2.472   3.625
   49TYR     CB  725   2.496   2.558   3.817
   49TYR    HB1  726   2.596   2.515   3.820
   49TYR    HB2  727   2.452   2.543   3.916
   49TYR     CG  728   2.512   2.705   3.786
   49TYR    CD1  729   2.491   2.763   3.661
   49TYR    HD1  730   2.469   2.716   3.566
   49TYR    CE1  731   2.492   2.903   3.659
   49TYR    HE1  732   2.480   2.956   3.565
   49TYR     CZ  733   2.526   2.981   3.771
   49TYR     OH  734   2.537   3.117   3.770
   49TYR     HH  735   2.574   3.138   3.856
   49TYR    CE2  736   2.547   2.922   3.898
   49TYR    HE2  737   2.565   2.980   3.987
   49TYR    CD2  738   2.537   2.782   3.899
   49TYR    HD2  739   2.549   2.734   3.995
   49TYR      C  740   2.427   2.325   3.771
   49TYR      O  741   2.542   2.282   3.778
   50GLN      N  742   2.311   2.263   3.795
   50GLN      H  743   2.224   2.298   3.760
   50GLN     CA  744   2.297   2.128   3.846
   50GLN     HA  745   2.194   2.124   3.882
   50GLN     CB  746   2.300   2.029   3.729
   50GLN    HB1  747   2.293   1.933   3.779
   50GLN    HB2  748   2.392   2.030   3.670
   50GLN     CG  749   2.181   2.044   3.635
   50GLN    HG1  750   2.212   1.985   3.548
   50GLN    HG2  751   2.163   2.145   3.600
   50GLN     CD  752   2.057   1.984   3.700
   50GLN    OE1  753   2.023   1.871   3.667
   50GLN    NE2  754   1.976   2.060   3.774
   50GLN   HE21  755   2.001   2.156   3.796
   50GLN   HE22  756   1.891   2.022   3.813
   50GLN      C  757   2.385   2.089   3.964
   50GLN      O  758   2.423   1.975   3.986
   51ASN      N  759   2.421   2.185   4.049
   51ASN      H  760   2.389   2.281   4.041
   51ASN     CA  761   2.521   2.165   4.152
   51ASN     HA  762   2.500   2.066   4.193
   51ASN     CB  763   2.661   2.170   4.092
   51ASN    HB1  764   2.657   2.095   4.013
   51ASN    HB2  765   2.731   2.138   4.169
   51ASN     CG  766   2.703   2.307   4.039
   51ASN    OD1  767   2.625   2.401   4.052
   51ASN    ND2  768   2.823   2.326   3.984
   51ASN   HD21  769   2.898   2.261   3.966
   51ASN   HD22  770   2.841   2.420   3.951
   51ASN      C  771   2.497   2.244   4.279
   51ASN      O  772   2.562   2.218   4.380
   52GLU      N  773   2.399   2.335   4.274
   52GLU      H  774   2.352   2.348   4.185
   52GLU     CA  775   2.345   2.411   4.385
   52GLU     HA  776   2.419   2.489   4.403
   52GLU     CB  777   2.224   2.493   4.344
   52GLU    HB1  778   2.160   2.436   4.277
   52GLU    HB2  779   2.246   2.589   4.298
   52GLU     CG  780   2.128   2.527   4.459
   52GLU    HG1  781   2.183   2.580   4.536
   52GLU    HG2  782   2.083   2.434   4.492
   52GLU     CD  783   2.015   2.612   4.404
   52GLU    OE1  784   1.905   2.554   4.384
   52GLU    OE2  785   2.029   2.733   4.379
   52GLU      C  786   2.336   2.331   4.515
   52GLU      O  787   2.373   2.375   4.623
   53ASN      N  788   2.281   2.210   4.510
   53ASN      H  789   2.238   2.173   4.427
   53ASN     CA  790   2.260   2.126   4.626
   53ASN     HA  791   2.196   2.187   4.690
   53ASN     CB  792   2.183   2.007   4.571
   53ASN    HB1  793   2.241   1.944   4.504
   53ASN    HB2  794   2.097   2.033   4.509
   53ASN     CG  795   2.133   1.920   4.686
   53ASN    OD1  796   2.055   1.958   4.773
   53ASN    ND2  797   2.192   1.802   4.701
   53ASN   HD21  798   2.265   1.782   4.634
   53ASN   HD22  799   2.175   1.744   4.782
   53ASN      C  800   2.383   2.074   4.700
   53ASN      O  801   2.384   2.062   4.822
   54GLU      N  802   2.492   2.040   4.630
   54GLU      H  803   2.484   2.067   4.534
   54GLU     CA  804   2.625   1.994   4.665
   54GLU     HA  805   2.613   1.911   4.736
   54GLU     CB  806   2.696   1.938   4.543
   54GLU    HB1  807   2.778   1.877   4.581
   54GLU    HB2  808   2.736   2.019   4.483
   54GLU     CG  809   2.610   1.847   4.455
   54GLU    HG1  810   2.678   1.792   4.390
   54GLU    HG2  811   2.532   1.907   4.408
   54GLU     CD  812   2.535   1.732   4.521
   54GLU    OE1  813   2.412   1.721   4.499
   54GLU    OE2  814   2.596   1.641   4.582
   54GLU      C  815   2.707   2.107   4.725
   54GLU      O  816   2.792   2.089   4.812
   55VAL      N  817   2.690   2.229   4.675
   55VAL      H  818   2.621   2.242   4.602
   55VAL     CA  819   2.732   2.354   4.737
   55VAL     HA  820   2.835   2.339   4.768
   55VAL     CB  821   2.708   2.474   4.646
   55VAL     HB  822   2.602   2.478   4.619
   55VAL    CG1  823   2.744   2.604   4.718
   55VAL   HG11  824   2.841   2.576   4.758
   55VAL   HG12  825   2.742   2.688   4.649
   55VAL   HG13  826   2.683   2.628   4.805
   55VAL    CG2  827   2.781   2.461   4.512
   55VAL   HG21  828   2.736   2.526   4.438
   55VAL   HG22  829   2.884   2.497   4.520
   55VAL   HG23  830   2.761   2.366   4.463
   55VAL      C  831   2.653   2.370   4.866
   55VAL      O  832   2.714   2.413   4.964
   56GLY      N  833   2.527   2.329   4.874
   56GLY      H  834   2.490   2.292   4.788
   56GLY     CA  835   2.446   2.333   4.994
   56GLY    HA1  836   2.350   2.283   4.980
   56GLY    HA2  837   2.416   2.435   5.017
   56GLY      C  838   2.509   2.272   5.118
   56GLY      O  839   2.506   2.329   5.227
   57VAL      N  840   2.563   2.150   5.106
   57VAL      H  841   2.548   2.106   5.016
   57VAL     CA  842   2.644   2.082   5.205
   57VAL     HA  843   2.579   2.070   5.292
   57VAL     CB  844   2.689   1.943   5.161
   57VAL     HB  845   2.781   1.954   5.104
   57VAL    CG1  846   2.726   1.863   5.286
   57VAL   HG11  847   2.762   1.763   5.264
   57VAL   HG12  848   2.804   1.905   5.350
   57VAL   HG13  849   2.638   1.862   5.349
   57VAL    CG2  850   2.583   1.867   5.082
   57VAL   HG21  851   2.543   1.921   4.997
   57VAL   HG22  852   2.623   1.770   5.052
   57VAL   HG23  853   2.504   1.842   5.153
   57VAL      C  854   2.765   2.156   5.258
   57VAL      O  855   2.794   2.156   5.378
   58ALA      N  856   2.838   2.230   5.174
   58ALA      H  857   2.817   2.242   5.075
   58ALA     CA  858   2.962   2.296   5.208
   58ALA     HA  859   3.026   2.229   5.265
   58ALA     CB  860   3.026   2.341   5.077
   58ALA    HB1  861   3.135   2.347   5.086
   58ALA    HB2  862   3.007   2.260   5.007
   58ALA    HB3  863   2.978   2.428   5.035
   58ALA      C  864   2.933   2.418   5.296
   58ALA      O  865   3.017   2.463   5.373
   59ILE      N  866   2.814   2.475   5.277
   59ILE      H  867   2.749   2.430   5.214
   59ILE     CA  868   2.764   2.575   5.369
   59ILE     HA  869   2.845   2.640   5.403
   59ILE     CB  870   2.670   2.671   5.298
   59ILE     HB  871   2.579   2.616   5.274
   59ILE    CG2  872   2.638   2.791   5.388
   59ILE   HG21  873   2.582   2.760   5.476
   59ILE   HG22  874   2.734   2.834   5.416
   59ILE   HG23  875   2.592   2.870   5.329
   59ILE    CG1  876   2.719   2.721   5.162
   59ILE   HG11  877   2.764   2.656   5.087
   59ILE   HG12  878   2.793   2.801   5.169
   59ILE     CD  879   2.608   2.785   5.079
   59ILE    HD1  880   2.522   2.718   5.075
   59ILE    HD2  881   2.583   2.880   5.125
   59ILE    HD3  882   2.633   2.818   4.978
   59ILE      C  883   2.706   2.512   5.495
   59ILE      O  884   2.750   2.540   5.606
   60GLN      N  885   2.632   2.402   5.484
   60GLN      H  886   2.608   2.363   5.394
   60GLN     CA  887   2.570   2.330   5.593
   60GLN     HA  888   2.507   2.395   5.655
   60GLN     CB  889   2.487   2.211   5.546
   60GLN    HB1  890   2.564   2.152   5.495
   60GLN    HB2  891   2.414   2.243   5.471
   60GLN     CG  892   2.420   2.130   5.657
   60GLN    HG1  893   2.369   2.196   5.727
   60GLN    HG2  894   2.493   2.079   5.720
   60GLN     CD  895   2.321   2.031   5.598
   60GLN    OE1  896   2.356   1.960   5.503
   60GLN    NE2  897   2.198   2.026   5.651
   60GLN   HE21  898   2.173   2.084   5.730
   60GLN   HE22  899   2.143   1.943   5.636
   60GLN      C  900   2.673   2.278   5.692
   60GLN      O  901   2.659   2.296   5.813
   61GLU      N  902   2.789   2.228   5.649
   61GLU      H  903   2.788   2.205   5.550
   61GLU     CA  904   2.889   2.167   5.735
   61GLU     HA  905   2.841   2.102   5.807
   61GLU     CB  906   2.986   2.090   5.646
   61GLU    HB1  907   3.089   2.086   5.680
   61GLU    HB2  908   2.991   2.140   5.549
   61GLU     CG  909   2.937   1.947   5.628
   61GLU    HG1  910   3.017   1.893   5.578
   61GLU    HG2  911   2.847   1.940   5.566
   61GLU     CD  912   2.912   1.864   5.753
   61GLU    OE1  913   3.007   1.804   5.808
   61GLU    OE2  914   2.795   1.853   5.796
   61GLU      C  915   2.965   2.266   5.821
   61GLU      O  916   2.989   2.239   5.938
   62LYS      N  917   2.996   2.385   5.767
   62LYS      H  918   2.958   2.401   5.675
   62LYS     CA  919   3.066   2.493   5.833
   62LYS     HA  920   3.149   2.447   5.886
   62LYS     CB  921   3.126   2.584   5.727
   62LYS    HB1  922   3.174   2.670   5.772
   62LYS    HB2  923   3.040   2.622   5.672
   62LYS     CG  924   3.221   2.516   5.627
   62LYS    HG1  925   3.250   2.590   5.553
   62LYS    HG2  926   3.166   2.434   5.580
   62LYS     CD  927   3.354   2.463   5.678
   62LYS    HD1  928   3.399   2.402   5.600
   62LYS    HD2  929   3.338   2.404   5.768
   62LYS     CE  930   3.461   2.564   5.720
   62LYS    HE1  931   3.421   2.618   5.806
   62LYS    HE2  932   3.469   2.631   5.634
   62LYS     NZ  933   3.591   2.502   5.750
   62LYS    HZ1  934   3.650   2.559   5.808
   62LYS    HZ2  935   3.581   2.420   5.807
   62LYS    HZ3  936   3.643   2.469   5.670
   62LYS      C  937   2.975   2.569   5.929
   62LYS      O  938   3.024   2.613   6.033
   63LEU      N  939   2.844   2.574   5.901
   63LEU      H  940   2.802   2.544   5.814
   63LEU     CA  941   2.752   2.618   6.003
   63LEU     HA  942   2.781   2.711   6.054
   63LEU     CB  943   2.616   2.621   5.935
   63LEU    HB1  944   2.541   2.641   6.011
   63LEU    HB2  945   2.602   2.525   5.887
   63LEU     CG  946   2.604   2.737   5.836
   63LEU     HG  947   2.674   2.737   5.753
   63LEU    CD1  948   2.469   2.754   5.767
   63LEU   HD11  949   2.446   2.857   5.742
   63LEU   HD12  950   2.465   2.689   5.679
   63LEU   HD13  951   2.391   2.723   5.837
   63LEU    CD2  952   2.632   2.873   5.900
   63LEU   HD21  953   2.731   2.863   5.945
   63LEU   HD22  954   2.631   2.953   5.826
   63LEU   HD23  955   2.570   2.898   5.986
   63LEU      C  956   2.734   2.518   6.116
   63LEU      O  957   2.703   2.547   6.231
   64ARG      N  958   2.752   2.389   6.084
   64ARG      H  959   2.764   2.364   5.987
   64ARG     CA  960   2.737   2.281   6.179
   64ARG     HA  961   2.651   2.301   6.242
   64ARG     CB  962   2.696   2.158   6.098
   64ARG    HB1  963   2.783   2.134   6.037
   64ARG    HB2  964   2.610   2.173   6.032
   64ARG     CG  965   2.644   2.052   6.193
   64ARG    HG1  966   2.551   2.085   6.239
   64ARG    HG2  967   2.712   2.036   6.278
   64ARG     CD  968   2.632   1.913   6.131
   64ARG    HD1  969   2.572   1.931   6.042
   64ARG    HD2  970   2.585   1.849   6.205
   64ARG     NE  971   2.761   1.858   6.088
   64ARG     HE  972   2.772   1.847   5.988
   64ARG     CZ  973   2.862   1.805   6.159
   64ARG    NH1  974   2.879   1.796   6.291
   64ARG   HH11  975   2.793   1.796   6.343
   64ARG   HH12  976   2.965   1.778   6.342
   64ARG    NH2  977   2.965   1.763   6.084
   64ARG   HH21  978   2.973   1.781   5.985
   64ARG   HH22  979   3.041   1.714   6.130
   64ARG      C  980   2.856   2.270   6.274
   64ARG      O  981   2.840   2.251   6.395
   65GLU      N  982   2.975   2.304   6.225
   65GLU      H  983   2.979   2.313   6.125
   65GLU     CA  984   3.097   2.309   6.302
   65GLU     HA  985   3.085   2.236   6.382
   65GLU     CB  986   3.203   2.252   6.208
   65GLU    HB1  987   3.305   2.285   6.232
   65GLU    HB2  988   3.186   2.307   6.117
   65GLU     CG  989   3.207   2.109   6.155
   65GLU    HG1  990   3.284   2.104   6.077
   65GLU    HG2  991   3.112   2.076   6.113
   65GLU     CD  992   3.251   2.011   6.262
   65GLU    OE1  993   3.178   2.012   6.364
   65GLU    OE2  994   3.342   1.929   6.238
   65GLU      C  995   3.119   2.443   6.371
   65GLU      O  996   3.229   2.460   6.423
   66GLN      N  997   3.013   2.525   6.376
   66GLN      H  998   2.935   2.497   6.319
   66GLN     CA  999   3.016   2.656   6.437
   66GLN     HA 1000   2.923   2.701   6.403
   66GLN     CB 1001   2.992   2.635   6.587
   66GLN    HB1 1002   2.967   2.730   6.634
   66GLN    HB2 1003   3.082   2.597   6.634
   66GLN     CG 1004   2.881   2.537   6.621
   66GLN    HG1 1005   2.864   2.545   6.729
   66GLN    HG2 1006   2.915   2.435   6.602
   66GLN     CD 1007   2.751   2.572   6.550
   66GLN    OE1 1008   2.731   2.686   6.510
   66GLN    NE2 1009   2.651   2.483   6.552
   66GLN   HE21 1010   2.661   2.383   6.557
   66GLN   HE22 1011   2.566   2.514   6.506
   66GLN      C 1012   3.124   2.757   6.403
   66GLN      O 1013   3.159   2.833   6.494
   67VAL      N 1014   3.187   2.774   6.286
   67VAL      H 1015   3.148   2.707   6.222
   67VAL     CA 1016   3.299   2.861   6.260
   67VAL     HA 1017   3.347   2.873   6.357
   67VAL     CB 1018   3.395   2.791   6.164
   67VAL     HB 1019   3.492   2.839   6.154
   67VAL    CG1 1020   3.429   2.655   6.223
   67VAL   HG11 1021   3.515   2.611   6.175
   67VAL   HG12 1022   3.428   2.659   6.332
   67VAL   HG13 1023   3.345   2.586   6.209
   67VAL    CG2 1024   3.336   2.758   6.028
   67VAL   HG21 1025   3.236   2.714   6.041
   67VAL   HG22 1026   3.321   2.849   5.971
   67VAL   HG23 1027   3.408   2.698   5.973
   67VAL      C 1028   3.258   2.999   6.209
   67VAL      O 1029   3.334   3.095   6.207
   68VAL      N 1030   3.135   3.006   6.155
   68VAL      H 1031   3.078   2.923   6.158
   68VAL     CA 1032   3.072   3.132   6.120
   68VAL     HA 1033   3.114   3.215   6.178
   68VAL     CB 1034   3.085   3.156   5.970
   68VAL     HB 1035   3.004   3.218   5.933
   68VAL    CG1 1036   3.216   3.220   5.923
   68VAL   HG11 1037   3.242   3.308   5.982
   68VAL   HG12 1038   3.293   3.144   5.933
   68VAL   HG13 1039   3.213   3.246   5.817
   68VAL    CG2 1040   3.056   3.042   5.873
   68VAL   HG21 1041   3.142   2.974   5.873
   68VAL   HG22 1042   2.973   2.984   5.911
   68VAL   HG23 1043   3.025   3.086   5.778
   68VAL      C 1044   2.924   3.114   6.148
   68VAL      O 1045   2.874   3.002   6.149
   69LYS      N 1046   2.858   3.228   6.172
   69LYS      H 1047   2.909   3.315   6.167
   69LYS     CA 1048   2.714   3.241   6.187
   69LYS     HA 1049   2.678   3.151   6.234
   69LYS     CB 1050   2.686   3.358   6.281
   69LYS    HB1 1051   2.578   3.369   6.294
   69LYS    HB2 1052   2.723   3.442   6.223
   69LYS     CG 1053   2.749   3.339   6.419
   69LYS    HG1 1054   2.855   3.356   6.399
   69LYS    HG2 1055   2.737   3.240   6.463
   69LYS     CD 1056   2.692   3.442   6.515
   69LYS    HD1 1057   2.690   3.535   6.458
   69LYS    HD2 1058   2.757   3.448   6.602
   69LYS     CE 1059   2.552   3.417   6.571
   69LYS    HE1 1060   2.566   3.342   6.649
   69LYS    HE2 1061   2.487   3.383   6.490
   69LYS     NZ 1062   2.481   3.536   6.621
   69LYS    HZ1 1063   2.410   3.505   6.686
   69LYS    HZ2 1064   2.550   3.576   6.683
   69LYS    HZ3 1065   2.449   3.604   6.554
   69LYS      C 1066   2.645   3.253   6.052
   69LYS      O 1067   2.710   3.303   5.960
   70ARG      N 1068   2.516   3.220   6.044
   70ARG      H 1069   2.471   3.174   6.122
   70ARG     CA 1070   2.444   3.243   5.920
   70ARG     HA 1071   2.493   3.190   5.839
   70ARG     CB 1072   2.311   3.171   5.933
   70ARG    HB1 1073   2.257   3.189   6.026
   70ARG    HB2 1074   2.331   3.064   5.932
   70ARG     CG 1075   2.203   3.192   5.827
   70ARG    HG1 1076   2.192   3.298   5.805
   70ARG    HG2 1077   2.119   3.131   5.862
   70ARG     CD 1078   2.245   3.136   5.692
   70ARG    HD1 1079   2.243   3.027   5.701
   70ARG    HD2 1080   2.344   3.175   5.667
   70ARG     NE 1081   2.154   3.177   5.585
   70ARG     HE 1082   2.061   3.138   5.584
   70ARG     CZ 1083   2.176   3.279   5.501
   70ARG    NH1 1084   2.290   3.348   5.499
   70ARG   HH11 1085   2.351   3.347   5.579
   70ARG   HH12 1086   2.279   3.431   5.443
   70ARG    NH2 1087   2.087   3.314   5.406
   70ARG   HH21 1088   1.996   3.270   5.404
   70ARG   HH22 1089   2.118   3.396   5.356
   70ARG      C 1090   2.431   3.389   5.879
   70ARG      O 1091   2.423   3.414   5.759
   71GLU      N 1092   2.449   3.485   5.970
   71GLU      H 1093   2.451   3.453   6.066
   71GLU     CA 1094   2.440   3.626   5.937
   71GLU     HA 1095   2.354   3.647   5.873
   71GLU     CB 1096   2.419   3.706   6.066
   71GLU    HB1 1097   2.323   3.676   6.108
   71GLU    HB2 1098   2.398   3.806   6.030
   71GLU     CG 1099   2.538   3.704   6.162
   71GLU    HG1 1100   2.627   3.746   6.116
   71GLU    HG2 1101   2.573   3.602   6.181
   71GLU     CD 1102   2.527   3.778   6.293
   71GLU    OE1 1103   2.469   3.737   6.396
   71GLU    OE2 1104   2.581   3.891   6.284
   71GLU      C 1105   2.563   3.684   5.870
   71GLU      O 1106   2.551   3.790   5.809
   72GLU      N 1107   2.681   3.624   5.889
   72GLU      H 1108   2.679   3.536   5.938
   72GLU     CA 1109   2.799   3.667   5.818
   72GLU     HA 1110   2.810   3.775   5.817
   72GLU     CB 1111   2.925   3.605   5.879
   72GLU    HB1 1112   2.931   3.503   5.841
   72GLU    HB2 1113   2.920   3.607   5.988
   72GLU     CG 1114   3.045   3.687   5.832
   72GLU    HG1 1115   3.028   3.794   5.839
   72GLU    HG2 1116   3.064   3.657   5.729
   72GLU     CD 1117   3.174   3.651   5.905
   72GLU    OE1 1118   3.180   3.679   6.026
   72GLU    OE2 1119   3.270   3.605   5.839
   72GLU      C 1120   2.789   3.625   5.672
   72GLU      O 1121   2.817   3.710   5.588
   73LEU      N 1122   2.729   3.511   5.638
   73LEU      H 1123   2.706   3.445   5.711
   73LEU     CA 1124   2.721   3.456   5.504
   73LEU     HA 1125   2.815   3.480   5.453
   73LEU     CB 1126   2.706   3.304   5.504
   73LEU    HB1 1127   2.688   3.278   5.400
   73LEU    HB2 1128   2.613   3.284   5.557
   73LEU     CG 1129   2.822   3.222   5.559
   73LEU     HG 1130   2.822   3.232   5.668
   73LEU    CD1 1131   2.802   3.073   5.532
   73LEU   HD11 1132   2.792   3.054   5.425
   73LEU   HD12 1133   2.881   3.017   5.581
   73LEU   HD13 1134   2.715   3.041   5.589
   73LEU    CD2 1135   2.959   3.261   5.504
   73LEU   HD21 1136   2.977   3.368   5.514
   73LEU   HD22 1137   3.037   3.202   5.551
   73LEU   HD23 1138   2.962   3.237   5.397
   73LEU      C 1139   2.614   3.529   5.424
   73LEU      O 1140   2.512   3.575   5.475
   74PHE      N 1141   2.636   3.543   5.293
   74PHE      H 1142   2.719   3.507   5.248
   74PHE     CA 1143   2.541   3.603   5.201
   74PHE     HA 1144   2.448   3.622   5.255
   74PHE     CB 1145   2.592   3.743   5.170
   74PHE    HB1 1146   2.681   3.737   5.106
   74PHE    HB2 1147   2.626   3.790   5.263
   74PHE     CG 1148   2.497   3.838   5.102
   74PHE    CD1 1149   2.445   3.820   4.973
   74PHE    HD1 1150   2.499   3.747   4.915
   74PHE    CE1 1151   2.347   3.899   4.911
   74PHE    HE1 1152   2.325   3.886   4.806
   74PHE     CZ 1153   2.302   4.011   4.982
   74PHE     HZ 1154   2.239   4.075   4.922
   74PHE    CE2 1155   2.341   4.031   5.115
   74PHE    HE2 1156   2.305   4.110   5.179
   74PHE    CD2 1157   2.435   3.944   5.170
   74PHE    HD2 1158   2.456   3.966   5.274
   74PHE      C 1159   2.534   3.507   5.083
   74PHE      O 1160   2.632   3.480   5.013
   75ILE      N 1161   2.414   3.452   5.065
   75ILE      H 1162   2.340   3.496   5.118
   75ILE     CA 1163   2.389   3.336   4.982
   75ILE     HA 1164   2.483   3.309   4.933
   75ILE     CB 1165   2.348   3.214   5.064
   75ILE     HB 1166   2.248   3.221   5.106
   75ILE    CG2 1167   2.348   3.098   4.964
   75ILE   HG21 1168   2.308   3.007   5.009
   75ILE   HG22 1169   2.275   3.117   4.886
   75ILE   HG23 1170   2.445   3.088   4.916
   75ILE    CG1 1171   2.451   3.193   5.174
   75ILE   HG11 1172   2.457   3.282   5.237
   75ILE   HG12 1173   2.546   3.169   5.125
   75ILE     CD 1174   2.410   3.082   5.270
   75ILE    HD1 1175   2.481   3.078   5.352
   75ILE    HD2 1176   2.305   3.089   5.300
   75ILE    HD3 1177   2.419   2.992   5.209
   75ILE      C 1178   2.282   3.377   4.882
   75ILE      O 1179   2.173   3.422   4.915
   76VAL      N 1180   2.321   3.353   4.757
   76VAL      H 1181   2.415   3.316   4.746
   76VAL     CA 1182   2.254   3.404   4.639
   76VAL     HA 1183   2.160   3.447   4.673
   76VAL     CB 1184   2.337   3.518   4.580
   76VAL     HB 1185   2.426   3.473   4.534
   76VAL    CG1 1186   2.266   3.602   4.474
   76VAL   HG11 1187   2.317   3.689   4.434
   76VAL   HG12 1188   2.245   3.541   4.386
   76VAL   HG13 1189   2.172   3.640   4.515
   76VAL    CG2 1190   2.389   3.618   4.682
   76VAL   HG21 1191   2.318   3.633   4.763
   76VAL   HG22 1192   2.482   3.589   4.731
   76VAL   HG23 1193   2.414   3.708   4.626
   76VAL      C 1194   2.239   3.300   4.529
   76VAL      O 1195   2.335   3.244   4.477
   77SER      N 1196   2.117   3.302   4.476
   77SER      H 1197   2.047   3.356   4.524
   77SER     CA 1198   2.079   3.223   4.361
   77SER     HA 1199   2.173   3.200   4.310
   77SER     CB 1200   2.009   3.099   4.416
   77SER    HB1 1201   1.912   3.130   4.454
   77SER    HB2 1202   2.060   3.064   4.506
   77SER     OG 1203   2.002   2.995   4.321
   77SER     HG 1204   2.022   2.907   4.355
   77SER      C 1205   1.989   3.299   4.265
   77SER      O 1206   1.947   3.412   4.286
   78LYS      N 1207   1.949   3.229   4.158
   78LYS      H 1208   1.979   3.132   4.156
   78LYS     CA 1209   1.878   3.284   4.045
   78LYS     HA 1210   1.844   3.385   4.070
   78LYS     CB 1211   1.976   3.306   3.929
   78LYS    HB1 1212   1.917   3.340   3.844
   78LYS    HB2 1213   2.019   3.206   3.915
   78LYS     CG 1214   2.082   3.413   3.954
   78LYS    HG1 1215   2.138   3.379   4.041
   78LYS    HG2 1216   2.027   3.505   3.971
   78LYS     CD 1217   2.185   3.423   3.842
   78LYS    HD1 1218   2.246   3.513   3.850
   78LYS    HD2 1219   2.135   3.437   3.746
   78LYS     CE 1220   2.282   3.306   3.838
   78LYS    HE1 1221   2.340   3.328   3.748
   78LYS    HE2 1222   2.220   3.218   3.820
   78LYS     NZ 1223   2.355   3.289   3.964
   78LYS    HZ1 1224   2.438   3.232   3.963
   78LYS    HZ2 1225   2.382   3.378   4.005
   78LYS    HZ3 1226   2.299   3.241   4.032
   78LYS      C 1227   1.767   3.197   3.990
   78LYS      O 1228   1.771   3.075   4.005
   79LEU      N 1229   1.671   3.266   3.927
   79LEU      H 1230   1.670   3.366   3.942
   79LEU     CA 1231   1.552   3.210   3.868
   79LEU     HA 1232   1.522   3.113   3.908
   79LEU     CB 1233   1.440   3.310   3.896
   79LEU    HB1 1234   1.475   3.412   3.884
   79LEU    HB2 1235   1.409   3.312   4.000
   79LEU     CG 1236   1.320   3.281   3.807
   79LEU     HG 1237   1.340   3.276   3.700
   79LEU    CD1 1238   1.261   3.146   3.847
   79LEU   HD11 1239   1.236   3.141   3.953
   79LEU   HD12 1240   1.170   3.126   3.791
   79LEU   HD13 1241   1.335   3.066   3.832
   79LEU    CD2 1242   1.214   3.389   3.829
   79LEU   HD21 1243   1.153   3.370   3.918
   79LEU   HD22 1244   1.263   3.485   3.843
   79LEU   HD23 1245   1.145   3.375   3.746
   79LEU      C 1246   1.581   3.189   3.720
   79LEU      O 1247   1.581   3.279   3.636
   80TRP      N 1248   1.616   3.065   3.687
   80TRP      H 1249   1.622   2.996   3.761
   80TRP     CA 1250   1.642   3.024   3.550
   80TRP     HA 1251   1.703   3.103   3.505
   80TRP     CB 1252   1.715   2.890   3.547
   80TRP    HB1 1253   1.663   2.824   3.617
   80TRP    HB2 1254   1.813   2.905   3.593
   80TRP     CG 1255   1.737   2.838   3.409
   80TRP    CD1 1256   1.656   2.746   3.352
   80TRP    HD1 1257   1.577   2.693   3.403
   80TRP    NE1 1258   1.693   2.716   3.222
   80TRP    HE1 1259   1.641   2.665   3.153
   80TRP    CE2 1260   1.795   2.801   3.185
   80TRP    CZ2 1261   1.875   2.808   3.070
   80TRP    HZ2 1262   1.852   2.741   2.988
   80TRP    CH2 1263   1.980   2.900   3.059
   80TRP    HH2 1264   2.033   2.904   2.965
   80TRP    CZ3 1265   2.012   2.979   3.169
   80TRP    HZ3 1266   2.092   3.052   3.172
   80TRP    CE3 1267   1.935   2.966   3.285
   80TRP    HE3 1268   1.962   3.019   3.375
   80TRP    CD2 1269   1.827   2.877   3.301
   80TRP      C 1270   1.517   3.031   3.464
   80TRP      O 1271   1.404   3.002   3.504
   81CYS      N 1272   1.538   3.078   3.341
   81CYS      H 1273   1.637   3.095   3.332
   81CYS     CA 1274   1.447   3.109   3.232
   81CYS     HA 1275   1.403   3.208   3.240
   81CYS     CB 1276   1.535   3.109   3.107
   81CYS    HB1 1277   1.490   3.143   3.014
   81CYS    HB2 1278   1.572   3.008   3.092
   81CYS     SG 1279   1.678   3.214   3.143
   81CYS     HG 1280   1.599   3.321   3.125
   81CYS      C 1281   1.323   3.023   3.216
   81CYS      O 1282   1.228   3.059   3.146
   82THR      N 1283   1.326   2.900   3.269
   82THR      H 1284   1.412   2.859   3.300
   82THR     CA 1285   1.219   2.803   3.253
   82THR     HA 1286   1.160   2.832   3.166
   82THR     CB 1287   1.273   2.669   3.202
   82THR     HB 1288   1.190   2.602   3.184
   82THR    CG2 1289   1.338   2.679   3.065
   82THR   HG21 1290   1.263   2.726   3.001
   82THR   HG22 1291   1.412   2.760   3.065
   82THR   HG23 1292   1.375   2.585   3.023
   82THR    OG1 1293   1.371   2.625   3.293
   82THR    HG1 1294   1.353   2.531   3.297
   82THR      C 1295   1.116   2.802   3.364
   82THR      O 1296   1.016   2.731   3.353
   83TYR      N 1297   1.142   2.877   3.472
   83TYR      H 1298   1.236   2.907   3.489
   83TYR     CA 1299   1.045   2.894   3.578
   83TYR     HA 1300   0.960   2.831   3.555
   83TYR     CB 1301   1.103   2.837   3.707
   83TYR    HB1 1302   1.016   2.832   3.773
   83TYR    HB2 1303   1.177   2.899   3.756
   83TYR     CG 1304   1.166   2.701   3.687
   83TYR    CD1 1305   1.096   2.580   3.698
   83TYR    HD1 1306   0.993   2.581   3.731
   83TYR    CE1 1307   1.161   2.458   3.676
   83TYR    HE1 1308   1.110   2.364   3.696
   83TYR     CZ 1309   1.300   2.461   3.653
   83TYR     OH 1310   1.366   2.342   3.644
   83TYR     HH 1311   1.458   2.344   3.617
   83TYR    CE2 1312   1.373   2.581   3.643
   83TYR    HE2 1313   1.481   2.578   3.642
   83TYR    CD2 1314   1.304   2.701   3.667
   83TYR    HD2 1315   1.358   2.794   3.656
   83TYR      C 1316   0.977   3.031   3.583
   83TYR      O 1317   0.941   3.075   3.692
   84HIS      N 1318   0.966   3.107   3.474
   84HIS      H 1319   0.985   3.059   3.387
   84HIS     CA 1320   0.919   3.243   3.463
   84HIS     HA 1321   0.940   3.289   3.560
   84HIS     CB 1322   0.988   3.318   3.349
   84HIS    HB1 1323   0.948   3.418   3.339
   84HIS    HB2 1324   0.979   3.274   3.250
   84HIS     CG 1325   1.132   3.352   3.376
   84HIS    ND1 1326   1.190   3.449   3.295
   84HIS    CE1 1327   1.317   3.450   3.335
   84HIS    HE1 1328   1.399   3.508   3.296
   84HIS    NE2 1329   1.340   3.366   3.437
   84HIS    HE2 1330   1.430   3.359   3.483
   84HIS    CD2 1331   1.219   3.311   3.474
   84HIS    HD2 1332   1.207   3.230   3.545
   84HIS      C 1333   0.767   3.249   3.446
   84HIS      O 1334   0.710   3.303   3.351
   85GLU      N 1335   0.701   3.185   3.542
   85GLU      H 1336   0.754   3.160   3.624
   85GLU     CA 1337   0.557   3.171   3.549
   85GLU     HA 1338   0.501   3.242   3.489
   85GLU     CB 1339   0.511   3.040   3.485
   85GLU    HB1 1340   0.525   2.965   3.562
   85GLU    HB2 1341   0.573   3.013   3.400
   85GLU     CG 1342   0.364   3.054   3.445
   85GLU    HG1 1343   0.366   3.115   3.355
   85GLU    HG2 1344   0.297   3.097   3.519
   85GLU     CD 1345   0.308   2.916   3.413
   85GLU    OE1 1346   0.345   2.813   3.474
   85GLU    OE2 1347   0.219   2.903   3.327
   85GLU      C 1348   0.515   3.173   3.696
   85GLU      O 1349   0.588   3.117   3.777
   86LYS      N 1350   0.409   3.239   3.742
   86LYS      H 1351   0.364   3.294   3.670
   86LYS     CA 1352   0.383   3.280   3.879
   86LYS     HA 1353   0.476   3.327   3.910
   86LYS     CB 1354   0.277   3.391   3.875
   86LYS    HB1 1355   0.305   3.468   3.804
   86LYS    HB2 1356   0.267   3.429   3.977
   86LYS     CG 1357   0.140   3.338   3.835
   86LYS    HG1 1358   0.086   3.311   3.926
   86LYS    HG2 1359   0.140   3.256   3.763
   86LYS     CD 1360   0.049   3.445   3.776
   86LYS    HD1 1361  -0.046   3.404   3.742
   86LYS    HD2 1362   0.095   3.478   3.683
   86LYS     CE 1363   0.021   3.559   3.874
   86LYS    HE1 1364   0.098   3.566   3.951
   86LYS    HE2 1365  -0.064   3.531   3.935
   86LYS     NZ 1366  -0.005   3.684   3.801
   86LYS    HZ1 1367  -0.040   3.753   3.866
   86LYS    HZ2 1368   0.077   3.718   3.753
   86LYS    HZ3 1369  -0.072   3.677   3.726
   86LYS      C 1370   0.367   3.175   3.987
   86LYS      O 1371   0.386   3.212   4.103
   87GLY      N 1372   0.342   3.048   3.954
   87GLY      H 1373   0.334   3.025   3.856
   87GLY     CA 1374   0.351   2.941   4.051
   87GLY    HA1 1375   0.281   2.862   4.027
   87GLY    HA2 1376   0.338   2.975   4.154
   87GLY      C 1377   0.490   2.880   4.041
   87GLY      O 1378   0.548   2.855   4.146
   88LEU      N 1379   0.550   2.857   3.924
   88LEU      H 1380   0.508   2.893   3.839
   88LEU     CA 1381   0.681   2.795   3.922
   88LEU     HA 1382   0.670   2.707   3.984
   88LEU     CB 1383   0.725   2.756   3.781
   88LEU    HB1 1384   0.827   2.718   3.785
   88LEU    HB2 1385   0.737   2.844   3.718
   88LEU     CG 1386   0.648   2.641   3.716
   88LEU     HG 1387   0.544   2.668   3.695
   88LEU    CD1 1388   0.721   2.600   3.589
   88LEU   HD11 1389   0.813   2.542   3.599
   88LEU   HD12 1390   0.664   2.530   3.528
   88LEU   HD13 1391   0.736   2.686   3.523
   88LEU    CD2 1392   0.637   2.511   3.797
   88LEU   HD21 1393   0.736   2.478   3.829
   88LEU   HD22 1394   0.583   2.530   3.889
   88LEU   HD23 1395   0.575   2.440   3.743
   88LEU      C 1396   0.793   2.879   3.983
   88LEU      O 1397   0.881   2.819   4.044
   89VAL      N 1398   0.789   3.013   3.985
   89VAL      H 1399   0.720   3.055   3.924
   89VAL     CA 1400   0.879   3.099   4.058
   89VAL     HA 1401   0.978   3.078   4.016
   89VAL     CB 1402   0.839   3.241   4.019
   89VAL     HB 1403   0.739   3.257   4.060
   89VAL    CG1 1404   0.938   3.336   4.086
   89VAL   HG11 1405   1.039   3.295   4.081
   89VAL   HG12 1406   0.916   3.435   4.046
   89VAL   HG13 1407   0.922   3.355   4.192
   89VAL    CG2 1408   0.845   3.285   3.873
   89VAL   HG21 1409   0.795   3.209   3.812
   89VAL   HG22 1410   0.794   3.375   3.838
   89VAL   HG23 1411   0.945   3.283   3.830
   89VAL      C 1412   0.878   3.084   4.209
   89VAL      O 1413   0.982   3.077   4.275
   90LYS      N 1414   0.757   3.077   4.264
   90LYS      H 1415   0.676   3.084   4.204
   90LYS     CA 1416   0.737   3.037   4.402
   90LYS     HA 1417   0.789   3.103   4.471
   90LYS     CB 1418   0.593   3.047   4.450
   90LYS    HB1 1419   0.528   2.971   4.407
   90LYS    HB2 1420   0.561   3.147   4.423
   90LYS     CG 1421   0.586   3.027   4.601
   90LYS    HG1 1422   0.659   3.085   4.657
   90LYS    HG2 1423   0.615   2.924   4.624
   90LYS     CD 1424   0.442   3.049   4.648
   90LYS    HD1 1425   0.433   3.029   4.755
   90LYS    HD2 1426   0.384   2.968   4.604
   90LYS     CE 1427   0.386   3.188   4.619
   90LYS    HE1 1428   0.369   3.203   4.513
   90LYS    HE2 1429   0.457   3.266   4.647
   90LYS     NZ 1430   0.261   3.215   4.692
   90LYS    HZ1 1431   0.209   3.293   4.655
   90LYS    HZ2 1432   0.199   3.137   4.681
   90LYS    HZ3 1433   0.277   3.231   4.791
   90LYS      C 1434   0.796   2.899   4.426
   90LYS      O 1435   0.885   2.883   4.509
   91GLY      N 1436   0.753   2.793   4.357
   91GLY      H 1437   0.669   2.795   4.302
   91GLY     CA 1438   0.814   2.662   4.371
   91GLY    HA1 1439   0.757   2.591   4.310
   91GLY    HA2 1440   0.792   2.628   4.473
   91GLY      C 1441   0.964   2.651   4.355
   91GLY      O 1442   1.029   2.573   4.425
   92ALA      N 1443   1.019   2.725   4.258
   92ALA      H 1444   0.954   2.778   4.202
   92ALA     CA 1445   1.160   2.739   4.232
   92ALA     HA 1446   1.206   2.641   4.221
   92ALA     CB 1447   1.188   2.804   4.097
   92ALA    HB1 1448   1.133   2.757   4.015
   92ALA    HB2 1449   1.147   2.905   4.097
   92ALA    HB3 1450   1.296   2.820   4.089
   92ALA      C 1451   1.232   2.805   4.349
   92ALA      O 1452   1.339   2.756   4.386
   93CYS      N 1453   1.172   2.910   4.405
   93CYS      H 1454   1.087   2.943   4.362
   93CYS     CA 1455   1.223   2.971   4.526
   93CYS     HA 1456   1.319   3.007   4.488
   93CYS     CB 1457   1.142   3.096   4.559
   93CYS    HB1 1458   1.045   3.060   4.594
   93CYS    HB2 1459   1.132   3.161   4.472
   93CYS     SG 1460   1.224   3.178   4.698
   93CYS     HG 1461   1.347   3.178   4.646
   93CYS      C 1462   1.235   2.876   4.644
   93CYS      O 1463   1.343   2.850   4.697
   94GLN      N 1464   1.122   2.814   4.679
   94GLN      H 1465   1.038   2.837   4.629
   94GLN     CA 1466   1.108   2.712   4.781
   94GLN     HA 1467   1.143   2.755   4.875
   94GLN     CB 1468   0.961   2.673   4.782
   94GLN    HB1 1469   0.946   2.603   4.864
   94GLN    HB2 1470   0.938   2.632   4.683
   94GLN     CG 1471   0.869   2.784   4.831
   94GLN    HG1 1472   0.891   2.876   4.776
   94GLN    HG2 1473   0.868   2.810   4.937
   94GLN     CD 1474   0.726   2.738   4.804
   94GLN    OE1 1475   0.696   2.631   4.753
   94GLN    NE2 1476   0.623   2.803   4.858
   94GLN   HE21 1477   0.636   2.894   4.900
   94GLN   HE22 1478   0.528   2.772   4.842
   94GLN      C 1479   1.204   2.595   4.761
   94GLN      O 1480   1.243   2.529   4.857
   95LYS      N 1481   1.240   2.560   4.637
   95LYS      H 1482   1.192   2.618   4.570
   95LYS     CA 1483   1.333   2.451   4.613
   95LYS     HA 1484   1.306   2.382   4.692
   95LYS     CB 1485   1.295   2.379   4.484
   95LYS    HB1 1486   1.318   2.450   4.404
   95LYS    HB2 1487   1.187   2.375   4.476
   95LYS     CG 1488   1.355   2.244   4.447
   95LYS    HG1 1489   1.461   2.256   4.422
   95LYS    HG2 1490   1.305   2.180   4.374
   95LYS     CD 1491   1.348   2.156   4.572
   95LYS    HD1 1492   1.250   2.156   4.618
   95LYS    HD2 1493   1.425   2.180   4.646
   95LYS     CE 1494   1.371   2.011   4.530
   95LYS    HE1 1495   1.296   1.980   4.457
   95LYS    HE2 1496   1.362   1.947   4.617
   95LYS     NZ 1497   1.503   1.977   4.475
   95LYS    HZ1 1498   1.575   2.024   4.528
   95LYS    HZ2 1499   1.520   1.878   4.481
   95LYS    HZ3 1500   1.508   2.004   4.378
   95LYS      C 1501   1.482   2.479   4.622
   95LYS      O 1502   1.555   2.404   4.687
   96THR      N 1503   1.524   2.600   4.585
   96THR      H 1504   1.453   2.663   4.550
   96THR     CA 1505   1.657   2.653   4.606
   96THR     HA 1506   1.729   2.579   4.571
   96THR     CB 1507   1.668   2.783   4.527
   96THR     HB 1508   1.570   2.832   4.535
   96THR    CG2 1509   1.779   2.883   4.557
   96THR   HG21 1510   1.762   2.970   4.493
   96THR   HG22 1511   1.760   2.928   4.655
   96THR   HG23 1512   1.878   2.839   4.545
   96THR    OG1 1513   1.677   2.746   4.391
   96THR    HG1 1514   1.746   2.679   4.385
   96THR      C 1515   1.687   2.670   4.754
   96THR      O 1516   1.798   2.632   4.791
   97LEU      N 1517   1.593   2.714   4.838
   97LEU      H 1518   1.505   2.753   4.808
   97LEU     CA 1519   1.619   2.707   4.981
   97LEU     HA 1520   1.707   2.767   5.006
   97LEU     CB 1521   1.507   2.764   5.068
   97LEU    HB1 1522   1.523   2.725   5.168
   97LEU    HB2 1523   1.415   2.729   5.022
   97LEU     CG 1524   1.506   2.916   5.085
   97LEU     HG 1525   1.601   2.967   5.103
   97LEU    CD1 1526   1.443   2.989   4.968
   97LEU   HD11 1527   1.335   2.984   4.956
   97LEU   HD12 1528   1.463   3.094   4.990
   97LEU   HD13 1529   1.483   2.966   4.869
   97LEU    CD2 1530   1.420   2.942   5.209
   97LEU   HD21 1531   1.473   2.906   5.297
   97LEU   HD22 1532   1.415   3.050   5.222
   97LEU   HD23 1533   1.320   2.900   5.202
   97LEU      C 1534   1.638   2.564   5.026
   97LEU      O 1535   1.715   2.538   5.119
   98SER      N 1536   1.555   2.467   4.987
   98SER      H 1537   1.486   2.498   4.920
   98SER     CA 1538   1.552   2.331   5.036
   98SER     HA 1539   1.545   2.328   5.145
   98SER     CB 1540   1.420   2.265   4.993
   98SER    HB1 1541   1.406   2.273   4.885
   98SER    HB2 1542   1.339   2.315   5.046
   98SER     OG 1543   1.425   2.127   5.022
   98SER     HG 1544   1.353   2.083   4.977
   98SER      C 1545   1.673   2.252   4.989
   98SER      O 1546   1.733   2.174   5.063
   99ASP      N 1547   1.729   2.285   4.872
   99ASP      H 1548   1.677   2.341   4.806
   99ASP     CA 1549   1.855   2.237   4.820
   99ASP     HA 1550   1.859   2.130   4.842
   99ASP     CB 1551   1.864   2.253   4.668
   99ASP    HB1 1552   1.963   2.234   4.628
   99ASP    HB2 1553   1.847   2.358   4.646
   99ASP     CG 1554   1.764   2.164   4.596
   99ASP    OD1 1555   1.701   2.073   4.655
   99ASP    OD2 1556   1.751   2.190   4.475
   99ASP      C 1557   1.973   2.300   4.893
   99ASP      O 1558   2.062   2.221   4.924
  100LEU      N 1559   1.975   2.430   4.922
  100LEU      H 1560   1.890   2.483   4.912
  100LEU     CA 1561   2.084   2.498   4.990
  100LEU     HA 1562   2.172   2.438   4.964
  100LEU     CB 1563   2.084   2.644   4.946
  100LEU    HB1 1564   2.148   2.694   5.019
  100LEU    HB2 1565   1.986   2.690   4.940
  100LEU     CG 1566   2.149   2.668   4.810
  100LEU     HG 1567   2.090   2.609   4.741
  100LEU    CD1 1568   2.119   2.814   4.776
  100LEU   HD11 1569   2.161   2.832   4.677
  100LEU   HD12 1570   2.012   2.832   4.766
  100LEU   HD13 1571   2.161   2.881   4.851
  100LEU    CD2 1572   2.300   2.647   4.814
  100LEU   HD21 1573   2.329   2.543   4.834
  100LEU   HD22 1574   2.338   2.665   4.714
  100LEU   HD23 1575   2.353   2.710   4.886
  100LEU      C 1576   2.075   2.478   5.140
  100LEU      O 1577   2.164   2.518   5.215
  101LYS      N 1578   1.974   2.407   5.192
  101LYS      H 1579   1.897   2.389   5.129
  101LYS     CA 1580   1.944   2.379   5.331
  101LYS     HA 1581   1.849   2.325   5.332
  101LYS     CB 1582   2.044   2.281   5.391
  101LYS    HB1 1583   2.000   2.250   5.486
  101LYS    HB2 1584   2.135   2.325   5.434
  101LYS     CG 1585   2.065   2.145   5.326
  101LYS    HG1 1586   1.984   2.118   5.258
  101LYS    HG2 1587   2.065   2.073   5.407
  101LYS     CD 1588   2.194   2.144   5.245
  101LYS    HD1 1589   2.272   2.160   5.320
  101LYS    HD2 1590   2.201   2.222   5.169
  101LYS     CE 1591   2.213   2.004   5.188
  101LYS    HE1 1592   2.190   1.931   5.265
  101LYS    HE2 1593   2.314   2.002   5.145
  101LYS     NZ 1594   2.115   1.983   5.080
  101LYS    HZ1 1595   2.018   1.983   5.110
  101LYS    HZ2 1596   2.117   2.057   5.011
  101LYS    HZ3 1597   2.133   1.901   5.025
  101LYS      C 1598   1.923   2.506   5.412
  101LYS      O 1599   1.951   2.517   5.531
  102LEU      N 1600   1.860   2.607   5.350
  102LEU      H 1601   1.828   2.594   5.255
  102LEU     CA 1602   1.839   2.735   5.415
  102LEU     HA 1603   1.898   2.745   5.506
  102LEU     CB 1604   1.867   2.836   5.304
  102LEU    HB1 1605   1.854   2.932   5.355
  102LEU    HB2 1606   1.802   2.830   5.217
  102LEU     CG 1607   2.014   2.843   5.262
  102LEU     HG 1608   2.041   2.748   5.215
  102LEU    CD1 1609   2.030   2.949   5.153
  102LEU   HD11 1610   1.954   2.934   5.077
  102LEU   HD12 1611   2.023   3.045   5.205
  102LEU   HD13 1612   2.131   2.946   5.114
  102LEU    CD2 1613   2.111   2.870   5.376
  102LEU   HD21 1614   2.078   2.962   5.425
  102LEU   HD22 1615   2.112   2.791   5.451
  102LEU   HD23 1616   2.212   2.884   5.336
  102LEU      C 1617   1.698   2.762   5.464
  102LEU      O 1618   1.607   2.698   5.411
  103ASP      N 1619   1.684   2.855   5.558
  103ASP      H 1620   1.771   2.896   5.589
  103ASP     CA 1621   1.564   2.907   5.621
  103ASP     HA 1622   1.480   2.838   5.607
  103ASP     CB 1623   1.588   2.920   5.771
  103ASP    HB1 1624   1.652   3.008   5.780
  103ASP    HB2 1625   1.639   2.832   5.810
  103ASP     CG 1626   1.456   2.931   5.846
  103ASP    OD1 1627   1.368   2.846   5.824
  103ASP    OD2 1628   1.446   3.030   5.922
  103ASP      C 1629   1.522   3.042   5.563
  103ASP      O 1630   1.405   3.076   5.553
  104TYR      N 1631   1.619   3.124   5.521
  104TYR      H 1632   1.710   3.081   5.520
  104TYR     CA 1633   1.606   3.234   5.429
  104TYR     HA 1634   1.517   3.223   5.367
  104TYR     CB 1635   1.587   3.366   5.504
  104TYR    HB1 1636   1.510   3.349   5.579
  104TYR    HB2 1637   1.562   3.445   5.433
  104TYR     CG 1638   1.715   3.417   5.565
  104TYR    CD1 1639   1.795   3.510   5.498
  104TYR    HD1 1640   1.763   3.533   5.397
  104TYR    CE1 1641   1.918   3.548   5.553
  104TYR    HE1 1642   1.982   3.614   5.496
  104TYR     CZ 1643   1.954   3.512   5.684
  104TYR     OH 1644   2.068   3.550   5.749
  104TYR     HH 1645   2.129   3.593   5.688
  104TYR    CE2 1646   1.871   3.422   5.753
  104TYR    HE2 1647   1.898   3.383   5.850
  104TYR    CD2 1648   1.758   3.369   5.690
  104TYR    HD2 1649   1.698   3.295   5.742
  104TYR      C 1650   1.720   3.250   5.329
  104TYR      O 1651   1.829   3.196   5.347
  105LEU      N 1652   1.699   3.319   5.217
  105LEU      H 1653   1.603   3.336   5.192
  105LEU     CA 1654   1.796   3.355   5.115
  105LEU     HA 1655   1.892   3.312   5.144
  105LEU     CB 1656   1.751   3.288   4.985
  105LEU    HB1 1657   1.668   3.352   4.952
  105LEU    HB2 1658   1.718   3.185   5.002
  105LEU     CG 1659   1.858   3.283   4.876
  105LEU     HG 1660   1.900   3.383   4.868
  105LEU    CD1 1661   1.968   3.181   4.904
  105LEU   HD11 1662   2.032   3.212   4.986
  105LEU   HD12 1663   1.926   3.080   4.910
  105LEU   HD13 1664   2.031   3.175   4.815
  105LEU    CD2 1665   1.774   3.241   4.756
  105LEU   HD21 1666   1.739   3.138   4.764
  105LEU   HD22 1667   1.705   3.322   4.733
  105LEU   HD23 1668   1.844   3.220   4.675
  105LEU      C 1669   1.824   3.504   5.117
  105LEU      O 1670   1.737   3.587   5.144
  106ASP      N 1671   1.953   3.535   5.100
  106ASP      H 1672   2.018   3.465   5.066
  106ASP     CA 1673   2.000   3.672   5.098
  106ASP     HA 1674   1.955   3.720   5.186
  106ASP     CB 1675   2.149   3.688   5.126
  106ASP    HB1 1676   2.162   3.797   5.130
  106ASP    HB2 1677   2.208   3.635   5.052
  106ASP     CG 1678   2.182   3.633   5.264
  106ASP    OD1 1679   2.182   3.705   5.366
  106ASP    OD2 1680   2.207   3.511   5.268
  106ASP      C 1681   1.940   3.753   4.984
  106ASP      O 1682   1.881   3.859   5.000
  107LEU      N 1683   1.964   3.697   4.865
  107LEU      H 1684   2.011   3.608   4.877
  107LEU     CA 1685   1.947   3.754   4.734
  107LEU     HA 1686   1.862   3.822   4.741
  107LEU     CB 1687   2.076   3.831   4.705
  107LEU    HB1 1688   2.161   3.763   4.699
  107LEU    HB2 1689   2.093   3.898   4.788
  107LEU     CG 1690   2.081   3.915   4.578
  107LEU     HG 1691   2.045   3.855   4.494
  107LEU    CD1 1692   1.983   4.033   4.579
  107LEU   HD11 1693   2.017   4.095   4.662
  107LEU   HD12 1694   1.980   4.080   4.481
  107LEU   HD13 1695   1.882   3.997   4.600
  107LEU    CD2 1696   2.224   3.957   4.549
  107LEU   HD21 1697   2.287   3.869   4.539
  107LEU   HD22 1698   2.241   4.000   4.450
  107LEU   HD23 1699   2.257   4.035   4.618
  107LEU      C 1700   1.903   3.655   4.627
  107LEU      O 1701   1.959   3.546   4.618
  108TYR      N 1702   1.805   3.697   4.547
  108TYR      H 1703   1.760   3.783   4.575
  108TYR     CA 1704   1.749   3.616   4.441
  108TYR     HA 1705   1.824   3.539   4.419
  108TYR     CB 1706   1.618   3.562   4.498
  108TYR    HB1 1707   1.550   3.647   4.497
  108TYR    HB2 1708   1.639   3.523   4.597
  108TYR     CG 1709   1.565   3.449   4.414
  108TYR    CD1 1710   1.618   3.320   4.423
  108TYR    HD1 1711   1.710   3.319   4.480
  108TYR    CE1 1712   1.565   3.207   4.359
  108TYR    HE1 1713   1.620   3.114   4.361
  108TYR     CZ 1714   1.447   3.225   4.284
  108TYR     OH 1715   1.392   3.122   4.214
  108TYR     HH 1716   1.452   3.047   4.219
  108TYR    CE2 1717   1.390   3.353   4.269
  108TYR    HE2 1718   1.300   3.370   4.211
  108TYR    CD2 1719   1.449   3.461   4.335
  108TYR    HD2 1720   1.406   3.558   4.319
  108TYR      C 1721   1.740   3.703   4.317
  108TYR      O 1722   1.695   3.817   4.332
  109LEU      N 1723   1.790   3.665   4.199
  109LEU      H 1724   1.844   3.579   4.200
  109LEU     CA 1725   1.779   3.745   4.080
  109LEU     HA 1726   1.714   3.831   4.097
  109LEU     CB 1727   1.916   3.792   4.032
  109LEU    HB1 1728   1.906   3.883   3.974
  109LEU    HB2 1729   1.963   3.712   3.975
  109LEU     CG 1730   2.020   3.831   4.137
  109LEU     HG 1731   2.031   3.758   4.217
  109LEU    CD1 1732   2.163   3.827   4.084
  109LEU   HD11 1733   2.186   3.725   4.054
  109LEU   HD12 1734   2.164   3.893   3.998
  109LEU   HD13 1735   2.230   3.850   4.166
  109LEU    CD2 1736   1.994   3.965   4.207
  109LEU   HD21 1737   1.975   4.047   4.139
  109LEU   HD22 1738   1.914   3.960   4.281
  109LEU   HD23 1739   2.081   3.994   4.266
  109LEU      C 1740   1.707   3.673   3.966
  109LEU      O 1741   1.721   3.553   3.946
  110ILE      N 1742   1.633   3.750   3.886
  110ILE      H 1743   1.602   3.841   3.918
  110ILE     CA 1744   1.597   3.694   3.758
  110ILE     HA 1745   1.552   3.596   3.772
  110ILE     CB 1746   1.491   3.777   3.686
  110ILE     HB 1747   1.542   3.862   3.640
  110ILE    CG2 1748   1.437   3.700   3.566
  110ILE   HG21 1749   1.352   3.638   3.596
  110ILE   HG22 1750   1.422   3.774   3.487
  110ILE   HG23 1751   1.514   3.635   3.524
  110ILE    CG1 1752   1.373   3.821   3.774
  110ILE   HG11 1753   1.407   3.860   3.869
  110ILE   HG12 1754   1.314   3.734   3.802
  110ILE     CD 1755   1.277   3.911   3.697
  110ILE    HD1 1756   1.219   3.864   3.617
  110ILE    HD2 1757   1.214   3.950   3.776
  110ILE    HD3 1758   1.344   3.989   3.662
  110ILE      C 1759   1.726   3.680   3.677
  110ILE      O 1760   1.799   3.777   3.659
  111HIS      N 1761   1.751   3.555   3.638
  111HIS      H 1762   1.687   3.481   3.662
  111HIS     CA 1763   1.879   3.513   3.586
  111HIS     HA 1764   1.960   3.545   3.652
  111HIS     CB 1765   1.862   3.362   3.571
  111HIS    HB1 1766   1.794   3.328   3.493
  111HIS    HB2 1767   1.821   3.323   3.664
  111HIS     CG 1768   1.987   3.279   3.555
  111HIS    ND1 1769   2.013   3.155   3.612
  111HIS    CE1 1770   2.134   3.115   3.573
  111HIS    HE1 1771   2.194   3.026   3.592
  111HIS    NE2 1772   2.187   3.207   3.491
  111HIS    HE2 1773   2.275   3.196   3.443
  111HIS    CD2 1774   2.097   3.312   3.480
  111HIS    HD2 1775   2.105   3.403   3.423
  111HIS      C 1776   1.907   3.581   3.452
  111HIS      O 1777   2.016   3.625   3.418
  112TRP      N 1778   1.802   3.590   3.371
  112TRP      H 1779   1.715   3.556   3.409
  112TRP     CA 1780   1.801   3.657   3.242
  112TRP     HA 1781   1.884   3.727   3.235
  112TRP     CB 1782   1.814   3.544   3.140
  112TRP    HB1 1783   1.792   3.582   3.041
  112TRP    HB2 1784   1.737   3.469   3.159
  112TRP     CG 1785   1.949   3.481   3.134
  112TRP    CD1 1786   1.990   3.364   3.189
  112TRP    HD1 1787   1.936   3.293   3.249
  112TRP    NE1 1788   2.123   3.341   3.160
  112TRP    HE1 1789   2.176   3.265   3.201
  112TRP    CE2 1790   2.171   3.438   3.074
  112TRP    CZ2 1791   2.294   3.461   3.012
  112TRP    HZ2 1792   2.377   3.400   3.045
  112TRP    CH2 1793   2.307   3.565   2.919
  112TRP    HH2 1794   2.403   3.586   2.875
  112TRP    CZ3 1795   2.201   3.655   2.901
  112TRP    HZ3 1796   2.216   3.741   2.838
  112TRP    CE3 1797   2.080   3.639   2.971
  112TRP    HE3 1798   1.997   3.705   2.951
  112TRP    CD2 1799   2.063   3.528   3.055
  112TRP      C 1800   1.661   3.709   3.215
  112TRP      O 1801   1.566   3.655   3.271
  113PRO      N 1802   1.640   3.816   3.138
  113PRO     CD 1803   1.745   3.899   3.082
  113PRO    HD1 1804   1.831   3.841   3.048
  113PRO    HD2 1805   1.776   3.970   3.159
  113PRO     CG 1806   1.678   3.977   2.969
  113PRO    HG1 1807   1.677   3.921   2.875
  113PRO    HG2 1808   1.725   4.074   2.953
  113PRO     CB 1809   1.537   3.994   3.024
  113PRO    HB1 1810   1.471   3.997   2.937
  113PRO    HB2 1811   1.530   4.083   3.086
  113PRO     CA 1812   1.509   3.868   3.105
  113PRO     HA 1813   1.452   3.890   3.196
  113PRO      C 1814   1.431   3.772   3.015
  113PRO      O 1815   1.310   3.794   3.015
  114THR      N 1816   1.495   3.674   2.951
  114THR      H 1817   1.595   3.666   2.958
  114THR     CA 1818   1.424   3.587   2.859
  114THR     HA 1819   1.339   3.645   2.823
  114THR     CB 1820   1.513   3.550   2.741
  114THR     HB 1821   1.453   3.495   2.669
  114THR    CG2 1822   1.565   3.677   2.674
  114THR   HG21 1823   1.642   3.722   2.736
  114THR   HG22 1824   1.610   3.642   2.580
  114THR   HG23 1825   1.479   3.743   2.661
  114THR    OG1 1826   1.631   3.485   2.780
  114THR    HG1 1827   1.603   3.432   2.855
  114THR      C 1828   1.365   3.467   2.932
  114THR      O 1829   1.438   3.375   2.968
  115GLY      N 1830   1.233   3.457   2.949
  115GLY      H 1831   1.175   3.533   2.919
  115GLY     CA 1832   1.161   3.338   2.990
  115GLY    HA1 1833   1.070   3.356   3.047
  115GLY    HA2 1834   1.219   3.291   3.069
  115GLY      C 1835   1.148   3.244   2.871
  115GLY      O 1836   1.117   3.292   2.762
  116PHE      N 1837   1.161   3.113   2.891
  116PHE      H 1838   1.183   3.088   2.986
  116PHE     CA 1839   1.152   3.003   2.797
  116PHE     HA 1840   1.122   3.038   2.698
  116PHE     CB 1841   1.290   2.938   2.781
  116PHE    HB1 1842   1.270   2.860   2.708
  116PHE    HB2 1843   1.314   2.890   2.875
  116PHE     CG 1844   1.407   3.029   2.752
  116PHE    CD1 1845   1.399   3.136   2.663
  116PHE    HD1 1846   1.314   3.161   2.601
  116PHE    CE1 1847   1.514   3.214   2.643
  116PHE    HE1 1848   1.504   3.304   2.585
  116PHE     CZ 1849   1.631   3.192   2.716
  116PHE     HZ 1850   1.714   3.257   2.691
  116PHE    CE2 1851   1.644   3.075   2.792
  116PHE    HE2 1852   1.740   3.058   2.837
  116PHE    CD2 1853   1.532   2.993   2.806
  116PHE    HD2 1854   1.527   2.903   2.865
  116PHE      C 1855   1.043   2.906   2.840
  116PHE      O 1856   1.016   2.904   2.960
  117LYS      N 1857   0.991   2.822   2.751
  117LYS      H 1858   1.021   2.827   2.654
  117LYS     CA 1859   0.882   2.732   2.782
  117LYS     HA 1860   0.797   2.795   2.807
  117LYS     CB 1861   0.850   2.649   2.657
  117LYS    HB1 1862   0.933   2.594   2.614
  117LYS    HB2 1863   0.843   2.730   2.584
  117LYS     CG 1864   0.725   2.562   2.673
  117LYS    HG1 1865   0.641   2.613   2.719
  117LYS    HG2 1866   0.750   2.479   2.739
  117LYS     CD 1867   0.691   2.500   2.537
  117LYS    HD1 1868   0.621   2.416   2.540
  117LYS    HD2 1869   0.787   2.466   2.498
  117LYS     CE 1870   0.639   2.605   2.439
  117LYS    HE1 1871   0.703   2.693   2.445
  117LYS    HE2 1872   0.542   2.646   2.466
  117LYS     NZ 1873   0.622   2.555   2.301
  117LYS    HZ1 1874   0.540   2.497   2.308
  117LYS    HZ2 1875   0.612   2.635   2.240
  117LYS    HZ3 1876   0.693   2.488   2.275
  117LYS      C 1877   0.909   2.647   2.905
  117LYS      O 1878   1.017   2.587   2.906
  118PRO      N 1879   0.823   2.641   3.007
  118PRO     CD 1880   0.707   2.724   3.033
  118PRO    HD1 1881   0.642   2.737   2.947
  118PRO    HD2 1882   0.745   2.818   3.073
  118PRO     CG 1883   0.634   2.653   3.147
  118PRO    HG1 1884   0.591   2.560   3.109
  118PRO    HG2 1885   0.560   2.709   3.204
  118PRO     CB 1886   0.755   2.612   3.230
  118PRO    HB1 1887   0.723   2.539   3.304
  118PRO    HB2 1888   0.785   2.703   3.282
  118PRO     CA 1889   0.853   2.562   3.125
  118PRO     HA 1890   0.952   2.579   3.167
  118PRO      C 1891   0.830   2.412   3.110
  118PRO      O 1892   0.740   2.366   3.041
  119GLY      N 1893   0.912   2.334   3.181
  119GLY      H 1894   0.976   2.379   3.244
  119GLY     CA 1895   0.911   2.189   3.176
  119GLY    HA1 1896   0.910   2.157   3.072
  119GLY    HA2 1897   0.826   2.142   3.226
  119GLY      C 1898   1.028   2.125   3.249
  119GLY      O 1899   1.073   2.178   3.350
  120LYS      N 1900   1.083   2.013   3.203
  120LYS      H 1901   1.025   1.964   3.136
  120LYS     CA 1902   1.201   1.940   3.245
  120LYS     HA 1903   1.210   1.964   3.351
  120LYS     CB 1904   1.184   1.788   3.244
  120LYS    HB1 1905   1.090   1.760   3.291
  120LYS    HB2 1906   1.269   1.740   3.294
  120LYS     CG 1907   1.186   1.718   3.109
  120LYS    HG1 1908   1.259   1.754   3.036
  120LYS    HG2 1909   1.090   1.733   3.059
  120LYS     CD 1910   1.192   1.567   3.131
  120LYS    HD1 1911   1.114   1.528   3.197
  120LYS    HD2 1912   1.287   1.538   3.175
  120LYS     CE 1913   1.171   1.483   3.005
  120LYS    HE1 1914   1.173   1.377   3.028
  120LYS    HE2 1915   1.245   1.509   2.929
  120LYS     NZ 1916   1.040   1.501   2.939
  120LYS    HZ1 1917   0.961   1.471   2.995
  120LYS    HZ2 1918   1.026   1.591   2.895
  120LYS    HZ3 1919   1.037   1.444   2.856
  120LYS      C 1920   1.333   1.984   3.185
  120LYS      O 1921   1.437   1.976   3.250
  121GLU      N 1922   1.325   2.027   3.059
  121GLU      H 1923   1.232   2.034   3.019
  121GLU     CA 1924   1.436   2.078   2.982
  121GLU     HA 1925   1.524   2.016   3.001
  121GLU     CB 1926   1.401   2.068   2.834
  121GLU    HB1 1927   1.489   2.119   2.793
  121GLU    HB2 1928   1.312   2.129   2.821
  121GLU     CG 1929   1.368   1.932   2.772
  121GLU    HG1 1930   1.344   1.941   2.665
  121GLU    HG2 1931   1.284   1.891   2.828
  121GLU     CD 1932   1.497   1.854   2.786
  121GLU    OE1 1933   1.489   1.737   2.829
  121GLU    OE2 1934   1.609   1.905   2.762
  121GLU      C 1935   1.470   2.220   3.026
  121GLU      O 1936   1.387   2.309   3.044
  122PHE      N 1937   1.597   2.233   3.062
  122PHE      H 1938   1.657   2.161   3.024
  122PHE     CA 1939   1.655   2.365   3.081
  122PHE     HA 1940   1.593   2.427   3.145
  122PHE     CB 1941   1.790   2.351   3.150
  122PHE    HB1 1942   1.837   2.449   3.152
  122PHE    HB2 1943   1.864   2.291   3.097
  122PHE     CG 1944   1.790   2.307   3.295
  122PHE    CD1 1945   1.850   2.185   3.329
  122PHE    HD1 1946   1.894   2.113   3.262
  122PHE    CE1 1947   1.861   2.148   3.464
  122PHE    HE1 1948   1.901   2.052   3.493
  122PHE     CZ 1949   1.803   2.234   3.559
  122PHE     HZ 1950   1.788   2.201   3.660
  122PHE    CE2 1951   1.744   2.356   3.527
  122PHE    HE2 1952   1.709   2.421   3.606
  122PHE    CD2 1953   1.746   2.397   3.393
  122PHE    HD2 1954   1.702   2.493   3.369
  122PHE      C 1955   1.665   2.444   2.952
  122PHE      O 1956   1.642   2.565   2.952
  123PHE      N 1957   1.674   2.369   2.842
  123PHE      H 1958   1.696   2.272   2.858
  123PHE     CA 1959   1.704   2.430   2.714
  123PHE     HA 1960   1.694   2.538   2.726
  123PHE     CB 1961   1.847   2.386   2.686
  123PHE    HB1 1962   1.867   2.405   2.581
  123PHE    HB2 1963   1.861   2.279   2.694
  123PHE     CG 1964   1.947   2.469   2.764
  123PHE    CD1 1965   2.019   2.412   2.870
  123PHE    HD1 1966   1.989   2.313   2.900
  123PHE    CE1 1967   2.094   2.499   2.951
  123PHE    HE1 1968   2.140   2.459   3.040
  123PHE     CZ 1969   2.126   2.627   2.906
  123PHE     HZ 1970   2.193   2.690   2.963
  123PHE    CE2 1971   2.066   2.679   2.790
  123PHE    HE2 1972   2.087   2.778   2.751
  123PHE    CD2 1973   1.977   2.598   2.719
  123PHE    HD2 1974   1.931   2.641   2.631
  123PHE      C 1975   1.610   2.377   2.607
  123PHE      O 1976   1.643   2.278   2.542
  124PRO      N 1977   1.491   2.435   2.590
  124PRO     CD 1978   1.444   2.550   2.665
  124PRO    HD1 1979   1.478   2.645   2.623
  124PRO    HD2 1980   1.468   2.537   2.770
  124PRO     CG 1981   1.294   2.540   2.642
  124PRO    HG1 1982   1.250   2.623   2.586
  124PRO    HG2 1983   1.236   2.517   2.732
  124PRO     CB 1984   1.271   2.416   2.556
  124PRO    HB1 1985   1.187   2.421   2.486
  124PRO    HB2 1986   1.257   2.332   2.623
  124PRO     CA 1987   1.403   2.391   2.483
  124PRO     HA 1988   1.409   2.283   2.470
  124PRO      C 1989   1.419   2.462   2.350
  124PRO      O 1990   1.421   2.585   2.351
  125LEU      N 1991   1.426   2.399   2.233
  125LEU      H 1992   1.410   2.299   2.234
  125LEU     CA 1993   1.449   2.460   2.103
  125LEU     HA 1994   1.447   2.568   2.120
  125LEU     CB 1995   1.585   2.424   2.046
  125LEU    HB1 1996   1.578   2.416   1.938
  125LEU    HB2 1997   1.605   2.324   2.085
  125LEU     CG 1998   1.706   2.506   2.090
  125LEU     HG 1999   1.679   2.611   2.083
  125LEU    CD1 2000   1.751   2.488   2.234
  125LEU   HD11 2001   1.857   2.514   2.230
  125LEU   HD12 2002   1.697   2.565   2.290
  125LEU   HD13 2003   1.735   2.383   2.259
  125LEU    CD2 2004   1.823   2.488   1.993
  125LEU   HD21 2005   1.787   2.482   1.891
  125LEU   HD22 2006   1.890   2.573   2.009
  125LEU   HD23 2007   1.875   2.398   2.028
  125LEU      C 2008   1.346   2.417   1.999
  125LEU      O 2009   1.286   2.311   2.008
  126ASP      N 2010   1.329   2.505   1.901
  126ASP      H 2011   1.366   2.598   1.916
  126ASP     CA 2012   1.240   2.488   1.787
  126ASP     HA 2013   1.152   2.426   1.804
  126ASP     CB 2014   1.187   2.626   1.750
  126ASP    HB1 2015   1.273   2.688   1.725
  126ASP    HB2 2016   1.142   2.670   1.840
  126ASP     CG 2017   1.092   2.611   1.633
  126ASP    OD1 2018   0.986   2.545   1.640
  126ASP    OD2 2019   1.137   2.654   1.525
  126ASP      C 2020   1.319   2.422   1.675
  126ASP      O 2021   1.441   2.420   1.664
  127GLU      N 2022   1.245   2.379   1.572
  127GLU      H 2023   1.144   2.382   1.582
  127GLU     CA 2024   1.306   2.329   1.451
  127GLU     HA 2025   1.367   2.243   1.477
  127GLU     CB 2026   1.195   2.287   1.355
  127GLU    HB1 2027   1.130   2.216   1.407
  127GLU    HB2 2028   1.241   2.244   1.266
  127GLU     CG 2029   1.105   2.399   1.304
  127GLU    HG1 2030   1.157   2.483   1.258
  127GLU    HG2 2031   1.052   2.437   1.392
  127GLU     CD 2032   0.997   2.359   1.204
  127GLU    OE1 2033   1.031   2.358   1.084
  127GLU    OE2 2034   0.882   2.331   1.243
  127GLU      C 2035   1.397   2.422   1.372
  127GLU      O 2036   1.488   2.381   1.300
  128SER      N 2037   1.378   2.553   1.394
  128SER      H 2038   1.292   2.576   1.442
  128SER     CA 2039   1.467   2.658   1.348
  128SER     HA 2040   1.499   2.640   1.246
  128SER     CB 2041   1.390   2.789   1.337
  128SER    HB1 2042   1.310   2.780   1.263
  128SER    HB2 2043   1.459   2.869   1.309
  128SER     OG 2044   1.330   2.822   1.460
  128SER     HG 2045   1.265   2.752   1.468
  128SER      C 2046   1.597   2.678   1.425
  128SER      O 2047   1.670   2.769   1.389
  129GLY      N 2048   1.621   2.599   1.530
  129GLY      H 2049   1.544   2.540   1.560
  129GLY     CA 2050   1.743   2.613   1.607
  129GLY    HA1 2051   1.830   2.619   1.542
  129GLY    HA2 2052   1.748   2.520   1.664
  129GLY      C 2053   1.742   2.728   1.707
  129GLY      O 2054   1.833   2.742   1.788
  130ASN      N 2055   1.628   2.794   1.732
  130ASN      H 2056   1.545   2.766   1.683
  130ASN     CA 2057   1.595   2.901   1.824
  130ASN     HA 2058   1.688   2.946   1.859
  130ASN     CB 2059   1.507   3.006   1.757
  130ASN    HB1 2060   1.468   3.067   1.839
  130ASN    HB2 2061   1.420   2.954   1.715
  130ASN     CG 2062   1.577   3.081   1.644
  130ASN    OD1 2063   1.675   3.153   1.659
  130ASN    ND2 2064   1.526   3.061   1.522
  130ASN   HD21 2065   1.447   2.999   1.511
  130ASN   HD22 2066   1.583   3.096   1.447
  130ASN      C 2067   1.521   2.851   1.947
  130ASN      O 2068   1.442   2.759   1.930
  131VAL      N 2069   1.534   2.909   2.067
  131VAL      H 2070   1.588   2.993   2.077
  131VAL     CA 2071   1.459   2.875   2.186
  131VAL     HA 2072   1.452   2.766   2.193
  131VAL     CB 2073   1.523   2.925   2.316
  131VAL     HB 2074   1.477   2.874   2.400
  131VAL    CG1 2075   1.674   2.903   2.322
  131VAL   HG11 2076   1.709   2.802   2.297
  131VAL   HG12 2077   1.726   2.969   2.252
  131VAL   HG13 2078   1.713   2.932   2.419
  131VAL    CG2 2079   1.511   3.076   2.332
  131VAL   HG21 2080   1.566   3.105   2.422
  131VAL   HG22 2081   1.535   3.138   2.246
  131VAL   HG23 2082   1.410   3.107   2.359
  131VAL      C 2083   1.312   2.913   2.178
  131VAL      O 2084   1.270   3.006   2.110
  132VAL      N 2085   1.234   2.844   2.261
  132VAL      H 2086   1.275   2.771   2.318
  132VAL     CA 2087   1.090   2.861   2.267
  132VAL     HA 2088   1.058   2.912   2.176
  132VAL     CB 2089   1.007   2.733   2.262
  132VAL     HB 2090   0.907   2.748   2.302
  132VAL    CG1 2091   0.979   2.673   2.125
  132VAL   HG11 2092   0.914   2.742   2.070
  132VAL   HG12 2093   1.070   2.653   2.068
  132VAL   HG13 2094   0.930   2.576   2.132
  132VAL    CG2 2095   1.074   2.623   2.344
  132VAL   HG21 2096   1.090   2.656   2.447
  132VAL   HG22 2097   1.005   2.540   2.355
  132VAL   HG23 2098   1.162   2.596   2.286
  132VAL      C 2099   1.061   2.954   2.383
  132VAL      O 2100   1.098   2.930   2.498
  133PRO      N 2101   0.982   3.060   2.360
  133PRO     CD 2102   0.928   3.096   2.231
  133PRO    HD1 2103   0.858   3.017   2.202
  133PRO    HD2 2104   1.008   3.112   2.159
  133PRO     CG 2105   0.855   3.225   2.266
  133PRO    HG1 2106   0.759   3.187   2.300
  133PRO    HG2 2107   0.843   3.295   2.183
  133PRO     CB 2108   0.930   3.286   2.384
  133PRO    HB1 2109   0.871   3.363   2.434
  133PRO    HB2 2110   1.019   3.338   2.347
  133PRO     CA 2111   0.961   3.159   2.463
  133PRO     HA 2112   1.053   3.179   2.518
  133PRO      C 2113   0.859   3.115   2.568
  133PRO      O 2114   0.771   3.038   2.533
  134SER      N 2115   0.867   3.168   2.691
  134SER      H 2116   0.939   3.236   2.711
  134SER     CA 2117   0.752   3.165   2.778
  134SER     HA 2118   0.720   3.062   2.793
  134SER     CB 2119   0.792   3.224   2.913
  134SER    HB1 2120   0.880   3.167   2.943
  134SER    HB2 2121   0.709   3.212   2.983
  134SER     OG 2122   0.828   3.360   2.901
  134SER     HG 2123   0.805   3.397   2.986
  134SER      C 2124   0.647   3.253   2.712
  134SER      O 2125   0.673   3.349   2.639
  135ASP      N 2126   0.523   3.238   2.760
  135ASP      H 2127   0.513   3.164   2.828
  135ASP     CA 2128   0.407   3.318   2.728
  135ASP     HA 2129   0.446   3.371   2.641
  135ASP     CB 2130   0.287   3.229   2.698
  135ASP    HB1 2131   0.205   3.287   2.657
  135ASP    HB2 2132   0.260   3.168   2.785
  135ASP     CG 2133   0.325   3.124   2.594
  135ASP    OD1 2134   0.328   3.004   2.626
  135ASP    OD2 2135   0.378   3.159   2.486
  135ASP      C 2136   0.379   3.431   2.827
  135ASP      O 2137   0.268   3.483   2.838
  136THR      N 2138   0.479   3.460   2.910
  136THR      H 2139   0.566   3.410   2.897
  136THR     CA 2140   0.471   3.549   3.025
  136THR     HA 2141   0.371   3.587   3.044
  136THR     CB 2142   0.505   3.468   3.150
  136THR     HB 2143   0.512   3.538   3.233
  136THR    CG2 2144   0.405   3.359   3.188
  136THR   HG21 2145   0.322   3.411   3.235
  136THR   HG22 2146   0.362   3.308   3.103
  136THR   HG23 2147   0.447   3.292   3.263
  136THR    OG1 2148   0.630   3.407   3.127
  136THR    HG1 2149   0.657   3.377   3.214
  136THR      C 2150   0.560   3.671   3.008
  136THR      O 2151   0.627   3.683   2.906
  137ASN      N 2152   0.563   3.767   3.101
  137ASN      H 2153   0.514   3.745   3.187
  137ASN     CA 2154   0.624   3.898   3.097
  137ASN     HA 2155   0.701   3.889   3.021
  137ASN     CB 2156   0.519   4.000   3.056
  137ASN    HB1 2157   0.555   4.097   3.090
  137ASN    HB2 2158   0.434   3.994   3.124
  137ASN     CG 2159   0.484   4.003   2.907
  137ASN    OD1 2160   0.558   4.046   2.819
  137ASN    ND2 2161   0.371   3.945   2.867
  137ASN   HD21 2162   0.290   3.914   2.919
  137ASN   HD22 2163   0.353   3.950   2.768
  137ASN      C 2164   0.697   3.921   3.229
  137ASN      O 2165   0.647   3.900   3.339
  138ILE      N 2166   0.813   3.987   3.220
  138ILE      H 2167   0.852   4.002   3.128
  138ILE     CA 2168   0.907   4.024   3.324
  138ILE     HA 2169   0.940   3.924   3.355
  138ILE     CB 2170   1.015   4.117   3.270
  138ILE     HB 2171   0.974   4.195   3.205
  138ILE    CG2 2172   1.094   4.197   3.374
  138ILE   HG21 2173   1.032   4.237   3.454
  138ILE   HG22 2174   1.154   4.122   3.424
  138ILE   HG23 2175   1.159   4.261   3.314
  138ILE    CG1 2176   1.102   4.033   3.178
  138ILE   HG11 2177   1.042   3.959   3.126
  138ILE   HG12 2178   1.173   3.969   3.231
  138ILE     CD 2179   1.193   4.107   3.081
  138ILE    HD1 2180   1.258   4.035   3.031
  138ILE    HD2 2181   1.134   4.152   3.001
  138ILE    HD3 2182   1.259   4.172   3.139
  138ILE      C 2183   0.836   4.075   3.448
  138ILE      O 2184   0.872   4.034   3.558
  139LEU      N 2185   0.749   4.176   3.436
  139LEU      H 2186   0.742   4.211   3.341
  139LEU     CA 2187   0.674   4.238   3.543
  139LEU     HA 2188   0.742   4.284   3.614
  139LEU     CB 2189   0.594   4.358   3.492
  139LEU    HB1 2190   0.521   4.384   3.568
  139LEU    HB2 2191   0.536   4.325   3.405
  139LEU     CG 2192   0.670   4.481   3.445
  139LEU     HG 2193   0.730   4.462   3.356
  139LEU    CD1 2194   0.577   4.598   3.412
  139LEU   HD11 2195   0.507   4.621   3.492
  139LEU   HD12 2196   0.636   4.688   3.392
  139LEU   HD13 2197   0.525   4.575   3.320
  139LEU    CD2 2198   0.775   4.538   3.540
  139LEU   HD21 2199   0.810   4.638   3.516
  139LEU   HD22 2200   0.725   4.539   3.637
  139LEU   HD23 2201   0.862   4.473   3.545
  139LEU      C 2202   0.589   4.136   3.618
  139LEU      O 2203   0.549   4.168   3.730
  140ASP      N 2204   0.552   4.022   3.560
  140ASP      H 2205   0.576   3.999   3.465
  140ASP     CA 2206   0.479   3.919   3.631
  140ASP     HA 2207   0.424   3.953   3.719
  140ASP     CB 2208   0.375   3.858   3.538
  140ASP    HB1 2209   0.421   3.788   3.468
  140ASP    HB2 2210   0.341   3.941   3.475
  140ASP     CG 2211   0.257   3.791   3.607
  140ASP    OD1 2212   0.198   3.845   3.703
  140ASP    OD2 2213   0.206   3.689   3.555
  140ASP      C 2214   0.573   3.822   3.702
  140ASP      O 2215   0.533   3.759   3.799
  141THR      N 2216   0.700   3.810   3.663
  141THR      H 2217   0.725   3.865   3.583
  141THR     CA 2218   0.802   3.731   3.731
  141THR     HA 2219   0.759   3.636   3.763
  141THR     CB 2220   0.918   3.695   3.639
  141THR     HB 2221   0.979   3.781   3.609
  141THR    CG2 2222   1.021   3.600   3.698
  141THR   HG21 2223   1.074   3.551   3.617
  141THR   HG22 2224   1.092   3.655   3.761
  141THR   HG23 2225   0.966   3.532   3.763
  141THR    OG1 2226   0.862   3.641   3.521
  141THR    HG1 2227   0.914   3.665   3.444
  141THR      C 2228   0.860   3.806   3.850
  141THR      O 2229   0.896   3.755   3.955
  142TRP      N 2230   0.864   3.938   3.827
  142TRP      H 2231   0.837   3.970   3.735
  142TRP     CA 2232   0.887   4.042   3.925
  142TRP     HA 2233   0.985   4.017   3.967
  142TRP     CB 2234   0.915   4.181   3.868
  142TRP    HB1 2235   0.821   4.231   3.847
  142TRP    HB2 2236   0.967   4.176   3.773
  142TRP     CG 2237   0.978   4.273   3.968
  142TRP    CD1 2238   0.911   4.362   4.044
  142TRP    HD1 2239   0.803   4.368   4.048
  142TRP    NE1 2240   1.001   4.423   4.129
  142TRP    HE1 2241   0.972   4.489   4.200
  142TRP    CE2 2242   1.132   4.387   4.102
  142TRP    CZ2 2243   1.252   4.411   4.170
  142TRP    HZ2 2244   1.252   4.480   4.253
  142TRP    CH2 2245   1.366   4.346   4.121
  142TRP    HH2 2246   1.461   4.367   4.168
  142TRP    CZ3 2247   1.363   4.264   4.008
  142TRP    HZ3 2248   1.449   4.203   3.988
  142TRP    CE3 2249   1.239   4.238   3.947
  142TRP    HE3 2250   1.235   4.168   3.865
  142TRP    CD2 2251   1.120   4.293   3.997
  142TRP      C 2252   0.784   4.045   4.037
  142TRP      O 2253   0.819   4.036   4.155
  143ALA      N 2254   0.656   4.047   4.000
  143ALA      H 2255   0.635   4.073   3.905
  143ALA     CA 2256   0.543   4.037   4.090
  143ALA     HA 2257   0.557   4.125   4.152
  143ALA     CB 2258   0.420   4.057   4.002
  143ALA    HB1 2259   0.331   4.056   4.064
  143ALA    HB2 2260   0.427   4.153   3.951
  143ALA    HB3 2261   0.408   3.975   3.930
  143ALA      C 2262   0.546   3.912   4.177
  143ALA      O 2263   0.528   3.918   4.299
  144ALA      N 2264   0.583   3.799   4.117
  144ALA      H 2265   0.600   3.798   4.017
  144ALA     CA 2266   0.610   3.678   4.191
  144ALA     HA 2267   0.528   3.667   4.262
  144ALA     CB 2268   0.608   3.553   4.103
  144ALA    HB1 2269   0.505   3.539   4.069
  144ALA    HB2 2270   0.680   3.574   4.024
  144ALA    HB3 2271   0.657   3.471   4.156
  144ALA      C 2272   0.735   3.689   4.278
  144ALA      O 2273   0.738   3.625   4.382
  145MET      N 2274   0.841   3.765   4.246
  145MET      H 2275   0.820   3.838   4.180
  145MET     CA 2276   0.964   3.786   4.319
  145MET     HA 2277   0.990   3.690   4.364
  145MET     CB 2278   1.084   3.837   4.240
  145MET    HB1 2279   1.153   3.878   4.315
  145MET    HB2 2280   1.063   3.918   4.171
  145MET     CG 2281   1.157   3.726   4.165
  145MET    HG1 2282   1.104   3.698   4.074
  145MET    HG2 2283   1.158   3.642   4.235
  145MET     SD 2284   1.333   3.746   4.125
  145MET     CE 2285   1.344   3.925   4.103
  145MET    HE1 2286   1.309   3.970   4.196
  145MET    HE2 2287   1.446   3.945   4.071
  145MET    HE3 2288   1.278   3.965   4.026
  145MET      C 2289   0.943   3.878   4.439
  145MET      O 2290   1.012   3.867   4.539
  146GLU      N 2291   0.849   3.973   4.428
  146GLU      H 2292   0.804   3.996   4.341
  146GLU     CA 2293   0.809   4.067   4.530
  146GLU     HA 2294   0.906   4.098   4.570
  146GLU     CB 2295   0.723   4.179   4.472
  146GLU    HB1 2296   0.676   4.238   4.551
  146GLU    HB2 2297   0.649   4.149   4.398
  146GLU     CG 2298   0.798   4.292   4.403
  146GLU    HG1 2299   0.859   4.256   4.320
  146GLU    HG2 2300   0.875   4.330   4.470
  146GLU     CD 2301   0.709   4.407   4.360
  146GLU    OE1 2302   0.688   4.497   4.444
  146GLU    OE2 2303   0.650   4.407   4.250
  146GLU      C 2304   0.735   3.998   4.643
  146GLU      O 2305   0.742   4.037   4.760
  147GLU      N 2306   0.675   3.884   4.611
  147GLU      H 2307   0.658   3.860   4.514
  147GLU     CA 2308   0.606   3.806   4.713
  147GLU     HA 2309   0.570   3.879   4.786
  147GLU     CB 2310   0.477   3.756   4.648
  147GLU    HB1 2311   0.495   3.707   4.552
  147GLU    HB2 2312   0.432   3.854   4.632
  147GLU     CG 2313   0.381   3.675   4.734
  147GLU    HG1 2314   0.367   3.730   4.827
  147GLU    HG2 2315   0.422   3.576   4.753
  147GLU     CD 2316   0.245   3.654   4.669
  147GLU    OE1 2317   0.154   3.739   4.685
  147GLU    OE2 2318   0.228   3.552   4.599
  147GLU      C 2319   0.693   3.705   4.786
  147GLU      O 2320   0.667   3.663   4.898
  148LEU      N 2321   0.810   3.671   4.731
  148LEU      H 2322   0.830   3.718   4.644
  148LEU     CA 2323   0.916   3.597   4.796
  148LEU     HA 2324   0.865   3.504   4.822
  148LEU     CB 2325   1.038   3.578   4.706
  148LEU    HB1 2326   1.113   3.522   4.762
  148LEU    HB2 2327   1.080   3.675   4.678
  148LEU     CG 2328   1.011   3.511   4.572
  148LEU     HG 2329   0.949   3.584   4.519
  148LEU    CD1 2330   1.139   3.498   4.490
  148LEU   HD11 2331   1.115   3.449   4.396
  148LEU   HD12 2332   1.187   3.595   4.487
  148LEU   HD13 2333   1.203   3.437   4.554
  148LEU    CD2 2334   0.939   3.376   4.572
  148LEU   HD21 2335   0.936   3.332   4.473
  148LEU   HD22 2336   0.984   3.296   4.631
  148LEU   HD23 2337   0.835   3.380   4.605
  148LEU      C 2338   0.954   3.668   4.925
  148LEU      O 2339   0.977   3.610   5.031
  149VAL      N 2340   0.956   3.802   4.925
  149VAL      H 2341   0.933   3.847   4.837
  149VAL     CA 2342   0.993   3.895   5.029
  149VAL     HA 2343   1.084   3.859   5.078
  149VAL     CB 2344   1.037   4.030   4.974
  149VAL     HB 2345   0.952   4.090   4.940
  149VAL    CG1 2346   1.101   4.108   5.089
  149VAL   HG11 2347   1.033   4.116   5.173
  149VAL   HG12 2348   1.195   4.060   5.115
  149VAL   HG13 2349   1.124   4.210   5.056
  149VAL    CG2 2350   1.135   4.031   4.857
  149VAL   HG21 2351   1.087   3.977   4.776
  149VAL   HG22 2352   1.158   4.131   4.822
  149VAL   HG23 2353   1.226   3.977   4.887
  149VAL      C 2354   0.883   3.902   5.134
  149VAL      O 2355   0.915   3.883   5.251
  150ASP      N 2356   0.753   3.917   5.103
  150ASP      H 2357   0.734   3.928   5.004
  150ASP     CA 2358   0.638   3.901   5.189
  150ASP     HA 2359   0.646   3.966   5.276
  150ASP     CB 2360   0.505   3.939   5.125
  150ASP    HB1 2361   0.421   3.923   5.193
  150ASP    HB2 2362   0.475   3.874   5.042
  150ASP     CG 2363   0.494   4.083   5.075
  150ASP    OD1 2364   0.558   4.166   5.142
  150ASP    OD2 2365   0.420   4.109   4.978
  150ASP      C 2366   0.626   3.763   5.253
  150ASP      O 2367   0.599   3.758   5.373
  151GLU      N 2368   0.658   3.656   5.181
  151GLU      H 2369   0.673   3.667   5.081
  151GLU     CA 2370   0.633   3.523   5.233
  151GLU     HA 2371   0.546   3.532   5.299
  151GLU     CB 2372   0.579   3.426   5.129
  151GLU    HB1 2373   0.558   3.329   5.172
  151GLU    HB2 2374   0.660   3.419   5.056
  151GLU     CG 2375   0.451   3.469   5.059
  151GLU    HG1 2376   0.460   3.558   4.996
  151GLU    HG2 2377   0.387   3.499   5.142
  151GLU     CD 2378   0.383   3.359   4.978
  151GLU    OE1 2379   0.260   3.369   4.961
  151GLU    OE2 2380   0.452   3.266   4.931
  151GLU      C 2381   0.748   3.461   5.311
  151GLU      O 2382   0.756   3.340   5.335
  152GLY      N 2383   0.845   3.543   5.352
  152GLY      H 2384   0.834   3.636   5.316
  152GLY     CA 2385   0.955   3.517   5.443
  152GLY    HA1 2386   0.913   3.463   5.528
  152GLY    HA2 2387   0.999   3.604   5.490
  152GLY      C 2388   1.073   3.441   5.385
  152GLY      O 2389   1.136   3.361   5.454
  153LEU      N 2390   1.073   3.427   5.252
  153LEU      H 2391   1.004   3.479   5.200
  153LEU     CA 2392   1.161   3.340   5.176
  153LEU     HA 2393   1.191   3.260   5.244
  153LEU     CB 2394   1.099   3.280   5.050
  153LEU    HB1 2395   1.177   3.219   5.005
  153LEU    HB2 2396   1.073   3.362   4.984
  153LEU     CG 2397   0.977   3.189   5.067
  153LEU     HG 2398   0.905   3.239   5.131
  153LEU    CD1 2399   0.912   3.167   4.931
  153LEU   HD11 2400   0.980   3.103   4.875
  153LEU   HD12 2401   0.817   3.114   4.943
  153LEU   HD13 2402   0.882   3.261   4.885
  153LEU    CD2 2403   1.003   3.056   5.138
  153LEU   HD21 2404   0.911   3.020   5.184
  153LEU   HD22 2405   1.029   2.986   5.058
  153LEU   HD23 2406   1.066   3.058   5.227
  153LEU      C 2407   1.295   3.398   5.133
  153LEU      O 2408   1.396   3.330   5.147
  154VAL      N 2409   1.293   3.525   5.090
  154VAL      H 2410   1.207   3.577   5.092
  154VAL     CA 2411   1.414   3.598   5.057
  154VAL     HA 2412   1.497   3.537   5.094
  154VAL     CB 2413   1.430   3.608   4.906
  154VAL     HB 2414   1.531   3.646   4.890
  154VAL    CG1 2415   1.414   3.477   4.828
  154VAL   HG11 2416   1.447   3.486   4.724
  154VAL   HG12 2417   1.485   3.403   4.865
  154VAL   HG13 2418   1.311   3.444   4.838
  154VAL    CG2 2419   1.338   3.710   4.840
  154VAL   HG21 2420   1.354   3.703   4.732
  154VAL   HG22 2421   1.233   3.691   4.865
  154VAL   HG23 2422   1.375   3.809   4.866
  154VAL      C 2423   1.425   3.732   5.128
  154VAL      O 2424   1.321   3.786   5.164
  155LYS      N 2425   1.543   3.795   5.136
  155LYS      H 2426   1.623   3.743   5.104
  155LYS     CA 2427   1.559   3.934   5.175
  155LYS     HA 2428   1.481   3.964   5.246
  155LYS     CB 2429   1.687   3.952   5.256
  155LYS    HB1 2430   1.698   4.059   5.273
  155LYS    HB2 2431   1.775   3.917   5.203
  155LYS     CG 2432   1.693   3.881   5.391
  155LYS    HG1 2433   1.685   3.772   5.386
  155LYS    HG2 2434   1.628   3.927   5.465
  155LYS     CD 2435   1.829   3.901   5.457
  155LYS    HD1 2436   1.908   3.864   5.391
  155LYS    HD2 2437   1.838   3.837   5.544
  155LYS     CE 2438   1.857   4.048   5.484
  155LYS    HE1 2439   1.774   4.093   5.539
  155LYS    HE2 2440   1.883   4.106   5.396
  155LYS     NZ 2441   1.977   4.050   5.569
  155LYS    HZ1 2442   1.993   4.142   5.608
  155LYS    HZ2 2443   1.966   3.980   5.641
  155LYS    HZ3 2444   2.053   4.016   5.511
  155LYS      C 2445   1.550   4.037   5.064
  155LYS      O 2446   1.462   4.122   5.072
  156ALA      N 2447   1.641   4.031   4.966
  156ALA      H 2448   1.696   3.947   4.974
  156ALA     CA 2449   1.657   4.119   4.852
  156ALA     HA 2450   1.579   4.195   4.861
  156ALA     CB 2451   1.794   4.186   4.853
  156ALA    HB1 2452   1.808   4.242   4.945
  156ALA    HB2 2453   1.866   4.105   4.858
  156ALA    HB3 2454   1.812   4.247   4.764
  156ALA      C 2455   1.629   4.049   4.720
  156ALA      O 2456   1.657   3.931   4.699
  157ILE      N 2457   1.585   4.131   4.625
  157ILE      H 2458   1.581   4.230   4.644
  157ILE     CA 2459   1.561   4.084   4.490
  157ILE     HA 2460   1.603   3.983   4.486
  157ILE     CB 2461   1.414   4.074   4.450
  157ILE     HB 2462   1.409   4.045   4.345
  157ILE    CG2 2463   1.348   3.968   4.538
  157ILE   HG21 2464   1.407   3.877   4.527
  157ILE   HG22 2465   1.337   3.993   4.644
  157ILE   HG23 2466   1.250   3.941   4.497
  157ILE    CG1 2467   1.345   4.208   4.472
  157ILE   HG11 2468   1.402   4.278   4.412
  157ILE   HG12 2469   1.340   4.225   4.579
  157ILE     CD 2470   1.199   4.202   4.427
  157ILE    HD1 2471   1.185   4.174   4.322
  157ILE    HD2 2472   1.134   4.149   4.497
  157ILE    HD3 2473   1.169   4.306   4.436
  157ILE      C 2474   1.637   4.176   4.395
  157ILE      O 2475   1.682   4.286   4.426
  158GLY      N 2476   1.657   4.130   4.272
  158GLY      H 2477   1.628   4.034   4.257
  158GLY     CA 2478   1.738   4.198   4.172
  158GLY    HA1 2479   1.845   4.200   4.194
  158GLY    HA2 2480   1.705   4.300   4.154
  158GLY      C 2481   1.729   4.132   4.035
  158GLY      O 2482   1.656   4.038   4.007
  159ILE      N 2483   1.828   4.166   3.952
  159ILE      H 2484   1.899   4.229   3.985
  159ILE     CA 2485   1.840   4.116   3.817
  159ILE     HA 2486   1.773   4.030   3.812
  159ILE     CB 2487   1.774   4.209   3.715
  159ILE     HB 2488   1.772   4.152   3.623
  159ILE    CG2 2489   1.626   4.239   3.738
  159ILE   HG21 2490   1.568   4.153   3.773
  159ILE   HG22 2491   1.600   4.324   3.802
  159ILE   HG23 2492   1.591   4.260   3.637
  159ILE    CG1 2493   1.857   4.333   3.681
  159ILE   HG11 2494   1.818   4.368   3.585
  159ILE   HG12 2495   1.958   4.304   3.653
  159ILE     CD 2496   1.851   4.462   3.763
  159ILE    HD1 2497   1.876   4.445   3.868
  159ILE    HD2 2498   1.919   4.533   3.717
  159ILE    HD3 2499   1.751   4.504   3.756
  159ILE      C 2500   1.974   4.061   3.771
  159ILE      O 2501   2.082   4.093   3.820
  160SER      N 2502   1.975   3.982   3.663
  160SER      H 2503   1.890   3.931   3.640
  160SER     CA 2504   2.095   3.947   3.590
  160SER     HA 2505   2.176   4.016   3.609
  160SER     CB 2506   2.137   3.803   3.619
  160SER    HB1 2507   2.206   3.771   3.542
  160SER    HB2 2508   2.055   3.730   3.615
  160SER     OG 2509   2.189   3.800   3.750
  160SER     HG 2510   2.122   3.845   3.802
  160SER      C 2511   2.069   3.960   3.441
  160SER      O 2512   1.969   3.913   3.389
  161ASN      N 2513   2.163   4.025   3.371
  161ASN      H 2514   2.242   4.064   3.421
  161ASN     CA 2515   2.167   4.039   3.227
  161ASN     HA 2516   2.258   4.097   3.212
  161ASN     CB 2517   2.182   3.902   3.160
  161ASN    HB1 2518   2.195   3.918   3.053
  161ASN    HB2 2519   2.091   3.847   3.183
  161ASN     CG 2520   2.302   3.818   3.204
  161ASN    OD1 2521   2.416   3.846   3.168
  161ASN    ND2 2522   2.273   3.707   3.271
  161ASN   HD21 2523   2.175   3.689   3.288
  161ASN   HD22 2524   2.341   3.632   3.274
  161ASN      C 2525   2.048   4.113   3.168
  161ASN      O 2526   2.005   4.082   3.057
  162PHE      N 2527   1.993   4.216   3.232
  162PHE      H 2528   2.046   4.247   3.313
  162PHE     CA 2529   1.896   4.305   3.172
  162PHE     HA 2530   1.837   4.246   3.103
  162PHE     CB 2531   1.804   4.360   3.281
  162PHE    HB1 2532   1.754   4.452   3.252
  162PHE    HB2 2533   1.858   4.392   3.370
  162PHE     CG 2534   1.693   4.265   3.321
  162PHE    CD1 2535   1.721   4.131   3.353
  162PHE    HD1 2536   1.822   4.096   3.351
  162PHE    CE1 2537   1.622   4.040   3.392
  162PHE    HE1 2538   1.651   3.936   3.393
  162PHE     CZ 2539   1.492   4.089   3.410
  162PHE     HZ 2540   1.411   4.026   3.444
  162PHE    CE2 2541   1.462   4.223   3.385
  162PHE    HE2 2542   1.366   4.261   3.417
  162PHE    CD2 2543   1.563   4.311   3.346
  162PHE    HD2 2544   1.548   4.418   3.354
  162PHE      C 2545   1.966   4.418   3.098
  162PHE      O 2546   2.067   4.477   3.136
  163ASN      N 2547   1.904   4.465   2.990
  163ASN      H 2548   1.813   4.424   2.972
  163ASN     CA 2549   1.927   4.598   2.937
  163ASN     HA 2550   2.032   4.608   2.908
  163ASN     CB 2551   1.856   4.628   2.805
  163ASN    HB1 2552   1.757   4.658   2.837
  163ASN    HB2 2553   1.861   4.538   2.743
  163ASN     CG 2554   1.914   4.748   2.732
  163ASN    OD1 2555   1.873   4.862   2.754
  163ASN    ND2 2556   2.024   4.728   2.659
  163ASN   HD21 2557   2.070   4.639   2.649
  163ASN   HD22 2558   2.068   4.815   2.631
  163ASN      C 2559   1.901   4.699   3.048
  163ASN      O 2560   1.807   4.683   3.125
  164HIS      N 2561   1.967   4.815   3.051
  164HIS      H 2562   2.040   4.827   2.982
  164HIS     CA 2563   1.942   4.919   3.149
  164HIS     HA 2564   1.959   4.873   3.246
  164HIS     CB 2565   2.050   5.027   3.140
  164HIS    HB1 2566   2.147   4.988   3.107
  164HIS    HB2 2567   2.064   5.070   3.239
  164HIS     CG 2568   2.025   5.142   3.046
  164HIS    ND1 2569   2.034   5.138   2.907
  164HIS    HD1 2570   2.087   5.073   2.851
  164HIS    CE1 2571   2.002   5.260   2.860
  164HIS    HE1 2572   2.005   5.286   2.756
  164HIS    NE2 2573   1.980   5.345   2.960
  164HIS    CD2 2574   1.995   5.272   3.078
  164HIS    HD2 2575   1.975   5.297   3.181
  164HIS      C 2576   1.797   4.965   3.152
  164HIS      O 2577   1.744   4.984   3.261
  165LEU      N 2578   1.730   4.970   3.037
  165LEU      H 2579   1.775   4.947   2.949
  165LEU     CA 2580   1.594   5.019   3.030
  165LEU     HA 2581   1.573   5.094   3.106
  165LEU     CB 2582   1.551   5.058   2.889
  165LEU    HB1 2583   1.447   5.092   2.894
  165LEU    HB2 2584   1.564   4.968   2.829
  165LEU     CG 2585   1.638   5.173   2.839
  165LEU     HG 2586   1.742   5.140   2.829
  165LEU    CD1 2587   1.590   5.203   2.698
  165LEU   HD11 2588   1.597   5.114   2.635
  165LEU   HD12 2589   1.485   5.231   2.710
  165LEU   HD13 2590   1.648   5.286   2.659
  165LEU    CD2 2591   1.634   5.300   2.923
  165LEU   HD21 2592   1.532   5.314   2.960
  165LEU   HD22 2593   1.710   5.300   3.001
  165LEU   HD23 2594   1.655   5.384   2.857
  165LEU      C 2595   1.494   4.912   3.075
  165LEU      O 2596   1.381   4.945   3.110
  166GLN      N 2597   1.536   4.786   3.080
  166GLN      H 2598   1.624   4.773   3.031
  166GLN     CA 2599   1.453   4.683   3.138
  166GLN     HA 2600   1.351   4.703   3.106
  166GLN     CB 2601   1.489   4.544   3.086
  166GLN    HB1 2602   1.416   4.480   3.135
  166GLN    HB2 2603   1.585   4.509   3.125
  166GLN     CG 2604   1.467   4.523   2.936
  166GLN    HG1 2605   1.526   4.592   2.876
  166GLN    HG2 2606   1.360   4.520   2.915
  166GLN     CD 2607   1.527   4.391   2.890
  166GLN    OE1 2608   1.648   4.369   2.892
  166GLN    NE2 2609   1.447   4.296   2.843
  166GLN   HE21 2610   1.347   4.315   2.848
  166GLN   HE22 2611   1.484   4.207   2.810
  166GLN      C 2612   1.460   4.687   3.290
  166GLN      O 2613   1.378   4.627   3.360
  167VAL      N 2614   1.555   4.762   3.346
  167VAL      H 2615   1.623   4.791   3.278
  167VAL     CA 2616   1.565   4.806   3.484
  167VAL     HA 2617   1.517   4.728   3.542
  167VAL     CB 2618   1.712   4.806   3.527
  167VAL     HB 2619   1.766   4.883   3.471
  167VAL    CG1 2620   1.724   4.834   3.677
  167VAL   HG11 2621   1.671   4.753   3.728
  167VAL   HG12 2622   1.830   4.826   3.699
  167VAL   HG13 2623   1.677   4.930   3.698
  167VAL    CG2 2624   1.776   4.672   3.497
  167VAL   HG21 2625   1.723   4.582   3.529
  167VAL   HG22 2626   1.782   4.661   3.388
  167VAL   HG23 2627   1.877   4.680   3.538
  167VAL      C 2628   1.488   4.935   3.509
  167VAL      O 2629   1.404   4.947   3.598
  168GLU      N 2630   1.503   5.028   3.415
  168GLU      H 2631   1.583   5.014   3.354
  168GLU     CA 2632   1.421   5.148   3.413
  168GLU     HA 2633   1.434   5.206   3.505
  168GLU     CB 2634   1.469   5.239   3.301
  168GLU    HB1 2635   1.413   5.202   3.215
  168GLU    HB2 2636   1.577   5.232   3.304
  168GLU     CG 2637   1.423   5.384   3.320
  168GLU    HG1 2638   1.317   5.395   3.342
  168GLU    HG2 2639   1.446   5.433   3.225
  168GLU     CD 2640   1.490   5.458   3.435
  168GLU    OE1 2641   1.608   5.497   3.428
  168GLU    OE2 2642   1.427   5.480   3.540
  168GLU      C 2643   1.273   5.116   3.401
  168GLU      O 2644   1.193   5.174   3.474
  169MET      N 2645   1.241   5.004   3.336
  169MET      H 2646   1.310   4.970   3.272
  169MET     CA 2647   1.105   4.954   3.330
  169MET     HA 2648   1.031   5.023   3.288
  169MET     CB 2649   1.106   4.836   3.234
  169MET    HB1 2650   1.175   4.759   3.268
  169MET    HB2 2651   1.136   4.869   3.135
  169MET     CG 2652   0.972   4.764   3.221
  169MET    HG1 2653   0.894   4.831   3.184
  169MET    HG2 2654   0.941   4.724   3.318
  169MET     SD 2655   0.974   4.630   3.100
  169MET     CE 2656   1.031   4.500   3.213
  169MET    HE1 2657   1.134   4.516   3.244
  169MET    HE2 2658   0.969   4.487   3.302
  169MET    HE3 2659   1.011   4.409   3.155
  169MET      C 2660   1.050   4.910   3.465
  169MET      O 2661   0.932   4.937   3.486
  170ILE      N 2662   1.134   4.864   3.558
  170ILE      H 2663   1.232   4.858   3.531
  170ILE     CA 2664   1.098   4.805   3.685
  170ILE     HA 2665   0.996   4.768   3.683
  170ILE     CB 2666   1.199   4.710   3.748
  170ILE     HB 2667   1.298   4.754   3.765
  170ILE    CG2 2668   1.149   4.665   3.884
  170ILE   HG21 2669   1.119   4.754   3.939
  170ILE   HG22 2670   1.055   4.611   3.869
  170ILE   HG23 2671   1.227   4.606   3.933
  170ILE    CG1 2672   1.210   4.587   3.658
  170ILE   HG11 2673   1.225   4.618   3.554
  170ILE   HG12 2674   1.117   4.532   3.668
  170ILE     CD 2675   1.325   4.494   3.695
  170ILE    HD1 2676   1.303   4.404   3.637
  170ILE    HD2 2677   1.424   4.528   3.662
  170ILE    HD3 2678   1.328   4.467   3.800
  170ILE      C 2679   1.086   4.926   3.778
  170ILE      O 2680   0.988   4.938   3.850
  171LEU      N 2681   1.182   5.019   3.779
  171LEU      H 2682   1.248   5.012   3.703
  171LEU     CA 2683   1.169   5.145   3.850
  171LEU     HA 2684   1.141   5.114   3.951
  171LEU     CB 2685   1.295   5.229   3.864
  171LEU    HB1 2686   1.282   5.328   3.907
  171LEU    HB2 2687   1.334   5.234   3.763
  171LEU     CG 2688   1.413   5.160   3.933
  171LEU     HG 2689   1.417   5.062   3.886
  171LEU    CD1 2690   1.542   5.226   3.885
  171LEU   HD11 2691   1.563   5.210   3.779
  171LEU   HD12 2692   1.527   5.333   3.902
  171LEU   HD13 2693   1.626   5.177   3.935
  171LEU    CD2 2694   1.399   5.144   4.084
  171LEU   HD21 2695   1.299   5.117   4.118
  171LEU   HD22 2696   1.480   5.086   4.129
  171LEU   HD23 2697   1.409   5.246   4.121
  171LEU      C 2698   1.049   5.230   3.810
  171LEU      O 2699   0.992   5.301   3.892
  172ASN      N 2700   1.009   5.214   3.684
  172ASN      H 2701   1.074   5.174   3.618
  172ASN     CA 2702   0.879   5.255   3.634
  172ASN     HA 2703   0.878   5.349   3.690
  172ASN     CB 2704   0.897   5.269   3.483
  172ASN    HB1 2705   0.921   5.176   3.432
  172ASN    HB2 2706   0.983   5.334   3.464
  172ASN     CG 2707   0.774   5.338   3.425
  172ASN    OD1 2708   0.680   5.271   3.384
  172ASN    ND2 2709   0.766   5.469   3.404
  172ASN   HD21 2710   0.850   5.524   3.419
  172ASN   HD22 2711   0.690   5.494   3.342
  172ASN      C 2712   0.756   5.173   3.668
  172ASN      O 2713   0.651   5.238   3.668
  173LYS      N 2714   0.760   5.052   3.724
  173LYS      H 2715   0.854   5.023   3.748
  173LYS     CA 2716   0.645   4.977   3.770
  173LYS     HA 2717   0.579   4.971   3.684
  173LYS     CB 2718   0.695   4.837   3.806
  173LYS    HB1 2719   0.766   4.842   3.888
  173LYS    HB2 2720   0.755   4.801   3.722
  173LYS     CG 2721   0.589   4.734   3.844
  173LYS    HG1 2722   0.607   4.644   3.785
  173LYS    HG2 2723   0.487   4.766   3.821
  173LYS     CD 2724   0.582   4.691   3.990
  173LYS    HD1 2725   0.586   4.777   4.056
  173LYS    HD2 2726   0.671   4.631   4.009
  173LYS     CE 2727   0.455   4.609   4.012
  173LYS    HE1 2728   0.465   4.530   3.938
  173LYS    HE2 2729   0.373   4.673   3.981
  173LYS     NZ 2730   0.441   4.564   4.152
  173LYS    HZ1 2731   0.425   4.646   4.208
  173LYS    HZ2 2732   0.353   4.517   4.167
  173LYS    HZ3 2733   0.513   4.504   4.190
  173LYS      C 2734   0.562   5.042   3.880
  173LYS      O 2735   0.630   5.072   3.978
  174PRO      N 2736   0.431   5.056   3.864
  174PRO     CD 2737   0.347   5.025   3.749
  174PRO    HD1 2738   0.323   4.919   3.743
  174PRO    HD2 2739   0.387   5.070   3.658
  174PRO     CG 2740   0.211   5.089   3.774
  174PRO    HG1 2741   0.142   5.010   3.804
  174PRO    HG2 2742   0.172   5.131   3.681
  174PRO     CB 2743   0.240   5.180   3.893
  174PRO    HB1 2744   0.150   5.202   3.952
  174PRO    HB2 2745   0.278   5.277   3.860
  174PRO     CA 2746   0.354   5.116   3.971
  174PRO     HA 2747   0.405   5.195   4.025
  174PRO      C 2748   0.298   5.016   4.072
  174PRO      O 2749   0.293   4.898   4.037
  175GLY      N 2750   0.283   5.059   4.198
  175GLY      H 2751   0.308   5.155   4.213
  175GLY     CA 2752   0.266   4.963   4.305
  175GLY    HA1 2753   0.175   4.904   4.292
  175GLY    HA2 2754   0.258   5.023   4.396
  175GLY      C 2755   0.392   4.879   4.323
  175GLY      O 2756   0.377   4.759   4.347
  176LEU      N 2757   0.509   4.943   4.318
  176LEU      H 2758   0.513   5.043   4.304
  176LEU     CA 2759   0.635   4.882   4.356
  176LEU     HA 2760   0.644   4.776   4.333
  176LEU     CB 2761   0.746   4.951   4.277
  176LEU    HB1 2762   0.767   5.045   4.329
  176LEU    HB2 2763   0.721   4.975   4.174
  176LEU     CG 2764   0.883   4.884   4.269
  176LEU     HG 2765   0.911   4.860   4.372
  176LEU    CD1 2766   0.892   4.756   4.186
  176LEU   HD11 2767   0.994   4.720   4.172
  176LEU   HD12 2768   0.823   4.681   4.225
  176LEU   HD13 2769   0.873   4.778   4.081
  176LEU    CD2 2770   0.990   4.967   4.201
  176LEU   HD21 2771   1.054   5.027   4.267
  176LEU   HD22 2772   1.055   4.911   4.134
  176LEU   HD23 2773   0.936   5.042   4.142
  176LEU      C 2774   0.656   4.884   4.507
  176LEU      O 2775   0.650   4.987   4.573
  177LYS      N 2776   0.690   4.769   4.566
  177LYS      H 2777   0.688   4.684   4.511
  177LYS     CA 2778   0.694   4.750   4.709
  177LYS     HA 2779   0.659   4.838   4.762
  177LYS     CB 2780   0.599   4.639   4.756
  177LYS    HB1 2781   0.627   4.553   4.696
  177LYS    HB2 2782   0.502   4.655   4.708
  177LYS     CG 2783   0.578   4.614   4.905
  177LYS    HG1 2784   0.545   4.705   4.955
  177LYS    HG2 2785   0.672   4.589   4.953
  177LYS     CD 2786   0.469   4.508   4.919
  177LYS    HD1 2787   0.505   4.413   4.880
  177LYS    HD2 2788   0.379   4.538   4.866
  177LYS     CE 2789   0.434   4.484   5.066
  177LYS    HE1 2790   0.397   4.576   5.111
  177LYS    HE2 2791   0.523   4.452   5.120
  177LYS     NZ 2792   0.340   4.373   5.089
  177LYS    HZ1 2793   0.387   4.286   5.065
  177LYS    HZ2 2794   0.319   4.366   5.187
  177LYS    HZ3 2795   0.254   4.392   5.038
  177LYS      C 2796   0.834   4.727   4.764
  177LYS      O 2797   0.858   4.742   4.883
  178TYR      N 2798   0.925   4.678   4.679
  178TYR      H 2799   0.892   4.642   4.591
  178TYR     CA 2800   1.064   4.645   4.703
  178TYR     HA 2801   1.096   4.709   4.785
  178TYR     CB 2802   1.076   4.498   4.742
  178TYR    HB1 2803   1.179   4.470   4.763
  178TYR    HB2 2804   1.048   4.432   4.660
  178TYR     CG 2805   0.998   4.446   4.860
  178TYR    CD1 2806   1.034   4.485   4.989
  178TYR    HD1 2807   1.119   4.545   5.018
  178TYR    CE1 2808   0.953   4.444   5.097
  178TYR    HE1 2809   0.982   4.475   5.196
  178TYR     CZ 2810   0.845   4.357   5.075
  178TYR     OH 2811   0.779   4.307   5.184
  178TYR     HH 2812   0.708   4.247   5.158
  178TYR    CE2 2813   0.817   4.313   4.944
  178TYR    HE2 2814   0.742   4.236   4.935
  178TYR    CD2 2815   0.889   4.362   4.834
  178TYR    HD2 2816   0.863   4.336   4.733
  178TYR      C 2817   1.154   4.668   4.582
  178TYR      O 2818   1.151   4.598   4.481
  179LYS      N 2819   1.239   4.768   4.609
  179LYS      H 2820   1.252   4.805   4.701
  179LYS     CA 2821   1.322   4.819   4.501
  179LYS     HA 2822   1.260   4.836   4.413
  179LYS     CB 2823   1.377   4.956   4.539
  179LYS    HB1 2824   1.466   4.973   4.479
  179LYS    HB2 2825   1.409   4.958   4.643
  179LYS     CG 2826   1.275   5.068   4.522
  179LYS    HG1 2827   1.190   5.030   4.579
  179LYS    HG2 2828   1.249   5.078   4.417
  179LYS     CD 2829   1.309   5.211   4.566
  179LYS    HD1 2830   1.367   5.207   4.658
  179LYS    HD2 2831   1.218   5.256   4.605
  179LYS     CE 2832   1.370   5.306   4.463
  179LYS    HE1 2833   1.302   5.314   4.378
  179LYS    HE2 2834   1.464   5.262   4.430
  179LYS     NZ 2835   1.396   5.440   4.517
  179LYS    HZ1 2836   1.426   5.507   4.448
  179LYS    HZ2 2837   1.312   5.478   4.559
  179LYS    HZ3 2838   1.473   5.436   4.582
  179LYS      C 2839   1.428   4.719   4.457
  179LYS      O 2840   1.485   4.647   4.539
  180PRO      N 2841   1.461   4.706   4.328
  180PRO     CD 2842   1.409   4.794   4.225
  180PRO    HD1 2843   1.398   4.897   4.258
  180PRO    HD2 2844   1.308   4.761   4.202
  180PRO     CG 2845   1.503   4.771   4.106
  180PRO    HG1 2846   1.580   4.848   4.101
  180PRO    HG2 2847   1.452   4.786   4.011
  180PRO     CB 2848   1.554   4.629   4.123
  180PRO    HB1 2849   1.652   4.616   4.076
  180PRO    HB2 2850   1.473   4.568   4.083
  180PRO     CA 2851   1.569   4.625   4.275
  180PRO     HA 2852   1.553   4.521   4.304
  180PRO      C 2853   1.709   4.669   4.312
  180PRO      O 2854   1.746   4.784   4.290
  181ALA      N 2855   1.786   4.584   4.381
  181ALA      H 2856   1.743   4.497   4.409
  181ALA     CA 2857   1.896   4.632   4.462
  181ALA     HA 2858   1.892   4.740   4.469
  181ALA     CB 2859   1.870   4.579   4.602
  181ALA    HB1 2860   1.769   4.602   4.635
  181ALA    HB2 2861   1.877   4.470   4.606
  181ALA    HB3 2862   1.948   4.611   4.673
  181ALA      C 2863   2.033   4.587   4.410
  181ALA      O 2864   2.129   4.662   4.426
  182VAL      N 2865   2.040   4.468   4.351
  182VAL      H 2866   1.954   4.417   4.338
  182VAL     CA 2867   2.154   4.418   4.277
  182VAL     HA 2868   2.234   4.492   4.276
  182VAL     CB 2869   2.210   4.293   4.344
  182VAL     HB 2870   2.135   4.216   4.324
  182VAL    CG1 2871   2.348   4.259   4.287
  182VAL   HG11 2872   2.335   4.223   4.185
  182VAL   HG12 2873   2.421   4.339   4.292
  182VAL   HG13 2874   2.395   4.170   4.328
  182VAL    CG2 2875   2.226   4.314   4.494
  182VAL   HG21 2876   2.259   4.416   4.512
  182VAL   HG22 2877   2.132   4.294   4.546
  182VAL   HG23 2878   2.292   4.233   4.525
  182VAL      C 2879   2.122   4.393   4.130
  182VAL      O 2880   2.013   4.361   4.084
  183ASN      N 2881   2.227   4.410   4.050
  183ASN      H 2882   2.314   4.434   4.095
  183ASN     CA 2883   2.235   4.390   3.907
  183ASN     HA 2884   2.151   4.339   3.860
  183ASN     CB 2885   2.226   4.527   3.841
  183ASN    HB1 2886   2.313   4.591   3.860
  183ASN    HB2 2887   2.136   4.568   3.887
  183ASN     CG 2888   2.205   4.529   3.690
  183ASN    OD1 2889   2.192   4.431   3.618
  183ASN    ND2 2890   2.187   4.651   3.639
  183ASN   HD21 2891   2.216   4.730   3.695
  183ASN   HD22 2892   2.162   4.653   3.542
  183ASN      C 2893   2.365   4.324   3.861
  183ASN      O 2894   2.473   4.381   3.873
  184GLN      N 2895   2.354   4.202   3.809
  184GLN      H 2896   2.264   4.156   3.805
  184GLN     CA 2897   2.469   4.120   3.777
  184GLN     HA 2898   2.556   4.163   3.826
  184GLN     CB 2899   2.444   3.994   3.859
  184GLN    HB1 2900   2.340   3.962   3.861
  184GLN    HB2 2901   2.469   4.013   3.964
  184GLN     CG 2902   2.528   3.876   3.810
  184GLN    HG1 2903   2.628   3.917   3.790
  184GLN    HG2 2904   2.489   3.832   3.719
  184GLN     CD 2905   2.532   3.772   3.921
  184GLN    OE1 2906   2.565   3.801   4.036
  184GLN    NE2 2907   2.509   3.643   3.896
  184GLN   HE21 2908   2.496   3.608   3.802
  184GLN   HE22 2909   2.510   3.575   3.970
  184GLN      C 2910   2.482   4.104   3.626
  184GLN      O 2911   2.382   4.104   3.555
  185ILE      N 2912   2.606   4.103   3.577
  185ILE      H 2913   2.680   4.112   3.646
  185ILE     CA 2914   2.642   4.122   3.438
  185ILE     HA 2915   2.555   4.086   3.384
  185ILE     CB 2916   2.668   4.270   3.411
  185ILE     HB 2917   2.714   4.274   3.312
  185ILE    CG2 2918   2.536   4.344   3.394
  185ILE   HG21 2919   2.559   4.442   3.352
  185ILE   HG22 2920   2.464   4.290   3.332
  185ILE   HG23 2921   2.498   4.354   3.495
  185ILE    CG1 2922   2.753   4.344   3.513
  185ILE   HG11 2923   2.840   4.279   3.522
  185ILE   HG12 2924   2.702   4.336   3.609
  185ILE     CD 2925   2.803   4.484   3.478
  185ILE    HD1 2926   2.857   4.482   3.383
  185ILE    HD2 2927   2.721   4.555   3.471
  185ILE    HD3 2928   2.877   4.519   3.550
  185ILE      C 2929   2.766   4.045   3.395
  185ILE      O 2930   2.851   4.020   3.481
  186GLU      N 2931   2.786   4.025   3.265
  186GLU      H 2932   2.725   4.056   3.191
  186GLU     CA 2933   2.916   3.984   3.214
  186GLU     HA 2934   2.966   3.905   3.270
  186GLU     CB 2935   2.899   3.929   3.073
  186GLU    HB1 2936   2.883   4.014   3.007
  186GLU    HB2 2937   2.817   3.857   3.078
  186GLU     CG 2938   3.027   3.857   3.031
  186GLU    HG1 2939   3.043   3.777   3.103
  186GLU    HG2 2940   3.107   3.927   3.056
  186GLU     CD 2941   3.025   3.802   2.889
  186GLU    OE1 2942   2.922   3.745   2.848
  186GLU    OE2 2943   3.125   3.823   2.817
  186GLU      C 2944   3.009   4.105   3.213
  186GLU      O 2945   2.983   4.202   3.143
  187CYS      N 2946   3.121   4.100   3.286
  187CYS      H 2947   3.141   4.011   3.330
  187CYS     CA 2948   3.223   4.203   3.289
  187CYS     HA 2949   3.228   4.248   3.190
  187CYS     CB 2950   3.177   4.309   3.389
  187CYS    HB1 2951   3.216   4.293   3.489
  187CYS    HB2 2952   3.069   4.311   3.397
  187CYS     SG 2953   3.255   4.464   3.338
  187CYS     HG 2954   3.205   4.461   3.214
  187CYS      C 2955   3.364   4.158   3.323
  187CYS      O 2956   3.391   4.088   3.420
  188HIS      N 2957   3.452   4.192   3.228
  188HIS      H 2958   3.414   4.248   3.154
  188HIS     CA 2959   3.594   4.165   3.219
  188HIS     HA 2960   3.638   4.170   3.319
  188HIS     CB 2961   3.611   4.021   3.172
  188HIS    HB1 2962   3.578   3.955   3.253
  188HIS    HB2 2963   3.713   3.994   3.146
  188HIS     CG 2964   3.524   3.995   3.052
  188HIS    ND1 2965   3.559   4.029   2.922
  188HIS    CE1 2966   3.462   3.979   2.845
  188HIS    HE1 2967   3.455   3.988   2.738
  188HIS    NE2 2968   3.364   3.923   2.918
  188HIS    HE2 2969   3.278   3.885   2.881
  188HIS    CD2 2970   3.407   3.925   3.049
  188HIS    HD2 2971   3.358   3.884   3.137
  188HIS      C 2972   3.654   4.273   3.129
  188HIS      O 2973   3.576   4.352   3.076
  189PRO      N 2974   3.785   4.289   3.110
  189PRO     CD 2975   3.878   4.205   3.183
  189PRO    HD1 2976   3.865   4.104   3.146
  189PRO    HD2 2977   3.852   4.199   3.289
  189PRO     CG 2978   4.011   4.274   3.154
  189PRO    HG1 2979   4.090   4.198   3.148
  189PRO    HG2 2980   4.038   4.344   3.233
  189PRO     CB 2981   3.988   4.358   3.030
  189PRO    HB1 2982   4.006   4.310   2.934
  189PRO    HB2 2983   4.048   4.450   3.023
  189PRO     CA 2984   3.841   4.397   3.031
  189PRO     HA 2985   3.824   4.492   3.082
  189PRO      C 2986   3.781   4.408   2.891
  189PRO      O 2987   3.772   4.520   2.843
  190TYR      N 2988   3.755   4.298   2.821
  190TYR      H 2989   3.758   4.207   2.865
  190TYR     CA 2990   3.690   4.310   2.692
  190TYR     HA 2991   3.746   4.377   2.626
  190TYR     CB 2992   3.709   4.171   2.631
  190TYR    HB1 2993   3.672   4.169   2.529
  190TYR    HB2 2994   3.662   4.092   2.689
  190TYR     CG 2995   3.853   4.134   2.603
  190TYR    CD1 2996   3.930   4.212   2.516
  190TYR    HD1 2997   3.893   4.303   2.470
  190TYR    CE1 2998   4.064   4.178   2.498
  190TYR    HE1 2999   4.132   4.233   2.434
  190TYR     CZ 3000   4.116   4.064   2.563
  190TYR     OH 3001   4.247   4.027   2.548
  190TYR     HH 3002   4.276   3.958   2.608
  190TYR    CE2 3003   4.034   3.987   2.647
  190TYR    HE2 3004   4.065   3.890   2.682
  190TYR    CD2 3005   3.905   4.028   2.679
  190TYR    HD2 3006   3.837   3.963   2.732
  190TYR      C 3007   3.545   4.354   2.677
  190TYR      O 3008   3.490   4.363   2.567
  191LEU      N 3009   3.479   4.374   2.791
  191LEU      H 3010   3.532   4.365   2.877
  191LEU     CA 3011   3.342   4.418   2.806
  191LEU     HA 3012   3.319   4.492   2.729
  191LEU     CB 3013   3.252   4.296   2.786
  191LEU    HB1 3014   3.281   4.215   2.853
  191LEU    HB2 3015   3.267   4.260   2.684
  191LEU     CG 3016   3.101   4.314   2.799
  191LEU     HG 3017   3.087   4.345   2.903
  191LEU    CD1 3018   3.030   4.416   2.711
  191LEU   HD11 3019   3.090   4.504   2.693
  191LEU   HD12 3020   3.005   4.365   2.618
  191LEU   HD13 3021   2.934   4.448   2.754
  191LEU    CD2 3022   3.021   4.186   2.776
  191LEU   HD21 3023   2.916   4.187   2.803
  191LEU   HD22 3024   3.028   4.159   2.671
  191LEU   HD23 3025   3.067   4.106   2.836
  191LEU      C 3026   3.334   4.492   2.938
  191LEU      O 3027   3.282   4.447   3.040
  192THR      N 3028   3.373   4.619   2.928
  192THR      H 3029   3.404   4.659   2.840
  192THR     CA 3030   3.392   4.700   3.047
  192THR     HA 3031   3.449   4.638   3.117
  192THR     CB 3032   3.481   4.820   3.017
  192THR     HB 3033   3.500   4.877   3.109
  192THR    CG2 3034   3.615   4.772   2.963
  192THR   HG21 3035   3.674   4.863   2.950
  192THR   HG22 3036   3.664   4.711   3.039
  192THR   HG23 3037   3.596   4.716   2.872
  192THR    OG1 3038   3.418   4.891   2.913
  192THR    HG1 3039   3.464   4.971   2.886
  192THR      C 3040   3.261   4.749   3.107
  192THR      O 3041   3.266   4.785   3.225
  193GLN      N 3042   3.155   4.768   3.029
  193GLN      H 3043   3.174   4.743   2.933
  193GLN     CA 3044   3.018   4.798   3.064
  193GLN     HA 3045   2.964   4.824   2.973
  193GLN     CB 3046   2.956   4.676   3.132
  193GLN    HB1 3047   2.851   4.688   3.157
  193GLN    HB2 3048   3.005   4.656   3.228
  193GLN     CG 3049   2.960   4.544   3.057
  193GLN    HG1 3050   2.990   4.471   3.133
  193GLN    HG2 3051   3.043   4.552   2.987
  193GLN     CD 3052   2.827   4.501   2.997
  193GLN    OE1 3053   2.743   4.583   2.962
  193GLN    NE2 3054   2.796   4.371   2.994
  193GLN   HE21 3055   2.861   4.302   3.029
  193GLN   HE22 3056   2.701   4.346   2.972
  193GLN      C 3057   3.008   4.928   3.143
  193GLN      O 3058   2.927   4.937   3.236
  194GLU      N 3059   3.093   5.024   3.109
  194GLU      H 3060   3.151   5.005   3.028
  194GLU     CA 3061   3.115   5.149   3.179
  194GLU     HA 3062   3.161   5.134   3.277
  194GLU     CB 3063   3.208   5.235   3.094
  194GLU    HB1 3064   3.208   5.338   3.129
  194GLU    HB2 3065   3.185   5.230   2.987
  194GLU     CG 3066   3.350   5.183   3.116
  194GLU    HG1 3067   3.346   5.074   3.117
  194GLU    HG2 3068   3.389   5.218   3.212
  194GLU     CD 3069   3.447   5.231   3.010
  194GLU    OE1 3070   3.468   5.354   3.000
  194GLU    OE2 3071   3.509   5.154   2.933
  194GLU      C 3072   2.988   5.229   3.205
  194GLU      O 3073   2.974   5.284   3.314
  195LYS      N 3074   2.896   5.246   3.109
  195LYS      H 3075   2.911   5.189   3.027
  195LYS     CA 3076   2.776   5.327   3.115
  195LYS     HA 3077   2.798   5.412   3.180
  195LYS     CB 3078   2.731   5.370   2.976
  195LYS    HB1 3079   2.646   5.435   2.992
  195LYS    HB2 3080   2.702   5.281   2.920
  195LYS     CG 3081   2.842   5.431   2.890
  195LYS    HG1 3082   2.920   5.358   2.867
  195LYS    HG2 3083   2.879   5.525   2.929
  195LYS     CD 3084   2.775   5.460   2.756
  195LYS    HD1 3085   2.692   5.531   2.759
  195LYS    HD2 3086   2.749   5.360   2.719
  195LYS     CE 3087   2.885   5.510   2.663
  195LYS    HE1 3088   2.979   5.464   2.694
  195LYS    HE2 3089   2.887   5.617   2.682
  195LYS     NZ 3090   2.874   5.481   2.519
  195LYS    HZ1 3091   2.856   5.386   2.490
  195LYS    HZ2 3092   2.796   5.532   2.480
  195LYS    HZ3 3093   2.958   5.511   2.471
  195LYS      C 3094   2.660   5.261   3.187
  195LYS      O 3095   2.573   5.334   3.235
  196LEU      N 3096   2.668   5.131   3.215
  196LEU      H 3097   2.754   5.085   3.189
  196LEU     CA 3098   2.572   5.040   3.276
  196LEU     HA 3099   2.471   5.077   3.257
  196LEU     CB 3100   2.587   4.905   3.206
  196LEU    HB1 3101   2.686   4.862   3.224
  196LEU    HB2 3102   2.578   4.931   3.101
  196LEU     CG 3103   2.472   4.808   3.233
  196LEU     HG 3104   2.373   4.851   3.221
  196LEU    CD1 3105   2.483   4.693   3.132
  196LEU   HD11 3106   2.398   4.626   3.142
  196LEU   HD12 3107   2.480   4.726   3.028
  196LEU   HD13 3108   2.571   4.634   3.158
  196LEU    CD2 3109   2.479   4.743   3.371
  196LEU   HD21 3110   2.418   4.801   3.440
  196LEU   HD22 3111   2.443   4.640   3.372
  196LEU   HD23 3112   2.583   4.752   3.403
  196LEU      C 3113   2.607   5.025   3.423
  196LEU      O 3114   2.515   5.027   3.505
  197ILE      N 3115   2.735   5.035   3.460
  197ILE      H 3116   2.808   5.058   3.395
  197ILE     CA 3117   2.773   5.041   3.600
  197ILE     HA 3118   2.714   4.978   3.667
  197ILE     CB 3119   2.918   4.996   3.615
  197ILE     HB 3120   2.983   5.043   3.541
  197ILE    CG2 3121   2.971   5.026   3.755
  197ILE   HG21 3122   3.079   5.019   3.763
  197ILE   HG22 3123   2.947   5.125   3.793
  197ILE   HG23 3124   2.946   4.951   3.831
  197ILE    CG1 3125   2.925   4.848   3.581
  197ILE   HG11 3126   2.851   4.823   3.505
  197ILE   HG12 3127   2.891   4.792   3.669
  197ILE     CD 3128   3.065   4.808   3.536
  197ILE    HD1 3129   3.077   4.701   3.552
  197ILE    HD2 3130   3.082   4.832   3.431
  197ILE    HD3 3131   3.143   4.859   3.592
  197ILE      C 3132   2.756   5.184   3.649
  197ILE      O 3133   2.710   5.204   3.762
  198GLN      N 3134   2.779   5.287   3.568
  198GLN      H 3135   2.828   5.268   3.481
  198GLN     CA 3136   2.749   5.426   3.594
  198GLN     HA 3137   2.788   5.460   3.690
  198GLN     CB 3138   2.826   5.510   3.492
  198GLN    HB1 3139   2.778   5.485   3.397
  198GLN    HB2 3140   2.932   5.485   3.489
  198GLN     CG 3141   2.824   5.657   3.535
  198GLN    HG1 3142   2.915   5.693   3.488
  198GLN    HG2 3143   2.826   5.667   3.643
  198GLN     CD 3144   2.705   5.739   3.487
  198GLN    OE1 3145   2.618   5.688   3.415
  198GLN    NE2 3146   2.692   5.864   3.532
  198GLN   HE21 3147   2.768   5.895   3.591
  198GLN   HE22 3148   2.621   5.926   3.496
  198GLN      C 3149   2.600   5.448   3.613
  198GLN      O 3150   2.560   5.502   3.715
  199TYR      N 3151   2.517   5.378   3.534
  199TYR      H 3152   2.554   5.315   3.465
  199TYR     CA 3153   2.373   5.374   3.551
  199TYR     HA 3154   2.335   5.476   3.556
  199TYR     CB 3155   2.312   5.301   3.432
  199TYR    HB1 3156   2.346   5.199   3.419
  199TYR    HB2 3157   2.353   5.358   3.348
  199TYR     CG 3158   2.161   5.296   3.436
  199TYR    CD1 3159   2.081   5.402   3.392
  199TYR    HD1 3160   2.132   5.484   3.343
  199TYR    CE1 3161   1.943   5.401   3.418
  199TYR    HE1 3162   1.882   5.486   3.393
  199TYR     CZ 3163   1.885   5.289   3.481
  199TYR     OH 3164   1.750   5.273   3.478
  199TYR     HH 3165   1.719   5.359   3.449
  199TYR    CE2 3166   1.969   5.182   3.519
  199TYR    HE2 3167   1.924   5.091   3.557
  199TYR    CD2 3168   2.109   5.189   3.508
  199TYR    HD2 3169   2.181   5.113   3.534
  199TYR      C 3170   2.333   5.308   3.683
  199TYR      O 3171   2.253   5.371   3.751
  200CYS      N 3172   2.395   5.197   3.721
  200CYS      H 3173   2.454   5.147   3.657
  200CYS     CA 3174   2.362   5.126   3.843
  200CYS     HA 3175   2.255   5.111   3.846
  200CYS     CB 3176   2.443   4.996   3.852
  200CYS    HB1 3177   2.427   4.954   3.951
  200CYS    HB2 3178   2.548   5.018   3.832
  200CYS     SG 3179   2.386   4.871   3.734
  200CYS     HG 3180   2.465   4.905   3.632
  200CYS      C 3181   2.391   5.220   3.959
  200CYS      O 3182   2.305   5.225   4.046
  201GLN      N 3183   2.505   5.291   3.957
  201GLN      H 3184   2.559   5.271   3.875
  201GLN     CA 3185   2.546   5.378   4.065
  201GLN     HA 3186   2.555   5.319   4.156
  201GLN     CB 3187   2.692   5.421   4.048
  201GLN    HB1 3188   2.717   5.486   4.132
  201GLN    HB2 3189   2.697   5.479   3.956
  201GLN     CG 3190   2.803   5.317   4.057
  201GLN    HG1 3191   2.775   5.228   4.000
  201GLN    HG2 3192   2.817   5.287   4.161
  201GLN     CD 3193   2.938   5.362   4.002
  201GLN    OE1 3194   2.951   5.469   3.944
  201GLN    NE2 3195   3.044   5.282   4.014
  201GLN   HE21 3196   3.038   5.185   4.041
  201GLN   HE22 3197   3.135   5.314   3.983
  201GLN      C 3198   2.454   5.498   4.079
  201GLN      O 3199   2.413   5.532   4.190
  202SER      N 3200   2.407   5.566   3.974
  202SER      H 3201   2.439   5.537   3.883
  202SER     CA 3202   2.305   5.669   3.974
  202SER     HA 3203   2.338   5.757   4.029
  202SER     CB 3204   2.274   5.712   3.831
  202SER    HB1 3205   2.193   5.783   3.823
  202SER    HB2 3206   2.236   5.621   3.784
  202SER     OG 3207   2.388   5.770   3.772
  202SER     HG 3208   2.370   5.773   3.678
  202SER      C 3209   2.167   5.634   4.029
  202SER      O 3210   2.083   5.719   4.055
  203LYS      N 3211   2.141   5.503   4.043
  203LYS      H 3212   2.209   5.441   4.002
  203LYS     CA 3213   2.016   5.456   4.100
  203LYS     HA 3214   1.947   5.538   4.118
  203LYS     CB 3215   1.950   5.368   3.994
  203LYS    HB1 3216   1.867   5.316   4.043
  203LYS    HB2 3217   2.016   5.287   3.963
  203LYS     CG 3218   1.905   5.436   3.866
  203LYS    HG1 3219   1.889   5.358   3.792
  203LYS    HG2 3220   1.973   5.510   3.824
  203LYS     CD 3221   1.772   5.509   3.879
  203LYS    HD1 3222   1.791   5.604   3.930
  203LYS    HD2 3223   1.704   5.443   3.933
  203LYS     CE 3224   1.710   5.534   3.742
  203LYS    HE1 3225   1.696   5.435   3.699
  203LYS    HE2 3226   1.769   5.598   3.676
  203LYS     NZ 3227   1.578   5.599   3.746
  203LYS    HZ1 3228   1.530   5.601   3.658
  203LYS    HZ2 3229   1.518   5.550   3.811
  203LYS    HZ3 3230   1.590   5.695   3.778
  203LYS      C 3231   2.032   5.393   4.237
  203LYS      O 3232   1.937   5.333   4.288
  204GLY      N 3233   2.152   5.391   4.295
  204GLY      H 3234   2.225   5.441   4.247
  204GLY     CA 3235   2.184   5.314   4.414
  204GLY    HA1 3236   2.134   5.343   4.506
  204GLY    HA2 3237   2.288   5.338   4.433
  204GLY      C 3238   2.181   5.162   4.397
  204GLY      O 3239   2.153   5.095   4.496
  205ILE      N 3240   2.191   5.108   4.276
  205ILE      H 3241   2.207   5.166   4.195
  205ILE     CA 3242   2.198   4.966   4.247
  205ILE     HA 3243   2.141   4.909   4.320
  205ILE     CB 3244   2.137   4.933   4.111
  205ILE     HB 3245   2.196   4.967   4.026
  205ILE    CG2 3246   2.123   4.783   4.086
  205ILE   HG21 3247   2.219   4.733   4.100
  205ILE   HG22 3248   2.061   4.733   4.160
  205ILE   HG23 3249   2.082   4.769   3.986
  205ILE    CG1 3250   1.997   4.990   4.089
  205ILE   HG11 3251   2.000   5.098   4.098
  205ILE   HG12 3252   1.936   4.948   4.170
  205ILE     CD 3253   1.933   4.954   3.955
  205ILE    HD1 3254   1.896   4.852   3.962
  205ILE    HD2 3255   1.846   5.021   3.949
  205ILE    HD3 3256   2.008   4.961   3.876
  205ILE      C 3257   2.343   4.924   4.260
  205ILE      O 3258   2.437   4.980   4.205
  206VAL      N 3259   2.363   4.820   4.342
  206VAL      H 3260   2.279   4.780   4.382
  206VAL     CA 3261   2.487   4.746   4.351
  206VAL     HA 3262   2.576   4.809   4.359
  206VAL     CB 3263   2.489   4.671   4.484
  206VAL     HB 3264   2.406   4.601   4.488
  206VAL    CG1 3265   2.623   4.599   4.500
  206VAL   HG11 3266   2.636   4.520   4.426
  206VAL   HG12 3267   2.717   4.654   4.497
  206VAL   HG13 3268   2.634   4.551   4.598
  206VAL    CG2 3269   2.480   4.766   4.603
  206VAL   HG21 3270   2.500   4.712   4.695
  206VAL   HG22 3271   2.553   4.845   4.583
  206VAL   HG23 3272   2.383   4.816   4.604
  206VAL      C 3273   2.511   4.653   4.233
  206VAL      O 3274   2.416   4.593   4.183
  207VAL      N 3275   2.629   4.640   4.171
  207VAL      H 3276   2.704   4.699   4.204
  207VAL     CA 3277   2.657   4.578   4.044
  207VAL     HA 3278   2.569   4.514   4.034
  207VAL     CB 3279   2.656   4.681   3.931
  207VAL     HB 3280   2.554   4.716   3.922
  207VAL    CG1 3281   2.750   4.797   3.965
  207VAL   HG11 3282   2.852   4.759   3.958
  207VAL   HG12 3283   2.741   4.864   3.879
  207VAL   HG13 3284   2.725   4.841   4.061
  207VAL    CG2 3285   2.693   4.632   3.791
  207VAL   HG21 3286   2.632   4.548   3.756
  207VAL   HG22 3287   2.676   4.709   3.716
  207VAL   HG23 3288   2.799   4.609   3.788
  207VAL      C 3289   2.776   4.483   4.043
  207VAL      O 3290   2.878   4.509   4.106
  208THR      N 3291   2.753   4.364   3.987
  208THR      H 3292   2.667   4.361   3.933
  208THR     CA 3293   2.813   4.234   4.007
  208THR     HA 3294   2.898   4.254   4.072
  208THR     CB 3295   2.721   4.137   4.081
  208THR     HB 3296   2.646   4.101   4.011
  208THR    CG2 3297   2.806   4.022   4.135
  208THR   HG21 3298   2.905   4.044   4.175
  208THR   HG22 3299   2.758   3.988   4.227
  208THR   HG23 3300   2.821   3.949   4.055
  208THR    OG1 3301   2.652   4.184   4.195
  208THR    HG1 3302   2.595   4.115   4.229
  208THR      C 3303   2.868   4.174   3.879
  208THR      O 3304   2.795   4.149   3.784
  209ALA      N 3305   3.001   4.159   3.874
  209ALA      H 3306   3.059   4.181   3.953
  209ALA     CA 3307   3.071   4.095   3.764
  209ALA     HA 3308   3.021   4.108   3.668
  209ALA     CB 3309   3.194   4.182   3.743
  209ALA    HB1 3310   3.237   4.201   3.841
  209ALA    HB2 3311   3.264   4.137   3.672
  209ALA    HB3 3312   3.148   4.276   3.712
  209ALA      C 3313   3.079   3.943   3.775
  209ALA      O 3314   3.116   3.892   3.881
  210TYR      N 3315   3.052   3.884   3.658
  210TYR      H 3316   3.014   3.944   3.586
  210TYR     CA 3317   3.063   3.743   3.627
  210TYR     HA 3318   3.120   3.699   3.708
  210TYR     CB 3319   2.925   3.678   3.623
  210TYR    HB1 3320   2.863   3.706   3.708
  210TYR    HB2 3321   2.949   3.573   3.639
  210TYR     CG 3322   2.851   3.675   3.492
  210TYR    CD1 3323   2.894   3.598   3.383
  210TYR    HD1 3324   2.991   3.549   3.382
  210TYR    CE1 3325   2.817   3.601   3.266
  210TYR    HE1 3326   2.849   3.541   3.182
  210TYR     CZ 3327   2.690   3.660   3.263
  210TYR     OH 3328   2.621   3.654   3.145
  210TYR     HH 3329   2.543   3.709   3.149
  210TYR    CE2 3330   2.647   3.738   3.372
  210TYR    HE2 3331   2.564   3.806   3.368
  210TYR    CD2 3332   2.730   3.745   3.485
  210TYR    HD2 3333   2.696   3.810   3.564
  210TYR      C 3334   3.157   3.713   3.510
  210TYR      O 3335   3.190   3.798   3.428
  211SER      N 3336   3.209   3.590   3.521
  211SER      H 3337   3.151   3.536   3.584
  211SER     CA 3338   3.317   3.528   3.447
  211SER     HA 3339   3.353   3.443   3.506
  211SER     CB 3340   3.253   3.478   3.318
  211SER    HB1 3341   3.337   3.437   3.262
  211SER    HB2 3342   3.221   3.563   3.257
  211SER     OG 3343   3.154   3.379   3.333
  211SER     HG 3344   3.201   3.298   3.357
  211SER      C 3345   3.437   3.619   3.431
  211SER      O 3346   3.478   3.641   3.318
  212PRO      N 3347   3.498   3.671   3.538
  212PRO     CD 3348   3.458   3.653   3.676
  212PRO    HD1 3349   3.434   3.552   3.709
  212PRO    HD2 3350   3.363   3.705   3.689
  212PRO     CG 3351   3.569   3.724   3.753
  212PRO    HG1 3352   3.657   3.662   3.769
  212PRO    HG2 3353   3.532   3.752   3.851
  212PRO     CB 3354   3.616   3.842   3.668
  212PRO    HB1 3355   3.717   3.875   3.689
  212PRO    HB2 3356   3.559   3.934   3.682
  212PRO     CA 3357   3.601   3.773   3.532
  212PRO     HA 3358   3.577   3.853   3.462
  212PRO      C 3359   3.734   3.725   3.476
  212PRO      O 3360   3.823   3.806   3.449
  213LEU      N 3361   3.756   3.594   3.470
  213LEU      H 3362   3.677   3.531   3.483
  213LEU     CA 3363   3.872   3.524   3.419
  213LEU     HA 3364   3.951   3.597   3.403
  213LEU     CB 3365   3.914   3.416   3.518
  213LEU    HB1 3366   4.016   3.381   3.499
  213LEU    HB2 3367   3.848   3.332   3.501
  213LEU     CG 3368   3.899   3.456   3.665
  213LEU     HG 3369   3.792   3.474   3.677
  213LEU    CD1 3370   3.935   3.328   3.740
  213LEU   HD11 3371   4.039   3.300   3.723
  213LEU   HD12 3372   3.919   3.338   3.848
  213LEU   HD13 3373   3.865   3.247   3.720
  213LEU    CD2 3374   3.998   3.569   3.690
  213LEU   HD21 3375   3.981   3.659   3.631
  213LEU   HD22 3376   4.001   3.597   3.795
  213LEU   HD23 3377   4.099   3.535   3.665
  213LEU      C 3378   3.849   3.462   3.282
  213LEU      O 3379   3.933   3.394   3.221
  214GLY      N 3380   3.727   3.484   3.234
  214GLY      H 3381   3.660   3.522   3.300
  214GLY     CA 3382   3.679   3.449   3.101
  214GLY    HA1 3383   3.762   3.458   3.032
  214GLY    HA2 3384   3.610   3.529   3.072
  214GLY      C 3385   3.608   3.316   3.081
  214GLY      O 3386   3.563   3.289   2.970
  215SER      N 3387   3.585   3.239   3.187
  215SER      H 3388   3.630   3.262   3.274
  215SER     CA 3389   3.523   3.108   3.171
  215SER     HA 3390   3.543   3.064   3.268
  215SER     CB 3391   3.373   3.123   3.147
  215SER    HB1 3392   3.369   3.121   3.038
  215SER    HB2 3393   3.338   3.223   3.172
  215SER     OG 3394   3.281   3.032   3.204
  215SER     HG 3395   3.250   3.066   3.288
  215SER      C 3396   3.592   3.018   3.070
  215SER      O 3397   3.531   2.970   2.975
  216PRO      N 3398   3.722   2.989   3.074
  216PRO     CD 3399   3.828   3.041   3.158
  216PRO    HD1 3400   3.855   2.957   3.223
  216PRO    HD2 3401   3.798   3.126   3.219
  216PRO     CG 3402   3.946   3.066   3.065
  216PRO    HG1 3403   4.041   3.058   3.119
  216PRO    HG2 3404   3.934   3.163   3.017
  216PRO     CB 3405   3.927   2.950   2.968
  216PRO    HB1 3406   3.997   2.876   3.007
  216PRO    HB2 3407   3.961   2.978   2.868
  216PRO     CA 3408   3.780   2.910   2.967
  216PRO     HA 3409   3.743   2.932   2.867
  216PRO      C 3410   3.763   2.760   2.981
  216PRO      O 3411   3.791   2.683   2.889
  217ASP      N 3412   3.704   2.713   3.091
  217ASP      H 3413   3.690   2.779   3.166
  217ASP     CA 3414   3.648   2.580   3.109
  217ASP     HA 3415   3.707   2.506   3.055
  217ASP     CB 3416   3.644   2.543   3.257
  217ASP    HB1 3417   3.747   2.531   3.292
  217ASP    HB2 3418   3.595   2.447   3.275
  217ASP     CG 3419   3.593   2.642   3.360
  217ASP    OD1 3420   3.569   2.757   3.317
  217ASP    OD2 3421   3.544   2.600   3.467
  217ASP      C 3422   3.509   2.558   3.051
  217ASP      O 3423   3.458   2.446   3.054
  218ARG      N 3424   3.452   2.659   2.985
  218ARG      H 3425   3.502   2.747   2.984
  218ARG     CA 3426   3.319   2.651   2.928
  218ARG     HA 3427   3.256   2.610   3.008
  218ARG     CB 3428   3.256   2.789   2.909
  218ARG    HB1 3429   3.284   2.834   3.004
  218ARG    HB2 3430   3.149   2.766   2.902
  218ARG     CG 3431   3.299   2.866   2.785
  218ARG    HG1 3432   3.240   2.816   2.708
  218ARG    HG2 3433   3.407   2.854   2.775
  218ARG     CD 3434   3.253   3.011   2.769
  218ARG    HD1 3435   3.290   3.070   2.853
  218ARG    HD2 3436   3.145   3.016   2.767
  218ARG     NE 3437   3.302   3.077   2.648
  218ARG     HE 3438   3.237   3.072   2.570
  218ARG     CZ 3439   3.427   3.112   2.614
  218ARG    NH1 3440   3.531   3.117   2.699
  218ARG   HH11 3441   3.516   3.101   2.797
  218ARG   HH12 3442   3.625   3.133   2.666
  218ARG    NH2 3443   3.449   3.140   2.485
  218ARG   HH21 3444   3.372   3.173   2.428
  218ARG   HH22 3445   3.543   3.155   2.452
  218ARG      C 3446   3.321   2.574   2.797
  218ARG      O 3447   3.419   2.590   2.723
  219PRO      N 3448   3.218   2.500   2.759
  219PRO     CD 3449   3.091   2.479   2.826
  219PRO    HD1 3450   3.015   2.551   2.792
  219PRO    HD2 3451   3.109   2.484   2.933
  219PRO     CG 3452   3.050   2.340   2.778
  219PRO    HG1 3453   2.943   2.320   2.771
  219PRO    HG2 3454   3.093   2.259   2.837
  219PRO     CB 3455   3.103   2.338   2.635
  219PRO    HB1 3456   3.036   2.388   2.565
  219PRO    HB2 3457   3.122   2.233   2.611
  219PRO     CA 3458   3.235   2.413   2.644
  219PRO     HA 3459   3.314   2.345   2.675
  219PRO      C 3460   3.265   2.480   2.511
  219PRO      O 3461   3.330   2.420   2.426
  220TRP      N 3462   3.215   2.602   2.488
  220TRP      H 3463   3.157   2.650   2.555
  220TRP     CA 3464   3.233   2.679   2.367
  220TRP     HA 3465   3.252   2.604   2.290
  220TRP     CB 3466   3.096   2.741   2.342
  220TRP    HB1 3467   3.026   2.657   2.345
  220TRP    HB2 3468   3.104   2.782   2.241
  220TRP     CG 3469   3.047   2.849   2.432
  220TRP    CD1 3470   3.069   2.982   2.423
  220TRP    HD1 3471   3.124   3.019   2.337
  220TRP    NE1 3472   3.001   3.056   2.517
  220TRP    HE1 3473   2.999   3.157   2.530
  220TRP    CE2 3474   2.939   2.973   2.607
  220TRP    CZ2 3475   2.857   2.996   2.718
  220TRP    HZ2 3476   2.838   3.100   2.741
  220TRP    CH2 3477   2.793   2.888   2.781
  220TRP    HH2 3478   2.715   2.904   2.854
  220TRP    CZ3 3479   2.820   2.759   2.733
  220TRP    HZ3 3480   2.775   2.672   2.779
  220TRP    CE3 3481   2.907   2.739   2.626
  220TRP    HE3 3482   2.923   2.636   2.597
  220TRP    CD2 3483   2.965   2.844   2.553
  220TRP      C 3484   3.354   2.771   2.375
  220TRP      O 3485   3.355   2.870   2.303
  221ALA      N 3486   3.449   2.753   2.467
  221ALA      H 3487   3.447   2.682   2.538
  221ALA     CA 3488   3.581   2.812   2.455
  221ALA     HA 3489   3.565   2.919   2.444
  221ALA     CB 3490   3.665   2.791   2.580
  221ALA    HB1 3491   3.626   2.845   2.666
  221ALA    HB2 3492   3.668   2.683   2.600
  221ALA    HB3 3493   3.770   2.818   2.565
  221ALA      C 3494   3.653   2.763   2.330
  221ALA      O 3495   3.650   2.643   2.305
  222LYS      N 3496   3.728   2.847   2.258
  222LYS      H 3497   3.721   2.942   2.292
  222LYS     CA 3498   3.815   2.823   2.145
  222LYS     HA 3499   3.819   2.716   2.124
  222LYS     CB 3500   3.758   2.885   2.018
  222LYS    HB1 3501   3.830   2.902   1.938
  222LYS    HB2 3502   3.736   2.990   2.034
  222LYS     CG 3503   3.629   2.816   1.973
  222LYS    HG1 3504   3.568   2.793   2.060
  222LYS    HG2 3505   3.656   2.722   1.923
  222LYS     CD 3506   3.547   2.902   1.877
  222LYS    HD1 3507   3.606   2.938   1.792
  222LYS    HD2 3508   3.512   2.988   1.933
  222LYS     CE 3509   3.427   2.819   1.832
  222LYS    HE1 3510   3.463   2.725   1.791
  222LYS    HE2 3511   3.372   2.871   1.754
  222LYS     NZ 3512   3.321   2.798   1.932
  222LYS    HZ1 3513   3.360   2.745   2.008
  222LYS    HZ2 3514   3.298   2.890   1.968
  222LYS    HZ3 3515   3.237   2.751   1.901
  222LYS      C 3516   3.955   2.878   2.168
  222LYS      O 3517   3.963   2.981   2.236
  223PRO      N 3518   4.061   2.818   2.114
  223PRO     CD 3519   4.067   2.698   2.033
  223PRO    HD1 3520   3.980   2.692   1.968
  223PRO    HD2 3521   4.061   2.619   2.108
  223PRO     CG 3522   4.200   2.694   1.958
  223PRO    HG1 3523   4.195   2.754   1.867
  223PRO    HG2 3524   4.235   2.594   1.932
  223PRO     CB 3525   4.282   2.771   2.060
  223PRO    HB1 3526   4.372   2.820   2.021
  223PRO    HB2 3527   4.302   2.701   2.141
  223PRO     CA 3528   4.193   2.877   2.125
  223PRO     HA 3529   4.223   2.888   2.229
  223PRO      C 3530   4.206   3.001   2.038
  223PRO      O 3531   4.300   3.080   2.050
  224GLU      N 3532   4.109   3.039   1.955
  224GLU      H 3533   4.027   2.980   1.961
  224GLU     CA 3534   4.107   3.163   1.880
  224GLU     HA 3535   4.208   3.193   1.852
  224GLU     CB 3536   4.025   3.147   1.752
  224GLU    HB1 3537   4.015   3.247   1.710
  224GLU    HB2 3538   3.925   3.121   1.788
  224GLU     CG 3539   4.076   3.053   1.643
  224GLU    HG1 3540   3.993   3.052   1.573
  224GLU    HG2 3541   4.083   2.950   1.678
  224GLU     CD 3542   4.211   3.088   1.582
  224GLU    OE1 3543   4.219   3.115   1.460
  224GLU    OE2 3544   4.312   3.097   1.654
  224GLU      C 3545   4.056   3.277   1.966
  224GLU      O 3546   4.068   3.393   1.925
  225ASP      N 3547   3.990   3.257   2.080
  225ASP      H 3548   3.977   3.161   2.107
  225ASP     CA 3549   3.944   3.354   2.177
  225ASP     HA 3550   3.875   3.424   2.130
  225ASP     CB 3551   3.853   3.283   2.277
  225ASP    HB1 3552   3.820   3.346   2.360
  225ASP    HB2 3553   3.916   3.212   2.331
  225ASP     CG 3554   3.726   3.216   2.227
  225ASP    OD1 3555   3.676   3.240   2.115
  225ASP    OD2 3556   3.679   3.137   2.312
  225ASP      C 3557   4.049   3.434   2.252
  225ASP      O 3558   4.155   3.375   2.276
  226PRO      N 3559   4.021   3.558   2.292
  226PRO     CD 3560   3.891   3.623   2.289
  226PRO    HD1 3561   3.812   3.571   2.341
  226PRO    HD2 3562   3.858   3.638   2.186
  226PRO     CG 3563   3.909   3.760   2.356
  226PRO    HG1 3564   3.878   3.748   2.459
  226PRO    HG2 3565   3.845   3.835   2.310
  226PRO     CB 3566   4.059   3.788   2.343
  226PRO    HB1 3567   4.099   3.832   2.434
  226PRO    HB2 3568   4.081   3.854   2.260
  226PRO     CA 3569   4.122   3.649   2.341
  226PRO     HA 3570   4.209   3.648   2.276
  226PRO      C 3571   4.174   3.611   2.479
  226PRO      O 3572   4.100   3.563   2.565
  227SER      N 3573   4.304   3.624   2.506
  227SER      H 3574   4.353   3.688   2.446
  227SER     CA 3575   4.375   3.583   2.626
  227SER     HA 3576   4.347   3.482   2.659
  227SER     CB 3577   4.524   3.588   2.594
  227SER    HB1 3578   4.584   3.589   2.685
  227SER    HB2 3579   4.560   3.664   2.524
  227SER     OG 3580   4.564   3.468   2.533
  227SER     HG 3581   4.570   3.491   2.440
  227SER      C 3582   4.344   3.684   2.735
  227SER      O 3583   4.321   3.803   2.710
  228LEU      N 3584   4.343   3.635   2.859
  228LEU      H 3585   4.373   3.539   2.865
  228LEU     CA 3586   4.328   3.703   2.986
  228LEU     HA 3587   4.367   3.804   2.972
  228LEU     CB 3588   4.189   3.700   3.050
  228LEU    HB1 3589   4.201   3.731   3.154
  228LEU    HB2 3590   4.143   3.602   3.042
  228LEU     CG 3591   4.097   3.796   2.975
  228LEU     HG 3592   4.075   3.771   2.872
  228LEU    CD1 3593   3.967   3.790   3.055
  228LEU   HD11 3594   3.935   3.688   3.080
  228LEU   HD12 3595   3.981   3.837   3.152
  228LEU   HD13 3596   3.890   3.843   2.999
  228LEU    CD2 3597   4.149   3.939   2.983
  228LEU   HD21 3598   4.221   3.957   2.902
  228LEU   HD22 3599   4.070   4.012   2.966
  228LEU   HD23 3600   4.198   3.966   3.077
  228LEU      C 3601   4.422   3.645   3.091
  228LEU      O 3602   4.509   3.719   3.138
  229LEU      N 3603   4.405   3.517   3.123
  229LEU      H 3604   4.345   3.469   3.057
  229LEU     CA 3605   4.497   3.455   3.217
  229LEU     HA 3606   4.489   3.509   3.311
  229LEU     CB 3607   4.446   3.318   3.260
  229LEU    HB1 3608   4.524   3.268   3.318
  229LEU    HB2 3609   4.431   3.255   3.172
  229LEU     CG 3610   4.324   3.300   3.350
  229LEU     HG 3611   4.233   3.337   3.303
  229LEU    CD1 3612   4.301   3.150   3.367
  229LEU   HD11 3613   4.391   3.116   3.417
  229LEU   HD12 3614   4.224   3.138   3.443
  229LEU   HD13 3615   4.274   3.094   3.277
  229LEU    CD2 3616   4.325   3.373   3.484
  229LEU   HD21 3617   4.421   3.348   3.529
  229LEU   HD22 3618   4.315   3.482   3.489
  229LEU   HD23 3619   4.248   3.331   3.549
  229LEU      C 3620   4.641   3.441   3.171
  229LEU      O 3621   4.732   3.405   3.245
  230GLU      N 3622   4.671   3.463   3.043
  230GLU      H 3623   4.598   3.484   2.977
  230GLU     CA 3624   4.802   3.452   2.981
  230GLU     HA 3625   4.879   3.457   3.058
  230GLU     CB 3626   4.812   3.321   2.902
  230GLU    HB1 3627   4.908   3.325   2.852
  230GLU    HB2 3628   4.727   3.328   2.834
  230GLU     CG 3629   4.809   3.194   2.986
  230GLU    HG1 3630   4.820   3.103   2.927
  230GLU    HG2 3631   4.711   3.201   3.034
  230GLU     CD 3632   4.921   3.190   3.089
  230GLU    OE1 3633   5.031   3.247   3.069
  230GLU    OE2 3634   4.905   3.140   3.202
  230GLU      C 3635   4.826   3.565   2.882
  230GLU      O 3636   4.914   3.550   2.798
  231ASP      N 3637   4.749   3.674   2.879
  231ASP      H 3638   4.678   3.689   2.949
  231ASP     CA 3639   4.789   3.789   2.800
  231ASP     HA 3640   4.802   3.758   2.696
  231ASP     CB 3641   4.666   3.879   2.805
  231ASP    HB1 3642   4.648   3.902   2.910
  231ASP    HB2 3643   4.586   3.823   2.757
  231ASP     CG 3644   4.689   4.010   2.731
  231ASP    OD1 3645   4.771   4.093   2.776
  231ASP    OD2 3646   4.632   4.042   2.624
  231ASP      C 3647   4.911   3.855   2.861
  231ASP      O 3648   4.920   3.886   2.979
  232PRO      N 3649   5.013   3.883   2.779
  232PRO     CD 3650   5.015   3.873   2.635
  232PRO    HD1 3651   4.927   3.905   2.579
  232PRO    HD2 3652   5.037   3.769   2.609
  232PRO     CG 3653   5.133   3.955   2.584
  232PRO    HG1 3654   5.101   4.058   2.573
  232PRO    HG2 3655   5.172   3.907   2.494
  232PRO     CB 3656   5.231   3.943   2.700
  232PRO    HB1 3657   5.297   4.029   2.705
  232PRO    HB2 3658   5.276   3.845   2.682
  232PRO     CA 3659   5.141   3.935   2.824
  232PRO     HA 3660   5.181   3.854   2.885
  232PRO      C 3661   5.136   4.065   2.903
  232PRO      O 3662   5.221   4.088   2.989
  233ARG      N 3663   5.038   4.152   2.881
  233ARG      H 3664   4.967   4.119   2.817
  233ARG     CA 3665   5.018   4.283   2.941
  233ARG     HA 3666   5.111   4.340   2.940
  233ARG     CB 3667   4.934   4.374   2.853
  233ARG    HB1 3668   4.922   4.469   2.904
  233ARG    HB2 3669   4.834   4.332   2.841
  233ARG     CG 3670   4.997   4.396   2.716
  233ARG    HG1 3671   5.040   4.301   2.682
  233ARG    HG2 3672   5.074   4.474   2.722
  233ARG     CD 3673   4.886   4.424   2.615
  233ARG    HD1 3674   4.927   4.482   2.532
  233ARG    HD2 3675   4.809   4.485   2.663
  233ARG     NE 3676   4.824   4.300   2.568
  233ARG     HE 3677   4.764   4.246   2.628
  233ARG     CZ 3678   4.855   4.239   2.453
  233ARG    NH1 3679   4.938   4.287   2.358
  233ARG   HH11 3680   4.984   4.376   2.364
  233ARG   HH12 3681   4.955   4.227   2.278
  233ARG    NH2 3682   4.790   4.126   2.424
  233ARG   HH21 3683   4.724   4.100   2.496
  233ARG   HH22 3684   4.805   4.072   2.339
  233ARG      C 3685   4.969   4.265   3.084
  233ARG      O 3686   5.020   4.324   3.180
  234ILE      N 3687   4.865   4.184   3.103
  234ILE      H 3688   4.826   4.145   3.018
  234ILE     CA 3689   4.813   4.146   3.232
  234ILE     HA 3690   4.784   4.239   3.281
  234ILE     CB 3691   4.677   4.076   3.227
  234ILE     HB 3692   4.696   3.973   3.195
  234ILE    CG2 3693   4.601   4.066   3.358
  234ILE   HG21 3694   4.680   4.027   3.423
  234ILE   HG22 3695   4.573   4.160   3.406
  234ILE   HG23 3696   4.510   4.006   3.348
  234ILE    CG1 3697   4.583   4.134   3.122
  234ILE   HG11 3698   4.605   4.110   3.018
  234ILE   HG12 3699   4.594   4.242   3.124
  234ILE     CD 3700   4.432   4.116   3.136
  234ILE    HD1 3701   4.404   4.010   3.144
  234ILE    HD2 3702   4.396   4.166   3.226
  234ILE    HD3 3703   4.386   4.166   3.052
  234ILE      C 3704   4.924   4.076   3.308
  234ILE      O 3705   4.944   4.100   3.427
  235LYS      N 3706   5.009   3.998   3.240
  235LYS      H 3707   5.009   3.975   3.142
  235LYS     CA 3708   5.110   3.918   3.306
  235LYS     HA 3709   5.084   3.870   3.400
  235LYS     CB 3710   5.148   3.797   3.220
  235LYS    HB1 3711   5.215   3.829   3.140
  235LYS    HB2 3712   5.058   3.752   3.179
  235LYS     CG 3713   5.221   3.681   3.286
  235LYS    HG1 3714   5.211   3.687   3.395
  235LYS    HG2 3715   5.323   3.674   3.248
  235LYS     CD 3716   5.149   3.549   3.264
  235LYS    HD1 3717   5.107   3.546   3.164
  235LYS    HD2 3718   5.062   3.534   3.329
  235LYS     CE 3719   5.236   3.427   3.295
  235LYS    HE1 3720   5.270   3.435   3.399
  235LYS    HE2 3721   5.319   3.421   3.224
  235LYS     NZ 3722   5.158   3.303   3.293
  235LYS    HZ1 3723   5.219   3.224   3.309
  235LYS    HZ2 3724   5.088   3.313   3.365
  235LYS    HZ3 3725   5.114   3.289   3.203
  235LYS      C 3726   5.228   4.007   3.341
  235LYS      O 3727   5.297   3.984   3.440
  236ALA      N 3728   5.258   4.118   3.274
  236ALA      H 3729   5.192   4.150   3.204
  236ALA     CA 3730   5.352   4.221   3.316
  236ALA     HA 3731   5.449   4.179   3.339
  236ALA     CB 3732   5.376   4.305   3.190
  236ALA    HB1 3733   5.437   4.392   3.213
  236ALA    HB2 3734   5.429   4.242   3.119
  236ALA    HB3 3735   5.284   4.342   3.145
  236ALA      C 3736   5.297   4.309   3.427
  236ALA      O 3737   5.381   4.358   3.502
  237ILE      N 3738   5.166   4.335   3.430
  237ILE      H 3739   5.109   4.275   3.372
  237ILE     CA 3740   5.106   4.407   3.540
  237ILE     HA 3741   5.163   4.499   3.546
  237ILE     CB 3742   4.961   4.446   3.512
  237ILE     HB 3743   4.901   4.363   3.475
  237ILE    CG2 3744   4.900   4.507   3.638
  237ILE   HG21 3745   4.937   4.605   3.667
  237ILE   HG22 3746   4.796   4.528   3.614
  237ILE   HG23 3747   4.902   4.437   3.722
  237ILE    CG1 3748   4.960   4.545   3.396
  237ILE   HG11 3749   5.026   4.515   3.314
  237ILE   HG12 3750   4.992   4.641   3.436
  237ILE     CD 3751   4.824   4.570   3.333
  237ILE    HD1 3752   4.759   4.627   3.399
  237ILE    HD2 3753   4.845   4.633   3.247
  237ILE    HD3 3754   4.774   4.483   3.290
  237ILE      C 3755   5.113   4.321   3.666
  237ILE      O 3756   5.153   4.368   3.772
  238ALA      N 3757   5.084   4.192   3.656
  238ALA      H 3758   5.069   4.156   3.562
  238ALA     CA 3759   5.103   4.087   3.754
  238ALA     HA 3760   5.033   4.103   3.835
  238ALA     CB 3761   5.050   3.955   3.698
  238ALA    HB1 3762   5.104   3.934   3.605
  238ALA    HB2 3763   5.054   3.868   3.764
  238ALA    HB3 3764   4.946   3.963   3.666
  238ALA      C 3765   5.243   4.072   3.812
  238ALA      O 3766   5.248   4.072   3.935
  239ALA      N 3767   5.351   4.059   3.736
  239ALA      H 3768   5.338   4.059   3.636
  239ALA     CA 3769   5.486   4.073   3.789
  239ALA     HA 3770   5.499   3.993   3.861
  239ALA     CB 3771   5.584   4.047   3.675
  239ALA    HB1 3772   5.579   3.940   3.652
  239ALA    HB2 3773   5.577   4.103   3.583
  239ALA    HB3 3774   5.687   4.051   3.713
  239ALA      C 3775   5.514   4.205   3.859
  239ALA      O 3776   5.589   4.209   3.956
  240LYS      N 3777   5.451   4.318   3.823
  240LYS      H 3778   5.373   4.318   3.759
  240LYS     CA 3779   5.476   4.447   3.883
  240LYS     HA 3780   5.580   4.480   3.875
  240LYS     CB 3781   5.401   4.553   3.803
  240LYS    HB1 3782   5.297   4.552   3.837
  240LYS    HB2 3783   5.411   4.522   3.699
  240LYS     CG 3784   5.459   4.694   3.806
  240LYS    HG1 3785   5.546   4.700   3.740
  240LYS    HG2 3786   5.497   4.708   3.907
  240LYS     CD 3787   5.357   4.803   3.773
  240LYS    HD1 3788   5.301   4.762   3.689
  240LYS    HD2 3789   5.409   4.887   3.728
  240LYS     CE 3790   5.274   4.854   3.890
  240LYS    HE1 3791   5.338   4.890   3.971
  240LYS    HE2 3792   5.227   4.767   3.937
  240LYS     NZ 3793   5.174   4.957   3.860
  240LYS    HZ1 3794   5.109   4.968   3.936
  240LYS    HZ2 3795   5.222   5.042   3.831
  240LYS    HZ3 3796   5.116   4.928   3.783
  240LYS      C 3797   5.444   4.444   4.031
  240LYS      O 3798   5.516   4.499   4.115
  241HIS      N 3799   5.337   4.376   4.074
  241HIS      H 3800   5.272   4.338   4.006
  241HIS     CA 3801   5.299   4.360   4.212
  241HIS     HA 3802   5.362   4.421   4.278
  241HIS     CB 3803   5.155   4.405   4.238
  241HIS    HB1 3804   5.145   4.414   4.346
  241HIS    HB2 3805   5.084   4.331   4.200
  241HIS     CG 3806   5.112   4.533   4.171
  241HIS    ND1 3807   5.089   4.657   4.230
  241HIS    CE1 3808   5.042   4.738   4.135
  241HIS    HE1 3809   5.026   4.845   4.137
  241HIS    NE2 3810   5.021   4.665   4.024
  241HIS    HE2 3811   4.989   4.708   3.938
  241HIS    CD2 3812   5.063   4.535   4.043
  241HIS    HD2 3813   5.058   4.452   3.975
  241HIS      C 3814   5.331   4.224   4.271
  241HIS      O 3815   5.287   4.192   4.382
  242ASN      N 3816   5.404   4.130   4.210
  242ASN      H 3817   5.444   4.159   4.122
  242ASN     CA 3818   5.438   3.998   4.262
  242ASN     HA 3819   5.503   3.947   4.191
  242ASN     CB 3820   5.519   4.019   4.389
  242ASN    HB1 3821   5.548   3.918   4.418
  242ASN    HB2 3822   5.460   4.058   4.472
  242ASN     CG 3823   5.639   4.110   4.370
  242ASN    OD1 3824   5.641   4.227   4.409
  242ASN    ND2 3825   5.747   4.050   4.319
  242ASN   HD21 3826   5.742   3.951   4.298
  242ASN   HD22 3827   5.837   4.094   4.304
  242ASN      C 3828   5.318   3.907   4.281
  242ASN      O 3829   5.293   3.854   4.389
  243LYS      N 3830   5.244   3.879   4.174
  243LYS      H 3831   5.255   3.932   4.089
  243LYS     CA 3832   5.113   3.817   4.180
  243LYS     HA 3833   5.115   3.744   4.261
  243LYS     CB 3834   5.010   3.926   4.211
  243LYS    HB1 3835   4.911   3.890   4.184
  243LYS    HB2 3836   5.030   4.009   4.143
  243LYS     CG 3837   4.997   3.986   4.351
  243LYS    HG1 3838   4.928   4.070   4.348
  243LYS    HG2 3839   5.091   4.022   4.392
  243LYS     CD 3840   4.933   3.888   4.449
  243LYS    HD1 3841   4.992   3.798   4.467
  243LYS    HD2 3842   4.829   3.875   4.418
  243LYS     CE 3843   4.943   3.969   4.578
  243LYS    HE1 3844   4.900   4.068   4.562
  243LYS    HE2 3845   5.046   3.985   4.608
  243LYS     NZ 3846   4.878   3.904   4.693
  243LYS    HZ1 3847   4.921   3.813   4.705
  243LYS    HZ2 3848   4.888   3.952   4.781
  243LYS    HZ3 3849   4.784   3.876   4.669
  243LYS      C 3850   5.084   3.757   4.043
  243LYS      O 3851   5.173   3.759   3.959
  244THR      N 3852   4.965   3.699   4.021
  244THR      H 3853   4.914   3.694   4.108
  244THR     CA 3854   4.907   3.636   3.904
  244THR     HA 3855   4.984   3.632   3.827
  244THR     CB 3856   4.856   3.494   3.929
  244THR     HB 3857   4.792   3.466   3.846
  244THR    CG2 3858   4.974   3.398   3.939
  244THR   HG21 3859   5.052   3.446   3.998
  244THR   HG22 3860   4.936   3.298   3.960
  244THR   HG23 3861   5.019   3.380   3.841
  244THR    OG1 3862   4.782   3.479   4.048
  244THR    HG1 3863   4.752   3.388   4.041
  244THR      C 3864   4.802   3.722   3.835
  244THR      O 3865   4.737   3.814   3.883
  245THR      N 3866   4.788   3.683   3.708
  245THR      H 3867   4.845   3.609   3.670
  245THR     CA 3868   4.688   3.738   3.618
  245THR     HA 3869   4.711   3.844   3.610
  245THR     CB 3870   4.700   3.681   3.477
  245THR     HB 3871   4.604   3.714   3.439
  245THR    CG2 3872   4.815   3.739   3.395
  245THR   HG21 3873   4.817   3.703   3.292
  245THR   HG22 3874   4.796   3.845   3.377
  245THR   HG23 3875   4.910   3.738   3.448
  245THR    OG1 3876   4.700   3.540   3.482
  245THR    HG1 3877   4.736   3.503   3.402
  245THR      C 3878   4.548   3.735   3.678
  245THR      O 3879   4.473   3.832   3.672
  246ALA      N 3880   4.505   3.620   3.731
  246ALA      H 3881   4.572   3.544   3.733
  246ALA     CA 3882   4.375   3.604   3.792
  246ALA     HA 3883   4.304   3.614   3.710
  246ALA     CB 3884   4.358   3.462   3.845
  246ALA    HB1 3885   4.253   3.451   3.871
  246ALA    HB2 3886   4.401   3.385   3.780
  246ALA    HB3 3887   4.399   3.443   3.944
  246ALA      C 3888   4.355   3.703   3.905
  246ALA      O 3889   4.267   3.789   3.910
  247GLN      N 3890   4.456   3.723   3.991
  247GLN      H 3891   4.539   3.666   3.978
  247GLN     CA 3892   4.461   3.821   4.097
  247GLN     HA 3893   4.370   3.796   4.152
  247GLN     CB 3894   4.585   3.798   4.183
  247GLN    HB1 3895   4.586   3.863   4.270
  247GLN    HB2 3896   4.678   3.820   4.130
  247GLN     CG 3897   4.592   3.658   4.244
  247GLN    HG1 3898   4.591   3.591   4.158
  247GLN    HG2 3899   4.512   3.646   4.317
  247GLN     CD 3900   4.724   3.624   4.312
  247GLN    OE1 3901   4.833   3.662   4.271
  247GLN    NE2 3902   4.720   3.569   4.434
  247GLN   HE21 3903   4.632   3.532   4.466
  247GLN   HE22 3904   4.808   3.556   4.482
  247GLN      C 3905   4.438   3.964   4.052
  247GLN      O 3906   4.364   4.034   4.121
  248VAL      N 3907   4.508   4.010   3.948
  248VAL      H 3908   4.571   3.941   3.910
  248VAL     CA 3909   4.488   4.137   3.882
  248VAL     HA 3910   4.491   4.213   3.960
  248VAL     CB 3911   4.607   4.160   3.789
  248VAL     HB 3912   4.615   4.074   3.723
  248VAL    CG1 3913   4.590   4.273   3.687
  248VAL   HG11 3914   4.498   4.251   3.634
  248VAL   HG12 3915   4.582   4.366   3.743
  248VAL   HG13 3916   4.679   4.272   3.623
  248VAL    CG2 3917   4.742   4.185   3.855
  248VAL   HG21 3918   4.756   4.128   3.948
  248VAL   HG22 3919   4.825   4.165   3.788
  248VAL   HG23 3920   4.749   4.291   3.879
  248VAL      C 3921   4.351   4.151   3.816
  248VAL      O 3922   4.290   4.258   3.823
  249LEU      N 3923   4.299   4.039   3.767
  249LEU      H 3924   4.349   3.952   3.774
  249LEU     CA 3925   4.169   4.032   3.701
  249LEU     HA 3926   4.162   4.119   3.637
  249LEU     CB 3927   4.169   3.906   3.615
  249LEU    HB1 3928   4.065   3.877   3.601
  249LEU    HB2 3929   4.203   3.818   3.670
  249LEU     CG 3930   4.243   3.916   3.482
  249LEU     HG 3931   4.337   3.968   3.504
  249LEU    CD1 3932   4.262   3.784   3.409
  249LEU   HD11 3933   4.325   3.718   3.468
  249LEU   HD12 3934   4.166   3.741   3.381
  249LEU   HD13 3935   4.330   3.796   3.324
  249LEU    CD2 3936   4.162   4.000   3.384
  249LEU   HD21 3937   4.085   3.932   3.346
  249LEU   HD22 3938   4.115   4.089   3.428
  249LEU   HD23 3939   4.229   4.036   3.306
  249LEU      C 3940   4.051   4.033   3.797
  249LEU      O 3941   3.937   4.053   3.755
  250ILE      N 3942   4.075   4.000   3.924
  250ILE      H 3943   4.168   3.966   3.940
  250ILE     CA 3944   3.986   4.001   4.038
  250ILE     HA 3945   3.886   4.001   3.994
  250ILE     CB 3946   3.995   3.879   4.130
  250ILE     HB 3947   4.102   3.871   4.147
  250ILE    CG2 3948   3.943   3.905   4.271
  250ILE   HG21 3949   3.838   3.935   4.272
  250ILE   HG22 3950   3.960   3.822   4.338
  250ILE   HG23 3951   3.997   3.989   4.315
  250ILE    CG1 3952   3.938   3.763   4.050
  250ILE   HG11 3953   3.940   3.773   3.941
  250ILE   HG12 3954   3.833   3.758   4.080
  250ILE     CD 3955   4.003   3.632   4.095
  250ILE    HD1 3956   3.980   3.547   4.030
  250ILE    HD2 3957   4.111   3.632   4.101
  250ILE    HD3 3958   3.967   3.613   4.196
  250ILE      C 3959   3.985   4.137   4.107
  250ILE      O 3960   3.882   4.201   4.130
  251ARG      N 3961   4.107   4.187   4.131
  251ARG      H 3962   4.183   4.124   4.110
  251ARG     CA 3963   4.132   4.314   4.195
  251ARG     HA 3964   4.060   4.329   4.275
  251ARG     CB 3965   4.274   4.304   4.249
  251ARG    HB1 3966   4.341   4.311   4.162
  251ARG    HB2 3967   4.288   4.213   4.307
  251ARG     CG 3968   4.319   4.428   4.327
  251ARG    HG1 3969   4.320   4.510   4.255
  251ARG    HG2 3970   4.420   4.411   4.364
  251ARG     CD 3971   4.236   4.471   4.447
  251ARG    HD1 3972   4.232   4.392   4.522
  251ARG    HD2 3973   4.130   4.481   4.421
  251ARG     NE 3974   4.281   4.598   4.505
  251ARG     HE 3975   4.298   4.672   4.439
  251ARG     CZ 3976   4.276   4.632   4.634
  251ARG    NH1 3977   4.272   4.548   4.739
  251ARG   HH11 3978   4.286   4.449   4.720
  251ARG   HH12 3979   4.271   4.592   4.830
  251ARG    NH2 3980   4.274   4.762   4.667
  251ARG   HH21 3981   4.291   4.827   4.592
  251ARG   HH22 3982   4.271   4.787   4.765
  251ARG      C 3983   4.105   4.432   4.103
  251ARG      O 3984   4.058   4.535   4.152
  252PHE      N 3985   4.111   4.419   3.970
  252PHE      H 3986   4.160   4.339   3.933
  252PHE     CA 3987   4.069   4.526   3.881
  252PHE     HA 3988   4.127   4.617   3.900
  252PHE     CB 3989   4.112   4.489   3.740
  252PHE    HB1 3990   4.091   4.384   3.720
  252PHE    HB2 3991   4.221   4.493   3.738
  252PHE     CG 3992   4.067   4.574   3.624
  252PHE    CD1 3993   4.094   4.711   3.614
  252PHE    HD1 3994   4.162   4.767   3.677
  252PHE    CE1 3995   4.042   4.791   3.512
  252PHE    HE1 3996   4.080   4.891   3.498
  252PHE     CZ 3997   3.959   4.731   3.416
  252PHE     HZ 3998   3.929   4.790   3.331
  252PHE    CE2 3999   3.933   4.594   3.427
  252PHE    HE2 4000   3.865   4.557   3.352
  252PHE    CD2 4001   3.985   4.512   3.528
  252PHE    HD2 4002   3.952   4.410   3.538
  252PHE      C 4003   3.925   4.573   3.886
  252PHE      O 4004   3.898   4.692   3.903
  253PRO      N 4005   3.826   4.484   3.880
  253PRO     CD 4006   3.836   4.349   3.827
  253PRO    HD1 4007   3.877   4.281   3.901
  253PRO    HD2 4008   3.900   4.350   3.739
  253PRO     CG 4009   3.698   4.304   3.780
  253PRO    HG1 4010   3.704   4.197   3.796
  253PRO    HG2 4011   3.667   4.330   3.679
  253PRO     CB 4012   3.615   4.377   3.885
  253PRO    HB1 4013   3.629   4.334   3.984
  253PRO    HB2 4014   3.510   4.400   3.870
  253PRO     CA 4015   3.686   4.511   3.904
  253PRO     HA 4016   3.639   4.576   3.829
  253PRO      C 4017   3.653   4.563   4.043
  253PRO      O 4018   3.566   4.650   4.051
  254MET      N 4019   3.723   4.516   4.146
  254MET      H 4020   3.798   4.451   4.128
  254MET     CA 4021   3.711   4.563   4.283
  254MET     HA 4022   3.605   4.551   4.308
  254MET     CB 4023   3.802   4.481   4.373
  254MET    HB1 4024   3.906   4.482   4.341
  254MET    HB2 4025   3.762   4.380   4.371
  254MET     CG 4026   3.802   4.521   4.520
  254MET    HG1 4027   3.705   4.507   4.567
  254MET    HG2 4028   3.834   4.625   4.534
  254MET     SD 4029   3.908   4.418   4.625
  254MET     CE 4030   3.846   4.249   4.603
  254MET    HE1 4031   3.907   4.185   4.667
  254MET    HE2 4032   3.741   4.260   4.629
  254MET    HE3 4033   3.857   4.218   4.499
  254MET      C 4034   3.757   4.708   4.288
  254MET      O 4035   3.681   4.787   4.345
  255GLN      N 4036   3.855   4.753   4.211
  255GLN      H 4037   3.916   4.691   4.159
  255GLN     CA 4038   3.890   4.892   4.189
  255GLN     HA 4039   3.873   4.948   4.281
  255GLN     CB 4040   4.041   4.895   4.167
  255GLN    HB1 4041   4.065   4.994   4.130
  255GLN    HB2 4042   4.062   4.823   4.087
  255GLN     CG 4043   4.113   4.860   4.296
  255GLN    HG1 4044   4.086   4.761   4.332
  255GLN    HG2 4045   4.083   4.927   4.376
  255GLN     CD 4046   4.262   4.850   4.264
  255GLN    OE1 4047   4.326   4.745   4.266
  255GLN    NE2 4048   4.326   4.966   4.249
  255GLN   HE21 4049   4.276   5.053   4.241
  255GLN   HE22 4050   4.427   4.975   4.245
  255GLN      C 4051   3.816   4.973   4.083
  255GLN      O 4052   3.849   5.086   4.047
  256ARG      N 4053   3.711   4.909   4.030
  256ARG      H 4054   3.727   4.809   4.030
  256ARG     CA 4055   3.604   4.961   3.948
  256ARG     HA 4056   3.624   5.068   3.939
  256ARG     CB 4057   3.605   4.900   3.808
  256ARG    HB1 4058   3.521   4.939   3.751
  256ARG    HB2 4059   3.603   4.791   3.817
  256ARG     CG 4060   3.723   4.932   3.717
  256ARG    HG1 4061   3.817   4.894   3.758
  256ARG    HG2 4062   3.733   5.040   3.722
  256ARG     CD 4063   3.707   4.890   3.571
  256ARG    HD1 4064   3.692   4.782   3.560
  256ARG    HD2 4065   3.800   4.908   3.517
  256ARG     NE 4066   3.601   4.956   3.495
  256ARG     HE 4067   3.605   5.057   3.489
  256ARG     CZ 4068   3.498   4.903   3.428
  256ARG    NH1 4069   3.478   4.774   3.401
  256ARG   HH11 4070   3.543   4.702   3.430
  256ARG   HH12 4071   3.390   4.745   3.361
  256ARG    NH2 4072   3.401   4.983   3.381
  256ARG   HH21 4073   3.398   5.080   3.407
  256ARG   HH22 4074   3.332   4.937   3.323
  256ARG      C 4075   3.470   4.956   4.019
  256ARG      O 4076   3.365   4.978   3.958
  257ASN      N 4077   3.470   4.924   4.148
  257ASN      H 4078   3.561   4.935   4.191
  257ASN     CA 4079   3.359   4.920   4.241
  257ASN     HA 4080   3.405   4.896   4.337
  257ASN     CB 4081   3.312   5.063   4.269
  257ASN    HB1 4082   3.233   5.070   4.344
  257ASN    HB2 4083   3.281   5.109   4.175
  257ASN     CG 4084   3.432   5.145   4.313
  257ASN    OD1 4085   3.511   5.199   4.235
  257ASN    ND2 4086   3.451   5.166   4.443
  257ASN   HD21 4087   3.392   5.118   4.510
  257ASN   HD22 4088   3.535   5.216   4.468
  257ASN      C 4089   3.244   4.826   4.209
  257ASN      O 4090   3.131   4.855   4.248
  258LEU      N 4091   3.270   4.709   4.151
  258LEU      H 4092   3.361   4.700   4.107
  258LEU     CA 4093   3.190   4.590   4.129
  258LEU     HA 4094   3.087   4.626   4.126
  258LEU     CB 4095   3.229   4.528   3.995
  258LEU    HB1 4096   3.154   4.454   3.968
  258LEU    HB2 4097   3.331   4.493   4.010
  258LEU     CG 4098   3.236   4.636   3.887
  258LEU     HG 4099   3.322   4.702   3.905
  258LEU    CD1 4100   3.258   4.580   3.747
  258LEU   HD11 4101   3.279   4.656   3.672
  258LEU   HD12 4102   3.346   4.517   3.740
  258LEU   HD13 4103   3.176   4.519   3.709
  258LEU    CD2 4104   3.114   4.725   3.867
  258LEU   HD21 4105   3.142   4.804   3.797
  258LEU   HD22 4106   3.039   4.658   3.824
  258LEU   HD23 4107   3.074   4.762   3.961
  258LEU      C 4108   3.200   4.483   4.237
  258LEU      O 4109   3.313   4.460   4.279
  259VAL      N 4110   3.092   4.416   4.280
  259VAL      H 4111   3.009   4.434   4.226
  259VAL     CA 4112   3.095   4.288   4.347
  259VAL     HA 4113   3.173   4.289   4.424
  259VAL     CB 4114   2.959   4.241   4.398
  259VAL     HB 4115   2.899   4.227   4.307
  259VAL    CG1 4116   2.974   4.101   4.456
  259VAL   HG11 4117   3.000   4.030   4.378
  259VAL   HG12 4118   3.040   4.100   4.544
  259VAL   HG13 4119   2.881   4.070   4.502
  259VAL    CG2 4120   2.894   4.336   4.499
  259VAL   HG21 4121   2.948   4.340   4.593
  259VAL   HG22 4122   2.900   4.436   4.457
  259VAL   HG23 4123   2.787   4.317   4.502
  259VAL      C 4124   3.154   4.191   4.246
  259VAL      O 4125   3.125   4.209   4.128
  260VAL      N 4126   3.223   4.082   4.283
  260VAL      H 4127   3.240   4.063   4.380
  260VAL     CA 4128   3.295   4.009   4.181
  260VAL     HA 4129   3.235   4.009   4.090
  260VAL     CB 4130   3.433   4.064   4.144
  260VAL     HB 4131   3.420   4.171   4.129
  260VAL    CG1 4132   3.543   4.037   4.247
  260VAL   HG11 4133   3.500   4.060   4.345
  260VAL   HG12 4134   3.563   3.930   4.251
  260VAL   HG13 4135   3.631   4.097   4.225
  260VAL    CG2 4136   3.480   4.025   4.004
  260VAL   HG21 4137   3.582   4.054   3.981
  260VAL   HG22 4138   3.469   3.917   3.992
  260VAL   HG23 4139   3.410   4.071   3.935
  260VAL      C 4140   3.304   3.861   4.214
  260VAL      O 4141   3.312   3.829   4.333
  261ILE      N 4142   3.261   3.772   4.125
  261ILE      H 4143   3.241   3.810   4.033
  261ILE     CA 4144   3.243   3.631   4.154
  261ILE     HA 4145   3.274   3.601   4.254
  261ILE     CB 4146   3.096   3.591   4.137
  261ILE     HB 4147   3.091   3.483   4.156
  261ILE    CG2 4148   3.030   3.649   4.262
  261ILE   HG21 4149   2.928   3.613   4.271
  261ILE   HG22 4150   3.092   3.629   4.349
  261ILE   HG23 4151   3.013   3.757   4.255
  261ILE    CG1 4152   3.018   3.634   4.014
  261ILE   HG11 4153   3.081   3.619   3.926
  261ILE   HG12 4154   2.987   3.739   4.014
  261ILE     CD 4155   2.897   3.544   3.992
  261ILE    HD1 4156   2.858   3.558   3.891
  261ILE    HD2 4157   2.938   3.443   3.991
  261ILE    HD3 4158   2.813   3.562   4.060
  261ILE      C 4159   3.340   3.541   4.077
  261ILE      O 4160   3.293   3.456   4.002
  262PRO      N 4161   3.472   3.549   4.089
  262PRO     CD 4162   3.545   3.643   4.171
  262PRO    HD1 4163   3.494   3.675   4.262
  262PRO    HD2 4164   3.579   3.724   4.106
  262PRO     CG 4165   3.664   3.559   4.216
  262PRO    HG1 4166   3.618   3.496   4.292
  262PRO    HG2 4167   3.742   3.625   4.254
  262PRO     CB 4168   3.700   3.478   4.091
  262PRO    HB1 4169   3.759   3.389   4.112
  262PRO    HB2 4170   3.752   3.542   4.019
  262PRO     CA 4171   3.561   3.447   4.037
  262PRO     HA 4172   3.560   3.444   3.928
  262PRO      C 4173   3.525   3.306   4.079
  262PRO      O 4174   3.486   3.271   4.190
  263LYS      N 4175   3.544   3.207   3.992
  263LYS      H 4176   3.568   3.227   3.896
  263LYS     CA 4177   3.519   3.066   4.013
  263LYS     HA 4178   3.460   3.047   4.103
  263LYS     CB 4179   3.448   3.008   3.891
  263LYS    HB1 4180   3.508   3.034   3.804
  263LYS    HB2 4181   3.352   3.059   3.883
  263LYS     CG 4182   3.416   2.859   3.901
  263LYS    HG1 4183   3.314   2.843   3.869
  263LYS    HG2 4184   3.429   2.821   4.002
  263LYS     CD 4185   3.508   2.786   3.803
  263LYS    HD1 4186   3.611   2.816   3.824
  263LYS    HD2 4187   3.489   2.797   3.697
  263LYS     CE 4188   3.483   2.638   3.831
  263LYS    HE1 4189   3.376   2.621   3.820
  263LYS    HE2 4190   3.510   2.624   3.936
  263LYS     NZ 4191   3.564   2.555   3.740
  263LYS    HZ1 4192   3.548   2.457   3.753
  263LYS    HZ2 4193   3.555   2.585   3.644
  263LYS    HZ3 4194   3.662   2.556   3.765
  263LYS      C 4195   3.652   2.996   4.034
  263LYS      O 4196   3.744   3.028   3.959
  264SER      N 4197   3.661   2.893   4.119
  264SER      H 4198   3.588   2.878   4.187
  264SER     CA 4199   3.775   2.804   4.128
  264SER     HA 4200   3.822   2.784   4.031
  264SER     CB 4201   3.875   2.869   4.224
  264SER    HB1 4202   3.960   2.803   4.238
  264SER    HB2 4203   3.821   2.899   4.314
  264SER     OG 4204   3.913   2.989   4.160
  264SER     HG 4205   3.873   2.984   4.073
  264SER      C 4206   3.725   2.679   4.198
  264SER      O 4207   3.667   2.690   4.306
  265VAL      N 4208   3.760   2.560   4.147
  265VAL      H 4209   3.810   2.557   4.059
  265VAL     CA 4210   3.735   2.434   4.213
  265VAL     HA 4211   3.670   2.460   4.298
  265VAL     CB 4212   3.644   2.348   4.126
  265VAL     HB 4213   3.565   2.413   4.088
  265VAL    CG1 4214   3.725   2.278   4.017
  265VAL   HG11 4215   3.654   2.228   3.951
  265VAL   HG12 4216   3.780   2.357   3.965
  265VAL   HG13 4217   3.789   2.207   4.069
  265VAL    CG2 4218   3.570   2.246   4.212
  265VAL   HG21 4219   3.648   2.193   4.265
  265VAL   HG22 4220   3.503   2.297   4.282
  265VAL   HG23 4221   3.512   2.176   4.151
  265VAL      C 4222   3.860   2.372   4.271
  265VAL      O 4223   3.858   2.300   4.371
  266THR      N 4224   3.977   2.401   4.212
  266THR      H 4225   3.973   2.458   4.129
  266THR     CA 4226   4.104   2.347   4.255
  266THR     HA 4227   4.098   2.242   4.285
  266THR     CB 4228   4.197   2.370   4.136
  266THR     HB 4229   4.200   2.478   4.117
  266THR    CG2 4230   4.342   2.325   4.152
  266THR   HG21 4231   4.374   2.346   4.254
  266THR   HG22 4232   4.357   2.221   4.123
  266THR   HG23 4233   4.416   2.381   4.094
  266THR    OG1 4234   4.158   2.304   4.018
  266THR    HG1 4235   4.099   2.368   3.980
  266THR      C 4236   4.148   2.424   4.378
  266THR      O 4237   4.170   2.545   4.371
  267PRO      N 4238   4.169   2.364   4.496
  267PRO     CD 4239   4.147   2.224   4.523
  267PRO    HD1 4240   4.221   2.164   4.471
  267PRO    HD2 4241   4.050   2.182   4.494
  267PRO     CG 4242   4.164   2.200   4.672
  267PRO    HG1 4243   4.229   2.116   4.697
  267PRO    HG2 4244   4.071   2.204   4.729
  267PRO     CB 4245   4.244   2.321   4.718
  267PRO    HB1 4246   4.350   2.296   4.706
  267PRO    HB2 4247   4.227   2.346   4.823
  267PRO     CA 4248   4.203   2.431   4.620
  267PRO     HA 4249   4.112   2.472   4.663
  267PRO      C 4250   4.310   2.538   4.615
  267PRO      O 4251   4.296   2.649   4.668
  268GLU      N 4252   4.418   2.521   4.538
  268GLU      H 4253   4.434   2.430   4.497
  268GLU     CA 4254   4.518   2.624   4.516
  268GLU     HA 4255   4.554   2.665   4.610
  268GLU     CB 4256   4.636   2.561   4.443
  268GLU    HB1 4257   4.689   2.639   4.388
  268GLU    HB2 4258   4.596   2.495   4.366
  268GLU     CG 4259   4.724   2.481   4.538
  268GLU    HG1 4260   4.811   2.441   4.485
  268GLU    HG2 4261   4.663   2.403   4.582
  268GLU     CD 4262   4.791   2.562   4.649
  268GLU    OE1 4263   4.781   2.529   4.769
  268GLU    OE2 4264   4.860   2.659   4.611
  268GLU      C 4265   4.480   2.753   4.445
  268GLU      O 4266   4.549   2.853   4.469
  269ARG      N 4267   4.376   2.750   4.362
  269ARG      H 4268   4.326   2.662   4.366
  269ARG     CA 4269   4.322   2.863   4.290
  269ARG     HA 4270   4.399   2.938   4.272
  269ARG     CB 4271   4.244   2.825   4.164
  269ARG    HB1 4272   4.189   2.912   4.128
  269ARG    HB2 4273   4.162   2.756   4.185
  269ARG     CG 4274   4.343   2.765   4.064
  269ARG    HG1 4275   4.387   2.676   4.109
  269ARG    HG2 4276   4.427   2.832   4.047
  269ARG     CD 4277   4.286   2.713   3.933
  269ARG    HD1 4278   4.230   2.788   3.877
  269ARG    HD2 4279   4.207   2.650   3.973
  269ARG     NE 4280   4.387   2.648   3.849
  269ARG     HE 4281   4.477   2.691   3.832
  269ARG     CZ 4282   4.370   2.528   3.793
  269ARG    NH1 4283   4.254   2.461   3.787
  269ARG   HH11 4284   4.169   2.496   3.829
  269ARG   HH12 4285   4.254   2.364   3.758
  269ARG    NH2 4286   4.483   2.472   3.748
  269ARG   HH21 4287   4.567   2.529   3.746
  269ARG   HH22 4288   4.475   2.383   3.700
  269ARG      C 4289   4.225   2.944   4.374
  269ARG      O 4290   4.233   3.067   4.379
  270ILE      N 4291   4.148   2.881   4.463
  270ILE      H 4292   4.168   2.781   4.464
  270ILE     CA 4293   4.075   2.931   4.577
  270ILE     HA 4294   3.996   2.996   4.540
  270ILE     CB 4295   4.005   2.819   4.652
  270ILE     HB 4296   4.082   2.757   4.699
  270ILE    CG2 4297   3.926   2.883   4.766
  270ILE   HG21 4298   3.857   2.810   4.809
  270ILE   HG22 4299   3.996   2.915   4.843
  270ILE   HG23 4300   3.864   2.970   4.745
  270ILE    CG1 4301   3.924   2.723   4.565
  270ILE   HG11 4302   4.005   2.670   4.514
  270ILE   HG12 4303   3.868   2.783   4.492
  270ILE     CD 4304   3.830   2.619   4.625
  270ILE    HD1 4305   3.884   2.571   4.706
  270ILE    HD2 4306   3.743   2.677   4.654
  270ILE    HD3 4307   3.797   2.543   4.554
  270ILE      C 4308   4.163   3.009   4.675
  270ILE      O 4309   4.137   3.125   4.705
  271ALA      N 4310   4.275   2.945   4.711
  271ALA      H 4311   4.301   2.856   4.671
  271ALA     CA 4312   4.380   3.001   4.793
  271ALA     HA 4313   4.330   3.020   4.887
  271ALA     CB 4314   4.488   2.896   4.817
  271ALA    HB1 4315   4.572   2.942   4.869
  271ALA    HB2 4316   4.444   2.818   4.878
  271ALA    HB3 4317   4.526   2.853   4.724
  271ALA      C 4318   4.434   3.124   4.722
  271ALA      O 4319   4.414   3.230   4.781
  272GLU      N 4320   4.478   3.120   4.596
  272GLU      H 4321   4.482   3.028   4.554
  272GLU     CA 4322   4.540   3.224   4.516
  272GLU     HA 4323   4.630   3.253   4.572
  272GLU     CB 4324   4.587   3.167   4.383
  272GLU    HB1 4325   4.500   3.128   4.330
  272GLU    HB2 4326   4.645   3.077   4.403
  272GLU     CG 4327   4.673   3.260   4.298
  272GLU    HG1 4328   4.757   3.277   4.366
  272GLU    HG2 4329   4.623   3.353   4.270
  272GLU     CD 4330   4.727   3.196   4.171
  272GLU    OE1 4331   4.799   3.094   4.170
  272GLU    OE2 4332   4.685   3.237   4.061
  272GLU      C 4333   4.450   3.345   4.494
  272GLU      O 4334   4.485   3.457   4.530
  273ASN      N 4335   4.327   3.322   4.447
  273ASN      H 4336   4.307   3.226   4.422
  273ASN     CA 4337   4.228   3.424   4.419
  273ASN     HA 4338   4.275   3.502   4.358
  273ASN     CB 4339   4.116   3.357   4.340
  273ASN    HB1 4340   4.035   3.429   4.327
  273ASN    HB2 4341   4.065   3.279   4.397
  273ASN     CG 4342   4.145   3.308   4.199
  273ASN    OD1 4343   4.254   3.321   4.143
  273ASN    ND2 4344   4.047   3.249   4.131
  273ASN   HD21 4345   3.962   3.223   4.180
  273ASN   HD22 4346   4.070   3.212   4.040
  273ASN      C 4347   4.165   3.492   4.539
  273ASN      O 4348   4.095   3.592   4.519
  274PHE      N 4349   4.190   3.447   4.662
  274PHE      H 4350   4.250   3.368   4.679
  274PHE     CA 4351   4.157   3.526   4.778
  274PHE     HA 4352   4.060   3.573   4.764
  274PHE     CB 4353   4.144   3.433   4.898
  274PHE    HB1 4354   4.240   3.393   4.932
  274PHE    HB2 4355   4.097   3.344   4.855
  274PHE     CG 4356   4.068   3.480   5.020
  274PHE    CD1 4357   3.939   3.532   5.000
  274PHE    HD1 4358   3.891   3.520   4.905
  274PHE    CE1 4359   3.876   3.599   5.106
  274PHE    HE1 4360   3.779   3.644   5.088
  274PHE     CZ 4361   3.936   3.617   5.231
  274PHE     HZ 4362   3.886   3.674   5.308
  274PHE    CE2 4363   4.065   3.565   5.248
  274PHE    HE2 4364   4.107   3.583   5.346
  274PHE    CD2 4365   4.130   3.500   5.143
  274PHE    HD2 4366   4.230   3.462   5.158
  274PHE      C 4367   4.262   3.630   4.814
  274PHE      O 4368   4.247   3.728   4.887
  275LYS      N 4369   4.385   3.618   4.763
  275LYS      H 4370   4.405   3.549   4.692
  275LYS     CA 4371   4.500   3.696   4.805
  275LYS     HA 4372   4.491   3.735   4.907
  275LYS     CB 4373   4.622   3.605   4.814
  275LYS    HB1 4374   4.711   3.661   4.841
  275LYS    HB2 4375   4.647   3.582   4.711
  275LYS     CG 4376   4.607   3.486   4.908
  275LYS    HG1 4377   4.522   3.426   4.874
  275LYS    HG2 4378   4.604   3.525   5.010
  275LYS     CD 4379   4.732   3.399   4.892
  275LYS    HD1 4380   4.820   3.449   4.932
  275LYS    HD2 4381   4.750   3.374   4.788
  275LYS     CE 4382   4.720   3.271   4.974
  275LYS    HE1 4383   4.632   3.223   4.931
  275LYS    HE2 4384   4.708   3.295   5.080
  275LYS     NZ 4385   4.826   3.174   4.941
  275LYS    HZ1 4386   4.916   3.199   4.980
  275LYS    HZ2 4387   4.816   3.079   4.974
  275LYS    HZ3 4388   4.844   3.174   4.842
  275LYS      C 4389   4.514   3.824   4.724
  275LYS      O 4390   4.617   3.862   4.668
  276VAL      N 4391   4.402   3.895   4.717
  276VAL      H 4392   4.318   3.857   4.758
  276VAL     CA 4393   4.390   4.017   4.640
  276VAL     HA 4394   4.482   4.044   4.588
  276VAL     CB 4395   4.289   3.991   4.528
  276VAL     HB 4396   4.293   4.084   4.471
  276VAL    CG1 4397   4.337   3.883   4.432
  276VAL   HG11 4398   4.277   3.876   4.342
  276VAL   HG12 4399   4.437   3.917   4.405
  276VAL   HG13 4400   4.336   3.785   4.481
  276VAL    CG2 4401   4.145   3.963   4.570
  276VAL   HG21 4402   4.083   4.052   4.584
  276VAL   HG22 4403   4.100   3.889   4.504
  276VAL   HG23 4404   4.140   3.913   4.667
  276VAL      C 4405   4.368   4.144   4.721
  276VAL      O 4406   4.376   4.251   4.661
  277PHE      N 4407   4.355   4.137   4.854
  277PHE      H 4408   4.393   4.053   4.895
  277PHE     CA 4409   4.345   4.254   4.940
  277PHE     HA 4410   4.292   4.331   4.883
  277PHE     CB 4411   4.271   4.228   5.071
  277PHE    HB1 4412   4.261   4.322   5.126
  277PHE    HB2 4413   4.329   4.153   5.125
  277PHE     CG 4414   4.134   4.171   5.044
  277PHE    CD1 4415   4.036   4.253   4.987
  277PHE    HD1 4416   4.050   4.360   4.988
  277PHE    CE1 4417   3.911   4.200   4.950
  277PHE    HE1 4418   3.835   4.272   4.923
  277PHE     CZ 4419   3.886   4.063   4.965
  277PHE     HZ 4420   3.787   4.023   4.946
  277PHE    CE2 4421   3.985   3.983   5.022
  277PHE    HE2 4422   3.975   3.875   5.026
  277PHE    CD2 4423   4.111   4.034   5.054
  277PHE    HD2 4424   4.195   3.972   5.084
  277PHE      C 4425   4.481   4.313   4.972
  277PHE      O 4426   4.488   4.433   4.999
  278ASP      N 4427   4.593   4.241   4.970
  278ASP      H 4428   4.584   4.150   4.927
  278ASP     CA 4429   4.723   4.283   5.019
  278ASP     HA 4430   4.702   4.364   5.089
  278ASP     CB 4431   4.805   4.173   5.084
  278ASP    HB1 4432   4.756   4.148   5.178
  278ASP    HB2 4433   4.899   4.212   5.124
  278ASP     CG 4434   4.836   4.055   4.993
  278ASP    OD1 4435   4.755   3.961   4.986
  278ASP    OD2 4436   4.935   4.061   4.917
  278ASP      C 4437   4.803   4.357   4.913
  278ASP      O 4438   4.919   4.395   4.929
  279PHE      N 4439   4.746   4.386   4.795
  279PHE      H 4440   4.646   4.382   4.789
  279PHE     CA 4441   4.796   4.482   4.699
  279PHE     HA 4442   4.870   4.550   4.744
  279PHE     CB 4443   4.879   4.408   4.595
  279PHE    HB1 4444   4.943   4.333   4.641
  279PHE    HB2 4445   4.941   4.481   4.542
  279PHE     CG 4446   4.794   4.342   4.489
  279PHE    CD1 4447   4.733   4.218   4.510
  279PHE    HD1 4448   4.740   4.175   4.608
  279PHE    CE1 4449   4.676   4.141   4.407
  279PHE    HE1 4450   4.632   4.046   4.432
  279PHE     CZ 4451   4.674   4.196   4.279
  279PHE     HZ 4452   4.626   4.140   4.200
  279PHE    CE2 4453   4.728   4.324   4.258
  279PHE    HE2 4454   4.727   4.356   4.155
  279PHE    CD2 4455   4.789   4.397   4.360
  279PHE    HD2 4456   4.844   4.487   4.337
  279PHE      C 4457   4.693   4.577   4.639
  279PHE      O 4458   4.573   4.553   4.648
  280GLU      N 4459   4.747   4.684   4.580
  280GLU      H 4460   4.845   4.705   4.591
  280GLU     CA 4461   4.664   4.778   4.507
  280GLU     HA 4462   4.565   4.734   4.500
  280GLU     CB 4463   4.636   4.899   4.595
  280GLU    HB1 4464   4.720   4.938   4.652
  280GLU    HB2 4465   4.574   4.876   4.682
  280GLU     CG 4466   4.565   5.017   4.529
  280GLU    HG1 4467   4.489   4.973   4.464
  280GLU    HG2 4468   4.640   5.064   4.464
  280GLU     CD 4469   4.506   5.126   4.616
  280GLU    OE1 4470   4.573   5.230   4.635
  280GLU    OE2 4471   4.399   5.101   4.676
  280GLU      C 4472   4.716   4.815   4.369
  280GLU      O 4473   4.835   4.843   4.354
  281LEU      N 4474   4.632   4.812   4.265
  281LEU      H 4475   4.555   4.754   4.295
  281LEU     CA 4476   4.657   4.841   4.126
  281LEU     HA 4477   4.752   4.799   4.095
  281LEU     CB 4478   4.545   4.789   4.037
  281LEU    HB1 4479   4.560   4.824   3.935
  281LEU    HB2 4480   4.449   4.828   4.072
  281LEU     CG 4481   4.529   4.637   4.033
  281LEU     HG 4482   4.535   4.598   4.135
  281LEU    CD1 4483   4.402   4.591   3.963
  281LEU   HD11 4484   4.398   4.482   3.961
  281LEU   HD12 4485   4.316   4.611   4.028
  281LEU   HD13 4486   4.394   4.626   3.860
  281LEU    CD2 4487   4.632   4.555   3.956
  281LEU   HD21 4488   4.732   4.579   3.994
  281LEU   HD22 4489   4.613   4.448   3.957
  281LEU   HD23 4490   4.624   4.582   3.851
  281LEU      C 4491   4.669   4.992   4.108
  281LEU      O 4492   4.592   5.066   4.169
  282SER      N 4493   4.763   5.041   4.027
  282SER      H 4494   4.836   4.977   4.001
  282SER     CA 4495   4.801   5.180   4.011
  282SER     HA 4496   4.756   5.243   4.088
  282SER     CB 4497   4.953   5.189   4.001
  282SER    HB1 4498   4.990   5.291   4.013
  282SER    HB2 4499   4.968   5.171   3.895
  282SER     OG 4500   5.022   5.095   4.080
  282SER     HG 4501   5.007   5.113   4.173
  282SER      C 4502   4.731   5.235   3.888
  282SER      O 4503   4.679   5.160   3.806
  283SER      N 4504   4.735   5.368   3.877
  283SER      H 4505   4.786   5.416   3.951
  283SER     CA 4506   4.667   5.434   3.767
  283SER     HA 4507   4.562   5.411   3.785
  283SER     CB 4508   4.686   5.585   3.779
  283SER    HB1 4509   4.643   5.615   3.875
  283SER    HB2 4510   4.621   5.634   3.706
  283SER     OG 4511   4.824   5.614   3.776
  283SER     HG 4512   4.836   5.675   3.849
  283SER      C 4513   4.701   5.388   3.626
  283SER      O 4514   4.611   5.367   3.545
  284GLN      N 4515   4.831   5.366   3.603
  284GLN      H 4516   4.890   5.377   3.684
  284GLN     CA 4517   4.884   5.315   3.479
  284GLN     HA 4518   4.838   5.370   3.397
  284GLN     CB 4519   5.032   5.346   3.454
  284GLN    HB1 4520   5.056   5.306   3.356
  284GLN    HB2 4521   5.100   5.299   3.525
  284GLN     CG 4522   5.065   5.495   3.460
  284GLN    HG1 4523   5.037   5.531   3.559
  284GLN    HG2 4524   5.004   5.541   3.382
  284GLN     CD 4525   5.215   5.512   3.440
  284GLN    OE1 4526   5.295   5.538   3.529
  284GLN    NE2 4527   5.260   5.497   3.315
  284GLN   HE21 4528   5.195   5.459   3.247
  284GLN   HE22 4529   5.360   5.503   3.303
  284GLN      C 4530   4.847   5.170   3.449
  284GLN      O 4531   4.837   5.131   3.333
  285ASP      N 4532   4.830   5.091   3.555
  285ASP      H 4533   4.815   5.143   3.640
  285ASP     CA 4534   4.753   4.969   3.545
  285ASP     HA 4535   4.801   4.912   3.464
  285ASP     CB 4536   4.770   4.884   3.670
  285ASP    HB1 4537   4.733   4.784   3.647
  285ASP    HB2 4538   4.696   4.921   3.741
  285ASP     CG 4539   4.911   4.880   3.728
  285ASP    OD1 4540   5.012   4.884   3.655
  285ASP    OD2 4541   4.915   4.873   3.853
  285ASP      C 4542   4.605   4.983   3.514
  285ASP      O 4543   4.561   4.929   3.413
  286MET      N 4544   4.532   5.073   3.581
  286MET      H 4545   4.578   5.130   3.650
  286MET     CA 4546   4.388   5.079   3.567
  286MET     HA 4547   4.350   4.978   3.583
  286MET     CB 4548   4.317   5.165   3.671
  286MET    HB1 4549   4.211   5.169   3.645
  286MET    HB2 4550   4.358   5.265   3.658
  286MET     CG 4551   4.328   5.114   3.815
  286MET    HG1 4552   4.278   5.192   3.873
  286MET    HG2 4553   4.430   5.111   3.854
  286MET     SD 4554   4.248   4.958   3.861
  286MET     CE 4555   4.075   5.010   3.850
  286MET    HE1 4556   4.055   5.088   3.923
  286MET    HE2 4557   4.058   5.040   3.747
  286MET    HE3 4558   4.020   4.919   3.871
  286MET      C 4559   4.352   5.129   3.428
  286MET      O 4560   4.272   5.062   3.363
  287THR      N 4561   4.426   5.226   3.373
  287THR      H 4562   4.495   5.275   3.428
  287THR     CA 4563   4.408   5.266   3.235
  287THR     HA 4564   4.302   5.288   3.227
  287THR     CB 4565   4.485   5.393   3.202
  287THR     HB 4566   4.503   5.388   3.094
  287THR    CG2 4567   4.416   5.523   3.240
  287THR   HG21 4568   4.466   5.601   3.183
  287THR   HG22 4569   4.311   5.518   3.210
  287THR   HG23 4570   4.428   5.551   3.345
  287THR    OG1 4571   4.612   5.401   3.264
  287THR    HG1 4572   4.592   5.411   3.357
  287THR      C 4573   4.437   5.153   3.137
  287THR      O 4574   4.383   5.150   3.027
  288THR      N 4575   4.538   5.069   3.162
  288THR      H 4576   4.574   5.075   3.256
  288THR     CA 4577   4.583   4.970   3.066
  288THR     HA 4578   4.580   5.019   2.969
  288THR     CB 4579   4.718   4.906   3.099
  288THR     HB 4580   4.711   4.871   3.201
  288THR    CG2 4581   4.763   4.789   3.011
  288THR   HG21 4582   4.860   4.754   3.046
  288THR   HG22 4583   4.695   4.703   3.016
  288THR   HG23 4584   4.778   4.821   2.908
  288THR    OG1 4585   4.814   5.009   3.091
  288THR    HG1 4586   4.836   5.030   3.182
  288THR      C 4587   4.482   4.856   3.060
  288THR      O 4588   4.442   4.821   2.949
  289LEU      N 4589   4.434   4.820   3.179
  289LEU      H 4590   4.477   4.860   3.261
  289LEU     CA 4591   4.327   4.724   3.195
  289LEU     HA 4592   4.325   4.632   3.136
  289LEU     CB 4593   4.318   4.686   3.342
  289LEU    HB1 4594   4.228   4.626   3.360
  289LEU    HB2 4595   4.306   4.778   3.400
  289LEU     CG 4596   4.434   4.603   3.395
  289LEU     HG 4597   4.527   4.655   3.371
  289LEU    CD1 4598   4.430   4.595   3.547
  289LEU   HD11 4599   4.521   4.550   3.587
  289LEU   HD12 4600   4.422   4.697   3.585
  289LEU   HD13 4601   4.354   4.536   3.598
  289LEU    CD2 4602   4.450   4.462   3.338
  289LEU   HD21 4603   4.458   4.459   3.229
  289LEU   HD22 4604   4.540   4.422   3.384
  289LEU   HD23 4605   4.372   4.393   3.370
  289LEU      C 4606   4.192   4.781   3.155
  289LEU      O 4607   4.099   4.705   3.130
  290LEU      N 4608   4.180   4.913   3.137
  290LEU      H 4609   4.255   4.973   3.167
  290LEU     CA 4610   4.065   4.982   3.082
  290LEU     HA 4611   3.978   4.920   3.106
  290LEU     CB 4612   4.055   5.116   3.153
  290LEU    HB1 4613   4.137   5.183   3.127
  290LEU    HB2 4614   4.059   5.091   3.259
  290LEU     CG 4615   3.926   5.195   3.130
  290LEU     HG 4616   3.915   5.221   3.025
  290LEU    CD1 4617   3.797   5.114   3.147
  290LEU   HD11 4618   3.768   5.048   3.065
  290LEU   HD12 4619   3.796   5.069   3.246
  290LEU   HD13 4620   3.723   5.193   3.159
  290LEU    CD2 4621   3.936   5.323   3.212
  290LEU   HD21 4622   3.856   5.389   3.179
  290LEU   HD22 4623   3.932   5.298   3.318
  290LEU   HD23 4624   4.031   5.368   3.184
  290LEU      C 4625   4.063   4.998   2.931
  290LEU      O 4626   3.957   5.007   2.870
  291SER      N 4627   4.177   5.001   2.861
  291SER      H 4628   4.265   5.006   2.910
  291SER     CA 4629   4.182   5.020   2.717
  291SER     HA 4630   4.091   5.065   2.679
  291SER     CB 4631   4.301   5.109   2.681
  291SER    HB1 4632   4.299   5.133   2.575
  291SER    HB2 4633   4.397   5.070   2.714
  291SER     OG 4634   4.290   5.237   2.738
  291SER     HG 4635   4.379   5.274   2.739
  291SER      C 4636   4.175   4.888   2.641
  291SER      O 4637   4.234   4.875   2.535
  292TYR      N 4638   4.101   4.791   2.696
  292TYR      H 4639   4.048   4.809   2.780
  292TYR     CA 4640   4.066   4.674   2.617
  292TYR     HA 4641   4.141   4.649   2.542
  292TYR     CB 4642   4.077   4.562   2.720
  292TYR    HB1 4643   4.022   4.477   2.678
  292TYR    HB2 4644   4.027   4.599   2.810
  292TYR     CG 4645   4.217   4.512   2.744
  292TYR    CD1 4646   4.284   4.547   2.862
  292TYR    HD1 4647   4.259   4.632   2.924
  292TYR    CE1 4648   4.405   4.481   2.886
  292TYR    HE1 4649   4.468   4.496   2.972
  292TYR     CZ 4650   4.445   4.373   2.805
  292TYR     OH 4651   4.559   4.304   2.834
  292TYR     HH 4652   4.578   4.236   2.770
  292TYR    CE2 4653   4.380   4.349   2.683
  292TYR    HE2 4654   4.413   4.262   2.627
  292TYR    CD2 4655   4.269   4.426   2.646
  292TYR    HD2 4656   4.213   4.407   2.556
  292TYR      C 4657   3.930   4.663   2.550
  292TYR      O 4658   3.911   4.578   2.463
  293ASN      N 4659   3.830   4.738   2.596
  293ASN      H 4660   3.846   4.794   2.679
  293ASN     CA 4661   3.691   4.731   2.553
  293ASN     HA 4662   3.652   4.650   2.614
  293ASN     CB 4663   3.613   4.857   2.590
  293ASN    HB1 4664   3.632   4.941   2.523
  293ASN    HB2 4665   3.639   4.893   2.689
  293ASN     CG 4666   3.464   4.826   2.584
  293ASN    OD1 4667   3.430   4.710   2.608
  293ASN    ND2 4668   3.374   4.922   2.564
  293ASN   HD21 4669   3.403   5.019   2.559
  293ASN   HD22 4670   3.276   4.905   2.585
  293ASN      C 4671   3.677   4.693   2.407
  293ASN      O 4672   3.718   4.768   2.318
  294ARG      N 4673   3.605   4.583   2.381
  294ARG      H 4674   3.577   4.532   2.464
  294ARG     CA 4675   3.562   4.544   2.249
  294ARG     HA 4676   3.557   4.634   2.187
  294ARG     CB 4677   3.655   4.443   2.182
  294ARG    HB1 4678   3.756   4.484   2.174
  294ARG    HB2 4679   3.626   4.416   2.080
  294ARG     CG 4680   3.675   4.311   2.257
  294ARG    HG1 4681   3.581   4.270   2.291
  294ARG    HG2 4682   3.738   4.334   2.343
  294ARG     CD 4683   3.743   4.204   2.171
  294ARG    HD1 4684   3.700   4.204   2.071
  294ARG    HD2 4685   3.734   4.101   2.206
  294ARG     NE 4686   3.886   4.228   2.159
  294ARG     HE 4687   3.918   4.315   2.199
  294ARG     CZ 4688   3.986   4.143   2.130
  294ARG    NH1 4689   3.958   4.024   2.074
  294ARG   HH11 4690   3.860   4.008   2.054
  294ARG   HH12 4691   4.034   3.960   2.059
  294ARG    NH2 4692   4.112   4.183   2.146
  294ARG   HH21 4693   4.128   4.271   2.193
  294ARG   HH22 4694   4.184   4.112   2.143
  294ARG      C 4695   3.419   4.491   2.244
  294ARG      O 4696   3.373   4.452   2.137
  295ASN      N 4697   3.349   4.486   2.357
  295ASN      H 4698   3.398   4.511   2.442
  295ASN     CA 4699   3.219   4.424   2.376
  295ASN     HA 4700   3.212   4.425   2.485
  295ASN     CB 4701   3.110   4.516   2.324
  295ASN    HB1 4702   3.008   4.481   2.341
  295ASN    HB2 4703   3.120   4.527   2.216
  295ASN     CG 4704   3.106   4.655   2.387
  295ASN    OD1 4705   3.077   4.666   2.506
  295ASN    ND2 4706   3.135   4.762   2.313
  295ASN   HD21 4707   3.151   4.762   2.214
  295ASN   HD22 4708   3.131   4.855   2.354
  295ASN      C 4709   3.213   4.278   2.333
  295ASN      O 4710   3.117   4.239   2.267
  296TRP      N 4711   3.311   4.194   2.367
  296TRP      H 4712   3.391   4.225   2.420
  296TRP     CA 4713   3.305   4.054   2.333
  296TRP     HA 4714   3.246   4.034   2.243
  296TRP     CB 4715   3.446   3.999   2.307
  296TRP    HB1 4716   3.508   4.042   2.386
  296TRP    HB2 4717   3.467   4.041   2.209
  296TRP     CG 4718   3.462   3.851   2.318
  296TRP    CD1 4719   3.427   3.756   2.228
  296TRP    HD1 4720   3.387   3.781   2.130
  296TRP    NE1 4721   3.455   3.628   2.270
  296TRP    HE1 4722   3.433   3.547   2.214
  296TRP    CE2 4723   3.508   3.632   2.398
  296TRP    CZ2 4724   3.551   3.531   2.484
  296TRP    HZ2 4725   3.554   3.434   2.437
  296TRP    CH2 4726   3.609   3.567   2.606
  296TRP    HH2 4727   3.660   3.490   2.662
  296TRP    CZ3 4728   3.620   3.703   2.639
  296TRP    HZ3 4729   3.678   3.731   2.726
  296TRP    CE3 4730   3.566   3.800   2.554
  296TRP    HE3 4731   3.573   3.906   2.576
  296TRP    CD2 4732   3.507   3.770   2.431
  296TRP      C 4733   3.237   3.976   2.445
  296TRP      O 4734   3.269   4.003   2.560
  297ARG      N 4735   3.158   3.875   2.409
  297ARG      H 4736   3.131   3.869   2.311
  297ARG     CA 4737   3.074   3.799   2.499
  297ARG     HA 4738   3.070   3.844   2.598
  297ARG     CB 4739   2.926   3.802   2.464
  297ARG    HB1 4740   2.874   3.742   2.538
  297ARG    HB2 4741   2.911   3.749   2.370
  297ARG     CG 4742   2.877   3.947   2.456
  297ARG    HG1 4743   2.892   3.979   2.353
  297ARG    HG2 4744   2.930   4.021   2.516
  297ARG     CD 4745   2.729   3.967   2.487
  297ARG    HD1 4746   2.695   3.914   2.575
  297ARG    HD2 4747   2.666   3.926   2.409
  297ARG     NE 4748   2.705   4.111   2.502
  297ARG     HE 4749   2.698   4.173   2.422
  297ARG     CZ 4750   2.680   4.176   2.616
  297ARG    NH1 4751   2.677   4.114   2.735
  297ARG   HH11 4752   2.703   4.018   2.751
  297ARG   HH12 4753   2.629   4.161   2.810
  297ARG    NH2 4754   2.630   4.300   2.611
  297ARG   HH21 4755   2.623   4.347   2.521
  297ARG   HH22 4756   2.610   4.361   2.689
  297ARG      C 4757   3.109   3.652   2.516
  297ARG      O 4758   3.146   3.576   2.427
  298VAL      N 4759   3.108   3.612   2.644
  298VAL      H 4760   3.105   3.692   2.706
  298VAL     CA 4761   3.127   3.479   2.698
  298VAL     HA 4762   3.194   3.417   2.639
  298VAL     CB 4763   3.186   3.487   2.839
  298VAL     HB 4764   3.123   3.562   2.887
  298VAL    CG1 4765   3.185   3.352   2.910
  298VAL   HG11 4766   3.210   3.367   3.014
  298VAL   HG12 4767   3.088   3.302   2.913
  298VAL   HG13 4768   3.252   3.277   2.866
  298VAL    CG2 4769   3.328   3.542   2.839
  298VAL   HG21 4770   3.324   3.647   2.810
  298VAL   HG22 4771   3.372   3.539   2.938
  298VAL   HG23 4772   3.397   3.483   2.778
  298VAL      C 4773   2.992   3.411   2.706
  298VAL      O 4774   2.983   3.299   2.655
  299CYS      N 4775   2.885   3.482   2.743
  299CYS      H 4776   2.908   3.574   2.777
  299CYS     CA 4777   2.748   3.435   2.749
  299CYS     HA 4778   2.757   3.333   2.711
  299CYS     CB 4779   2.693   3.434   2.891
  299CYS    HB1 4780   2.590   3.404   2.872
  299CYS    HB2 4781   2.682   3.536   2.927
  299CYS     SG 4782   2.786   3.319   2.994
  299CYS     HG 4783   2.725   3.206   2.958
  299CYS      C 4784   2.665   3.508   2.644
  299CYS      O 4785   2.631   3.626   2.655
  300ALA      N 4786   2.630   3.443   2.533
  300ALA      H 4787   2.667   3.350   2.521
  300ALA     CA 4788   2.546   3.493   2.426
  300ALA     HA 4789   2.473   3.548   2.485
  300ALA     CB 4790   2.630   3.588   2.342
  300ALA    HB1 4791   2.678   3.672   2.393
  300ALA    HB2 4792   2.714   3.529   2.305
  300ALA    HB3 4793   2.571   3.626   2.258
  300ALA      C 4794   2.486   3.374   2.352
  300ALA      O 4795   2.544   3.266   2.354
  301LEU      N 4796   2.376   3.383   2.276
  301LEU      H 4797   2.337   3.473   2.253
  301LEU     CA 4798   2.316   3.273   2.203
  301LEU     HA 4799   2.400   3.213   2.167
  301LEU     CB 4800   2.214   3.192   2.283
  301LEU    HB1 4801   2.141   3.138   2.222
  301LEU    HB2 4802   2.151   3.262   2.338
  301LEU     CG 4803   2.266   3.079   2.371
  301LEU     HG 4804   2.348   3.121   2.429
  301LEU    CD1 4805   2.167   3.024   2.474
  301LEU   HD11 4806   2.080   2.975   2.430
  301LEU   HD12 4807   2.222   2.944   2.524
  301LEU   HD13 4808   2.134   3.100   2.544
  301LEU    CD2 4809   2.338   2.968   2.295
  301LEU   HD21 4810   2.273   2.894   2.248
  301LEU   HD22 4811   2.378   3.008   2.202
  301LEU   HD23 4812   2.416   2.924   2.356
  301LEU      C 4813   2.243   3.330   2.082
  301LEU      O 4814   2.153   3.411   2.101
  302LEU      N 4815   2.279   3.292   1.960
  302LEU      H 4816   2.344   3.215   1.951
  302LEU     CA 4817   2.199   3.327   1.844
  302LEU     HA 4818   2.181   3.435   1.842
  302LEU     CB 4819   2.283   3.304   1.719
  302LEU    HB1 4820   2.219   3.330   1.634
  302LEU    HB2 4821   2.319   3.201   1.717
  302LEU     CG 4822   2.408   3.389   1.706
  302LEU     HG 4823   2.481   3.370   1.785
  302LEU    CD1 4824   2.472   3.352   1.573
  302LEU   HD11 4825   2.402   3.372   1.492
  302LEU   HD12 4826   2.565   3.408   1.566
  302LEU   HD13 4827   2.493   3.245   1.567
  302LEU    CD2 4828   2.363   3.535   1.705
  302LEU   HD21 4829   2.339   3.573   1.804
  302LEU   HD22 4830   2.445   3.596   1.669
  302LEU   HD23 4831   2.279   3.549   1.637
  302LEU      C 4832   2.060   3.265   1.845
  302LEU      O 4833   1.969   3.325   1.788
  303SER      N 4834   2.038   3.154   1.915
  303SER      H 4835   2.119   3.112   1.959
  303SER     CA 4836   1.916   3.086   1.953
  303SER     HA 4837   1.864   3.060   1.861
  303SER     CB 4838   1.942   2.950   2.017
  303SER    HB1 4839   1.988   2.884   1.943
  303SER    HB2 4840   1.847   2.900   2.033
  303SER     OG 4841   2.021   2.947   2.134
  303SER     HG 4842   2.051   2.856   2.128
  303SER      C 4843   1.815   3.176   2.023
  303SER      O 4844   1.697   3.141   2.028
  304CYS      N 4845   1.855   3.285   2.088
  304CYS      H 4846   1.953   3.288   2.113
  304CYS     CA 4847   1.775   3.373   2.170
  304CYS     HA 4848   1.676   3.329   2.187
  304CYS     CB 4849   1.843   3.374   2.306
  304CYS    HB1 4850   1.798   3.453   2.366
  304CYS    HB2 4851   1.944   3.413   2.291
  304CYS     SG 4852   1.838   3.221   2.403
  304CYS     HG 4853   1.920   3.244   2.506
  304CYS      C 4854   1.747   3.513   2.116
  304CYS      O 4855   1.669   3.588   2.174
  305THR      N 4856   1.805   3.551   2.002
  305THR      H 4857   1.864   3.484   1.955
  305THR     CA 4858   1.801   3.686   1.950
  305THR     HA 4859   1.835   3.749   2.033
  305THR     CB 4860   1.902   3.707   1.837
  305THR     HB 4861   1.905   3.809   1.799
  305THR    CG2 4862   2.046   3.693   1.882
  305THR   HG21 4863   2.075   3.785   1.934
  305THR   HG22 4864   2.065   3.596   1.928
  305THR   HG23 4865   2.114   3.686   1.797
  305THR    OG1 4866   1.881   3.617   1.730
  305THR    HG1 4867   1.938   3.639   1.656
  305THR      C 4868   1.664   3.738   1.909
  305THR      O 4869   1.651   3.861   1.913
  306SER      N 4870   1.566   3.651   1.890
  306SER      H 4871   1.578   3.551   1.901
  306SER     CA 4872   1.433   3.691   1.849
  306SER     HA 4873   1.438   3.796   1.818
  306SER     CB 4874   1.376   3.600   1.741
  306SER    HB1 4875   1.434   3.602   1.649
  306SER    HB2 4876   1.275   3.636   1.721
  306SER     OG 4877   1.378   3.463   1.774
  306SER     HG 4878   1.329   3.414   1.708
  306SER      C 4879   1.334   3.711   1.963
  306SER      O 4880   1.218   3.750   1.945
  307HIS      N 4881   1.378   3.692   2.087
  307HIS      H 4882   1.478   3.695   2.104
  307HIS     CA 4883   1.292   3.691   2.203
  307HIS     HA 4884   1.207   3.626   2.180
  307HIS     CB 4885   1.370   3.610   2.307
  307HIS    HB1 4886   1.467   3.656   2.326
  307HIS    HB2 4887   1.398   3.513   2.267
  307HIS     CG 4888   1.299   3.591   2.438
  307HIS    ND1 4889   1.250   3.683   2.531
  307HIS    CE1 4890   1.177   3.618   2.621
  307HIS    HE1 4891   1.111   3.651   2.700
  307HIS    NE2 4892   1.179   3.487   2.591
  307HIS    HE2 4893   1.125   3.418   2.642
  307HIS    CD2 4894   1.254   3.468   2.476
  307HIS    HD2 4895   1.262   3.375   2.421
  307HIS      C 4896   1.248   3.834   2.228
  307HIS      O 4897   1.328   3.927   2.226
  308LYS      N 4898   1.119   3.854   2.258
  308LYS      H 4899   1.063   3.775   2.285
  308LYS     CA 4900   1.063   3.982   2.296
  308LYS     HA 4901   1.071   4.059   2.219
  308LYS     CB 4902   0.912   3.962   2.309
  308LYS    HB1 4903   0.865   3.926   2.217
  308LYS    HB2 4904   0.866   4.059   2.326
  308LYS     CG 4905   0.873   3.878   2.431
  308LYS    HG1 4906   0.921   3.921   2.519
  308LYS    HG2 4907   0.905   3.775   2.417
  308LYS     CD 4908   0.725   3.884   2.468
  308LYS    HD1 4909   0.664   3.845   2.387
  308LYS    HD2 4910   0.705   3.990   2.484
  308LYS     CE 4911   0.694   3.812   2.599
  308LYS    HE1 4912   0.721   3.708   2.580
  308LYS    HE2 4913   0.586   3.810   2.612
  308LYS     NZ 4914   0.758   3.868   2.719
  308LYS    HZ1 4915   0.727   3.815   2.799
  308LYS    HZ2 4916   0.859   3.868   2.718
  308LYS    HZ3 4917   0.742   3.967   2.732
  308LYS      C 4918   1.134   4.055   2.409
  308LYS      O 4919   1.110   4.176   2.419
  309ASP      N 4920   1.216   3.989   2.490
  309ASP      H 4921   1.208   3.889   2.477
  309ASP     CA 4922   1.288   4.045   2.602
  309ASP     HA 4923   1.264   4.151   2.617
  309ASP     CB 4924   1.239   3.974   2.728
  309ASP    HB1 4925   1.288   4.011   2.818
  309ASP    HB2 4926   1.267   3.870   2.710
  309ASP     CG 4927   1.088   3.983   2.747
  309ASP    OD1 4928   1.031   4.092   2.726
  309ASP    OD2 4929   1.030   3.880   2.790
  309ASP      C 4930   1.439   4.051   2.586
  309ASP      O 4931   1.510   4.063   2.686
  310TYR      N 4932   1.490   4.034   2.463
  310TYR      H 4933   1.426   4.011   2.388
  310TYR     CA 4934   1.630   4.011   2.439
  310TYR     HA 4935   1.664   3.918   2.486
  310TYR     CB 4936   1.636   3.985   2.288
  310TYR    HB1 4937   1.571   4.052   2.232
  310TYR    HB2 4938   1.599   3.887   2.259
  310TYR     CG 4939   1.777   4.003   2.237
  310TYR    CD1 4940   1.879   3.916   2.277
  310TYR    HD1 4941   1.856   3.851   2.361
  310TYR    CE1 4942   2.001   3.916   2.210
  310TYR    HE1 4943   2.081   3.846   2.227
  310TYR     CZ 4944   2.032   4.015   2.113
  310TYR     OH 4945   2.153   4.016   2.051
  310TYR     HH 4946   2.159   4.087   1.986
  310TYR    CE2 4947   1.934   4.109   2.076
  310TYR    HE2 4948   1.953   4.182   1.999
  310TYR    CD2 4949   1.809   4.098   2.139
  310TYR    HD2 4950   1.730   4.168   2.117
  310TYR      C 4951   1.721   4.127   2.478
  310TYR      O 4952   1.679   4.238   2.446
  311PRO      N 4953   1.826   4.115   2.559
  311PRO     CD 4954   1.860   3.990   2.624
  311PRO    HD1 4955   1.911   3.925   2.553
  311PRO    HD2 4956   1.781   3.929   2.669
  311PRO     CG 4957   1.969   4.020   2.727
  311PRO    HG1 4958   2.066   3.998   2.683
  311PRO    HG2 4959   1.960   3.952   2.811
  311PRO     CB 4960   1.944   4.168   2.755
  311PRO    HB1 4961   2.038   4.214   2.785
  311PRO    HB2 4962   1.881   4.189   2.842
  311PRO     CA 4963   1.896   4.225   2.622
  311PRO     HA 4964   1.830   4.310   2.634
  311PRO      C 4965   2.014   4.278   2.541
  311PRO      O 4966   2.068   4.380   2.583
  312PHE      N 4967   2.059   4.214   2.433
  312PHE      H 4968   2.020   4.124   2.408
  312PHE     CA 4969   2.187   4.244   2.372
  312PHE     HA 4970   2.233   4.321   2.434
  312PHE     CB 4971   2.285   4.127   2.376
  312PHE    HB1 4972   2.384   4.162   2.346
  312PHE    HB2 4973   2.259   4.050   2.304
  312PHE     CG 4974   2.308   4.056   2.507
  312PHE    CD1 4975   2.326   4.131   2.624
  312PHE    HD1 4976   2.313   4.238   2.620
  312PHE    CE1 4977   2.351   4.066   2.745
  312PHE    HE1 4978   2.344   4.122   2.838
  312PHE     CZ 4979   2.386   3.930   2.747
  312PHE     HZ 4980   2.410   3.885   2.842
  312PHE    CE2 4981   2.369   3.860   2.628
  312PHE    HE2 4982   2.391   3.754   2.625
  312PHE    CD2 4983   2.333   3.919   2.506
  312PHE    HD2 4984   2.310   3.852   2.423
  312PHE      C 4985   2.169   4.307   2.235
  312PHE      O 4986   2.261   4.291   2.155
  313HIS      N 4987   2.053   4.370   2.212
  313HIS      H 4988   1.989   4.352   2.288
  313HIS     CA 4989   2.026   4.455   2.098
  313HIS     HA 4990   2.049   4.401   2.006
  313HIS     CB 4991   1.878   4.491   2.095
  313HIS    HB1 4992   1.818   4.400   2.100
  313HIS    HB2 4993   1.871   4.537   1.996
  313HIS     CG 4994   1.840   4.589   2.202
  313HIS    ND1 4995   1.836   4.561   2.339
  313HIS    CE1 4996   1.801   4.674   2.401
  313HIS    HE1 4997   1.777   4.686   2.506
  313HIS    NE2 4998   1.794   4.775   2.312
  313HIS    HE2 4999   1.756   4.864   2.340
  313HIS    CD2 5000   1.818   4.723   2.186
  313HIS    HD2 5001   1.797   4.783   2.099
  313HIS      C 5002   2.115   4.579   2.096
  313HIS      O 5003   2.146   4.627   1.987
  314GLU      N 5004   2.158   4.627   2.213
  314GLU      H 5005   2.122   4.581   2.295
  314GLU     CA 5006   2.232   4.748   2.240
  314GLU     HA 5007   2.280   4.780   2.147
  314GLU     CB 5008   2.154   4.867   2.295
  314GLU    HB1 5009   2.221   4.936   2.346
  314GLU    HB2 5010   2.098   4.836   2.383
  314GLU     CG 5011   2.063   4.935   2.192
  314GLU    HG1 5012   1.995   5.001   2.246
  314GLU    HG2 5013   2.014   4.860   2.131
  314GLU     CD 5014   2.147   5.028   2.107
  314GLU    OE1 5015   2.225   5.111   2.158
  314GLU    OE2 5016   2.134   5.029   1.982
  314GLU      C 5017   2.348   4.719   2.334
  314GLU      O 5018   2.341   4.633   2.421
  315GLU      N 5019   2.459   4.793   2.325
  315GLU      H 5020   2.479   4.851   2.245
  315GLU     CA 5021   2.572   4.781   2.416
  315GLU     HA 5022   2.604   4.679   2.436
  315GLU     CB 5023   2.693   4.851   2.354
  315GLU    HB1 5024   2.774   4.849   2.427
  315GLU    HB2 5025   2.673   4.956   2.333
  315GLU     CG 5026   2.760   4.799   2.227
  315GLU    HG1 5027   2.750   4.690   2.226
  315GLU    HG2 5028   2.864   4.824   2.244
  315GLU     CD 5029   2.702   4.857   2.098
  315GLU    OE1 5030   2.578   4.855   2.082
  315GLU    OE2 5031   2.785   4.915   2.026
  315GLU      C 5032   2.538   4.840   2.552
  315GLU      O 5033   2.586   4.793   2.656
  316PHE      N 5034   2.459   4.947   2.557
  316PHE      H 5035   2.442   4.997   2.471
  316PHE     CA 5036   2.411   5.016   2.675
  316PHE     HA 5037   2.411   4.947   2.760
  316PHE     CB 5038   2.505   5.134   2.701
  316PHE    HB1 5039   2.528   5.184   2.607
  316PHE    HB2 5040   2.606   5.101   2.727
  316PHE     CG 5041   2.444   5.229   2.801
  316PHE    CD1 5042   2.415   5.364   2.775
  316PHE    HD1 5043   2.425   5.409   2.677
  316PHE    CE1 5044   2.347   5.436   2.874
  316PHE    HE1 5045   2.319   5.538   2.857
  316PHE     CZ 5046   2.318   5.380   2.999
  316PHE     HZ 5047   2.275   5.437   3.080
  316PHE    CE2 5048   2.369   5.254   3.032
  316PHE    HE2 5049   2.359   5.207   3.129
  316PHE    CD2 5050   2.433   5.181   2.932
  316PHE    HD2 5051   2.481   5.086   2.952
  316PHE      C 5052   2.268   5.056   2.642
  316PHE    OC1 5053   2.173   4.992   2.692
  316PHE    OC2 5054   2.240   5.134   2.549
  317LIG     C1 5055   2.468   2.888   2.832
  317LIG     O1 5056   2.441   2.840   2.724
  317LIG     C2 5057   2.462   2.804   2.955
  317LIG     C3 5058   2.470   2.873   3.075
  317LIG     C4 5059   2.513   3.009   3.077
  317LIG     C5 5060   2.458   2.666   2.953
  317LIG     H5 5061   2.465   2.619   2.855
  317LIG     C6 5062   2.434   2.600   3.073
  317LIG     H6 5063   2.432   2.491   3.079
  317LIG     C7 5064   2.431   2.669   3.193
  317LIG     H7 5065   2.419   2.611   3.284
  317LIG     C8 5066   2.448   2.806   3.195
  317LIG     H8 5067   2.451   2.856   3.292
  317LIG     N1 5068   2.495   3.019   2.847
  317LIG     N2 5069   2.517   3.082   2.965
  317LIG     C9 5070   2.482   3.108   2.732
  317LIG    H91 5071   2.479   3.058   2.635
  317LIG    H92 5072   2.569   3.175   2.732
  317LIG    C10 5073   2.361   3.195   2.737
  317LIG    C11 5074   2.146   3.291   2.753
  317LIG    C12 5075   2.236   3.354   2.668
  317LIG    C13 5076   2.020   3.342   2.777
  317LIG    H13 5077   1.955   3.299   2.852
  317LIG    C14 5078   1.983   3.461   2.716
  317LIG    H14 5079   1.884   3.498   2.743
  317LIG    C15 5080   2.069   3.523   2.626
  317LIG    C16 5081   2.192   3.465   2.598
  317LIG    H16 5082   2.258   3.515   2.528
  317LIG     N3 5083   2.362   3.309   2.667
  317LIG     S1 5084   2.218   3.145   2.823
  317LIG    C17 5085   2.558   3.077   3.203
  317LIG   H171 5086   2.615   3.168   3.179
  317LIG   H172 5087   2.632   3.025   3.264
  317LIG    C18 5088   2.448   3.140   3.284
  317LIG     O2 5089   2.377   3.224   3.233
  317LIG     O3 5090   2.421   3.107   3.398
  317LIG    C19 5091   2.036   3.648   2.546
  317LIG     F1 5092   2.080   3.759   2.608
  317LIG     F2 5093   1.903   3.664   2.538
  317LIG     F3 5094   2.091   3.655   2.424
  318NAP     PA 5095   3.566   3.227   3.549
  318NAP    O2A 5096   3.584   3.361   3.487
  318NAP    O1A 5097   3.554   3.243   3.695
  318NAP    O5B 5098   3.690   3.133   3.509
  318NAP    C5B 5099   3.695   3.002   3.568
  318NAP   H51A 5100   3.610   2.939   3.541
  318NAP   H52A 5101   3.689   3.014   3.677
  318NAP    C4B 5102   3.821   2.923   3.528
  318NAP    H4B 5103   3.810   2.903   3.422
  318NAP    O4B 5104   3.942   2.993   3.564
  318NAP    C3B 5105   3.826   2.795   3.613
  318NAP    H3B 5106   3.732   2.768   3.662
  318NAP    O3B 5107   3.862   2.688   3.528
  318NAP   HO3A 5108   3.889   2.619   3.591
  318NAP    C2B 5109   3.939   2.818   3.714
  318NAP    H2B 5110   3.898   2.863   3.806
  318NAP    O2B 5111   4.007   2.702   3.763
  318NAP    C1B 5112   4.035   2.911   3.638
  318NAP    H1B 5113   4.101   2.853   3.572
  318NAP    N9A 5114   4.119   2.996   3.721
  318NAP    C8A 5115   4.066   3.067   3.825
  318NAP    H8A 5116   3.959   3.077   3.837
  318NAP    N7A 5117   4.156   3.114   3.911
  318NAP    C5A 5118   4.269   3.073   3.853
  318NAP    C6A 5119   4.402   3.091   3.889
  318NAP    N6A 5120   4.438   3.136   4.013
  318NAP   H62A 5121   4.533   3.171   4.015
  318NAP   H61A 5122   4.375   3.196   4.065
  318NAP    N1A 5123   4.503   3.050   3.811
  318NAP    C2A 5124   4.473   2.994   3.693
  318NAP    H2A 5125   4.558   2.975   3.628
  318NAP    N3A 5126   4.350   2.953   3.657
  318NAP    C4A 5127   4.253   3.005   3.733
  318NAP     O3 5128   3.450   3.138   3.483
  318NAP     PN 5129   3.299   3.121   3.533
  318NAP    O1N 5130   3.280   3.002   3.619
  318NAP    O2N 5131   3.202   3.109   3.421
  318NAP    O5D 5132   3.266   3.265   3.596
  318NAP    C5D 5133   3.247   3.286   3.737
  318NAP   H51N 5134   3.265   3.392   3.757
  318NAP   H52N 5135   3.326   3.238   3.796
  318NAP    C4D 5136   3.105   3.261   3.792
  318NAP    H4D 5137   3.114   3.276   3.900
  318NAP    O4D 5138   3.010   3.358   3.744
  318NAP    C3D 5139   3.045   3.124   3.758
  318NAP    H3D 5140   3.057   3.100   3.652
  318NAP    O3D 5141   3.108   3.018   3.829
  318NAP   HO3N 5142   3.191   2.997   3.782
  318NAP    C2D 5143   2.898   3.156   3.789
  318NAP    H2D 5144   2.839   3.083   3.733
  318NAP    O2D 5145   2.875   3.133   3.928
  318NAP   HO2N 5146   2.780   3.145   3.946
  318NAP    C1D 5147   2.878   3.305   3.759
  318NAP    H1D 5148   2.824   3.353   3.842
  318NAP    N1N 5149   2.809   3.339   3.636
  318NAP    C2N 5150   2.693   3.408   3.640
  318NAP    H2N 5151   2.658   3.450   3.734
  318NAP    C3N 5152   2.606   3.405   3.532
  318NAP    C7N 5153   2.467   3.452   3.554
  318NAP    O7N 5154   2.433   3.517   3.651
  318NAP    N7N 5155   2.382   3.424   3.454
  318NAP   H72N 5156   2.288   3.458   3.469
  318NAP   H71N 5157   2.395   3.356   3.380
  318NAP    C4N 5158   2.651   3.363   3.408
  318NAP    H4N 5159   2.595   3.370   3.315
  318NAP    C5N 5160   2.780   3.312   3.406
  318NAP    H5N 5161   2.816   3.280   3.308
  318NAP    C6N 5162   2.861   3.299   3.518
  318NAP    H6N 5163   2.960   3.253   3.518
  318NAP    P2B 5164   3.932   2.570   3.815
  318NAP    O1X 5165   3.919   2.488   3.693
  318NAP    O2X 5166   4.011   2.497   3.917
  318NAP    O3X 5167   3.795   2.596   3.866
  319SOL     OW 5168   0.681   6.257   4.689
  319SOL    HW1 5169   0.606   6.273   4.747
  319SOL    HW2 5170   0.752   6.233   4.748
  320SOL     OW 5171   4.922   6.826   0.608
  320SOL    HW1 5172   4.876   6.749   0.644
  320SOL    HW2 5173   4.923   6.889   0.679
  321SOL     OW 5174   3.611   1.262   1.724
  321SOL    HW1 5175   3.530   1.299   1.759
  321SOL    HW2 5176   3.634   1.191   1.785
  322SOL     OW 5177  -1.074   3.941   6.099
  322SOL    HW1 5178  -1.038   3.989   6.024
  322SOL    HW2 5179  -1.106   4.009   6.158
  323SOL     OW 5180   5.669   3.203   4.689
  323SOL    HW1 5181   5.723   3.136   4.649
  323SOL    HW2 5182   5.674   3.278   4.629
  324SOL     OW 5183   6.779   7.203   0.411
  324SOL    HW1 5184   6.750   7.248   0.331
  324SOL    HW2 5185   6.710   7.220   0.475
  325SOL     OW 5186   1.975   5.913   5.420
  325SOL    HW1 5187   2.052   5.920   5.364
  325SOL    HW2 5188   1.907   5.878   5.362
  326SOL     OW 5189   2.310   6.729   1.944
  326SOL    HW1 5190   2.310   6.821   1.972
  326SOL    HW2 5191   2.400   6.700   1.959
  327SOL     OW 5192   5.471   6.134   3.849
  327SOL    HW1 5193   5.546   6.147   3.908
  327SOL    HW2 5194   5.497   6.176   3.768
  328SOL     OW 5195   0.510   0.547   0.212
  328SOL    HW1 5196   0.558   0.628   0.192
  328SOL    HW2 5197   0.418   0.574   0.215
  329SOL     OW 5198   5.250   8.030   4.112
  329SOL    HW1 5199   5.301   8.067   4.184
  329SOL    HW2 5200   5.165   8.074   4.118
  330SOL     OW 5201   1.708   5.990   2.288
  330SOL    HW1 5202   1.664   6.073   2.308
  330SOL    HW2 5203   1.685   5.933   2.361
  331SOL     OW 5204   6.645   4.366   1.530
  331SOL    HW1 5205   6.557   4.349   1.564
  331SOL    HW2 5206   6.650   4.461   1.520
  332SOL     OW 5207   4.030   7.284   5.274
  332SOL    HW1 5208   4.124   7.303   5.280
  332SOL    HW2 5209   4.020   7.236   5.192
  333SOL     OW 5210   6.342   7.151   3.798
  333SOL    HW1 5211   6.363   7.239   3.768
  333SOL    HW2 5212   6.271   7.122   3.741
  334SOL     OW 5213  -0.222   6.768   5.026
  334SOL    HW1 5214  -0.177   6.716   5.092
  334SOL    HW2 5215  -0.301   6.799   5.071
  335SOL     OW 5216   4.005   7.357   3.957
  335SOL    HW1 5217   3.927   7.325   3.912
  335SOL    HW2 5218   3.980   7.359   4.050
  336SOL     OW 5219   5.270   8.002   2.866
  336SOL    HW1 5220   5.333   7.997   2.794
  336SOL    HW2 5221   5.185   8.007   2.823
  337SOL     OW 5222  -0.044   4.936   3.586
  337SOL    HW1 5223  -0.042   4.841   3.580
  337SOL    HW2 5224   0.043   4.964   3.560
  338SOL     OW 5225   2.959   5.882   4.359
  338SOL    HW1 5226   2.901   5.864   4.433
  338SOL    HW2 5227   3.046   5.857   4.389
  339SOL     OW 5228   0.999   4.918   5.639
  339SOL    HW1 5229   1.000   4.829   5.605
  339SOL    HW2 5230   0.907   4.935   5.658
  340SOL     OW 5231   1.383   9.714   5.576
  340SOL    HW1 5232   1.369   9.666   5.494
  340SOL    HW2 5233   1.308   9.689   5.630
  341SOL     OW 5234   2.933   7.754   1.697
  341SOL    HW1 5235   2.986   7.815   1.644
  341SOL    HW2 5236   2.957   7.667   1.664
  342SOL     OW 5237   5.656   4.286   1.374
  342SOL    HW1 5238   5.738   4.267   1.328
  342SOL    HW2 5239   5.612   4.202   1.381
  343SOL     OW 5240   7.459   2.132   0.096
  343SOL    HW1 5241   7.434   2.149   0.187
  343SOL    HW2 5242   7.377   2.111   0.052
  344SOL     OW 5243   0.838   6.566   5.459
  344SOL    HW1 5244   0.774   6.529   5.519
  344SOL    HW2 5245   0.864   6.492   5.403
  345SOL     OW 5246   8.412   8.385   3.116
  345SOL    HW1 5247   8.427   8.453   3.181
  345SOL    HW2 5248   8.495   8.377   3.069
  346SOL     OW 5249   2.366   6.649   4.404
  346SOL    HW1 5250   2.394   6.738   4.382
  346SOL    HW2 5251   2.397   6.637   4.494
  347SOL     OW 5252   0.463   1.487   1.309
  347SOL    HW1 5253   0.557   1.469   1.315
  347SOL    HW2 5254   0.421   1.408   1.343
  348SOL     OW 5255   5.820   4.282   3.681
  348SOL    HW1 5256   5.775   4.248   3.604
  348SOL    HW2 5257   5.826   4.377   3.666
  349SOL     OW 5258   7.649   3.206   1.575
  349SOL    HW1 5259   7.730   3.257   1.569
  349SOL    HW2 5260   7.638   3.189   1.668
  350SOL     OW 5261   3.351   3.846   5.719
  350SOL    HW1 5262   3.413   3.896   5.773
  350SOL    HW2 5263   3.348   3.760   5.761
  351SOL     OW 5264   6.661   4.787   1.181
  351SOL    HW1 5265   6.728   4.799   1.115
  351SOL    HW2 5266   6.705   4.808   1.264
  352SOL     OW 5267   1.842   1.748   0.972
  352SOL    HW1 5268   1.801   1.724   0.889
  352SOL    HW2 5269   1.931   1.773   0.947
  353SOL     OW 5270   6.662   6.118   4.997
  353SOL    HW1 5271   6.682   6.187   4.935
  353SOL    HW2 5272   6.576   6.085   4.970
  354SOL     OW 5273   3.449   9.434   6.048
  354SOL    HW1 5274   3.439   9.356   6.103
  354SOL    HW2 5275   3.415   9.406   5.962
  355SOL     OW 5276   2.245   5.874   1.291
  355SOL    HW1 5277   2.208   5.855   1.204
  355SOL    HW2 5278   2.335   5.901   1.274
  356SOL     OW 5279   4.893   9.367   6.012
  356SOL    HW1 5280   4.965   9.430   6.005
  356SOL    HW2 5281   4.817   9.413   5.978
  357SOL     OW 5282   2.933   1.528   0.458
  357SOL    HW1 5283   2.952   1.546   0.366
  357SOL    HW2 5284   2.866   1.592   0.481
  358SOL     OW 5285   4.635   4.456   1.166
  358SOL    HW1 5286   4.716   4.476   1.119
  358SOL    HW2 5287   4.628   4.524   1.232
  359SOL     OW 5288   3.019   9.403   4.733
  359SOL    HW1 5289   2.991   9.491   4.709
  359SOL    HW2 5290   3.106   9.414   4.769
  360SOL     OW 5291   5.524   7.927   2.913
  360SOL    HW1 5292   5.433   7.941   2.890
  360SOL    HW2 5293   5.559   8.014   2.932
  361SOL     OW 5294   5.828   2.539   3.889
  361SOL    HW1 5295   5.871   2.459   3.859
  361SOL    HW2 5296   5.745   2.510   3.925
  362SOL     OW 5297   5.268   3.304   4.563
  362SOL    HW1 5298   5.258   3.396   4.537
  362SOL    HW2 5299   5.309   3.263   4.487
  363SOL     OW 5300   3.914   5.908   4.115
  363SOL    HW1 5301   3.846   5.846   4.144
  363SOL    HW2 5302   3.867   5.990   4.100
  364SOL     OW 5303   4.765   7.874   2.824
  364SOL    HW1 5304   4.768   7.935   2.897
  364SOL    HW2 5305   4.719   7.922   2.755
  365SOL     OW 5306   7.867   5.648   1.966
  365SOL    HW1 5307   7.832   5.586   1.902
  365SOL    HW2 5308   7.836   5.616   2.051
  366SOL     OW 5309   5.213   4.772   3.239
  366SOL    HW1 5310   5.135   4.771   3.182
  366SOL    HW2 5311   5.274   4.831   3.195
  367SOL     OW 5312   8.099   6.098   2.667
  367SOL    HW1 5313   8.040   6.172   2.684
  367SOL    HW2 5314   8.064   6.057   2.588
  368SOL     OW 5315  -0.447   8.127   6.180
  368SOL    HW1 5316  -0.497   8.067   6.236
  368SOL    HW2 5317  -0.443   8.083   6.096
  369SOL     OW 5318   2.249   6.850   3.565
  369SOL    HW1 5319   2.335   6.852   3.523
  369SOL    HW2 5320   2.201   6.923   3.526
  370SOL     OW 5321   2.154   8.009   4.377
  370SOL    HW1 5322   2.157   7.919   4.343
  370SOL    HW2 5323   2.065   8.019   4.411
  371SOL     OW 5324   8.692   7.097   2.105
  371SOL    HW1 5325   8.770   7.126   2.153
  371SOL    HW2 5326   8.618   7.126   2.159
  372SOL     OW 5327   7.192   1.892   0.696
  372SOL    HW1 5328   7.258   1.827   0.672
  372SOL    HW2 5329   7.211   1.913   0.787
  373SOL     OW 5330   7.035   5.130   2.053
  373SOL    HW1 5331   7.089   5.203   2.022
  373SOL    HW2 5332   7.083   5.096   2.129
  374SOL     OW 5333   1.014   6.420   3.838
  374SOL    HW1 5334   1.068   6.485   3.882
  374SOL    HW2 5335   1.060   6.401   3.756
  375SOL     OW 5336  -0.086   4.009   2.672
  375SOL    HW1 5337  -0.099   4.013   2.577
  375SOL    HW2 5338  -0.107   3.918   2.695
  376SOL     OW 5339   3.458   5.565   0.359
  376SOL    HW1 5340   3.519   5.637   0.377
  376SOL    HW2 5341   3.467   5.549   0.265
  377SOL     OW 5342   3.792   5.748   0.585
  377SOL    HW1 5343   3.792   5.723   0.493
  377SOL    HW2 5344   3.701   5.734   0.613
  378SOL     OW 5345  -0.243   6.147   6.111
  378SOL    HW1 5346  -0.223   6.055   6.125
  378SOL    HW2 5347  -0.285   6.174   6.192
  379SOL     OW 5348   4.836   8.953   6.135
  379SOL    HW1 5349   4.773   9.024   6.137
  379SOL    HW2 5350   4.855   8.934   6.226
  380SOL     OW 5351   5.687   5.455   4.279
  380SOL    HW1 5352   5.694   5.509   4.357
  380SOL    HW2 5353   5.605   5.481   4.238
  381SOL     OW 5354   6.611   8.798   3.995
  381SOL    HW1 5355   6.643   8.857   4.063
  381SOL    HW2 5356   6.666   8.817   3.919
  382SOL     OW 5357   5.599   3.902   3.239
  382SOL    HW1 5358   5.691   3.898   3.215
  382SOL    HW2 5359   5.566   3.980   3.193
  383SOL     OW 5360  -0.231   2.064   2.833
  383SOL    HW1 5361  -0.216   2.108   2.749
  383SOL    HW2 5362  -0.208   2.130   2.898
  384SOL     OW 5363   0.858   7.006   4.289
  384SOL    HW1 5364   0.876   6.996   4.383
  384SOL    HW2 5365   0.768   6.975   4.278
  385SOL     OW 5366   5.166   2.924   2.490
  385SOL    HW1 5367   5.218   2.986   2.440
  385SOL    HW2 5368   5.216   2.911   2.571
  386SOL     OW 5369   2.669   9.483   5.364
  386SOL    HW1 5370   2.582   9.450   5.340
  386SOL    HW2 5371   2.715   9.493   5.281
  387SOL     OW 5372   1.182   9.396   5.645
  387SOL    HW1 5373   1.094   9.396   5.608
  387SOL    HW2 5374   1.188   9.479   5.693
  388SOL     OW 5375  -0.727   1.586   2.619
  388SOL    HW1 5376  -0.647   1.636   2.635
  388SOL    HW2 5377  -0.778   1.642   2.560
  389SOL     OW 5378   1.020   8.875   5.002
  389SOL    HW1 5379   1.004   8.910   4.914
  389SOL    HW2 5380   1.083   8.804   4.988
  390SOL     OW 5381   2.490   1.839   2.463
  390SOL    HW1 5382   2.479   1.788   2.543
  390SOL    HW2 5383   2.580   1.870   2.465
  391SOL     OW 5384   5.423   6.482   1.854
  391SOL    HW1 5385   5.481   6.557   1.841
  391SOL    HW2 5386   5.403   6.451   1.766
  392SOL     OW 5387   3.101   7.204   2.218
  392SOL    HW1 5388   3.073   7.294   2.236
  392SOL    HW2 5389   3.081   7.156   2.298
  393SOL     OW 5390   4.317   8.564   5.141
  393SOL    HW1 5391   4.390   8.537   5.198
  393SOL    HW2 5392   4.357   8.577   5.055
  394SOL     OW 5393   3.681   6.686   3.611
  394SOL    HW1 5394   3.721   6.618   3.665
  394SOL    HW2 5395   3.718   6.672   3.523
  395SOL     OW 5396   5.717   6.983   0.392
  395SOL    HW1 5397   5.725   6.974   0.487
  395SOL    HW2 5398   5.676   6.901   0.364
  396SOL     OW 5399   2.184   3.916   1.541
  396SOL    HW1 5400   2.214   3.888   1.455
  396SOL    HW2 5401   2.209   4.008   1.546
  397SOL     OW 5402   2.866   5.439   1.629
  397SOL    HW1 5403   2.863   5.527   1.590
  397SOL    HW2 5404   2.868   5.380   1.555
  398SOL     OW 5405   4.492   0.791   0.748
  398SOL    HW1 5406   4.424   0.736   0.787
  398SOL    HW2 5407   4.553   0.729   0.707
  399SOL     OW 5408   8.728   4.978   0.036
  399SOL    HW1 5409   8.652   5.006  -0.015
  399SOL    HW2 5410   8.804   5.004  -0.017
  400SOL     OW 5411   8.612   7.614   1.052
  400SOL    HW1 5412   8.522   7.584   1.039
  400SOL    HW2 5413   8.605   7.681   1.119
  401SOL     OW 5414   0.328   3.020   1.770
  401SOL    HW1 5415   0.396   2.997   1.707
  401SOL    HW2 5416   0.283   2.938   1.788
  402SOL     OW 5417   3.389   6.417   2.445
  402SOL    HW1 5418   3.405   6.389   2.535
  402SOL    HW2 5419   3.316   6.478   2.451
  403SOL     OW 5420   2.128   6.633   3.693
  403SOL    HW1 5421   2.147   6.542   3.670
  403SOL    HW2 5422   2.158   6.684   3.618
  404SOL     OW 5423   1.715   5.853   6.186
  404SOL    HW1 5424   1.793   5.850   6.131
  404SOL    HW2 5425   1.649   5.804   6.136
  405SOL     OW 5426   3.821   7.196   3.867
  405SOL    HW1 5427   3.880   7.199   3.792
  405SOL    HW2 5428   3.788   7.106   3.868
  406SOL     OW 5429   0.950   4.939   2.444
  406SOL    HW1 5430   0.908   4.987   2.372
  406SOL    HW2 5431   0.992   4.864   2.403
  407SOL     OW 5432   2.797   3.952   6.123
  407SOL    HW1 5433   2.878   3.912   6.155
  407SOL    HW2 5434   2.728   3.911   6.175
  408SOL     OW 5435   1.725   5.133   6.066
  408SOL    HW1 5436   1.704   5.093   5.982
  408SOL    HW2 5437   1.639   5.155   6.104
  409SOL     OW 5438   7.569   4.345   2.115
  409SOL    HW1 5439   7.624   4.408   2.161
  409SOL    HW2 5440   7.506   4.398   2.067
  410SOL     OW 5441   6.137   5.713   0.543
  410SOL    HW1 5442   6.180   5.798   0.555
  410SOL    HW2 5443   6.075   5.727   0.471
  411SOL     OW 5444   7.923   5.664   0.926
  411SOL    HW1 5445   7.900   5.733   0.863
  411SOL    HW2 5446   8.019   5.667   0.929
  412SOL     OW 5447   5.374   3.861   0.422
  412SOL    HW1 5448   5.342   3.800   0.355
  412SOL    HW2 5449   5.297   3.912   0.447
  413SOL     OW 5450   3.183   0.867   0.022
  413SOL    HW1 5451   3.166   0.773   0.027
  413SOL    HW2 5452   3.251   0.882   0.087
  414SOL     OW 5453   3.501   7.657   5.911
  414SOL    HW1 5454   3.568   7.713   5.873
  414SOL    HW2 5455   3.460   7.613   5.836
  415SOL     OW 5456   6.722   5.232   0.484
  415SOL    HW1 5457   6.762   5.302   0.536
  415SOL    HW2 5458   6.648   5.274   0.441
  416SOL     OW 5459   0.127   4.271   4.820
  416SOL    HW1 5460   0.189   4.265   4.748
  416SOL    HW2 5461   0.075   4.349   4.799
  417SOL     OW 5462   4.229   5.661   3.682
  417SOL    HW1 5463   4.133   5.668   3.685
  417SOL    HW2 5464   4.255   5.724   3.615
  418SOL     OW 5465   2.028   1.246   1.622
  418SOL    HW1 5466   2.069   1.168   1.585
  418SOL    HW2 5467   1.944   1.253   1.576
  419SOL     OW 5468   1.015   6.342   3.235
  419SOL    HW1 5469   0.978   6.254   3.221
  419SOL    HW2 5470   1.072   6.356   3.160
  420SOL     OW 5471   6.240   4.556   4.121
  420SOL    HW1 5472   6.148   4.533   4.112
  420SOL    HW2 5473   6.273   4.558   4.031
  421SOL     OW 5474   5.776   4.821   3.028
  421SOL    HW1 5475   5.745   4.767   3.101
  421SOL    HW2 5476   5.766   4.911   3.060
  422SOL     OW 5477   6.938   5.940   0.835
  422SOL    HW1 5478   6.968   6.031   0.829
  422SOL    HW2 5479   6.861   5.944   0.892
  423SOL     OW 5480   2.413   5.827   2.909
  423SOL    HW1 5481   2.437   5.908   2.864
  423SOL    HW2 5482   2.483   5.813   2.972
  424SOL     OW 5483   0.902   7.193   3.324
  424SOL    HW1 5484   0.837   7.128   3.298
  424SOL    HW2 5485   0.858   7.278   3.312
  425SOL     OW 5486   2.299   4.650   2.682
  425SOL    HW1 5487   2.377   4.606   2.714
  425SOL    HW2 5488   2.310   4.652   2.587
  426SOL     OW 5489   5.857   4.965   1.603
  426SOL    HW1 5490   5.865   4.898   1.671
  426SOL    HW2 5491   5.942   5.009   1.602
  427SOL     OW 5492   6.712   9.395   6.190
  427SOL    HW1 5493   6.757   9.347   6.120
  427SOL    HW2 5494   6.633   9.430   6.148
  428SOL     OW 5495   0.797   7.867   5.123
  428SOL    HW1 5496   0.721   7.819   5.091
  428SOL    HW2 5497   0.850   7.802   5.168
  429SOL     OW 5498  -0.628   6.217   5.073
  429SOL    HW1 5499  -0.588   6.200   5.158
  429SOL    HW2 5500  -0.570   6.173   5.010
  430SOL     OW 5501   1.857   9.942   5.735
  430SOL    HW1 5502   1.907   9.914   5.811
  430SOL    HW2 5503   1.789   9.876   5.724
  431SOL     OW 5504   2.347   4.995   5.901
  431SOL    HW1 5505   2.334   5.037   5.816
  431SOL    HW2 5506   2.366   5.067   5.961
  432SOL     OW 5507   0.986  10.010   5.338
  432SOL    HW1 5508   1.042   9.953   5.391
  432SOL    HW2 5509   0.936  10.062   5.401
  433SOL     OW 5510   2.981   5.588   4.411
  433SOL    HW1 5511   2.962   5.495   4.397
  433SOL    HW2 5512   2.903   5.622   4.453
  434SOL     OW 5513   6.397   2.457   0.537
  434SOL    HW1 5514   6.422   2.432   0.448
  434SOL    HW2 5515   6.470   2.510   0.569
  435SOL     OW 5516   4.355   7.676   3.907
  435SOL    HW1 5517   4.303   7.684   3.987
  435SOL    HW2 5518   4.312   7.607   3.857
  436SOL     OW 5519   0.106   6.074   5.545
  436SOL    HW1 5520   0.044   6.001   5.552
  436SOL    HW2 5521   0.128   6.078   5.452
  437SOL     OW 5522   7.234   3.312   0.353
  437SOL    HW1 5523   7.169   3.269   0.299
  437SOL    HW2 5524   7.268   3.383   0.299
  438SOL     OW 5525   2.354   5.799   5.452
  438SOL    HW1 5526   2.424   5.851   5.492
  438SOL    HW2 5527   2.297   5.864   5.411
  439SOL     OW 5528   3.493   7.988   2.751
  439SOL    HW1 5529   3.514   7.903   2.789
  439SOL    HW2 5530   3.445   7.966   2.671
  440SOL     OW 5531   1.357   4.810   2.757
  440SOL    HW1 5532   1.325   4.882   2.702
  440SOL    HW2 5533   1.282   4.786   2.811
  441SOL     OW 5534   2.417   8.310   5.729
  441SOL    HW1 5535   2.376   8.247   5.788
  441SOL    HW2 5536   2.348   8.337   5.670
  442SOL     OW 5537   0.461   6.831   3.742
  442SOL    HW1 5538   0.392   6.788   3.693
  442SOL    HW2 5539   0.530   6.765   3.750
  443SOL     OW 5540   5.676   4.387   2.941
  443SOL    HW1 5541   5.733   4.454   2.904
  443SOL    HW2 5542   5.592   4.432   2.954
  444SOL     OW 5543   6.631   6.898   0.449
  444SOL    HW1 5544   6.615   6.961   0.379
  444SOL    HW2 5545   6.551   6.899   0.502
  445SOL     OW 5546   3.713   4.956   1.530
  445SOL    HW1 5547   3.634   4.985   1.576
  445SOL    HW2 5548   3.679   4.912   1.451
  446SOL     OW 5549   6.684   5.755   2.272
  446SOL    HW1 5550   6.711   5.846   2.269
  446SOL    HW2 5551   6.589   5.757   2.265
  447SOL     OW 5552   4.014   3.802   5.893
  447SOL    HW1 5553   4.010   3.770   5.803
  447SOL    HW2 5554   4.033   3.724   5.946
  448SOL     OW 5555   2.866   5.382   5.175
  448SOL    HW1 5556   2.940   5.425   5.132
  448SOL    HW2 5557   2.791   5.402   5.119
  449SOL     OW 5558   4.877   0.964   1.394
  449SOL    HW1 5559   4.909   1.002   1.312
  449SOL    HW2 5560   4.784   0.946   1.376
  450SOL     OW 5561   5.978   7.048   4.809
  450SOL    HW1 5562   6.042   7.103   4.853
  450SOL    HW2 5563   5.958   6.979   4.872
  451SOL     OW 5564   0.187   1.618   0.800
  451SOL    HW1 5565   0.180   1.560   0.723
  451SOL    HW2 5566   0.281   1.633   0.810
  452SOL     OW 5567   5.300   6.887   1.774
  452SOL    HW1 5568   5.389   6.884   1.737
  452SOL    HW2 5569   5.301   6.820   1.843
  453SOL     OW 5570   6.993   4.261   2.550
  453SOL    HW1 5571   7.072   4.259   2.605
  453SOL    HW2 5572   7.026   4.249   2.461
  454SOL     OW 5573   1.019   9.114   4.213
  454SOL    HW1 5574   1.050   9.072   4.293
  454SOL    HW2 5575   1.060   9.064   4.142
  455SOL     OW 5576   5.963   6.598   3.242
  455SOL    HW1 5577   5.885   6.551   3.272
  455SOL    HW2 5578   5.944   6.690   3.262
  456SOL     OW 5579   4.878   2.014   3.347
  456SOL    HW1 5580   4.886   1.937   3.290
  456SOL    HW2 5581   4.832   1.982   3.425
  457SOL     OW 5582   2.509   1.415   1.657
  457SOL    HW1 5583   2.414   1.417   1.651
  457SOL    HW2 5584   2.531   1.480   1.723
  458SOL     OW 5585   1.568   4.679   1.985
  458SOL    HW1 5586   1.553   4.618   2.058
  458SOL    HW2 5587   1.526   4.637   1.910
  459SOL     OW 5588   3.805   6.239   2.422
  459SOL    HW1 5589   3.726   6.264   2.374
  459SOL    HW2 5590   3.782   6.253   2.514
  460SOL     OW 5591   5.442   8.312   4.924
  460SOL    HW1 5592   5.439   8.375   4.996
  460SOL    HW2 5593   5.496   8.240   4.957
  461SOL     OW 5594   5.115   2.765   0.862
  461SOL    HW1 5595   5.138   2.765   0.955
  461SOL    HW2 5596   5.029   2.725   0.858
  462SOL     OW 5597   1.346   1.534   2.050
  462SOL    HW1 5598   1.364   1.457   1.997
  462SOL    HW2 5599   1.252   1.550   2.038
  463SOL     OW 5600   6.132   2.892   3.592
  463SOL    HW1 5601   6.081   2.876   3.671
  463SOL    HW2 5602   6.104   2.824   3.531
  464SOL     OW 5603   7.233   8.495   3.022
  464SOL    HW1 5604   7.269   8.418   2.979
  464SOL    HW2 5605   7.205   8.464   3.108
  465SOL     OW 5606   3.688   5.888   2.189
  465SOL    HW1 5607   3.724   5.814   2.239
  465SOL    HW2 5608   3.610   5.914   2.238
  466SOL     OW 5609   5.479   1.457   0.939
  466SOL    HW1 5610   5.539   1.383   0.928
  466SOL    HW2 5611   5.480   1.502   0.855
  467SOL     OW 5612   3.023   2.817   1.936
  467SOL    HW1 5613   3.011   2.903   1.977
  467SOL    HW2 5614   2.985   2.755   1.998
  468SOL     OW 5615   0.992   2.266   3.900
  468SOL    HW1 5616   1.064   2.274   3.962
  468SOL    HW2 5617   0.949   2.351   3.903
  469SOL     OW 5618   5.550   5.501   3.638
  469SOL    HW1 5619   5.609   5.576   3.629
  469SOL    HW2 5620   5.474   5.523   3.583
  470SOL     OW 5621   0.349   3.818   5.452
  470SOL    HW1 5622   0.444   3.830   5.449
  470SOL    HW2 5623   0.313   3.906   5.449
  471SOL     OW 5624   5.962   4.668   2.566
  471SOL    HW1 5625   6.041   4.690   2.517
  471SOL    HW2 5626   5.923   4.753   2.588
  472SOL     OW 5627   1.329   6.552   2.498
  472SOL    HW1 5628   1.261   6.556   2.565
  472SOL    HW2 5629   1.302   6.617   2.433
  473SOL     OW 5630   5.556   5.066   3.928
  473SOL    HW1 5631   5.575   5.002   3.997
  473SOL    HW2 5632   5.637   5.071   3.878
  474SOL     OW 5633   0.778   1.570   1.485
  474SOL    HW1 5634   0.748   1.485   1.453
  474SOL    HW2 5635   0.746   1.574   1.575
  475SOL     OW 5636  -0.464   9.242   6.177
  475SOL    HW1 5637  -0.463   9.214   6.268
  475SOL    HW2 5638  -0.435   9.165   6.128
  476SOL     OW 5639   1.509   6.974   3.090
  476SOL    HW1 5640   1.466   7.017   3.164
  476SOL    HW2 5641   1.454   6.898   3.071
  477SOL     OW 5642   6.066   8.291   5.922
  477SOL    HW1 5643   6.042   8.199   5.931
  477SOL    HW2 5644   5.998   8.338   5.969
  478SOL     OW 5645   8.343   3.667   0.033
  478SOL    HW1 5646   8.402   3.593   0.047
  478SOL    HW2 5647   8.256   3.627   0.031
  479SOL     OW 5648   5.704   3.441   1.815
  479SOL    HW1 5649   5.748   3.433   1.730
  479SOL    HW2 5650   5.624   3.488   1.796
  480SOL     OW 5651   3.979   8.743   5.410
  480SOL    HW1 5652   3.995   8.805   5.481
  480SOL    HW2 5653   4.017   8.785   5.333
  481SOL     OW 5654   4.129   6.529   5.279
  481SOL    HW1 5655   4.179   6.518   5.360
  481SOL    HW2 5656   4.053   6.582   5.306
  482SOL     OW 5657   0.842   4.701   1.952
  482SOL    HW1 5658   0.935   4.684   1.938
  482SOL    HW2 5659   0.827   4.677   2.044
  483SOL     OW 5660   2.105   7.450   5.967
  483SOL    HW1 5661   2.051   7.500   6.028
  483SOL    HW2 5662   2.144   7.381   6.021
  484SOL     OW 5663   6.379   6.156   3.691
  484SOL    HW1 5664   6.406   6.084   3.748
  484SOL    HW2 5665   6.286   6.169   3.710
  485SOL     OW 5666   3.246   1.927   2.534
  485SOL    HW1 5667   3.172   1.968   2.578
  485SOL    HW2 5668   3.312   1.995   2.529
  486SOL     OW 5669  -0.328   3.413   2.677
  486SOL    HW1 5670  -0.266   3.366   2.733
  486SOL    HW2 5671  -0.355   3.489   2.730
  487SOL     OW 5672   3.574   1.302   2.042
  487SOL    HW1 5673   3.499   1.242   2.050
  487SOL    HW2 5674   3.534   1.387   2.026
  488SOL     OW 5675   6.455   7.403   3.692
  488SOL    HW1 5676   6.388   7.457   3.650
  488SOL    HW2 5677   6.527   7.402   3.630
  489SOL     OW 5678   5.234   5.152   0.967
  489SOL    HW1 5679   5.148   5.189   0.985
  489SOL    HW2 5680   5.235   5.138   0.872
  490SOL     OW 5681   4.322   7.874   5.355
  490SOL    HW1 5682   4.240   7.902   5.395
  490SOL    HW2 5683   4.384   7.945   5.375
  491SOL     OW 5684   6.002   2.636   0.275
  491SOL    HW1 5685   5.950   2.699   0.226
  491SOL    HW2 5686   5.938   2.572   0.308
  492SOL     OW 5687   3.852   6.931   2.186
  492SOL    HW1 5688   3.796   6.905   2.113
  492SOL    HW2 5689   3.857   7.026   2.181
  493SOL     OW 5690   5.104   8.824   3.193
  493SOL    HW1 5691   5.166   8.831   3.265
  493SOL    HW2 5692   5.079   8.731   3.193
  494SOL     OW 5693   3.505   7.448   3.670
  494SOL    HW1 5694   3.492   7.353   3.665
  494SOL    HW2 5695   3.479   7.471   3.759
  495SOL     OW 5696   3.008   4.882   5.646
  495SOL    HW1 5697   2.973   4.913   5.729
  495SOL    HW2 5698   2.938   4.900   5.583
  496SOL     OW 5699   2.711   1.892   0.733
  496SOL    HW1 5700   2.752   1.951   0.796
  496SOL    HW2 5701   2.628   1.866   0.774
  497SOL     OW 5702   1.768  10.375   5.885
  497SOL    HW1 5703   1.858  10.341   5.885
  497SOL    HW2 5704   1.713  10.299   5.868
  498SOL     OW 5705   2.020   7.134   2.417
  498SOL    HW1 5706   2.103   7.087   2.404
  498SOL    HW2 5707   2.025   7.209   2.358
  499SOL     OW 5708   4.925   1.603   1.681
  499SOL    HW1 5709   4.987   1.644   1.621
  499SOL    HW2 5710   4.839   1.635   1.653
  500SOL     OW 5711   6.168   4.172   0.721
  500SOL    HW1 5712   6.101   4.235   0.695
  500SOL    HW2 5713   6.248   4.202   0.678
  501SOL     OW 5714   5.038   5.677   3.097
  501SOL    HW1 5715   4.956   5.648   3.137
  501SOL    HW2 5716   5.080   5.596   3.067
  502SOL     OW 5717   2.156   5.733   2.972
  502SOL    HW1 5718   2.237   5.768   2.935
  502SOL    HW2 5719   2.168   5.738   3.066
  503SOL     OW 5720   5.115   3.087   4.652
  503SOL    HW1 5721   5.167   3.152   4.605
  503SOL    HW2 5722   5.165   3.005   4.642
  504SOL     OW 5723   4.004   4.639   0.836
  504SOL    HW1 5724   3.939   4.622   0.904
  504SOL    HW2 5725   3.952   4.652   0.756
  505SOL     OW 5726   4.382   8.354   2.185
  505SOL    HW1 5727   4.455   8.333   2.243
  505SOL    HW2 5728   4.406   8.437   2.144
  506SOL     OW 5729   7.817   9.010   3.844
  506SOL    HW1 5730   7.900   8.965   3.861
  506SOL    HW2 5731   7.815   9.081   3.908
  507SOL     OW 5732   4.881   6.050   0.313
  507SOL    HW1 5733   4.830   5.971   0.330
  507SOL    HW2 5734   4.920   6.036   0.227
  508SOL     OW 5735   2.225   4.369   3.363
  508SOL    HW1 5736   2.219   4.368   3.458
  508SOL    HW2 5737   2.202   4.458   3.338
  509SOL     OW 5738   0.772   3.252   1.262
  509SOL    HW1 5739   0.740   3.318   1.200
  509SOL    HW2 5740   0.820   3.190   1.208
  510SOL     OW 5741   8.024   6.356   2.029
  510SOL    HW1 5742   8.086   6.345   2.101
  510SOL    HW2 5743   8.068   6.416   1.969
  511SOL     OW 5744   1.338   0.629   0.347
  511SOL    HW1 5745   1.370   0.607   0.435
  511SOL    HW2 5746   1.285   0.708   0.360
  512SOL     OW 5747   5.154   4.915   4.733
  512SOL    HW1 5748   5.093   4.871   4.674
  512SOL    HW2 5749   5.162   4.855   4.808
  513SOL     OW 5750   6.870   7.913   2.704
  513SOL    HW1 5751   6.797   7.851   2.704
  513SOL    HW2 5752   6.925   7.886   2.631
  514SOL     OW 5753   6.146   6.271   3.804
  514SOL    HW1 5754   6.104   6.223   3.875
  514SOL    HW2 5755   6.088   6.258   3.728
  515SOL     OW 5756   3.128   5.716   5.000
  515SOL    HW1 5757   3.126   5.808   5.028
  515SOL    HW2 5758   3.213   5.705   4.958
  516SOL     OW 5759   8.665   5.946   1.236
  516SOL    HW1 5760   8.675   5.879   1.169
  516SOL    HW2 5761   8.742   6.002   1.227
  517SOL     OW 5762   5.431   6.460   5.756
  517SOL    HW1 5763   5.447   6.550   5.726
  517SOL    HW2 5764   5.467   6.457   5.844
  518SOL     OW 5765   0.329   5.461   2.733
  518SOL    HW1 5766   0.296   5.550   2.744
  518SOL    HW2 5767   0.251   5.408   2.720
  519SOL     OW 5768   5.844   7.849   2.912
  519SOL    HW1 5769   5.908   7.919   2.926
  519SOL    HW2 5770   5.876   7.802   2.835
  520SOL     OW 5771  -0.383   7.455   5.467
  520SOL    HW1 5772  -0.303   7.487   5.425
  520SOL    HW2 5773  -0.395   7.511   5.544
  521SOL     OW 5774  -0.290   6.016   4.035
  521SOL    HW1 5775  -0.351   6.043   3.966
  521SOL    HW2 5776  -0.338   5.949   4.084
  522SOL     OW 5777   1.881   4.671   0.537
  522SOL    HW1 5778   1.926   4.722   0.469
  522SOL    HW2 5779   1.802   4.639   0.494
  523SOL     OW 5780  -0.447   8.194   5.573
  523SOL    HW1 5781  -0.505   8.263   5.540
  523SOL    HW2 5782  -0.494   8.113   5.557
  524SOL     OW 5783   4.836   4.029   2.160
  524SOL    HW1 5784   4.768   3.995   2.102
  524SOL    HW2 5785   4.912   4.043   2.103
  525SOL     OW 5786   1.675   8.782   4.151
  525SOL    HW1 5787   1.661   8.693   4.185
  525SOL    HW2 5788   1.656   8.775   4.057
  526SOL     OW 5789  -0.098   5.477   4.540
  526SOL    HW1 5790  -0.145   5.399   4.510
  526SOL    HW2 5791  -0.087   5.463   4.634
  527SOL     OW 5792  -0.456   6.648   5.919
  527SOL    HW1 5793  -0.463   6.630   5.825
  527SOL    HW2 5794  -0.421   6.737   5.924
  528SOL     OW 5795   3.520   8.341   2.355
  528SOL    HW1 5796   3.535   8.404   2.284
  528SOL    HW2 5797   3.582   8.368   2.423
  529SOL     OW 5798   6.918   3.559   2.453
  529SOL    HW1 5799   6.895   3.483   2.506
  529SOL    HW2 5800   6.919   3.526   2.363
  530SOL     OW 5801   0.871   4.507   1.472
  530SOL    HW1 5802   0.893   4.479   1.561
  530SOL    HW2 5803   0.779   4.486   1.462
  531SOL     OW 5804   2.315   6.186   0.172
  531SOL    HW1 5805   2.322   6.278   0.198
  531SOL    HW2 5806   2.371   6.179   0.095
  532SOL     OW 5807   1.878   6.224   3.369
  532SOL    HW1 5808   1.810   6.239   3.304
  532SOL    HW2 5809   1.939   6.297   3.357
  533SOL     OW 5810   0.630   3.436   5.738
  533SOL    HW1 5811   0.674   3.366   5.689
  533SOL    HW2 5812   0.579   3.483   5.672
  534SOL     OW 5813   2.156   5.932   2.585
  534SOL    HW1 5814   2.140   5.987   2.662
  534SOL    HW2 5815   2.175   5.995   2.515
  535SOL     OW 5816  -0.178   7.108   5.887
  535SOL    HW1 5817  -0.107   7.150   5.838
  535SOL    HW2 5818  -0.136   7.033   5.930
  536SOL     OW 5819   4.973   6.532   3.329
  536SOL    HW1 5820   5.011   6.466   3.271
  536SOL    HW2 5821   5.003   6.615   3.293
  537SOL     OW 5822   0.823   9.352   5.789
  537SOL    HW1 5823   0.733   9.327   5.764
  537SOL    HW2 5824   0.873   9.343   5.708
  538SOL     OW 5825   4.660   4.648   5.694
  538SOL    HW1 5826   4.641   4.560   5.663
  538SOL    HW2 5827   4.588   4.702   5.661
  539SOL     OW 5828   1.469   6.964   4.861
  539SOL    HW1 5829   1.540   7.020   4.892
  539SOL    HW2 5830   1.442   6.914   4.938
  540SOL     OW 5831   0.940   2.048   0.291
  540SOL    HW1 5832   0.884   2.058   0.214
  540SOL    HW2 5833   0.882   2.015   0.359
  541SOL     OW 5834   5.839   5.856   1.293
  541SOL    HW1 5835   5.762   5.865   1.238
  541SOL    HW2 5836   5.853   5.944   1.330
  542SOL     OW 5837   7.229   5.114   1.499
  542SOL    HW1 5838   7.272   5.030   1.512
  542SOL    HW2 5839   7.135   5.094   1.500
  543SOL     OW 5840   7.337   9.876   5.858
  543SOL    HW1 5841   7.392   9.918   5.924
  543SOL    HW2 5842   7.364   9.784   5.859
  544SOL     OW 5843   6.874   4.978   3.071
  544SOL    HW1 5844   6.883   4.931   2.988
  544SOL    HW2 5845   6.802   4.934   3.116
  545SOL     OW 5846   7.715   8.684   2.677
  545SOL    HW1 5847   7.779   8.754   2.666
  545SOL    HW2 5848   7.684   8.694   2.767
  546SOL     OW 5849   1.671   7.948   4.563
  546SOL    HW1 5850   1.664   7.902   4.647
  546SOL    HW2 5851   1.670   8.041   4.587
  547SOL     OW 5852   1.997   6.786   4.802
  547SOL    HW1 5853   1.906   6.797   4.829
  547SOL    HW2 5854   2.003   6.696   4.771
  548SOL     OW 5855   8.553   6.550   1.580
  548SOL    HW1 5856   8.556   6.461   1.545
  548SOL    HW2 5857   8.645   6.575   1.590
  549SOL     OW 5858   6.917   5.702   2.136
  549SOL    HW1 5859   6.835   5.717   2.185
  549SOL    HW2 5860   6.948   5.618   2.167
  550SOL     OW 5861   5.653   5.344   5.273
  550SOL    HW1 5862   5.575   5.398   5.262
  550SOL    HW2 5863   5.725   5.399   5.244
  551SOL     OW 5864   0.520   7.100   3.646
  551SOL    HW1 5865   0.608   7.062   3.644
  551SOL    HW2 5866   0.473   7.050   3.712
  552SOL     OW 5867   4.869   2.981   1.546
  552SOL    HW1 5868   4.852   3.001   1.638
  552SOL    HW2 5869   4.907   2.893   1.548
  553SOL     OW 5870   7.196   1.119   1.271
  553SOL    HW1 5871   7.104   1.135   1.249
  553SOL    HW2 5872   7.235   1.090   1.188
  554SOL     OW 5873   1.289   6.977   5.788
  554SOL    HW1 5874   1.325   6.964   5.876
  554SOL    HW2 5875   1.278   6.888   5.754
  555SOL     OW 5876   1.566   2.914   4.196
  555SOL    HW1 5877   1.656   2.902   4.165
  555SOL    HW2 5878   1.553   2.844   4.259
  556SOL     OW 5879   8.435   6.953   0.133
  556SOL    HW1 5880   8.390   6.880   0.091
  556SOL    HW2 5881   8.444   7.019   0.064
  557SOL     OW 5882   4.404   1.698   0.638
  557SOL    HW1 5883   4.360   1.655   0.565
  557SOL    HW2 5884   4.488   1.727   0.602
  558SOL     OW 5885   3.895   7.666   5.602
  558SOL    HW1 5886   3.940   7.737   5.557
  558SOL    HW2 5887   3.886   7.597   5.536
  559SOL     OW 5888   2.352   0.520   0.391
  559SOL    HW1 5889   2.426   0.565   0.431
  559SOL    HW2 5890   2.385   0.432   0.372
  560SOL     OW 5891   6.810   0.557   0.457
  560SOL    HW1 5892   6.886   0.499   0.461
  560SOL    HW2 5893   6.761   0.537   0.537
  561SOL     OW 5894  -0.985   3.335   5.162
  561SOL    HW1 5895  -0.902   3.379   5.148
  561SOL    HW2 5896  -0.981   3.258   5.106
  562SOL     OW 5897   2.393   8.974   3.930
  562SOL    HW1 5898   2.356   9.035   3.993
  562SOL    HW2 5899   2.330   8.974   3.857
  563SOL     OW 5900   1.694   5.981   0.802
  563SOL    HW1 5901   1.617   5.958   0.855
  563SOL    HW2 5902   1.763   5.997   0.866
  564SOL     OW 5903   7.797   6.577   2.631
  564SOL    HW1 5904   7.715   6.535   2.658
  564SOL    HW2 5905   7.779   6.612   2.544
  565SOL     OW 5906   0.506   9.799   5.686
  565SOL    HW1 5907   0.553   9.757   5.758
  565SOL    HW2 5908   0.552   9.882   5.674
  566SOL     OW 5909   3.738   5.862   5.856
  566SOL    HW1 5910   3.693   5.866   5.772
  566SOL    HW2 5911   3.831   5.860   5.834
  567SOL     OW 5912   0.143   7.136   6.027
  567SOL    HW1 5913   0.132   7.041   6.027
  567SOL    HW2 5914   0.199   7.153   5.951
  568SOL     OW 5915   3.532   7.502   0.890
  568SOL    HW1 5916   3.493   7.426   0.846
  568SOL    HW2 5917   3.572   7.553   0.820
  569SOL     OW 5918   6.220   8.335   2.572
  569SOL    HW1 5919   6.293   8.345   2.634
  569SOL    HW2 5920   6.240   8.398   2.502
  570SOL     OW 5921   7.400   7.109   2.931
  570SOL    HW1 5922   7.363   7.021   2.938
  570SOL    HW2 5923   7.363   7.144   2.850
  571SOL     OW 5924   7.223   7.876   3.653
  571SOL    HW1 5925   7.133   7.854   3.627
  571SOL    HW2 5926   7.248   7.805   3.712
  572SOL     OW 5927   3.677   1.233   0.167
  572SOL    HW1 5928   3.772   1.223   0.165
  572SOL    HW2 5929   3.657   1.253   0.259
  573SOL     OW 5930   5.228   6.177   4.926
  573SOL    HW1 5931   5.213   6.227   5.007
  573SOL    HW2 5932   5.211   6.239   4.856
  574SOL     OW 5933   3.842   8.229   4.670
  574SOL    HW1 5934   3.775   8.232   4.738
  574SOL    HW2 5935   3.825   8.146   4.624
  575SOL     OW 5936   4.833   5.548   1.084
  575SOL    HW1 5937   4.789   5.624   1.045
  575SOL    HW2 5938   4.908   5.532   1.027
  576SOL     OW 5939   4.484   7.681   3.029
  576SOL    HW1 5940   4.509   7.706   3.118
  576SOL    HW2 5941   4.389   7.693   3.026
  577SOL     OW 5942   1.992   7.340   1.022
  577SOL    HW1 5943   1.968   7.261   0.972
  577SOL    HW2 5944   2.036   7.307   1.100
  578SOL     OW 5945   2.187   6.265   1.291
  578SOL    HW1 5946   2.110   6.208   1.297
  578SOL    HW2 5947   2.246   6.234   1.359
  579SOL     OW 5948   7.511   6.055   3.182
  579SOL    HW1 5949   7.578   6.054   3.251
  579SOL    HW2 5950   7.464   5.973   3.194
  580SOL     OW 5951   1.792   8.770   3.318
  580SOL    HW1 5952   1.805   8.810   3.232
  580SOL    HW2 5953   1.802   8.676   3.302
  581SOL     OW 5954   0.684   8.667   5.955
  581SOL    HW1 5955   0.739   8.746   5.960
  581SOL    HW2 5956   0.662   8.659   5.862
  582SOL     OW 5957   2.458   7.521   2.383
  582SOL    HW1 5958   2.526   7.454   2.375
  582SOL    HW2 5959   2.494   7.585   2.444
  583SOL     OW 5960   3.117   1.780   3.033
  583SOL    HW1 5961   3.188   1.765   2.970
  583SOL    HW2 5962   3.140   1.862   3.076
  584SOL     OW 5963   7.036   5.231   2.555
  584SOL    HW1 5964   7.085   5.195   2.629
  584SOL    HW2 5965   7.094   5.299   2.519
  585SOL     OW 5966   1.942   6.239   0.732
  585SOL    HW1 5967   1.989   6.314   0.769
  585SOL    HW2 5968   1.931   6.180   0.806
  586SOL     OW 5969  -0.232   4.205   3.596
  586SOL    HW1 5970  -0.162   4.180   3.656
  586SOL    HW2 5971  -0.269   4.122   3.567
  587SOL     OW 5972   0.879   3.581   2.748
  587SOL    HW1 5973   0.838   3.500   2.719
  587SOL    HW2 5974   0.847   3.594   2.837
  588SOL     OW 5975   2.942   5.641   5.522
  588SOL    HW1 5976   3.008   5.589   5.475
  588SOL    HW2 5977   2.986   5.668   5.602
  589SOL     OW 5978   4.540   5.230   4.958
  589SOL    HW1 5979   4.518   5.322   4.972
  589SOL    HW2 5980   4.537   5.219   4.863
  590SOL     OW 5981   5.511   7.942   6.064
  590SOL    HW1 5982   5.601   7.976   6.069
  590SOL    HW2 5983   5.460   8.016   6.032
  591SOL     OW 5984   3.550   7.374   5.865
  591SOL    HW1 5985   3.526   7.291   5.905
  591SOL    HW2 5986   3.572   7.431   5.939
  592SOL     OW 5987   7.845   7.835   1.888
  592SOL    HW1 5988   7.858   7.840   1.983
  592SOL    HW2 5989   7.868   7.745   1.866
  593SOL     OW 5990   2.906   2.906   0.123
  593SOL    HW1 5991   2.931   2.820   0.092
  593SOL    HW2 5992   2.912   2.900   0.219
  594SOL     OW 5993   2.099   8.024   3.459
  594SOL    HW1 5994   2.172   8.049   3.515
  594SOL    HW2 5995   2.024   8.072   3.494
  595SOL     OW 5996   7.699   6.968   2.257
  595SOL    HW1 5997   7.649   6.891   2.232
  595SOL    HW2 5998   7.649   7.008   2.328
  596SOL     OW 5999   6.560   3.346   0.203
  596SOL    HW1 6000   6.549   3.437   0.231
  596SOL    HW2 6001   6.542   3.295   0.282
  597SOL     OW 6002   7.388  10.093   5.354
  597SOL    HW1 6003   7.328  10.034   5.399
  597SOL    HW2 6004   7.452  10.117   5.420
  598SOL     OW 6005   0.676   8.441   4.093
  598SOL    HW1 6006   0.618   8.487   4.032
  598SOL    HW2 6007   0.618   8.409   4.162
  599SOL     OW 6008   5.230   7.279   5.825
  599SOL    HW1 6009   5.189   7.275   5.739
  599SOL    HW2 6010   5.247   7.373   5.839
  600SOL     OW 6011  -1.233   3.395   5.273
  600SOL    HW1 6012  -1.219   3.488   5.254
  600SOL    HW2 6013  -1.161   3.351   5.229
  601SOL     OW 6014   1.376   8.578   5.362
  601SOL    HW1 6015   1.312   8.646   5.343
  601SOL    HW2 6016   1.342   8.500   5.319
  602SOL     OW 6017   3.141   2.484   2.045
  602SOL    HW1 6018   3.154   2.503   1.952
  602SOL    HW2 6019   3.046   2.473   2.053
  603SOL     OW 6020  -1.264   5.052   5.909
  603SOL    HW1 6021  -1.257   5.118   5.840
  603SOL    HW2 6022  -1.330   5.087   5.969
  604SOL     OW 6023   3.136   6.086   4.804
  604SOL    HW1 6024   3.139   6.055   4.894
  604SOL    HW2 6025   3.053   6.133   4.797
  605SOL     OW 6026   1.216   8.024   3.989
  605SOL    HW1 6027   1.148   7.957   3.991
  605SOL    HW2 6028   1.235   8.041   4.081
  606SOL     OW 6029   3.902   7.977   3.213
  606SOL    HW1 6030   3.955   8.047   3.251
  606SOL    HW2 6031   3.927   7.976   3.120
  607SOL     OW 6032   5.587   7.524   4.749
  607SOL    HW1 6033   5.622   7.485   4.829
  607SOL    HW2 6034   5.493   7.504   4.753
  608SOL     OW 6035  -0.205   8.160   5.966
  608SOL    HW1 6036  -0.152   8.149   5.887
  608SOL    HW2 6037  -0.294   8.169   5.934
  609SOL     OW 6038   1.552   4.465   1.062
  609SOL    HW1 6039   1.528   4.384   1.107
  609SOL    HW2 6040   1.534   4.535   1.125
  610SOL     OW 6041   0.935   0.770   0.422
  610SOL    HW1 6042   0.861   0.710   0.432
  610SOL    HW2 6043   0.986   0.733   0.351
  611SOL     OW 6044   6.163   7.972   3.278
  611SOL    HW1 6045   6.200   7.906   3.337
  611SOL    HW2 6046   6.195   8.055   3.311
  612SOL     OW 6047   1.768   5.436   1.577
  612SOL    HW1 6048   1.824   5.400   1.508
  612SOL    HW2 6049   1.793   5.528   1.584
  613SOL     OW 6050   3.454   8.562   5.122
  613SOL    HW1 6051   3.512   8.549   5.046
  613SOL    HW2 6052   3.405   8.641   5.100
  614SOL     OW 6053   4.221  10.032   6.122
  614SOL    HW1 6054   4.265  10.064   6.200
  614SOL    HW2 6055   4.167  10.106   6.093
  615SOL     OW 6056   5.603   7.105   6.086
  615SOL    HW1 6057   5.625   7.027   6.137
  615SOL    HW2 6058   5.516   7.086   6.050
  616SOL     OW 6059   3.044   8.968   4.468
  616SOL    HW1 6060   2.987   8.894   4.491
  616SOL    HW2 6061   3.085   8.942   4.386
  617SOL     OW 6062   5.746   1.968   0.681
  617SOL    HW1 6063   5.783   2.048   0.717
  617SOL    HW2 6064   5.700   1.928   0.754
  618SOL     OW 6065   2.130   9.547   5.327
  618SOL    HW1 6066   2.181   9.524   5.249
  618SOL    HW2 6067   2.185   9.610   5.374
  619SOL     OW 6068  -0.166   6.143   5.412
  619SOL    HW1 6069  -0.190   6.117   5.501
  619SOL    HW2 6070  -0.102   6.213   5.424
  620SOL     OW 6071   2.019   9.005   3.998
  620SOL    HW1 6072   2.056   9.073   3.942
  620SOL    HW2 6073   1.927   9.029   4.009
  621SOL     OW 6074   4.372   3.219   2.553
  621SOL    HW1 6075   4.406   3.295   2.505
  621SOL    HW2 6076   4.277   3.229   2.550
  622SOL     OW 6077  -0.810   4.260   5.074
  622SOL    HW1 6078  -0.808   4.253   4.978
  622SOL    HW2 6079  -0.736   4.317   5.095
  623SOL     OW 6080   7.352   4.020   0.482
  623SOL    HW1 6081   7.424   3.962   0.457
  623SOL    HW2 6082   7.361   4.031   0.576
  624SOL     OW 6083   2.370   4.044   5.497
  624SOL    HW1 6084   2.453   4.008   5.525
  624SOL    HW2 6085   2.360   4.126   5.546
  625SOL     OW 6086   7.253   6.397   2.003
  625SOL    HW1 6087   7.216   6.483   1.983
  625SOL    HW2 6088   7.213   6.372   2.086
  626SOL     OW 6089   5.864   4.380   4.374
  626SOL    HW1 6090   5.785   4.332   4.396
  626SOL    HW2 6091   5.897   4.414   4.458
  627SOL     OW 6092   5.761   6.613   2.073
  627SOL    HW1 6093   5.777   6.582   2.162
  627SOL    HW2 6094   5.746   6.533   2.022
  628SOL     OW 6095   0.377   5.917   3.873
  628SOL    HW1 6096   0.360   5.957   3.788
  628SOL    HW2 6097   0.375   5.823   3.856
  629SOL     OW 6098   1.326   9.175   3.769
  629SOL    HW1 6099   1.305   9.268   3.769
  629SOL    HW2 6100   1.307   9.146   3.858
  630SOL     OW 6101   3.169   1.135   1.730
  630SOL    HW1 6102   3.116   1.144   1.651
  630SOL    HW2 6103   3.239   1.075   1.705
  631SOL     OW 6104   2.483   7.220   4.395
  631SOL    HW1 6105   2.432   7.245   4.472
  631SOL    HW2 6106   2.497   7.126   4.405
  632SOL     OW 6107   5.755   6.942   5.450
  632SOL    HW1 6108   5.747   6.945   5.355
  632SOL    HW2 6109   5.820   7.009   5.471
  633SOL     OW 6110   2.466   7.687   3.060
  633SOL    HW1 6111   2.385   7.652   3.098
  633SOL    HW2 6112   2.441   7.714   2.971
  634SOL     OW 6113   2.163   8.194   3.207
  634SOL    HW1 6114   2.135   8.146   3.128
  634SOL    HW2 6115   2.163   8.128   3.276
  635SOL     OW 6116   3.807   6.367   5.606
  635SOL    HW1 6117   3.824   6.303   5.674
  635SOL    HW2 6118   3.880   6.429   5.612
  636SOL     OW 6119   7.193   6.607   4.131
  636SOL    HW1 6120   7.120   6.567   4.178
  636SOL    HW2 6121   7.159   6.693   4.103
  637SOL     OW 6122   4.953   4.463   0.028
  637SOL    HW1 6123   4.971   4.557   0.026
  637SOL    HW2 6124   4.864   4.456  -0.004
  638SOL     OW 6125   0.116   8.799   5.716
  638SOL    HW1 6126   0.092   8.892   5.717
  638SOL    HW2 6127   0.068   8.761   5.790
  639SOL     OW 6128   0.296   8.622   5.172
  639SOL    HW1 6129   0.369   8.581   5.219
  639SOL    HW2 6130   0.233   8.551   5.159
  640SOL     OW 6131   3.956   2.154   1.018
  640SOL    HW1 6132   3.999   2.153   1.104
  640SOL    HW2 6133   3.955   2.063   0.990
  641SOL     OW 6134   3.395   8.551   2.585
  641SOL    HW1 6135   3.388   8.485   2.516
  641SOL    HW2 6136   3.476   8.598   2.565
  642SOL     OW 6137   5.278   2.678   1.881
  642SOL    HW1 6138   5.233   2.723   1.953
  642SOL    HW2 6139   5.272   2.586   1.904
  643SOL     OW 6140   5.955   5.638   1.884
  643SOL    HW1 6141   5.874   5.653   1.835
  643SOL    HW2 6142   6.017   5.605   1.818
  644SOL     OW 6143   2.191   4.726   0.190
  644SOL    HW1 6144   2.143   4.651   0.157
  644SOL    HW2 6145   2.279   4.717   0.152
  645SOL     OW 6146   1.921   5.324   1.399
  645SOL    HW1 6147   1.953   5.313   1.310
  645SOL    HW2 6148   1.986   5.280   1.454
  646SOL     OW 6149   1.480   7.253   5.374
  646SOL    HW1 6150   1.456   7.220   5.287
  646SOL    HW2 6151   1.437   7.194   5.435
  647SOL     OW 6152   1.106   6.042   3.824
  647SOL    HW1 6153   1.026   6.011   3.865
  647SOL    HW2 6154   1.168   5.970   3.835
  648SOL     OW 6155   1.521   1.315   1.226
  648SOL    HW1 6156   1.616   1.322   1.216
  648SOL    HW2 6157   1.487   1.326   1.137
  649SOL     OW 6158  -0.173   5.762   5.300
  649SOL    HW1 6159  -0.171   5.680   5.250
  649SOL    HW2 6160  -0.266   5.784   5.303
  650SOL     OW 6161  -1.303   4.214   6.165
  650SOL    HW1 6162  -1.243   4.224   6.091
  650SOL    HW2 6163  -1.336   4.125   6.158
  651SOL     OW 6164  -0.878   6.804   5.519
  651SOL    HW1 6165  -0.855   6.735   5.457
  651SOL    HW2 6166  -0.797   6.853   5.532
  652SOL     OW 6167   6.477   2.091   0.551
  652SOL    HW1 6168   6.389   2.077   0.587
  652SOL    HW2 6169   6.462   2.134   0.467
  653SOL     OW 6170   7.097  10.543   6.185
  653SOL    HW1 6171   7.063  10.632   6.174
  653SOL    HW2 6172   7.086  10.525   6.278
  654SOL     OW 6173   5.758   1.389   2.166
  654SOL    HW1 6174   5.817   1.435   2.225
  654SOL    HW2 6175   5.761   1.298   2.194
  655SOL     OW 6176   4.247   7.061   4.927
  655SOL    HW1 6177   4.173   7.004   4.905
  655SOL    HW2 6178   4.289   7.078   4.842
  656SOL     OW 6179   0.788   1.721   0.854
  656SOL    HW1 6180   0.861   1.778   0.831
  656SOL    HW2 6181   0.726   1.732   0.782
  657SOL     OW 6182   4.289   8.741   5.348
  657SOL    HW1 6183   4.281   8.648   5.326
  657SOL    HW2 6184   4.381   8.754   5.367
  658SOL     OW 6185   1.685   8.684   5.624
  658SOL    HW1 6186   1.776   8.686   5.653
  658SOL    HW2 6187   1.677   8.756   5.562
  659SOL     OW 6188   1.153   7.915   3.595
  659SOL    HW1 6189   1.150   7.990   3.536
  659SOL    HW2 6190   1.224   7.933   3.655
  660SOL     OW 6191   1.481   2.586   4.234
  660SOL    HW1 6192   1.569   2.564   4.265
  660SOL    HW2 6193   1.443   2.637   4.305
  661SOL     OW 6194   2.822   3.269   0.988
  661SOL    HW1 6195   2.906   3.246   1.026
  661SOL    HW2 6196   2.763   3.200   1.017
  662SOL     OW 6197   7.796   9.073   4.382
  662SOL    HW1 6198   7.868   9.032   4.430
  662SOL    HW2 6199   7.802   9.166   4.404
  663SOL     OW 6200   5.184   6.626   4.664
  663SOL    HW1 6201   5.239   6.608   4.740
  663SOL    HW2 6202   5.130   6.700   4.690
  664SOL     OW 6203   0.331   2.539   1.357
  664SOL    HW1 6204   0.252   2.592   1.364
  664SOL    HW2 6205   0.312   2.476   1.287
  665SOL     OW 6206   1.315   3.257   0.815
  665SOL    HW1 6207   1.242   3.256   0.877
  665SOL    HW2 6208   1.392   3.237   0.868
  666SOL     OW 6209   8.328   6.930   1.995
  666SOL    HW1 6210   8.252   6.946   2.050
  666SOL    HW2 6211   8.396   6.902   2.056
  667SOL     OW 6212   0.260   7.094   4.422
  667SOL    HW1 6213   0.230   7.012   4.462
  667SOL    HW2 6214   0.191   7.118   4.360
  668SOL     OW 6215   3.704   8.554   3.534
  668SOL    HW1 6216   3.697   8.495   3.608
  668SOL    HW2 6217   3.624   8.605   3.535
  669SOL     OW 6218  -0.165   0.431   0.638
  669SOL    HW1 6219  -0.115   0.513   0.630
  669SOL    HW2 6220  -0.251   0.452   0.600
  670SOL     OW 6221   2.384   3.220   0.444
  670SOL    HW1 6222   2.299   3.253   0.418
  670SOL    HW2 6223   2.442   3.296   0.439
  671SOL     OW 6224   2.829   2.419   3.153
  671SOL    HW1 6225   2.809   2.438   3.062
  671SOL    HW2 6226   2.875   2.498   3.185
  672SOL     OW 6227   0.322   2.324   1.730
  672SOL    HW1 6228   0.336   2.405   1.682
  672SOL    HW2 6229   0.242   2.287   1.693
  673SOL     OW 6230   5.560   2.149   1.584
  673SOL    HW1 6231   5.531   2.068   1.542
  673SOL    HW2 6232   5.652   2.134   1.605
  674SOL     OW 6233   5.582   4.831   2.553
  674SOL    HW1 6234   5.579   4.881   2.634
  674SOL    HW2 6235   5.524   4.878   2.493
  675SOL     OW 6236   6.712   1.564   0.169
  675SOL    HW1 6237   6.622   1.555   0.199
  675SOL    HW2 6238   6.717   1.511   0.090
  676SOL     OW 6239  -1.038   1.936   3.317
  676SOL    HW1 6240  -1.028   1.866   3.252
  676SOL    HW2 6241  -1.128   1.966   3.305
  677SOL     OW 6242   4.078   6.640   4.876
  677SOL    HW1 6243   4.092   6.588   4.956
  677SOL    HW2 6244   4.139   6.603   4.813
  678SOL     OW 6245   9.595   7.175   0.408
  678SOL    HW1 6246   9.548   7.095   0.383
  678SOL    HW2 6247   9.554   7.244   0.356
  679SOL     OW 6248   8.129   2.443   0.068
  679SOL    HW1 6249   8.177   2.450   0.151
  679SOL    HW2 6250   8.040   2.419   0.093
  680SOL     OW 6251   1.234   5.203   2.311
  680SOL    HW1 6252   1.227   5.254   2.230
  680SOL    HW2 6253   1.163   5.237   2.366
  681SOL     OW 6254   2.228   2.514   1.317
  681SOL    HW1 6255   2.135   2.533   1.328
  681SOL    HW2 6256   2.270   2.600   1.316
  682SOL     OW 6257   2.714   2.018   2.494
  682SOL    HW1 6258   2.782   1.997   2.558
  682SOL    HW2 6259   2.728   1.956   2.422
  683SOL     OW 6260   5.229   2.114   0.966
  683SOL    HW1 6261   5.148   2.149   0.929
  683SOL    HW2 6262   5.220   2.126   1.061
  684SOL     OW 6263   6.935   8.964   6.151
  684SOL    HW1 6264   7.031   8.976   6.154
  684SOL    HW2 6265   6.904   9.033   6.092
  685SOL     OW 6266   0.796   6.083   5.051
  685SOL    HW1 6267   0.728   6.019   5.073
  685SOL    HW2 6268   0.874   6.054   5.098
  686SOL     OW 6269   0.096   8.123   4.968
  686SOL    HW1 6270   0.045   8.059   5.017
  686SOL    HW2 6271   0.060   8.119   4.879
  687SOL     OW 6272   0.316   3.597   2.159
  687SOL    HW1 6273   0.319   3.523   2.219
  687SOL    HW2 6274   0.408   3.621   2.145
  688SOL     OW 6275   3.409   0.607   0.450
  688SOL    HW1 6276   3.496   0.582   0.480
  688SOL    HW2 6277   3.359   0.626   0.529
  689SOL     OW 6278   5.694   2.658   2.599
  689SOL    HW1 6279   5.620   2.609   2.564
  689SOL    HW2 6280   5.655   2.716   2.665
  690SOL     OW 6281   1.055   1.588   0.707
  690SOL    HW1 6282   1.057   1.649   0.633
  690SOL    HW2 6283   0.966   1.594   0.741
  691SOL     OW 6284  -1.221   4.441   4.588
  691SOL    HW1 6285  -1.258   4.368   4.638
  691SOL    HW2 6286  -1.293   4.469   4.530
  692SOL     OW 6287   3.290   5.391   0.880
  692SOL    HW1 6288   3.358   5.381   0.813
  692SOL    HW2 6289   3.322   5.461   0.937
  693SOL     OW 6290   4.824   3.065   0.199
  693SOL    HW1 6291   4.887   2.993   0.206
  693SOL    HW2 6292   4.739   3.024   0.212
  694SOL     OW 6293   0.003   2.825   4.089
  694SOL    HW1 6294  -0.041   2.753   4.044
  694SOL    HW2 6295  -0.068   2.871   4.134
  695SOL     OW 6296   3.779   8.499   5.960
  695SOL    HW1 6297   3.781   8.502   5.865
  695SOL    HW2 6298   3.704   8.553   5.984
  696SOL     OW 6299   7.921   9.619   4.736
  696SOL    HW1 6300   7.862   9.694   4.742
  696SOL    HW2 6301   7.948   9.602   4.826
  697SOL     OW 6302   3.426   8.580   3.183
  697SOL    HW1 6303   3.387   8.600   3.268
  697SOL    HW2 6304   3.443   8.486   3.187
  698SOL     OW 6305   5.061   4.549   2.322
  698SOL    HW1 6306   5.071   4.640   2.352
  698SOL    HW2 6307   5.149   4.522   2.299
  699SOL     OW 6308   1.512   6.386   2.608
  699SOL    HW1 6309   1.458   6.446   2.556
  699SOL    HW2 6310   1.531   6.313   2.550
  700SOL     OW 6311   3.068   7.508   3.560
  700SOL    HW1 6312   3.003   7.565   3.603
  700SOL    HW2 6313   3.051   7.421   3.596
  701SOL     OW 6314   3.673   4.495   1.588
  701SOL    HW1 6315   3.730   4.467   1.517
  701SOL    HW2 6316   3.611   4.422   1.599
  702SOL     OW 6317   1.087   4.355   1.635
  702SOL    HW1 6318   1.157   4.414   1.606
  702SOL    HW2 6319   1.118   4.318   1.717
  703SOL     OW 6320   4.796   6.265   1.656
  703SOL    HW1 6321   4.783   6.318   1.735
  703SOL    HW2 6322   4.883   6.227   1.666
  704SOL     OW 6323   2.024   2.084   2.752
  704SOL    HW1 6324   2.075   2.105   2.830
  704SOL    HW2 6325   1.936   2.067   2.786
  705SOL     OW 6326   4.888   3.266   3.452
  705SOL    HW1 6327   4.800   3.305   3.459
  705SOL    HW2 6328   4.896   3.243   3.360
  706SOL     OW 6329   4.788   2.876   2.571
  706SOL    HW1 6330   4.763   2.953   2.520
  706SOL    HW2 6331   4.818   2.813   2.505
  707SOL     OW 6332   1.238   1.868   0.210
  707SOL    HW1 6333   1.232   1.937   0.144
  707SOL    HW2 6334   1.273   1.792   0.162
  708SOL     OW 6335   0.236   0.477   0.825
  708SOL    HW1 6336   0.308   0.524   0.783
  708SOL    HW2 6337   0.197   0.425   0.754
  709SOL     OW 6338   1.929   7.901   5.699
  709SOL    HW1 6339   1.860   7.874   5.639
  709SOL    HW2 6340   1.951   7.821   5.748
  710SOL     OW 6341   6.419   8.134   2.234
  710SOL    HW1 6342   6.385   8.222   2.250
  710SOL    HW2 6343   6.425   8.095   2.322
  711SOL     OW 6344   3.004   1.321   0.778
  711SOL    HW1 6345   3.089   1.351   0.746
  711SOL    HW2 6346   3.011   1.324   0.873
  712SOL     OW 6347   6.449   7.754   2.723
  712SOL    HW1 6348   6.432   7.846   2.743
  712SOL    HW2 6349   6.541   7.741   2.745
  713SOL     OW 6350   3.666   7.163   1.081
  713SOL    HW1 6351   3.627   7.083   1.045
  713SOL    HW2 6352   3.745   7.177   1.028
  714SOL     OW 6353   4.081   4.108   0.594
  714SOL    HW1 6354   4.040   4.194   0.585
  714SOL    HW2 6355   4.010   4.050   0.623
  715SOL     OW 6356  -0.890   3.413   3.750
  715SOL    HW1 6357  -0.888   3.425   3.655
  715SOL    HW2 6358  -0.980   3.434   3.774
  716SOL     OW 6359   2.281   5.441   1.022
  716SOL    HW1 6360   2.216   5.447   0.952
  716SOL    HW2 6361   2.350   5.385   0.985
  717SOL     OW 6362   3.742   9.176   4.889
  717SOL    HW1 6363   3.679   9.248   4.890
  717SOL    HW2 6364   3.693   9.102   4.926
  718SOL     OW 6365   1.572   7.839   4.844
  718SOL    HW1 6366   1.530   7.924   4.852
  718SOL    HW2 6367   1.511   7.777   4.885
  719SOL     OW 6368   5.494   3.129   4.439
  719SOL    HW1 6369   5.528   3.182   4.367
  719SOL    HW2 6370   5.571   3.102   4.487
  720SOL     OW 6371   3.488   3.953   0.177
  720SOL    HW1 6372   3.519   4.043   0.187
  720SOL    HW2 6373   3.440   3.935   0.258
  721SOL     OW 6374   3.247   9.617   6.059
  721SOL    HW1 6375   3.270   9.692   6.114
  721SOL    HW2 6376   3.317   9.554   6.073
  722SOL     OW 6377   2.327   2.644   1.628
  722SOL    HW1 6378   2.335   2.739   1.626
  722SOL    HW2 6379   2.233   2.627   1.623
  723SOL     OW 6380   5.823   1.145   1.901
  723SOL    HW1 6381   5.897   1.149   1.840
  723SOL    HW2 6382   5.863   1.154   1.988
  724SOL     OW 6383   6.108   8.408   3.748
  724SOL    HW1 6384   6.180   8.461   3.716
  724SOL    HW2 6385   6.077   8.360   3.671
  725SOL     OW 6386   8.489   5.715   1.490
  725SOL    HW1 6387   8.412   5.746   1.538
  725SOL    HW2 6388   8.489   5.768   1.410
  726SOL     OW 6389   7.518   8.442   4.324
  726SOL    HW1 6390   7.582   8.496   4.371
  726SOL    HW2 6391   7.455   8.504   4.288
  727SOL     OW 6392   5.174   3.698   1.468
  727SOL    HW1 6393   5.167   3.696   1.564
  727SOL    HW2 6394   5.091   3.734   1.438
  728SOL     OW 6395   8.051   2.993   0.730
  728SOL    HW1 6396   8.122   2.929   0.732
  728SOL    HW2 6397   8.031   3.009   0.822
  729SOL     OW 6398   6.059   1.163   1.775
  729SOL    HW1 6399   6.098   1.076   1.785
  729SOL    HW2 6400   6.101   1.199   1.696
  730SOL     OW 6401   3.844   7.980   1.456
  730SOL    HW1 6402   3.894   7.907   1.492
  730SOL    HW2 6403   3.832   8.040   1.530
  731SOL     OW 6404  -1.793   4.900   6.147
  731SOL    HW1 6405  -1.884   4.876   6.133
  731SOL    HW2 6406  -1.787   4.914   6.241
  732SOL     OW 6407  -0.442   3.797   4.264
  732SOL    HW1 6408  -0.514   3.745   4.229
  732SOL    HW2 6409  -0.372   3.788   4.200
  733SOL     OW 6410   4.284   6.563   1.401
  733SOL    HW1 6411   4.253   6.528   1.317
  733SOL    HW2 6412   4.207   6.608   1.437
  734SOL     OW 6413   6.393   5.731   2.309
  734SOL    HW1 6414   6.370   5.692   2.225
  734SOL    HW2 6415   6.363   5.667   2.374
  735SOL     OW 6416   8.734   7.419   1.598
  735SOL    HW1 6417   8.697   7.499   1.634
  735SOL    HW2 6418   8.728   7.356   1.669
  736SOL     OW 6419   7.411   4.112   0.734
  736SOL    HW1 6420   7.345   4.164   0.689
  736SOL    HW2 6421   7.450   4.172   0.797
  737SOL     OW 6422   3.467   6.965   2.886
  737SOL    HW1 6423   3.407   7.014   2.942
  737SOL    HW2 6424   3.409   6.913   2.830
  738SOL     OW 6425   5.438   3.119   2.995
  738SOL    HW1 6426   5.420   3.055   2.926
  738SOL    HW2 6427   5.531   3.139   2.986
  739SOL     OW 6428   3.341   1.025   1.070
  739SOL    HW1 6429   3.262   1.015   1.016
  739SOL    HW2 6430   3.344   0.946   1.124
  740SOL     OW 6431   5.013   7.832   5.372
  740SOL    HW1 6432   5.049   7.799   5.289
  740SOL    HW2 6433   5.089   7.842   5.429
  741SOL     OW 6434   1.324   4.353   5.124
  741SOL    HW1 6435   1.334   4.390   5.036
  741SOL    HW2 6436   1.374   4.272   5.122
  742SOL     OW 6437  -0.147   7.718   5.088
  742SOL    HW1 6438  -0.184   7.653   5.028
  742SOL    HW2 6439  -0.132   7.795   5.034
  743SOL     OW 6440   1.317   6.849   3.563
  743SOL    HW1 6441   1.321   6.756   3.541
  743SOL    HW2 6442   1.226   6.873   3.549
  744SOL     OW 6443   4.710   7.375   0.794
  744SOL    HW1 6444   4.795   7.388   0.837
  744SOL    HW2 6445   4.701   7.451   0.737
  745SOL     OW 6446  -0.918   3.420   5.763
  745SOL    HW1 6447  -0.869   3.425   5.681
  745SOL    HW2 6448  -0.864   3.366   5.820
  746SOL     OW 6449   3.278   5.359   5.179
  746SOL    HW1 6450   3.277   5.295   5.251
  746SOL    HW2 6451   3.360   5.408   5.192
  747SOL     OW 6452   5.086   7.102   1.363
  747SOL    HW1 6453   5.023   7.146   1.420
  747SOL    HW2 6454   5.164   7.091   1.418
  748SOL     OW 6455   0.341   7.496   4.619
  748SOL    HW1 6456   0.340   7.583   4.658
  748SOL    HW2 6457   0.249   7.476   4.602
  749SOL     OW 6458   3.937   1.139   1.455
  749SOL    HW1 6459   3.959   1.209   1.517
  749SOL    HW2 6460   4.021   1.096   1.436
  750SOL     OW 6461   2.576   3.519   0.914
  750SOL    HW1 6462   2.616   3.442   0.871
  750SOL    HW2 6463   2.572   3.585   0.845
  751SOL     OW 6464   3.006   6.228   0.814
  751SOL    HW1 6465   3.057   6.305   0.788
  751SOL    HW2 6466   3.054   6.191   0.888
  752SOL     OW 6467   9.034   5.797   0.397
  752SOL    HW1 6468   8.964   5.830   0.454
  752SOL    HW2 6469   8.989   5.765   0.319
  753SOL     OW 6470   2.651   7.514   1.770
  753SOL    HW1 6471   2.602   7.433   1.756
  753SOL    HW2 6472   2.651   7.558   1.685
  754SOL     OW 6473   6.199   5.175   3.132
  754SOL    HW1 6474   6.198   5.210   3.043
  754SOL    HW2 6475   6.141   5.233   3.181
  755SOL     OW 6476   2.165   0.952   0.929
  755SOL    HW1 6477   2.082   0.983   0.893
  755SOL    HW2 6478   2.143   0.913   1.013
  756SOL     OW 6479   8.303   6.525   0.665
  756SOL    HW1 6480   8.288   6.440   0.623
  756SOL    HW2 6481   8.312   6.504   0.758
  757SOL     OW 6482   1.515   6.358   1.954
  757SOL    HW1 6483   1.548   6.416   2.023
  757SOL    HW2 6484   1.420   6.370   1.956
  758SOL     OW 6485   0.164   6.061   5.986
  758SOL    HW1 6486   0.143   6.080   5.894
  758SOL    HW2 6487   0.174   5.966   5.989
  759SOL     OW 6488   4.662   4.119   0.061
  759SOL    HW1 6489   4.583   4.077   0.027
  759SOL    HW2 6490   4.732   4.056   0.042
  760SOL     OW 6491   1.333   7.540   3.855
  760SOL    HW1 6492   1.254   7.540   3.803
  760SOL    HW2 6493   1.303   7.551   3.945
  761SOL     OW 6494   0.650   1.343   0.954
  761SOL    HW1 6495   0.642   1.349   0.858
  761SOL    HW2 6496   0.612   1.425   0.986
  762SOL     OW 6497   2.130   7.408   1.801
  762SOL    HW1 6498   2.154   7.429   1.711
  762SOL    HW2 6499   2.212   7.413   1.850
  763SOL     OW 6500   1.445   6.057   1.193
  763SOL    HW1 6501   1.509   5.991   1.165
  763SOL    HW2 6502   1.489   6.105   1.263
  764SOL     OW 6503   7.406   4.759   2.937
  764SOL    HW1 6504   7.444   4.673   2.919
  764SOL    HW2 6505   7.364   4.784   2.855
  765SOL     OW 6506   2.988   8.184   3.711
  765SOL    HW1 6507   3.036   8.229   3.642
  765SOL    HW2 6508   2.911   8.147   3.667
  766SOL     OW 6509   4.956   8.718   3.731
  766SOL    HW1 6510   4.999   8.635   3.750
  766SOL    HW2 6511   4.993   8.745   3.647
  767SOL     OW 6512   3.346   7.887   3.233
  767SOL    HW1 6513   3.438   7.908   3.216
  767SOL    HW2 6514   3.325   7.932   3.315
  768SOL     OW 6515   2.826   0.632   0.034
  768SOL    HW1 6516   2.919   0.649   0.019
  768SOL    HW2 6517   2.793   0.712   0.073
  769SOL     OW 6518   3.216   2.129   0.780
  769SOL    HW1 6519   3.164   2.198   0.737
  769SOL    HW2 6520   3.162   2.051   0.774
  770SOL     OW 6521   5.708   4.994   5.429
  770SOL    HW1 6522   5.765   5.067   5.403
  770SOL    HW2 6523   5.765   4.937   5.480
  771SOL     OW 6524   2.975   9.310   5.210
  771SOL    HW1 6525   2.888   9.274   5.191
  771SOL    HW2 6526   3.020   9.240   5.257
  772SOL     OW 6527   0.365   3.803   6.128
  772SOL    HW1 6528   0.391   3.808   6.219
  772SOL    HW2 6529   0.446   3.788   6.080
  773SOL     OW 6530  -0.321   5.636   4.543
  773SOL    HW1 6531  -0.345   5.615   4.453
  773SOL    HW2 6532  -0.235   5.597   4.555
  774SOL     OW 6533   2.427   3.217   0.724
  774SOL    HW1 6534   2.516   3.225   0.758
  774SOL    HW2 6535   2.437   3.217   0.629
  775SOL     OW 6536   2.782   5.233   4.656
  775SOL    HW1 6537   2.848   5.267   4.716
  775SOL    HW2 6538   2.717   5.193   4.713
  776SOL     OW 6539   0.205   5.552   3.979
  776SOL    HW1 6540   0.275   5.533   4.041
  776SOL    HW2 6541   0.125   5.520   4.023
  777SOL     OW 6542   2.929   7.677   2.673
  777SOL    HW1 6543   2.888   7.624   2.742
  777SOL    HW2 6544   2.959   7.756   2.718
  778SOL     OW 6545   6.574   1.762   1.497
  778SOL    HW1 6546   6.561   1.823   1.570
  778SOL    HW2 6547   6.565   1.675   1.536
  779SOL     OW 6548   2.378   8.419   2.690
  779SOL    HW1 6549   2.465   8.430   2.728
  779SOL    HW2 6550   2.394   8.368   2.610
  780SOL     OW 6551   7.398   7.389   2.150
  780SOL    HW1 6552   7.450   7.394   2.069
  780SOL    HW2 6553   7.310   7.414   2.123
  781SOL     OW 6554   2.827   7.263   1.866
  781SOL    HW1 6555   2.734   7.242   1.854
  781SOL    HW2 6556   2.828   7.337   1.927
  782SOL     OW 6557  -1.217   3.348   4.965
  782SOL    HW1 6558  -1.200   3.314   5.053
  782SOL    HW2 6559  -1.189   3.279   4.906
  783SOL     OW 6560  -0.147   2.270   3.023
  783SOL    HW1 6561  -0.200   2.321   3.085
  783SOL    HW2 6562  -0.064   2.317   3.020
  784SOL     OW 6563   3.617   2.617   0.933
  784SOL    HW1 6564   3.657   2.669   1.002
  784SOL    HW2 6565   3.549   2.567   0.977
  785SOL     OW 6566   0.603   4.374   2.013
  785SOL    HW1 6567   0.539   4.308   1.985
  785SOL    HW2 6568   0.640   4.407   1.931
  786SOL     OW 6569   1.618   0.837   0.537
  786SOL    HW1 6570   1.667   0.806   0.613
  786SOL    HW2 6571   1.527   0.839   0.566
  787SOL     OW 6572   5.542   3.272   1.282
  787SOL    HW1 6573   5.515   3.275   1.190
  787SOL    HW2 6574   5.579   3.358   1.299
  788SOL     OW 6575   2.869   5.328   4.428
  788SOL    HW1 6576   2.907   5.245   4.397
  788SOL    HW2 6577   2.818   5.304   4.505
  789SOL     OW 6578   2.781   8.448   4.715
  789SOL    HW1 6579   2.826   8.441   4.631
  789SOL    HW2 6580   2.757   8.541   4.722
  790SOL     OW 6581  -1.019   4.544   4.765
  790SOL    HW1 6582  -0.938   4.496   4.746
  790SOL    HW2 6583  -1.087   4.495   4.720
  791SOL     OW 6584   3.664   9.079   6.163
  791SOL    HW1 6585   3.575   9.088   6.200
  791SOL    HW2 6586   3.722   9.091   6.238
  792SOL     OW 6587  -0.391   4.848   4.614
  792SOL    HW1 6588  -0.456   4.918   4.601
  792SOL    HW2 6589  -0.382   4.808   4.527
  793SOL     OW 6590   0.069   3.286   3.462
  793SOL    HW1 6591   0.161   3.291   3.489
  793SOL    HW2 6592   0.047   3.194   3.469
  794SOL     OW 6593   5.725   6.837   2.577
  794SOL    HW1 6594   5.728   6.742   2.565
  794SOL    HW2 6595   5.713   6.849   2.671
  795SOL     OW 6596   3.280   7.592   3.298
  795SOL    HW1 6597   3.311   7.682   3.287
  795SOL    HW2 6598   3.286   7.575   3.392
  796SOL     OW 6599   4.601   1.721   0.855
  796SOL    HW1 6600   4.638   1.809   0.854
  796SOL    HW2 6601   4.574   1.708   0.946
  797SOL     OW 6602   4.665   4.825   5.971
  797SOL    HW1 6603   4.658   4.730   5.975
  797SOL    HW2 6604   4.668   4.853   6.062
  798SOL     OW 6605   1.306   5.742   3.257
  798SOL    HW1 6606   1.298   5.776   3.168
  798SOL    HW2 6607   1.222   5.763   3.298
  799SOL     OW 6608   5.391   2.867   3.873
  799SOL    HW1 6609   5.379   2.773   3.881
  799SOL    HW2 6610   5.443   2.877   3.793
  800SOL     OW 6611   1.150   6.316   3.500
  800SOL    HW1 6612   1.145   6.226   3.529
  800SOL    HW2 6613   1.137   6.312   3.405
  801SOL     OW 6614   3.425   0.686   1.027
  801SOL    HW1 6615   3.503   0.742   1.024
  801SOL    HW2 6616   3.443   0.622   1.096
  802SOL     OW 6617   4.516   3.431   5.253
  802SOL    HW1 6618   4.467   3.372   5.196
  802SOL    HW2 6619   4.529   3.381   5.334
  803SOL     OW 6620   6.941   5.695   1.856
  803SOL    HW1 6621   6.905   5.714   1.943
  803SOL    HW2 6622   6.949   5.780   1.815
  804SOL     OW 6623   6.340   8.574   5.559
  804SOL    HW1 6624   6.413   8.635   5.571
  804SOL    HW2 6625   6.322   8.576   5.465
  805SOL     OW 6626   6.006   3.260   1.550
  805SOL    HW1 6627   6.048   3.250   1.465
  805SOL    HW2 6628   6.038   3.187   1.602
  806SOL     OW 6629   2.080   8.090   2.958
  806SOL    HW1 6630   2.106   8.165   2.905
  806SOL    HW2 6631   1.987   8.079   2.939
  807SOL     OW 6632   4.983   6.120   4.798
  807SOL    HW1 6633   5.073   6.124   4.832
  807SOL    HW2 6634   4.972   6.201   4.749
  808SOL     OW 6635   0.631   4.984   3.370
  808SOL    HW1 6636   0.719   4.954   3.391
  808SOL    HW2 6637   0.646   5.066   3.321
  809SOL     OW 6638  -0.493   2.604   4.179
  809SOL    HW1 6639  -0.567   2.558   4.219
  809SOL    HW2 6640  -0.459   2.542   4.114
  810SOL     OW 6641   2.042   5.237   0.198
  810SOL    HW1 6642   2.086   5.199   0.122
  810SOL    HW2 6643   2.054   5.172   0.268
  811SOL     OW 6644   2.740   6.131   2.482
  811SOL    HW1 6645   2.656   6.102   2.446
  811SOL    HW2 6646   2.768   6.058   2.538
  812SOL     OW 6647   6.954   7.834   1.326
  812SOL    HW1 6648   6.939   7.740   1.313
  812SOL    HW2 6649   7.019   7.838   1.396
  813SOL     OW 6650   3.911   6.336   1.325
  813SOL    HW1 6651   3.885   6.427   1.317
  813SOL    HW2 6652   3.832   6.291   1.353
  814SOL     OW 6653   5.960   4.846   2.849
  814SOL    HW1 6654   5.892   4.861   2.915
  814SOL    HW2 6655   6.006   4.768   2.880
  815SOL     OW 6656  -0.020   5.777   5.561
  815SOL    HW1 6657  -0.059   5.760   5.475
  815SOL    HW2 6658  -0.092   5.761   5.623
  816SOL     OW 6659   2.812   8.775   4.462
  816SOL    HW1 6660   2.780   8.718   4.392
  816SOL    HW2 6661   2.798   8.864   4.428
  817SOL     OW 6662  -0.471   2.130   2.311
  817SOL    HW1 6663  -0.467   2.104   2.219
  817SOL    HW2 6664  -0.556   2.098   2.341
  818SOL     OW 6665   5.621   6.353   5.088
  818SOL    HW1 6666   5.526   6.349   5.082
  818SOL    HW2 6667   5.652   6.317   5.005
  819SOL     OW 6668   3.084   2.308   0.239
  819SOL    HW1 6669   3.002   2.287   0.283
  819SOL    HW2 6670   3.143   2.335   0.310
  820SOL     OW 6671   1.959   6.505   2.127
  820SOL    HW1 6672   1.882   6.497   2.071
  820SOL    HW2 6673   1.962   6.598   2.151
  821SOL     OW 6674   4.554   9.330   5.822
  821SOL    HW1 6675   4.492   9.298   5.756
  821SOL    HW2 6676   4.576   9.253   5.874
  822SOL     OW 6677   3.040   7.076   1.991
  822SOL    HW1 6678   3.050   7.109   2.081
  822SOL    HW2 6679   2.958   7.115   1.960
  823SOL     OW 6680   3.818   1.471   0.417
  823SOL    HW1 6681   3.864   1.416   0.354
  823SOL    HW2 6682   3.851   1.443   0.502
  824SOL     OW 6683   3.350   5.720   6.088
  824SOL    HW1 6684   3.293   5.654   6.049
  824SOL    HW2 6685   3.435   5.678   6.093
  825SOL     OW 6686   6.745   2.111   1.976
  825SOL    HW1 6687   6.660   2.068   1.984
  825SOL    HW2 6688   6.725   2.195   1.934
  826SOL     OW 6689   4.800   6.093   5.126
  826SOL    HW1 6690   4.882   6.044   5.135
  826SOL    HW2 6691   4.756   6.081   5.210
  827SOL     OW 6692   5.202   6.225   4.189
  827SOL    HW1 6693   5.209   6.312   4.150
  827SOL    HW2 6694   5.283   6.214   4.238
  828SOL     OW 6695   6.888   1.205   0.033
  828SOL    HW1 6696   6.825   1.176   0.098
  828SOL    HW2 6697   6.881   1.142  -0.038
  829SOL     OW 6698   2.589   5.897   1.802
  829SOL    HW1 6699   2.675   5.892   1.760
  829SOL    HW2 6700   2.556   5.984   1.778
  830SOL     OW 6701   3.979   4.494   5.730
  830SOL    HW1 6702   3.981   4.409   5.774
  830SOL    HW2 6703   3.886   4.519   5.730
  831SOL     OW 6704   6.265   3.979   0.878
  831SOL    HW1 6705   6.213   3.899   0.868
  831SOL    HW2 6706   6.230   4.038   0.811
  832SOL     OW 6707   4.812   2.662   0.584
  832SOL    HW1 6708   4.786   2.746   0.547
  832SOL    HW2 6709   4.835   2.608   0.509
  833SOL     OW 6710   3.185   6.888   2.327
  833SOL    HW1 6711   3.130   6.812   2.343
  833SOL    HW2 6712   3.170   6.909   2.234
  834SOL     OW 6713   5.865   3.052   1.180
  834SOL    HW1 6714   5.840   3.130   1.130
  834SOL    HW2 6715   5.870   2.982   1.115
  835SOL     OW 6716   2.533   6.939   3.200
  835SOL    HW1 6717   2.480   6.902   3.130
  835SOL    HW2 6718   2.507   6.891   3.279
  836SOL     OW 6719   5.380   1.250   0.463
  836SOL    HW1 6720   5.422   1.252   0.376
  836SOL    HW2 6721   5.444   1.207   0.519
  837SOL     OW 6722   7.036   9.266   5.385
  837SOL    HW1 6723   7.035   9.298   5.475
  837SOL    HW2 6724   6.957   9.303   5.345
  838SOL     OW 6725   5.612   3.266   3.611
  838SOL    HW1 6726   5.558   3.284   3.533
  838SOL    HW2 6727   5.675   3.338   3.612
  839SOL     OW 6728   6.491   5.829   3.662
  839SOL    HW1 6729   6.586   5.824   3.652
  839SOL    HW2 6730   6.478   5.860   3.751
  840SOL     OW 6731   0.120   8.384   5.084
  840SOL    HW1 6732   0.155   8.313   5.030
  840SOL    HW2 6733   0.052   8.424   5.030
  841SOL     OW 6734   4.946   6.222   1.141
  841SOL    HW1 6735   4.866   6.222   1.087
  841SOL    HW2 6736   4.914   6.236   1.230
  842SOL     OW 6737   8.696   7.704   2.342
  842SOL    HW1 6738   8.756   7.746   2.404
  842SOL    HW2 6739   8.733   7.723   2.256
  843SOL     OW 6740   2.961   2.855   0.408
  843SOL    HW1 6741   2.993   2.769   0.434
  843SOL    HW2 6742   2.868   2.854   0.427
  844SOL     OW 6743   0.253   4.633   2.968
  844SOL    HW1 6744   0.242   4.705   3.030
  844SOL    HW2 6745   0.346   4.613   2.971
  845SOL     OW 6746   3.927   2.936   1.157
  845SOL    HW1 6747   3.991   2.918   1.088
  845SOL    HW2 6748   3.955   3.019   1.195
  846SOL     OW 6749   2.994   6.982   4.993
  846SOL    HW1 6750   3.026   6.892   5.002
  846SOL    HW2 6751   2.985   6.996   4.899
  847SOL     OW 6752   0.421   1.596   1.629
  847SOL    HW1 6753   0.502   1.577   1.677
  847SOL    HW2 6754   0.363   1.522   1.650
  848SOL     OW 6755   1.207  10.040   6.149
  848SOL    HW1 6756   1.242  10.008   6.233
  848SOL    HW2 6757   1.122   9.998   6.141
  849SOL     OW 6758   3.773   7.024   0.808
  849SOL    HW1 6759   3.832   7.055   0.739
  849SOL    HW2 6760   3.829   6.971   0.865
  850SOL     OW 6761   6.636   6.838   4.281
  850SOL    HW1 6762   6.678   6.899   4.341
  850SOL    HW2 6763   6.636   6.755   4.328
  851SOL     OW 6764   5.620   3.979   0.011
  851SOL    HW1 6765   5.565   3.982  -0.067
  851SOL    HW2 6766   5.710   3.983  -0.023
  852SOL     OW 6767   2.875   8.448   6.115
  852SOL    HW1 6768   2.871   8.353   6.121
  852SOL    HW2 6769   2.960   8.471   6.154
  853SOL     OW 6770   2.863   2.153   2.028
  853SOL    HW1 6771   2.946   2.168   2.073
  853SOL    HW2 6772   2.887   2.110   1.946
  854SOL     OW 6773   6.591   6.707   3.780
  854SOL    HW1 6774   6.571   6.696   3.687
  854SOL    HW2 6775   6.534   6.779   3.808
  855SOL     OW 6776   1.824   7.879   4.943
  855SOL    HW1 6777   1.731   7.891   4.928
  855SOL    HW2 6778   1.830   7.838   5.030
  856SOL     OW 6779   4.885   6.617   4.883
  856SOL    HW1 6780   4.798   6.617   4.843
  856SOL    HW2 6781   4.886   6.541   4.940
  857SOL     OW 6782   6.249   4.679   2.086
  857SOL    HW1 6783   6.216   4.733   2.015
  857SOL    HW2 6784   6.332   4.721   2.112
  858SOL     OW 6785   4.068   7.693   2.149
  858SOL    HW1 6786   4.161   7.694   2.172
  858SOL    HW2 6787   4.023   7.678   2.232
  859SOL     OW 6788   6.332   0.477   0.366
  859SOL    HW1 6789   6.324   0.560   0.413
  859SOL    HW2 6790   6.241   0.449   0.352
  860SOL     OW 6791   4.946   3.895   5.247
  860SOL    HW1 6792   4.884   3.845   5.195
  860SOL    HW2 6793   5.024   3.840   5.250
  861SOL     OW 6794   6.769   7.269   3.802
  861SOL    HW1 6795   6.821   7.188   3.796
  861SOL    HW2 6796   6.686   7.241   3.841
  862SOL     OW 6797   5.454   3.451   2.230
  862SOL    HW1 6798   5.421   3.364   2.206
  862SOL    HW2 6799   5.485   3.488   2.148
  863SOL     OW 6800   6.092   7.176   5.034
  863SOL    HW1 6801   6.080   7.150   5.126
  863SOL    HW2 6802   6.060   7.266   5.030
  864SOL     OW 6803   4.793   8.185   5.597
  864SOL    HW1 6804   4.848   8.114   5.562
  864SOL    HW2 6805   4.848   8.227   5.663
  865SOL     OW 6806   2.541   5.153   0.232
  865SOL    HW1 6807   2.528   5.064   0.199
  865SOL    HW2 6808   2.485   5.207   0.176
  866SOL     OW 6809   2.690   8.414   3.386
  866SOL    HW1 6810   2.749   8.399   3.312
  866SOL    HW2 6811   2.623   8.474   3.351
  867SOL     OW 6812   0.927   5.339   5.827
  867SOL    HW1 6813   0.882   5.308   5.748
  867SOL    HW2 6814   0.943   5.259   5.878
  868SOL     OW 6815   7.937   4.635   0.130
  868SOL    HW1 6816   8.004   4.574   0.100
  868SOL    HW2 6817   7.881   4.583   0.188
  869SOL     OW 6818   6.336   6.211   1.175
  869SOL    HW1 6819   6.333   6.141   1.110
  869SOL    HW2 6820   6.248   6.249   1.172
  870SOL     OW 6821   3.326   5.845   0.818
  870SOL    HW1 6822   3.257   5.781   0.804
  870SOL    HW2 6823   3.339   5.886   0.733
  871SOL     OW 6824   0.848   4.076   2.939
  871SOL    HW1 6825   0.860   4.171   2.939
  871SOL    HW2 6826   0.933   4.041   2.912
  872SOL     OW 6827  -1.495   4.050   5.040
  872SOL    HW1 6828  -1.524   4.059   5.131
  872SOL    HW2 6829  -1.400   4.054   5.045
  873SOL     OW 6830   7.208   9.933   5.505
  873SOL    HW1 6831   7.248   9.904   5.587
  873SOL    HW2 6832   7.190   9.852   5.457
  874SOL     OW 6833   5.519   7.461   5.040
  874SOL    HW1 6834   5.516   7.543   5.089
  874SOL    HW2 6835   5.444   7.411   5.071
  875SOL     OW 6836   6.948   9.161   4.272
  875SOL    HW1 6837   7.022   9.173   4.212
  875SOL    HW2 6838   6.887   9.106   4.223
  876SOL     OW 6839  -0.616   7.694   6.154
  876SOL    HW1 6840  -0.614   7.632   6.081
  876SOL    HW2 6841  -0.540   7.672   6.207
  877SOL     OW 6842   5.482   0.911   1.410
  877SOL    HW1 6843   5.444   0.979   1.466
  877SOL    HW2 6844   5.410   0.882   1.355
  878SOL     OW 6845   0.086   6.945   3.913
  878SOL    HW1 6846   0.176   6.951   3.944
  878SOL    HW2 6847   0.088   6.876   3.846
  879SOL     OW 6848   4.886   2.116   2.715
  879SOL    HW1 6849   4.877   2.204   2.680
  879SOL    HW2 6850   4.808   2.069   2.684
  880SOL     OW 6851   5.645   0.601   0.498
  880SOL    HW1 6852   5.610   0.543   0.566
  880SOL    HW2 6853   5.585   0.591   0.425
  881SOL     OW 6854   5.707   1.661   1.536
  881SOL    HW1 6855   5.773   1.671   1.605
  881SOL    HW2 6856   5.757   1.637   1.458
  882SOL     OW 6857   5.560   6.438   0.284
  882SOL    HW1 6858   5.492   6.486   0.331
  882SOL    HW2 6859   5.613   6.505   0.242
  883SOL     OW 6860   2.033   2.460   1.598
  883SOL    HW1 6861   2.052   2.515   1.674
  883SOL    HW2 6862   1.984   2.386   1.634
  884SOL     OW 6863   2.631   6.132   5.788
  884SOL    HW1 6864   2.580   6.214   5.785
  884SOL    HW2 6865   2.578   6.074   5.842
  885SOL     OW 6866   3.957   6.734   5.375
  885SOL    HW1 6867   4.001   6.816   5.356
  885SOL    HW2 6868   3.866   6.749   5.348
  886SOL     OW 6869   6.080   8.306   5.245
  886SOL    HW1 6870   6.006   8.365   5.231
  886SOL    HW2 6871   6.100   8.315   5.338
  887SOL     OW 6872   2.744  10.332   6.166
  887SOL    HW1 6873   2.660  10.293   6.190
  887SOL    HW2 6874   2.800  10.257   6.145
  888SOL     OW 6875   3.343   5.715   5.559
  888SOL    HW1 6876   3.262   5.713   5.609
  888SOL    HW2 6877   3.315   5.720   5.467
  889SOL     OW 6878   4.048   6.042   6.152
  889SOL    HW1 6879   4.064   6.053   6.058
  889SOL    HW2 6880   4.108   6.103   6.193
  890SOL     OW 6881   3.952   1.433   2.291
  890SOL    HW1 6882   4.018   1.409   2.356
  890SOL    HW2 6883   3.993   1.504   2.242
  891SOL     OW 6884   5.670   2.639   4.244
  891SOL    HW1 6885   5.593   2.647   4.301
  891SOL    HW2 6886   5.744   2.632   4.305
  892SOL     OW 6887   2.405   5.234   6.007
  892SOL    HW1 6888   2.467   5.250   5.936
  892SOL    HW2 6889   2.355   5.315   6.013
  893SOL     OW 6890   5.098   7.365   3.324
  893SOL    HW1 6891   5.079   7.335   3.236
  893SOL    HW2 6892   5.183   7.410   3.317
  894SOL     OW 6893   5.702   6.212   3.330
  894SOL    HW1 6894   5.797   6.220   3.340
  894SOL    HW2 6895   5.673   6.299   3.303
  895SOL     OW 6896   6.817   6.989   1.172
  895SOL    HW1 6897   6.729   6.983   1.210
  895SOL    HW2 6898   6.820   7.077   1.134
  896SOL     OW 6899   6.446   8.585   3.893
  896SOL    HW1 6900   6.486   8.508   3.932
  896SOL    HW2 6901   6.486   8.659   3.939
  897SOL     OW 6902   5.982   6.496   4.812
  897SOL    HW1 6903   5.944   6.485   4.725
  897SOL    HW2 6904   5.968   6.412   4.856
  898SOL     OW 6905   5.595   2.747   3.613
  898SOL    HW1 6906   5.616   2.840   3.603
  898SOL    HW2 6907   5.665   2.702   3.566
  899SOL     OW 6908   1.291   6.920   4.663
  899SOL    HW1 6909   1.364   6.946   4.720
  899SOL    HW2 6910   1.262   6.836   4.699
  900SOL     OW 6911   5.860   1.743   1.997
  900SOL    HW1 6912   5.898   1.831   2.001
  900SOL    HW2 6913   5.922   1.688   2.045
  901SOL     OW 6914  -0.347   1.854   1.650
  901SOL    HW1 6915  -0.415   1.831   1.714
  901SOL    HW2 6916  -0.265   1.852   1.699
  902SOL     OW 6917   5.460   2.607   3.794
  902SOL    HW1 6918   5.518   2.650   3.731
  902SOL    HW2 6919   5.518   2.579   3.865
  903SOL     OW 6920   6.065   6.077   5.139
  903SOL    HW1 6921   6.066   6.164   5.177
  903SOL    HW2 6922   6.110   6.022   5.203
  904SOL     OW 6923   3.126   5.274   2.482
  904SOL    HW1 6924   3.206   5.275   2.536
  904SOL    HW2 6925   3.148   5.329   2.407
  905SOL     OW 6926   5.317   3.606   3.777
  905SOL    HW1 6927   5.263   3.672   3.820
  905SOL    HW2 6928   5.407   3.635   3.792
  906SOL     OW 6929   4.496   4.725   5.451
  906SOL    HW1 6930   4.524   4.657   5.389
  906SOL    HW2 6931   4.539   4.805   5.420
  907SOL     OW 6932   8.019   7.852   3.469
  907SOL    HW1 6933   8.098   7.817   3.427
  907SOL    HW2 6934   8.017   7.812   3.555
  908SOL     OW 6935   8.982   8.409   2.522
  908SOL    HW1 6936   9.051   8.453   2.571
  908SOL    HW2 6937   9.014   8.407   2.432
  909SOL     OW 6938   4.589   7.817   1.407
  909SOL    HW1 6939   4.554   7.757   1.473
  909SOL    HW2 6940   4.543   7.899   1.423
  910SOL     OW 6941   5.388   5.946   2.918
  910SOL    HW1 6942   5.416   6.038   2.913
  910SOL    HW2 6943   5.392   5.925   3.011
  911SOL     OW 6944  -0.690   8.698   6.166
  911SOL    HW1 6945  -0.755   8.682   6.234
  911SOL    HW2 6946  -0.675   8.792   6.169
  912SOL     OW 6947   1.549   8.993   3.566
  912SOL    HW1 6948   1.475   9.008   3.625
  912SOL    HW2 6949   1.512   8.999   3.478
  913SOL     OW 6950   1.662   1.977   1.083
  913SOL    HW1 6951   1.629   2.067   1.088
  913SOL    HW2 6952   1.744   1.985   1.035
  914SOL     OW 6953   5.931   6.517   3.644
  914SOL    HW1 6954   5.982   6.527   3.723
  914SOL    HW2 6955   5.919   6.606   3.610
  915SOL     OW 6956   3.988   5.609   5.855
  915SOL    HW1 6957   3.947   5.631   5.939
  915SOL    HW2 6958   3.924   5.551   5.813
  916SOL     OW 6959   5.102   6.161   2.781
  916SOL    HW1 6960   5.115   6.253   2.801
  916SOL    HW2 6961   5.079   6.159   2.688
  917SOL     OW 6962   7.695   6.584   2.384
  917SOL    HW1 6963   7.670   6.493   2.365
  917SOL    HW2 6964   7.631   6.636   2.335
  918SOL     OW 6965   4.251   6.643   0.437
  918SOL    HW1 6966   4.291   6.598   0.362
  918SOL    HW2 6967   4.176   6.689   0.400
  919SOL     OW 6968   0.150   5.295   4.483
  919SOL    HW1 6969   0.095   5.372   4.466
  919SOL    HW2 6970   0.223   5.304   4.422
  920SOL     OW 6971   6.216   7.531   1.475
  920SOL    HW1 6972   6.299   7.530   1.521
  920SOL    HW2 6973   6.222   7.461   1.411
  921SOL     OW 6974   8.020   7.476   2.167
  921SOL    HW1 6975   7.973   7.543   2.218
  921SOL    HW2 6976   8.092   7.524   2.126
  922SOL     OW 6977   8.127   6.900   0.623
  922SOL    HW1 6978   8.097   6.908   0.532
  922SOL    HW2 6979   8.179   6.979   0.639
  923SOL     OW 6980   2.609   2.624   0.225
  923SOL    HW1 6981   2.582   2.535   0.202
  923SOL    HW2 6982   2.558   2.645   0.304
  924SOL     OW 6983   5.848   5.510   3.399
  924SOL    HW1 6984   5.814   5.542   3.482
  924SOL    HW2 6985   5.924   5.566   3.381
  925SOL     OW 6986   5.851   3.087   3.400
  925SOL    HW1 6987   5.815   3.104   3.488
  925SOL    HW2 6988   5.781   3.114   3.341
  926SOL     OW 6989   5.832   5.267   4.449
  926SOL    HW1 6990   5.790   5.322   4.383
  926SOL    HW2 6991   5.788   5.183   4.442
  927SOL     OW 6992   4.610   4.689   0.178
  927SOL    HW1 6993   4.611   4.750   0.104
  927SOL    HW2 6994   4.526   4.643   0.169
  928SOL     OW 6995   5.332   5.195   2.015
  928SOL    HW1 6996   5.247   5.199   1.972
  928SOL    HW2 6997   5.368   5.109   1.991
  929SOL     OW 6998   6.695   8.517   3.029
  929SOL    HW1 6999   6.692   8.518   2.933
  929SOL    HW2 7000   6.619   8.568   3.056
  930SOL     OW 7001   1.716   7.367   5.978
  930SOL    HW1 7002   1.783   7.316   5.933
  930SOL    HW2 7003   1.752   7.380   6.066
  931SOL     OW 7004   3.081   8.395   5.797
  931SOL    HW1 7005   3.025   8.372   5.723
  931SOL    HW2 7006   3.100   8.311   5.839
  932SOL     OW 7007   6.806   9.102   3.544
  932SOL    HW1 7008   6.832   9.140   3.460
  932SOL    HW2 7009   6.865   9.027   3.554
  933SOL     OW 7010   6.404   8.174   3.136
  933SOL    HW1 7011   6.356   8.253   3.161
  933SOL    HW2 7012   6.490   8.206   3.108
  934SOL     OW 7013   1.236   6.204   5.043
  934SOL    HW1 7014   1.186   6.285   5.052
  934SOL    HW2 7015   1.313   6.230   4.992
  935SOL     OW 7016   7.622   6.586   0.842
  935SOL    HW1 7017   7.706   6.545   0.862
  935SOL    HW2 7018   7.639   6.680   0.853
  936SOL     OW 7019   1.401   6.125   5.687
  936SOL    HW1 7020   1.307   6.142   5.678
  936SOL    HW2 7021   1.413   6.037   5.651
  937SOL     OW 7022   8.214   7.328   2.774
  937SOL    HW1 7023   8.136   7.291   2.814
  937SOL    HW2 7024   8.186   7.352   2.685
  938SOL     OW 7025   4.575   7.903   3.229
  938SOL    HW1 7026   4.651   7.924   3.176
  938SOL    HW2 7027   4.593   7.941   3.315
  939SOL     OW 7028   4.934   1.941   1.475
  939SOL    HW1 7029   4.866   2.008   1.471
  939SOL    HW2 7030   4.897   1.866   1.429
  940SOL     OW 7031   3.229   6.937   1.834
  940SOL    HW1 7032   3.186   6.998   1.894
  940SOL    HW2 7033   3.158   6.900   1.782
  941SOL     OW 7034   0.186   4.354   3.568
  941SOL    HW1 7035   0.094   4.366   3.593
  941SOL    HW2 7036   0.195   4.402   3.486
  942SOL     OW 7037   0.048   6.399   5.140
  942SOL    HW1 7038  -0.006   6.330   5.103
  942SOL    HW2 7039   0.117   6.413   5.075
  943SOL     OW 7040   5.984   1.584   1.281
  943SOL    HW1 7041   5.951   1.502   1.318
  943SOL    HW2 7042   6.049   1.556   1.216
  944SOL     OW 7043   4.392   6.414   2.702
  944SOL    HW1 7044   4.392   6.428   2.797
  944SOL    HW2 7045   4.382   6.319   2.692
  945SOL     OW 7046   4.526   7.281   3.638
  945SOL    HW1 7047   4.535   7.315   3.549
  945SOL    HW2 7048   4.432   7.277   3.653
  946SOL     OW 7049   6.900   3.613   3.065
  946SOL    HW1 7050   6.947   3.558   3.128
  946SOL    HW2 7051   6.808   3.603   3.088
  947SOL     OW 7052  -0.037   7.442   4.804
  947SOL    HW1 7053  -0.114   7.477   4.849
  947SOL    HW2 7054   0.037   7.487   4.845
  948SOL     OW 7055   5.131   5.988   0.423
  948SOL    HW1 7056   5.166   5.945   0.345
  948SOL    HW2 7057   5.037   5.991   0.407
  949SOL     OW 7058   4.154   5.694   4.207
  949SOL    HW1 7059   4.078   5.657   4.162
  949SOL    HW2 7060   4.216   5.716   4.137
  950SOL     OW 7061   0.576   5.368   2.630
  950SOL    HW1 7062   0.600   5.458   2.609
  950SOL    HW2 7063   0.491   5.375   2.674
  951SOL     OW 7064   3.428   5.455   0.116
  951SOL    HW1 7065   3.518   5.463   0.082
  951SOL    HW2 7066   3.373   5.460   0.039
  952SOL     OW 7067   4.659   6.312   4.777
  952SOL    HW1 7068   4.602   6.236   4.793
  952SOL    HW2 7069   4.705   6.291   4.696
  953SOL     OW 7070   2.595   2.780   1.480
  953SOL    HW1 7071   2.515   2.829   1.502
  953SOL    HW2 7072   2.637   2.763   1.564
  954SOL     OW 7073   1.761   2.594   0.992
  954SOL    HW1 7074   1.833   2.657   0.980
  954SOL    HW2 7075   1.686   2.649   1.015
  955SOL     OW 7076   2.158   2.853   0.740
  955SOL    HW1 7077   2.092   2.807   0.688
  955SOL    HW2 7078   2.235   2.797   0.735
  956SOL     OW 7079   3.021   8.103   3.047
  956SOL    HW1 7080   3.087   8.171   3.039
  956SOL    HW2 7081   3.056   8.043   3.113
  957SOL     OW 7082   7.255   3.900   0.842
  957SOL    HW1 7083   7.290   3.907   0.931
  957SOL    HW2 7084   7.312   3.955   0.789
  958SOL     OW 7085   2.388   5.955   4.233
  958SOL    HW1 7086   2.317   5.918   4.285
  958SOL    HW2 7087   2.454   5.886   4.231
  959SOL     OW 7088   3.642   5.731   5.071
  959SOL    HW1 7089   3.704   5.799   5.097
  959SOL    HW2 7090   3.685   5.685   4.999
  960SOL     OW 7091   2.518   8.952   5.953
  960SOL    HW1 7092   2.586   9.014   5.981
  960SOL    HW2 7093   2.531   8.942   5.859
  961SOL     OW 7094   0.822   6.732   4.481
  961SOL    HW1 7095   0.915   6.721   4.464
  961SOL    HW2 7096   0.803   6.671   4.552
  962SOL     OW 7097   7.017   2.120   1.917
  962SOL    HW1 7098   7.027   2.214   1.932
  962SOL    HW2 7099   6.934   2.098   1.960
  963SOL     OW 7100   6.737   6.437   1.118
  963SOL    HW1 7101   6.688   6.458   1.039
  963SOL    HW2 7102   6.695   6.357   1.152
  964SOL     OW 7103   2.890   7.699   3.107
  964SOL    HW1 7104   2.900   7.664   3.019
  964SOL    HW2 7105   2.942   7.641   3.162
  965SOL     OW 7106   0.042   3.413   4.679
  965SOL    HW1 7107   0.108   3.472   4.643
  965SOL    HW2 7108   0.001   3.464   4.750
  966SOL     OW 7109   7.092   2.368   1.548
  966SOL    HW1 7110   7.019   2.366   1.486
  966SOL    HW2 7111   7.107   2.276   1.569
  967SOL     OW 7112   4.995   2.421   2.106
  967SOL    HW1 7113   4.902   2.397   2.102
  967SOL    HW2 7114   4.994   2.517   2.113
  968SOL     OW 7115   3.780   8.694   4.331
  968SOL    HW1 7116   3.868   8.689   4.368
  968SOL    HW2 7117   3.756   8.786   4.337
  969SOL     OW 7118  -0.930   4.462   6.175
  969SOL    HW1 7119  -0.880   4.532   6.216
  969SOL    HW2 7120  -0.925   4.389   6.237
  970SOL     OW 7121   0.621   2.813   2.214
  970SOL    HW1 7122   0.592   2.832   2.125
  970SOL    HW2 7123   0.614   2.896   2.260
  971SOL     OW 7124   7.172   9.484   5.204
  971SOL    HW1 7125   7.096   9.455   5.154
  971SOL    HW2 7126   7.245   9.480   5.141
  972SOL     OW 7127   5.168   1.003   0.120
  972SOL    HW1 7128   5.184   1.012   0.214
  972SOL    HW2 7129   5.081   0.965   0.114
  973SOL     OW 7130   1.841   8.376   4.688
  973SOL    HW1 7131   1.911   8.344   4.745
  973SOL    HW2 7132   1.874   8.362   4.599
  974SOL     OW 7133   5.281   5.714   1.357
  974SOL    HW1 7134   5.202   5.660   1.357
  974SOL    HW2 7135   5.334   5.679   1.285
  975SOL     OW 7136   2.074   5.809   0.263
  975SOL    HW1 7137   2.131   5.878   0.297
  975SOL    HW2 7138   2.129   5.730   0.264
  976SOL     OW 7139   1.859   6.429   5.085
  976SOL    HW1 7140   1.867   6.380   5.004
  976SOL    HW2 7141   1.922   6.500   5.077
  977SOL     OW 7142   4.904   5.036   4.940
  977SOL    HW1 7143   4.986   5.070   4.904
  977SOL    HW2 7144   4.836   5.068   4.880
  978SOL     OW 7145   1.772   6.876   3.058
  978SOL    HW1 7146   1.786   6.823   3.136
  978SOL    HW2 7147   1.691   6.925   3.076
  979SOL     OW 7148   1.264   6.047   2.449
  979SOL    HW1 7149   1.334   6.075   2.508
  979SOL    HW2 7150   1.286   6.086   2.365
  980SOL     OW 7151   5.765   8.521   2.943
  980SOL    HW1 7152   5.820   8.463   2.890
  980SOL    HW2 7153   5.694   8.548   2.884
  981SOL     OW 7154   4.719   8.604   3.928
  981SOL    HW1 7155   4.786   8.623   3.863
  981SOL    HW2 7156   4.656   8.676   3.920
  982SOL     OW 7157   6.014   7.444   4.724
  982SOL    HW1 7158   6.075   7.509   4.689
  982SOL    HW2 7159   5.956   7.493   4.782
  983SOL     OW 7160   4.248   0.934   0.898
  983SOL    HW1 7161   4.224   0.943   0.990
  983SOL    HW2 7162   4.251   0.839   0.884
  984SOL     OW 7163   5.167   4.978   3.460
  984SOL    HW1 7164   5.163   4.905   3.399
  984SOL    HW2 7165   5.108   4.953   3.531
  985SOL     OW 7166   4.077   1.711   2.565
  985SOL    HW1 7167   4.161   1.740   2.602
  985SOL    HW2 7168   4.059   1.629   2.610
  986SOL     OW 7169   1.297   3.927   5.745
  986SOL    HW1 7170   1.299   3.858   5.811
  986SOL    HW2 7171   1.388   3.937   5.716
  987SOL     OW 7172   0.167   3.952   3.202
  987SOL    HW1 7173   0.073   3.938   3.187
  987SOL    HW2 7174   0.180   4.046   3.185
  988SOL     OW 7175   5.376   8.200   2.114
  988SOL    HW1 7176   5.421   8.220   2.032
  988SOL    HW2 7177   5.310   8.269   2.123
  989SOL     OW 7178   3.683   5.560   4.821
  989SOL    HW1 7179   3.592   5.548   4.849
  989SOL    HW2 7180   3.682   5.538   4.728
  990SOL     OW 7181   5.724   5.308   0.722
  990SOL    HW1 7182   5.774   5.286   0.801
  990SOL    HW2 7183   5.787   5.353   0.666
  991SOL     OW 7184   1.334   4.532   2.038
  991SOL    HW1 7185   1.373   4.448   2.062
  991SOL    HW2 7186   1.367   4.593   2.104
  992SOL     OW 7187   8.331   8.131   3.134
  992SOL    HW1 7188   8.358   8.087   3.054
  992SOL    HW2 7189   8.355   8.223   3.120
  993SOL     OW 7190  -1.120   3.517   4.412
  993SOL    HW1 7191  -1.200   3.467   4.397
  993SOL    HW2 7192  -1.090   3.487   4.498
  994SOL     OW 7193   3.764   6.210   3.731
  994SOL    HW1 7194   3.750   6.139   3.669
  994SOL    HW2 7195   3.850   6.191   3.770
  995SOL     OW 7196   6.114   4.282   3.791
  995SOL    HW1 7197   6.103   4.290   3.886
  995SOL    HW2 7198   6.027   4.295   3.755
  996SOL     OW 7199   1.618   8.053   5.583
  996SOL    HW1 7200   1.686   8.087   5.642
  996SOL    HW2 7201   1.582   8.131   5.541
  997SOL     OW 7202   1.113   0.420   0.635
  997SOL    HW1 7203   1.112   0.404   0.540
  997SOL    HW2 7204   1.044   0.486   0.648
  998SOL     OW 7205   4.715   5.640   2.387
  998SOL    HW1 7206   4.683   5.564   2.437
  998SOL    HW2 7207   4.709   5.612   2.296
  999SOL     OW 7208  -0.720   6.813   5.904
  999SOL    HW1 7209  -0.777   6.865   5.847
  999SOL    HW2 7210  -0.663   6.764   5.844
 1000SOL     OW 7211   4.955   6.335   5.879
 1000SOL    HW1 7212   4.988   6.246   5.872
 1000SOL    HW2 7213   4.901   6.347   5.801
 1001SOL     OW 7214   6.757   8.616   4.223
 1001SOL    HW1 7215   6.848   8.589   4.234
 1001SOL    HW2 7216   6.762   8.697   4.171
 1002SOL     OW 7217   5.319   7.813   3.216
 1002SOL    HW1 7218   5.359   7.899   3.204
 1002SOL    HW2 7219   5.392   7.753   3.226
 1003SOL     OW 7220   0.102   3.641   1.972
 1003SOL    HW1 7221   0.035   3.581   2.005
 1003SOL    HW2 7222   0.175   3.633   2.033
 1004SOL     OW 7223   6.659   8.116   5.891
 1004SOL    HW1 7224   6.583   8.105   5.833
 1004SOL    HW2 7225   6.717   8.044   5.868
 1005SOL     OW 7226  -0.384   3.447   5.455
 1005SOL    HW1 7227  -0.440   3.384   5.501
 1005SOL    HW2 7228  -0.406   3.532   5.493
 1006SOL     OW 7229   6.136   5.535   0.748
 1006SOL    HW1 7230   6.142   5.599   0.678
 1006SOL    HW2 7231   6.195   5.568   0.816
 1007SOL     OW 7232   4.227   8.544   4.717
 1007SOL    HW1 7233   4.247   8.630   4.679
 1007SOL    HW2 7234   4.313   8.504   4.731
 1008SOL     OW 7235   2.158   7.202   1.224
 1008SOL    HW1 7236   2.170   7.109   1.246
 1008SOL    HW2 7237   2.108   7.237   1.298
 1009SOL     OW 7238   6.011   5.475   0.307
 1009SOL    HW1 7239   6.064   5.551   0.285
 1009SOL    HW2 7240   5.951   5.465   0.233
 1010SOL     OW 7241   2.530   4.488   2.811
 1010SOL    HW1 7242   2.587   4.539   2.869
 1010SOL    HW2 7243   2.497   4.418   2.867
 1011SOL     OW 7244  -0.294   4.610   4.728
 1011SOL    HW1 7245  -0.342   4.691   4.740
 1011SOL    HW2 7246  -0.298   4.566   4.813
 1012SOL     OW 7247   6.102   7.308   3.542
 1012SOL    HW1 7248   6.062   7.290   3.457
 1012SOL    HW2 7249   6.099   7.224   3.588
 1013SOL     OW 7250   1.646   6.881   6.001
 1013SOL    HW1 7251   1.610   6.954   5.951
 1013SOL    HW2 7252   1.614   6.803   5.957
 1014SOL     OW 7253   5.760   7.228   3.088
 1014SOL    HW1 7254   5.713   7.298   3.043
 1014SOL    HW2 7255   5.852   7.254   3.083
 1015SOL     OW 7256   5.843   5.983   5.631
 1015SOL    HW1 7257   5.754   5.962   5.661
 1015SOL    HW2 7258   5.897   5.912   5.664
 1016SOL     OW 7259   2.488   7.077   2.326
 1016SOL    HW1 7260   2.448   7.058   2.410
 1016SOL    HW2 7261   2.575   7.036   2.330
 1017SOL     OW 7262   2.938   5.869   0.258
 1017SOL    HW1 7263   2.896   5.824   0.185
 1017SOL    HW2 7264   2.942   5.961   0.230
 1018SOL     OW 7265   8.545   6.817   2.214
 1018SOL    HW1 7266   8.603   6.746   2.243
 1018SOL    HW2 7267   8.564   6.889   2.274
 1019SOL     OW 7268   2.522   3.035   1.899
 1019SOL    HW1 7269   2.429   3.016   1.891
 1019SOL    HW2 7270   2.553   2.974   1.966
 1020SOL     OW 7271   7.631   3.228   0.721
 1020SOL    HW1 7272   7.549   3.195   0.756
 1020SOL    HW2 7273   7.691   3.154   0.725
 1021SOL     OW 7274   1.910   5.340   4.792
 1021SOL    HW1 7275   1.997   5.301   4.781
 1021SOL    HW2 7276   1.872   5.339   4.704
 1022SOL     OW 7277   2.838   5.686   5.047
 1022SOL    HW1 7278   2.930   5.684   5.021
 1022SOL    HW2 7279   2.806   5.598   5.029
 1023SOL     OW 7280   5.534   8.274   3.381
 1023SOL    HW1 7281   5.563   8.270   3.472
 1023SOL    HW2 7282   5.615   8.289   3.332
 1024SOL     OW 7283   6.659   6.470   0.826
 1024SOL    HW1 7284   6.644   6.547   0.771
 1024SOL    HW2 7285   6.736   6.428   0.787
 1025SOL     OW 7286   1.880   5.679   1.540
 1025SOL    HW1 7287   1.873   5.769   1.572
 1025SOL    HW2 7288   1.967   5.675   1.500
 1026SOL     OW 7289   1.775   9.486   5.402
 1026SOL    HW1 7290   1.759   9.506   5.495
 1026SOL    HW2 7291   1.798   9.571   5.364
 1027SOL     OW 7292   1.551   6.177   1.491
 1027SOL    HW1 7293   1.567   6.261   1.449
 1027SOL    HW2 7294   1.639   6.143   1.510
 1028SOL     OW 7295   2.999   5.587   6.184
 1028SOL    HW1 7296   3.031   5.555   6.269
 1028SOL    HW2 7297   3.007   5.511   6.126
 1029SOL     OW 7298   5.172   2.589   3.195
 1029SOL    HW1 7299   5.199   2.625   3.279
 1029SOL    HW2 7300   5.095   2.641   3.171
 1030SOL     OW 7301   0.947   4.999   2.968
 1030SOL    HW1 7302   0.912   5.033   2.886
 1030SOL    HW2 7303   0.876   5.014   3.031
 1031SOL     OW 7304   5.970   1.890   2.548
 1031SOL    HW1 7305   6.024   1.838   2.490
 1031SOL    HW2 7306   5.909   1.936   2.490
 1032SOL     OW 7307   2.922   7.711   5.233
 1032SOL    HW1 7308   2.930   7.696   5.139
 1032SOL    HW2 7309   2.830   7.694   5.253
 1033SOL     OW 7310   7.579   2.982   0.284
 1033SOL    HW1 7311   7.539   2.994   0.198
 1033SOL    HW2 7312   7.514   3.013   0.346
 1034SOL     OW 7313  -0.060   7.459   5.925
 1034SOL    HW1 7314  -0.068   7.382   5.869
 1034SOL    HW2 7315  -0.138   7.511   5.905
 1035SOL     OW 7316   1.724   3.279   0.685
 1035SOL    HW1 7317   1.657   3.302   0.620
 1035SOL    HW2 7318   1.804   3.268   0.634
 1036SOL     OW 7319   5.206   6.067   5.496
 1036SOL    HW1 7320   5.147   6.142   5.483
 1036SOL    HW2 7321   5.213   6.027   5.409
 1037SOL     OW 7322   5.419   5.854   3.912
 1037SOL    HW1 7323   5.356   5.841   3.983
 1037SOL    HW2 7324   5.414   5.947   3.892
 1038SOL     OW 7325   3.183   1.684   2.711
 1038SOL    HW1 7326   3.208   1.751   2.649
 1038SOL    HW2 7327   3.256   1.679   2.772
 1039SOL     OW 7328   3.080   5.896   1.511
 1039SOL    HW1 7329   2.994   5.938   1.515
 1039SOL    HW2 7330   3.138   5.963   1.477
 1040SOL     OW 7331   4.684   6.677   0.853
 1040SOL    HW1 7332   4.648   6.719   0.775
 1040SOL    HW2 7333   4.737   6.745   0.895
 1041SOL     OW 7334   5.193   7.422   2.416
 1041SOL    HW1 7335   5.160   7.338   2.447
 1041SOL    HW2 7336   5.214   7.471   2.495
 1042SOL     OW 7337   2.126   8.671   5.187
 1042SOL    HW1 7338   2.128   8.691   5.281
 1042SOL    HW2 7339   2.181   8.739   5.148
 1043SOL     OW 7340   7.822   7.887   1.612
 1043SOL    HW1 7341   7.777   7.954   1.560
 1043SOL    HW2 7342   7.799   7.907   1.702
 1044SOL     OW 7343   2.486   5.839   5.131
 1044SOL    HW1 7344   2.547   5.870   5.198
 1044SOL    HW2 7345   2.535   5.848   5.049
 1045SOL     OW 7346   6.171   4.009   1.627
 1045SOL    HW1 7347   6.249   3.971   1.585
 1045SOL    HW2 7348   6.098   3.965   1.583
 1046SOL     OW 7349   6.520   4.297   1.287
 1046SOL    HW1 7350   6.530   4.378   1.237
 1046SOL    HW2 7351   6.546   4.320   1.376
 1047SOL     OW 7352   3.798   9.498   5.863
 1047SOL    HW1 7353   3.818   9.581   5.906
 1047SOL    HW2 7354   3.730   9.459   5.918
 1048SOL     OW 7355   2.735   0.431   0.333
 1048SOL    HW1 7356   2.678   0.450   0.259
 1048SOL    HW2 7357   2.775   0.347   0.312
 1049SOL     OW 7358   3.307   5.384   3.863
 1049SOL    HW1 7359   3.303   5.480   3.861
 1049SOL    HW2 7360   3.395   5.364   3.895
 1050SOL     OW 7361   4.483   5.869   4.065
 1050SOL    HW1 7362   4.540   5.802   4.102
 1050SOL    HW2 7363   4.412   5.821   4.024
 1051SOL     OW 7364   5.327   7.460   4.730
 1051SOL    HW1 7365   5.267   7.475   4.804
 1051SOL    HW2 7366   5.275   7.481   4.653
 1052SOL     OW 7367   7.093   7.976   1.706
 1052SOL    HW1 7368   7.027   7.914   1.735
 1052SOL    HW2 7369   7.076   8.055   1.758
 1053SOL     OW 7370   1.400   5.031   5.777
 1053SOL    HW1 7371   1.495   5.038   5.790
 1053SOL    HW2 7372   1.376   4.948   5.819
 1054SOL     OW 7373   8.015   5.487   1.397
 1054SOL    HW1 7374   7.990   5.447   1.315
 1054SOL    HW2 7375   8.038   5.577   1.374
 1055SOL     OW 7376   3.531   3.908   5.909
 1055SOL    HW1 7377   3.558   4.000   5.917
 1055SOL    HW2 7378   3.537   3.873   5.998
 1056SOL     OW 7379   6.096   5.899   2.201
 1056SOL    HW1 7380   6.113   5.805   2.213
 1056SOL    HW2 7381   6.017   5.903   2.148
 1057SOL     OW 7382   8.563   7.451   1.349
 1057SOL    HW1 7383   8.599   7.421   1.433
 1057SOL    HW2 7384   8.559   7.372   1.295
 1058SOL     OW 7385   2.182   6.258   5.407
 1058SOL    HW1 7386   2.102   6.288   5.451
 1058SOL    HW2 7387   2.176   6.295   5.319
 1059SOL     OW 7388   2.088   6.709   2.391
 1059SOL    HW1 7389   2.041   6.626   2.386
 1059SOL    HW2 7390   2.083   6.734   2.484
 1060SOL     OW 7391   7.219   5.818   2.154
 1060SOL    HW1 7392   7.130   5.782   2.159
 1060SOL    HW2 7393   7.272   5.746   2.121
 1061SOL     OW 7394   1.662   5.608   4.495
 1061SOL    HW1 7395   1.697   5.680   4.548
 1061SOL    HW2 7396   1.719   5.533   4.515
 1062SOL     OW 7397   2.453   6.436   1.018
 1062SOL    HW1 7398   2.369   6.396   0.994
 1062SOL    HW2 7399   2.496   6.372   1.075
 1063SOL     OW 7400   8.433   6.793   1.537
 1063SOL    HW1 7401   8.371   6.824   1.603
 1063SOL    HW2 7402   8.460   6.706   1.567
 1064SOL     OW 7403  -0.108   3.902   3.996
 1064SOL    HW1 7404  -0.173   3.833   4.011
 1064SOL    HW2 7405  -0.160   3.981   3.982
 1065SOL     OW 7406  -1.909   3.596   5.392
 1065SOL    HW1 7407  -1.880   3.507   5.413
 1065SOL    HW2 7408  -1.891   3.605   5.298
 1066SOL     OW 7409   4.580   3.823   5.766
 1066SOL    HW1 7410   4.494   3.835   5.806
 1066SOL    HW2 7411   4.614   3.911   5.755
 1067SOL     OW 7412   6.504   5.772   0.619
 1067SOL    HW1 7413   6.502   5.690   0.669
 1067SOL    HW2 7414   6.454   5.752   0.539
 1068SOL     OW 7415   5.368   6.366   5.160
 1068SOL    HW1 7416   5.368   6.424   5.237
 1068SOL    HW2 7417   5.278   6.332   5.156
 1069SOL     OW 7418   7.512   5.153   0.723
 1069SOL    HW1 7419   7.425   5.167   0.686
 1069SOL    HW2 7420   7.507   5.190   0.811
 1070SOL     OW 7421  -0.104   7.726   4.650
 1070SOL    HW1 7422  -0.032   7.718   4.587
 1070SOL    HW2 7423  -0.159   7.649   4.634
 1071SOL     OW 7424   2.163   6.997   5.413
 1071SOL    HW1 7425   2.088   7.028   5.463
 1071SOL    HW2 7426   2.135   7.000   5.322
 1072SOL     OW 7427   4.787   8.908   4.255
 1072SOL    HW1 7428   4.851   8.880   4.320
 1072SOL    HW2 7429   4.837   8.915   4.174
 1073SOL     OW 7430   6.373   5.483   4.393
 1073SOL    HW1 7431   6.281   5.466   4.372
 1073SOL    HW2 7432   6.420   5.406   4.359
 1074SOL     OW 7433   1.199   1.152   0.349
 1074SOL    HW1 7434   1.133   1.202   0.399
 1074SOL    HW2 7435   1.170   1.160   0.258
 1075SOL     OW 7436   2.267   6.320   2.498
 1075SOL    HW1 7437   2.189   6.374   2.481
 1075SOL    HW2 7438   2.246   6.235   2.460
 1076SOL     OW 7439   5.196   4.993   5.781
 1076SOL    HW1 7440   5.277   5.016   5.736
 1076SOL    HW2 7441   5.181   5.066   5.842
 1077SOL     OW 7442   3.658   6.933   1.576
 1077SOL    HW1 7443   3.586   6.893   1.527
 1077SOL    HW2 7444   3.641   6.909   1.667
 1078SOL     OW 7445   4.327   5.060   1.544
 1078SOL    HW1 7446   4.383   5.013   1.607
 1078SOL    HW2 7447   4.288   5.130   1.596
 1079SOL     OW 7448   5.507   8.898   3.296
 1079SOL    HW1 7449   5.456   8.824   3.264
 1079SOL    HW2 7450   5.581   8.905   3.235
 1080SOL     OW 7451   0.758   0.823   0.715
 1080SOL    HW1 7452   0.719   0.833   0.628
 1080SOL    HW2 7453   0.735   0.904   0.761
 1081SOL     OW 7454   5.973   5.108   5.455
 1081SOL    HW1 7455   6.069   5.106   5.450
 1081SOL    HW2 7456   5.949   5.025   5.497
 1082SOL     OW 7457   2.245   1.690   1.513
 1082SOL    HW1 7458   2.159   1.732   1.524
 1082SOL    HW2 7459   2.243   1.617   1.575
 1083SOL     OW 7460   5.868   7.277   4.543
 1083SOL    HW1 7461   5.910   7.318   4.467
 1083SOL    HW2 7462   5.929   7.293   4.616
 1084SOL     OW 7463  -0.655   4.638   3.841
 1084SOL    HW1 7464  -0.615   4.682   3.916
 1084SOL    HW2 7465  -0.651   4.545   3.863
 1085SOL     OW 7466   6.038   8.281   3.175
 1085SOL    HW1 7467   6.032   8.304   3.082
 1085SOL    HW2 7468   6.113   8.331   3.207
 1086SOL     OW 7469   3.841   8.096   4.127
 1086SOL    HW1 7470   3.783   8.157   4.173
 1086SOL    HW2 7471   3.886   8.149   4.062
 1087SOL     OW 7472   7.794   4.786   2.012
 1087SOL    HW1 7473   7.778   4.858   1.952
 1087SOL    HW2 7474   7.886   4.763   1.998
 1088SOL     OW 7475   4.648   7.193   5.042
 1088SOL    HW1 7476   4.597   7.115   5.063
 1088SOL    HW2 7477   4.736   7.160   5.023
 1089SOL     OW 7478   4.192   2.322   1.997
 1089SOL    HW1 7479   4.150   2.238   2.012
 1089SOL    HW2 7480   4.129   2.371   1.944
 1090SOL     OW 7481   1.322   7.469   2.316
 1090SOL    HW1 7482   1.400   7.511   2.351
 1090SOL    HW2 7483   1.252   7.492   2.378
 1091SOL     OW 7484   5.356   5.704   4.895
 1091SOL    HW1 7485   5.264   5.692   4.873
 1091SOL    HW2 7486   5.357   5.775   4.959
 1092SOL     OW 7487   3.587   3.252   0.472
 1092SOL    HW1 7488   3.555   3.233   0.384
 1092SOL    HW2 7489   3.536   3.327   0.500
 1093SOL     OW 7490   1.594   3.699   0.385
 1093SOL    HW1 7491   1.618   3.724   0.474
 1093SOL    HW2 7492   1.668   3.728   0.331
 1094SOL     OW 7493   1.310   1.566   0.919
 1094SOL    HW1 7494   1.238   1.592   0.977
 1094SOL    HW2 7495   1.272   1.570   0.831
 1095SOL     OW 7496   8.048   6.835   1.690
 1095SOL    HW1 7497   7.993   6.771   1.736
 1095SOL    HW2 7498   7.996   6.915   1.689
 1096SOL     OW 7499   6.571   5.172   0.943
 1096SOL    HW1 7500   6.557   5.149   0.851
 1096SOL    HW2 7501   6.552   5.092   0.991
 1097SOL     OW 7502   2.449   3.913   2.130
 1097SOL    HW1 7503   2.489   3.966   2.062
 1097SOL    HW2 7504   2.362   3.951   2.143
 1098SOL     OW 7505   6.701   4.904   0.122
 1098SOL    HW1 7506   6.622   4.854   0.099
 1098SOL    HW2 7507   6.692   4.920   0.216
 1099SOL     OW 7508   5.387   5.334   1.209
 1099SOL    HW1 7509   5.443   5.273   1.258
 1099SOL    HW2 7510   5.343   5.279   1.144
 1100SOL     OW 7511   2.732   6.412   0.943
 1100SOL    HW1 7512   2.726   6.484   1.006
 1100SOL    HW2 7513   2.674   6.437   0.872
 1101SOL     OW 7514   5.104   3.033   3.327
 1101SOL    HW1 7515   5.119   2.940   3.315
 1101SOL    HW2 7516   5.025   3.052   3.275
 1102SOL     OW 7517   2.729   2.607   0.545
 1102SOL    HW1 7518   2.754   2.592   0.454
 1102SOL    HW2 7519   2.663   2.676   0.541
 1103SOL     OW 7520   7.115   7.064   3.349
 1103SOL    HW1 7521   7.146   7.089   3.262
 1103SOL    HW2 7522   7.147   7.133   3.407
 1104SOL     OW 7523   4.359   7.162   4.679
 1104SOL    HW1 7524   4.420   7.130   4.613
 1104SOL    HW2 7525   4.395   7.246   4.707
 1105SOL     OW 7526   4.886   2.332   2.950
 1105SOL    HW1 7527   4.922   2.364   3.033
 1105SOL    HW2 7528   4.860   2.242   2.969
 1106SOL     OW 7529   0.027   4.720   4.956
 1106SOL    HW1 7530  -0.031   4.746   5.028
 1106SOL    HW2 7531  -0.005   4.769   4.880
 1107SOL     OW 7532   0.020   4.559   5.507
 1107SOL    HW1 7533   0.067   4.557   5.590
 1107SOL    HW2 7534   0.079   4.606   5.448
 1108SOL     OW 7535   0.123   4.253   4.237
 1108SOL    HW1 7536   0.108   4.207   4.155
 1108SOL    HW2 7537   0.198   4.310   4.220
 1109SOL     OW 7538   6.349   5.471   5.000
 1109SOL    HW1 7539   6.424   5.436   5.048
 1109SOL    HW2 7540   6.379   5.478   4.910
 1110SOL     OW 7541   4.621   3.144   2.643
 1110SOL    HW1 7542   4.530   3.165   2.620
 1110SOL    HW2 7543   4.615   3.067   2.698
 1111SOL     OW 7544   2.314   2.766   1.314
 1111SOL    HW1 7545   2.308   2.838   1.378
 1111SOL    HW2 7546   2.405   2.768   1.285
 1112SOL     OW 7547   0.628   2.874   1.154
 1112SOL    HW1 7548   0.549   2.928   1.152
 1112SOL    HW2 7549   0.649   2.866   1.247
 1113SOL     OW 7550   5.048   3.044   0.733
 1113SOL    HW1 7551   5.068   2.985   0.661
 1113SOL    HW2 7552   4.996   2.992   0.794
 1114SOL     OW 7553  -0.156   4.740   5.935
 1114SOL    HW1 7554  -0.218   4.799   5.891
 1114SOL    HW2 7555  -0.103   4.798   5.989
 1115SOL     OW 7556   4.071   5.964   3.899
 1115SOL    HW1 7557   4.082   6.059   3.903
 1115SOL    HW2 7558   4.020   5.943   3.977
 1116SOL     OW 7559   4.766   9.695   6.106
 1116SOL    HW1 7560   4.780   9.625   6.041
 1116SOL    HW2 7561   4.687   9.668   6.153
 1117SOL     OW 7562   3.744   6.195   1.730
 1117SOL    HW1 7563   3.684   6.126   1.760
 1117SOL    HW2 7564   3.772   6.238   1.811
 1118SOL     OW 7565   2.122   6.688   1.729
 1118SOL    HW1 7566   2.177   6.652   1.799
 1118SOL    HW2 7567   2.184   6.716   1.662
 1119SOL     OW 7568   5.580   8.593   2.762
 1119SOL    HW1 7569   5.601   8.683   2.736
 1119SOL    HW2 7570   5.610   8.540   2.688
 1120SOL     OW 7571   7.498   5.600   0.688
 1120SOL    HW1 7572   7.562   5.533   0.666
 1120SOL    HW2 7573   7.497   5.602   0.784
 1121SOL     OW 7574   2.992   7.962   5.338
 1121SOL    HW1 7575   2.918   8.019   5.318
 1121SOL    HW2 7576   2.966   7.876   5.305
 1122SOL     OW 7577   1.735   9.578   6.133
 1122SOL    HW1 7578   1.674   9.513   6.097
 1122SOL    HW2 7579   1.679   9.653   6.155
 1123SOL     OW 7580   6.733   7.266   1.080
 1123SOL    HW1 7581   6.640   7.288   1.074
 1123SOL    HW2 7582   6.771   7.303   1.000
 1124SOL     OW 7583   2.748   5.189   1.667
 1124SOL    HW1 7584   2.698   5.114   1.698
 1124SOL    HW2 7585   2.757   5.174   1.573
 1125SOL     OW 7586   5.558   6.169   2.558
 1125SOL    HW1 7587   5.582   6.101   2.495
 1125SOL    HW2 7588   5.513   6.235   2.507
 1126SOL     OW 7589   1.871   1.295   0.002
 1126SOL    HW1 7590   1.788   1.269   0.042
 1126SOL    HW2 7591   1.917   1.343   0.071
 1127SOL     OW 7592   5.872   8.226   4.042
 1127SOL    HW1 7593   5.930   8.176   3.984
 1127SOL    HW2 7594   5.864   8.311   4.000
 1128SOL     OW 7595   3.545   6.074   0.122
 1128SOL    HW1 7596   3.629   6.029   0.125
 1128SOL    HW2 7597   3.505   6.044   0.040
 1129SOL     OW 7598   6.584   5.659   1.022
 1129SOL    HW1 7599   6.632   5.623   1.097
 1129SOL    HW2 7600   6.611   5.607   0.947
 1130SOL     OW 7601   6.514   5.399   3.865
 1130SOL    HW1 7602   6.475   5.358   3.943
 1130SOL    HW2 7603   6.588   5.449   3.898
 1131SOL     OW 7604   6.175   3.851   4.291
 1131SOL    HW1 7605   6.110   3.784   4.313
 1131SOL    HW2 7606   6.173   3.911   4.366
 1132SOL     OW 7607   7.076   6.635   2.000
 1132SOL    HW1 7608   7.072   6.707   1.938
 1132SOL    HW2 7609   7.128   6.669   2.073
 1133SOL     OW 7610   3.695   7.813   5.329
 1133SOL    HW1 7611   3.646   7.751   5.383
 1133SOL    HW2 7612   3.787   7.787   5.340
 1134SOL     OW 7613   3.080   7.858   3.625
 1134SOL    HW1 7614   3.040   7.771   3.621
 1134SOL    HW2 7615   3.009   7.917   3.650
 1135SOL     OW 7616  -0.383   6.411   4.578
 1135SOL    HW1 7617  -0.311   6.349   4.580
 1135SOL    HW2 7618  -0.399   6.426   4.485
 1136SOL     OW 7619  -1.325   3.367   4.309
 1136SOL    HW1 7620  -1.305   3.404   4.223
 1136SOL    HW2 7621  -1.333   3.273   4.294
 1137SOL     OW 7622   5.280   5.840   3.160
 1137SOL    HW1 7623   5.238   5.889   3.230
 1137SOL    HW2 7624   5.208   5.801   3.111
 1138SOL     OW 7625   1.080   7.560   4.649
 1138SOL    HW1 7626   1.119   7.502   4.715
 1138SOL    HW2 7627   1.044   7.500   4.583
 1139SOL     OW 7628   6.437   6.912   3.899
 1139SOL    HW1 7629   6.446   6.947   3.987
 1139SOL    HW2 7630   6.420   6.989   3.844
 1140SOL     OW 7631   3.216   9.016   3.910
 1140SOL    HW1 7632   3.219   8.937   3.856
 1140SOL    HW2 7633   3.224   9.088   3.848
 1141SOL     OW 7634   2.166   7.756   5.191
 1141SOL    HW1 7635   2.145   7.847   5.170
 1141SOL    HW2 7636   2.188   7.757   5.284
 1142SOL     OW 7637   5.135   2.523   1.129
 1142SOL    HW1 7638   5.189   2.600   1.111
 1142SOL    HW2 7639   5.133   2.517   1.224
 1143SOL     OW 7640   2.411   1.739   2.725
 1143SOL    HW1 7641   2.406   1.645   2.708
 1143SOL    HW2 7642   2.327   1.760   2.767
 1144SOL     OW 7643   6.434   8.156   5.175
 1144SOL    HW1 7644   6.517   8.116   5.200
 1144SOL    HW2 7645   6.459   8.225   5.114
 1145SOL     OW 7646   2.867   6.279   0.286
 1145SOL    HW1 7647   2.938   6.244   0.341
 1145SOL    HW2 7648   2.836   6.203   0.237
 1146SOL     OW 7649   8.665   4.350   0.177
 1146SOL    HW1 7650   8.678   4.291   0.103
 1146SOL    HW2 7651   8.718   4.312   0.247
 1147SOL     OW 7652   4.630   8.231   2.272
 1147SOL    HW1 7653   4.590   8.148   2.300
 1147SOL    HW2 7654   4.700   8.246   2.335
 1148SOL     OW 7655   7.611   3.494   0.299
 1148SOL    HW1 7656   7.645   3.408   0.275
 1148SOL    HW2 7657   7.588   3.534   0.215
 1149SOL     OW 7658   7.177   9.785   6.077
 1149SOL    HW1 7659   7.251   9.740   6.037
 1149SOL    HW2 7660   7.214   9.866   6.113
 1150SOL     OW 7661   7.715   6.548   1.427
 1150SOL    HW1 7662   7.669   6.506   1.500
 1150SOL    HW2 7663   7.808   6.537   1.448
 1151SOL     OW 7664   5.144   1.771   0.045
 1151SOL    HW1 7665   5.145   1.752   0.139
 1151SOL    HW2 7666   5.072   1.717   0.011
 1152SOL     OW 7667   6.199   5.217   2.092
 1152SOL    HW1 7668   6.259   5.272   2.041
 1152SOL    HW2 7669   6.255   5.148   2.128
 1153SOL     OW 7670   6.322   5.935   3.110
 1153SOL    HW1 7671   6.255   5.894   3.163
 1153SOL    HW2 7672   6.405   5.912   3.153
 1154SOL     OW 7673  -0.392   4.158   5.101
 1154SOL    HW1 7674  -0.346   4.081   5.133
 1154SOL    HW2 7675  -0.425   4.131   5.015
 1155SOL     OW 7676   1.464   7.790   3.510
 1155SOL    HW1 7677   1.391   7.749   3.463
 1155SOL    HW2 7678   1.425   7.824   3.590
 1156SOL     OW 7679   4.537   9.327   4.320
 1156SOL    HW1 7680   4.542   9.416   4.353
 1156SOL    HW2 7681   4.446   9.301   4.335
 1157SOL     OW 7682   5.473   6.121   0.876
 1157SOL    HW1 7683   5.497   6.113   0.783
 1157SOL    HW2 7684   5.414   6.196   0.880
 1158SOL     OW 7685   1.441   4.251   1.636
 1158SOL    HW1 7686   1.468   4.315   1.569
 1158SOL    HW2 7687   1.511   4.187   1.638
 1159SOL     OW 7688   2.004   5.413   5.146
 1159SOL    HW1 7689   2.062   5.487   5.128
 1159SOL    HW2 7690   1.989   5.417   5.241
 1160SOL     OW 7691  -0.548   3.822   3.303
 1160SOL    HW1 7692  -0.477   3.820   3.238
 1160SOL    HW2 7693  -0.624   3.853   3.254
 1161SOL     OW 7694   1.888   3.985   1.296
 1161SOL    HW1 7695   1.898   3.929   1.219
 1161SOL    HW2 7696   1.794   3.991   1.310
 1162SOL     OW 7697   5.776   6.278   4.381
 1162SOL    HW1 7698   5.747   6.228   4.457
 1162SOL    HW2 7699   5.696   6.289   4.328
 1163SOL     OW 7700   5.226   6.851   5.406
 1163SOL    HW1 7701   5.164   6.797   5.456
 1163SOL    HW2 7702   5.175   6.882   5.331
 1164SOL     OW 7703   1.154   3.690   0.769
 1164SOL    HW1 7704   1.101   3.615   0.742
 1164SOL    HW2 7705   1.095   3.765   0.759
 1165SOL     OW 7706   0.824   8.274   4.617
 1165SOL    HW1 7707   0.801   8.215   4.545
 1165SOL    HW2 7708   0.794   8.228   4.695
 1166SOL     OW 7709   6.361   5.531   0.191
 1166SOL    HW1 7710   6.380   5.456   0.248
 1166SOL    HW2 7711   6.430   5.594   0.211
 1167SOL     OW 7712   1.494   8.298   5.465
 1167SOL    HW1 7713   1.425   8.319   5.527
 1167SOL    HW2 7714   1.551   8.375   5.466
 1168SOL     OW 7715   5.337   5.186   3.810
 1168SOL    HW1 7716   5.422   5.148   3.832
 1168SOL    HW2 7717   5.342   5.276   3.843
 1169SOL     OW 7718   1.918   6.791   3.775
 1169SOL    HW1 7719   2.001   6.754   3.744
 1169SOL    HW2 7720   1.856   6.770   3.705
 1170SOL     OW 7721   0.624   1.406   0.693
 1170SOL    HW1 7722   0.661   1.371   0.612
 1170SOL    HW2 7723   0.535   1.373   0.696
 1171SOL     OW 7724   0.941   6.662   5.016
 1171SOL    HW1 7725   0.897   6.588   4.973
 1171SOL    HW2 7726   0.871   6.709   5.060
 1172SOL     OW 7727   3.330   1.255   1.233
 1172SOL    HW1 7728   3.374   1.228   1.315
 1172SOL    HW2 7729   3.331   1.176   1.179
 1173SOL     OW 7730   4.842   2.759   2.296
 1173SOL    HW1 7731   4.749   2.738   2.292
 1173SOL    HW2 7732   4.866   2.781   2.206
 1174SOL     OW 7733   2.857   9.327   5.741
 1174SOL    HW1 7734   2.914   9.378   5.683
 1174SOL    HW2 7735   2.877   9.361   5.829
 1175SOL     OW 7736   6.691   5.687   3.293
 1175SOL    HW1 7737   6.696   5.780   3.270
 1175SOL    HW2 7738   6.617   5.653   3.243
 1176SOL     OW 7739   4.167   6.971   0.378
 1176SOL    HW1 7740   4.132   7.039   0.436
 1176SOL    HW2 7741   4.116   6.893   0.400
 1177SOL     OW 7742   1.041   5.547   2.028
 1177SOL    HW1 7743   0.997   5.601   2.094
 1177SOL    HW2 7744   0.970   5.509   1.977
 1178SOL     OW 7745   1.110   8.756   4.295
 1178SOL    HW1 7746   1.084   8.724   4.381
 1178SOL    HW2 7747   1.035   8.808   4.265
 1179SOL     OW 7748   2.893   7.271   0.785
 1179SOL    HW1 7749   2.964   7.316   0.830
 1179SOL    HW2 7750   2.818   7.329   0.795
 1180SOL     OW 7751   0.579   2.042   1.470
 1180SOL    HW1 7752   0.594   2.071   1.380
 1180SOL    HW2 7753   0.595   1.948   1.468
 1181SOL     OW 7754   1.178   4.321   2.793
 1181SOL    HW1 7755   1.142   4.397   2.748
 1181SOL    HW2 7756   1.121   4.248   2.767
 1182SOL     OW 7757   3.169   7.276   2.623
 1182SOL    HW1 7758   3.110   7.215   2.668
 1182SOL    HW2 7759   3.214   7.222   2.558
 1183SOL     OW 7760   8.558   7.332   0.846
 1183SOL    HW1 7761   8.474   7.319   0.803
 1183SOL    HW2 7762   8.548   7.416   0.892
 1184SOL     OW 7763   1.693   7.450   3.790
 1184SOL    HW1 7764   1.612   7.502   3.782
 1184SOL    HW2 7765   1.704   7.410   3.704
 1185SOL     OW 7766   2.186   1.549   2.429
 1185SOL    HW1 7767   2.127   1.624   2.437
 1185SOL    HW2 7768   2.246   1.573   2.358
 1186SOL     OW 7769   0.761   5.612   3.770
 1186SOL    HW1 7770   0.684   5.612   3.713
 1186SOL    HW2 7771   0.734   5.560   3.846
 1187SOL     OW 7772   0.386   3.695   2.637
 1187SOL    HW1 7773   0.352   3.709   2.725
 1187SOL    HW2 7774   0.308   3.684   2.583
 1188SOL     OW 7775   0.814   2.075   2.376
 1188SOL    HW1 7776   0.739   2.051   2.431
 1188SOL    HW2 7777   0.802   2.023   2.297
 1189SOL     OW 7778   4.947   5.962   1.386
 1189SOL    HW1 7779   4.913   6.042   1.345
 1189SOL    HW2 7780   4.875   5.900   1.381
 1190SOL     OW 7781   2.481   6.496   4.600
 1190SOL    HW1 7782   2.517   6.493   4.689
 1190SOL    HW2 7783   2.469   6.404   4.577
 1191SOL     OW 7784   2.814   6.781   2.578
 1191SOL    HW1 7785   2.815   6.700   2.629
 1191SOL    HW2 7786   2.894   6.826   2.603
 1192SOL     OW 7787   6.282   8.377   2.258
 1192SOL    HW1 7788   6.342   8.445   2.289
 1192SOL    HW2 7789   6.236   8.417   2.185
 1193SOL     OW 7790   5.450   5.162   4.236
 1193SOL    HW1 7791   5.516   5.093   4.232
 1193SOL    HW2 7792   5.446   5.196   4.146
 1194SOL     OW 7793   4.288   3.118   2.920
 1194SOL    HW1 7794   4.240   3.185   2.969
 1194SOL    HW2 7795   4.325   3.061   2.987
 1195SOL     OW 7796   7.221   2.642   0.696
 1195SOL    HW1 7797   7.234   2.557   0.654
 1195SOL    HW2 7798   7.306   2.685   0.690
 1196SOL     OW 7799   0.842   5.880   3.867
 1196SOL    HW1 7800   0.792   5.938   3.810
 1196SOL    HW2 7801   0.808   5.793   3.847
 1197SOL     OW 7802   0.391   2.387   3.237
 1197SOL    HW1 7803   0.438   2.381   3.320
 1197SOL    HW2 7804   0.352   2.475   3.238
 1198SOL     OW 7805   4.862   6.347   0.105
 1198SOL    HW1 7806   4.778   6.391   0.086
 1198SOL    HW2 7807   4.860   6.267   0.052
 1199SOL     OW 7808   6.190   5.206   4.274
 1199SOL    HW1 7809   6.147   5.280   4.316
 1199SOL    HW2 7810   6.179   5.222   4.180
 1200SOL     OW 7811   2.923   6.786   0.629
 1200SOL    HW1 7812   2.840   6.739   0.621
 1200SOL    HW2 7813   2.987   6.718   0.650
 1201SOL     OW 7814   3.605   6.558   5.615
 1201SOL    HW1 7815   3.666   6.486   5.600
 1201SOL    HW2 7816   3.525   6.516   5.645
 1202SOL     OW 7817  -0.857   4.903   4.669
 1202SOL    HW1 7818  -0.785   4.858   4.713
 1202SOL    HW2 7819  -0.848   4.994   4.696
 1203SOL     OW 7820   4.520   5.505   2.571
 1203SOL    HW1 7821   4.544   5.449   2.497
 1203SOL    HW2 7822   4.522   5.447   2.646
 1204SOL     OW 7823   5.662   6.998   1.831
 1204SOL    HW1 7824   5.642   6.960   1.916
 1204SOL    HW2 7825   5.594   6.964   1.773
 1205SOL     OW 7826   3.457   4.218   0.775
 1205SOL    HW1 7827   3.536   4.258   0.738
 1205SOL    HW2 7828   3.453   4.251   0.865
 1206SOL     OW 7829   0.252   3.983   4.713
 1206SOL    HW1 7830   0.268   4.028   4.630
 1206SOL    HW2 7831   0.216   3.898   4.687
 1207SOL     OW 7832  -0.677   6.003   4.587
 1207SOL    HW1 7833  -0.630   6.082   4.614
 1207SOL    HW2 7834  -0.741   5.988   4.657
 1208SOL     OW 7835   4.807   2.603   4.146
 1208SOL    HW1 7836   4.780   2.685   4.106
 1208SOL    HW2 7837   4.840   2.629   4.232
 1209SOL     OW 7838   7.169   1.678   0.423
 1209SOL    HW1 7839   7.101   1.612   0.428
 1209SOL    HW2 7840   7.122   1.761   0.411
 1210SOL     OW 7841   2.006   7.724   1.288
 1210SOL    HW1 7842   2.018   7.793   1.353
 1210SOL    HW2 7843   1.928   7.677   1.317
 1211SOL     OW 7844   1.920   7.216   1.826
 1211SOL    HW1 7845   1.991   7.279   1.839
 1211SOL    HW2 7846   1.913   7.168   1.908
 1212SOL     OW 7847   0.946   8.089   3.717
 1212SOL    HW1 7848   0.890   8.054   3.786
 1212SOL    HW2 7849   1.013   8.138   3.763
 1213SOL     OW 7850   5.352   1.818   1.688
 1213SOL    HW1 7851   5.259   1.838   1.677
 1213SOL    HW2 7852   5.356   1.758   1.762
 1214SOL     OW 7853   5.920   5.449   2.832
 1214SOL    HW1 7854   5.928   5.418   2.742
 1214SOL    HW2 7855   6.010   5.451   2.865
 1215SOL     OW 7856   7.519   8.964   4.754
 1215SOL    HW1 7857   7.445   8.948   4.812
 1215SOL    HW2 7858   7.534   8.881   4.709
 1216SOL     OW 7859   2.700   7.283   4.522
 1216SOL    HW1 7860   2.632   7.275   4.455
 1216SOL    HW2 7861   2.663   7.342   4.587
 1217SOL     OW 7862   2.759   3.045   2.306
 1217SOL    HW1 7863   2.754   2.971   2.367
 1217SOL    HW2 7864   2.686   3.102   2.331
 1218SOL     OW 7865   2.678   5.682   2.419
 1218SOL    HW1 7866   2.601   5.682   2.475
 1218SOL    HW2 7867   2.645   5.656   2.333
 1219SOL     OW 7868  -1.862   2.828   4.863
 1219SOL    HW1 7869  -1.849   2.874   4.945
 1219SOL    HW2 7870  -1.840   2.737   4.882
 1220SOL     OW 7871   7.666   5.394   0.643
 1220SOL    HW1 7872   7.759   5.394   0.668
 1220SOL    HW2 7873   7.643   5.301   0.640
 1221SOL     OW 7874   3.330   5.860   1.766
 1221SOL    HW1 7875   3.331   5.956   1.766
 1221SOL    HW2 7876   3.422   5.835   1.769
 1222SOL     OW 7877  -0.074   5.989   5.175
 1222SOL    HW1 7878  -0.079   5.902   5.215
 1222SOL    HW2 7879  -0.125   6.045   5.233
 1223SOL     OW 7880   5.354   5.123   1.632
 1223SOL    HW1 7881   5.282   5.156   1.579
 1223SOL    HW2 7882   5.400   5.061   1.575
 1224SOL     OW 7883   5.054   7.775   4.610
 1224SOL    HW1 7884   4.963   7.806   4.615
 1224SOL    HW2 7885   5.091   7.823   4.535
 1225SOL     OW 7886   7.098   2.570   0.288
 1225SOL    HW1 7887   7.159   2.570   0.213
 1225SOL    HW2 7888   7.148   2.612   0.358
 1226SOL     OW 7889   0.931   4.742   5.155
 1226SOL    HW1 7890   0.932   4.704   5.067
 1226SOL    HW2 7891   1.022   4.742   5.183
 1227SOL     OW 7892   5.310   5.170   2.278
 1227SOL    HW1 7893   5.397   5.191   2.310
 1227SOL    HW2 7894   5.318   5.171   2.182
 1228SOL     OW 7895   4.897   8.813   5.458
 1228SOL    HW1 7896   4.805   8.790   5.476
 1228SOL    HW2 7897   4.904   8.905   5.486
 1229SOL     OW 7898   5.745   8.027   2.243
 1229SOL    HW1 7899   5.809   8.064   2.182
 1229SOL    HW2 7900   5.772   7.935   2.252
 1230SOL     OW 7901   5.003   5.489   5.606
 1230SOL    HW1 7902   5.097   5.488   5.589
 1230SOL    HW2 7903   4.964   5.457   5.525
 1231SOL     OW 7904   0.639   5.497   4.666
 1231SOL    HW1 7905   0.702   5.560   4.699
 1231SOL    HW2 7906   0.558   5.547   4.656
 1232SOL     OW 7907   6.729   7.895   4.065
 1232SOL    HW1 7908   6.691   7.822   4.114
 1232SOL    HW2 7909   6.684   7.893   3.981
 1233SOL     OW 7910   0.340   5.077   5.035
 1233SOL    HW1 7911   0.385   5.034   4.962
 1233SOL    HW2 7912   0.252   5.040   5.034
 1234SOL     OW 7913   5.201   0.629   0.563
 1234SOL    HW1 7914   5.147   0.574   0.620
 1234SOL    HW2 7915   5.138   0.682   0.514
 1235SOL     OW 7916   5.032   7.748   2.530
 1235SOL    HW1 7917   5.057   7.816   2.467
 1235SOL    HW2 7918   5.116   7.713   2.560
 1236SOL     OW 7919   7.491   5.871   0.916
 1236SOL    HW1 7920   7.564   5.929   0.936
 1236SOL    HW2 7921   7.472   5.887   0.824
 1237SOL     OW 7922   4.635   2.695   3.506
 1237SOL    HW1 7923   4.690   2.763   3.543
 1237SOL    HW2 7924   4.691   2.618   3.503
 1238SOL     OW 7925   8.256   3.444   0.288
 1238SOL    HW1 7926   8.230   3.527   0.328
 1238SOL    HW2 7927   8.221   3.377   0.347
 1239SOL     OW 7928   4.597   6.492   0.037
 1239SOL    HW1 7929   4.568   6.560   0.098
 1239SOL    HW2 7930   4.530   6.424   0.042
 1240SOL     OW 7931   0.562   3.052   5.002
 1240SOL    HW1 7932   0.612   3.059   5.083
 1240SOL    HW2 7933   0.540   3.142   4.979
 1241SOL     OW 7934   3.031   6.925   5.351
 1241SOL    HW1 7935   3.082   6.860   5.398
 1241SOL    HW2 7936   2.940   6.897   5.362
 1242SOL     OW 7937   5.434   8.040   2.649
 1242SOL    HW1 7938   5.510   8.005   2.602
 1242SOL    HW2 7939   5.445   8.135   2.644
 1243SOL     OW 7940   2.671   4.883   2.881
 1243SOL    HW1 7941   2.641   4.850   2.796
 1243SOL    HW2 7942   2.658   4.810   2.941
 1244SOL     OW 7943   1.777   6.299   2.942
 1244SOL    HW1 7944   1.860   6.334   2.973
 1244SOL    HW2 7945   1.712   6.336   3.002
 1245SOL     OW 7946   2.901   0.907   1.216
 1245SOL    HW1 7947   2.857   0.984   1.253
 1245SOL    HW2 7948   2.993   0.919   1.239
 1246SOL     OW 7949   1.586   4.325   6.006
 1246SOL    HW1 7950   1.644   4.359   6.075
 1246SOL    HW2 7951   1.525   4.396   5.988
 1247SOL     OW 7952   6.817   4.256   3.163
 1247SOL    HW1 7953   6.805   4.291   3.251
 1247SOL    HW2 7954   6.734   4.212   3.143
 1248SOL     OW 7955   7.107   4.942   0.833
 1248SOL    HW1 7956   7.092   4.864   0.781
 1248SOL    HW2 7957   7.198   4.935   0.862
 1249SOL     OW 7958   5.263   6.834   0.342
 1249SOL    HW1 7959   5.167   6.834   0.346
 1249SOL    HW2 7960   5.283   6.839   0.249
 1250SOL     OW 7961   7.670   4.241   0.236
 1250SOL    HW1 7962   7.639   4.318   0.188
 1250SOL    HW2 7963   7.756   4.267   0.269
 1251SOL     OW 7964   6.324   8.321   5.643
 1251SOL    HW1 7965   6.310   8.257   5.573
 1251SOL    HW2 7966   6.324   8.406   5.599
 1252SOL     OW 7967   3.925   8.006   2.935
 1252SOL    HW1 7968   3.894   8.097   2.938
 1252SOL    HW2 7969   3.947   7.991   2.843
 1253SOL     OW 7970   1.974   4.100   5.186
 1253SOL    HW1 7971   2.045   4.058   5.234
 1253SOL    HW2 7972   1.952   4.039   5.116
 1254SOL     OW 7973   3.305   9.522   5.604
 1254SOL    HW1 7974   3.320   9.491   5.514
 1254SOL    HW2 7975   3.345   9.609   5.606
 1255SOL     OW 7976   0.540   7.277   5.105
 1255SOL    HW1 7977   0.531   7.268   5.010
 1255SOL    HW2 7978   0.493   7.202   5.142
 1256SOL     OW 7979   8.361   4.953   0.855
 1256SOL    HW1 7980   8.294   4.973   0.919
 1256SOL    HW2 7981   8.441   4.994   0.889
 1257SOL     OW 7982   3.534   3.697   0.988
 1257SOL    HW1 7983   3.449   3.655   1.003
 1257SOL    HW2 7984   3.543   3.699   0.893
 1258SOL     OW 7985   5.426   6.100   1.679
 1258SOL    HW1 7986   5.360   6.058   1.734
 1258SOL    HW2 7987   5.399   6.081   1.589
 1259SOL     OW 7988   6.761   8.393   3.805
 1259SOL    HW1 7989   6.704   8.379   3.880
 1259SOL    HW2 7990   6.822   8.320   3.807
 1260SOL     OW 7991   5.474   5.135   5.326
 1260SOL    HW1 7992   5.561   5.112   5.359
 1260SOL    HW2 7993   5.488   5.216   5.277
 1261SOL     OW 7994   4.642   0.710   0.335
 1261SOL    HW1 7995   4.656   0.692   0.242
 1261SOL    HW2 7996   4.670   0.630   0.380
 1262SOL     OW 7997   4.936   1.752   0.579
 1262SOL    HW1 7998   4.875   1.728   0.648
 1262SOL    HW2 7999   4.961   1.668   0.539
 1263SOL     OW 8000   3.585   1.672   0.844
 1263SOL    HW1 8001   3.628   1.589   0.866
 1263SOL    HW2 8002   3.636   1.707   0.771
 1264SOL     OW 8003   4.058   5.620   2.879
 1264SOL    HW1 8004   4.016   5.654   2.959
 1264SOL    HW2 8005   4.130   5.566   2.911
 1265SOL     OW 8006   2.731   7.976   3.322
 1265SOL    HW1 8007   2.703   8.003   3.234
 1265SOL    HW2 8008   2.741   7.881   3.317
 1266SOL     OW 8009  -0.923   4.751   5.811
 1266SOL    HW1 8010  -0.901   4.681   5.872
 1266SOL    HW2 8011  -1.005   4.786   5.843
 1267SOL     OW 8012   0.174   4.979   3.421
 1267SOL    HW1 8013   0.230   4.902   3.429
 1267SOL    HW2 8014   0.235   5.052   3.408
 1268SOL     OW 8015   0.181   3.889   5.907
 1268SOL    HW1 8016   0.229   3.871   5.988
 1268SOL    HW2 8017   0.186   3.984   5.896
 1269SOL     OW 8018   5.536   2.851   2.824
 1269SOL    HW1 8019   5.443   2.827   2.821
 1269SOL    HW2 8020   5.574   2.792   2.889
 1270SOL     OW 8021   0.536   0.456   0.521
 1270SOL    HW1 8022   0.496   0.374   0.493
 1270SOL    HW2 8023   0.477   0.524   0.489
 1271SOL     OW 8024   2.403   8.225   2.924
 1271SOL    HW1 8025   2.341   8.153   2.933
 1271SOL    HW2 8026   2.468   8.209   2.992
 1272SOL     OW 8027   4.399   7.187   3.036
 1272SOL    HW1 8028   4.400   7.227   2.949
 1272SOL    HW2 8029   4.486   7.147   3.044
 1273SOL     OW 8030   2.699   5.989   2.736
 1273SOL    HW1 8031   2.759   5.914   2.729
 1273SOL    HW2 8032   2.619   5.960   2.692
 1274SOL     OW 8033   1.764   5.730   1.069
 1274SOL    HW1 8034   1.790   5.820   1.049
 1274SOL    HW2 8035   1.833   5.696   1.125
 1275SOL     OW 8036   7.773   5.496   1.039
 1275SOL    HW1 8037   7.693   5.548   1.027
 1275SOL    HW2 8038   7.843   5.553   1.007
 1276SOL     OW 8039   7.449   7.097   1.997
 1276SOL    HW1 8040   7.503   7.029   1.956
 1276SOL    HW2 8041   7.472   7.177   1.948
 1277SOL     OW 8042   0.840   9.138   4.995
 1277SOL    HW1 8043   0.796   9.061   4.958
 1277SOL    HW2 8044   0.782   9.168   5.064
 1278SOL     OW 8045   0.701   3.903   1.957
 1278SOL    HW1 8046   0.787   3.867   1.937
 1278SOL    HW2 8047   0.703   3.992   1.922
 1279SOL     OW 8048   1.663   8.325   2.814
 1279SOL    HW1 8049   1.684   8.399   2.758
 1279SOL    HW2 8050   1.586   8.352   2.863
 1280SOL     OW 8051   3.595   5.904   1.432
 1280SOL    HW1 8052   3.518   5.862   1.470
 1280SOL    HW2 8053   3.668   5.872   1.485
 1281SOL     OW 8054  -0.277   4.916   3.769
 1281SOL    HW1 8055  -0.202   4.918   3.710
 1281SOL    HW2 8056  -0.346   4.870   3.721
 1282SOL     OW 8057   7.932   1.724   0.143
 1282SOL    HW1 8058   7.964   1.641   0.177
 1282SOL    HW2 8059   7.914   1.777   0.221
 1283SOL     OW 8060   2.336   6.934   1.695
 1283SOL    HW1 8061   2.263   6.976   1.740
 1283SOL    HW2 8062   2.371   6.871   1.759
 1284SOL     OW 8063   0.518   7.163   5.866
 1284SOL    HW1 8064   0.579   7.236   5.854
 1284SOL    HW2 8065   0.561   7.089   5.824
 1285SOL     OW 8066   5.721   3.840   1.299
 1285SOL    HW1 8067   5.728   3.838   1.203
 1285SOL    HW2 8068   5.633   3.874   1.316
 1286SOL     OW 8069   2.410  10.116   5.337
 1286SOL    HW1 8070   2.398  10.208   5.361
 1286SOL    HW2 8071   2.364  10.067   5.406
 1287SOL     OW 8072   6.052   7.122   1.432
 1287SOL    HW1 8073   5.968   7.148   1.393
 1287SOL    HW2 8074   6.028   7.071   1.510
 1288SOL     OW 8075   7.091   9.309   5.913
 1288SOL    HW1 8076   7.102   9.284   6.004
 1288SOL    HW2 8077   7.091   9.404   5.914
 1289SOL     OW 8078   6.667   6.071   2.184
 1289SOL    HW1 8079   6.656   6.082   2.090
 1289SOL    HW2 8080   6.749   6.118   2.203
 1290SOL     OW 8081   2.228   9.031   6.044
 1290SOL    HW1 8082   2.306   8.977   6.030
 1290SOL    HW2 8083   2.263   9.116   6.073
 1291SOL     OW 8084   0.310   2.884   2.376
 1291SOL    HW1 8085   0.393   2.928   2.394
 1291SOL    HW2 8086   0.252   2.910   2.447
 1292SOL     OW 8087   6.334   6.449   1.926
 1292SOL    HW1 8088   6.429   6.450   1.934
 1292SOL    HW2 8089   6.310   6.541   1.916
 1293SOL     OW 8090   0.299   8.288   4.360
 1293SOL    HW1 8091   0.391   8.312   4.343
 1293SOL    HW2 8092   0.299   8.193   4.362
 1294SOL     OW 8093   2.880  10.029   5.886
 1294SOL    HW1 8094   2.896  10.117   5.852
 1294SOL    HW2 8095   2.961   9.982   5.867
 1295SOL     OW 8096   1.660   6.053   1.799
 1295SOL    HW1 8097   1.626   6.064   1.887
 1295SOL    HW2 8098   1.695   6.139   1.776
 1296SOL     OW 8099   2.474   4.677   1.908
 1296SOL    HW1 8100   2.423   4.721   1.839
 1296SOL    HW2 8101   2.512   4.749   1.958
 1297SOL     OW 8102   3.221   5.775   5.302
 1297SOL    HW1 8103   3.282   5.805   5.234
 1297SOL    HW2 8104   3.160   5.847   5.314
 1298SOL     OW 8105   0.120   5.091   2.933
 1298SOL    HW1 8106   0.191   5.077   2.996
 1298SOL    HW2 8107   0.125   5.016   2.874
 1299SOL     OW 8108   1.102   7.380   5.286
 1299SOL    HW1 8109   1.019   7.383   5.238
 1299SOL    HW2 8110   1.110   7.466   5.326
 1300SOL     OW 8111   3.969   6.488   5.979
 1300SOL    HW1 8112   3.932   6.568   5.942
 1300SOL    HW2 8113   4.031   6.519   6.045
 1301SOL     OW 8114  -0.420   6.851   5.223
 1301SOL    HW1 8115  -0.431   6.758   5.202
 1301SOL    HW2 8116  -0.360   6.851   5.298
 1302SOL     OW 8117   6.687   5.426   0.894
 1302SOL    HW1 8118   6.653   5.337   0.895
 1302SOL    HW2 8119   6.774   5.420   0.931
 1303SOL     OW 8120   3.769   5.161   1.932
 1303SOL    HW1 8121   3.820   5.085   1.958
 1303SOL    HW2 8122   3.786   5.172   1.838
 1304SOL     OW 8123   6.696   1.750   1.872
 1304SOL    HW1 8124   6.728   1.753   1.962
 1304SOL    HW2 8125   6.602   1.762   1.879
 1305SOL     OW 8126   1.851   6.138   1.548
 1305SOL    HW1 8127   1.883   6.075   1.613
 1305SOL    HW2 8128   1.881   6.103   1.464
 1306SOL     OW 8129   3.246   4.699   5.646
 1306SOL    HW1 8130   3.176   4.765   5.648
 1306SOL    HW2 8131   3.326   4.747   5.666
 1307SOL     OW 8132   4.439   7.500   0.948
 1307SOL    HW1 8133   4.446   7.553   0.868
 1307SOL    HW2 8134   4.464   7.560   1.018
 1308SOL     OW 8135   2.618   6.812   2.831
 1308SOL    HW1 8136   2.609   6.856   2.746
 1308SOL    HW2 8137   2.534   6.768   2.845
 1309SOL     OW 8138   7.394   8.144   3.954
 1309SOL    HW1 8139   7.453   8.156   4.028
 1309SOL    HW2 8140   7.445   8.176   3.879
 1310SOL     OW 8141   7.893   5.968   1.939
 1310SOL    HW1 8142   7.866   5.880   1.964
 1310SOL    HW2 8143   7.823   6.000   1.883
 1311SOL     OW 8144   1.661   3.931   0.030
 1311SOL    HW1 8145   1.663   3.889  -0.056
 1311SOL    HW2 8146   1.699   3.865   0.089
 1312SOL     OW 8147   4.331   3.985   5.846
 1312SOL    HW1 8148   4.369   3.970   5.933
 1312SOL    HW2 8149   4.259   3.922   5.840
 1313SOL     OW 8150   2.528   1.179   0.429
 1313SOL    HW1 8151   2.597   1.163   0.365
 1313SOL    HW2 8152   2.558   1.136   0.508
 1314SOL     OW 8153   6.354   7.489   5.167
 1314SOL    HW1 8154   6.426   7.506   5.228
 1314SOL    HW2 8155   6.293   7.435   5.217
 1315SOL     OW 8156   2.351   2.049   1.775
 1315SOL    HW1 8157   2.321   2.090   1.856
 1315SOL    HW2 8158   2.369   2.123   1.716
 1316SOL     OW 8159  -1.058   2.935   3.957
 1316SOL    HW1 8160  -1.015   3.014   3.989
 1316SOL    HW2 8161  -1.022   2.864   4.010
 1317SOL     OW 8162   5.637   3.884   0.769
 1317SOL    HW1 8163   5.622   3.790   0.763
 1317SOL    HW2 8164   5.655   3.911   0.679
 1318SOL     OW 8165   8.428   6.685   0.486
 1318SOL    HW1 8166   8.357   6.703   0.424
 1318SOL    HW2 8167   8.387   6.636   0.556
 1319SOL     OW 8168   1.844   7.146   4.811
 1319SOL    HW1 8169   1.819   7.091   4.737
 1319SOL    HW2 8170   1.889   7.221   4.771
 1320SOL     OW 8171   5.483   0.641   0.077
 1320SOL    HW1 8172   5.433   0.565   0.106
 1320SOL    HW2 8173   5.566   0.636   0.125
 1321SOL     OW 8174   5.281   2.949   4.354
 1321SOL    HW1 8175   5.200   2.993   4.329
 1321SOL    HW2 8176   5.335   3.018   4.394
 1322SOL     OW 8177  -0.749   3.449   5.532
 1322SOL    HW1 8178  -0.697   3.384   5.579
 1322SOL    HW2 8179  -0.684   3.513   5.501
 1323SOL     OW 8180   5.608   5.492   4.563
 1323SOL    HW1 8181   5.560   5.561   4.517
 1323SOL    HW2 8182   5.655   5.539   4.632
 1324SOL     OW 8183   4.016   1.122   0.895
 1324SOL    HW1 8184   3.948   1.056   0.911
 1324SOL    HW2 8185   4.072   1.083   0.829
 1325SOL     OW 8186  -1.304   3.844   5.773
 1325SOL    HW1 8187  -1.222   3.892   5.767
 1325SOL    HW2 8188  -1.291   3.767   5.717
 1326SOL     OW 8189   4.773   1.485   2.006
 1326SOL    HW1 8190   4.731   1.534   1.935
 1326SOL    HW2 8191   4.785   1.397   1.970
 1327SOL     OW 8192   7.939   4.301   0.239
 1327SOL    HW1 8193   8.035   4.308   0.240
 1327SOL    HW2 8194   7.911   4.348   0.317
 1328SOL     OW 8195  -0.224   8.904   5.773
 1328SOL    HW1 8196  -0.220   8.942   5.685
 1328SOL    HW2 8197  -0.317   8.905   5.796
 1329SOL     OW 8198   3.475   3.415   2.083
 1329SOL    HW1 8199   3.407   3.351   2.061
 1329SOL    HW2 8200   3.552   3.362   2.103
 1330SOL     OW 8201   7.878   5.497   2.453
 1330SOL    HW1 8202   7.834   5.412   2.447
 1330SOL    HW2 8203   7.950   5.483   2.515
 1331SOL     OW 8204   5.273   7.321   1.683
 1331SOL    HW1 8205   5.220   7.400   1.693
 1331SOL    HW2 8206   5.360   7.347   1.713
 1332SOL     OW 8207   4.614   5.350   2.378
 1332SOL    HW1 8208   4.554   5.308   2.316
 1332SOL    HW2 8209   4.701   5.340   2.340
 1333SOL     OW 8210   6.166   2.709   2.923
 1333SOL    HW1 8211   6.099   2.726   2.857
 1333SOL    HW2 8212   6.129   2.640   2.977
 1334SOL     OW 8213   4.572   1.670   1.138
 1334SOL    HW1 8214   4.507   1.694   1.204
 1334SOL    HW2 8215   4.609   1.588   1.171
 1335SOL     OW 8216   6.019   4.106   2.779
 1335SOL    HW1 8217   5.974   4.141   2.856
 1335SOL    HW2 8218   6.033   4.182   2.723
 1336SOL     OW 8219   2.642   4.211   2.240
 1336SOL    HW1 8220   2.624   4.193   2.148
 1336SOL    HW2 8221   2.610   4.300   2.254
 1337SOL     OW 8222   7.634   2.737   0.439
 1337SOL    HW1 8223   7.725   2.714   0.418
 1337SOL    HW2 8224   7.613   2.806   0.376
 1338SOL     OW 8225   4.541   3.879   1.452
 1338SOL    HW1 8226   4.450   3.866   1.427
 1338SOL    HW2 8227   4.583   3.916   1.374
 1339SOL     OW 8228   1.801   7.147   2.855
 1339SOL    HW1 8229   1.784   7.063   2.897
 1339SOL    HW2 8230   1.715   7.184   2.838
 1340SOL     OW 8231   1.594   8.334   5.027
 1340SOL    HW1 8232   1.681   8.298   5.045
 1340SOL    HW2 8233   1.604   8.428   5.041
 1341SOL     OW 8234   6.247   6.218   0.699
 1341SOL    HW1 8235   6.285   6.290   0.649
 1341SOL    HW2 8236   6.178   6.259   0.751
 1342SOL     OW 8237   3.389   7.704   2.652
 1342SOL    HW1 8238   3.324   7.633   2.652
 1342SOL    HW2 8239   3.350   7.772   2.598
 1343SOL     OW 8240   6.820   2.334   1.035
 1343SOL    HW1 8241   6.767   2.259   1.064
 1343SOL    HW2 8242   6.756   2.395   0.998
 1344SOL     OW 8243   0.931   7.593   5.916
 1344SOL    HW1 8244   0.947   7.503   5.945
 1344SOL    HW2 8245   0.850   7.618   5.959
 1345SOL     OW 8246   7.203   4.233   2.010
 1345SOL    HW1 8247   7.285   4.249   1.963
 1345SOL    HW2 8248   7.167   4.154   1.970
 1346SOL     OW 8249   7.716   7.775   2.605
 1346SOL    HW1 8250   7.808   7.774   2.634
 1346SOL    HW2 8251   7.680   7.854   2.647
 1347SOL     OW 8252   4.151   2.829   0.980
 1347SOL    HW1 8253   4.208   2.777   1.035
 1347SOL    HW2 8254   4.107   2.766   0.923
 1348SOL     OW 8255   1.282   6.949   4.042
 1348SOL    HW1 8256   1.282   6.866   3.995
 1348SOL    HW2 8257   1.309   6.925   4.131
 1349SOL     OW 8258   7.527   7.586   3.878
 1349SOL    HW1 8259   7.438   7.609   3.852
 1349SOL    HW2 8260   7.517   7.503   3.926
 1350SOL     OW 8261   3.718   4.982   4.565
 1350SOL    HW1 8262   3.693   4.937   4.484
 1350SOL    HW2 8263   3.804   4.947   4.587
 1351SOL     OW 8264   0.896   2.949   1.920
 1351SOL    HW1 8265   0.813   2.995   1.907
 1351SOL    HW2 8266   0.879   2.860   1.888
 1352SOL     OW 8267   0.288   5.436   3.485
 1352SOL    HW1 8268   0.214   5.375   3.488
 1352SOL    HW2 8269   0.247   5.523   3.477
 1353SOL     OW 8270   1.124   3.702   1.488
 1353SOL    HW1 8271   1.122   3.667   1.399
 1353SOL    HW2 8272   1.092   3.631   1.543
 1354SOL     OW 8273   4.265   8.130   5.791
 1354SOL    HW1 8274   4.358   8.122   5.775
 1354SOL    HW2 8275   4.259   8.183   5.871
 1355SOL     OW 8276   5.181   3.924   5.983
 1355SOL    HW1 8277   5.268   3.951   5.953
 1355SOL    HW2 8278   5.184   3.828   5.979
 1356SOL     OW 8279  -0.008   5.857   4.064
 1356SOL    HW1 8280  -0.075   5.924   4.055
 1356SOL    HW2 8281  -0.013   5.807   3.983
 1357SOL     OW 8282   1.186   7.629   5.094
 1357SOL    HW1 8283   1.141   7.608   5.175
 1357SOL    HW2 8284   1.119   7.669   5.039
 1358SOL     OW 8285   3.589   3.964   1.001
 1358SOL    HW1 8286   3.537   3.885   0.991
 1358SOL    HW2 8287   3.630   3.956   1.088
 1359SOL     OW 8288   7.271   0.799   0.702
 1359SOL    HW1 8289   7.356   0.808   0.744
 1359SOL    HW2 8290   7.274   0.859   0.628
 1360SOL     OW 8291   2.537   6.041   0.390
 1360SOL    HW1 8292   2.453   5.995   0.387
 1360SOL    HW2 8293   2.516   6.127   0.426
 1361SOL     OW 8294   5.983   6.242   4.033
 1361SOL    HW1 8295   6.040   6.300   4.084
 1361SOL    HW2 8296   5.997   6.156   4.071
 1362SOL     OW 8297   8.880   6.892   1.390
 1362SOL    HW1 8298   8.940   6.945   1.443
 1362SOL    HW2 8299   8.821   6.852   1.454
 1363SOL     OW 8300   6.609   5.823   2.720
 1363SOL    HW1 8301   6.597   5.896   2.659
 1363SOL    HW2 8302   6.669   5.764   2.676
 1364SOL     OW 8303   5.010   7.993   2.750
 1364SOL    HW1 8304   4.968   8.057   2.691
 1364SOL    HW2 8305   4.937   7.946   2.790
 1365SOL     OW 8306   6.871   9.886   5.529
 1365SOL    HW1 8307   6.775   9.880   5.531
 1365SOL    HW2 8308   6.890   9.974   5.560
 1366SOL     OW 8309   2.055   3.657   0.314
 1366SOL    HW1 8310   2.097   3.691   0.393
 1366SOL    HW2 8311   2.104   3.697   0.242
 1367SOL     OW 8312   3.638   5.243   2.711
 1367SOL    HW1 8313   3.582   5.209   2.641
 1367SOL    HW2 8314   3.604   5.203   2.791
 1368SOL     OW 8315   6.196   7.604   3.125
 1368SOL    HW1 8316   6.128   7.602   3.057
 1368SOL    HW2 8317   6.219   7.696   3.133
 1369SOL     OW 8318   4.495   5.951   3.008
 1369SOL    HW1 8319   4.448   5.868   2.999
 1369SOL    HW2 8320   4.430   6.011   3.045
 1370SOL     OW 8321   2.580   5.224   0.999
 1370SOL    HW1 8322   2.546   5.255   0.915
 1370SOL    HW2 8323   2.652   5.165   0.976
 1371SOL     OW 8324   3.458   6.923   0.143
 1371SOL    HW1 8325   3.453   6.855   0.077
 1371SOL    HW2 8326   3.527   6.894   0.203
 1372SOL     OW 8327   6.211   2.423   2.532
 1372SOL    HW1 8328   6.253   2.447   2.450
 1372SOL    HW2 8329   6.132   2.477   2.535
 1373SOL     OW 8330   0.340   9.565   5.869
 1373SOL    HW1 8331   0.374   9.505   5.935
 1373SOL    HW2 8332   0.332   9.649   5.915
 1374SOL     OW 8333   2.691   7.419   4.039
 1374SOL    HW1 8334   2.662   7.425   3.948
 1374SOL    HW2 8335   2.611   7.403   4.089
 1375SOL     OW 8336   3.860   4.697   1.315
 1375SOL    HW1 8337   3.889   4.671   1.403
 1375SOL    HW2 8338   3.933   4.749   1.281
 1376SOL     OW 8339   4.957   7.405   2.748
 1376SOL    HW1 8340   4.878   7.357   2.722
 1376SOL    HW2 8341   4.924   7.483   2.793
 1377SOL     OW 8342   6.444   1.742   2.006
 1377SOL    HW1 8343   6.460   1.705   2.093
 1377SOL    HW2 8344   6.408   1.669   1.955
 1378SOL     OW 8345   4.325   1.829   1.539
 1378SOL    HW1 8346   4.368   1.911   1.561
 1378SOL    HW2 8347   4.301   1.791   1.624
 1379SOL     OW 8348   0.849   1.198   1.053
 1379SOL    HW1 8349   0.884   1.131   0.994
 1379SOL    HW2 8350   0.780   1.240   1.003
 1380SOL     OW 8351   6.517   0.994   1.476
 1380SOL    HW1 8352   6.593   1.036   1.514
 1380SOL    HW2 8353   6.500   1.043   1.395
 1381SOL     OW 8354   2.817   4.661   2.721
 1381SOL    HW1 8355   2.745   4.674   2.660
 1381SOL    HW2 8356   2.775   4.629   2.801
 1382SOL     OW 8357   4.595   5.702   5.609
 1382SOL    HW1 8358   4.542   5.781   5.605
 1382SOL    HW2 8359   4.555   5.642   5.546
 1383SOL     OW 8360   5.715   4.623   5.487
 1383SOL    HW1 8361   5.632   4.600   5.447
 1383SOL    HW2 8362   5.755   4.685   5.426
 1384SOL     OW 8363   2.027   8.715   3.997
 1384SOL    HW1 8364   1.966   8.727   3.923
 1384SOL    HW2 8365   2.043   8.804   4.028
 1385SOL     OW 8366   5.516   2.555   3.282
 1385SOL    HW1 8367   5.486   2.608   3.355
 1385SOL    HW2 8368   5.470   2.472   3.292
 1386SOL     OW 8369   2.418   7.716   4.025
 1386SOL    HW1 8370   2.427   7.800   3.980
 1386SOL    HW2 8371   2.366   7.663   3.965
 1387SOL     OW 8372   0.308   7.108   4.890
 1387SOL    HW1 8373   0.251   7.159   4.832
 1387SOL    HW2 8374   0.388   7.160   4.897
 1388SOL     OW 8375   8.549   4.816   1.138
 1388SOL    HW1 8376   8.529   4.910   1.139
 1388SOL    HW2 8377   8.610   4.806   1.065
 1389SOL     OW 8378   8.316   7.323   0.701
 1389SOL    HW1 8379   8.256   7.276   0.644
 1389SOL    HW2 8380   8.365   7.381   0.643
 1390SOL     OW 8381   2.256   1.945   0.177
 1390SOL    HW1 8382   2.330   1.950   0.238
 1390SOL    HW2 8383   2.262   1.858   0.138
 1391SOL     OW 8384   5.652   5.832   3.789
 1391SOL    HW1 8385   5.710   5.836   3.865
 1391SOL    HW2 8386   5.568   5.865   3.821
 1392SOL     OW 8387   0.596   0.841   0.493
 1392SOL    HW1 8388   0.579   0.915   0.436
 1392SOL    HW2 8389   0.523   0.781   0.479
 1393SOL     OW 8390   7.875   6.498   0.882
 1393SOL    HW1 8391   7.873   6.438   0.957
 1393SOL    HW2 8392   7.915   6.578   0.918
 1394SOL     OW 8393   5.468   5.540   5.231
 1394SOL    HW1 8394   5.377   5.565   5.246
 1394SOL    HW2 8395   5.520   5.614   5.263
 1395SOL     OW 8396   0.544   2.849   2.589
 1395SOL    HW1 8397   0.594   2.901   2.526
 1395SOL    HW2 8398   0.470   2.905   2.613
 1396SOL     OW 8399   4.809   7.894   4.849
 1396SOL    HW1 8400   4.835   7.849   4.929
 1396SOL    HW2 8401   4.852   7.979   4.855
 1397SOL     OW 8402   6.535   8.170   1.889
 1397SOL    HW1 8403   6.571   8.213   1.966
 1397SOL    HW2 8404   6.596   8.191   1.819
 1398SOL     OW 8405   7.865   6.636   2.895
 1398SOL    HW1 8406   7.798   6.703   2.882
 1398SOL    HW2 8407   7.853   6.576   2.821
 1399SOL     OW 8408   0.711   5.960   2.949
 1399SOL    HW1 8409   0.739   5.879   2.907
 1399SOL    HW2 8410   0.732   6.029   2.886
 1400SOL     OW 8411   4.379   5.316   0.123
 1400SOL    HW1 8412   4.378   5.322   0.219
 1400SOL    HW2 8413   4.368   5.406   0.094
 1401SOL     OW 8414  -0.500   3.511   5.187
 1401SOL    HW1 8415  -0.432   3.444   5.185
 1401SOL    HW2 8416  -0.508   3.535   5.279
 1402SOL     OW 8417  -0.572   3.691   6.141
 1402SOL    HW1 8418  -0.509   3.678   6.212
 1402SOL    HW2 8419  -0.609   3.604   6.127
 1403SOL     OW 8420   5.794   3.910   5.084
 1403SOL    HW1 8421   5.845   3.952   5.015
 1403SOL    HW2 8422   5.816   3.959   5.163
 1404SOL     OW 8423   7.202   6.805   3.476
 1404SOL    HW1 8424   7.158   6.720   3.476
 1404SOL    HW2 8425   7.145   6.860   3.422
 1405SOL     OW 8426   5.374   8.420   5.251
 1405SOL    HW1 8427   5.308   8.383   5.310
 1405SOL    HW2 8428   5.325   8.474   5.189
 1406SOL     OW 8429   7.074   2.700   1.423
 1406SOL    HW1 8430   7.027   2.782   1.410
 1406SOL    HW2 8431   7.166   2.723   1.408
 1407SOL     OW 8432   4.889   6.920   3.411
 1407SOL    HW1 8433   4.803   6.910   3.450
 1407SOL    HW2 8434   4.902   7.015   3.405
 1408SOL     OW 8435   3.312   1.828   2.270
 1408SOL    HW1 8436   3.306   1.734   2.256
 1408SOL    HW2 8437   3.301   1.839   2.364
 1409SOL     OW 8438   3.931   7.591   3.120
 1409SOL    HW1 8439   3.908   7.654   3.052
 1409SOL    HW2 8440   3.981   7.641   3.184
 1410SOL     OW 8441   3.918   7.637   1.290
 1410SOL    HW1 8442   3.851   7.569   1.292
 1410SOL    HW2 8443   3.909   7.682   1.375
 1411SOL     OW 8444   1.471   3.047   0.116
 1411SOL    HW1 8445   1.524   2.995   0.056
 1411SOL    HW2 8446   1.383   3.045   0.080
 1412SOL     OW 8447   1.938   7.528   1.953
 1412SOL    HW1 8448   1.907   7.457   2.009
 1412SOL    HW2 8449   1.985   7.484   1.882
 1413SOL     OW 8450   5.775   8.276   3.272
 1413SOL    HW1 8451   5.795   8.366   3.300
 1413SOL    HW2 8452   5.853   8.248   3.225
 1414SOL     OW 8453   3.054   6.478   0.648
 1414SOL    HW1 8454   2.978   6.468   0.590
 1414SOL    HW2 8455   3.017   6.505   0.732
 1415SOL     OW 8456   3.790   8.246   6.087
 1415SOL    HW1 8457   3.765   8.199   6.008
 1415SOL    HW2 8458   3.788   8.338   6.062
 1416SOL     OW 8459   5.888   8.100   1.648
 1416SOL    HW1 8460   5.983   8.091   1.642
 1416SOL    HW2 8461   5.865   8.055   1.729
 1417SOL     OW 8462   4.871   1.209   0.419
 1417SOL    HW1 8463   4.959   1.231   0.388
 1417SOL    HW2 8464   4.886   1.156   0.498
 1418SOL     OW 8465   6.753   6.717   2.636
 1418SOL    HW1 8466   6.812   6.718   2.712
 1418SOL    HW2 8467   6.770   6.633   2.594
 1419SOL     OW 8468   3.093   8.032   3.902
 1419SOL    HW1 8469   3.022   7.982   3.942
 1419SOL    HW2 8470   3.053   8.077   3.828
 1420SOL     OW 8471   3.315   5.170   0.609
 1420SOL    HW1 8472   3.356   5.148   0.525
 1420SOL    HW2 8473   3.382   5.221   0.655
 1421SOL     OW 8474   4.070   4.999   5.021
 1421SOL    HW1 8475   4.154   4.977   4.980
 1421SOL    HW2 8476   4.093   5.033   5.107
 1422SOL     OW 8477  -0.468   5.649   5.484
 1422SOL    HW1 8478  -0.453   5.619   5.394
 1422SOL    HW2 8479  -0.443   5.575   5.539
 1423SOL     OW 8480   6.376   8.933   5.457
 1423SOL    HW1 8481   6.463   8.896   5.469
 1423SOL    HW2 8482   6.361   8.986   5.536
 1424SOL     OW 8483   2.322  10.109   6.029
 1424SOL    HW1 8484   2.249  10.075   6.081
 1424SOL    HW2 8485   2.354  10.184   6.079
 1425SOL     OW 8486   3.551   7.032   2.013
 1425SOL    HW1 8487   3.491   7.106   2.017
 1425SOL    HW2 8488   3.626   7.060   2.066
 1426SOL     OW 8489   2.248   9.009   3.710
 1426SOL    HW1 8490   2.196   8.934   3.682
 1426SOL    HW2 8491   2.312   9.021   3.639
 1427SOL     OW 8492   2.796   1.082   1.395
 1427SOL    HW1 8493   2.757   1.155   1.443
 1427SOL    HW2 8494   2.723   1.021   1.381
 1428SOL     OW 8495   1.561   7.613   2.352
 1428SOL    HW1 8496   1.611   7.538   2.384
 1428SOL    HW2 8497   1.593   7.687   2.403
 1429SOL     OW 8498   4.813   1.999   0.495
 1429SOL    HW1 8499   4.858   1.916   0.513
 1429SOL    HW2 8500   4.862   2.037   0.422
 1430SOL     OW 8501   6.134   1.528   0.476
 1430SOL    HW1 8502   6.042   1.520   0.504
 1430SOL    HW2 8503   6.147   1.622   0.464
 1431SOL     OW 8504   4.455   9.924   5.926
 1431SOL    HW1 8505   4.426   9.836   5.903
 1431SOL    HW2 8506   4.380   9.962   5.972
 1432SOL     OW 8507   2.915   6.781   2.255
 1432SOL    HW1 8508   2.893   6.695   2.290
 1432SOL    HW2 8509   2.838   6.835   2.273
 1433SOL     OW 8510   4.572   8.926   5.572
 1433SOL    HW1 8511   4.563   8.891   5.484
 1433SOL    HW2 8512   4.498   8.889   5.620
 1434SOL     OW 8513   3.190   6.774   5.018
 1434SOL    HW1 8514   3.200   6.692   4.970
 1434SOL    HW2 8515   3.159   6.748   5.104
 1435SOL     OW 8516   0.070   2.742   4.527
 1435SOL    HW1 8517  -0.017   2.755   4.489
 1435SOL    HW2 8518   0.079   2.647   4.536
 1436SOL     OW 8519   4.275   4.464   1.699
 1436SOL    HW1 8520   4.236   4.478   1.785
 1436SOL    HW2 8521   4.286   4.369   1.692
 1437SOL     OW 8522   1.662   6.250   6.114
 1437SOL    HW1 8523   1.691   6.207   6.034
 1437SOL    HW2 8524   1.734   6.235   6.176
 1438SOL     OW 8525   3.015   7.723   4.962
 1438SOL    HW1 8526   3.109   7.734   4.975
 1438SOL    HW2 8527   2.991   7.796   4.904
 1439SOL     OW 8528   2.862   4.115   2.056
 1439SOL    HW1 8529   2.895   4.136   2.143
 1439SOL    HW2 8530   2.798   4.045   2.071
 1440SOL     OW 8531   6.833   9.447   5.351
 1440SOL    HW1 8532   6.891   9.508   5.397
 1440SOL    HW2 8533   6.805   9.495   5.273
 1441SOL     OW 8534   5.402   5.717   2.744
 1441SOL    HW1 8535   5.351   5.639   2.765
 1441SOL    HW2 8536   5.398   5.771   2.823
 1442SOL     OW 8537   7.000   5.702   0.273
 1442SOL    HW1 8538   7.083   5.740   0.304
 1442SOL    HW2 8539   6.973   5.761   0.202
 1443SOL     OW 8540   3.741   5.338   1.537
 1443SOL    HW1 8541   3.774   5.337   1.447
 1443SOL    HW2 8542   3.787   5.266   1.580
 1444SOL     OW 8543   5.432   2.726   4.329
 1444SOL    HW1 8544   5.392   2.805   4.365
 1444SOL    HW2 8545   5.358   2.670   4.305
 1445SOL     OW 8546   5.830   5.898   2.361
 1445SOL    HW1 8547   5.813   5.964   2.293
 1445SOL    HW2 8548   5.924   5.904   2.377
 1446SOL     OW 8549  -1.329   4.849   5.103
 1446SOL    HW1 8550  -1.405   4.841   5.044
 1446SOL    HW2 8551  -1.260   4.799   5.061
 1447SOL     OW 8552   4.875   6.521   0.725
 1447SOL    HW1 8553   4.892   6.428   0.711
 1447SOL    HW2 8554   4.784   6.525   0.754
 1448SOL     OW 8555   3.545   7.562   2.267
 1448SOL    HW1 8556   3.463   7.611   2.254
 1448SOL    HW2 8557   3.519   7.485   2.317
 1449SOL     OW 8558  -0.016   3.667   2.244
 1449SOL    HW1 8559  -0.091   3.724   2.231
 1449SOL    HW2 8560   0.060   3.720   2.220
 1450SOL     OW 8561   3.758   1.848   2.816
 1450SOL    HW1 8562   3.729   1.850   2.725
 1450SOL    HW2 8563   3.852   1.866   2.813
 1451SOL     OW 8564   5.415   3.870   5.720
 1451SOL    HW1 8565   5.419   3.855   5.625
 1451SOL    HW2 8566   5.345   3.813   5.751
 1452SOL     OW 8567   6.139   2.155   1.828
 1452SOL    HW1 8568   6.211   2.218   1.830
 1452SOL    HW2 8569   6.161   2.096   1.757
 1453SOL     OW 8570   1.476   7.792   4.440
 1453SOL    HW1 8571   1.501   7.703   4.463
 1453SOL    HW2 8572   1.550   7.846   4.468
 1454SOL     OW 8573   4.356   7.837   2.600
 1454SOL    HW1 8574   4.284   7.777   2.614
 1454SOL    HW2 8575   4.423   7.810   2.664
 1455SOL     OW 8576  -1.643   4.599   5.682
 1455SOL    HW1 8577  -1.560   4.618   5.725
 1455SOL    HW2 8578  -1.643   4.505   5.670
 1456SOL     OW 8579   6.142   4.197   1.318
 1456SOL    HW1 8580   6.145   4.269   1.382
 1456SOL    HW2 8581   6.145   4.240   1.233
 1457SOL     OW 8582   0.632   9.407   4.930
 1457SOL    HW1 8583   0.631   9.378   5.021
 1457SOL    HW2 8584   0.613   9.328   4.880
 1458SOL     OW 8585   0.238   6.413   4.949
 1458SOL    HW1 8586   0.299   6.369   4.890
 1458SOL    HW2 8587   0.229   6.501   4.914
 1459SOL     OW 8588   1.694   6.772   1.475
 1459SOL    HW1 8589   1.733   6.732   1.553
 1459SOL    HW2 8590   1.637   6.703   1.440
 1460SOL     OW 8591   6.490   2.834   2.121
 1460SOL    HW1 8592   6.463   2.818   2.030
 1460SOL    HW2 8593   6.542   2.757   2.144
 1461SOL     OW 8594   4.130   5.731   2.117
 1461SOL    HW1 8595   4.112   5.708   2.025
 1461SOL    HW2 8596   4.207   5.679   2.140
 1462SOL     OW 8597   7.446   7.134   2.278
 1462SOL    HW1 8598   7.430   7.119   2.185
 1462SOL    HW2 8599   7.372   7.187   2.307
 1463SOL     OW 8600   4.047   5.749   2.634
 1463SOL    HW1 8601   4.115   5.730   2.570
 1463SOL    HW2 8602   4.073   5.699   2.712
 1464SOL     OW 8603   4.319   0.576   0.581
 1464SOL    HW1 8604   4.397   0.613   0.621
 1464SOL    HW2 8605   4.321   0.607   0.490
 1465SOL     OW 8606   2.307   8.854   5.087
 1465SOL    HW1 8607   2.362   8.776   5.094
 1465SOL    HW2 8608   2.336   8.897   5.006
 1466SOL     OW 8609   6.112   7.438   1.739
 1466SOL    HW1 8610   6.060   7.504   1.785
 1466SOL    HW2 8611   6.128   7.476   1.653
 1467SOL     OW 8612   3.041   7.912   3.243
 1467SOL    HW1 8613   2.990   7.834   3.220
 1467SOL    HW2 8614   3.132   7.881   3.247
 1468SOL     OW 8615   0.282   6.437   5.407
 1468SOL    HW1 8616   0.209   6.435   5.469
 1468SOL    HW2 8617   0.359   6.449   5.462
 1469SOL     OW 8618   5.060   5.146   5.587
 1469SOL    HW1 8619   5.023   5.213   5.645
 1469SOL    HW2 8620   5.100   5.083   5.647
 1470SOL     OW 8621   6.259   5.004   3.579
 1470SOL    HW1 8622   6.318   4.958   3.519
 1470SOL    HW2 8623   6.298   4.990   3.665
 1471SOL     OW 8624   5.263   7.969   2.102
 1471SOL    HW1 8625   5.195   8.015   2.053
 1471SOL    HW2 8626   5.332   8.034   2.115
 1472SOL     OW 8627   2.410   6.214   1.455
 1472SOL    HW1 8628   2.451   6.270   1.521
 1472SOL    HW2 8629   2.371   6.142   1.505
 1473SOL     OW 8630   5.618   5.008   3.442
 1473SOL    HW1 8631   5.672   4.990   3.519
 1473SOL    HW2 8632   5.544   5.059   3.476
 1474SOL     OW 8633   3.304   9.001   3.319
 1474SOL    HW1 8634   3.222   8.953   3.308
 1474SOL    HW2 8635   3.342   9.004   3.232
 1475SOL     OW 8636   6.950   5.930   1.750
 1475SOL    HW1 8637   6.980   5.991   1.682
 1475SOL    HW2 8638   6.856   5.945   1.756
 1476SOL     OW 8639   3.932   2.612   2.674
 1476SOL    HW1 8640   3.866   2.607   2.743
 1476SOL    HW2 8641   4.012   2.639   2.719
 1477SOL     OW 8642   3.896   8.705   3.466
 1477SOL    HW1 8643   3.822   8.644   3.471
 1477SOL    HW2 8644   3.895   8.752   3.549
 1478SOL     OW 8645   1.032   9.731   5.401
 1478SOL    HW1 8646   0.969   9.674   5.355
 1478SOL    HW2 8647   1.101   9.747   5.337
 1479SOL     OW 8648   6.103   6.945   0.028
 1479SOL    HW1 8649   6.036   6.961  -0.038
 1479SOL    HW2 8650   6.057   6.954   0.111
 1480SOL     OW 8651   6.889   8.505   3.219
 1480SOL    HW1 8652   6.829   8.481   3.289
 1480SOL    HW2 8653   6.833   8.538   3.149
 1481SOL     OW 8654   3.921   0.279   0.342
 1481SOL    HW1 8655   3.912   0.359   0.394
 1481SOL    HW2 8656   3.843   0.278   0.286
 1482SOL     OW 8657   4.404   3.344   0.886
 1482SOL    HW1 8658   4.415   3.420   0.829
 1482SOL    HW2 8659   4.355   3.281   0.833
 1483SOL     OW 8660   2.921   4.375   0.795
 1483SOL    HW1 8661   2.846   4.364   0.735
 1483SOL    HW2 8662   2.918   4.298   0.852
 1484SOL     OW 8663   7.046   2.488   1.777
 1484SOL    HW1 8664   6.956   2.455   1.778
 1484SOL    HW2 8665   7.086   2.446   1.701
 1485SOL     OW 8666   6.002   6.348   5.684
 1485SOL    HW1 8667   5.923   6.368   5.734
 1485SOL    HW2 8668   6.055   6.294   5.743
 1486SOL     OW 8669   5.638   8.680   3.996
 1486SOL    HW1 8670   5.669   8.661   3.908
 1486SOL    HW2 8671   5.597   8.598   4.025
 1487SOL     OW 8672   0.032   3.536   3.082
 1487SOL    HW1 8673   0.035   3.441   3.094
 1487SOL    HW2 8674   0.093   3.570   3.147
 1488SOL     OW 8675   6.967   7.363   3.372
 1488SOL    HW1 8676   7.058   7.370   3.400
 1488SOL    HW2 8677   6.971   7.341   3.279
 1489SOL     OW 8678   7.529   3.122   0.025
 1489SOL    HW1 8679   7.435   3.139   0.025
 1489SOL    HW2 8680   7.551   3.105  -0.066
 1490SOL     OW 8681   8.230   3.339   0.030
 1490SOL    HW1 8682   8.168   3.266   0.034
 1490SOL    HW2 8683   8.224   3.379   0.116
 1491SOL     OW 8684   5.841   5.940   5.313
 1491SOL    HW1 8685   5.898   5.962   5.239
 1491SOL    HW2 8686   5.862   6.006   5.379
 1492SOL     OW 8687   3.422   1.381   1.008
 1492SOL    HW1 8688   3.393   1.346   1.092
 1492SOL    HW2 8689   3.508   1.418   1.025
 1493SOL     OW 8690   1.960   1.922   2.100
 1493SOL    HW1 8691   1.921   1.908   2.186
 1493SOL    HW2 8692   1.886   1.932   2.041
 1494SOL     OW 8693   8.348   8.308   2.297
 1494SOL    HW1 8694   8.381   8.332   2.384
 1494SOL    HW2 8695   8.260   8.275   2.314
 1495SOL     OW 8696   4.553   8.905   4.384
 1495SOL    HW1 8697   4.626   8.930   4.327
 1495SOL    HW2 8698   4.557   8.809   4.387
 1496SOL     OW 8699   7.061   7.246   3.705
 1496SOL    HW1 8700   7.077   7.157   3.672
 1496SOL    HW2 8701   7.001   7.233   3.778
 1497SOL     OW 8702   1.490   6.002   3.427
 1497SOL    HW1 8703   1.492   6.076   3.488
 1497SOL    HW2 8704   1.567   6.014   3.372
 1498SOL     OW 8705   5.802   6.566   0.127
 1498SOL    HW1 8706   5.742   6.534   0.059
 1498SOL    HW2 8707   5.866   6.619   0.080
 1499SOL     OW 8708   6.792   3.658   1.696
 1499SOL    HW1 8709   6.756   3.682   1.610
 1499SOL    HW2 8710   6.715   3.635   1.748
 1500SOL     OW 8711   7.172   2.132   1.682
 1500SOL    HW1 8712   7.173   2.048   1.636
 1500SOL    HW2 8713   7.126   2.114   1.764
 1501SOL     OW 8714   6.115   7.504   5.038
 1501SOL    HW1 8715   6.116   7.540   4.949
 1501SOL    HW2 8716   6.202   7.522   5.072
 1502SOL     OW 8717   5.709   5.054   2.212
 1502SOL    HW1 8718   5.774   4.985   2.223
 1502SOL    HW2 8719   5.699   5.062   2.117
 1503SOL     OW 8720   8.020   6.922   0.866
 1503SOL    HW1 8721   8.077   6.994   0.892
 1503SOL    HW2 8722   8.040   6.907   0.774
 1504SOL     OW 8723   2.891   5.996   4.114
 1504SOL    HW1 8724   2.925   5.977   4.202
 1504SOL    HW2 8725   2.892   5.913   4.068
 1505SOL     OW 8726   4.307   2.117   3.296
 1505SOL    HW1 8727   4.344   2.063   3.226
 1505SOL    HW2 8728   4.322   2.207   3.266
 1506SOL     OW 8729   5.834   4.202   2.299
 1506SOL    HW1 8730   5.855   4.216   2.207
 1506SOL    HW2 8731   5.790   4.117   2.302
 1507SOL     OW 8732   1.209   6.388   3.041
 1507SOL    HW1 8733   1.162   6.327   2.984
 1507SOL    HW2 8734   1.227   6.464   2.985
 1508SOL     OW 8735   6.327   6.349   3.506
 1508SOL    HW1 8736   6.275   6.381   3.580
 1508SOL    HW2 8737   6.354   6.261   3.533
 1509SOL     OW 8738   5.990   4.382   4.703
 1509SOL    HW1 8739   5.984   4.477   4.702
 1509SOL    HW2 8740   5.910   4.353   4.747
 1510SOL     OW 8741   8.378   3.941   0.147
 1510SOL    HW1 8742   8.303   3.999   0.160
 1510SOL    HW2 8743   8.339   3.858   0.119
 1511SOL     OW 8744   4.587   2.710   2.965
 1511SOL    HW1 8745   4.678   2.734   2.952
 1511SOL    HW2 8746   4.590   2.619   2.993
 1512SOL     OW 8747   6.985   9.921   5.177
 1512SOL    HW1 8748   6.897   9.885   5.165
 1512SOL    HW2 8749   7.022   9.869   5.249
 1513SOL     OW 8750   2.418   7.883   4.473
 1513SOL    HW1 8751   2.405   7.968   4.431
 1513SOL    HW2 8752   2.490   7.897   4.535
 1514SOL     OW 8753   6.142   5.879   0.870
 1514SOL    HW1 8754   6.231   5.856   0.897
 1514SOL    HW2 8755   6.086   5.838   0.936
 1515SOL     OW 8756   5.064   3.036   1.337
 1515SOL    HW1 8757   5.152   3.060   1.369
 1515SOL    HW2 8758   5.010   3.034   1.416
 1516SOL     OW 8759   0.320   6.154   5.101
 1516SOL    HW1 8760   0.298   6.240   5.063
 1516SOL    HW2 8761   0.314   6.093   5.028
 1517SOL     OW 8762   0.862   5.476   1.836
 1517SOL    HW1 8763   0.865   5.387   1.800
 1517SOL    HW2 8764   0.805   5.525   1.776
 1518SOL     OW 8765   2.991   6.963   4.105
 1518SOL    HW1 8766   2.922   7.020   4.072
 1518SOL    HW2 8767   2.944   6.892   4.150
 1519SOL     OW 8768   3.722   7.708   2.602
 1519SOL    HW1 8769   3.724   7.612   2.599
 1519SOL    HW2 8770   3.662   7.733   2.531
 1520SOL     OW 8771   9.315   7.628   1.269
 1520SOL    HW1 8772   9.312   7.562   1.199
 1520SOL    HW2 8773   9.288   7.709   1.227
 1521SOL     OW 8774   0.158   2.947   4.323
 1521SOL    HW1 8775   0.130   2.903   4.243
 1521SOL    HW2 8776   0.096   3.019   4.334
 1522SOL     OW 8777   2.450   7.058   2.632
 1522SOL    HW1 8778   2.360   7.087   2.623
 1522SOL    HW2 8779   2.447   6.965   2.612
 1523SOL     OW 8780   2.742   2.784   1.717
 1523SOL    HW1 8781   2.806   2.851   1.692
 1523SOL    HW2 8782   2.726   2.801   1.810
 1524SOL     OW 8783   1.437   1.937   0.389
 1524SOL    HW1 8784   1.449   1.848   0.423
 1524SOL    HW2 8785   1.351   1.934   0.347
 1525SOL     OW 8786   5.152   8.086   3.159
 1525SOL    HW1 8787   5.110   8.134   3.231
 1525SOL    HW2 8788   5.244   8.082   3.184
 1526SOL     OW 8789   0.041   2.355   2.415
 1526SOL    HW1 8790   0.062   2.448   2.406
 1526SOL    HW2 8791   0.077   2.315   2.336
 1527SOL     OW 8792  -0.857   3.384   4.857
 1527SOL    HW1 8793  -0.771   3.385   4.815
 1527SOL    HW2 8794  -0.839   3.401   4.950
 1528SOL     OW 8795   4.410   6.270   0.052
 1528SOL    HW1 8796   4.358   6.201   0.012
 1528SOL    HW2 8797   4.397   6.260   0.146
 1529SOL     OW 8798   5.033   3.425   1.681
 1529SOL    HW1 8799   5.037   3.345   1.734
 1529SOL    HW2 8800   5.102   3.480   1.717
 1530SOL     OW 8801   6.593   5.156   0.126
 1530SOL    HW1 8802   6.650   5.080   0.122
 1530SOL    HW2 8803   6.650   5.228   0.154
 1531SOL     OW 8804   2.882   7.635   3.699
 1531SOL    HW1 8805   2.896   7.609   3.790
 1531SOL    HW2 8806   2.809   7.581   3.670
 1532SOL     OW 8807   2.834   3.813   0.748
 1532SOL    HW1 8808   2.878   3.794   0.831
 1532SOL    HW2 8809   2.804   3.903   0.757
 1533SOL     OW 8810   4.060   5.824   0.570
 1533SOL    HW1 8811   3.970   5.798   0.587
 1533SOL    HW2 8812   4.080   5.888   0.639
 1534SOL     OW 8813   5.597   5.477   2.577
 1534SOL    HW1 8814   5.628   5.556   2.533
 1534SOL    HW2 8815   5.571   5.508   2.664
 1535SOL     OW 8816   4.998   7.234   2.075
 1535SOL    HW1 8817   4.942   7.157   2.067
 1535SOL    HW2 8818   5.074   7.203   2.124
 1536SOL     OW 8819   1.173   4.255   5.390
 1536SOL    HW1 8820   1.118   4.286   5.318
 1536SOL    HW2 8821   1.113   4.207   5.447
 1537SOL     OW 8822   0.891   9.797   5.133
 1537SOL    HW1 8823   0.922   9.885   5.114
 1537SOL    HW2 8824   0.882   9.755   5.048
 1538SOL     OW 8825   2.819   2.086   2.927
 1538SOL    HW1 8826   2.791   1.996   2.913
 1538SOL    HW2 8827   2.891   2.099   2.866
 1539SOL     OW 8828   4.996   1.669   1.939
 1539SOL    HW1 8829   4.912   1.702   1.971
 1539SOL    HW2 8830   4.978   1.642   1.849
 1540SOL     OW 8831   4.174   6.369   4.511
 1540SOL    HW1 8832   4.133   6.299   4.563
 1540SOL    HW2 8833   4.104   6.433   4.499
 1541SOL     OW 8834   5.690   2.895   2.144
 1541SOL    HW1 8835   5.749   2.969   2.159
 1541SOL    HW2 8836   5.716   2.861   2.058
 1542SOL     OW 8837   0.113   6.530   5.842
 1542SOL    HW1 8838   0.081   6.483   5.919
 1542SOL    HW2 8839   0.085   6.476   5.768
 1543SOL     OW 8840   6.335   3.732   0.433
 1543SOL    HW1 8841   6.242   3.716   0.416
 1543SOL    HW2 8842   6.377   3.721   0.348
 1544SOL     OW 8843   4.639   8.078   2.697
 1544SOL    HW1 8844   4.603   8.100   2.612
 1544SOL    HW2 8845   4.644   8.161   2.744
 1545SOL     OW 8846   8.010   3.816   0.159
 1545SOL    HW1 8847   7.938   3.861   0.201
 1545SOL    HW2 8848   8.012   3.730   0.199
 1546SOL     OW 8849   6.900  10.156   6.062
 1546SOL    HW1 8850   6.934  10.130   5.976
 1546SOL    HW2 8851   6.977  10.162   6.118
 1547SOL     OW 8852   0.938   7.727   4.331
 1547SOL    HW1 8853   0.869   7.733   4.264
 1547SOL    HW2 8854   0.948   7.816   4.363
 1548SOL     OW 8855   3.341   5.966   2.116
 1548SOL    HW1 8856   3.247   5.977   2.103
 1548SOL    HW2 8857   3.381   6.042   2.074
 1549SOL     OW 8858   6.551   1.505   0.554
 1549SOL    HW1 8859   6.567   1.590   0.512
 1549SOL    HW2 8860   6.545   1.525   0.647
 1550SOL     OW 8861   3.648   6.840   1.044
 1550SOL    HW1 8862   3.621   6.833   1.136
 1550SOL    HW2 8863   3.726   6.785   1.039
 1551SOL     OW 8864   4.103   6.139   4.670
 1551SOL    HW1 8865   4.132   6.081   4.740
 1551SOL    HW2 8866   4.034   6.090   4.625
 1552SOL     OW 8867   4.827   2.348   2.542
 1552SOL    HW1 8868   4.749   2.329   2.490
 1552SOL    HW2 8869   4.899   2.351   2.478
 1553SOL     OW 8870   5.188   7.418   5.184
 1553SOL    HW1 8871   5.092   7.412   5.182
 1553SOL    HW2 8872   5.213   7.381   5.269
 1554SOL     OW 8873   7.536   7.509   4.230
 1554SOL    HW1 8874   7.494   7.587   4.267
 1554SOL    HW2 8875   7.468   7.468   4.177
 1555SOL     OW 8876   0.499   2.020   2.235
 1555SOL    HW1 8877   0.517   1.949   2.173
 1555SOL    HW2 8878   0.463   2.091   2.181
 1556SOL     OW 8879   2.863   6.537   2.365
 1556SOL    HW1 8880   2.781   6.516   2.409
 1556SOL    HW2 8881   2.907   6.453   2.353
 1557SOL     OW 8882   5.889   6.426   1.304
 1557SOL    HW1 8883   5.878   6.397   1.394
 1557SOL    HW2 8884   5.952   6.498   1.310
 1558SOL     OW 8885   2.260   9.069   4.504
 1558SOL    HW1 8886   2.247   9.132   4.574
 1558SOL    HW2 8887   2.328   9.107   4.449
[truncated: 1,123,832 more chars]
